# Supplementary material for: CDK12/CDK13 inhibition disrupts transcriptional elongation and replication fork progression in glioblastoma
Source: EMBO Mol Med. 2026 Mar 25;18(5):1592–624. doi: 10.1038/s44321-026-00393-w (PMC13179391; doi:10.1038/s44321-026-00393-w)
Supplement: Supplementary file 1 — Table EV1 [file 44321_2026_393_MOESM1_ESM.xlsx]

## Sheet: sgRNAs
Table EV1 – List of constructs used in the study
sgRNAs
Name	Expressed sgRNA
NC	GTATTACTGATATTGGTGGG
MCM2	GTAGGCCAGCACGTGCTCCC
RPS19	GTAGAACCAGTTCTCATCGT
CDK9 1	GAAGCTCGCCAAGATCGGCC
CDK9 2	GTACGAGAAGCTCGCCAAGA
CDK9 3	GACACGGTTGGTGTAGCGGT
CDK12 1	GTCGTCCAGCTACGAAAGAA
CDK12 2	GGTCACCGAGCCCCTACAGT
CDK12 3	GCTGGACCGCCTTCGACCAT
CDK13 1	GACGACTTAGTCCGGCTGCG
CDK13 2	GCGGCCGCCGGAAAAGCGCT
CDK13 3	GCGACTTAGTCCGGCTGCGG
LentiCas9-Blast was a gift from Feng Zhang (Addgene plasmid # 52962)
H2B-mCherry expression construct was designed by DPP and constructed by vector builder (VB191021-1151hqb).

## Sheet: legend
Table EV1: List of the sgRNAs used in this study. LentiCas9-Blast was a gift from Feng Zhang (Addgene plasmid # 52962). H2B-mCherry expression construct was designed by DPP and constructed by vector builder (VB191021-1151hqb).
