# Supplementary material for: CDK12/CDK13 inhibition disrupts transcriptional elongation and replication fork progression in glioblastoma
Source: EMBO Mol Med. 2026 Mar 25;18(5):1592–624. doi: 10.1038/s44321-026-00393-w (PMC13179391; doi:10.1038/s44321-026-00393-w)
Supplement: Supplementary file 2 — Table EV2 [file 44321_2026_393_MOESM2_ESM.xlsx]

## Sheet: Primer list
	Primers:	Sequence Forward	Sequence Reverse
	Genes for Figure EV2
	hCCNK	AACAAAGCAGCAGAACCACC	CGGCTCAGCCTCACCTAAG
	hCDK7	AAGTCTCGGGCAAAGCG	AGCTTCTGATCTATGTCCAAGTT
	hCDK9	AATACGAGAAGCTCGCCAAGA	CTCCCGCAAGGCTGTAATGG
	hCDK12	ACAGTGACAAGAACAGTGGGC	TCTGGTGGAAGAATGTGAGGAG
	hCDK13	GCTCATGGAGGGTCTGGATT	TACGGCCGACTTTCTTCTGAG
	Genes for Figure 1(G)
	NC	CACCGTATTACTGATATTGGTGGG	AAACCCCACCAATATCAGTAATAC
	hMCM2	CACCGTAGGCCAGCACGTGCTCCC	AAACGGGAGCACGTGCTGGCCTAC
	hRPS19	CACCGTAGAACCAGTTCTCATCGT	AAACACGATGAGAACTGGTTCTAC
	hCDK9-1	CACCGAAGCTCGCCAAGATCGGCCA	AAACTGGCCGATCTTGGCGAGCTTC
	hCDK9-2	CACCGTACGAGAAGCTCGCCAAGAT	AAACATCTTGGCGAGCTTCTCGTAC
	hCDK9-3	CACCGACACGGTTGGTGTAGCGGTT	AAACAACCGCTACACCAACCGTGTC
	hCDK12-1	CACCGTCGTCCAGCTACGAAAGAAG	AAACCTTCTTTCGTAGCTGGACGAC
	hCDK12-2	CACCGGTCACCGAGCCCCTACAGT	AAACACTGTAGGGGCTCGGTGACC
	hCDK12-3	CACCGCTGGACCGCCTTCGACCAT	AAACATGGTCGAAGGCGGTCCAGC
	hCDK13-1	CACCGACGACTTAGTCCGGCTGCGG	AAACCCGCAGCCGGACTAAGTCGTC
	hCDK13-2	CACCGCGGCCGCCGGAAAAGCGCTT	AAACAAGCGCTTTTCCGGCGGCCGC
	hCDK13-3	CACCGCGACTTAGTCCGGCTGCGGT	AAACACCGCAGCCGGACTAAGTCGC
	Appendix Supplemental figure 2
	DDR Genes
	hPOLN	AGACAGGAAGACTCAATCACCA	GACAGCTTGGCAGAACCTCT
	hATM	TTGACCTTCCGAGTGCAGTG	GTTGACGGCAGCAGATAAGC
	hFANCD2	GCTTTCTGGCTGGGCAATCTA	TTTTGTAGAGATACCTCAGTGGC
	hBRCA2	GCCGATTACCTGTGTACCCT	TTCTTGACCAGGTGCGGTAA
	hRAD51	GAAGTGGAGCGTAAGCCAGG	TGCATTTGCTTCAAGCTGCAT
	Glioblastoma Transcription factors
	hOLIG1	TGTCGCAGAGAGTTTTCGCT	ATGCAAGGCGGTTGGTTTTC
	hOLIG2	AGCTCCTCAAATCGCATCCA	CCAGGGGAAGATAGTCGTCG
	hPOU3F2-1	TTAGGGTCCCACACCCTCTT	GGCAGAAAGCTGTCCAAGTC
	hSOX2	AGGATAAGTACACGCTGCCC	TAACTGTCCATGCGCTGGTT
	hFOXG1	CGCCAGATTTCCATGTGTGC	GTTCTCAAGGTCTGCGTCCA
	hSOX9	GACTCGCCACACTCCTCCTC	TCGCTTCAGGTCAGCCTTG
	hSALL2	CGGTTAAGACCAAGTGAGCG	ATCCTCCTCGCTAGCATCAC
	House Keeping genes
	hGAPDH	GAAGGTGAAGGTCGGAGTCAA	AGAGTTAAAAGCAGCCCTGGTG
	hACTB	ACAGAGCCTCGCCTTTGC	CGCGGCGATATCATCATCCA
	hRPS13	ATCTGACGACGTGAAGGAGC	AACGTACTTGTGCAACACCA
	hRPS23	GTCACCGACGAGACCAGAAG	GGCTGTTTGGCTTCAACTCC
	hRPS5	GACCCCAGACATCAAGCTCT	TGAGGCAGGTACTTGGCATAC
	hNRBP1	TCATCCAGCACAACGGACTC	GTCCACTGCTGTTGTCACATT
	hNOL6	TTCCTACGGGAGGTCAACCA	AAACAGCCCTTCACGGCATA
	Cyclins
	CCNA2	TGTGAAGATGCCCTGGCTTTTA	AACGTTCACTGGCTTGTCTTC
	CCNB1	CTTGCAGTGAGTGACGTAGAC	CCAGTTGTCGGAGATAAGCATAG
	CCNB2	GCCAAGAGCCATGTGACTATC	CAGAGCTGGTACTTTGGTGTTC
	hCCNE1	GCAGGATCCAGATGAAGAAATG	TATTGTCCCAAGGCTGGCTC
	hCCNE2	TAGCTGGTCTGGCGAGGTTT	GGGCTGCTGCTTAGCTTGTA
	CCNF	TGAGAGCGGTCTAAAGCGGC	GCAAGGATGTCCCCAACAGAA

## Sheet: Legend
Table EV2: List of primers used in the study
