# Supplementary material for: CDK12/CDK13 inhibition disrupts transcriptional elongation and replication fork progression in glioblastoma
Source: EMBO Mol Med. 2026 Mar 25;18(5):1592–624. doi: 10.1038/s44321-026-00393-w (PMC13179391; doi:10.1038/s44321-026-00393-w)
Supplement: Supplementary file 3 — Table EV3 [file 44321_2026_393_MOESM3_ESM.xlsx]

## Sheet: List of cell lines
List of cell lines used for SR-4835 IC50, Figure 3G
Ovarian	Pancreatic	Uterine/Stomach	Prostate	GBM
A2780	AsPC-1	AN3 CA	22Rv-1	G7
A2780 cis	BxPC-3	C-33 A	DU 145	G14
Caov-3	Capan-1	Ca Ski	LNCaP clone FGC	G25
CoC1	Capan-2	HCC 94	PC-3	G26
CoC1/DDP	CFPAC-1	HEC-1-A	PNT2	G30
EFO-27	HPAF-II	HEC-1-B		G144
ES-2	HuP-T4	HEC-265		G166
IGR-OV1	KP4	Ishikawa		P3
OAW-28	MIA PaCa-2	ME-180		BG3
OVCAR-3	Panc 05.04	MES-SA		BG5
OVCAR-4	Panc 10.05	MES-SA/DX5		U3013
OVCAR-5	PANC-1	MFE-296		U3017
OVCAR-8	PL45	RL95-2
PA-1	SU.86.86	SK-UT-1
RMG-1	SW-1990	DoTc2 4510
SK-OV-3	PSN-1	HeLa
SW-626	Panc 03.27	HeLa 229
SW-756	Hs 766T	HT-3
TOV-21G	Panc 04.03	MS751
		SiHa
		HEC-108
		HGC-27
		SNU-81
		Molt-4

## Sheet: legendList of cell lines used f
Table EV3: List of cell lines used for SR-4835 IC50 in Figure 3G, sorted by tissue of origin.
