# Supplementary material for: CDK12/CDK13 inhibition disrupts transcriptional elongation and replication fork progression in glioblastoma
Source: EMBO Mol Med. 2026 Mar 25;18(5):1592–624. doi: 10.1038/s44321-026-00393-w (PMC13179391; doi:10.1038/s44321-026-00393-w)
Supplement: Supplementary file 6 — Movie EV1 [file 44321_2026_393_MOESM6_ESM.zip]

Archive with 4 entries (4 files):
- movie EV1.avi
- __MACOSX/._movie EV1.avi
- movieEV1_legend.txt
- __MACOSX/._movieEV1_legend.txt
