# Supplementary material for: CDK12/CDK13 inhibition disrupts transcriptional elongation and replication fork progression in glioblastoma
Source: EMBO Mol Med. 2026 Mar 25;18(5):1592–624. doi: 10.1038/s44321-026-00393-w (PMC13179391; doi:10.1038/s44321-026-00393-w)
Supplement: Supplementary file 6 — Movie EV1 [file 44321_2026_393_MOESM6_ESM.zip › movieEV1_legend.txt]

The movie includes raw data with a TrackMate overlay to show particle tracking of migrating G7 cells. Prior to imaging, 6000 cells were seeded in wells of a 96-well glass plate and cells were exposed to either DMSO (left panel) or 500 nM THZ531 (right panel) overnight. Image acquisition was carried out using a 20x air objective, a time interval of 4 min and a total imaging period of 8 h. The movie has been reduced to show 50 frames. Scale bar is 10 �m.
