# Supplementary material for: CDK12/CDK13 inhibition disrupts transcriptional elongation and replication fork progression in glioblastoma
Source: EMBO Mol Med. 2026 Mar 25;18(5):1592–624. doi: 10.1038/s44321-026-00393-w (PMC13179391; doi:10.1038/s44321-026-00393-w)
Supplement: Supplementary file 8 — Source data Fig. 1 [file 44321_2026_393_MOESM8_ESM.zip]

Archive with 64 entries (56 files):
- Figure 1/
- __MACOSX/._Figure 1
- Figure 1/.DS_Store
- __MACOSX/Figure 1/._.DS_Store
- Figure 1/1F/
- __MACOSX/Figure 1/._1F
- Figure 1/1A/
- __MACOSX/Figure 1/._1A
- Figure 1/1G/
- __MACOSX/Figure 1/._1G
- Figure 1/1B/
- __MACOSX/Figure 1/._1B
- Figure 1/1E/
- __MACOSX/Figure 1/._1E
- Figure 1/1D/
- __MACOSX/Figure 1/._1D
- Figure 1/1C/
- __MACOSX/Figure 1/._1C
- Figure 1/1F/G7 par II_24h 500 nM_005.fcs
- __MACOSX/Figure 1/1F/._G7 par II_24h 500 nM_005.fcs
- Figure 1/1F/G7 par II_24h DMSO_009.fcs
- __MACOSX/Figure 1/1F/._G7 par II_24h DMSO_009.fcs
- Figure 1/1F/G7 par II_6h 500 nM_015.fcs
- __MACOSX/Figure 1/1F/._G7 par II_6h 500 nM_015.fcs
- Figure 1/1F/G7 par II_6h DMSO_008.fcs
- __MACOSX/Figure 1/1F/._G7 par II_6h DMSO_008.fcs
- Figure 1/1F/Readme.rtf
- __MACOSX/Figure 1/1F/._Readme.rtf
- Figure 1/1A/Readme.rtf
- __MACOSX/Figure 1/1A/._Readme.rtf
- Figure 1/1A/1A_THZ531_dose_response.csv
- __MACOSX/Figure 1/1A/._1A_THZ531_dose_response.csv
- Figure 1/1G/1G_hGBM_G7.csv
- __MACOSX/Figure 1/1G/._1G_hGBM_G7.csv
- Figure 1/1G/Readme.rtf
- __MACOSX/Figure 1/1G/._Readme.rtf
- Figure 1/1B/Readme.rtf
- __MACOSX/Figure 1/1B/._Readme.rtf
- Figure 1/1B/1B_THZ531_IC50.csv
- __MACOSX/Figure 1/1B/._1B_THZ531_IC50.csv
- Figure 1/1E/1E_Western_blots.docx
- __MACOSX/Figure 1/1E/._1E_Western_blots.docx
- Figure 1/1E/1E_westerns_uncropped_annotated.pptx
- __MACOSX/Figure 1/1E/._1E_westerns_uncropped_annotated.pptx
- Figure 1/1E/Readme.rtf
- __MACOSX/Figure 1/1E/._Readme.rtf
- Figure 1/1E/1E_westerns-yh2ax-parp.pages
- __MACOSX/Figure 1/1E/._1E_westerns-yh2ax-parp.pages
- Figure 1/1D/1D_G7_CSA.JPG
- __MACOSX/Figure 1/1D/._1D_G7_CSA.JPG
- Figure 1/1D/1D_G144_CSA.JPG
- __MACOSX/Figure 1/1D/._1D_G144_CSA.JPG
- Figure 1/1D/1D_Hela_CSA.JPG
- __MACOSX/Figure 1/1D/._1D_Hela_CSA.JPG
- Figure 1/1D/Readme.rtf
- __MACOSX/Figure 1/1D/._Readme.rtf
- Figure 1/1C/1C_Hela_proliferation_assay.csv
- __MACOSX/Figure 1/1C/._1C_Hela_proliferation_assay.csv
- Figure 1/1C/1C_G144_proliferation_assay.csv
- __MACOSX/Figure 1/1C/._1C_G144_proliferation_assay.csv
- Figure 1/1C/1C_G7_proliferation_assay.csv
- __MACOSX/Figure 1/1C/._1C_G7_proliferation_assay.csv
- Figure 1/1C/Readme.rtf
- __MACOSX/Figure 1/1C/._Readme.rtf
