# Supplementary material for: CDK12/CDK13 inhibition disrupts transcriptional elongation and replication fork progression in glioblastoma
Source: EMBO Mol Med. 2026 Mar 25;18(5):1592–624. doi: 10.1038/s44321-026-00393-w (PMC13179391; doi:10.1038/s44321-026-00393-w)
Supplement: Supplementary file 8 — Source data Fig. 1 [file 44321_2026_393_MOESM8_ESM.zip › Figure 1/1A/1A_THZ531_dose_response.csv]

log(Concentration)	G7	G7	G7	G166	G166	G166	G14	G14	G14	G144	G144	G144	G26	G26	G26	Hela	Hela	Hela	U2OS	U2OS	U2OS	HEPG2	HEPG2	HEPG2	U3013	U3013	U3013	G25	G25	G25	P3 THZ531	P3 THZ531	P3 THZ531	BG5 THZ531	BG5 THZ531	BG5 THZ531	BG7 THZ531	BG7 THZ531	BG7 THZ531	U3017	U3017	U3017	MCF10a	MCF10a	MCF10a	MCF7	MCF7	MCF7	MDA-MB-231
-10,000000000	100,000000000	100,000000000		100,000000000	100,000000000
-8,204119983							85,991379310	116,551724100	116,274089900	113,961729300	89,265536720	108,845577200	107,12328770	97,94871795	102,53521130	100,85550920	102,60951810	96,41889859	114,61318050	110,88825210	102,96084050	102,34503360	102,34503360	107,00522780	136,40473630	130,20452100	126,32938640				103,270702900	89,352818370	89,631176060	95,569799760	107,550059600	109,592149300	88,052681090	100,094073400	103,104421400		106,336243300	105,885666000	100,000000000	100,000000000	100,000000000	100,000000000	100,000000000	100,000000000	100,000000000
-7,903089987							101,077586200	117,011494300	105,995717300	102,338766800	90,112994350	98,650674660	113,42465750	102,05128210	121,12676060	105,65323930	102,97063750	92,60134990	110,31518620	114,04011460	108,59598850	119,19342790	113,45780430	113,99551900	85,51130248	84,73627557	102,30355220		112,292032300	101,256581300	107,446068200	85,455810720	86,847599160	95,025242500	105,507969800	107,550059600	89,557855130	103,104421400	106,491063000		95,747676710	104,308645500
-7,602059991							100,000000000	110,114942500	98,286937900	90,999291280	88,700564970	96,551724140	107,12328770	97,69230769	114,36619720	103,84764200	95,49030566	89,86715962	112,12989490	110,88825210	111,17478510	99,65646004	102,52427180	98,40179238	130,20452100	135,11302480	118,06243270		96,539136540	94,770094770	88,796102990	85,734168410	69,032707030	87,401440810	98,156446760	103,465880100	83,160865480	92,944496710	95,202257760		83,356800900	83,356800900
-7,301029996	88,262910800	71,917808220		103,780313800	114,629258500		102,801724100	101,379310300	88,436830840	82,494684620	82,203389830	91,454272860	97,26027397	88,46153846	110,42253520	103,17699150	105,29211990	99,66897382	107,35434570	105,92168100	109,93314230	82,09111277	76,89320388	81,91187453	121,93756730	153,45532830	135,62970940		93,338013340	89,968409970	59,290187890	53,166318720	60,125260960	61,398831470	71,609280160	74,059787850	60,583254940	77,140169330	88,428974600		43,931286960	46,860039430	101,983489000	96,922912000	103,098531000	116,546268000	111,455108000	108,565531000	119,298246000
-7,000000000	55,555555560	52,002107480		84,736091300	86,172344690		81,896551720	77,011494250	65,096359740	70,871722180	66,101694920	70,764617690	70,68493151	72,56410256	77,18309859	106,99454020	98,84355789	93,94265079	104,68003820	107,35434570	106,78127980	48,75280060	38,17774459	38,71545930	90,67814855	93,51991389	87,06135630		65,959985960	66,296946300	54,001391790	38,970076550	44,815588030	51,188382780	58,267627210	61,126552840	35,371589840	47,036688620	47,412982130		10,588566600	9,912700648	94,263964800	113,477002000	100,010722000	109,391125000	97,007223900	97,557619500	117,318938000
-6,698970004	32,394366200	32,402528980		58,844507850	62,525050100		64,655172410	58,390804600	51,177730190	56,980864640	62,146892660	64,167916040	51,50684932	49,74358974	51,83098592	106,27230130	103,07381450	95,54189416	113,08500480	115,66380130	107,54536770	26,52725915	24,01792382	20,61239731	43,14316469	37,71797632	36,42626480		66,465426470	64,275184280	23,938761310	21,711899790	23,382045930	27,500141810	30,495206760	35,668500770	21,825023520	26,716839130	25,587958610		10,137989300	11,264432550	88,002573200	89,203388000	100,696901000	101,272790000	97,282421700	91,365669100	116,419253000
-6,397940009	23,474178400	20,231822970		32,524964340	38,877755510		18,534482760	16,781609200	17,987152030	26,364280650	27,118644070	31,184407800	47,12328767	50,00000000	51,54929577	107,40724820	110,91526590	92,60134990	115,95033430	110,31518620	111,84336200	17,74458551	15,41448842	17,92382375	26,09257266	25,57588805	24,02583423		54,334854330	57,957177960	24,495476690	19,763395960	21,433542100	20,557036700	17,834250380	24,368937550	29,727187210	30,479774220	28,974600190		13,742607720	14,418473670	77,195239600	98,209499300	87,230620800	91,778465800	91,365669100	88,200894400	120,737742000
-6,096910013	26,134585290	25,763962070		34,450784590	34,869739480		23,060344830	24,137931030	23,340471090	32,600992200	27,118644070	30,284857570	50,95890411	47,94871795	51,54929577	102,09363310	103,28016850	99,35944284	99,14040115	86,81948424	88,06112703	20,43315907	21,68782674	24,55563854	27,90096878	29,96770721	28,41765339		34,285714290	42,878202880	17,814892140	17,536534450	20,320111340	17,834250380	17,834250380	24,777355490	29,350893700	33,113828790	34,995296330		15,770205580	17,121937480	61,070011800	63,643186400	71,105392900	75,128999000	74,303405600	71,413828700	122,357175000
-5,795880017	25,821596240	24,973656480		36,804564910	36,072144290		24,784482760	27,126436780	28,051391860	36,286321760	36,158192090	38,380809600	47,67123288	44,35897436	49,29577465	97,14113753	100,64915520	88,21632776	40,49665712	38,87297039	38,01337154	25,98954444	22,76325616	26,52725915	29,19268030	27,90096878	27,64262648		11,793611790	14,489294490	20,320111340	21,711899790	21,155184410	18,242668330	20,012479440	20,829315330	26,716839130	29,350893700	29,350893700		12,390875810	15,094339620	39,541117200	43,829741600	31,135413300	58,066735500	55,039559700	56,965944300	101,124606000
-5,494850022	29,420970270	24,657534250		44,079885880	41,883767540		21,767241380	26,206896550	26,980728050	36,853295540	35,310734460	39,880059970	41,64383562	38,20512821	43,38028169	37,14371695	56,95369933	52,20755771	37,91786055	36,96275072	39,25501433	25,81030620	24,01792382	25,98954444	24,28417653	22,73412271	21,44241119		10,024570020	10,024570020	29,784272790	22,546972860	27,557411270	19,059504230	23,007544390	16,472857220	22,953904050	24,082784570	21,448730010		7,209236835	8,786257392	21,185804700	20,928487200	19,470354900	46,921224600	47,196422400	47,334021300	40,845704000
-5,193820026	27,543035990	27,502634350		40,870185450	43,486973950		15,517241380	20,689655170	17,773019270	26,931254430	25,706214690	29,085457270	35,06849315	30,00000000	34,08450704	11,91694252	12,48441598	12,48441598	23,59121299	24,92836676	25,21489971	20,79163555	17,92382375	18,10306199	20,92572659	19,63401507	18,60064586		7,918567919	7,918567919	33,124565070	23,382045930	28,114126650	22,190708490	20,420897380	18,651086280	12,417685790	15,804327380	14,675446850		2,703463813	2,703463813	21,871984600	20,928487200	19,899217300	40,178878600	40,454076400	41,554867600	23,571749900
-4,892790030							8,620689655	7,126436782	8,137044968	11,622962440	10,169491530	11,094452770	16,71232877	16,92307692	13,52112676				16,61891117	16,80993314	17,57402101	17,92382375	16,84839432	17,38610904	12,65877287	12,40043057	14,72551130		5,981045981	6,065286065
[truncated: 5 more columns]
