# Supplementary material for: CDK12/CDK13 inhibition disrupts transcriptional elongation and replication fork progression in glioblastoma
Source: EMBO Mol Med. 2026 Mar 25;18(5):1592–624. doi: 10.1038/s44321-026-00393-w (PMC13179391; doi:10.1038/s44321-026-00393-w)
Supplement: Supplementary file 8 — Source data Fig. 1 [file 44321_2026_393_MOESM8_ESM.zip › Figure 1/1G/1G_hGBM_G7.csv]

	day 0	day 0	day 7	day 7	day 14	day 14	day 21	day 21
NC	99,9	100,1	99,6	99,5	95,2	94,9	97,0	94,9
sg_MCM2	99,9	100,1	85,8	87,1	33,3	33,6	13,7	13,7
sg_RPS19	99,2	100,8	69,8	66,9	40,8	36,6	35,7	27,1
sg1_CDK9	99,8	100,2	71,8	74,9	38,2	45,2	22,7	28,8
sg2_CDK9	99,4	100,6	91,0	87,9	83,5	82,0	71,7	68,6
sg3_CDK9	100,4	99,6	69,6	60,3	51,8	46,9	41,0	41,3
sg1_CDK12	98,9	101,1	74,2	75,0	73,7	56,2	69,6	46,3
sg2_CDK12	104,3	95,7	73,2	71,3	62,8	65,2	61,6	56,2
sg3_CDK12	99,3	100,7	79,4	82,3	80,1	76,6	61,6	59,4
sg1_CDK13	99,8	100,2	77,3	73,7	61,8	65,9	50,8	54,5
sg2_CDK13	96,9	103,1	67,7	69,4	54,1	61,1	42,0	45,0
sg3_CDK13	107,4	92,6	150,0	105,6	127,8	38,9	38,9	18,5
