# Supplementary material for: CDK12/CDK13 inhibition disrupts transcriptional elongation and replication fork progression in glioblastoma
Source: EMBO Mol Med. 2026 Mar 25;18(5):1592–624. doi: 10.1038/s44321-026-00393-w (PMC13179391; doi:10.1038/s44321-026-00393-w)
Supplement: Supplementary file 8 — Source data Fig. 1 [file 44321_2026_393_MOESM8_ESM.zip › Figure 1/1B/1B_THZ531_IC50.csv]

		THZ531 IC50 (nM)
G7		79,46
G166		149,00
G14		147,90
G144		127,80
G26		117,70
G25		280,30
P3		51,66
BG5		70,97
BG7		66,16
U3013		125,90
U3017		39,88
MCF10a		920,70
MCF7		866,30
SKBR-3		685,40
MDA-MB-231		2272,00
HEPG2		64,75
Hela		3008,00
U2OS		1089,00
