# Supplementary material for: CDK12/CDK13 inhibition disrupts transcriptional elongation and replication fork progression in glioblastoma
Source: EMBO Mol Med. 2026 Mar 25;18(5):1592–624. doi: 10.1038/s44321-026-00393-w (PMC13179391; doi:10.1038/s44321-026-00393-w)
Supplement: Supplementary file 8 — Source data Fig. 1 [file 44321_2026_393_MOESM8_ESM.zip › Figure 1/1C/1C_Hela_proliferation_assay.csv]

	DMSO	DMSO	100 nM THZ531	100 nM THZ531	500 nM THZ531	500 nM THZ531
day 0	200000,000000000	200000,000000000	200000,0000000	200000,0000000	200000,0000000	200000,0000000
day 4	3750000,000000000	4080000,000000000	4920000,0000000	4350000,0000000	4150000,0000000	3350000,0000000
day 7	2,718750000e+007	3,060000000e+007	3,3210000e+007	3,6975000e+007	1,0375000e+007	1,8425000e+007
day 11	6,076406250e+008	8,415000000e+008	6,8080500e+008	8,1345000e+008	1,6859375e+008	2,3031250e+008
day 14	4,557304688e+009	5,259375000e+009	7,1484525e+009	6,9143250e+009	8,4296875e+008	1,8425000e+009
