# Supplementary material for: CDK12/CDK13 inhibition disrupts transcriptional elongation and replication fork progression in glioblastoma
Source: EMBO Mol Med. 2026 Mar 25;18(5):1592–624. doi: 10.1038/s44321-026-00393-w (PMC13179391; doi:10.1038/s44321-026-00393-w)
Supplement: Supplementary file 8 — Source data Fig. 1 [file 44321_2026_393_MOESM8_ESM.zip › Figure 1/1C/1C_G144_proliferation_assay.csv]

	DMSO	DMSO	100nM THZ531	100nM THZ531	500nM THZ531	500nM THZ531
day 0	200000,000000	200000,000000	200000,000000	200000,000000	200000	200000
day 4	1250000,000000	900000,000000	285000,000000	320000,000000	33000	85000
day 8	8750000,000000	6525000,000000	1140000,000000	960000,000000	10000	18000
day 12	4,375000e+007	3,915000e+007	2565000,000000	2880000,000000	500	300
day 16	2,515625e+008	2,055375e+008	513000,000000	561600,000000	100	130
