# Supplementary material for: CDK12/CDK13 inhibition disrupts transcriptional elongation and replication fork progression in glioblastoma
Source: EMBO Mol Med. 2026 Mar 25;18(5):1592–624. doi: 10.1038/s44321-026-00393-w (PMC13179391; doi:10.1038/s44321-026-00393-w)
Supplement: Supplementary file 8 — Source data Fig. 1 [file 44321_2026_393_MOESM8_ESM.zip › Figure 1/1C/1C_G7_proliferation_assay.csv]

	DMSO	DMSO	100nM THZ531	100nM THZ531	500nM THZ531	500nM THZ531
day 0	200000,0000	200000,0000	200000	200000	200000	200000
day 4	650000,0000	600000,0000	90000	109000	70000	40000
day 8	1300000,0000	1380000,0000	15000	20000	5900	2400
day 12	1950000,0000	4278000,0000	5800	5600	100	110
day 16	3022500,0000	1,0695e+007	2000	580	140	0
