# Supplementary material for: CDK12/CDK13 inhibition disrupts transcriptional elongation and replication fork progression in glioblastoma
Source: EMBO Mol Med. 2026 Mar 25;18(5):1592–624. doi: 10.1038/s44321-026-00393-w (PMC13179391; doi:10.1038/s44321-026-00393-w)
Supplement: Supplementary file 9 — Source data Fig. 2 [file 44321_2026_393_MOESM9_ESM.zip]

Archive with 196 entries (189 files):
- Figure 2/
- __MACOSX/._Figure 2
- Figure 2/.DS_Store
- __MACOSX/Figure 2/._.DS_Store
- Figure 2/2A/
- __MACOSX/Figure 2/._2A
- Figure 2/2C/
- __MACOSX/Figure 2/._2C
- Figure 2/2D/
- __MACOSX/Figure 2/._2D
- Figure 2/2E/
- __MACOSX/Figure 2/._2E
- Figure 2/2B/
- __MACOSX/Figure 2/._2B
- Figure 2/2A/2A Glioblastoma C17_CDK12.tif
- __MACOSX/Figure 2/2A/._2A Glioblastoma C17_CDK12.tif
- Figure 2/2A/2A Glioblastoma C21_CDK12.tif
- __MACOSX/Figure 2/2A/._2A Glioblastoma C21_CDK12.tif
- Figure 2/2A/2A Glioblastoma C19_CDK12.tif
- __MACOSX/Figure 2/2A/._2A Glioblastoma C19_CDK12.tif
- Figure 2/2A/Readme.rtf
- __MACOSX/Figure 2/2A/._Readme.rtf
- Figure 2/2A/2A Control tissue C12_CDK12 close-up_40x.tif
- __MACOSX/Figure 2/2A/._2A Control tissue C12_CDK12 close-up_40x.tif
- Figure 2/2A/2A Glioblastoma C21_CDK12 close-up_40x.tif
- __MACOSX/Figure 2/2A/._2A Glioblastoma C21_CDK12 close-up_40x.tif
- Figure 2/2A/2A Glioblastoma C19 CDK12 close-up_40x.tif
- __MACOSX/Figure 2/2A/._2A Glioblastoma C19 CDK12 close-up_40x.tif
- Figure 2/2A/2A Glioblastoma C17_CDK12 close-up_40x.tif
- __MACOSX/Figure 2/2A/._2A Glioblastoma C17_CDK12 close-up_40x.tif
- Figure 2/2A/2A Control tissue C12_CDK12.tif
- __MACOSX/Figure 2/2A/._2A Control tissue C12_CDK12.tif
- Figure 2/2C/.DS_Store
- __MACOSX/Figure 2/2C/._.DS_Store
- Figure 2/2C/Readme.rtf
- __MACOSX/Figure 2/2C/._Readme.rtf
- Figure 2/2C/2C/
- __MACOSX/Figure 2/2C/._2C
- Figure 2/2D/2D T434.xlsx
- __MACOSX/Figure 2/2D/._2D T434.xlsx
- Figure 2/2D/2D T188.xlsx
- __MACOSX/Figure 2/2D/._2D T188.xlsx
- Figure 2/2D/2D T470.xlsx
- __MACOSX/Figure 2/2D/._2D T470.xlsx
- Figure 2/2D/Readme.rtf
- __MACOSX/Figure 2/2D/._Readme.rtf
- Figure 2/2D/2D P3.xlsx
- __MACOSX/Figure 2/2D/._2D P3.xlsx
- Figure 2/2E/2E_IC50.csv
- __MACOSX/Figure 2/2E/._2E_IC50.csv
- Figure 2/2E/Readme.rtf
- __MACOSX/Figure 2/2E/._Readme.rtf
- Figure 2/2B/2B Glioblastoma C21_CDK13.tif
- __MACOSX/Figure 2/2B/._2B Glioblastoma C21_CDK13.tif
- Figure 2/2B/2B Glioblastoma C19_CDK13.tif
- __MACOSX/Figure 2/2B/._2B Glioblastoma C19_CDK13.tif
- Figure 2/2B/2B Control tissue C12_CDK13 close-up_40x.tif
- __MACOSX/Figure 2/2B/._2B Control tissue C12_CDK13 close-up_40x.tif
- Figure 2/2B/2B Glioblastoma C19_CDK13 close-up_40x.tif
- __MACOSX/Figure 2/2B/._2B Glioblastoma C19_CDK13 close-up_40x.tif
- Figure 2/2B/2B Glioblastoma C21_CDK13 close-up_40x.tif
- __MACOSX/Figure 2/2B/._2B Glioblastoma C21_CDK13 close-up_40x.tif
- Figure 2/2B/Readme.rtf
- __MACOSX/Figure 2/2B/._Readme.rtf
- Figure 2/2B/2B Glioblastoma C17_CDK13 close-up_40x.tif
- __MACOSX/Figure 2/2B/._2B Glioblastoma C17_CDK13 close-up_40x.tif
- Figure 2/2B/2B Control tissue C12_CDK13.tif
- __MACOSX/Figure 2/2B/._2B Control tissue C12_CDK13.tif
- Figure 2/2B/2B Glioblastoma C17_CDK13.tif
- __MACOSX/Figure 2/2B/._2B Glioblastoma C17_CDK13.tif
- Figure 2/2C/2C/2C_SR4835_72h_1uM.tiff
- __MACOSX/Figure 2/2C/2C/._2C_SR4835_72h_1uM.tiff
- Figure 2/2C/2C/2C_Lomustine_0h_Control.tiff
- __MACOSX/Figure 2/2C/2C/._2C_Lomustine_0h_Control.tiff
- Figure 2/2C/2C/2C_SR4835_0h_4uM.tiff
- __MACOSX/Figure 2/2C/2C/._2C_SR4835_0h_4uM.tiff
- Figure 2/2C/2C/2C_SR4835_72h_0.125uM.tiff
- __MACOSX/Figure 2/2C/2C/._2C_SR4835_72h_0.125uM.tiff
- Figure 2/2C/2C/2C_Abemaciclib_72h_control.jpg
- __MACOSX/Figure 2/2C/2C/._2C_Abemaciclib_72h_control.jpg
- Figure 2/2C/2C/2C_SR4835_0h_0.125uM.tiff
- __MACOSX/Figure 2/2C/2C/._2C_SR4835_0h_0.125uM.tiff
- Figure 2/2C/2C/2C_THZ531_0h_8uM.tiff
- __MACOSX/Figure 2/2C/2C/._2C_THZ531_0h_8uM.tiff
- Figure 2/2C/2C/2C_THZ531_0h_16uM.tiff
- __MACOSX/Figure 2/2C/2C/._2C_THZ531_0h_16uM.tiff
- Figure 2/2C/2C/2C_Lomustine_0h_1uM.tiff
- __MACOSX/Figure 2/2C/2C/._2C_Lomustine_0h_1uM.tiff
- Figure 2/2C/2C/2C_SR4835_0h_control.jpg
- __MACOSX/Figure 2/2C/2C/._2C_SR4835_0h_control.jpg
- Figure 2/2C/2C/2C_THZ531_0h_4uM.tiff
- __MACOSX/Figure 2/2C/2C/._2C_THZ531_0h_4uM.tiff
- Figure 2/2C/2C/.DS_Store
- __MACOSX/Figure 2/2C/2C/._.DS_Store
- Figure 2/2C/2C/2C_THZ531_72h_4uM.tiff
- __MACOSX/Figure 2/2C/2C/._2C_THZ531_72h_4uM.tiff
- Figure 2/2C/2C/2C_SR4835_72h_0.25uM.tiff
- __MACOSX/Figure 2/2C/2C/._2C_SR4835_72h_0.25uM.tiff
- Figure 2/2C/2C/2C_Lomustine_72h_1uM.tiff
- __MACOSX/Figure 2/2C/2C/._2C_Lomustine_72h_1uM.tiff
- Figure 2/2C/2C/2C_THZ531_72h_8uM.tiff
- __MACOSX/Figure 2/2C/2C/._2C_THZ531_72h_8uM.tiff
- Figure 2/2C/2C/2C_Abemaciclib_0h_1uM.tiff
- __MACOSX/Figure 2/2C/2C/._2C_Abemaciclib_0h_1uM.tiff
- Figure 2/2C/2C/Icon
- __MACOSX/Figure 2/2C/2C/._Icon
- Figure 2/2C/2C/2C_Lomustine_72h_16uM.tiff
- __MACOSX/Figure 2/2C/2C/._2C_Lomustine_72h_16uM.tiff
- Figure 2/2C/2C/2C_Abemaciclib_0h_0.5uM.tiff
- __MACOSX/Figure 2/2C/2C/._2C_Abemaciclib_0h_0.5uM.tiff
- Figure 2/2C/2C/2C_Abemaciclib_72h_2uM.tiff
- __MACOSX/Figure 2/2C/2C/._2C_Abemaciclib_72h_2uM.tiff
- Figure 2/2C/2C/2C_Lomustine_72h_32uM.tiff
- __MACOSX/Figure 2/2C/2C/._2C_Lomustine_72h_32uM.tiff
- Figure 2/2C/2C/2C_Abemaciclib_72h_32uM.tiff
- __MACOSX/Figure 2/2C/2C/._2C_Abemaciclib_72h_32uM.tiff
- Figure 2/2C/2C/2C_Abemaciclib_72h_16uM.tiff
- __MACOSX/Figure 2/2C/2C/._2C_Abemaciclib_72h_16uM.tiff
- Figure 2/2C/2C/2C_THZ531_0h_2uM.tiff
- __MACOSX/Figure 2/2C/2C/._2C_THZ531_0h_2uM.tiff
- Figure 2/2C/2C/2C_Lomustine_0h_0.5uM.tiff
- __MACOSX/Figure 2/2C/2C/._2C_Lomustine_0h_0.5uM.tiff
- Figure 2/2C/2C/2C_SR4835_72h_0.5uM.tiff
- __MACOSX/Figure 2/2C/2C/._2C_SR4835_72h_0.5uM.tiff
- Figure 2/2C/2C/2C_SR4835_0h_2uM.tiff
- __MACOSX/Figure 2/2C/2C/._2C_SR4835_0h_2uM.tiff
- Figure 2/2C/2C/2C_THZ531_72h_0.5uM.tiff
- __MACOSX/Figure 2/2C/2C/._2C_THZ531_72h_0.5uM.tiff
- Figure 2/2C/2C/2C_THZ531_72h_Control.tiff
- __MACOSX/Figure 2/2C/2C/._2C_THZ531_72h_Control.tiff
- Figure 2/2C/2C/2C_Abemaciclib_0h_16uM.tiff
- __MACOSX/Figure 2/2C/2C/._2C_Abemaciclib_0h_16uM.tiff
- Figure 2/2C/2C/2C_Abemaciclib_0h_32uM.tiff
- __MACOSX/Figure 2/2C/2C/._2C_Abemaciclib_0h_32uM.tiff
- Figure 2/2C/2C/2C_Lomustine_72h_0.5uM.tiff
- __MACOSX/Figure 2/2C/2C/._2C_Lomustine_72h_0.5uM.tiff
- Figure 2/2C/2C/2C_Abemaciclib_72h_8uM.tiff
- __MACOSX/Figure 2/2C/2C/._2C_Abemaciclib_72h_8uM.tiff
- Figure 2/2C/2C/2C_Abemaciclib_72h_4uM.tiff
- __MACOSX/Figure 2/2C/2C/._2C_Abemaciclib_72h_4uM.tiff
- Figure 2/2C/2C/2C_THZ531_72h_2uM.tiff
- __MACOSX/Figure 2/2C/2C/._2C_THZ531_72h_2uM.tiff
- Figure 2/2C/2C/2C_SR4835_0h_0.5uM.tiff
- __MACOSX/Figure 2/2C/2C/._2C_SR4835_0h_0.5uM.tiff
- Figure 2/2C/2C/2C_THZ531_72h_16uM.tiff
- __MACOSX/Figure 2/2C/2C/._2C_THZ531_72h_16uM.tiff
- Figure 2/2C/2C/2C_Lomustine_72h_2uM.tiff
- __MACOSX/Figure 2/2C/2C/._2C_Lomustine_72h_2uM.tiff
- Figure 2/2C/2C/2C_Abemaciclib_0h_2uM.tiff
- __MACOSX/Figure 2/2C/2C/._2C_Abemaciclib_0h_2uM.tiff
- Figure 2/2C/2C/2C_SR4835_0h_0.25uM.tiff
- __MACOSX/Figure 2/2C/2C/._2C_SR4835_0h_0.25uM.tiff
- Figure 2/2C/2C/2C_Abemaciclib_72h_1uM.tiff
- __MACOSX/Figure 2/2C/2C/._2C_Abemaciclib_72h_1uM.tiff
- Figure 2/2C/2C/2C_SR4835_72h_control.jpg
- __MACOSX/Figure 2/2C/2C/._2C_SR4835_72h_control.jpg
- Figure 2/2C/2C/2C_SR4835_72h_2uM.tiff
- __MACOSX/Figure 2/2C/2C/._2C_SR4835_72h_2uM.tiff
- Figure 2/2C/2C/2C_Abemaciclib_72h_0.5uM.tiff
- __MACOSX/Figure 2/2C/2C/._2C_Abemaciclib_72h_0.5uM.tiff
- Figure 2/2C/2C/Readme.rtf
- __MACOSX/Figure 2/2C/2C/._Readme.rtf
- Figure 2/2C/2C/2C_Lomustine_0h_2uM.tiff
- __MACOSX/Figure 2/2C/2C/._2C_Lomustine_0h_2uM.tiff
- Figure 2/2C/2C/2C_Abemaciclib_0h_4uM.tiff
- __MACOSX/Figure 2/2C/2C/._2C_Abemaciclib_0h_4uM.tiff
- Figure 2/2C/2C/2C_Lomustine_72h_4uM.tiff
- __MACOSX/Figure 2/2C/2C/._2C_Lomustine_72h_4uM.tiff
- Figure 2/2C/2C/2C_Lomustine_72h_Control.tiff
- __MACOSX/Figure 2/2C/2C/._2C_Lomustine_72h_Control.tiff
- Figure 2/2C/2C/2C_THZ531_0h_Control.tiff
- __MACOSX/Figure 2/2C/2C/._2C_THZ531_0h_Control.tiff
- Figure 2/2C/2C/2C_Lomustine_72h_8uM.tiff
- __MACOSX/Figure 2/2C/2C/._2C_Lomustine_72h_8uM.tiff
- Figure 2/2C/2C/2C_THZ531_72h_1uM.tiff
- __MACOSX/Figure 2/2C/2C/._2C_THZ531_72h_1uM.tiff
- Figure 2/2C/2C/2C_Abemaciclib_0h_8uM.tiff
- __MACOSX/Figure 2/2C/2C/._2C_Abemaciclib_0h_8uM.tiff
- Figure 2/2C/2C/2C_THZ531_0h_1uM.tiff
- __MACOSX/Figure 2/2C/2C/._2C_THZ531_0h_1uM.tiff
- Figure 2/2C/2C/2C_Lomustine_0h_4uM.tiff
- __MACOSX/Figure 2/2C/2C/._2C_Lomustine_0h_4uM.tiff
- Figure 2/2C/2C/2C_Lomustine_0h_16uM.tiff
- __MACOSX/Figure 2/2C/2C/._2C_Lomustine_0h_16uM.tiff
- Figure 2/2C/2C/2C_Lomustine_0h_8uM.tiff
- __MACOSX/Figure 2/2C/2C/._2C_Lomustine_0h_8uM.tiff
- Figure 2/2C/2C/2C_Lomustine_0h_32uM.tiff
- __MACOSX/Figure 2/2C/2C/._2C_Lomustine_0h_32uM.tiff
- Figure 2/2C/2C/2C_Abemaciclib_0h_control.jpg
- __MACOSX/Figure 2/2C/2C/._2C_Abemaciclib_0h_control.jpg
- Figure 2/2C/2C/2C_SR4835_72h_4uM.tiff
- __MACOSX/Figure 2/2C/2C/._2C_SR4835_72h_4uM.tiff
- Figure 2/2C/2C/2C_THZ531_0h_0.5uM.tiff
- __MACOSX/Figure 2/2C/2C/._2C_THZ531_0h_0.5uM.tiff
- Figure 2/2C/2C/2C_SR4835_0h_1uM.tiff
- __MACOSX/Figure 2/2C/2C/._2C_SR4835_0h_1uM.tiff
