# Supplementary material for: CDK12/CDK13 inhibition disrupts transcriptional elongation and replication fork progression in glioblastoma
Source: EMBO Mol Med. 2026 Mar 25;18(5):1592–624. doi: 10.1038/s44321-026-00393-w (PMC13179391; doi:10.1038/s44321-026-00393-w)
Supplement: Supplementary file 9 — Source data Fig. 2 [file 44321_2026_393_MOESM9_ESM.zip › Figure 2/2D/2D T434.xlsx]

## Sheet: Sheet1
			Conc nM Abemaciclib	Replicate 1	Replicate 2	Replicate 3		Conc nM Lomustine	Replicate 1	Replicate 2	Replicate 3		Conc nM THZ531	Replicate 1	Replicate 2	Replicate 3		Conc nM SR4835	Replicate	Replicate 2	Replicate 3
T434_3days_Cell Viability	0.32% DMSO		32000	1088	2290	2564		32000	18528	17835	17216		16000	2210	2309	2182		4000	5458	5282	4634
	26301		16000	4723	5000	5217		16000	19775	20194	20931		8000	9497	9988	10172		2000	4962	5428	4792
	32059		8000	15738	15675	14585		8000	20768	21714	22253		4000	12817	13224	16891		1000	2630	3639	4063
	30433		4000	23267	21260	19193		4000	24239	23442	27267		2000	13196	12943	17543		500	3145	4246	3260
	32520		2000	23608	24183	23438		2000	24172	24358	27687		1000	14055	14658	16174		250	8672	10563	8251
	29213		1000	32768	31995	29237		1000	30085	32529	28639		500	17411	12091	14374		125	16095	20859	16381
	25125		500	32095	32575	26793		500	32822	35217	34800
	28660
	24768		% Viability					% Viability					% Viability					% Viability
	31745		32000	3.64816	7.67858	8.59733		32000	62.1261	59.8024	57.7268		16000	6.09689	6.37001	6.01964		4000	18.3012	17.711	15.5382
	36248		16000	15.8367	16.7655	17.4931		16000	66.3074	67.7123	70.1836		8000	26.2001	27.5546	28.0622		2000	16.638	18.2006	16.068
	31904		8000	52.771	52.5597	48.9048		8000	69.637	72.809	74.6164		4000	35.3592	36.482	46.5984		1000	8.81863	12.2019	13.6236
	27407		4000	78.0164	71.2867	64.3559		4000	81.2756	78.6032	91.4288		2000	36.4048	35.7068	48.3972		500	10.5455	14.2372	10.9311
	25816		2000	79.1598	81.0878	78.5898		2000	81.0509	81.6746	92.8371		1000	38.7746	40.4381	44.6204		250	29.078	35.4187	27.6664
	29864		1000	109.874	107.282	98.0343		1000	100.878	109.073	96.0292		500	48.033	33.3563	39.6546		125	53.968	69.9421	54.927
	30085		500	107.617	109.227	89.8394		500	110.055	118.086	116.688
	34437
	33487
	26746
Average	29823.2
Stdv	3247.64
Co-efficient of Variance (CV)	10.8896
