# Supplementary material for: CDK12/CDK13 inhibition disrupts transcriptional elongation and replication fork progression in glioblastoma
Source: EMBO Mol Med. 2026 Mar 25;18(5):1592–624. doi: 10.1038/s44321-026-00393-w (PMC13179391; doi:10.1038/s44321-026-00393-w)
Supplement: Supplementary file 9 — Source data Fig. 2 [file 44321_2026_393_MOESM9_ESM.zip › Figure 2/2D/2D T188.xlsx]

## Sheet: Sheet1
			Conc nM Abemaciclib	Replicate 1	Replicate 2	Replicate 3		Conc nM Lomustine	Replicate 1	Replicate 2	Replicate 3		Conc nM THZ531	Replicate 1	Replicate 2	Replicate 3		Conc nM SR4835	Replicate	Replicate 2	Replicate 3
T188_3days_Cell Viability	0.32% DMSO		32000	478	481	558		32000	2057	2320	2321		16000	830	681	722		4000	3329	3635	2940
	3905		16000	553	418	594		16000	2629	2972	2885		8000	1817	1669	1487		2000	3229	3773	3306
	4147		8000	597	764	619		8000	2960	3194	3266		4000	3589	3908	2957		1000	3620	3849	3442
	4025		4000	821	1213	1454		4000	3075	4050	3443		2000	3046	5009	4571		500	7157	6549	5956
	3869		2000	3069	4044	3518		2000	4354	4532	3258		1000	4448	6160	6541		250	8439	7929	6523
	4310		1000	4462	5066	5123		1000	4949	4724	4518		500	5495	5462	5364		125	7797	8462	7343
	4226		500	4828	4884	5044		500	4815	5091	4252
	3994
	3859		% Viability					% Viability					% Viability					% Viability
	3992		32000	12.8581	12.9388	15.0101		32000	50.9621	57.4779	57.5027		16000	20.5632	16.8717	17.8875		4000	82.4758	90.057	72.8384
Average	4036.33		16000	14.8756	11.2441	15.9785		16000	65.1334	73.6312	71.4758		8000	45.0161	41.3494	36.8404		2000	79.9983	93.4759	81.906
Stdv	150.442		8000	16.0592	20.5514	16.651		8000	73.3339	79.1312	80.915		4000	88.9173	96.8205	73.2596		1000	89.6854	95.3588	85.2754
Co-efficient of Variance (CV)	3.7272		4000	22.0847	32.6295	39.1123		4000	76.183	100.339	85.3002		2000	75.4645	124.098	113.246		500	177.314	162.251	147.56
			2000	42.4479	82.5555	108.783		2000	107.87	112.28	80.7168		1000	110.199	152.614	162.053		250	209.076	196.441	161.607
			1000	120.027	136.274	137.808		1000	122.611	117.037	111.933		500	136.138	135.321	132.893		125	193.17	209.646	181.923
			500	129.872	131.379	135.683		500	119.291	126.129	105.343
