# Supplementary material for: CDK12/CDK13 inhibition disrupts transcriptional elongation and replication fork progression in glioblastoma
Source: EMBO Mol Med. 2026 Mar 25;18(5):1592–624. doi: 10.1038/s44321-026-00393-w (PMC13179391; doi:10.1038/s44321-026-00393-w)
Supplement: Supplementary file 9 — Source data Fig. 2 [file 44321_2026_393_MOESM9_ESM.zip › Figure 2/2D/2D T470.xlsx]

## Sheet: Sheet1
			Conc nM Abemaciclib	Replicate 1	Replicate 2	Replicate 3		Conc nM Lomustine	Replicate 1	Replicate 2	Replicate 3		Conc nM THZ531	Replicate 1	Replicate 2	Replicate 3
T470_3days_Cell Viability	0.32% DMSO		32000	786	710	781		32000	5305	5281	2761		16000	1284	1294	1396
	6092		16000	774	1018	1210		16000	6032	6772	6544		8000	2594	2455	2384
	8333		8000	1898	2318	1475		8000	6725	7088	6891		4000	5699	5440	4588
	8717		4000	6081	7827	2997		4000	6641	7960	7077		2000	8297	10408	8923
	8430		2000	8318	8465	6610		2000	7146	7699	7304		1000	12111	11585	9056
	8333		1000	7945	9340	9096		1000	8307	9238	8697		500	12532	12084	12035
	6798		500	8670	9228	9169		500	8740	9202	9218
	6790
	9173		% Viability					% Viability					% Viability
	8520		32000	9.99611	9.02957	9.93253		32000	67.4674	67.1622	35.1136		16000	14.8887	15.0046	16.1874
	8897		16000	9.8435	12.9466	15.3884		16000	76.7132	86.1243	83.2246		8000	30.0788	28.4671	27.6438
	8636		8000	24.1382	29.4796	18.7586		8000	85.5265	90.1431	87.6377		4000	66.083	63.0798	53.2004
	7797		4000	77.3363	99.5415	38.115		4000	84.4583	101.233	90.0032		2000	96.2083	120.686	103.467
	6449		2000	105.786	107.655	84.064		2000	90.8807	97.9136	92.8901		1000	140.434	134.334	105.009
	7547		1000	101.042	118.783	115.68		1000	105.646	117.486	110.606		500	145.315	140.121	139.552
	8144		500	110.262	117.359	116.609		500	110.262	117.359	116.609
	8577
	7834
	6468
Average	7863.06
Stdv	924.009
Co-efficient of Variance (CV)	11.7513
