# Supplementary material for: CDK12/CDK13 inhibition disrupts transcriptional elongation and replication fork progression in glioblastoma
Source: EMBO Mol Med. 2026 Mar 25;18(5):1592–624. doi: 10.1038/s44321-026-00393-w (PMC13179391; doi:10.1038/s44321-026-00393-w)
Supplement: Supplementary file 9 — Source data Fig. 2 [file 44321_2026_393_MOESM9_ESM.zip › Figure 2/2D/2D P3.xlsx]

## Sheet: Sheet1
			Conc nM Abemaciclib	Replicate 1	Replicate 2	Replicate 3		Conc nM Lomustine	Replicate 1	Replicate 2	Replicate 3		Conc nM THZ531	Replicate 1	Replicate 2	Replicate 3		Conc nM SR4835	Replicate	Replicate 2	Replicate 3
P3_3days_Cell Viability	0.32% DMSO		32000	2347	3054	2435		32000	12463	15531	9482		16000	409	793	787		4000	6391	5623	5149
	33292		16000	3474	4489	4664		16000	16801	16216	13589		8000	2148	3235	2375		2000	6223	6882	5688
	34836		8000	11682	19953	17170		8000	20870	21928	21673		4000	6616	6079	6299		1000	5042	5692	5546
	32091		4000	22839	18998	19479		4000	19634	26436	21711		2000	9138	8991	9831		500	6232	5987	5751
	36466		2000	19518	26601	27032		2000	20673	28517	27751		1000	12109	12869	13835		250	8818	8396	7844
	32395		1000	22014	24657	24383		1000	25586	26838	25773		500	13452	13975	14333		125	12744	14478	13477
	35098		500	23345	22357	22492		500	25578	22055	22999
	36118
	35268		% Viability					% Viability					% Viability					% Viability
	36207		32000	13.1018	17.0485	13.5931		32000	35.9774	44.8339	27.372		16000	1.18067	2.28918	2.27186		4000	18.4491	16.2321	14.8638
Average	34641.2		16000	19.3931	25.0592	26.0361		16000	48.5	46.8113	39.2278		8000	6.20071	9.33859	6.85599		2000	17.9641	19.8665	16.4197
Stdv	1562.45		8000	65.2132	111.385	95.8492		8000	60.2461	63.3003	62.5642		4000	19.0986	17.5485	18.1835		1000	14.5549	16.4313	16.0098
Co-efficient of Variance (CV)	4.51039		4000	127.496	106.054	108.739		4000	56.6781	76.3137	62.6739		2000	26.379	25.9546	28.3795		500	17.9901	17.2829	16.6016
			2000	108.957	148.496	150.903		2000	59.6775	82.321	80.1098		1000	34.9555	37.1494	39.938		250	25.4552	24.237	22.6435
			1000	122.89	137.644	136.115		1000	73.86	77.4742	74.3998		500	38.8323	40.3421	41.3756		125	36.7885	41.7941	38.9045
			500	130.32	124.805	125.558		500	73.8369	63.6669	66.392
