# Supplementary material for: CDK12/CDK13 inhibition disrupts transcriptional elongation and replication fork progression in glioblastoma
Source: EMBO Mol Med. 2026 Mar 25;18(5):1592–624. doi: 10.1038/s44321-026-00393-w (PMC13179391; doi:10.1038/s44321-026-00393-w)
Supplement: Supplementary file 10 — Source data Fig. 3 [file 44321_2026_393_MOESM10_ESM.zip]

Archive with 262 entries (242 files):
- Figure 3/
- __MACOSX/._Figure 3
- Figure 3/3E/
- __MACOSX/Figure 3/._3E
- Figure 3/3B/
- __MACOSX/Figure 3/._3B
- Figure 3/3C/
- __MACOSX/Figure 3/._3C
- Figure 3/3D/
- __MACOSX/Figure 3/._3D
- Figure 3/.DS_Store
- __MACOSX/Figure 3/._.DS_Store
- Figure 3/3A/
- __MACOSX/Figure 3/._3A
- Figure 3/3F/
- __MACOSX/Figure 3/._3F
- Figure 3/3G/
- __MACOSX/Figure 3/._3G
- Figure 3/3E/3E_U87MG_THZ531_proliferation.csv
- __MACOSX/Figure 3/3E/._3E_U87MG_THZ531_proliferation.csv
- Figure 3/3E/Readme.rtf
- __MACOSX/Figure 3/3E/._Readme.rtf
- Figure 3/3B/Images 1uM drug 2/
- __MACOSX/Figure 3/3B/._Images 1uM drug 2
- Figure 3/3B/Images 1uM drug 3/
- __MACOSX/Figure 3/3B/._Images 1uM drug 3
- Figure 3/3B/Images 1uM drug 4/
- __MACOSX/Figure 3/3B/._Images 1uM drug 4
- Figure 3/3B/.DS_Store
- __MACOSX/Figure 3/3B/._.DS_Store
- Figure 3/3B/Images DMSO neurosphere 4/
- __MACOSX/Figure 3/3B/._Images DMSO neurosphere 4
- Figure 3/3B/Images DMSO neurosphere 3/
- __MACOSX/Figure 3/3B/._Images DMSO neurosphere 3
- Figure 3/3B/Images DMSO neurosphere 2/
- __MACOSX/Figure 3/3B/._Images DMSO neurosphere 2
- Figure 3/3B/Images 5uM drug 1/
- __MACOSX/Figure 3/3B/._Images 5uM drug 1
- Figure 3/3B/Images 1uM drug 1/
- __MACOSX/Figure 3/3B/._Images 1uM drug 1
- Figure 3/3B/No images 5uM drug 2 sphere was missing/
- __MACOSX/Figure 3/3B/._No images 5uM drug 2 sphere was missing
- Figure 3/3B/Readme.rtf
- __MACOSX/Figure 3/3B/._Readme.rtf
- Figure 3/3B/Images 5uM drug 4/
- __MACOSX/Figure 3/3B/._Images 5uM drug 4
- Figure 3/3B/Images 5uM drug 3/
- __MACOSX/Figure 3/3B/._Images 5uM drug 3
- Figure 3/3B/Images DMSO neurosphere 1/
- __MACOSX/Figure 3/3B/._Images DMSO neurosphere 1
- Figure 3/3C/Readme.rtf
- __MACOSX/Figure 3/3C/._Readme.rtf
- Figure 3/3C/Source data migration analysis RFP cells.xlsx
- __MACOSX/Figure 3/3C/._Source data migration analysis RFP cells.xlsx
- Figure 3/3D/3D_U-87_SR-4835_DRC.csv
- __MACOSX/Figure 3/3D/._3D_U-87_SR-4835_DRC.csv
- Figure 3/3D/Readme.rtf
- __MACOSX/Figure 3/3D/._Readme.rtf
- Figure 3/3A/3A_migration_average_std_exp_180219.xlsx
- __MACOSX/Figure 3/3A/._3A_migration_average_std_exp_180219.xlsx
- Figure 3/3A/Readme.rtf
- __MACOSX/Figure 3/3A/._Readme.rtf
- Figure 3/3F/3F_Top_panel_Tumour_Volume.csv
- __MACOSX/Figure 3/3F/._3F_Top_panel_Tumour_Volume.csv
- Figure 3/3F/3F_bottom_panel_Relative_BW.csv
- __MACOSX/Figure 3/3F/._3F_bottom_panel_Relative_BW.csv
- Figure 3/3F/Readme.rtf
- __MACOSX/Figure 3/3F/._Readme.rtf
- Figure 3/3G/.DS_Store
- __MACOSX/Figure 3/3G/._.DS_Store
- Figure 3/3G/SR-4835 IC50.csv
- __MACOSX/Figure 3/3G/._SR-4835 IC50.csv
- Figure 3/3G/Readme.rtf
- __MACOSX/Figure 3/3G/._Readme.rtf
- Figure 3/3B/Images 1uM drug 2/1uM_2_Cas488_RFP555_KI67633_5_080224_120224.czi
- __MACOSX/Figure 3/3B/Images 1uM drug 2/._1uM_2_Cas488_RFP555_KI67633_5_080224_120224.czi
- Figure 3/3B/Images 1uM drug 2/1uM_2_Cas488_RFP555_KI67633_1_080224_120224.czi
- __MACOSX/Figure 3/3B/Images 1uM drug 2/._1uM_2_Cas488_RFP555_KI67633_1_080224_120224.czi
- Figure 3/3B/Images 1uM drug 2/1uM_2_Cas488_RFP555_KI67633_4_080224_120224.czi
- __MACOSX/Figure 3/3B/Images 1uM drug 2/._1uM_2_Cas488_RFP555_KI67633_4_080224_120224.czi
- Figure 3/3B/Images 1uM drug 2/1uM_2_Cas488_RFP555_KI67633_2_080224_120224.czi
- __MACOSX/Figure 3/3B/Images 1uM drug 2/._1uM_2_Cas488_RFP555_KI67633_2_080224_120224.czi
- Figure 3/3B/Images 1uM drug 2/1uM_2_Cas488_RFP555_KI67633_7_080224_120224.czi
- __MACOSX/Figure 3/3B/Images 1uM drug 2/._1uM_2_Cas488_RFP555_KI67633_7_080224_120224.czi
- Figure 3/3B/Images 1uM drug 2/1uM_2_Cas488_RFP555_KI67633_3_080224_120224.czi
- __MACOSX/Figure 3/3B/Images 1uM drug 2/._1uM_2_Cas488_RFP555_KI67633_3_080224_120224.czi
- Figure 3/3B/Images 1uM drug 2/1uM_2_Cas488_RFP555_KI67633_6_080224_120224.czi
- __MACOSX/Figure 3/3B/Images 1uM drug 2/._1uM_2_Cas488_RFP555_KI67633_6_080224_120224.czi
- Figure 3/3B/Images 1uM drug 2/1uM_2_Cas488_RFP555_KI67633_8_080224_120224.czi
- __MACOSX/Figure 3/3B/Images 1uM drug 2/._1uM_2_Cas488_RFP555_KI67633_8_080224_120224.czi
- Figure 3/3B/Images 1uM drug 2/1uM_2_Cas488_RFP555_KI67633_9_080224_120224.czi
- __MACOSX/Figure 3/3B/Images 1uM drug 2/._1uM_2_Cas488_RFP555_KI67633_9_080224_120224.czi
- Figure 3/3B/Images 1uM drug 3/1uM_3_NF488_RFP555_KI67633_8_080224_120224.czi
- __MACOSX/Figure 3/3B/Images 1uM drug 3/._1uM_3_NF488_RFP555_KI67633_8_080224_120224.czi
- Figure 3/3B/Images 1uM drug 3/1uM_3_NF488_RFP555_KI67633_9_080224_120224.czi
- __MACOSX/Figure 3/3B/Images 1uM drug 3/._1uM_3_NF488_RFP555_KI67633_9_080224_120224.czi
- Figure 3/3B/Images 1uM drug 3/1uM_3_NF488_RFP555_KI67633_5_080224_120224.czi
- __MACOSX/Figure 3/3B/Images 1uM drug 3/._1uM_3_NF488_RFP555_KI67633_5_080224_120224.czi
- Figure 3/3B/Images 1uM drug 3/1uM_3_NF488_RFP555_KI67633_4_080224_120224.czi
- __MACOSX/Figure 3/3B/Images 1uM drug 3/._1uM_3_NF488_RFP555_KI67633_4_080224_120224.czi
- Figure 3/3B/Images 1uM drug 3/1uM_3_NF488_RFP555_KI67633_1_080224_120224.czi
- __MACOSX/Figure 3/3B/Images 1uM drug 3/._1uM_3_NF488_RFP555_KI67633_1_080224_120224.czi
- Figure 3/3B/Images 1uM drug 3/1uM_3_NF488_RFP555_KI67633_7_080224_120224.czi
- __MACOSX/Figure 3/3B/Images 1uM drug 3/._1uM_3_NF488_RFP555_KI67633_7_080224_120224.czi
- Figure 3/3B/Images 1uM drug 3/1uM_3_NF488_RFP555_KI67633_2_080224_120224.czi
- __MACOSX/Figure 3/3B/Images 1uM drug 3/._1uM_3_NF488_RFP555_KI67633_2_080224_120224.czi
- Figure 3/3B/Images 1uM drug 3/1uM_3_NF488_RFP555_KI67633_6_080224_120224.czi
- __MACOSX/Figure 3/3B/Images 1uM drug 3/._1uM_3_NF488_RFP555_KI67633_6_080224_120224.czi
- Figure 3/3B/Images 1uM drug 3/1uM_3_NF488_RFP555_KI67633_3_080224_120224.czi
- __MACOSX/Figure 3/3B/Images 1uM drug 3/._1uM_3_NF488_RFP555_KI67633_3_080224_120224.czi
- Figure 3/3B/Images 1uM drug 4/1uM_4_NF488_RFP555_KI67633_9_080224_120224.czi
- __MACOSX/Figure 3/3B/Images 1uM drug 4/._1uM_4_NF488_RFP555_KI67633_9_080224_120224.czi
- Figure 3/3B/Images 1uM drug 4/1uM_4_NF488_RFP555_KI67633_8_080224_120224.czi
- __MACOSX/Figure 3/3B/Images 1uM drug 4/._1uM_4_NF488_RFP555_KI67633_8_080224_120224.czi
- Figure 3/3B/Images 1uM drug 4/1uM_4_NF488_RFP555_KI67633_3_080224_120224.czi
- __MACOSX/Figure 3/3B/Images 1uM drug 4/._1uM_4_NF488_RFP555_KI67633_3_080224_120224.czi
- Figure 3/3B/Images 1uM drug 4/1uM_4_NF488_RFP555_KI67633_6_080224_120224.czi
- __MACOSX/Figure 3/3B/Images 1uM drug 4/._1uM_4_NF488_RFP555_KI67633_6_080224_120224.czi
- Figure 3/3B/Images 1uM drug 4/1uM_4_NF488_RFP555_KI67633_2_080224_120224.czi
- __MACOSX/Figure 3/3B/Images 1uM drug 4/._1uM_4_NF488_RFP555_KI67633_2_080224_120224.czi
- Figure 3/3B/Images 1uM drug 4/1uM_4_NF488_RFP555_KI67633_7_080224_120224.czi
- __MACOSX/Figure 3/3B/Images 1uM drug 4/._1uM_4_NF488_RFP555_KI67633_7_080224_120224.czi
- Figure 3/3B/Images 1uM drug 4/1uM_4_NF488_RFP555_KI67633_1_080224_120224.czi
- __MACOSX/Figure 3/3B/Images 1uM drug 4/._1uM_4_NF488_RFP555_KI67633_1_080224_120224.czi
- Figure 3/3B/Images 1uM drug 4/1uM_4_NF488_RFP555_KI67633_4_080224_120224.czi
- __MACOSX/Figure 3/3B/Images 1uM drug 4/._1uM_4_NF488_RFP555_KI67633_4_080224_120224.czi
- Figure 3/3B/Images 1uM drug 4/1uM_4_NF488_RFP555_KI67633_5_080224_120224.czi
- __MACOSX/Figure 3/3B/Images 1uM drug 4/._1uM_4_NF488_RFP555_KI67633_5_080224_120224.czi
- Figure 3/3B/Images DMSO neurosphere 4/DMSO4_NF488_RFP555_KI67633_8_080224_120224.czi
- __MACOSX/Figure 3/3B/Images DMSO neurosphere 4/._DMSO4_NF488_RFP555_KI67633_8_080224_120224.czi
- Figure 3/3B/Images DMSO neurosphere 4/DMSO4_NF488_RFP555_KI67633_9_080224_120224.czi
- __MACOSX/Figure 3/3B/Images DMSO neurosphere 4/._DMSO4_NF488_RFP555_KI67633_9_080224_120224.czi
- Figure 3/3B/Images DMSO neurosphere 4/DMSO4_NF488_RFP555_KI67633_5_080224_120224.czi
- __MACOSX/Figure 3/3B/Images DMSO neurosphere 4/._DMSO4_NF488_RFP555_KI67633_5_080224_120224.czi
- Figure 3/3B/Images DMSO neurosphere 4/DMSO4_NF488_RFP555_KI67633_4_080224_120224.czi
- __MACOSX/Figure 3/3B/Images DMSO neurosphere 4/._DMSO4_NF488_RFP555_KI67633_4_080224_120224.czi
- Figure 3/3B/Images DMSO neurosphere 4/DMSO4_NF488_RFP555_KI67633_1_080224_120224.czi
- __MACOSX/Figure 3/3B/Images DMSO neurosphere 4/._DMSO4_NF488_RFP555_KI67633_1_080224_120224.czi
- Figure 3/3B/Images DMSO neurosphere 4/DMSO4_NF488_RFP555_KI67633_7_080224_120224.czi
- __MACOSX/Figure 3/3B/Images DMSO neurosphere 4/._DMSO4_NF488_RFP555_KI67633_7_080224_120224.czi
- Figure 3/3B/Images DMSO neurosphere 4/DMSO4_NF488_RFP555_KI67633_2_080224_120224.czi
- __MACOSX/Figure 3/3B/Images DMSO neurosphere 4/._DMSO4_NF488_RFP555_KI67633_2_080224_120224.czi
- Figure 3/3B/Images DMSO neurosphere 4/DMSO4_NF488_RFP555_KI67633_6_080224_120224.czi
- __MACOSX/Figure 3/3B/Images DMSO neurosphere 4/._DMSO4_NF488_RFP555_KI67633_6_080224_120224.czi
- Figure 3/3B/Images DMSO neurosphere 4/DMSO4_NF488_RFP555_KI67633_3_080224_120224.czi
- __MACOSX/Figure 3/3B/Images DMSO neurosphere 4/._DMSO4_NF488_RFP555_KI67633_3_080224_120224.czi
- Figure 3/3B/Images DMSO neurosphere 3/DMSO3_NF488_RFP555_KI67633_9_080224_120224.czi
- __MACOSX/Figure 3/3B/Images DMSO neurosphere 3/._DMSO3_NF488_RFP555_KI67633_9_080224_120224.czi
- Figure 3/3B/Images DMSO neurosphere 3/DMSO3_NF488_RFP555_KI67633_8_080224_120224.czi
- __MACOSX/Figure 3/3B/Images DMSO neurosphere 3/._DMSO3_NF488_RFP555_KI67633_8_080224_120224.czi
- Figure 3/3B/Images DMSO neurosphere 3/DMSO3_NF488_RFP555_KI67633_3_080224_120224.czi
- __MACOSX/Figure 3/3B/Images DMSO neurosphere 3/._DMSO3_NF488_RFP555_KI67633_3_080224_120224.czi
- Figure 3/3B/Images DMSO neurosphere 3/DMSO3_NF488_RFP555_KI67633_6_080224_120224.czi
- __MACOSX/Figure 3/3B/Images DMSO neurosphere 3/._DMSO3_NF488_RFP555_KI67633_6_080224_120224.czi
- Figure 3/3B/Images DMSO neurosphere 3/DMSO3_NF488_RFP555_KI67633_2_080224_120224.czi
- __MACOSX/Figure 3/3B/Images DMSO neurosphere 3/._DMSO3_NF488_RFP555_KI67633_2_080224_120224.czi
- Figure 3/3B/Images DMSO neurosphere 3/DMSO3_NF488_RFP555_KI67633_7_080224_120224.czi
- __MACOSX/Figure 3/3B/Images DMSO neurosphere 3/._DMSO3_NF488_RFP555_KI67633_7_080224_120224.czi
- Figure 3/3B/Images DMSO neurosphere 3/DMSO3_NF488_RFP555_KI67633_1_080224_120224.czi
- __MACOSX/Figure 3/3B/Images DMSO neurosphere 3/._DMSO3_NF488_RFP555_KI67633_1_080224_120224.czi
- Figure 3/3B/Images DMSO neurosphere 3/DMSO3_NF488_RFP555_KI67633_4_080224_120224.czi
- __MACOSX/Figure 3/3B/Images DMSO neurosphere 3/._DMSO3_NF488_RFP555_KI67633_4_080224_120224.czi
- Figure 3/3B/Images DMSO neurosphere 3/DMSO3_NF488_RFP555_KI67633_5_080224_120224.czi
- __MACOSX/Figure 3/3B/Images DMSO neurosphere 3/._DMSO3_NF488_RFP555_KI67633_5_080224_120224.czi
- Figure 3/3B/Images DMSO neurosphere 2/DMSO2_Cas488_RFP555_KI67633_10_080224_120224.czi
- __MACOSX/Figure 3/3B/Images DMSO neurosphere 2/._DMSO2_Cas488_RFP555_KI67633_10_080224_120224.czi
- Figure 3/3B/Images DMSO neurosphere 2/DMSO2_Cas488_RFP555_KI67633_9_080224_120224.czi
- __MACOSX/Figure 3/3B/Images DMSO neurosphere 2/._DMSO2_Cas488_RFP555_KI67633_9_080224_120224.czi
- Figure 3/3B/Images DMSO neurosphere 2/DMSO2_Cas488_RFP555_KI67633_11_080224_120224.czi
- __MACOSX/Figure 3/3B/Images DMSO neurosphere 2/._DMSO2_Cas488_RFP555_KI67633_11_080224_120224.czi
- Figure 3/3B/Images DMSO neurosphere 2/DMSO2_Cas488_RFP555_KI67633_8_080224_120224.czi
- __MACOSX/Figure 3/3B/Images DMSO neurosphere 2/._DMSO2_Cas488_RFP555_KI67633_8_080224_120224.czi
- Figure 3/3B/Images DMSO neurosphere 2/DMSO2_Cas488_RFP555_KI67633_3_080224_120224.czi
- __MACOSX/Figure 3/3B/Images DMSO neurosphere 2/._DMSO2_Cas488_RFP555_KI67633_3_080224_120224.czi
- Figure 3/3B/Images DMSO neurosphere 2/DMSO2_Cas488_RFP555_KI67633_6_080224_120224.czi
- __MACOSX/Figure 3/3B/Images DMSO neurosphere 2/._DMSO2_Cas488_RFP555_KI67633_6_080224_120224.czi
- Figure 3/3B/Images DMSO neurosphere 2/DMSO2_Cas488_RFP555_KI67633_2_080224_120224.czi
- __MACOSX/Figure 3/3B/Images DMSO neurosphere 2/._DMSO2_Cas488_RFP555_KI67633_2_080224_120224.czi
- Figure 3/3B/Images DMSO neurosphere 2/DMSO2_Cas488_RFP555_KI67633_7_080224_120224.czi
- __MACOSX/Figure 3/3B/Images DMSO neurosphere 2/._DMSO2_Cas488_RFP555_KI67633_7_080224_120224.czi
- Figure 3/3B/Images DMSO neurosphere 2/DMSO2_Cas488_RFP555_KI67633_1_080224_120224.czi
- __MACOSX/Figure 3/3B/Images DMSO neurosphere 2/._DMSO2_Cas488_RFP555_KI67633_1_080224_120224.czi
- Figure 3/3B/Images DMSO neurosphere 2/DMSO2_Cas488_RFP555_KI67633_4_080224_120224.czi
- __MACOSX/Figure 3/3B/Images DMSO neurosphere 2/._DMSO2_Cas488_RFP555_KI67633_4_080224_120224.czi
- Figure 3/3B/Images DMSO neurosphere 2/DMSO2_Cas488_RFP555_KI67633_5_080224_120224.czi
- __MACOSX/Figure 3/3B/Images DMSO neurosphere 2/._DMSO2_Cas488_RFP555_KI67633_5_080224_120224.czi
- Figure 3/3B/Images 5uM drug 1/5uM_1_Cas488_RFP555_KI67633_5_080224_120224.czi
- __MACOSX/Figure 3/3B/Images 5uM drug 1/._5uM_1_Cas488_RFP555_KI67633_5_080224_120224.czi
- Figure 3/3B/Images 5uM drug 1/5uM_1_Cas488_RFP555_KI67633_1_080224_120224.czi
- __MACOSX/Figure 3/3B/Images 5uM drug 1/._5uM_1_Cas488_RFP555_KI67633_1_080224_120224.czi
- Figure 3/3B/Images 5uM drug 1/5uM_1_Cas488_RFP555_KI67633_4_080224_120224.czi
- __MACOSX/Figure 3/3B/Images 5uM drug 1/._5uM_1_Cas488_RFP555_KI67633_4_080224_120224.czi
- Figure 3/3B/Images 5uM drug 1/5uM_1_Cas488_RFP555_KI67633_2_080224_120224.czi
- __MACOSX/Figure 3/3B/Images 5uM drug 1/._5uM_1_Cas488_RFP555_KI67633_2_080224_120224.czi
- Figure 3/3B/Images 5uM drug 1/5uM_1_Cas488_RFP555_KI67633_7_080224_120224.czi
- __MACOSX/Figure 3/3B/Images 5uM drug 1/._5uM_1_Cas488_RFP555_KI67633_7_080224_120224.czi
- Figure 3/3B/Images 5uM drug 1/5uM_1_Cas488_RFP555_KI67633_3_080224_120224.czi
- __MACOSX/Figure 3/3B/Images 5uM drug 1/._5uM_1_Cas488_RFP555_KI67633_3_080224_120224.czi
- Figure 3/3B/Images 5uM drug 1/5uM_1_Cas488_RFP555_KI67633_6_080224_120224.czi
- __MACOSX/Figure 3/3B/Images 5uM drug 1/._5uM_1_Cas488_RFP555_KI67633_6_080224_120224.czi
- Figure 3/3B/Images 1uM drug 1/1uM_1_Cas488_RFP555_KI67633_8_080224_120224.czi
- __MACOSX/Figure 3/3B/Images 1uM drug 1/._1uM_1_Cas488_RFP555_KI67633_8_080224_120224.czi
- Figure 3/3B/Images 1uM drug 1/1uM_1_Cas488_RFP555_KI67633_9_080224_120224.czi
- __MACOSX/Figure 3/3B/Images 1uM drug 1/._1uM_1_Cas488_RFP555_KI67633_9_080224_120224.czi
- Figure 3/3B/Images 1uM drug 1/1uM_1_Cas488_RFP555_KI67633_5_080224_120224.czi
- __MACOSX/Figure 3/3B/Images 1uM drug 1/._1uM_1_Cas488_RFP555_KI67633_5_080224_120224.czi
- Figure 3/3B/Images 1uM drug 1/1uM_1_Cas488_RFP555_KI67633_4_080224_120224.czi
- __MACOSX/Figure 3/3B/Images 1uM drug 1/._1uM_1_Cas488_RFP555_KI67633_4_080224_120224.czi
- Figure 3/3B/Images 1uM drug 1/1uM_1_Cas488_RFP555_KI67633_1_080224_120224.czi
- __MACOSX/Figure 3/3B/Images 1uM drug 1/._1uM_1_Cas488_RFP555_KI67633_1_080224_120224.czi
- Figure 3/3B/Images 1uM drug 1/1uM_1_Cas488_RFP555_KI67633_7_080224_120224.czi
- __MACOSX/Figure 3/3B/Images 1uM drug 1/._1uM_1_Cas488_RFP555_KI67633_7_080224_120224.czi
- Figure 3/3B/Images 1uM drug 1/1uM_1_Cas488_RFP555_KI67633_2_080224_120224.czi
- __MACOSX/Figure 3/3B/Images 1uM drug 1/._1uM_1_Cas488_RFP555_KI67633_2_080224_120224.czi
- Figure 3/3B/Images 1uM drug 1/1uM_1_Cas488_RFP555_KI67633_6_080224_120224.czi
- __MACOSX/Figure 3/3B/Images 1uM drug 1/._1uM_1_Cas488_RFP555_KI67633_6_080224_120224.czi
- Figure 3/3B/Images 1uM drug 1/1uM_1_Cas488_RFP555_KI67633_3_080224_120224.czi
- __MACOSX/Figure 3/3B/Images 1uM drug 1/._1uM_1_Cas488_RFP555_KI67633_3_080224_120224.czi
- Figure 3/3B/Images 5uM drug 4/5uM_4_Nf488_RFP555_KI67633_1_080224_120224.czi
- __MACOSX/Figure 3/3B/Images 5uM drug 4/._5uM_4_Nf488_RFP555_KI67633_1_080224_120224.czi
- Figure 3/3B/Images 5uM drug 4/5uM_4_Nf488_RFP555_KI67633_4_080224_120224.czi
- __MACOSX/Figure 3/3B/Images 5uM drug 4/._5uM_4_Nf488_RFP555_KI67633_4_080224_120224.czi
- Figure 3/3B/Images 5uM drug 4/5uM_4_Nf488_RFP555_KI67633_5_080224_120224.czi
- __MACOSX/Figure 3/3B/Images 5uM drug 4/._5uM_4_Nf488_RFP555_KI67633_5_080224_120224.czi
- Figure 3/3B/Images 5uM drug 4/5uM_4_Nf488_RFP555_KI67633_3_080224_120224.czi
- __MACOSX/Figure 3/3B/Images 5uM drug 4/._5uM_4_Nf488_RFP555_KI67633_3_080224_120224.czi
- Figure 3/3B/Images 5uM drug 4/5uM_4_Nf488_RFP555_KI67633_6_080224_120224.czi
- __MACOSX/Figure 3/3B/Images 5uM drug 4/._5uM_4_Nf488_RFP555_KI67633_6_080224_120224.czi
- Figure 3/3B/Images 5uM drug 4/5uM_4_Nf488_RFP555_KI67633_2_080224_120224.czi
- __MACOSX/Figure 3/3B/Images 5uM drug 4/._5uM_4_Nf488_RFP555_KI67633_2_080224_120224.czi
- Figure 3/3B/Images 5uM drug 4/5uM_4_Nf488_RFP555_KI67633_7_080224_120224.czi
- __MACOSX/Figure 3/3B/Images 5uM drug 4/._5uM_4_Nf488_RFP555_KI67633_7_080224_120224.czi
- Figure 3/3B/Images 5uM drug 4/5uM_4_Nf488_RFP555_KI67633_8_080224_120224.czi
- __MACOSX/Figure 3/3B/Images 5uM drug 4/._5uM_4_Nf488_RFP555_KI67633_8_080224_120224.czi
- Figure 3/3B/Images 5uM drug 3/5uM_3_Nf488_RFP555_KI67633_8_080224_160224.czi
- __MACOSX/Figure 3/3B/Images 5uM drug 3/._5uM_3_Nf488_RFP555_KI67633_8_080224_160224.czi
- Figure 3/3B/Images 5uM drug 3/5uM_3_Nf488_RFP555_KI67633_9_080224_160224.czi
- __MACOSX/Figure 3/3B/Images 5uM drug 3/._5uM_3_Nf488_RFP555_KI67633_9_080224_160224.czi
- Figure 3/3B/Images 5uM drug 3/5uM_3_Nf488_RFP555_KI67633_5_080224_160224.czi
- __MACOSX/Figure 3/3B/Images 5uM drug 3/._5uM_3_Nf488_RFP555_KI67633_5_080224_160224.czi
- Figure 3/3B/Images 5uM drug 3/5uM_3_Nf488_RFP555_KI67633_4_080224_160224.czi
- __MACOSX/Figure 3/3B/Images 5uM drug 3/._5uM_3_Nf488_RFP555_KI67633_4_080224_160224.czi
- Figure 3/3B/Images 5uM drug 3/5uM_3_Nf488_RFP555_KI67633_1_080224_160224.czi
- __MACOSX/Figure 3/3B/Images 5uM drug 3/._5uM_3_Nf488_RFP555_KI67633_1_080224_160224.czi
- Figure 3/3B/Images 5uM drug 3/5uM_3_Nf488_RFP555_KI67633_7_080224_160224.czi
- __MACOSX/Figure 3/3B/Images 5uM drug 3/._5uM_3_Nf488_RFP555_KI67633_7_080224_160224.czi
- Figure 3/3B/Images 5uM drug 3/5uM_3_Nf488_RFP555_KI67633_6_080224_160224.czi
- __MACOSX/Figure 3/3B/Images 5uM drug 3/._5uM_3_Nf488_RFP555_KI67633_6_080224_160224.czi
- Figure 3/3B/Images DMSO neurosphere 1/DMSO1_Cas488_RFP555_KI67633_6_080224_120224.czi
- __MACOSX/Figure 3/3B/Images DMSO neurosphere 1/._DMSO1_Cas488_RFP555_KI67633_6_080224_120224.czi
- Figure 3/3B/Images DMSO neurosphere 1/DMSO1_Cas488_RFP555_KI67633_3_080224_120224.czi
- __MACOSX/Figure 3/3B/Images DMSO neurosphere 1/._DMSO1_Cas488_RFP555_KI67633_3_080224_120224.czi
- Figure 3/3B/Images DMSO neurosphere 1/DMSO1_Cas488_RFP555_KI67633_7_080224_120224.czi
- __MACOSX/Figure 3/3B/Images DMSO neurosphere 1/._DMSO1_Cas488_RFP555_KI67633_7_080224_120224.czi
- Figure 3/3B/Images DMSO neurosphere 1/DMSO1_Cas488_RFP555_KI67633_2_080224_120224.czi
- __MACOSX/Figure 3/3B/Images DMSO neurosphere 1/._DMSO1_Cas488_RFP555_KI67633_2_080224_120224.czi
- Figure 3/3B/Images DMSO neurosphere 1/DMSO1_Cas488_RFP555_KI67633_4_080224_120224.czi
- __MACOSX/Figure 3/3B/Images DMSO neurosphere 1/._DMSO1_Cas488_RFP555_KI67633_4_080224_120224.czi
- Figure 3/3B/Images DMSO neurosphere 1/DMSO1_Cas488_RFP555_KI67633_1_080224_120224.czi
- __MACOSX/Figure 3/3B/Images DMSO neurosphere 1/._DMSO1_Cas488_RFP555_KI67633_1_080224_120224.czi
- Figure 3/3B/Images DMSO neurosphere 1/DMSO1_Cas488_RFP555_KI67633_5_080224_120224.czi
- __MACOSX/Figure 3/3B/Images DMSO neurosphere 1/._DMSO1_Cas488_RFP555_KI67633_5_080224_120224.czi
