# Supplementary material for: CDK12/CDK13 inhibition disrupts transcriptional elongation and replication fork progression in glioblastoma
Source: EMBO Mol Med. 2026 Mar 25;18(5):1592–624. doi: 10.1038/s44321-026-00393-w (PMC13179391; doi:10.1038/s44321-026-00393-w)
Supplement: Supplementary file 10 — Source data Fig. 3 [file 44321_2026_393_MOESM10_ESM.zip › Figure 3/3E/3E_U87MG_THZ531_proliferation.csv]

	DMSO	DMSO	100 nM THZ531	100 nM THZ531	500 nM THZ531	500 nM THZ531
day 0	200000,000000000	200000,000000000	200000,0000000	200000,0000000	200000,0000000	200000,0000000
day 4	1610000,000000000	1250000,000000000	245000,0000000	510000,0000000	14500,0000000	5000,0000000
day 8	6037500,000000000	4062500,000000000	918750,0000000	59925,0000000	10,0000000	20,0000000
day 12	4,679062500e+007	3,503906250e+007	6523125,0000000	328950,0000000	1,0000000	1,0000000
day 16	5,614875000e+008	4,029492190e+008	3,2615625e+007	178500,0000000	1,0000000	1,0000000
