# Supplementary material for: CDK12/CDK13 inhibition disrupts transcriptional elongation and replication fork progression in glioblastoma
Source: EMBO Mol Med. 2026 Mar 25;18(5):1592–624. doi: 10.1038/s44321-026-00393-w (PMC13179391; doi:10.1038/s44321-026-00393-w)
Supplement: Supplementary file 10 — Source data Fig. 3 [file 44321_2026_393_MOESM10_ESM.zip › Figure 3/3C/Source data migration analysis RFP cells.xlsx]

## Sheet: Ark1
Area	Count	Treatment		Treatment codes
200	72	1		1=DMSO
400	94	1		2=1uM THZ531
600	20	1		3=5uM THZ531
800	3	1
200	102	1
400	117	1
600	16	1
800	3	1
200	108	1
400	134	1
600	30	1
800	12	1
200	98	1
400	116	1
600	24	1
800	4	1
200	105	2
400	121	2
600	16	2
800	4	2
200	51	2
400	28	2
600	10	2
800	1	2
200	51	2
400	48	2
600	12	2
800	8	2
200	82	2
400	42	2
600	17	2
800	15	2
200	39	3
400	2	3
600	0	3
800	0	3
200	45	3
400	11	3
600	1	3
800	1	3
200	27	3
400	6	3
600	0	3
800	2	3
