# Supplementary material for: CDK12/CDK13 inhibition disrupts transcriptional elongation and replication fork progression in glioblastoma
Source: EMBO Mol Med. 2026 Mar 25;18(5):1592–624. doi: 10.1038/s44321-026-00393-w (PMC13179391; doi:10.1038/s44321-026-00393-w)
Supplement: Supplementary file 10 — Source data Fig. 3 [file 44321_2026_393_MOESM10_ESM.zip › Figure 3/3D/3D_U-87_SR-4835_DRC.csv]

Concentration(log(M)	SR-4835	SR-4835	SR-4835
-6,000000000	-5,346332259	-1,083867779	0,890680983
-6,301029996	-13,625285010	-5,272202442	-5,009378545
-6,602059991	-16,583738610	-12,563880810	-10,073792860
-6,903089987	-20,010557880	-17,378949380	-16,176024620
-7,204119983	-11,681062080	-9,885098784	-6,518931183
-7,505149978	31,048038370	40,752305320	48,535936110
-7,806179974	47,592465710	69,427066370	70,572709000
-8,107209970	57,195646560	85,634540000	88,768209540
-8,408239965	72,055305340	99,146383930	92,710567990
-11,000000000	92,407309650	106,289802700	101,302887700
	50,000000000
