# Supplementary material for: CDK12/CDK13 inhibition disrupts transcriptional elongation and replication fork progression in glioblastoma
Source: EMBO Mol Med. 2026 Mar 25;18(5):1592–624. doi: 10.1038/s44321-026-00393-w (PMC13179391; doi:10.1038/s44321-026-00393-w)
Supplement: Supplementary file 10 — Source data Fig. 3 [file 44321_2026_393_MOESM10_ESM.zip › Figure 3/3A/3A_migration_average_std_exp_180219.xlsx]

## Sheet: Sheet
Time		Mean-Speed_A01 s1	Stdv-Speed_A01 s1		Mean-Speed_A01 s2	Stdv-Speed_A01 s2		Mean-Speed_A02 s1	Stdv-Speed_A02 s1		Mean-Speed_A02 s2	Stdv-Speed_A02 s2		Mean-Speed_A03 s1	Stdv-Speed_A03 s1		Mean-Speed_A03 s2	Stdv-Speed_A03 s2		Mean-Speed_A04 s1	Stdv-Speed_A04 s1		Mean-Speed_A04 s2	Stdv-Speed_A04 s2		Mean-Speed_A05 s1	Stdv-Speed_A05 s1		Mean-Speed_A05 s2	Stdv-Speed_A05 s2		Mean-Speed_A06 s1	Stdv-Speed_A06 s1		Mean-Speed_A06 s2	Stdv-Speed_A06 s2		Mean-Speed_A07 s1	Stdv-Speed_A07 s1		Mean-Speed_A07 s2	Stdv-Speed_A07 s2		Mean-Speed_A08 s1	Stdv-Speed_A08 s1		Mean-Speed_A08 s2	Stdv-Speed_A08 s2
0		59.377	37.9765		69.2407	60.0389		52.3844	37.1533		62.6295	42.8109		60.2166	34.5309		56.795	43.6459		43.7939	38.1272		41.1082	21.1058		44.8694	30.0962		48.5247	28.4143		43.7702	27.8415		44.1969	42.0174		50.5796	34.6652		60.9148	45.7033		47.6403	43.3427		55.328	51.7563
0.0666667		57.9991	39.4818		52.9562	45.8031		42.4646	38.4264		55.2925	46.605		56.6886	60.4688		54.4819	68.6252		30.3728	31.1397		39.8523	37.263		32.501	18.4661		41.7329	36.9885		34.217	26.1335		39.0068	27.8893		50.811	49.918		47.5938	35.6067		39.6793	25.9761		66.1122	62.2692
0.133333		48.7977	47.401		35.2556	24.1599		40.4604	49.5956		35.9642	28.5053		45.5263	38.1091		53.8804	69.9073		24.7528	17.6063		27.6678	18.891		30.4816	21.3657		36.0109	30.499		31.2847	25.5196		31.8255	24.8513		60.4358	48.3579		52.9917	58.471		41.9135	40.7193		56.4616	59.0401
0.2		41.8186	28.915		41.3534	31.8729		33.0717	34.7016		46.1817	56.3418		46.014	37.5289		48.7563	58.57		22.0364	12.7122		29.3582	39.7735		34.6192	32.2574		34.0736	41.0798		27.6017	21.4135		29.8006	43.4062		50.7442	47.7242		48.1594	36.7948		42.6288	34.3104		57.659	66.5429
0.266667		30.7681	31.3293		30.3292	22.577		39.0284	51.5429		43.7533	48.4406		51.1073	60.4647		30.1457	20.7505		25.2482	23.9225		29.5956	42.6237		28.1877	31.0155		33.2013	33.1322		25.0872	19.9886		20.0921	14.2365		40.6471	33.0374		42.4635	30.7077		43.1151	46.8952		56.0827	62.1958
0.333333		46.4147	47.3379		31.3203	28.5264		35.0309	35.7514		38.8658	31.0194		54.4852	50.1245		32.8992	35.9718		23.8956	19.4286		26.1133	23.6391		28.5317	30.8623		31.2054	35.1869		30.3464	36.8701		24.7403	17.3648		42.8308	36.0234		41.7006	32.5665		39.7603	41.4853		52.0525	62.0035
0.4		45.3277	40.4561		48.8782	68.0494		41.4535	34.9481		36.4588	37.6665		38.4237	23.1827		39.1852	35.5741		24.6622	25.345		26.221	22.9881		26.2635	24.076		31.5074	35.3817		27.0424	26.7445		26.6836	31.327		54.7273	57.5709		37.5546	24.2177		37.955	31.6644		52.538	55.0978
0.466667		37.9821	44.8447		46.8082	42.1156		43.9696	57.7628		42.2437	56.8242		45.3506	35.9203		33.989	22.6599		25.8776	28.2191		26.5741	22.915		26.081	32.625		27.2171	24.395		25.2041	31.8691		25.4115	27.5191		40.4261	25.2586		47.5862	45.382		37.5089	44.4205		51.3887	58.1388
0.533333		42.7735	38.7665		38.7234	38.6297		39.4243	31.1637		39.435	39.1201		49.8623	46.739		35.0838	24.8199		23.0651	20.683		27.9997	27.3835		26.6041	20.1228		31.4168	33.4083		27.9319	39.8993		23.3907	20.0267		63.3468	61.7627		44.2823	50.4673		45.3374	52.9488		41.31	37.1162
0.6		56.278	73.1053		38.6518	45.0719		46.106	53.1617		36.0329	42.3626		57.795	66.6647		40.9291	34.5743		23.2418	16.2473		29.5933	47.6139		27.0854	23.045		30.0993	28.2286		27.8155	38.4861		20.6059	18.2983		40.2923	36.9289		50.5775	57.9616		42.774	38.418		49.5791	54.4024
0.666667		40.7358	25.907		28.302	18.2162		38.9022	49.4266		34.6408	38.939		49.2076	40.6441		37.53	28.3785		33.3282	47.7749		23.6631	19.8871		29.285	35.2395		30.266	37.0206		29.5683	35.4404		22.0758	22.6709		43.1435	41.0058		42.919	33.7209		47.5153	52.5448		54.8512	57.6252
0.733333		55.4765	67.1638		52.7767	63.2131		34.1942	35.8848		32.7462	39.4345		33.3161	28.0513		39.5903	36.6276		27.1073	28.5923		26.6722	23.302		26.4921	26.1782		28.9057	30.5936		34.6723	49.7636		26.095	33.6991		33.8448	33.0557		47.9235	41.1257		39.3134	44.5771		52.1068	46.1665
0.8		54.3907	49.7249		41.3427	43.29		32.5495	27.5257		42.2006	42.8171		41.0846	40.4735		50.2586	68.4588		43.6297	58.9197		29.538	38.3805		32.4544	36.9979		31.3588	43.3426		27.221	28.5947		22.8355	16.9547		34.1588	23.2694		45.2605	38.6675		34.1522	31.2827		48.1304	38.7825
0.866667		54.7038	72.4699		46.4447	42.2013		39.73	39.3987		34.9064	35.9789		47.4936	39.3364		38.8193	48.2027		34.1236	40.0535		30.2958	42.3728		33.9498	40.3635		26.4248	24.9787		35.6939	48.0206		27.4226	33.1633		32.754	26.9404		50.9484	47.9313		39.245	33.0364		48.6784	48.2971
0.933333		50.4451	65.8449		43.2572	48.6672		36.0489	38.1656		35.6105	47.3497		54.4382	58.2661		38.0435	35.8891		34.2701	52.804		23.362	18.0753		30.8534	30.7147		35.1543	44.482		32.4447	36.2343		23.9159	29.2756		35.4129	40.8151		44.3789	34.2266		49.0447	47.2688		49.4427	58.6424
1		40.2268	40.4737		36.0182	27.3031		42.3795	37.7301		40.3155	60.7281		59.5728	46.6716		41.222	33.7724		25.1919	17.4604		20.8449	20.6555		29.5064	30.2626		31.506	32.3621		31.0843	29.2222		24.6879	22.187		39.9448	52.2372		43.5816	38.3084		47.6585	47.3565		43.3971	30.8884
1.06667		49.8722	47.3633		26.815	14.1125		38.4686	27.6576		47.9739	52.8616		52.4895	62.9792		36.7972	28.2839		27.8657	28.7628		24.6031	27.159		28.9056	40.4381		36.6544	44.1686		32.3924	35.7797		37.0115	48.9159		38.5747	55.8724		49.4439	47.7396		47.5601	57.4387		53.2685	63.2565
1.13333		44.3074	55.4206		30.49	19.0127		34.0185	36.6012		47.0096	54.1365		45.5325	37.2653		42.779	49.1278		27.9854	26.3545		27.0702	27.6346		27.4377	38.5543		28.6947	29.7394		29.0076	29.0378		25.3012	25.5718		44.2728	53.6404		44.9637	34.3981		46.1635	39.5884		48.0771	53.8078
1.2		44.9149	31.6619		32.959	35.9823		42.3705	46.8575		31.0697	24.5518		51.5405	49.4369		42.3778	49.3961		24.4441	19.0477		22.8653	19.309		30.0673	31.7609		27.1677	30.7391		27.5439	25.0295		25.95	21.8131		41.14	35.2949		43.3587	32.2147		53.8552	57.1193		43.4787	36.5119
1.26667		41.697	41.2402		36.0314	35.913		33.5657	29.474		35.6715	29.0288		42.8716	29.0974		37.9313	45.2157		29.1196	35.7078		21.4416	20.6975		32.837	49.4508		31.2904	40.8743		26.8575	31.2999		26.8533	21.813		38.9906	33.1123		38.3306	25.9515		40.5068	35.7952		38.8882	29.8409
1.33333		44.1586	32.8216		41.6229	35.4255		35.7841	31.5769		38.9388	37.4498		50.084	36.4815		47.8503	40.2677		24.2402	21.085		25.1234	18.7364		28.2152	30.8904		25.9529	20.4374		30.5696	33.6295		22.9615	19.477		31.1432	26.7622		36.1336	26.1171		46.0971	43.6762		42.5245	36.9568
1.4		48.0135	39.1283		30.6165	22.3592		45.6386	60.6422		43.3617	42.5084		49.3899	44.8531		39.4055	34.6529		25.933	21.4781		22.5461	21.9113		29.9177	27.7307		27.6498	30.3026		27.3525	24.9441		27.642	31.3567		41.3245	51.3364		44.1695	33.1455		40.0539	30.8933		41.5085	33.7754
1.46667		37.2919	34.0778		50.8204	59.5443		38.3456	39.1525		34.5838	37.067		47.1717	42.2004		40.4234	36.7104		29.1786	30.9568		24.6116	17.6418		29.4549	30.9192		29.4591	23.5521		25.7398	21.657		23.7448	20.4342		38.1427	39.6435		47.2329	36.0185		42.2753	37.269		44.6563	42.7945
1.53333		44.8746	47.1601		47.8629	44.397		36.1126	34.6301		36.6166	36.0725		50.111	40.8787		48.6653	53.3008		26.5544	21.5045		24.7181	22.3342		24.7415	21.4923		36.4891	38.2477		25.2582	21.5025		28.5876	46.0671		51.5127	76.8708		44.0146	40.8744		36.0552	28.8982		52.0914	64.6565
1.6		56.6027	61.2339		50.2011	52.715		39.29	29.0381		38.7134	41.7091		65.6637	63.3112		55.0391	77.5064		30.2702	32.8312		24.4158	16.2335		29.4654	35.8843		32.4413	34.1945		30.6118	39.7935		22.4589	19.6		38.4322	36.7974		43.1658	34.2442		46.519	44.5067		49.2824	53.2055
1.66667		49.6373	44.018		37.6832	25.8183		42.7605	50.9303		46.4444	66.6192		53.6004	40.6654		46.7889	47.7261		29.4373	41.0266		21.5249	17.9645		31.4301	33.1325		29.5865	27.8593		30.9262	31.3049		29.4357	41.7371		38.3853	41.6497		39.7939	31.1363		35.7251	23.2042		48.132	40.5547
1.73333		61.3799	71.2234		41.805	36.6712		34.8546	26.0815		35.3367	36.7786		43.6703	36.2053		40.1567	33.3634		32.8099	36.2567		22.3529	18.3418		28.984	24.2367		28.7563	33.7992		28.5334	35.6309		24.8772	20.6059		41.5131	60.0198		41.5474	29.9032		42.0898	51.6538		50.1793	41.5335
1.8		41.7141	35.3445		41.4787	41.1746		33.7355	26.6082		43.5232	36.3745		50.3829	55.8988		43.7084	49.0294		24.7898	21.0842		23.7245	20.0377		31.5822	29.304		28.3991	28.1105		26.8946	37.0771		27.1942	38.9989		38.0024	31.1229		44.3369	36.3875		40.996	52.2199		52.3623	54.0717
1.86667		53.177	47.7095		33.7879	29.62		46.7624	67.3187		28.7546	24.1954		48.6307	52.5264		40.3961	45.3666		25.536	21.3052		26.822	24.1625		31.0713	29.9863		31.9205	32.1935		26.7881	23.654		26.7994	40.1588		30.8273	25.1077		42.7572	36.279		36.306	33.5473		47.9424	45.0905
1.93333		48.0402	43.9238		33.6681	32.456		34.6114	41.3464		37.3606	53.0481		41.7519	38.6954		50.0292	34.4414		23.1046	23.2487		26.3138	19.39		29.0202	34.8403		26.5603	24.1949		33.8237	57.0171		21.4412	15.4938		25.1577	15.5979		47.4372	44.9516		37.1807	33.7394		42.5495	38.8577
2		47.389	68.3896		36.0598	28.6165		37.4348	30.7031		34.8919	47.5645		55.3455	54.7974		49.2258	50.7806		20.2777	18.0223		25.2936	16.9146		22.8479	20.8953		31.0712	34.4207		27.4995	35.9105		25.0463	20.13		31.1027	26.342		37.7843	33.4251		47.6064	52.688		45.9789	36.7653
2.06667		43.8331	53.0802		30.9276	17.3506		41.8554	30.2884		54.0542	75.0622		38.4914	20.9292		42.1456	39.4371		28.0344	34.1481		24.3107	28.3437		27.5176	21.8314		31.4456	28.9369		29.9151	27.056		30.6496	30.7232		29.8431	32.085		44.1223	33.6542		38.7693	27.6601		56.033	55.933
2.13333		48.2809	42.2208		33.8433	29.2038		41.8901	33.5436		40.4156	35.2484		40.1449	27.4651		46.1314	45.8495		30.2594	55.4083		22.0557	15.9624		26.8776	22.3362		33.0627	30.7225		26.2368	30.4965		26.518	21.5039		34.0826	51.9065		44.7492	38.5485		46.7969	39.6454		43.6183	40.7683
2.2		55.1227	73.2761		38.1139	37.5034		41.9119	46.9448		36.9767	29.8918		43.0882	51.2495		35.8259	55.0915		21.4282	16.5794		21.9396	14.8783		29.6778	26.6264		32.8583	27.8282		27.2278	38.4586		21.0484	15.6122		42.6777	53.2439		31.7644	23.2192		47.4468	55.0124		45.8021	44.107
2.26667		45.7644	42.3638		40.1349	38.4209		44.6111	57.0148		42.707	39.0298		43.0291	44.9521		31.4302	20.1208		20.9173	18.2209		22.8359	16.888		26.52	22.5325		34.359	28.9944		26.6626	21.5847		18.5872	14.7598		33.0003	23.3845		32.6319	22.2748		36.0831	29.1035		51.9447	49.1223
2.33333		36.7637	33.5493		44.9856	60.8861		38.515	35.7159		41.2029	40.2168		48.224	45.9013		48.8678	64.9539		20.0179	16.5544		28.5468	38.954		27.8209	32.077		34.2988	26.752		31.1629	43.7021		24.4735	17.5823		39.7325	34.9959		43.2542	38.6289		44.2789	53.8568		49.4086	44.0891
2.4		40.5367	36.3308		42.1343	52.7452		36.1159	21.349		37.2597	38.1927		39.4519	39.2368		37.1322	28.5257		16.6384	11.2261		24.2061	21.3342		26.8006	21.4756		30.3797	27.4004		28.5465	36.9951		25.6206	21.2312		50.7012	56.8167		43.1809	44.5826		41.844	39.3872		50.7036	47.4222
2.46667		44.1338	46.5622		37.1827	38.6744		37.8408	41.2861		36.1701	28.2593		36.0584	30.1859		31.8234	22.2504		31.0019	40.3215		28.1699	44.0222		28.4929	22.0674		26.9048	20.4689		29.4403	37.1186		26.1201	25.5234		48.9142	49.0164		44.5043	38.5701		44.6804	56.8088		51.3793	62.144
2.53333		51.9266	61.1426		33.2088	31.3044		38.7552	40.4102		44.2456	52.9227		41.1793	30.0701		41.6303	39.2278		25.5403	29.0786		28.8933	31.1223		30.2444	27.6898		28.1589	22.0599		31.4142	38.8514		27.1596	23.9765		65.0663	72.417		40.3253	27.8875		38.7857	33.688		48.4194	42.1079
2.6		46.9979	62.8534		39.8309	51.6232		32.3305	33.8324		55.5194	61.8062		35.3059	31.8133		33.1811	20.956		24.365	22.4432		27.627	31.2252		27.5228	23.6315		28.4349	25.3594		29.9724	32.0622		24.0275	22.5944		49.1653	43.1891		43.5454	50.0466		39.7092	37.1778		49.409	46.6185
2.66667		44.9845	41.3118		33.6744	39.6883		34.6738	41.6214		40.1627	46.9355		39.644	40.3204		37.7554	56.8089		24.9079	22.7508		23.8875	19.8922		30.0648	36.6568		33.6739	31.4825		30.942	40.2982		23.1152	24.3822		40.8477	33.1306		37.9048	41.237		44.6542	40.8932		50.0325	49.2992
2.73333		44.5776	51.5643		43.5473	58.0975		39.6945	50.1797		34.2946	24.0057		51.2104	43.4045		35.4603	32.2675		22.0243	18.8448		29.5982	29.8632		26.5249	17.4311		34.78	36.9623		33.1721	51.2971		30.4345	53.8731		35.5582	27.0357		33.6062	27.9773		45.6997	53.0054		52.5466	57.9464
2.8		41.9488	42.4708		39.1952	49.47		36.9136	32.2578		41.0913	45.4654		52.979	38.9477		45.4809	45.9991		21.5075	16.1347		28.0275	22.1052		24.1104	18.7396		34.2501	31.3841		28.2438	43.2525		28.391	49.9284		39.4505	29.2472		34.9283	24.3006		39.8168	40.6889		53.6669	45.9441
2.86667		41.7037	38.9212		39.0675	51.89		32.4241	19.0604		52.8296	86.7322		44.4098	38.7429		40.7415	38.455		25.9939	24.8213		28.5943	24.092		27.6284	25.3623		34.2929	31.7482		27.0209	41.4689		23.7017	24.1797		39.5356	24.2835		36.4095	29.4442		40.187	55.9337		66.1716	71.3675
2.93333		48.469	63.2798		38.3474	34.4546		31.444	21.9273		32.2507	26.9781		48.8678	51.4638		36.0654	32.9436		21.5711	15.2397		24.1954	21.4244		29.1114	33.1152		29.1916	27.1312		25.3924	22.6274		28.5104	47.7282		51.9782	48.9575		36.2663	31.0608		41.3563	45.5858		49.6399	39.2731
3		35.6714	32.0689		46.6107	53.5552		32.1074	31.4442		38.2294	46.5217		41.2856	62.5897		42.725	36.472		24.1952	20.2643		24.5892	24.3885		30.5503	35.5826		34.3069	42.8871		28.2586	28.2706		30.6747	42.3567		42.7688	31.0729		36.2967	33.3932		40.158	35.2677		51.1515	43.4791
3.06667		44.2898	44.2983		37.367	24.9772		35.4135	30.104		35.5936	26.2079		37.1434	41.3029		38.7491	50.499		21.6176	17.2685		18.8225	17.8617		29.1329	35.5362		30.4064	28.721		32.3921	42.8724		27.6581	36.7235		50.6301	85.3208		37.1086	27.7536		39.4115	35.4848		54.7926	51.802
3.13333		47.8934	46.9953		43.6427	39.6977		31.1645	24.3552		39.509	33.6336		46.2524	38.2131		30.3783	19.991		27.8337	27.0851		31.5184	33.7486		29.3816	19.6287		35.1	32.1513		25.3157	22.5565		29.0925	31.0575		43.8222	31.2491		35.6119	24.3264		40.7138	45.3368		55.6678	60.4083
3.2		54.6447	81.2082		30.602	29.2469		40.882	31.7832		43.3008	61.9846		38.2642	35.8467		34.8596	27.9983		26.4363	31.1459		24.5347	21.4289		32.7176	43.2634		30.0431	24.8368		25.0114	18.2328		24.2613	22.5034		45.7672	30.5091		51.834	41.2316		40.1359	35.4002		40.6111	30.192
3.26667		41.0981	39.1499		36.127	31.3784		44.9466	37.6715		40.1286	46.1613		36.0078	31.5015		42.597	38.5671		26.2445	34.1189		31.6251	33.533		31.039	26.8786		31.1307	23.2922		27.5491	31.8469		22.6087	17.775		44.8196	31.3773		48.8713	36.1018		40.0444	41.4339		44.5158	43.9849
3.33333		47.5582	46.9925		34.8393	23.3532		35.5734	26.3364		35.7655	34.5568		41.7702	62.1027		43.946	42.8689		29.7062	30.2163		28.1848	32.6713		28.8865	27.3646		30.6599	25.01		27.9198	31.7174		32.2516	46.4719		39.3436	31.7157		37.676	29.2954		38.9559	33.2221		49.0049	40.3929
3.4		42.7386	40.9076		41.4698	50.4853		44.2044	52.2799		31.4948	28.8596		38.6047	40.8693		35.7385	32.5576		22.1189	17.7919		27.6094	20.6857		26.1307	20.2033		29.7435	19.6423		30.2956	30.2043		27.1416	20.1765		46.4838	57.9697		43.0915	37.3824		42.1776	40.4648		57.8501	59.2656
3.46667		45.9282	38.9832		41.3008	46.1344		36.3417	34.3178		36.3311	28.7045		42.4255	37.4694		29.3764	23.0696		22.0498	14.1327		25.3171	21.9646		29.4148	38.8495		28.8643	25.2328		34.8086	36.7853		29.5099	40.9504		55.2439	59.6287		44.6804	45.6471		37.4464	31.9753		54.7825	58.0501
3.53333		53.1439	66.737		36.1398	25.8906		38.2023	27.0126		34.2911	29.2852		43.2565	26.3545		38.4124	47.0025		21.443	17.5127		23.8354	27.0247		29.501	30.9942		33.4316	42.5488		33.5533	47.4585		27.3808	32.6663		46.5336	42.6487		41.602	32.6318		41.3749	29.3801		50.8118	49.3084
3.6		42.8442	43.645		36.1078	31.182		32.3745	22.1566		28.3595	27.2519		47.1531	48.0115		41.6262	48.0352		23.5521	28.8758		18.7466	15.0502		29.7847	40.907		32.3355	32.5635		28.7633	23.9739		23.2457	20.9601		53.0788	59.0953		44.0938	38.5661		41.4266	32.7561		56.2627	61.9928
3.66667		38.9595	30.385		54.8422	66.5726		32.5299	21.8661		31.6417	24.7752		48.8729	61.0123		35.9275	27.1877		25.3055	19.8416		20.0556	15.5461		24.1824	18.1537		38.4201	42.149		32.3079	44.5547		23.8251	20.0553		38.8694	28.6818		42.124	31.254		42.0769	33.7951		53.8161	58.0519
3.73333		39.3717	31.6563		47.5474	65.4607		38.8972	44.2526		29.2507	26.7135		56.032	66.2652		30.287	20.0766		23.6876	15.7923		23.0372	20.5596		23.9316	22.7122		39.1468	39.1544		27.9097	35.9008		24.2395	21.1083		43.0165	31.719		43.3292	29.1126		44.0978	34.3826		53.6287	56.5924
3.8		44.6735	47.4749		40.022	45.416		39.4676	26.2609		32.0298	25.5415		39.0287	35.622		37.2617	32.2403		19.7449	16.5507		21.6414	17.0235		32.2257	46.1882		39.0803	34.2491		28.9523	36.1252		23.5314	20.4733		45.5078	33.785		37.0626	28.5205		34.7672	29.0363		53.058	60.0036
3.86667		49.0084	50.255		38.4978	45.4061		30.0649	20.0695		36.0251	34.6739		58.2947	76.9268		28.757	22.7289		21.5869	23.2085		21.9889	16.7206		31.1832	38.5996		32.4466	31.9751		27.5921	29.5766		28.0652	38.7336		41.0762	29.9139		50.1848	54.3568		33.2549	22.6168		57.0315	59.8164
3.93333		45.6022	39.159		41.5675	61.5999		30.2242	27.2436		38.0844	30.1328		39.0671	35.3978		35.7573	35.6401		23.6985	28.8785		23.1126	23.1248		33.2564	46.2603		25.7489	20.886		33.3062	47.9375		25.5701	31.6502		50.8108	49.1824		44.7938	36.3099		31.1937	24.9303		55.1325	51.8238
4		48.3408	48.3249		35.7392	33.0254		33.6689	25.7474		33.9495	23.5371		47.4706	42.6707		30.834	29.9259		24.9089	19.8673		29.525	29.729		29.8506	30.9598		29.6041	24.9924		28.109	26.8126		23.7841	24.8705		51.4477	64.1906		47.8356	47.1649		40.3858	43.7321		45.59	39.574
4.06667		46.7059	35.679		32.3319	28.5513		35.7086	31.2246		32.2489	25.4965		60.5501	58.7326		36.2261	39.3614		23.2873	18.6105		24.6298	23.4056		24.8697	23.7784		34.4282	38.1014		26.7022	34.2496		26.207	39.5412		39.3001	28.0041		52.736	40.1695		44.5963	54.3056		51.5661	51.9762
4.13333		45.7708	39.693		33.4628	29.0872		30.6005	22.7482		46.6219	45.802		52.209	52.913		34.3349	48.4343		20.4411	14.9356		33.9573	34.8663		28.418	29.9242		30.3954	26.7575		24.0035	21.8501		22.6395	18.1655		38.5344	32.9379		40.9571	28.4159		44.6311	43.2668		50.2813	63.2178
4.2		45.882	63.4798		43.3502	54.0555		33.3103	29.4633		30.2075	21.9644		41.4291	29.2767		40.5855	37.3982		23.4755	24.9811		28.0051	32.7038		34.1352	50.5892		27.0414	19.7137		24.4292	23.8791		22.3968	19.8441		43.8656	36.9101		39.4988	34.9541		44.9364	39.6422		46.5951	55.3922
4.26667		39.7558	39.8143		32.3714	27.1504		35.2134	27.4909		39.8398	34.5403		37.5117	24.2082		40.6614	35.7414		29.647	28.4659		22.3896	19.3701		28.4163	33.0971		26.2653	25.4719		27.6395	44.8807		29.794	45.8663		56.2596	76.0531		45.5284	55.64		46.4864	52.4183		45.9418	42.8046
4.33333		45.9388	35.3129		34.6876	31.6189		39.8739	63.4616		46.1647	55.6762		46.4542	42.069		33.9164	34.1616		27.1758	24.6973		24.2824	23.2869		26.1731	19.1498		26.8613	22.2759		32.976	49.3735		24.3159	22.942		30.9078	24.019		42.1874	39.7816		42.2082	41.396		48.1975	41.3757
4.4		46.0878	36.5072		31.1387	26.6839		36.7704	34.546		35.6639	27.504		47.6881	54.1123		44.4982	59.7073		29.0386	39.1094		33.0156	40.5556		30.2381	22.5173		32.1309	38.0882		31.4016	48.893		25.2368	20.194		40.3332	43.1674		40.7119	37.3042		48.1291	46.1182		48.5875	39.1526
4.46667		52.0412	66.2444		35.735	30.3925		35.3935	24.7321		38.7257	38.9438		35.6562	30.537		38.6258	48.8461		21.3611	18.9916		22.0372	18.4734		28.2102	25.7184		25.8514	22.0745		28.2692	28.977		30.0986	35.5998		47.4596	73.1015		37.3129	32.0025		45.8271	66.0292		49.2403	44.2799
4.53333		51.2324	62.9901		33.7992	28.4877		33.746	35.0705		50.6769	60.3536		42.2844	30.7456		40.2675	56.7697		29.8216	38.5788		24.3823	23.7095		31.6148	23.5181		29.9047	30.1966		29.9549	28.0629		34.8524	61.5915		37.4826	36.5035		42.6574	37.8717		42.2193	33.9718		49.0396	42.3953
4.6		43.2614	42.5001		31.1244	31.0995		34.3147	32.8887		30.8967	29.7771		49.7717	37.5725		35.5862	30.4504		27.114	18.5809		35.1701	32.4214		32.5755	23.3432		30.0406	18.8522		33.8009	37.0681		30.7615	33.7902		34.6348	28.2211		46.202	37.4464		44.5002	44.1752		53.2208	51.0704
4.66667		53.2666	63.2373		36.6728	40.2067		34.3156	33.9666		48.4502	64.9649		50.5909	46.9908		36.8378	43.2426		22.8707	16.8101		27.2125	35.3805		30.3289	46.8056		24.7666	17.2649		26.7357	24.758		23.4452	24.0008		47.4009	70.3068		39.5047	37.5269		33.4666	25.8858		49.128	36.3223
4.73333		35.6666	29.9238		33.906	27.5505		49.138	43.7562		35.7349	27.2991		40.8071	29.0333		39.6757	43.4582		20.287	12.3656		23.1305	21.137		28.6835	41.8584		24.6292	16.3274		30.6509	43.755		26.0301	20.8617		39.2446	36.2054		41.6248	36.9992		38.3756	29.5351		46.4679	41.9531
4.8		57.3348	73.2129		27.6001	33.3024		31.8213	26.6877		45.1957	45.3767		44.3067	35.9558		35.4034	36.7595		22.3067	21.5781		20.5506	17.3494		27.6025	32.1701		31.8523	40.7167		22.4301	20.2455		24.8162	25.673		39.4168	37.5339		39.8099	44.1567		34.4369	28.8716		44.3109	38.137
4.86667		37.0248	25.0909		31.7344	28.8888		35.6071	47.5127		41.2811	39.2876		47.3994	41.0855		37.4151	36.3896		22.4852	17.042		36.8191	65.1044		27.7404	24.1653		25.5564	20.808		22.6673	21.6509		25.6604	22.6492		46.8285	42.3269		37.3943	28.8422		32.8321	30.3707		54.8522	57.0089
4.93333		45.7353	37.1109		33.0489	32.9749		36.5031	35.466		33.79	63.2393		46.628	49.745		41.3025	52.7032		25.6761	22.1062		23.2149	20.3572		30.3062	27.6023		25.0085	20.9919		30.384	38.8884		24.478	27.1498		50.3566	42.9592		50.3732	52.7303		38.7805	25.6234		59.8304	53.482
5		38.7249	29.1484		29.5175	33.5168		46.8924	60.7747		37.5439	40.3425		42.6709	29.4193		49.9052	44.6916		22.5641	19.4896		22.1211	17.2934		24.4527	19.4435		28.9656	27.0213		28.1956	27.843		26.4341	26.2771		51.5576	50.5676		42.2805	35.0473		49.1427	60.8481		52.8488	44.726
5.06667		45.3353	42.2063		28.1408	21.6847		36.0864	31.1534		33.5666	27.5122		67.1341	84.7601		37.9956	23.0092		26.4299	20.4059		32.7657	22.0247		32.3003	28.8045		28.6344	20.5203		28.6816	28.844		23.3823	16.4883		55.9387	55.492		35.1008	23.2594		39.2111	30.5047		47.4551	45.7711
5.13333		48.7293	55.2112		28.9387	25.2294		35.2672	23.479		36.0336	24.289		49.5736	44.6724		38.6188	50.4653		24.1607	18.1771		24.7002	17.6253		28.5359	29.2484		28.1625	30.5484		28.5807	31.3203		23.213	18.281		42.6684	32.9552		42.1744	33.2773		33.8976	27.0586		51.3976	44.4071
5.2		52.0896	55.7376		29.0239	25.6769		36.1202	23.2386		31.1749	22.1086		39.6069	45.8853		41.5538	35.4335		18.8497	13.9012		23.6083	20.0422		27.0848	24.3077		25.2546	18.3639		28.2059	21.8428		23.2043	25.9617		40.4331	35.4679		42.263	35.1304		37.6508	36.6717		48.8944	36.5368
5.26667		34.4034	29.9142		31.8845	34.7882		32.1064	25.7327		27.4584	24.1815		45.1218	49.796		45.4157	47.4776		18.9514	13.1661		27.3489	42.8025		24.2371	18.8044		23.0387	17.4522		25.7981	20.9846		22.6746	18.9621		37.7491	37.9719		41.2415	29.9826		37.3956	38.1515		52.7471	56.7412
5.33333		32.2335	21.7755		30.4781	25.7777		29.4926	19.1293		30.3698	26.6213		59.5381	82.7501		41.2309	34.7501		20.4395	20.139		29.0156	30.4384		23.3879	16.0721		22.0804	15.2482		24.0487	25.5413		25.8271	32.5503		49.6687	39.3113		46.4889	64.4676		37.9982	35.5489		37.4517	27.4584
5.4		42.0444	45.5547		34.7903	39.5093		32.4692	28.8779		29.1593	18.8479		54.119	75.3738		45.8462	55.8726		21.6724	20.1075		28.763	23.6152		22.1342	19.5789		23.0625	16.4389		31.9332	44.4611		22.9871	25.2003		50.1306	39.3086		51.8447	56.1157		41.8437	33.5927		43.5927	39.0502
5.46667		43.3818	50.6832		40.2133	49.7173		41.6218	42.7319		38.768	33.0145		41.4199	36.9978		42.5722	48.4932		19.1202	14.5065		31.5464	30.3459		22.3236	15.9845		33.3588	45.9499		27.334	26.4227		22.3144	28.6542		65.8139	69.2155		45.4632	40.2803		38.7725	31.397		51.5191	48.5128
5.53333		45.3376	59.1528		35.7934	34.8673		46.0297	50.6825		34.4642	42.1524		43.9811	50.5924		32.7492	27.8515		25.262	16.8751		35.8589	50.1581		24.6715	18.44		28.499	24.7589		25.1856	21.051		22.3167	19.8986		59.6078	52.198		40.915	39.493		35.5791	33.6181		52.2016	59.1051
5.6		37.4736	32.6699		35.6326	35.1679		38.0002	35.0228		29.5918	25.1594		38.2166	29.429		42.6016	52.6853		23.2712	12.7809		35.2742	47.6813		29.6994	40.0332		27.2631	31.2196		26.6702	19.004		21.2298	21.315		50.3053	32.8508		36.3674	24.6918		46.8823	40.6403		46.1133	43.5444
5.66667		41.2573	30.9068		49.4344	72.178		37.7287	28.5337		53.333	73.6168		33.6411	23.3692		48.7502	56.5219		22.616	15.5992		26.4559	18.0771		28.9993	28.8637		36.0156	36.6905		21.6241	13.5801		27.334	22.8342		53.9131	48.1985		43.2324	29.6912		41.4788	37.9035		61.7289	61.2778
5.73333		36.4646	25.7298		34.4694	31.1703		41.186	33.199		39.8093	47.4842		28.0192	23.5457		43.7258	44.9089		23.6399	21.9496		20.9052	15.6988		27.2713	23.3971		37.0405	45.82		31.3936	45.9216		28.8929	46.1679		68.3817	82.1455		44.7698	42.1039		35.2742	29.6872		50.7872	48.3147
5.8		38.8725	44.7375		31.1486	25.096		37.6019	55.8032		40.5978	35.0624		35.9542	26.6611		43.692	55.2035		26.0101	18.6343		32.0095	29.3522		31.7148	27.4073		36.8909	29.5234		31.3463	29.6533		21.6611	17.0652		52.4492	36.7962		41.9242	33.0596		45.9816	58.7496		59.7777	57.6288
5.86667		40.6673	27.8891		37.934	31.6313		35.7612	44.7006		30.7379	23.5431		33.1259	24.667		37.1645	25.4739		23.9538	21.8904		29.5981	30.528		35.0916	40.7905		32.6446	39.0429		29.6404	29.0392		23.3536	23.1075		54.1127	33.7762		40.9688	39.1605		49.4395	50.4069		43.8782	47.6754
5.93333		46.9249	52.8338		34.8248	26.1289		34.6209	33.9763		36.3459	49.5686		46.2901	66.0445		38.4585	33.203		24.5906	26.685		26.9354	23.562		27.0813	21.9375		28.0226	24.0732		24.78	18.3288		21.8055	31.6807		48.3633	38.9617		40.0628	37.4666		36.554	28.3081		38.2829	32.3155
6		43.8372	35.8804		39.6226	45.2469		34.7075	28.5605		29.0693	16.5609		49.1229	62.0497		44.4483	53.0399		43.1878	22.5574		45.4341	29.547		51.8663	42.5581		40.9624	43.1376		28.72	21.5606		25.2565	24.5594		41.0988	31.1185		31.5745	22.2393		44.6926	38.9327		43.7183	35.3945
6.06667		43.5132	35.8984		28.5444	18.1365		46.497	59.0298		29.2429	23.084		50.0769	64.8208		37.4355	40.4021		23.7517	31.5363		24.4267	18.9626		24.0535	20.9588		29.1224	34.4155		26.1237	29.6669		24.5437	26.1454		51.2765	41.4717		33.2736	22.8116		54.0866	55.1295		41.0028	33.7759
6.13333		41.4882	41.0018		43.7107	50.7411		35.4339	29.9025		31.5461	22.2648		35.6755	29.2241		34.4001	27.3578		25.8533	15.8596		25.9441	15.8249		34.998	41.9382		29.1823	26.6102		29.9447	29.4431		24.5773	17.0319		51.2762	29.9157		31.1965	19.9987		43.33	49.4154		52.4829	38.5273
6.2		32.6247	24.4924		36.2935	26.8906		35.6032	30.3327		34.1462	36.6669		34.9064	26.7682		44.0907	55.1434		20.7758	17.7911		26.5766	26.7662		33.2796	34.9221		32.146	40.7313		30.0328	35.6322		22.7425	20.5303		55.4836	53.7503		37.9751	32.4904		36.7388	39.4257		49.7131	39.7374
6.26667		42.0613	39.0332		33.2535	27.7162		45.4979	56.3418		36.5758	43.9585		33.1014	22.3539		44.8427	47.4196		21.812	16.1743		28.3173	36.2467		25.48	21.3354		26.0495	17.2624		28.2435	37.4095		21.4466	17.7114		46.2478	37.8437		33.8071	24.9029		42.3421	34.6907		47.0169	42.2239
6.33333		34.7341	26.4567		36.6683	49.3879		32.7374	27.005		28.7848	20.557		31.8134	29.4472		41.6086	39.4263		25.5923	25.6969		26.0363	18.4739		29.2674	31.392		24.7468	38.1683		22.7284	20.9948		23.3912	21.5975		38.3593	25.3328		35.345	29.8608		36.657	27.133		47.215	43.2059
6.4		32.0865	26.0447		32.1271	24.1678		36.6812	33.9669		43.2686	65.4412		37.7625	32.5273		39.6924	64.5516		24.6098	21.8931		25.0838	19.2213		27.7188	26.4791		28.37	23.5872		31.0606	31.2855		23.1476	21.7617		42.5019	39.5751		39.6331	34.6425		37.6389	26.7805		50.1347	58.8731
6.46667		33.1369	20.3121		32.3915	23.8499		33.1442	29.3966		28.5886	25.2624		47.3326	39.6025		54.0173	61.5391		23.0627	22.0348		23.296	21.7006		31.3461	33.7613		31.0748	34.5019		28.7425	30.515		23.4384	20.7125		50.4028	44.9624		45.5433	36.06		41.5658	45.7113		41.1778	47.1592
6.53333		44.3356	50.7409		43.2182	54.7036		44.0654	41.3914		44.5852	47.324		34.0133	19.2886		45.3417	41.0699		35.2197	33.0641		34.4953	21.5905		35.4439	28.4987		40.4528	31.3891		28.0217	29.6776		24.891	19.777		46.5667	32.2602		44.3885	29.1533		47.4299	49.0245		51.2341	53.7205
6.6		33.4215	42.8981		37.1329	30.6204		41.9096	45.1936		37.2157	47.3673		40.7564	31.248		47.2021	55.588		25.1301	24.9814		31.0465	55.7642		28.3308	27.6891		32.4207	28.0837		27.3663	26.6606		19.5095	19.6153		44.4579	44.2577		36.0512	25.1226		41.9986	44.3658		48.5642	49.5143
6.66667		32.7682	25.991		36.5687	33.8716		34.6524	38.706		37.4068	42.9597		47.8034	70.9117		49.1864	63.473		41.3385	60.0095		22.4283	16.3733		31.918	29.0291		30.3129	24.0407		28.3894	27.5296		23.6599	47.3935		44.9584	29.6628		38.6441	23.732		39.5054	28.1222		50.6744	49.2192
6.73333		40.5222	36.5993		31.8879	24.5245		43.3563	57.2569		42.4011	44.6704		32.2845	31.3127		37.6905	31.8631		23.0722	17.7214		24.5172	24.7376		27.897	24.3279		29.6058	32.5969		31.1022	47.1599		21.4441	28.2442		45.7982	31.1387		37.1686	28.4067		38.0779	31.3492		52.1262	56.6564
6.8		40.6825	48.1919		33.9828	28.5847		30.1242	20.233		33.1114	36.1712		44.7996	59.4523		45.8926	51.6897		26.6236	29.4194		23.1917	18.4232		28.1382	27.1608		27.612	22.8615		29.7518	41.3073		17.2528	15.0971		46.6043	48.3619		37.1381	28.9366		36.6464	34.2362		43.136	45.3615
6.86667		37.0016	39.7259		33.4039	24.9138		37.5553	46.3344		41.4181	39.3169		51.0113	53.8879		44.7147	53.653		28.9564	25.2054		33.3278	35.3313		24.4312	19.6964		30.5295	21.9275		24.4358	27.4192		22.209	23.9565		46.887	47.4439		39.1629	33.6257		37.5797	40.3063		40.8248	30.8651
6.93333		36.8222	34.2557		39.4276	35.3704		46.4863	53.568		35.0961	39.7463		54.8091	58.7821		44.6435	37.5286		30.8799	43.6827		30.2219	34.622		28.2118	30.6388		26.0589	18.4346		26.6767	23.3561		22.2109	20.0242		42.2768	32.4007		38.1252	37.5091		41.3537	55.7361		51.7149	61.5195
7		32.8253	27.8989		37.7602	52.9849		43.9893	59.2576		37.8714	37.4652		41.3431	29.0542		45.6738	32.6035		26.3355	28.617		25.7386	21.2127		27.7964	30.539		25.5464	19.6279		25.9117	25.6055		21.911	18.1733		47.4714	27.3667		52.4046	52.9037		37.4607	46.0773		46.1392	43.6958
7.06667		51.6804	56.3445		26.0358	16.1234		30.0312	19.6224		30.9605	25.5017		45.4564	44.5048		34.6893	36.1692		28.1788	23.8031		35.3248	33.7584		28.8642	25.2859		26.5168	21.6839		25.0962	26.0825		20.0361	16.739		44.1933	34.5639		48.1504	57.2261		38.701	44.0967		45.6539	45.0522
7.13333		44.6049	34.9688		32.8198	38.4329		36.7582	32.3557		28.7447	21.8252		41.5602	33.36		35.2345	34.0388		28.0438	23.0713		26.3448	23.3161		30.4225	31.7839		25.7174	20.3017		28.8051	33.9073		23.455	17.8351		41.5165	25.3211		38.1167	27.0963		39.5853	35.7868		43.6576	41.9986
7.2		34.2202	29.4554		35.6296	31.1917		39.6995	39.2542		28.6562	21.912		38.8354	34.8211		45.4354	64.559		33.997	47.2246		30.1702	22.202		29.5916	42.9402		28.104	21.2641		30.8243	47.2479		23.1473	28.6043		46.0276	37.548		36.2584	33.1196		40.0238	31.5179		50.9667	49.8435
7.26667		38.7786	29.7557		38.8516	31.059		36.1219	29.327		31.1494	31.6225		42.2182	43.7478		37.3351	45.7686		21.4724	16.7977		20.2525	15.2137		26.7629	21.9769		26.3906	20.2328		27.4079	38.3237		23.9594	19.9024		43.4922	22.9579		34.0924	24.3554		37.5611	29.8066		50.4198	58.4251
7.33333		47.7426	46.8697		42.3856	54.8025		38.2003	36.7865		34.8072	60.2857		41.8458	27.6744		27.2151	20.4494		29.363	44.0853		24.3766	17.0295		28.8756	22.98		33.3138	44.0257		28.2339	26.2895		22.1401	14.6631		40.8798	26.8127		37.5937	38.8355		45.8706	60.9091		45.6188	46.3145
7.4		55.1216	72.8448		45.3081	47.3852		33.9376	35.1028		37.1617	61.4405		46.7111	51.2069		25.191	20.1606		26.5515	26.4482		22.7262	15.3635		28.2389	32.442		30.9966	34.6773		32.0792	38.656		23.3037	15.601		41.8626	44.9164		35.9377	35.2481		37.2167	33.5863		49.6685	57.4413
7.46667		48.2975	58.2788		31.0689	25.8929		42.2835	46.6969		34.9729	33.6937		44.6982	39.0781		30.1863	23.9865		24.1769	22.0882		23.4971	16.7373		27.8288	39.4131		27.5314	29.3969		32.7235	37.6605		21.4603	17.2844		47.9087	47.8365		35.8702	29.5801		47.9908	58.2139		54.1253	58.2062
7.53333		39.3717	38.1446		37.7153	36.1025		28.7306	20.6157		33.5244	43.7564		53.0824	67.925		33.088	28.1626		27.0521	20.0278		34.9316	28.7098		32.1769	46.1144		28.1099	21.9562		25.6474	21.5191		20.4082	16.6318		41.0532	49.8612		37.1489	50.0081		32.2527	29.3099		45.4728	38.654
7.6		31.1368	21.4452		33.904	42.7495		28.725	24.7735		35.6365	33.6021		40.5286	41.0473		31.6115	29.5162		30.4802	37.981		28.6387	18.1586		27.7002	19.6703		34.7101	51.8345		28.0812	32.7536		25.9574	22.2933		41.4915	34.8963		37.1748	31.224		36.8849	43.6775		45.5116	54.2808
7.66667		41.7859	41.4585		33.4049	37.3868		36.2151	24.3102		31.4729	28.214		48.6755	45.3837		35.6467	33.8018		19.6986	11.1		29.5442	22.385		27.8115	24.3186		24.2739	27.2383		26.8142	25.4057		23.2637	20.8898		49.7058	36.4902		31.7281	23.5286		33.7121	26.4461		54.682	62.426
7.73333		34.7733	36.0619		31.9012	26.0619		36.5054	32.6132		31.7831	30.8296		48.8824	65.2834		30.4984	21.9861		25.2682	35.3279		24.6575	19.2876		30.1044	27.8059		25.5918	20.4076		29.8528	45.9658		29.5738	41.3667		51.9062	44.5642		37.2146	28.6391		35.5618	48.4383		59.9927	62.6483
7.8		34.011	26.1296		31.5303	28.8182		35.3739	32.0287		30.0297	22.9337		44.0911	40.7165		44.4255	56.5062		27.926	39.7419		24.1316	20.4325		25.7561	31.2589		25.2101	17.5481		25.2625	27.8754		23.1648	26.166		40.3568	31.6027		39.5205	46.5751		34.8915	42.5935		47.6983	44.1529
7.86667		53.3039	54.7498		33.3053	28.2466		32.1406	26.7747		46.7731	53.1599		38.1888	22.0368		38.2738	29.7559		27.7016	26.7027		24.8644	23.4346		26.3749	22.7977		31.9529	29.5945		24.8928	17.4536		26.8938	23.7319		43.3389	40.5854		35.9698	37.8742		34.2064	27.82		52.6587	37.1561
[truncated: 352 more columns]
