# Supplementary material for: CDK12/CDK13 inhibition disrupts transcriptional elongation and replication fork progression in glioblastoma
Source: EMBO Mol Med. 2026 Mar 25;18(5):1592–624. doi: 10.1038/s44321-026-00393-w (PMC13179391; doi:10.1038/s44321-026-00393-w)
Supplement: Supplementary file 10 — Source data Fig. 3 [file 44321_2026_393_MOESM10_ESM.zip › Figure 3/3F/3F_Top_panel_Tumour_Volume.csv]

	Group 1 - 10% DMSO / 90% (30%) Hydroxypropyl-b-Cyclodextrin, 5 days on, 2 days off, 2 cycles	Group 1 - 10% DMSO / 90% (30%) Hydroxypropyl-b-Cyclodextrin, 5 days on, 2 days off, 2 cycles	Group 1 - 10% DMSO / 90% (30%) Hydroxypropyl-b-Cyclodextrin, 5 days on, 2 days off, 2 cycles	Group 1 - 10% DMSO / 90% (30%) Hydroxypropyl-b-Cyclodextrin, 5 days on, 2 days off, 2 cycles	Group 1 - 10% DMSO / 90% (30%) Hydroxypropyl-b-Cyclodextrin, 5 days on, 2 days off, 2 cycles	Group 1 - 10% DMSO / 90% (30%) Hydroxypropyl-b-Cyclodextrin, 5 days on, 2 days off, 2 cycles	Group 1 - 10% DMSO / 90% (30%) Hydroxypropyl-b-Cyclodextrin, 5 days on, 2 days off, 2 cycles	Group 1 - 10% DMSO / 90% (30%) Hydroxypropyl-b-Cyclodextrin, 5 days on, 2 days off, 2 cycles	Group 2 - SR-4835, 10mg/kg, 5 days on, 2 days off, 2 cycles	Group 2 - SR-4835, 10mg/kg, 5 days on, 2 days off, 2 cycles	Group 2 - SR-4835, 10mg/kg, 5 days on, 2 days off, 2 cycles	Group 2 - SR-4835, 10mg/kg, 5 days on, 2 days off, 2 cycles	Group 2 - SR-4835, 10mg/kg, 5 days on, 2 days off, 2 cycles	Group 2 - SR-4835, 10mg/kg, 5 days on, 2 days off, 2 cycles	Group 2 - SR-4835, 10mg/kg, 5 days on, 2 days off, 2 cycles	Group 2 - SR-4835, 10mg/kg, 5 days on, 2 days off, 2 cycles	Group 3 - SR-4835, 20mg/kg, 5 days on, 2 days off, 2 cycles	Group 3 - SR-4835, 20mg/kg, 5 days on, 2 days off, 2 cycles	Group 3 - SR-4835, 20mg/kg, 5 days on, 2 days off, 2 cycles	Group 3 - SR-4835, 20mg/kg, 5 days on, 2 days off, 2 cycles	Group 3 - SR-4835, 20mg/kg, 5 days on, 2 days off, 2 cycles	Group 3 - SR-4835, 20mg/kg, 5 days on, 2 days off, 2 cycles	Group 3 - SR-4835, 20mg/kg, 5 days on, 2 days off, 2 cycles	Group 3 - SR-4835, 20mg/kg, 5 days on, 2 days off, 2 cycles	Group 4 - Temozolamide, 2mg/kg, QD, 2 weeks	Group 4 - Temozolamide, 2mg/kg, QD, 2 weeks	Group 4 - Temozolamide, 2mg/kg, QD, 2 weeks	Group 4 - Temozolamide, 2mg/kg, QD, 2 weeks	Group 4 - Temozolamide, 2mg/kg, QD, 2 weeks	Group 4 - Temozolamide, 2mg/kg, QD, 2 weeks	Group 4 - Temozolamide, 2mg/kg, QD, 2 weeks	Group 4 - Temozolamide, 2mg/kg, QD, 2 weeks	Group 5 - Temozolamide, 5mg/kg, QD, 2 weeks	Group 5 - Temozolamide, 5mg/kg, QD, 2 weeks	Group 5 - Temozolamide, 5mg/kg, QD, 2 weeks	Group 5 - Temozolamide, 5mg/kg, QD, 2 weeks	Group 5 - Temozolamide, 5mg/kg, QD, 2 weeks	Group 5 - Temozolamide, 5mg/kg, QD, 2 weeks	Group 5 - Temozolamide, 5mg/kg, QD, 2 weeks	Group 5 - Temozolamide, 5mg/kg, QD, 2 weeks	Group 6 - SR-4835, 10mg/kg, 5 days on, 2 days off, 2 cycles + Temozolamide, 2mg/kg, QD, 2 weeks	Group 6 - SR-4835, 10mg/kg, 5 days on, 2 days off, 2 cycles + Temozolamide, 2mg/kg, QD, 2 weeks	Group 6 - SR-4835, 10mg/kg, 5 days on, 2 days off, 2 cycles + Temozolamide, 2mg/kg, QD, 2 weeks	Group 6 - SR-4835, 10mg/kg, 5 days on, 2 days off, 2 cycles + Temozolamide, 2mg/kg, QD, 2 weeks	Group 6 - SR-4835, 10mg/kg, 5 days on, 2 days off, 2 cycles + Temozolamide, 2mg/kg, QD, 2 weeks	Group 6 - SR-4835, 10mg/kg, 5 days on, 2 days off, 2 cycles + Temozolamide, 2mg/kg, QD, 2 weeks	Group 6 - SR-4835, 10mg/kg, 5 days on, 2 days off, 2 cycles + Temozolamide, 2mg/kg, QD, 2 weeks	Group 6 - SR-4835, 10mg/kg, 5 days on, 2 days off, 2 cycles + Temozolamide, 2mg/kg, QD, 2 weeks
4,00	0,00	0,00	0,00	0,00	0,00	0,00	0,00	0,00	0,00	0,00	0,00	0,00	0,00	0,00	0,00	0,00	0,00	0,00	0,00	0,00	0,00	0,00	0,00	0,00	0,00	0,00	0,00	0,00	0,00	0,00	0,00	0,00	0,00	0,00	0,00	0,00	0,00	0,00	0,00	0,00	0,00	0,00	0,00	0,00	0,00	0,00	0,00	0,00
7,00	73,60	39,57	72,10	74,66	110,09	99,22	84,21	91,62	72,62	91,62	70,62	71,49	81,53	95,55	56,92	95,98	82,10	102,85	50,81	80,36	103,47	73,88	96,33	85,61	52,97	101,47	96,19	77,24	87,77	140,35	85,50	66,81	66,53	68,40	89,33	103,16	75,56	79,45	68,03	72,75	97,04	81,23	65,42	87,85	79,16	70,71	72,21	67,49
9,00	140,02	57,07	196,00	152,37	164,00	171,25	124,41	171,14	137,96	173,65	121,40	171,75	145,71	194,08	77,25	154,70	132,90	188,56	80,11	156,85	175,30	118,93	148,59	171,75	88,44	158,05	187,14	130,09	146,68	183,07	166,22	115,16	125,74	181,22	185,11	165,89	140,92	162,43	111,74	101,43	182,56	166,65	143,71	187,66	156,27	126,70	102,02	109,39
11,00	328,81	89,70	266,85	214,77	232,50	243,17	281,72	223,12	163,77	292,12	132,65	223,63	257,53	233,87	155,47	224,67	223,47	215,99	86,69	232,92	223,72	147,61	220,15	252,17	139,78	192,83	386,61	251,26	263,37	365,94	211,52	174,20	271,68	216,26	257,14	339,72	249,55	230,94	222,57	218,12	257,25	229,31	231,57	374,15	179,53	160,26	109,37	111,82
14,00	602,54	199,97	555,17	266,27	510,44	613,28	435,95	514,57	308,71	580,05	307,22	386,36	384,35	377,98	216,69	355,83	391,55	300,87	132,10		276,67	166,21	249,78	233,26	148,08	179,46		313,29	371,75	591,20	360,10	263,08	340,57	194,24	410,88	441,39	306,96	238,06	246,05	203,86	356,84	285,21	280,94		306,30	115,91	181,74	110,36
16,00	900,05	229,25	663,36	308,96	614,02	618,50	520,21	721,57	335,58	622,12	462,14	479,29	561,66	427,42	207,93	421,85	577,42	306,08	149,54		294,08	212,85	272,85	278,62	159,98	162,87		487,58	345,04	556,08	293,41	190,94	263,92	160,36	389,94	438,60	194,66	204,11	205,43	238,41	310,32	270,83	262,95		304,88	128,61	158,25	124,76
18,00	1356,07	303,25		336,75		1413,33	762,18		435,95	1082,68		624,29		923,66	278,75	398,51		475,81	118,58		296,71	177,70	327,27	252,62	138,36	167,85		355,74	377,06		275,31	175,36	206,94	69,11		470,45	171,97	150,16	187,00	125,62	242,31	236,16	305,62		283,46	88,91	176,04	84,27
21,00*		542,82*		587,98*			1468,75*		713,95*	1542,50*		1111,56*		1214,01*	376,82*	795,42*		613,16*	112,13*		530,56*	294,93*	486,39*	426,47*	95,31*			378,07*	325,46*		264,40*	116,29*	181,82*	68,88*		396,99*	123,06*	100,42*	146,38*	120,27*	128,52*	196,60*	232,00*		235,41*	0,00*	155,79*	92,76*
23,00*									931,07*			1205,13*			434,52*	1040,10*		829,82*	116,82*		605,08*	269,65*	660,08*	491,12*	121,67*			419,86*	321,63*		233,78*	159,64*	199,75*	29,39*		376,22*	114,86*	133,00*	169,34*	91,81*	111,68*	207,53*	233,55*		232,53*	0,00*	108,30*	56,97*
24,00*									1083,17*			1392,18*			466,27*	1099,52*		941,05*	155,32*		662,14*	434,99*	879,00*	804,09*	83,88*			522,26*	287,86*		349,52*	171,80*	130,46*	27,93*		411,68*	110,72*	101,54*	189,48*	98,27*	126,83*	235,46*	372,86*		295,94*	0,00*	150,47*	82,56*
