# Supplementary material for: CDK12/CDK13 inhibition disrupts transcriptional elongation and replication fork progression in glioblastoma
Source: EMBO Mol Med. 2026 Mar 25;18(5):1592–624. doi: 10.1038/s44321-026-00393-w (PMC13179391; doi:10.1038/s44321-026-00393-w)
Supplement: Supplementary file 10 — Source data Fig. 3 [file 44321_2026_393_MOESM10_ESM.zip › Figure 3/3G/SR-4835 IC50.csv]

Pancreatic	Ovarian	Uterine	Prostate	GBM
8,20000000e-007	0,00000120	7,60000000e-007	0,00000137	1,05300e-007
0,00000155	1,60000000e-007	3,30000000e-007	0,00000268	4,72500e-008
3,30000000e-007	0,00000125	0,00000128	0,00000347	1,29600e-007
8,10000000e-007	0,00000164	0,00000187	5,20000000e-007	6,36600e-008
6,70000000e-007	0,00000185	0,00000255	0,00000132	3,55400e-008
2,70000000e-007	4,20000000e-007	0,00000207		8,96000e-008
6,00000000e-007		0,00000153		1,00200e-007
2,80000000e-007	0,00000172	4,20000000e-007		4,35000e-008
0,00000158	0,00000172	0,00000150		2,20000e-008
2,60000000e-007	0,00000275	7,90000000e-007
3,50000000e-007	0,00000177	0,00000346
3,10000000e-007	0,00000138	0,00000119
0,00000132	0,00000112	0,00000234
3,60000000e-007	0,00000102	4,20000000e-007
	0,00000138	0,00000145
0,00000134	0,00000473	0,00000108
1,50000000e-007	7,00000000e-008	0,00000131
	0,00000109	0,00000160
6,90000000e-007	5,90000000e-007	6,30000000e-007
		0,00000119
		0,00000144
