# Supplementary material for: CDK12/CDK13 inhibition disrupts transcriptional elongation and replication fork progression in glioblastoma
Source: EMBO Mol Med. 2026 Mar 25;18(5):1592–624. doi: 10.1038/s44321-026-00393-w (PMC13179391; doi:10.1038/s44321-026-00393-w)
Supplement: Supplementary file 11 — Source data Fig. 4 [file 44321_2026_393_MOESM11_ESM.zip]

Archive with 80 entries (67 files):
- Figure 4/
- __MACOSX/._Figure 4
- Figure 4/.DS_Store
- __MACOSX/Figure 4/._.DS_Store
- Figure 4/4E/
- __MACOSX/Figure 4/._4E
- Figure 4/4B/
- __MACOSX/Figure 4/._4B
- Figure 4/4K/
- __MACOSX/Figure 4/._4K
- Figure 4/4L/
- __MACOSX/Figure 4/._4L
- Figure 4/4J/
- __MACOSX/Figure 4/._4J
- Figure 4/4C/
- __MACOSX/Figure 4/._4C
- Figure 4/4D/
- __MACOSX/Figure 4/._4D
- Figure 4/4A/
- __MACOSX/Figure 4/._4A
- Figure 4/4F/
- __MACOSX/Figure 4/._4F
- Figure 4/4H/
- __MACOSX/Figure 4/._4H
- Figure 4/4I/
- __MACOSX/Figure 4/._4I
- Figure 4/4G/
- __MACOSX/Figure 4/._4G
- Figure 4/4E/Readme.rtf
- __MACOSX/Figure 4/4E/._Readme.rtf
- Figure 4/4E/Figure 4E - Conversion rates.xlsx
- __MACOSX/Figure 4/4E/._Figure 4E - Conversion rates.xlsx
- Figure 4/4B/Readme.rtf
- __MACOSX/Figure 4/4B/._Readme.rtf
- Figure 4/4B/Fig 4B pPOL2 S2.xlsx
- __MACOSX/Figure 4/4B/._Fig 4B pPOL2 S2.xlsx
- Figure 4/4K/Figure 4K+L - Gene subsets.xlsx
- __MACOSX/Figure 4/4K/._Figure 4K+L - Gene subsets.xlsx
- Figure 4/4K/Readme.rtf
- __MACOSX/Figure 4/4K/._Readme.rtf
- Figure 4/4L/Figure 4K+L - Gene subsets.xlsx
- __MACOSX/Figure 4/4L/._Figure 4K+L - Gene subsets.xlsx
- Figure 4/4L/Readme.rtf
- __MACOSX/Figure 4/4L/._Readme.rtf
- Figure 4/4J/FIgure 4J - GO_G7.xlsx
- __MACOSX/Figure 4/4J/._FIgure 4J - GO_G7.xlsx
- Figure 4/4J/Readme.rtf
- __MACOSX/Figure 4/4J/._Readme.rtf
- Figure 4/4C/Figure 4C - Clustered uTSS.xlsx
- __MACOSX/Figure 4/4C/._Figure 4C - Clustered uTSS.xlsx
- Figure 4/4C/Readme.rtf
- __MACOSX/Figure 4/4C/._Readme.rtf
- Figure 4/4D/Fig 4D EU.xlsx
- __MACOSX/Figure 4/4D/._Fig 4D EU.xlsx
- Figure 4/4D/Readme.rtf
- __MACOSX/Figure 4/4D/._Readme.rtf
- Figure 4/4A/.DS_Store
- __MACOSX/Figure 4/4A/._.DS_Store
- Figure 4/4A/~$_uncropped_western_blots_SBM.docx
- __MACOSX/Figure 4/4A/._~$_uncropped_western_blots_SBM.docx
- Figure 4/4A/4A_uncropped_western_blots.pptx
- __MACOSX/Figure 4/4A/._4A_uncropped_western_blots.pptx
- Figure 4/4A/Readme.rtf
- __MACOSX/Figure 4/4A/._Readme.rtf
- Figure 4/4F/Readme.rtf
- __MACOSX/Figure 4/4F/._Readme.rtf
- Figure 4/4F/Figure 4F - G7-steadystate-results.xlsx
- __MACOSX/Figure 4/4F/._Figure 4F - G7-steadystate-results.xlsx
- Figure 4/4H/Figure 4G - G7-nascent-results.xlsx
- __MACOSX/Figure 4/4H/._Figure 4G - G7-nascent-results.xlsx
- Figure 4/4H/Readme.rtf
- __MACOSX/Figure 4/4H/._Readme.rtf
- Figure 4/4I/Readme.rtf
- __MACOSX/Figure 4/4I/._Readme.rtf
- Figure 4/4I/Figure 4I - SLAMseq CutRun integration.xlsx
- __MACOSX/Figure 4/4I/._Figure 4I - SLAMseq CutRun integration.xlsx
- Figure 4/4G/Figure 4G - G7-nascent-results.xlsx
- __MACOSX/Figure 4/4G/._Figure 4G - G7-nascent-results.xlsx
- Figure 4/4G/Readme.rtf
- __MACOSX/Figure 4/4G/._Readme.rtf
