# Supplementary material for: CDK12/CDK13 inhibition disrupts transcriptional elongation and replication fork progression in glioblastoma
Source: EMBO Mol Med. 2026 Mar 25;18(5):1592–624. doi: 10.1038/s44321-026-00393-w (PMC13179391; doi:10.1038/s44321-026-00393-w)
Supplement: Supplementary file 11 — Source data Fig. 4 [file 44321_2026_393_MOESM11_ESM.zip › Figure 4/4E/Figure 4E - Conversion rates.xlsx]

## Sheet: Sheet1
Position in read	G7-6h-1	G7-6h-2	G7-6h-3	G7-DMSO-1	G7-DMSO-2	G7-DMSO-3
1	0	0	0	0	0	0		6h av	6h stdev		DMSO av	DMSO stdev
2	0.025873	0.043535	0.0299238	0.123134	0.118365	0.118335		0.0331106	0.00925219		0.119945	0.00276216
3	0.0289926	0.0483216	0.0312114	0.130413	0.126421	0.125068		0.0361752	0.0105774		0.127301	0.00277912
4	0.032446	0.0520276	0.035441	0.13326	0.132105	0.127796		0.0399715	0.0105477		0.131054	0.00287999
5	0.03264	0.0504202	0.0358768	0.133935	0.134284	0.126966		0.0396457	0.00947031		0.131728	0.00412775
6	0.0323529	0.0513311	0.0342226	0.13192	0.134497	0.127243		0.0393022	0.0104592		0.13122	0.00367734
7	0.0317165	0.0493575	0.033975	0.128451	0.129602	0.124313		0.0383497	0.00959969		0.127456	0.00278155
8	0.0306844	0.0474017	0.0321029	0.123292	0.125073	0.118634		0.0367297	0.00926945		0.122333	0.00332493
9	0.0278286	0.0446244	0.0310034	0.117834	0.119398	0.113791		0.0344855	0.00892293		0.117008	0.00289345
10	0.026975	0.0421418	0.0295771	0.114006	0.116369	0.111026		0.032898	0.00811047		0.1138	0.0026771
11	0.0248098	0.0397575	0.0280021	0.113455	0.113045	0.107424		0.0308565	0.007872		0.111308	0.00336956
12	0.0236768	0.0398646	0.0265857	0.107305	0.107573	0.103576		0.0300424	0.00862976		0.106151	0.00223459
13	0.0229473	0.0380518	0.0252188	0.103031	0.104219	0.100841		0.0287393	0.00814442		0.102697	0.00171377
14	0.0230798	0.036366	0.0251015	0.103522	0.106208	0.10189		0.0281824	0.00715891		0.103873	0.00218056
15	0.0222271	0.0382367	0.0257684	0.10446	0.107542	0.102912		0.0287441	0.00840936		0.104971	0.00235698
16	0.022477	0.0383322	0.0259812	0.104541	0.107258	0.101255		0.0289301	0.00832878		0.104351	0.00300621
17	0.0252433	0.0403882	0.0279806	0.112351	0.117432	0.109755		0.031204	0.00807063		0.113179	0.00390512
18	0.0274458	0.0442377	0.0318489	0.116298	0.121883	0.115083		0.0345108	0.0087067		0.117755	0.00362622
19	0.0297322	0.0481184	0.0325815	0.119883	0.129083	0.116635		0.0368107	0.00989588		0.121867	0.00645704
20	0.0292171	0.0469092	0.0318693	0.124709	0.129658	0.120223		0.0359985	0.00954151		0.124863	0.00471943
21	0.0298422	0.0466578	0.0299447	0.125507	0.12877	0.121227		0.0354815	0.00967904		0.125168	0.00378304
22	0.0275667	0.045117	0.0309698	0.125523	0.126317	0.121585		0.0345512	0.00930712		0.124475	0.00253388
23	0.0268939	0.0432064	0.029251	0.122956	0.121371	0.117942		0.0331171	0.00881672		0.120756	0.00256272
24	0.0251664	0.042927	0.0284127	0.120577	0.118029	0.116816		0.0321687	0.00945726		0.118474	0.00191914
25	0.0263706	0.0429527	0.0279773	0.119997	0.119818	0.118063		0.0324335	0.00914524		0.119293	0.0010684
26	0.0234226	0.0428394	0.0273421	0.117912	0.118785	0.113785		0.0312014	0.0102676		0.116827	0.00267027
27	0.0249317	0.0416817	0.0269286	0.118113	0.118404	0.116278		0.0311807	0.00914879		0.117598	0.00115278
28	0.0253772	0.0414962	0.0275611	0.120804	0.121568	0.116915		0.0314782	0.00874436		0.119762	0.00249528
29	0.0257852	0.0440933	0.028385	0.123489	0.123093	0.117937		0.0327545	0.00990533		0.121506	0.00309761
30	0.0261284	0.0448994	0.0286175	0.12766	0.127508	0.123385		0.0332151	0.0101951		0.126184	0.00242529
31	0.0273289	0.0459395	0.0310065	0.128657	0.131653	0.125633		0.0347583	0.00985627		0.128648	0.00301036
32	0.0276302	0.0471481	0.0300831	0.130222	0.130648	0.129035		0.0349538	0.0106316		0.129968	0.000835981
33	0.0281326	0.0468712	0.0297369	0.135381	0.13131	0.129376		0.0349135	0.0103867		0.132022	0.00306549
34	0.0285124	0.0454967	0.0298227	0.135974	0.13206	0.130214		0.0346106	0.00945036		0.132749	0.00294133
35	0.0531839	0.0611199	0.0494593	0.166629	0.166042	0.157652		0.0545877	0.00595573		0.163441	0.00502182
36	0.0535742	0.061246	0.0497604	0.165149	0.161062	0.158654		0.0548602	0.00584982		0.161622	0.00328365
37	0.0517181	0.0598981	0.0469541	0.162419	0.160332	0.158028		0.0528568	0.00654672		0.16026	0.00219657
38	0.0521171	0.0571151	0.0489755	0.156949	0.154981	0.154404		0.0527359	0.00410495		0.155445	0.00133431
