# Supplementary material for: CDK12/CDK13 inhibition disrupts transcriptional elongation and replication fork progression in glioblastoma
Source: EMBO Mol Med. 2026 Mar 25;18(5):1592–624. doi: 10.1038/s44321-026-00393-w (PMC13179391; doi:10.1038/s44321-026-00393-w)
Supplement: Supplementary file 11 — Source data Fig. 4 [file 44321_2026_393_MOESM11_ESM.zip › Figure 4/4B/Fig 4B pPOL2 S2.xlsx]

## Sheet: Fig 4B
Object ID	Total Intensity A647 EdU	Mean Intensity A647 EdU	Total Intensity A405 DAPI	Mean Intensity A405 DAPI	Total Intensity A546 CyclinA	Mean Intensity A546 CyclinA	Total Intensity A488 ser2POL2	Mean Intensity A488 ser2POL2	Total Intensity CyclinA_BC	Mean Intensity CyclinA_BC	Circularity Factor	Elongation Factor	Well	Area	[Total Intensity A405 DAPI] / 1000000	Treatment
0	37519816	33771.2	25139368	22627.7	17091886	15384.2	303298	272.996	17006782	15307.6	1.04784	2.06446	1	1111	25.1394	Mock
1	260456	282.797	19414612	21079.9	1658505	1800.77	256283	278.266	1603786	1741.35	1.20029	3.29494	1	921	19.4146	Mock
2	307375	229.042	18553836	13825.5	1369485	1020.48	327974	244.392	1333534	993.692	1.36873	3.1846	1	1342	18.5538	Mock
3	25578020	23927.1	21046456	19688	5568658	5209.22	313210	292.993	5553508	5195.05	1.18956	3.32623	1	1069	21.0465	Mock
4	46757784	18207.9	44280472	17243.2	10147928	3951.69	604439	235.373	9983458	3887.64	1.38069	4.21797	1	2568	44.2805	Mock
5	421966	367.887	21783086	18991.4	3035533	2646.5	344405	300.266	2720167	2371.55	1.2593	2.5569	1	1147	21.7831	Mock
6	433020	341.229	23580094	18581.6	1392141	1097.04	274223	216.094	1369317	1079.05	1.33823	3.9781	1	1269	23.5801	Mock
7	27357918	22741.4	24241982	20151.3	3.86932e+06	3216.39	385867	320.754	3823886	3178.62	1.1055	2.58437	1	1203	24.242	Mock
9	24547450	19374.5	25119948	19826.3	4188857	3306.12	336337	265.459	4124402	3255.25	1.11137	2.57455	1	1267	25.1199	Mock
10	532847	448.902	16616985	13999.1	3653601	3078.01	311949	262.805	3212372	2706.29	1.28309	1.84429	1	1187	16.617	Mock
12	54179228	35620.8	35404636	23277.2	14045747	9234.55	371590	244.306	13497418	8874.04	1.11387	2.6384	1	1521	35.4046	Mock
14	334922	277.024	19407288	16052.3	3798678	3142	311962	258.033	3.71912e+06	3076.2	1.23145	3.55305	1	1209	19.4073	Mock
15	752447	622.371	19037198	15746.2	8321319	6882.81	481489	398.254	8197268	6780.21	1.14356	1.94326	1	1209	19.0372	Mock
17	369787	340.19	23129330	21278.1	4020495	3698.71	345415	317.769	3686022	3391	1.18416	3.13122	1	1087	23.1293	Mock
18	39208524	28957.6	22663530	16738.2	6306955	4658.02	406906	300.521	5.76819e+06	4260.11	1.11313	2.50514	1	1354	22.6635	Mock
19	1271828	733.465	54415300	31381.4	45046176	25978.2	540940	311.961	44603504	25722.9	1.0139	1.66284	1	1734	54.4153	Mock
20	295998	245.234	22917536	18987.2	5640131	4672.85	251389	208.276	5471677	4533.29	1.13937	2.78689	1	1207	22.9175	Mock
21	338282	293.393	23615796	20482	3198011	2773.64	302751	262.577	2.92779e+06	2539.28	1.09928	2.40035	1	1153	23.6158	Mock
22	996158	551.583	50598324	28016.8	45420408	25149.7	584978	323.908	45142324	24995.8	1.06432	2.09757	1	1806	50.5983	Mock
23	900802	393.363	52435616	22897.6	49095796	21439.2	635313	277.429	48335844	21107.4	1.21355	3.03154	1	2290	52.4356	Mock
24	46630304	28023	28491092	17122.1	11770915	7073.87	434278	260.984	11129058	6688.14	1.1136	2.52457	1	1664	28.4911	Mock
27	5767014	2807.7	42890264	20881.3	22284254	10849.2	575103	279.992	22142732	10780.3	1.16368	2.05233	1	2054	42.8903	Mock
28	651747	459.624	27767916	19582.5	10058206	7093.23	401127	282.882	9844370	6942.43	1.21241	2.42318	1	1418	27.7679	Mock
29	45511276	32415.4	29065724	20702.1	11609413	8268.81	427070	304.181	11420023	8133.92	1.11392	2.68079	1	1404	29.0657	Mock
30	48299976	32264.5	32231316	21530.6	9239482	6172	430469	287.554	9102819	6080.71	1.0718	2.24368	1	1497	32.2313	Mock
31	14749922	9781.12	43147316	28612.3	15654491	10381	359184	238.186	15384841	10202.1	1.07421	2.0869	1	1508	43.1473	Mock
32	296725	290.054	22380818	21877.6	1462904	1430.01	211798	207.036	1413406	1381.63	1.31423	4.48095	1	1023	22.3808	Mock
33	1252523	529.608	50166404	21212	14542749	6149.15	673642	284.838	14401933	6089.61	1.31597	4.03612	1	2365	50.1664	Mock
35	250505	218.782	23514366	20536.6	1690585	1476.49	295414	258.003	1389569	1213.6	1.16256	2.96684	1	1145	23.5144	Mock
36	31749170	23483.1	25982660	19217.9	7016290	5189.56	411829	304.607	6.95601e+06	5144.98	1.13313	2.65981	1	1352	25.9827	Mock
37	909340	403.792	47829648	21238.7	9125163	4052.03	804250	357.127	8754874	3887.6	1.23049	2.5438	1	2252	47.8296	Mock
38	321003	311.653	21686600	21055	2791226	2709.93	289403	280.974	2711868	2632.88	1.06807	1.6718	1	1030	21.6866	Mock
39	47608124	32167.7	28476530	19240.9	10030991	6777.7	456564	308.489	9785179	6611.61	1.11692	2.3798	1	1480	28.4765	Mock
40	36970164	24996.7	24179882	16348.8	6400699	4327.72	390750	264.199	6200030	4192.04	1.20677	3.25904	1	1479	24.1799	Mock
41	253385	252.879	22556166	22511.1	2262866	2258.35	287629	287.055	2245687	2241.2	1.0857	2.32834	1	1002	22.5562	Mock
42	38905868	26575	34484128	23554.7	14744507	10071.4	399437	272.839	14650019	10006.8	1.31092	4.3078	1	1464	34.4841	Mock
43	39793900	21997.7	36596580	20230.3	15356592	8489	502894	277.996	14781578	8171.13	1.18748	2.35294	1	1809	36.5966	Mock
44	290754	272.752	25977198	24368.9	3741952	3510.27	307921	288.856	3681807	3453.85	1.1522	3.05998	1	1066	25.9772	Mock
45	1173018	637.51	33779408	18358.4	17868592	9711.19	468014	254.355	17762270	9653.41	1.22307	2.66455	1	1840	33.7794	Mock
46	653994	431.11	46230200	30474.8	29738670	19603.6	488840	322.241	29631552	19533	1.1428	2.85752	1	1517	46.2302	Mock
47	9867587	8921.87	22420642	20271.8	3777529	3415.49	302105	273.151	3.59318e+06	3248.81	1.14058	2.90179	1	1106	22.4206	Mock
48	34782928	22000.6	53768360	34009.1	29407510	18600.6	486183	307.516	29284328	18522.7	1.07618	2.3445	1	1581	53.7684	Mock
50	484641	360.864	28565090	21269.6	3494092	2601.71	364865	271.679	3378023	2515.28	1.16871	2.66618	1	1343	28.5651	Mock
51	19351340	12271	46482308	29475.1	21619410	13709.2	308260	195.472	21461736	13609.2	1.04246	1.92074	1	1577	46.4823	Mock
52	789002	620.773	24579034	19338.3	7464231	5872.72	379196	298.345	7376600	5803.78	1.15085	2.85262	1	1271	24.579	Mock
53	1260776	774.432	52485388	32239.2	62379676	38316.8	605201	371.745	62146540	38173.6	1.00729	1.39533	1	1628	52.4854	Mock
55	4755822	3583.89	13375463	10079.5	9228952	6954.75	164280	123.798	9133756	6883.01	4.35284	3.40562	1	1327	13.3755	Mock
56	322421	288.391	20804618	18608.8	1881140	1682.59	335224	299.843	1850376	1655.08	1.14351	2.86007	1	1118	20.8046	Mock
57	791037	502.884	49562776	31508.4	34863028	22163.4	523100	332.549	34769188	22103.7	1.07803	2.38119	1	1573	49.5628	Mock
58	25002870	15744.9	37026220	23316.3	18151596	11430.5	493997	311.081	18043336	11362.3	1.09	2.44458	1	1588	37.0262	Mock
60	37593920	26568.1	29378166	20762	11056655	7813.89	418949	296.077	10861628	7676.06	1.23452	3.5227	1	1415	29.3782	Mock
62	7125071	7197.04	20591838	20799.8	4767942	4816.1	354125	357.702	4308300	4351.82	1.08983	2.46465	1	990	20.5918	Mock
63	879357	653.797	42738424	31775.8	34081908	25339.7	328038	243.894	33118570	24623.5	1.081	2.27077	1	1345	42.7384	Mock
64	2984911	2487.43	24037118	20030.9	6181353	5151.13	370738	308.948	6050537	5042.11	1.18414	2.6249	1	1200	24.0371	Mock
65	28816944	26031.6	27845612	25154.1	8352875	7545.51	408067	368.624	8219126	7424.68	1.08905	2.35701	1	1107	27.8456	Mock
66	16648574	13171.3	25007732	19784.6	9926653	7853.36	326671	258.442	9831863	7778.37	1.2169	3.15317	1	1264	25.0077	Mock
68	45345140	31843.5	26059826	18300.4	8922678	6265.93	385828	270.947	8212648	5767.31	1.1189	2.75333	1	1424	26.0598	Mock
69	33300034	26876.5	33072006	26692.5	19887384	16051.2	460413	371.6	19808122	15987.2	1.07253	1.99523	1	1239	33.072	Mock
71	13369784	11842.1	24280892	21506.5	7545207	6683.09	418379	370.575	7385087	6541.26	1.20362	3.46848	1	1129	24.2809	Mock
72	48905392	28666.7	33165810	19440.7	16674396	9773.97	543888	318.809	16209962	9501.74	1.09095	2.26147	1	1706	33.1658	Mock
73	359705	236.492	21887176	14390	943748	620.479	377785	248.379	900134	591.804	1.09119	2.35756	1	1521	21.8872	Mock
74	32571422	27075.2	28785064	23927.7	9851726	8189.3	317523	263.943	9688452	8053.58	1.29258	4.23422	1	1203	28.7851	Mock
76	920720	480.543	43857536	22890.2	31984712	16693.5	485962	253.634	31533774	16458.1	1.09222	2.36744	1	1916	43.8575	Mock
78	403782	353.574	21101314	18477.5	3334812	2920.15	220736	193.289	3061170	2680.53	1.10857	2.23057	1	1142	21.1013	Mock
79	398425	368.571	19316234	17868.9	3417164	3161.11	225880	208.955	3366093	3113.87	1.23669	3.72212	1	1081	19.3162	Mock
81	509124	308	46691064	28246.3	27921482	16891.4	416339	251.869	27842680	16843.7	1.19044	3.38244	1	1653	46.6911	Mock
83	414101	300.073	23738886	17202.1	2806119	2033.42	386676	280.2	2311654	1675.11	1.07955	1.79003	1	1380	23.7389	Mock
84	191635	211.986	18398326	20352.1	1637603	1811.51	257796	285.173	1536954	1700.17	1.18139	3.25633	1	904	18.3983	Mock
85	419370	397.131	22909014	21694.1	6014050	5695.12	261728	247.848	5984797	5667.42	1.29935	4.25849	1	1056	22.909	Mock
86	24827860	12093.5	53149548	25888.7	21418198	10432.6	826174	402.423	21302848	10376.4	1.15943	2.82289	1	2053	53.1495	Mock
87	603857	442.386	25039030	18343.6	8523359	6244.22	458670	336.022	7414234	5431.67	1.18902	3.27738	1	1365	25.039	Mock
88	305135	283.057	22185472	20580.2	3419753	3172.31	296265	274.828	2284493	2119.2	1.15516	2.99169	1	1078	22.1855	Mock
89	323205	343.47	22147354	23536	2081775	2212.3	276901	294.262	2071819	2201.72	1.13624	2.41368	1	941	22.1474	Mock
90	262164	215.418	22438570	18437.6	2298832	1888.93	336958	276.876	1947489	1600.24	1.03448	1.65848	1	1217	22.4386	Mock
91	31756522	17334.3	41071488	22418.9	17400544	9498.11	483841	264.105	16774291	9156.27	1.29559	3.05017	1	1832	41.0715	Mock
92	31416572	21415.5	29282546	19960.8	13692402	9333.61	433596	295.566	11995593	8176.96	1.08384	2.47921	1	1467	29.2825	Mock
93	688614	335.582	33012008	16087.7	2934986	1430.31	422760	206.023	2884783	1405.84	1.26537	2.09275	1	2052	33.012	Mock
94	22187960	12521.4	45306600	25568.1	19993416	11283	521380	294.233	17869122	10084.2	1.04664	1.96134	1	1772	45.3066	Mock
95	692982	407.876	48731440	28682.4	26135204	15382.7	472107	277.873	25929332	15261.5	1.08139	1.84659	1	1699	48.7314	Mock
96	437323	411.792	23924264	22527.6	2927713	2756.79	309254	291.2	2073900	1952.82	1.19503	3.24509	1	1062	23.9243	Mock
97	379277	313.193	23647342	19527.1	2169308	1791.34	376381	310.802	2.09657e+06	1731.27	1.0771	2.27581	1	1211	23.6473	Mock
98	234836	232.741	22892678	22688.5	963432	954.838	322506	319.629	941765	933.365	1.10272	1.99902	1	1009	22.8927	Mock
99	23459340	15174.2	28583236	18488.5	14121212	9134.03	457638	296.014	13997061	9053.73	1.20853	3.23988	1	1546	28.5832	Mock
100	331887	343.924	21309752	22082.6	4315477	4472	336316	348.514	4287463	4442.97	1.27265	3.84662	1	965	21.3098	Mock
101	7.69813e+06	4615.19	47052088	28208.7	31625124	18959.9	599636	359.494	31564124	18923.3	1.24492	3.56613	1	1668	47.0521	Mock
102	5.47842e+06	4584.45	20383090	17057	4401229	3683.04	357705	299.335	4307910	3604.95	1.4028	4.72148	1	1195	20.3831	Mock
103	421429	344.868	24188454	19794.2	6528169	5342.2	355296	290.75	6470387	5294.92	1.09418	1.94311	1	1222	24.1885	Mock
104	425425	431.466	22588610	22909.3	3416120	3464.62	363124	368.28	3073804	3117.45	1.13411	3.00101	1	986	22.5886	Mock
105	206611	220.033	14773232	15732.9	1303158	1387.81	190537	202.915	1225330	1304.93	1.15447	2.8102	1	939	14.7732	Mock
106	331313	268.923	22046122	17894.6	1977066	1604.76	428099	347.483	1843570	1496.4	1.12685	2.44444	1	1232	22.0461	Mock
107	309472	323.04	21838586	22796	2014566	2102.89	398491	415.961	2009263	2097.35	1.20605	3.59603	1	958	21.8386	Mock
108	605367	335.569	47051428	26081.7	30724344	17031.2	488718	270.908	29687596	16456.5	1.20536	3.51079	1	1804	47.0514	Mock
110	519851	251.5	41843688	20243.7	5166403	2499.47	543860	263.116	5051800	2444.03	1.47689	2.26978	1	2067	41.8437	Mock
111	35753828	26484.3	37540908	27808.1	19157298	14190.6	527071	390.423	19083226	14135.7	1.09207	2.22157	1	1350	37.5409	Mock
113	48683692	34044.5	32589672	22790	12739216	8908.54	442704	309.583	12583045	8799.33	1.245	3.83298	1	1430	32.5897	Mock
114	811418	516.498	47761252	30401.8	31955494	20340.9	405530	258.135	31830074	20261	1.06367	2.12096	1	1571	47.7613	Mock
116	39148120	37462.3	28362328	27141	6836125	6541.75	388170	371.455	6811801	6518.47	1.25188	3.92837	1	1045	28.3623	Mock
117	36268164	27005.3	24425758	18187.5	7419010	5524.21	367419	273.581	7228782	5382.56	1.30936	3.40277	1	1343	24.4258	Mock
119	355164	335.694	23441504	22156.4	2880334	2722.43	273973	258.954	2695019	2547.28	1.22243	3.51887	1	1058	23.4415	Mock
120	355491	326.139	19000880	17432	4972216	4561.67	279972	256.855	4925162	4518.5	1.14905	2.93945	1	1090	19.0009	Mock
122	2707204	2506.67	22883530	21188.5	2770794	2565.55	285118	263.998	2758562	2554.22	1.15668	2.94362	1	1080	22.8835	Mock
123	320387	348.626	22057498	24001.6	3123047	3398.31	292739	318.541	3021387	3287.69	1.18439	2.82896	1	919	22.0575	Mock
125	371882	416.908	21171966	23735.4	4241694	4755.26	280826	314.827	4153621	4656.53	1.13885	2.76457	1	892	21.172	Mock
126	870766	527.737	49686072	30112.8	31701362	19212.9	899731	545.292	31263922	18947.8	1.10108	2.4215	1	1650	49.6861	Mock
127	721629	488.578	49649684	33615.2	52990616	35877.2	628522	425.54	52724348	35696.9	1.06947	2.10976	1	1477	49.6497	Mock
128	1099561	460.646	48012272	20114.1	50120184	20997.1	745350	312.254	49322608	20663	1.08355	2.29992	1	2387	48.0123	Mock
129	1009844	506.187	42596252	21351.5	12040213	6035.19	520425	260.865	11929501	5979.7	1.17135	3.16052	1	1995	42.5963	Mock
130	25457126	9686.88	52143668	19841.6	19740220	7511.5	728437	277.183	19551246	7439.59	1.43915	3.088	1	2628	52.1437	Mock
131	1375239	598.45	49209468	21414	32361418	14082.4	514691	223.973	32064530	13953.2	1.45106	3.33965	1	2298	49.2095	Mock
132	403018	424.677	19723742	20783.7	5400220	5690.43	278546	293.515	5324875	5611.04	1.17477	3.02103	1	949	19.7237	Mock
134	913584	454.746	48598880	24190.6	48615972	24199.1	578472	287.94	48337240	24060.3	1.06169	1.97052	1	2009	48.5989	Mock
135	542810	313.944	44694380	25849.8	32308864	18686.4	574623	332.344	32132600	18584.5	1.05539	2.04511	1	1729	44.6944	Mock
136	18721166	13429.8	40200952	28838.6	23544706	16890	601350	431.384	23474784	16839.9	1.04822	1.86165	1	1394	40.201	Mock
138	26678172	17797.3	28550000	19046	11394763	7601.58	404819	270.059	11312518	7546.71	1.23312	3.46085	1	1499	28.55	Mock
139	350259	332.63	21892464	20790.6	3940668	3742.32	360023	341.902	3868518	3673.81	1.36475	4.4477	1	1053	21.8925	Mock
141	318685	300.646	19007030	17931.2	2318356	2187.13	273100	257.642	2228870	2102.71	1.36332	4.37064	1	1060	19.007	Mock
143	49337756	25670	35260684	18345.8	13759836	7159.12	556752	289.673	12681897	6598.28	1.13263	2.1675	1	1922	35.2607	Mock
144	647419	289.026	44976432	20078.8	6375229	2846.08	716916	320.052	6178486	2758.25	1.53775	2.84676	1	2240	44.9764	Mock
146	998561	483.565	51010780	24702.6	14100148	6828.16	810939	392.707	13898607	6730.56	1.46076	3.18881	1	2065	51.0108	Mock
147	203463	177.233	16861258	14687.5	1608246	1400.91	229107	199.571	1580985	1377.16	1.17711	2.7396	1	1148	16.8613	Mock
148	284396	280.746	21199708	20927.6	1409730	1391.64	311735	307.734	1326698	1309.67	1.38485	5.22211	1	1013	21.1997	Mock
149	337470	323.247	20912502	20031.1	1938514	1856.81	278572	266.831	1848500	1770.59	1.25786	3.86705	1	1044	20.9125	Mock
150	226279	257.721	21456522	24438	2152411	2451.49	253910	289.191	2116953	2411.11	1.18	3.24374	1	878	21.4565	Mock
152	5956179	2817.49	40917436	19355.5	22827918	10798.4	576084	272.509	22648578	10713.6	1.19412	1.93908	1	2114	40.9174	Mock
153	329534	320.87	21725584	21154.4	2746044	2673.85	344312	335.26	2628699	2559.59	1.30541	4.27526	1	1027	21.7256	Mock
154	580322	404.688	48102596	33544.3	34703872	24200.7	495444	345.498	34129904	23800.5	1.06238	1.97729	1	1434	48.1026	Mock
155	258798	200.308	16346298	12651.9	1631695	1262.92	208722	161.55	1551821	1201.1	1.27369	2.42238	1	1292	16.3463	Mock
158	282178	239.947	21496866	18279.6	2085406	1773.3	269198	228.91	2065903	1756.72	1.22795	3.59932	1	1176	21.4969	Mock
159	10968871	10486.5	15833028	15136.7	1934193	1849.13	250426	239.413	1188812	1136.53	1.13523	2.8319	1	1046	15.833	Mock
160	19208250	11641.4	41285420	25021.5	25220310	15285	433001	262.425	25035462	15173	1.09975	2.2087	1	1650	41.2854	Mock
162	43942692	17409.9	49451688	19592.6	18005636	7133.77	590392	233.911	17745772	7030.81	1.51016	3.91881	1	2524	49.4517	Mock
163	227946	197.185	20275470	17539.3	1853371	1603.26	294874	255.081	1541750	1333.69	1.25816	3.85467	1	1156	20.2755	Mock
164	264428	240.827	20288272	18477.5	2034022	1852.48	306643	279.274	1722518	1568.78	1.1007	2.08692	1	1098	20.2883	Mock
165	983503	523.697	43843504	23345.8	10620244	5655.08	472131	251.401	10399855	5537.73	1.20507	3.05729	1	1878	43.8435	Mock
166	187139	175.224	11005838	10305.1	901309	843.922	148228	138.79	685128	641.506	1.45903	2.03944	1	1068	11.0058	Mock
168	16698528	12564.7	21459600	16147.2	5340401	4018.36	359871	270.783	5240476	3943.17	1.15216	2.85884	1	1329	21.4596	Mock
171	300741	225.782	20997240	15763.7	2251926	1690.64	350301	262.989	2127584	1597.29	1.05977	2.15299	1	1332	20.9972	Mock
172	263052	261.743	23634218	23516.6	2232162	2221.06	310331	308.787	2205459	2194.49	1.16363	3.11741	1	1005	23.6342	Mock
173	322509	318.056	19683326	19411.6	1478604	1458.19	234969	231.725	1417399	1397.83	1.36405	4.81256	1	1014	19.6833	Mock
174	2486615	1248.3	53584748	26900	60654616	30449.1	588489	295.426	60455112	30349	1.0477	2.12098	1	1992	53.5847	Mock
175	15087659	17342.1	21832220	25094.5	5522744	6347.98	290330	333.713	5456166	6271.46	1.07547	1.93622	1	870	21.8322	Mock
176	609440	371.61	43957452	26803.3	22354954	13631.1	432784	263.893	22085966	13467.1	1.14832	2.8147	1	1640	43.9575	Mock
177	336412	288.518	16641087	14271.9	4.98485e+06	4275.17	202193	173.407	4841577	4152.3	1.51337	2.07286	1	1166	16.6411	Mock
178	596892	337.037	51490488	29074.2	31750318	17927.9	500557	282.641	31592194	17838.6	1.06337	1.84726	1	1771	51.4905	Mock
179	415391	397.884	24717836	23676.1	2158272	2067.31	289030	276.849	2116822	2027.61	1.24399	3.60411	1	1044	24.7178	Mock
180	485892	464.524	25624258	24497.4	3683221	3521.24	180704	172.757	3655433	3494.68	1.04006	1.5827	1	1046	25.6243	Mock
181	556735	426.617	21534776	16501.7	10822778	8293.32	363508	278.55	10716568	8211.93	1.2411	2.7486	1	1305	21.5348	Mock
182	2338882	1977.08	22295154	18846.3	1841311	1556.48	304165	257.113	1782317	1506.61	1.15942	2.9907	1	1183	22.2952	Mock
183	1252573	675.606	54485940	29388.3	60200012	32470.3	583477	314.713	59950116	32335.6	1.0436	1.79766	1	1854	54.4859	Mock
184	557709	491.374	24846660	21891.3	9850989	8679.29	292283	257.518	9809869	8643.06	1.22452	2.71778	1	1135	24.8467	Mock
186	215840	210.987	21429448	20947.7	2488745	2432.79	233387	228.14	1881630	1839.33	1.29275	2.41385	1	1023	21.4294	Mock
187	250863	219.67	22278716	19508.5	1564334	1369.82	263253	230.519	1522789	1333.44	1.08514	2.40368	1	1142	22.2787	Mock
188	259612	300.477	21085710	24404.8	1622588	1878	201324	233.014	1575615	1823.63	1.21836	3.48621	1	864	21.0857	Mock
189	334460	473.069	13993412	19792.7	4648790	6575.38	279518	395.358	4605848	6514.64	1.12382	2.79066	1	707	13.9934	Mock
192	427830	250.78	39654144	23243.9	5372652	3149.27	292776	171.615	2801342	1642.05	1.10219	2.10809	1	1706	39.6541	Mock
193	52072876	19762	55353656	21007.1	12289874	4664.09	813435	308.704	12094421	4589.91	1.52358	2.21021	1	2635	55.3537	Mock
194	283192	228.565	21313496	17202.2	3489460	2816.35	298678	241.064	3120361	2518.45	1.18325	3.26269	1	1239	21.3135	Mock
195	627245	348.276	44604000	24766.2	30740946	17068.8	481569	267.39	30320124	16835.2	1.03605	1.93504	1	1801	44.604	Mock
198	36824096	13583.2	48971656	18064.1	14940602	5511.1	650945	240.113	14080178	5193.72	1.40525	2.49647	1	2711	48.9717	Mock
199	16263389	13451.9	25593632	21169.3	4873249	4030.81	360311	298.024	4464069	3692.36	1.12723	2.60165	1	1209	25.5936	Mock
201	348458	276.116	22164640	17563.1	4291600	3400.63	269438	213.501	4120683	3265.2	1.11826	2.29403	1	1262	22.1646	Mock
202	394495	420.122	19602966	20876.4	3480160	3706.24	284377	302.851	3427425	3650.08	1.19914	3.186	1	939	19.603	Mock
203	18093748	9639.72	33598976	17900.4	18456346	9832.9	659062	351.125	18347798	9775.07	1.23053	2.5776	1	1877	33.599	Mock
205	250461	187.893	23926782	17949.6	2445363	1834.48	330817	248.175	2.09621e+06	1572.55	1.04656	1.98051	1	1333	23.9268	Mock
207	722401	375.468	29561534	15364.6	6781863	3524.88	528105	274.483	6616769	3439.07	1.34933	3.15218	1	1924	29.5615	Mock
208	34528320	22701.1	35752904	23506.2	11821482	7772.18	337650	221.992	11748757	7724.36	1.20485	3.39715	1	1521	35.7529	Mock
209	435962	311.179	24503834	17490.2	1991733	1421.65	323482	230.894	1948769	1390.98	1.10606	2.25565	1	1401	24.5038	Mock
210	1143853	508.379	48410052	21515.6	4713222	2094.77	548154	243.624	3638323	1617.03	1.36882	3.2659	1	2250	48.4101	Mock
211	474835	480.116	24342638	24613.4	927367	937.682	391658	396.014	894519	904.468	1.18251	3.06653	1	989	24.3426	Mock
212	25821336	21147.7	24868254	20367.1	8829346	7231.24	404455	331.249	8543200	6996.89	1.05402	1.99024	1	1221	24.8683	Mock
213	13338161	10782.7	25377050	20515	4984246	4029.3	362590	293.12	4403179	3559.56	1.03899	1.78514	1	1237	25.3771	Mock
214	264188	327.777	17073638	21183.2	1345649	1669.54	222877	276.522	1274040	1580.69	1.24314	3.86839	1	806	17.0736	Mock
215	20529778	11744.7	48410908	27695	20375708	11656.6	513230	293.61	20279364	11601.5	1.13186	2.7472	1	1748	48.4109	Mock
216	215835	210.776	24227324	23659.5	1686950	1647.41	245934	240.17	1668149	1629.05	1.08834	2.16135	1	1024	24.2273	Mock
217	274637	272.187	23703592	23492.2	3064915	3037.58	276646	274.178	3029407	3002.39	1.2192	3.61325	1	1009	23.7036	Mock
218	590097	314.216	50473744	26876.3	39640512	21107.8	501662	267.126	38519240	20510.8	1.09626	2.31409	1	1878	50.4737	Mock
219	330161	347.538	24745136	26047.5	4558445	4798.36	295173	310.708	4095187	4310.72	1.18744	3.36134	1	950	24.7451	Mock
220	230868	245.604	22500588	23936.8	1233792	1312.54	212900	226.489	1098310	1168.41	1.09432	2.53185	1	940	22.5006	Mock
221	429370	315.481	23960918	17605.4	3130223	2299.94	425504	312.641	3046678	2238.56	1.28266	3.40203	1	1361	23.9609	Mock
222	8478098	4374.66	49896740	25746.5	22253470	11482.7	544813	281.121	22069994	11388	1.10504	2.58875	1	1938	49.8967	Mock
223	47294548	32042.4	32386824	21942.3	9244402	6263.15	441182	298.904	9214928	6243.18	1.10186	2.37769	1	1476	32.3868	Mock
226	45862408	25450.8	48376636	26846.1	19046302	10569.5	417897	231.907	18900016	10488.4	1.1198	2.77268	1	1802	48.3766	Mock
228	32066622	20218.6	43808136	27621.8	17898040	11285	475274	299.668	17842840	11250.2	1.16539	3.18754	1	1586	43.8081	Mock
229	773542	492.702	28460312	18127.6	5579417	3553.77	313501	199.682	5521073	3516.61	1.08694	1.76237	1	1570	28.4603	Mock
230	268432	246.268	25648828	23531	2.45061e+06	2248.27	337044	309.215	2386697	2189.63	1.06812	2.0219	1	1090	25.6488	Mock
231	502825	544.772	17468724	18926	2052083	2223.28	226552	245.452	1.97854e+06	2143.6	1.07944	1.70693	1	923	17.4687	Mock
234	351168	259.932	24666334	18257.8	3899207	2886.16	422513	312.741	3745135	2772.12	1.16432	2.97072	1	1351	24.6663	Mock
235	19976544	9317.42	46617348	21743.2	8678356	4047.74	582824	271.84	8089059	3772.88	1.42004	4.91935	1	2144	46.6173	Mock
236	34691512	11848.2	55772128	19047.9	22028506	7523.4	731986	249.995	21237318	7253.18	1.36439	2.64467	1	2928	55.7721	Mock
238	284887	239.804	23934630	20147	2332512	1963.39	281285	236.772	2238031	1883.86	1.20997	3.63415	1	1188	23.9346	Mock
241	54171616	34814.7	33318568	21413	24616120	15820.1	392994	252.567	24444466	15709.8	1.12363	1.62599	1	1556	33.3186	Mock
242	5826868	5695.86	23993226	23453.8	2017048	1971.7	289851	283.334	1992566	1947.77	1.19788	3.42578	1	1023	23.9932	Mock
243	3383497	2246.68	44109024	29288.9	20155422	13383.4	432414	287.127	19893418	13209.4	1.08762	2.26794	1	1506	44.109	Mock
245	38164284	24495.7	39893948	25605.9	12510912	8030.11	477423	306.433	12418883	7971.04	1.05061	1.87823	1	1558	39.8939	Mock
246	38122724	21155.8	50375612	27955.4	21123082	11722	539943	299.635	20927570	11613.5	1.19092	3.3609	1	1802	50.3756	Mock
247	27900980	23231.5	26657988	22196.5	4805387	4001.15	341287	284.169	4719493	3929.64	1.22054	3.69359	1	1201	26.658	Mock
248	276837	238.242	22320658	19208.8	2957736	2545.38	287329	247.271	2889120	2486.33	1.1014	2.38805	1	1162	22.3207	Mock
249	39756132	31132.4	29457082	23067.4	10589002	8292.09	424598	332.496	10530877	8246.58	1.14467	2.94992	1	1277	29.4571	Mock
250	313588	327.336	24183742	25244	2608449	2722.81	265854	277.509	2558811	2670.99	1.07134	2.09761	1	958	24.1837	Mock
251	24152856	19813.7	31738010	26036.1	15756946	12926.1	406891	333.791	15685831	12867.8	1.28097	3.79937	1	1219	31.738	Mock
253	23367608	15095.4	32598056	21058.2	15555275	10048.6	484266	312.833	15414023	9957.38	1.16587	2.03538	1	1548	32.5981	Mock
254	499372	364.239	24379290	17782.1	4203098	3065.72	435136	317.386	4140967	3020.4	1.08708	2.15258	1	1371	24.3793	Mock
255	726991	296.852	45026220	18385.6	6.93279e+06	2830.87	650983	265.816	6.37266e+06	2602.15	1.22668	2.08557	1	2449	45.0262	Mock
256	361514	244.266	24250748	16385.6	2150892	1453.31	415488	280.735	2075322	1402.24	1.20929	3.04015	1	1480	24.2507	Mock
257	19006160	11886.3	36308904	22707.3	19937730	12468.9	498678	311.869	17808544	11137.3	1.13127	2.43528	1	1599	36.3089	Mock
258	1004663	426.971	45380924	19286.4	4.85291e+06	2062.44	751205	319.254	4796434	2038.43	1.85939	8.43271	1	2353	45.3809	Mock
261	195684	203.202	24055450	24979.7	2185844	2269.83	212638	220.808	2148501	2231.05	1.29939	4.39834	1	963	24.0555	Mock
262	357534	312.257	24132656	21076.6	1861559	1625.82	294773	257.444	1796091	1568.64	1.133	2.80961	1	1145	24.1327	Mock
263	384459	228.981	25462336	15165.2	2736904	1630.08	423629	252.31	2547509	1517.28	1.0821	2.32118	1	1679	25.4623	Mock
266	390185	306.749	25276076	19871.1	2182627	1715.9	313609	246.548	2134477	1678.05	1.09751	2.43991	1	1272	25.2761	Mock
268	10807457	9666.78	21777308	19478.8	3326233	2975.16	371776	332.537	3305094	2956.26	1.26595	3.38139	1	1118	21.7773	Mock
269	336529	278.814	25021796	20730.6	2481414	2055.85	281113	232.902	2337378	1936.52	1.10998	2.30925	1	1207	25.0218	Mock
270	54626140	25243.1	36381624	16812.2	18323014	8467.2	709025	327.646	18017436	8325.99	1.11492	2.05603	1	2164	36.3816	Mock
271	47220588	33090.8	27942268	19581.1	19179480	13440.4	336200	235.599	18808138	13180.2	1.10235	2.4337	1	1427	27.9423	Mock
272	48434616	23163.4	48316052	23106.7	25991718	12430.3	745165	356.368	24622132	11775.3	1.15756	2.46643	1	2091	48.3161	Mock
274	248501	236.668	20308236	19341.2	2941628	2801.55	228429	217.551	2855602	2719.62	1.08907	2.12867	1	1050	20.3082	Mock
276	49437904	34815.4	29744100	20946.5	8645065	6088.07	447336	315.025	8549631	6020.87	1.08039	2.12263	1	1420	29.7441	Mock
277	39139136	15668.2	49695368	19894.1	16543823	6622.83	788545	315.671	15388561	6160.35	1.57505	3.52431	1	2498	49.6954	Mock
278	22560132	19532.6	27441520	23758.9	6404269	5544.82	359869	311.575	6319740	5471.64	1.2245	3.58742	1	1155	27.4415	Mock
280	14266922	9398.5	27061400	17827	4683642	3085.4	415593	273.777	4563034	3005.95	1.28423	3.02077	1	1518	27.0614	Mock
281	57823636	24408.5	55724868	23522.5	20843512	8798.44	588240	248.307	20511962	8658.49	1.22095	2.19058	1	2369	55.7249	Mock
284	627502	434.257	48447676	33527.8	22906654	15852.4	436824	302.3	22745802	15741	1.16359	3.15017	1	1445	48.4477	Mock
285	311311	264.271	21309938	18089.9	732007	621.398	256470	217.716	616735	523.544	1.12605	2.63987	1	1178	21.3099	Mock
286	554097	435.269	22890144	17981.3	3078831	2418.56	307260	241.367	2403892	1888.37	1.10805	2.22644	1	1273	22.8901	Mock
287	696288	471.101	50151552	33932	37537028	25397.2	517173	349.914	37471816	25353.1	1.25586	3.53415	1	1478	50.1516	Mock
288	323335	258.875	24455354	19579.9	1732161	1386.84	334724	267.994	1580396	1265.33	1.21903	3.61022	1	1249	24.4554	Mock
291	44434852	22590.2	38964428	19809.1	16070419	8170.01	618021	314.195	15429921	7844.39	1.26327	2.98559	1	1967	38.9644	Mock
293	31075994	22055.4	42270612	30000.4	16146770	11459.7	394483	279.974	16087862	11417.9	1.20335	3.53366	1	1409	42.2706	Mock
294	52597984	40151.1	29777968	22731.3	11854809	9049.47	402862	307.528	11157198	8516.95	1.13167	2.89542	1	1310	29.778	Mock
296	3495134	1640.91	54908852	25778.8	107399030	50422.1	658834	309.312	106958740	50215.4	1.19134	2.54585	1	2130	54.9089	Mock
297	24976894	10803.2	45590232	19719	8.25889e+06	3572.18	736557	318.58	8.03204e+06	3474.07	1.23945	2.5302	1	2312	45.5902	Mock
298	28319484	28956.5	24669818	25224.8	13401040	13702.5	421034	430.505	13296230	13595.3	1.10001	2.32281	1	978	24.6698	Mock
299	390013	293.243	20658248	15532.5	3286771	2471.26	335833	252.506	2.97033e+06	2233.33	1.08682	1.67055	1	1330	20.6582	Mock
301	1989907	993.463	55001136	27459.4	27772198	13865.3	585832	292.477	27595336	13777	1.08036	1.91233	1	2003	55.0011	Mock
302	280495	281.621	23686266	23781.4	2349975	2359.41	274325	275.427	2322590	2331.92	1.05198	2.02906	1	996	23.6863	Mock
303	631823	316.07	33920524	16968.7	4554868	2278.57	510288	255.272	4171938	2087.01	1.32441	1.87829	1	1999	33.9205	Mock
304	1686078	1121.06	48996112	32577.2	26938056	17910.9	465969	309.82	26658896	17725.3	1.15862	2.89714	1	1504	48.9961	Mock
305	1391370	800.098	54573892	31382.3	13639167	7843.11	631985	363.419	13267465	7629.36	1.09882	2.45495	1	1739	54.5739	Mock
306	499308	486.655	21302352	20762.5	5449355	5311.26	196339	191.364	5353133	5217.48	1.17992	2.75814	1	1026	21.3024	Mock
307	23095898	20457	26050928	23074.3	4407683	3904.06	379420	336.067	4372695	3873.07	1.03909	1.55919	1	1129	26.0509	Mock
308	34991188	21310.1	40337244	24565.9	40334784	24564.4	758551	461.968	40019924	24372.7	1.038	1.79988	1	1642	40.3372	Mock
309	312445	235.098	21513682	16187.9	2830393	2129.72	299715	225.519	2.73469e+06	2057.7	1.30267	3.17288	1	1329	21.5137	Mock
310	708980	408.634	48044516	27691.4	38792216	22358.6	579841	334.202	38572528	22232	1.01538	1.5688	1	1735	48.0445	Mock
311	242329	227.539	21165570	19873.8	1998038	1876.09	243189	228.346	1942078	1823.55	1.16157	2.85926	1	1065	21.1656	Mock
312	449787	335.913	22997344	17175	4781289	3570.79	459749	343.353	4725180	3528.89	1.11231	2.58507	1	1339	22.9973	Mock
313	27691840	18146.7	31508102	20647.5	10425921	6832.19	381895	250.259	10102731	6620.4	1.09926	2.43292	1	1526	31.5081	Mock
316	763723	344.952	47619552	21508.4	33297002	15039.3	598159	270.171	33041264	14923.8	1.06426	2.25484	1	2214	47.6196	Mock
318	10221826	9352.08	21740542	19890.7	2360702	2159.84	345849	316.422	2278788	2084.89	1.14116	2.90502	1	1093	21.7405	Mock
320	24449466	19116.1	24448070	19115	5.56923e+06	4354.36	405763	317.25	5500029	4300.26	1.34949	4.55817	1	1279	24.4481	Mock
321	29940952	17306.9	30609276	17693.2	9245007	5343.93	480798	277.918	8914492	5152.89	1.03479	1.58664	1	1730	30.6093	Mock
323	13105854	11307.9	23362518	20157.5	4506686	3888.43	351178	303.001	4413163	3807.73	1.09973	2.57118	1	1159	23.3625	Mock
325	15997919	12110.5	25932288	19630.8	3646564	2760.46	416281	315.126	2898499	2194.17	1.10604	2.2839	1	1321	25.9323	Mock
327	1211255	555.877	54136316	24844.6	9492501	4356.36	727475	333.857	9276038	4257.02	1.22095	2.63257	1	2179	54.1363	Mock
328	26391494	22614.8	24498778	20993	4246902	3639.16	407487	349.175	3925286	3363.57	1.12844	2.74809	1	1167	24.4988	Mock
329	580703	531.779	26215300	24006.7	4425937	4053.06	379915	347.908	4391688	4021.69	1.15398	2.80717	1	1092	26.2153	Mock
331	51144856	30085.2	39449840	23205.8	18500092	10882.4	520345	306.085	17701918	10412.9	1.07293	2.34665	1	1700	39.4498	Mock
332	17689540	17760.6	28203760	28317	8587428	8621.92	182505	183.238	8535523	8569.8	1.03332	1.525	1	996	28.2038	Mock
333	35638284	20828.9	40601832	23729.9	12545730	7332.4	507826	296.801	11953045	6986	1.09142	2.49737	1	1711	40.6018	Mock
335	347537	289.614	22092740	18410.6	2492671	2077.23	316270	263.558	2193989	1828.32	1.1578	3.07571	1	1200	22.0927	Mock
336	490311	465.632	19829304	18831.2	1895026	1799.64	332197	315.477	1780226	1690.62	1.14219	2.2861	1	1053	19.8293	Mock
337	894372	560.033	35723616	22369.2	3413692	2137.57	298849	187.131	3402044	2130.27	1.14318	2.59113	1	1597	35.7236	Mock
338	444536	393.743	24166106	21404.9	3.1842e+06	2820.37	330740	292.95	3.1199e+06	2763.42	1.06977	1.72985	1	1129	24.1661	Mock
339	28037620	15602.5	42492644	23646.4	16331961	9088.46	510685	284.188	16088043	8952.72	1.12426	2.74169	1	1797	42.4926	Mock
340	492876	478.056	22197524	21530.1	3434345	3331.08	336056	325.952	3319986	3220.16	1.3236	4.28504	1	1031	22.1975	Mock
341	324735	297.649	22200698	20348.9	5101676	4676.15	324980	297.873	4896717	4488.28	1.25743	2.99837	1	1091	22.2007	Mock
342	41788212	20384.5	54464612	26568.1	23420730	11424.7	765829	373.575	23224268	11328.9	1.24885	2.20541	1	2050	54.4646	Mock
343	282469	282.469	23021188	23021.2	2853222	2853.22	337182	337.182	2747847	2747.85	1.22766	3.625	1	1000	23.0212	Mock
344	330774	298.533	24822140	22402.7	1955750	1765.12	301735	272.324	1909406	1723.29	1.24904	3.92439	1	1108	24.8221	Mock
345	284988	310.783	20903852	22795.9	1620961	1767.68	251026	273.747	1544173	1683.94	1.24206	3.70314	1	917	20.9039	Mock
346	303725	343.969	20208002	22885.6	2830073	3205.07	221636	251.003	2750846	3115.34	1.0937	2.38392	1	883	20.208	Mock
348	361645	353.86	21812906	21343.4	2892550	2830.28	328232	321.166	2742089	2683.06	1.08608	2.28683	1	1022	21.8129	Mock
351	411462	445.305	22689360	24555.6	4377060	4737.08	283630	306.959	4309591	4664.06	1.04506	1.87446	1	924	22.6894	Mock
353	592680	443.291	25246288	18882.8	4775604	3571.88	413930	309.596	4618029	3454.02	1.24561	2.35117	1	1337	25.2463	Mock
354	603809	316.13	39815048	20845.6	6237965	3265.95	575938	301.538	6000419	3141.58	1.11237	1.98216	1	1910	39.815	Mock
355	13521689	5376.42	48738476	19379.1	8174035	3250.11	895023	355.874	7.89613e+06	3139.61	1.37073	2.33175	1	2515	48.7385	Mock
356	333938	398.019	16386730	19531.3	1687070	2010.81	233856	278.732	1656739	1974.66	1.37371	4.97735	1	839	16.3867	Mock
358	328243	293.336	20643708	18448.4	2.52871e+06	2259.79	279319	249.615	2.35409e+06	2103.74	1.14226	2.75868	1	1119	20.6437	Mock
359	284035	254.056	23054698	20621.4	1928711	1725.14	268981	240.591	1879845	1681.44	1.05707	1.59331	1	1118	23.0547	Mock
360	321077	324.977	17975992	18194.3	2002053	2026.37	236182	239.051	1989203	2013.36	1.38511	4.18115	1	988	17.976	Mock
361	836223	375.493	36239948	16273	8937413	4013.21	511561	229.709	8778492	3941.85	1.23827	2.05558	1	2227	36.2399	Mock
362	23345236	15913.6	21177364	14435.8	9126829	6221.42	275385	187.72	9055911	6173.08	1.13249	2.85475	1	1467	21.1774	Mock
363	45248356	27556.9	32243508	19636.7	10702044	6517.69	436119	265.602	10518647	6406	1.15481	2.91415	1	1642	32.2435	Mock
364	10909004	9144.18	17713230	14847.6	3519518	2950.14	275399	230.846	3465487	2904.85	1.15676	2.97835	1	1193	17.7132	Mock
366	16875618	7516.98	46290540	20619.4	10419698	4641.29	591217	263.348	10229571	4556.6	1.37985	3.79123	1	2245	46.2905	Mock
367	398107	267.365	42197088	28339.2	19857104	13335.9	363824	244.341	19810644	13304.7	1.13335	2.92617	1	1489	42.1971	Mock
369	1027989	583.753	45207884	25671.7	17115958	9719.45	482006	273.712	17018692	9664.22	1.13962	2.83782	1	1761	45.2079	Mock
372	20877816	25306.4	24003590	29095.3	7791847	9444.66	341164	413.532	7765762	9413.04	1.02921	1.5006	1	825	24.0036	Mock
374	15304943	14493.3	31917960	30225.3	15137732	14335	266521	252.387	15102327	14301.4	1.02933	1.72822	1	1056	31.918	Mock
376	19283538	12603.6	43737756	28586.8	18024646	11780.8	393341	257.086	17868984	11679.1	1.08966	2.01572	1	1530	43.7378	Mock
377	38520348	33671.6	30043024	26261.4	8877669	7760.2	385537	337.008	8833034	7721.18	1.26104	4.01134	1	1144	30.043	Mock
378	292273	279.153	21969316	20983.1	3376454	3224.88	268512	256.458	3338129	3188.28	1.04048	1.81697	1	1047	21.9693	Mock
379	689489	515.699	34958788	26147.2	51679536	38653.4	632323	472.942	51532248	38543.2	1.05434	1.90208	1	1337	34.9588	Mock
382	686076	446.373	48613904	31629.1	45015676	29288	633115	411.916	44782284	29136.2	1.06916	2.17326	1	1537	48.6139	Mock
383	871357	454.305	47871120	24958.9	13819983	7205.41	457178	238.362	13709187	7147.65	1.29368	3.62387	1	1918	47.8711	Mock
386	743750	900.424	23849416	28873.4	4370100	5290.68	340100	411.743	4358872	5277.09	1.0268	1.46498	1	826	23.8494	Mock
388	858357	849.858	25372684	25121.5	14361368	14219.2	304543	301.528	14315534	14173.8	1.02468	1.5315	1	1010	25.3727	Mock
389	35885624	38669.9	27634518	29778.6	9215080	9930.04	243743	262.654	9054025	9756.49	1.0236	1.53987	1	928	27.6345	Mock
390	506106	614.953	23672414	28763.6	7194532	8741.84	282796	343.616	7.1645e+06	8705.34	1.02052	1.57959	1	823	23.6724	Mock
391	597085	760.618	21949128	27960.7	5956567	7587.98	115141	146.676	5937930	7564.24	1.01536	1.53748	1	785	21.9491	Mock
392	14162651	17313.8	21955124	26840	11923650	14576.6	315683	385.921	11890469	14536	1.0254	1.43032	1	818	21.9551	Mock
393	6575445	6065.91	20078416	18522.5	5503928	5077.42	376912	347.705	5475531	5051.23	1.16875	3.05077	1	1084	20.0784	Mock
394	19555368	13958.1	44141872	31507.4	28849134	20591.8	372113	265.605	28773138	20537.6	1.02185	1.54772	1	1401	44.1419	Mock
395	1133624	801.148	45064404	31847.6	58633976	41437.4	470120	332.24	58499440	41342.4	1.00617	1.42756	1	1415	45.0644	Mock
396	37403308	32838.7	38870748	34127.1	24900386	21861.6	302113	265.244	24817160	21788.6	1.02344	1.56004	1	1139	38.8707	Mock
397	254878	329.726	19311090	24982	2352518	3043.36	246305	318.635	2302482	2978.63	1.05978	1.85972	1	773	19.3111	Mock
398	4096674	2558.82	41095376	25668.6	15516203	9691.57	569100	355.465	15371976	9601.48	1.12162	2.3462	1	1601	41.0954	Mock
399	30612108	33455.9	26761886	29248	14938628	16326.4	401566	438.87	14871660	16253.2	1.03392	1.65611	1	915	26.7619	Mock
400	39101968	41465.5	30011010	31825	6298987	6679.73	675323	716.143	6256463	6634.64	1.08812	2.4825	1	943	30.011	Mock
401	1396850	1015.89	26317956	19140.3	10106515	7350.19	356694	259.414	10004287	7275.85	1.05638	1.63087	1	1375	26.318	Mock
402	52312472	39273.6	32827920	24645.6	16679856	12522.4	531594	399.095	16558347	12431.2	1.05861	1.88608	1	1332	32.8279	Mock
403	33051692	34718.2	26457474	27791.5	17747548	18642.4	370353	389.026	17696772	18589	1.06448	1.98434	1	952	26.4575	Mock
404	3393633	3275.71	33381986	32222	18605294	17958.8	151988	146.707	18562020	17917	1.00668	1.54291	1	1036	33.382	Mock
406	454930	628.356	21610616	29848.9	2472301	3414.78	242858	335.439	2450196	3384.25	1.02856	1.61655	1	724	21.6106	Mock
407	651247	490.766	37840764	28516	2382890	1795.7	876463	660.485	2337550	1761.53	1.04301	1.62261	1	1327	37.8408	Mock
408	835583	476.931	45123204	25755.3	7258258	4142.84	575208	328.315	7105430	4055.61	1.28359	3.49413	1	1752	45.1232	Mock
409	39373708	26621.8	50597816	34210.8	21146504	14297.8	748085	505.805	21063680	14241.8	1.03163	1.78802	1	1479	50.5978	Mock
410	41290792	36998.9	35052252	31408.8	26777684	23994.3	446552	400.136	26670112	23897.9	1.01983	1.39158	1	1116	35.0523	Mock
411	969677	662.348	50377388	34410.8	39061968	26681.7	333283	227.652	38905404	26574.7	1.01338	1.43686	1	1464	50.3774	Mock
412	276368	252.853	22174852	20288.1	2505502	2292.32	239349	218.984	2386437	2183.38	1.11602	2.59561	1	1093	22.1749	Mock
413	368724	369.093	21588348	21610	4889000	4893.89	255652	255.908	4683017	4687.7	1.08513	2.12475	1	999	21.5883	Mock
417	1021596	407.173	51315692	20452.6	6688763	2665.91	755860	301.259	6486198	2585.17	1.14247	2.9062	1	2509	51.3157	Mock
418	485562	465.098	25016124	23961.8	5908069	5659.07	292412	280.088	5876451	5628.78	1.061	2.08612	1	1044	25.0161	Mock
419	39161632	30666.9	33960640	26594.1	18110084	14181.7	627395	491.304	17993948	14090.8	1.17091	2.20992	1	1277	33.9606	Mock
420	38382100	24939.6	46344312	30113.3	17879898	11617.9	475193	308.767	17823678	11581.3	1.14895	2.46487	1	1539	46.3443	Mock
422	42478136	30450.3	31335084	22462.4	10203454	7314.3	408608	292.909	9305981	6670.95	1.139	2.92852	1	1395	31.3351	Mock
424	311647	253.991	25347818	20658.4	4754065	3874.54	338045	275.505	4502527	3669.54	1.03117	1.80114	1	1227	25.3478	Mock
426	40103956	28935	45480496	32814.2	12997413	9377.64	431617	311.412	12914816	9318.05	1.14388	2.88464	1	1386	45.4805	Mock
427	27907910	22096.5	29502532	23359.1	11174096	8847.27	515570	408.211	8658215	6855.28	1.15143	3.00158	1	1263	29.5025	Mock
430	606175	376.039	33979264	21078.9	5455503	3384.31	379909	235.676	5260445	3263.3	1.09171	2.12568	1	1612	33.9793	Mock
431	27731150	17540.3	51468384	32554.3	16324131	10325.2	395812	250.355	16049924	10151.8	1.08129	2.30512	1	1581	51.4684	Mock
432	843343	588.927	44573668	31126.9	5679700	3966.27	331682	231.622	5637484	3936.79	1.02262	1.44467	1	1432	44.5737	Mock
434	29828956	27568.4	29940882	27671.8	11155348	10309.9	310475	286.945	10751355	9936.56	1.08278	2.28717	1	1082	29.9409	Mock
436	13881168	11510.1	23085560	19142.3	4182026	3467.68	426152	353.36	4035784	3346.42	1.30863	4.22768	1	1206	23.0856	Mock
438	13664381	8460.92	46023768	28497.7	17108800	10593.7	428760	265.486	16980710	10514.4	1.12686	2.73684	1	1615	46.0238	Mock
439	5572388	5102.92	26701724	24452.1	3738945	3423.94	461475	422.596	3630006	3324.18	1.17553	3.18778	1	1092	26.7017	Mock
442	43160648	27756	42638436	27420.2	18906058	12158.2	622622	400.4	18765414	12067.8	1.19655	3.25586	1	1555	42.6384	Mock
445	354828	313.452	25687952	22692.5	5819995	5141.34	286086	252.726	5470245	4832.37	1.2679	3.9693	1	1132	25.688	Mock
446	273661	302.722	21576056	23867.3	1845689	2041.69	288443	319.074	1833883	2028.63	1.11671	2.54525	1	904	21.5761	Mock
447	684380	441.251	53699732	34622.7	34083244	21975	479588	309.212	34032828	21942.5	1.18682	2.15715	1	1551	53.6997	Mock
448	359032	338.709	24363202	22984.2	2176668	2053.46	389346	367.308	2158972	2036.77	1.16077	2.90347	1	1060	24.3632	Mock
450	39143936	33427.8	34803512	29721.2	19579472	16720.3	376317	321.364	19525098	16673.9	1.38359	1.62586	1	1171	34.8035	Mock
452	322667	398.847	22343380	27618.5	1954051	2415.39	296265	366.211	1.93775e+06	2395.24	1.0654	1.83066	1	809	22.3434	Mock
454	231107	207.83	23771254	21377	1445122	1299.57	257935	231.956	1380485	1241.44	1.14889	2.79685	1	1112	23.7713	Mock
455	314584	304.534	24487908	23705.6	3854221	3731.09	352694	341.427	3393640	3285.23	1.07016	2.23598	1	1033	24.4879	Mock
456	344445	390.97	21694460	24624.8	6215159	7054.66	296776	336.863	6085358	6907.33	1.09696	2.45743	1	881	21.6945	Mock
458	238247	200.883	25276320	21312.2	2681859	2261.26	298778	251.921	2653988	2237.76	1.21906	3.72559	1	1186	25.2763	Mock
459	473331	587.989	25239034	31352.8	6111547	7591.98	272415	338.404	6088603	7563.48	1.01862	1.50311	1	805	25.239	Mock
460	529596	501.987	28078034	26614.2	6953339	6590.84	368746	349.522	6903407	6543.51	1.04692	1.862	1	1055	28.078	Mock
461	393806	477.341	24680572	29915.8	7.17779e+06	8700.35	300753	364.549	7.14993e+06	8666.58	1.02017	1.41818	1	825	24.6806	Mock
462	9571580	9980.79	25473478	26562.5	6841678	7134.18	401275	418.431	6801679	7092.47	1.05912	1.87241	1	959	25.4735	Mock
464	28924838	29697	31233028	32066.8	21127564	21691.5	405463	416.286	21077796	21640.4	1.01185	1.45072	1	974	31.233	Mock
466	327510	309.556	23923122	22611.6	2059460	1946.56	339668	321.047	1953905	1846.79	1.1648	3.19169	1	1058	23.9231	Mock
468	243337	255.07	20620118	21614.4	2283630	2393.74	316335	331.588	2267689	2377.03	1.22677	3.83229	1	954	20.6201	Mock
470	595367	665.215	27955472	31235.2	10089626	11273.3	406388	454.065	10055585	11235.3	1.03976	1.64136	1	895	27.9555	Mock
471	21134260	24264.4	28627752	32867.7	26872280	30852.2	359220	412.423	26836274	30810.9	1.02214	1.5883	1	871	28.6278	Mock
473	414934	487.012	23631050	27736	3139281	3684.6	232605	273.011	3070106	3603.41	1.10436	2.47183	1	852	23.631	Mock
474	323763	352.683	23463658	25559.5	5055681	5507.28	231416	252.087	5001155	5447.88	1.04527	1.7963	1	918	23.4637	Mock
476	26261126	15697	46333956	27695.1	16109343	9629.02	399447	238.761	15698210	9383.27	1.08467	2.0414	1	1673	46.334	Mock
478	2168649	1340.33	50036904	30925.2	31642082	19556.3	485952	300.341	31520586	19481.2	1.1353	2.17545	1	1618	50.0369	Mock
480	872128	633.814	46222624	33592	43674656	31740.3	491920	357.5	43580960	31672.2	1.03929	1.84153	1	1376	46.2226	Mock
481	1166571	1434.9	20478100	25188.3	6168409	7587.22	352021	432.99	6138623	7550.58	1.06136	2.17589	1	813	20.4781	Mock
482	1266130	1193.34	22194240	20918.2	2234857	2106.37	326851	308.059	2198593	2072.19	1.0664	2.13855	1	1061	22.1942	Mock
483	601785	417.906	47773624	33176.1	7326947	5088.16	391359	271.777	7270917	5049.25	1.15113	2.43929	1	1440	47.7736	Mock
486	196575	168.301	18761282	16062.7	2039174	1745.87	290676	248.866	1968809	1685.62	1.16636	2.93963	1	1168	18.7613	Mock
488	3390664	2068.74	34769424	21213.8	4100547	2501.86	470388	286.997	3910390	2385.84	1.17208	2.2738	1	1639	34.7694	Mock
489	805223	530.45	37174088	24488.9	15578361	10262.4	448389	295.381	15335595	10102.5	1.04666	1.97308	1	1518	37.1741	Mock
490	4945644	6456.45	9491520	12391	4900895	6398.04	153652	200.59	4736394	6183.28	1.14798	2.65306	1	766	9.49152	Mock
491	634948	854.573	23513572	31646.8	8399231	11304.5	222226	299.093	8.38674e+06	11287.7	1.02239	1.44624	1	743	23.5136	Mock
492	16379330	10479.4	20472962	13098.5	8054164	5153.02	354802	227.001	7569728	4843.08	1.22934	2.49434	1	1563	20.473	Mock
493	134200	142.011	13538531	14326.5	1234203	1306.03	164603	174.183	1049359	1110.43	1.14793	2.18595	1	945	13.5385	Mock
494	304354	249.266	19177882	15706.7	1813109	1484.94	286066	234.288	1.51377e+06	1239.78	1.148	2.92741	1	1221	19.1779	Mock
495	10776029	10282.5	23245872	22181.2	2776091	2648.94	253138	241.544	2664522	2542.48	1.26092	4.02277	1	1048	23.2459	Mock
496	26136714	24680.6	25671352	24241.1	15040183	14202.2	290682	274.487	14916549	14085.5	1.07428	2.01027	1	1059	25.6714	Mock
499	504561	304.319	45805848	27627.2	21456296	12941.1	404483	243.958	21307974	12851.6	1.03488	1.81791	1	1658	45.8058	Mock
501	284719	239.059	20195422	16956.7	2.8773e+06	2415.87	238250	200.042	2.80825e+06	2357.89	1.11013	2.62978	1	1191	20.1954	Mock
502	36965832	28879.6	32147856	25115.5	13464519	10519.2	382278	298.655	13234259	10339.3	1.1787	2.61184	1	1280	32.1479	Mock
503	734937	472.628	50309776	32353.6	28401726	18264.8	510419	328.244	28255780	18170.9	1.05545	2.06326	1	1555	50.3098	Mock
505	856483	373.847	54118936	23622.4	8654509	3777.61	647429	282.597	8471290	3697.64	1.35749	2.57394	1	2291	54.1189	Mock
506	25616070	25539.5	30350986	30260.2	23898462	23827	376355	375.229	23839580	23768.3	1.01622	1.54826	1	1003	30.351	Mock
507	512437	531.023	21794898	22585.4	9904630	10263.9	241531	250.291	9874154	10232.3	1.14369	2.19314	1	965	21.7949	Mock
509	240900	218.404	24262264	21996.6	2148368	1947.75	280033	253.883	2113030	1915.71	1.06922	1.91269	1	1103	24.2623	Mock
510	425304	369.188	25222896	21894.9	2513792	2182.11	380151	329.992	2458448	2134.07	1.09142	2.37824	1	1152	25.2229	Mock
511	471603	452.16	26252058	25169.8	4427010	4244.5	364500	349.473	4399988	4218.59	1.16263	2.99049	1	1043	26.2521	Mock
512	751611	809.054	28203522	30359	11753320	12651.6	335425	361.06	11651622	12542.1	1.03042	1.61991	1	929	28.2035	Mock
513	384711	343.492	26216314	23407.4	2868710	2561.35	281537	251.372	2661808	2376.61	1.1521	2.19595	1	1120	26.2163	Mock
514	304626	239.298	25333310	19900.5	2196770	1725.66	294933	231.683	2.05515e+06	1614.42	1.14574	2.89241	1	1273	25.3333	Mock
516	30574206	22867.8	36198172	27074.2	16641824	12447.1	381108	285.047	16311679	12200.2	1.07647	1.92656	1	1337	36.1982	Mock
518	3730334	1866.1	54142912	27085	13542577	6774.68	748661	374.518	13185446	6596.02	1.17122	2.96394	1	1999	54.1429	Mock
520	471090	379.3	23658922	19049.1	5613965	4520.1	455966	367.122	5.4169e+06	4361.43	1.20023	3.51488	1	1242	23.6589	Mock
521	369446	341.132	25673472	23705.9	6370941	5882.68	363479	335.622	6199012	5723.93	1.16792	3.23339	1	1083	25.6735	Mock
523	52007724	29566.6	39545428	22481.8	30699374	17452.7	438605	249.349	30438392	17304.4	1.04317	1.72804	1	1759	39.5454	Mock
525	342499	302.027	25696318	22659.9	3323715	2930.97	318578	280.933	3227670	2846.27	1.07956	2.29956	1	1134	25.6963	Mock
530	401495	392.085	25741924	25138.6	3710107	3623.15	273287	266.882	3671223	3585.18	1.21309	3.66375	1	1024	25.7419	Mock
531	55445792	35293.3	44943744	28608.4	19275418	12269.5	465257	296.153	19142624	12185	1.10268	2.44157	1	1571	44.9437	Mock
532	305462	290.363	27525800	26165.2	3480554	3308.51	286398	272.241	3463868	3292.65	1.12589	2.59024	1	1052	27.5258	Mock
533	832550	348.493	53577636	22426.8	3190106	1335.33	838156	350.84	3071140	1285.53	1.50993	3.48596	1	2389	53.5776	Mock
534	686388	293.454	54566464	23329	4896326	2093.34	731668	312.812	4614910	1973.03	1.30772	2.91402	1	2339	54.5665	Mock
536	373017	341.904	26748500	24517.4	4208635	3857.59	305427	279.951	3003960	2753.4	1.07702	2.15674	1	1091	26.7485	Mock
537	1106898	772.973	47614488	33250.3	10016328	6994.64	546719	381.787	9908240	6919.16	1.0642	1.98467	1	1432	47.6145	Mock
542	434220	436.841	22833612	22971.4	4251728	4277.39	373273	375.526	4196217	4221.55	1.27276	4.02108	1	994	22.8336	Mock
543	683849	469.032	27069456	18566.2	4846746	3324.24	463395	317.829	4701065	3224.32	1.16919	2.26803	1	1458	27.0695	Mock
544	295872	299.769	26263830	26609.8	2635116	2669.82	270163	273.721	2590429	2624.55	1.13126	2.81073	1	987	26.2638	Mock
545	57416932	38664.6	40325316	27155.1	14323425	9645.4	507968	342.066	14173968	9544.76	1.11833	2.67451	1	1485	40.3253	Mock
549	25893710	32286.4	26309816	32805.3	13384523	16688.9	372852	464.903	13350740	16646.8	1.02212	1.53856	1	802	26.3098	Mock
551	634503	726.808	26989130	30915.4	6828261	7821.6	390100	446.85	6783512	7770.35	1.06243	1.7829	1	873	26.9891	Mock
553	979638	742.713	47811780	36248.5	4777135	3621.79	437752	331.882	4759373	3608.32	1.02538	1.44545	1	1319	47.8118	Mock
554	34551644	28602.4	27841532	23047.6	7.16626e+06	5932.33	396876	328.54	7117963	5892.35	1.11632	2.71924	1	1208	27.8415	Mock
556	297366	249.468	24698714	20720.4	1.77648e+06	1490.34	338244	283.762	1731566	1452.66	1.14125	2.93216	1	1192	24.6987	Mock
557	1492068	878.721	54854784	32305.5	16306390	9603.29	562160	331.072	16232941	9560.04	1.04796	1.61043	1	1698	54.8548	Mock
559	397698	333.36	25346794	21246.3	3826928	3207.82	402999	337.803	3753534	3146.3	1.27155	4.18984	1	1193	25.3468	Mock
560	419052	289.201	23820244	16439.1	3380279	2332.84	417930	288.427	3292427	2272.21	1.14895	3.13715	1	1449	23.8202	Mock
561	4682540	4480.9	23103728	22108.8	2056278	1967.73	384410	367.856	2050009	1961.73	1.30662	4.42679	1	1045	23.1037	Mock
562	38448648	29462.6	28262108	21656.8	6569936	5034.43	382521	293.12	6021020	4613.81	1.13991	2.83078	1	1305	28.2621	Mock
563	313222	308.289	21736316	21394	1320445	1299.65	255172	251.154	1283132	1262.93	1.28874	4.21042	1	1016	21.7363	Mock
564	495444	466.081	26115352	24567.6	4404006	4143	319476	300.542	3593042	3380.1	1.03484	1.66979	1	1063	26.1154	Mock
565	51588100	45055.1	33682276	29416.8	13222440	11548	426327	372.338	13104647	11445.1	1.0925	2.43565	1	1145	33.6823	Mock
566	458420	435.76	25387774	24132.9	5793571	5507.2	290830	276.454	5768604	5483.46	1.18695	3.08096	1	1052	25.3878	Mock
567	331941	295.584	25942662	23101.2	3313834	2950.88	361847	322.215	3296077	2935.06	1.31789	4.22545	1	1123	25.9427	Mock
568	39286000	22814.2	42927368	24928.8	20243004	11755.5	405619	235.551	20079520	11660.6	1.15009	2.78491	1	1722	42.9274	Mock
569	27745290	17842.6	47682320	30663.9	20355248	13090.2	528107	339.619	20267030	13033.5	1.18512	3.34019	1	1555	47.6823	Mock
570	610416	761.117	25424460	31701.3	10760721	13417.4	217981	271.797	10732931	13382.7	1.03721	1.56663	1	802	25.4245	Mock
572	1.40232e+06	529.377	54966156	20749.8	10382639	3919.46	675577	255.031	10328455	3899	1.62782	4.06551	1	2649	54.9662	Mock
574	14161185	13359.6	25470064	24028.4	4.34767e+06	4101.58	342400	323.019	4302365	4058.84	1.23489	3.65858	1	1060	25.4701	Mock
575	994782	667.191	54718688	36699.3	47707392	31996.9	607527	407.463	46909136	31461.5	1.09041	2.51979	1	1491	54.7187	Mock
576	1400798	602.753	44663208	19218.2	3633351	1563.4	581154	250.066	3573411	1537.61	1.48773	3.07984	1	2324	44.6632	Mock
577	60530416	37410.6	37745284	23328.4	17061656	10544.9	491016	303.471	16973944	10490.7	1.13644	2.94756	1	1618	37.7453	Mock
579	292539	359.385	24906476	30597.6	3.67165e+06	4510.63	176273	216.552	3276819	4025.58	1.04922	1.88589	1	814	24.9065	Mock
580	1.0201e+06	690.66	48083716	32555	13502495	9141.84	781844	529.346	13363211	9047.54	1.16356	3.20646	1	1477	48.0837	Mock
582	386724	482.199	24345480	30356	3925472	4894.6	355283	442.996	3.87758e+06	4834.88	1.12678	2.67581	1	802	24.3455	Mock
583	34415332	19699.7	53052164	30367.6	40935948	23432.1	598483	342.578	40546060	23209	1.32819	2.40019	1	1747	53.0522	Mock
585	805095	438.983	49879916	27197.3	8878737	4841.19	600170	327.246	8577249	4676.8	1.06989	1.64046	1	1834	49.8799	Mock
587	21694750	12099.7	49930508	27847.5	17865910	9964.25	431400	240.602	16049155	8951.01	1.06748	2.11498	1	1793	49.9305	Mock
588	33246100	33279.4	26131866	26158	6002230	6008.24	363877	364.241	5987604	5993.6	1.11945	2.77	1	999	26.1319	Mock
589	22467080	20860.8	26029790	24168.8	4434257	4117.23	474869	440.918	4409353	4094.11	1.21447	3.50046	1	1077	26.0298	Mock
590	382449	380.168	24419394	24273.8	3442902	3422.37	309109	307.265	3412372	3392.02	1.15375	3.00695	1	1006	24.4194	Mock
591	254398	237.533	15675269	14636.1	1198906	1119.43	227900	212.792	1.16319e+06	1086.08	1.02505	1.47854	1	1071	15.6753	Mock
592	391697	359.026	23288978	21346.5	2.3716e+06	2173.79	294411	269.854	2352595	2156.37	1.06979	2.13566	1	1091	23.289	Mock
593	556443	440.922	24335144	19283	4863369	3853.7	341816	270.853	4803233	3806.05	1.21629	2.55263	1	1262	24.3351	Mock
594	549728	696.74	19842274	25148.6	5190318	6578.35	256517	325.117	5172199	6555.39	1.02706	1.52532	1	789	19.8423	Mock
595	276084	298.792	24501478	26516.8	2710112	2933.02	357448	386.848	2677788	2898.04	1.12702	2.81081	1	924	24.5015	Mock
596	41130108	19050.5	35197572	16302.7	8128595	3764.98	475525	220.252	7885740	3652.5	1.45227	3.55316	1	2159	35.1976	Mock
597	28720316	12273.6	54252528	23184.8	22958072	9811.14	729697	311.836	22876440	9776.26	1.23147	2.40907	1	2340	54.2525	Mock
598	24088794	13120.3	51418316	28005.6	15740679	8573.35	788008	429.198	15634627	8515.59	1.08009	2.22685	1	1836	51.4183	Mock
599	33486240	24952.5	29121580	21700.1	13799470	10282.8	307489	229.127	13724451	10226.9	1.12467	2.79077	1	1342	29.1216	Mock
600	33355906	38740.9	30718500	35677.7	22553622	26194.7	341858	397.048	22512694	26147.1	1.0154	1.52497	1	861	30.7185	Mock
601	281009	277.129	22806836	22491.9	2274441	2243.04	311031	306.737	2262903	2231.66	1.17399	3.18522	1	1014	22.8068	Mock
603	267403	364.309	13481035	18366.5	2291575	3122.04	149636	203.864	2272575	3096.15	1.0588	1.71099	1	734	13.481	Mock
604	230088	278.895	14619313	17720.4	1.90917e+06	2314.15	169690	205.685	1.89168e+06	2292.95	1.20065	3.3753	1	825	14.6193	Mock
605	431810	385.545	24758742	22106	1983522	1771	263226	235.023	1965744	1755.13	1.3547	4.77065	1	1120	24.7587	Mock
606	351596	311.422	21975264	19464.4	1759087	1558.09	288667	255.684	1729306	1531.71	1.25023	3.48398	1	1129	21.9753	Mock
607	34512124	26547.8	33191828	25532.2	15754235	12118.6	282343	217.187	15730517	12100.4	1.12299	2.75456	1	1300	33.1918	Mock
609	350853	255.352	28859730	21004.2	2399608	1746.44	318045	231.474	1940275	1412.14	1.60662	6.06218	1	1374	28.8597	Mock
610	225761	177.765	21118800	16629	1590500	1252.36	286737	225.777	1.55225e+06	1222.25	1.24483	3.68115	1	1270	21.1188	Mock
611	768314	265.302	52544604	18143.9	7.60944e+06	2627.57	865044	298.703	6149253	2123.36	1.51949	2.21614	1	2896	52.5446	Mock
612	24607050	18784	25978164	19830.7	6316921	4822.08	343206	261.989	6010441	4588.12	1.1543	2.46405	1	1310	25.9782	Mock
613	397594	338.09	23028818	19582.3	3090503	2627.98	304611	259.023	2.8179e+06	2396.18	1.31185	3.86	1	1176	23.0288	Mock
616	322645	366.226	24022330	27267.1	3068135	3482.56	286103	324.748	3039540	3450.1	1.12558	2.71169	1	881	24.0223	Mock
617	380920	290.779	21788384	16632.4	2877399	2196.49	364187	278.005	2.73228e+06	2085.71	1.31852	3.59042	1	1310	21.7884	Mock
618	342506	270.542	23546468	18599.1	1366163	1079.12	270361	213.555	1294123	1022.21	1.08224	2.26935	1	1266	23.5465	Mock
619	49824148	33039.9	27447582	18201.3	10815391	7172.01	482245	319.791	10676924	7080.19	1.23177	3.69921	1	1508	27.4476	Mock
620	5858676	5374.93	25474394	23371	1894534	1738.1	415447	381.144	1825380	1674.66	1.21448	3.54662	1	1090	25.4744	Mock
622	585859	461.306	46834020	36877.2	19422974	15293.7	293820	231.354	19327864	15218.8	1.0205	1.64488	1	1270	46.834	Mock
623	827036	677.898	23872038	19567.2	3033409	2486.4	405563	332.429	2.8086e+06	2302.13	1.4324	5.02978	1	1220	23.872	Mock
624	22791566	19496.6	23249364	19888.2	4836370	4137.19	316982	271.157	4785009	4093.25	1.25911	3.77296	1	1169	23.2494	Mock
625	911142	824.563	25416014	23000.9	3492882	3160.98	348650	315.52	3466919	3137.48	1.19668	3.58627	1	1105	25.416	Mock
628	29988556	23175.1	26176230	20228.9	7913930	6115.87	426469	329.574	7795361	6024.24	1.06359	2.06764	1	1294	26.1762	Mock
629	39164892	21425	34045264	18624.3	10166513	5561.55	540409	295.629	9762907	5340.76	1.19818	2.76896	1	1828	34.0453	Mock
630	14625032	16946.7	19014598	22033.1	4556057	5279.32	377171	437.046	4388814	5085.53	1.19303	1.78875	1	863	19.0146	Mock
632	60958148	41609.7	38868040	26531.1	20824664	14214.8	583915	398.577	20746122	14161.2	1.12985	2.65741	1	1465	38.868	Mock
633	275662	243.949	22513922	19923.8	2001698	1771.41	280703	248.41	1969848	1743.23	1.22187	3.67226	1	1130	22.5139	Mock
634	433039	308.872	26128898	18636.9	3.84372e+06	2741.6	382743	272.998	3626046	2586.34	1.08221	2.08671	1	1402	26.1289	Mock
635	342784	290.003	18285274	15469.8	2573385	2177.14	287285	243.05	2405919	2035.46	1.27499	3.83496	1	1182	18.2853	Mock
637	431558	380.227	23018134	20280.3	3529975	3110.11	207691	182.988	3512009	3094.28	1.36188	3.1582	1	1135	23.0181	Mock
639	3802028	2965.7	26489420	20662.6	4136491	3226.59	423623	330.439	3960009	3088.93	1.11936	2.39245	1	1282	26.4894	Mock
640	2636470	1401.63	52148628	27723.9	22797686	12120	498253	264.887	21951256	11670	1.12656	2.38043	1	1881	52.1486	Mock
643	9927069	16684.2	12154079	20427	4807119	8079.19	199587	335.44	4779160	8032.2	1.03271	1.67504	1	595	12.1541	Mock
644	19065722	18403.2	25798500	24902	4957287	4785.03	352375	340.13	4912315	4741.62	1.16491	3.21002	1	1036	25.7985	Mock
645	930445	520.092	27247924	15230.8	2718309	1519.46	528248	295.276	2639738	1475.54	1.05479	1.98658	1	1789	27.2479	Mock
647	4840895	1797.58	52834276	19619.1	5792777	2151.05	740674	275.037	5555864	2063.08	1.43199	3.12083	1	2693	52.8343	Mock
648	51863288	31356.3	35450684	21433.3	14333139	8665.74	432492	261.482	14274138	8630.07	1.12357	2.41914	1	1654	35.4507	Mock
649	38353764	34677.9	31861218	28807.6	8885065	8033.51	325435	294.245	8802840	7959.17	1.07097	2.09865	1	1106	31.8612	Mock
651	12482325	11568.4	23659954	21927.7	4779946	4429.98	289263	268.084	4722196	4376.46	1.06566	2.04504	1	1079	23.66	Mock
654	308751	284.301	21333130	19643.8	1652057	1521.23	320629	295.238	1626073	1497.3	1.22332	3.50046	1	1086	21.3331	Mock
657	30575894	32701.5	29122790	31147.4	11406548	12199.5	323436	345.921	11377966	12168.9	1.01115	1.45562	1	935	29.1228	Mock
658	9069118	7777.97	23926808	20520.4	2817102	2416.04	374021	320.773	2771021	2376.52	1.10117	2.47856	1	1166	23.9268	Mock
659	22412288	19957.5	26802872	23867.2	4670014	4158.52	423598	377.202	4636167	4128.38	1.24868	3.90231	1	1123	26.8029	Mock
664	34173940	23864.5	45870312	32032.3	18305286	12783	395588	276.249	18245862	12741.5	1.0881	2.45581	1	1432	45.8703	Mock
666	419074	326.891	25575056	19949.3	4930995	3846.33	314451	245.282	4786569	3733.67	1.15908	1.97987	1	1282	25.5751	Mock
667	859256	409.364	55244136	26319.3	4767895	2271.51	593273	282.646	4276266	2037.29	1.11503	1.81386	1	2099	55.2441	Mock
669	70426984	44517.7	38707660	24467.5	19931662	12599	516460	326.46	19797576	12514.3	1.09318	2.35213	1	1582	38.7077	Mock
670	30037178	19813.4	27052830	17844.9	6.92564e+06	4568.36	400685	264.304	6878671	4537.38	1.11882	2.24841	1	1516	27.0528	Mock
671	52779484	26522.4	54145612	27208.8	26688202	13411.2	631342	317.257	26492654	13312.9	1.20566	3.17701	1	1990	54.1456	Mock
672	32250102	23836	27680826	20458.9	9693882	7164.73	473913	350.268	9521874	7037.6	1.14769	2.06098	1	1353	27.6808	Mock
673	415377	329.664	27443672	21780.7	3464540	2749.64	365839	290.348	3.30742e+06	2624.93	1.04947	1.85884	1	1260	27.4437	Mock
674	50176780	37670.3	44596396	33480.8	25187494	18909.5	463019	347.612	24855698	18660.4	1.09733	2.36012	1	1332	44.5964	Mock
675	33706772	27833.8	40499256	33442.8	16356319	13506.5	446286	368.527	16258500	13425.7	1.07269	2.1615	1	1211	40.4993	Mock
679	357170	241.821	26786546	18135.8	2844319	1925.74	395285	267.627	2692974	1823.27	1.11634	1.84893	1	1477	26.7865	Mock
680	17381658	18049.5	23461736	24363.2	4536684	4710.99	405590	421.173	4327906	4494.19	1.07805	2.22774	1	963	23.4617	Mock
683	34214772	22809.8	28895602	19263.7	5642061	3761.37	422217	281.478	5497520	3665.01	1.16248	2.77857	1	1500	28.8956	Mock
684	902081	581.612	31188362	20108.6	4692479	3025.45	393735	253.859	4375947	2821.37	1.07308	2.18587	1	1551	31.1884	Mock
685	57008636	38235.2	38854876	26059.6	11161043	7485.61	607874	407.695	10890145	7303.92	1.07915	2.34071	1	1491	38.8549	Mock
686	6181289	3231.2	47743440	24957.4	32011824	16733.8	492877	257.646	31551468	16493.2	1.05132	2.01777	1	1913	47.7434	Mock
687	418049	328.655	27099464	21304.6	2380198	1871.22	357681	281.196	2368687	1862.18	1.07459	2.2149	1	1272	27.0995	Mock
688	52472620	42146.7	34951112	28073.2	12573264	10099	497290	399.43	12519455	10055.8	1.18566	3.41365	1	1245	34.9511	Mock
689	530264	536.704	24343022	24638.7	3341796	3382.38	203129	205.596	3270493	3310.22	1.0732	2.333	1	988	24.343	Mock
690	63520316	31414.6	48256808	23865.9	19541276	9664.33	585112	289.373	19141494	9466.61	1.10817	2.25938	1	2022	48.2568	Mock
691	422221	372.658	25950212	22904	3641605	3214.13	329627	290.933	3519148	3106.04	1.07563	2.2489	1	1133	25.9502	Mock
693	54190380	33554.4	39605460	24523.5	27429390	16984.1	606183	375.346	27323806	16918.8	1.09453	2.22579	1	1615	39.6055	Mock
695	14349677	15249.4	23366090	24831.1	7541990	8014.87	376675	400.292	7520811	7992.36	1.12125	2.71958	1	941	23.3661	Mock
696	27052032	11938.2	53162816	23461.1	17615194	7773.7	617789	272.634	17401374	7679.34	1.11082	2.53906	1	2266	53.1628	Mock
697	63958244	25573.1	51954120	20773.3	14614742	5843.56	763162	305.143	14511817	5802.41	1.57892	3.48756	1	2501	51.9541	Mock
698	32472824	20990.8	29629548	19152.9	8375850	5414.25	439117	283.851	8.27579e+06	5349.57	1.06387	2.07386	1	1547	29.6295	Mock
699	452133	476.431	23934838	25221.1	2795011	2945.22	306474	322.944	2768483	2917.26	1.20664	2.81224	1	949	23.9348	Mock
700	377636	247.955	25695294	16871.5	2245975	1474.7	435631	286.035	2218346	1456.56	1.07152	1.8155	1	1523	25.6953	Mock
702	431358	400.147	23495338	21795.3	3.1534e+06	2925.23	328142	304.399	3119652	2893.93	1.12104	1.9892	1	1078	23.4953	Mock
703	35886944	20093.5	43620520	24423.6	11792971	6603.01	445949	249.691	11718620	6561.38	1.06502	2.19621	1	1786	43.6205	Mock
705	43144332	21878.5	49050848	24873.7	14653833	7430.95	492170	249.579	14555407	7381.04	1.11592	2.59086	1	1972	49.0508	Mock
706	42748760	21417.2	50332040	25216.5	37598088	18836.7	585169	293.171	37430744	18752.9	1.12248	2.56628	1	1996	50.332	Mock
708	17507232	17096.9	24277108	23708.1	3728596	3641.21	468616	457.633	3706199	3619.34	1.30199	4.40755	1	1024	24.2771	Mock
710	439413	368.635	22431522	18818.4	2756990	2312.91	332910	279.287	2571683	2157.45	1.02831	1.7198	1	1192	22.4315	Mock
711	1111493	647.346	52117412	30353.8	43423596	25290.4	538614	313.695	42735244	24889.5	1.05045	1.88708	1	1717	52.1174	Mock
713	1799946	2706.69	9229274	13878.6	9448719	14208.6	100870	151.684	9363462	14080.4	2.38954	15.3856	1	665	9.22927	Mock
714	1284374	760.885	52474016	31086.5	8513488	5043.54	595954	353.053	8466908	5015.94	1.11557	2.62389	1	1688	52.474	Mock
716	361686	282.347	20781150	16222.6	3335971	2604.19	319513	249.425	3167165	2472.42	1.14399	2.2652	1	1281	20.7812	Mock
717	1.45745e+06	1044.02	32868264	23544.6	4464360	3197.97	486068	348.186	4431017	3174.08	1.18989	2.62809	1	1396	32.8683	Mock
718	850893	557.597	50407376	33032.4	42283476	27708.7	477535	312.933	42029348	27542.2	1.02521	1.61274	1	1526	50.4074	Mock
719	30394342	32300	20395448	21674.2	8026766	8530.04	302831	321.818	7.94436e+06	8442.46	1.25264	3.81454	1	941	20.3954	Mock
720	52220732	36594.8	39618280	27763.3	19973500	13996.8	370134	259.379	19711708	13813.4	1.14938	2.73973	1	1427	39.6183	Mock
721	296364	268.689	19087380	17305	2102296	1905.98	310582	281.579	1978094	1793.38	1.14539	2.41792	1	1103	19.0874	Mock
723	949806	1120.05	21924864	25854.8	6407166	7555.62	147796	174.288	6238973	7357.28	1.06175	2.06901	1	848	21.9249	Mock
724	21219208	18861.5	26313956	23390.2	11941565	10614.7	289217	257.082	11863286	10545.1	1.06135	1.8706	1	1125	26.314	Mock
725	668395	346.319	46970876	24337.2	22146166	11474.7	534386	276.884	21959516	11378	1.09734	2.53109	1	1930	46.9709	Mock
726	14554400	11335.2	30732062	23934.6	13084399	10190.3	359225	279.77	13017907	10138.6	1.23231	3.68401	1	1284	30.7321	Mock
727	30722936	27260.8	21754708	19303.2	5731086	5085.26	382464	339.365	5671453	5032.35	1.2024	3.51152	1	1127	21.7547	Mock
728	205948	217.245	9326351	9837.92	1462163	1542.37	100333	105.836	1262336	1331.58	1.05678	1.85031	1	948	9.32635	Mock
729	6107890	3563.53	42076324	24548.6	20593358	12014.8	422783	246.665	20448022	11930	1.29008	4.1476	1	1714	42.0763	Mock
730	545072	483.649	23628634	20966	5454142	4839.52	338025	299.933	5436690	4824.04	1.16071	1.91847	1	1127	23.6286	Mock
731	298515	230.158	22805226	17583.1	1040518	802.25	423429	326.468	1012415	780.582	1.10787	2.09717	1	1297	22.8052	Mock
732	21527416	15354.8	27045138	19290.4	12683357	9046.62	446787	318.678	11405745	8135.34	1.17591	1.83378	1	1402	27.0451	Mock
733	314067	273.102	19618730	17059.8	2.80925e+06	2442.82	366642	318.819	2790153	2426.22	1.31792	2.6744	1	1150	19.6187	Mock
735	399026	524.344	17777616	23360.9	2246773	2952.4	172860	227.148	1905220	2503.57	1.04654	1.79895	1	761	17.7776	Mock
736	345256	357.778	22137826	22940.8	2912854	3018.5	261354	270.833	2845554	2948.76	1.17861	3.18756	1	965	22.1378	Mock
737	24032220	17092.6	26792098	19055.5	5094528	3623.42	423551	301.245	4.01721e+06	2857.19	1.27276	3.63556	1	1406	26.7921	Mock
738	1478551	615.806	51143148	21300.8	11903024	4957.53	666538	277.608	11550349	4810.64	1.38675	2.59208	1	2401	51.1431	Mock
740	285627	305.81	16369277	17526	3074853	3292.13	215324	230.54	3060571	3276.84	1.17247	2.79184	1	934	16.3693	Mock
741	959606	913.91	23364424	22251.8	4571235	4353.56	372013	354.298	4537780	4321.7	1.01644	1.5181	1	1050	23.3644	Mock
742	56136588	32618.6	40185552	23350.1	13065326	7591.71	489744	284.569	12901151	7496.31	1.25802	3.97108	1	1721	40.1856	Mock
744	53177436	42037.5	33126756	26187.2	20487014	16195.3	395328	312.512	20223112	15986.6	1.04248	1.66069	1	1265	33.1268	Mock
745	29437728	22714.3	31810202	24544.9	9798918	7560.89	358531	276.644	9682948	7471.41	1.16478	2.91125	1	1296	31.8102	Mock
746	771433	587.535	39564224	30132.7	19477344	14834.2	398924	303.826	19241826	14654.9	1.0795	2.44097	1	1313	39.5642	Mock
748	399539	314.103	23917378	18803	7948599	6248.9	417557	328.268	7854326	6174.78	1.40372	3.09502	1	1272	23.9174	Mock
749	583758	417.268	24708772	17661.7	3268046	2335.99	398453	284.813	3.01927e+06	2158.16	1.07272	2.11278	1	1399	24.7088	Mock
751	300142	265.612	23993802	21233.5	3.32316e+06	2940.85	293954	260.136	3.24128e+06	2868.39	1.19741	3.50265	1	1130	23.9938	Mock
754	14957190	10336.7	24909896	17214.9	3458196	2389.91	427611	295.516	3350377	2315.4	1.07214	2.21241	1	1447	24.9099	Mock
755	20206760	11219.7	43487444	24146.3	25719486	14280.7	523231	290.522	25554648	14189.1	1.155	2.81123	1	1801	43.4874	Mock
756	608709	518.934	30402794	25918.8	7139576	6086.6	433276	369.374	6750284	5754.72	1.07505	1.73452	1	1173	30.4028	Mock
761	27698094	16982.3	39707672	24345.6	26553614	16280.6	522471	320.338	26337940	16148.3	1.01126	1.45532	1	1631	39.7077	Mock
762	226190	391.332	11129830	19255.8	2029915	3511.96	204680	354.118	1945016	3365.08	1.09069	2.45423	1	578	11.1298	Mock
764	523994	419.195	23337300	18669.8	2956102	2364.88	441078	352.862	2566376	2053.1	1.08698	1.72579	1	1250	23.3373	Mock
765	591825	427.002	42315964	30531	29030000	20945.2	417945	301.548	28901790	20852.7	1.0338	1.62356	1	1386	42.316	Mock
767	23909906	11972.9	50416936	25246.3	20685656	10358.4	449688	225.182	20092078	10061.1	1.08106	2.37904	1	1997	50.4169	Mock
771	431388	381.422	25124394	22214.3	3.0823e+06	2725.29	395620	349.797	2902798	2566.58	1.27928	3.95826	1	1131	25.1244	Mock
773	292080	272.209	24097056	22457.6	2183867	2035.29	253519	236.271	2139929	1994.34	1.04565	1.99161	1	1073	24.0971	Mock
774	442151	364.51	24995810	20606.6	3990680	3289.93	457269	376.974	3946661	3253.64	1.31226	4.19017	1	1213	24.9958	Mock
775	382440	337.546	19969572	17625.4	3134984	2766.98	382129	337.272	3094425	2731.18	1.13739	2.88173	1	1133	19.9696	Mock
776	12076805	11203	24790568	22996.8	3747309	3476.17	431239	400.036	3657293	3392.66	1.06972	2.03525	1	1078	24.7906	Mock
780	51679184	45095.3	27544244	24035.1	18040270	15741.9	401929	350.723	17962080	15673.7	1.11358	2.61411	1	1146	27.5442	Mock
783	48949224	28742.9	35260748	20705.1	15077525	8853.51	480085	281.905	15038277	8830.46	1.16548	2.24318	1	1703	35.2607	Mock
787	332953	279.323	22798230	19126	4046862	3395.02	345131	289.539	3962847	3324.54	1.13245	2.79062	1	1192	22.7982	Mock
788	529342	430.359	24445352	19874.3	2934462	2385.74	334741	272.147	2675620	2175.3	1.14892	2.99595	1	1230	24.4454	Mock
789	310115	252.742	21871122	17824.9	2341306	1908.15	306761	250.009	2324007	1894.06	1.05445	2.01057	1	1227	21.8711	Mock
790	558107	621.5	24679146	27482.3	5254499	5851.34	303819	338.329	4969010	5533.42	1.06395	1.99779	1	898	24.6791	Mock
791	59578396	29262.5	54028496	26536.6	21803392	10708.9	715517	351.433	21534002	10576.6	1.20249	3.25369	1	2036	54.0285	Mock
792	58361796	44859.2	33370464	25649.9	13858244	10652	434360	333.866	13349348	10260.8	1.14255	2.80553	1	1301	33.3705	Mock
794	11448124	8530.64	20860556	15544.4	2859356	2130.67	569371	424.27	2684926	2000.69	1.03629	1.83754	1	1342	20.8606	Mock
795	57718320	43429.9	39260092	29541.1	24363888	18332.5	686208	516.334	24123950	18152	1.10567	2.39941	1	1329	39.2601	Mock
796	585552	429.605	25238964	18517.2	4226255	3100.7	458385	336.306	4.09612e+06	3005.22	1.08717	1.66106	1	1363	25.239	Mock
797	20947384	22818.5	24394270	26573.3	12266256	13361.9	355870	387.658	12232752	13325.4	1.05451	1.97168	1	918	24.3943	Mock
798	58818964	39823.3	39004952	26408.2	25624294	17348.9	607077	411.02	25098410	16992.8	1.18008	3.08427	1	1477	39.005	Mock
799	15013982	12501.2	23328322	19424.1	3362194	2799.5	403775	336.199	2312600	1925.56	1.16826	3.05224	1	1201	23.3283	Mock
800	12313617	5897.33	52145492	24973.9	6299921	3017.2	759568	363.778	6252217	2994.36	1.29002	3.09331	1	2088	52.1455	Mock
802	55061756	36440.6	37829620	25036.1	27470420	18180.3	404397	267.635	27292158	18062.3	1.12274	2.44253	1	1511	37.8296	Mock
803	24650694	12994.6	45609104	24042.8	26827538	14142.1	427861	225.546	26668614	14058.3	1.11031	2.22818	1	1897	45.6091	Mock
805	339967	414.594	24646242	30056.4	2870904	3501.1	339368	413.863	2836779	3459.49	1.08307	2.07117	1	820	24.6462	Mock
806	374483	646.775	18784008	32442.2	9605112	16589.1	71191	122.955	9567382	16524	1.01963	1.52159	1	579	18.784	Mock
807	21226688	18636.2	25398360	22298.8	6031642	5295.56	497631	436.902	5917669	5195.5	1.08335	2.40789	1	1139	25.3984	Mock
808	50073980	40977.1	26830958	21956.6	11004526	9005.34	503436	411.977	10950349	8961.01	1.18057	3.16612	1	1222	26.831	Mock
809	62530176	38646.6	48630976	30056.2	40452712	25001.7	526849	325.617	40164556	24823.6	1.21369	2.84628	1	1618	48.631	Mock
811	43450012	29457.6	41573000	28185.1	21938940	14873.9	434150	294.339	21438270	14534.4	1.14485	2.89136	1	1475	41.573	Mock
812	53695304	39744.9	31486032	23305.7	11259325	8334.07	521559	386.054	11081680	8202.58	1.18219	3.42931	1	1351	31.486	Mock
813	333563	444.751	19280668	25707.6	3.91794e+06	5223.92	274811	366.415	3.84608e+06	5128.11	1.05196	2.11451	1	750	19.2807	Mock
814	843602	368.224	50402304	22000.1	8746546	3817.79	627940	274.09	7356063	3210.85	1.21963	2.04358	1	2291	50.4023	Mock
816	41241408	21413	34864968	18102.3	15759449	8182.48	524629	272.393	15635749	8118.25	1.17197	1.90523	1	1926	34.865	Mock
819	321955	263.035	22401856	18302.2	1679250	1371.94	382364	312.389	1658432	1354.93	1.10991	2.40081	1	1224	22.4019	Mock
820	47477372	25887.3	48130316	26243.4	28952522	15786.5	568882	310.186	28839316	15724.8	1.24056	2.45143	1	1834	48.1303	Mock
821	947567	453.381	47217084	22591.9	6855457	3280.12	693516	331.826	6131001	2933.49	1.59957	3.04812	1	2090	47.2171	Mock
822	484694	562.29	24653942	28600.9	5675046	6583.58	421367	488.825	5655700	6561.14	1.08357	2.2471	1	862	24.6539	Mock
824	953013	566.595	42891748	25500.4	37995908	22589.7	573664	341.061	37280468	22164.4	1.11583	2.32212	1	1682	42.8917	Mock
825	681741	629.493	24996780	23081.1	7792371	7195.17	396900	366.482	7696962	7107.07	1.06941	1.61651	1	1083	24.9968	Mock
826	373608	378.529	22769982	23069.9	2.05914e+06	2086.27	358455	363.176	2005732	2032.15	1.1113	2.55005	1	987	22.77	Mock
827	1107077	543.484	48393556	23757.3	8836565	4338.03	697299	342.317	8513367	4179.37	1.05549	1.58382	1	2037	48.3936	Mock
828	25564946	21501.2	22635458	19037.4	6010726	5055.28	441520	371.337	5976105	5026.16	1.2285	3.43372	1	1189	22.6355	Mock
829	674170	478.814	24011218	17053.4	3.50554e+06	2489.73	443778	315.183	3427307	2434.17	1.07897	2.05148	1	1408	24.0112	Mock
830	1295848	839.28	32903520	21310.6	6987139	4525.35	458951	297.248	6.91132e+06	4476.24	1.23845	3.36512	1	1544	32.9035	Mock
831	289166	244.641	22815928	19302.8	1918398	1623.01	309089	261.497	1725773	1460.04	1.06677	2.07873	1	1182	22.8159	Mock
832	650707	563.871	21678096	18785.2	2390821	2071.77	312000	270.364	2330200	2019.24	1.23378	2.82245	1	1154	21.6781	Mock
835	305652	604.055	11358462	22447.6	3550731	7017.25	175934	347.696	3289368	6500.73	1.01247	1.52569	1	506	11.3585	Mock
839	54718068	32512.2	37634480	22361.5	13729745	8157.9	472657	280.842	13683379	8130.35	1.19405	3.41211	1	1683	37.6345	Mock
840	52829260	50797.4	24148566	23219.8	11718293	11267.6	410014	394.244	11679993	11230.8	1.19495	3.15524	1	1040	24.1486	Mock
842	399846	546.238	17371356	23731.4	2506584	3424.3	202777	277.018	2480468	3388.62	1.18594	3.30738	1	732	17.3714	Mock
843	66328160	26134	52622672	20733.9	15036957	5924.73	891219	351.15	14713459	5797.27	1.09728	1.73905	1	2538	52.6227	Mock
845	363127	389.204	22043126	23626.1	4.17998e+06	4480.15	372603	399.36	4.16551e+06	4464.64	1.20011	2.71303	1	933	22.0431	Mock
846	490721	375.743	23286900	17830.7	3903119	2988.61	381402	292.038	3049979	2335.36	1.09926	2.3824	1	1306	23.2869	Mock
848	13898165	7545.15	48668728	26421.7	26399434	14331.9	542671	294.61	25558560	13875.4	1.14789	2.72299	1	1842	48.6687	Mock
849	577135	761.392	19809182	26133.5	5188029	6844.37	189595	250.125	5111731	6743.71	1.03769	1.61265	1	758	19.8092	Mock
850	985492	350.335	33609220	11947.8	3131371	1113.18	905351	321.845	2458092	873.833	1.46316	3.04723	1	2813	33.6092	Mock
852	594530	631.136	22748506	24149.2	2347252	2491.77	297760	316.093	2340222	2484.31	1.0733	2.10454	1	942	22.7485	Mock
856	295780	309.07	22104646	23097.9	1737251	1815.31	317610	331.881	1702767	1779.28	1.27286	4.25183	1	957	22.1046	Mock
857	875085	456.487	40469556	21110.9	6294498	3283.51	570383	297.539	6175574	3221.48	1.61905	5.0357	1	1917	40.4696	Mock
858	45492756	37289.1	26827874	21990.1	8640994	7082.78	444321	364.198	8602586	7051.3	1.07729	2.09625	1	1220	26.8279	Mock
859	361059	347.506	20486342	19717.4	3186644	3067.03	384937	370.488	3.1448e+06	3026.76	1.12231	2.52751	1	1039	20.4863	Mock
861	350854	380.123	21555252	23353.5	2491306	2699.14	316407	342.803	2446537	2650.64	1.08804	2.09894	1	923	21.5553	Mock
862	2302608	1787.74	22442120	17424	1584622	1230.3	434307	337.195	1304111	1012.51	1.03607	1.67158	1	1288	22.4421	Mock
864	10907281	10146.3	22692654	21109.4	11095414	10321.3	488791	454.689	11043381	10272.9	1.13271	2.9136	1	1075	22.6927	Mock
865	254072	293.386	16809386	19410.4	4956950	5723.96	212261	245.105	4824640	5571.18	1.09365	2.27968	1	866	16.8094	Mock
866	775759	424.376	45719460	25010.6	28165154	15407.6	532342	291.216	27592924	15094.6	1.0378	1.92912	1	1828	45.7195	Mock
867	862744	622.92	22367546	16149.9	6870588	4960.71	447178	322.872	6770726	4888.61	1.36551	3.52281	1	1385	22.3675	Mock
868	48933348	29389.4	45788988	27500.9	35997796	21620.3	509542	306.031	35517352	21331.7	1.19802	2.7352	1	1665	45.789	Mock
870	46368840	27616.9	27313540	16267.7	10419078	6205.53	565529	336.825	9987677	5948.59	1.22337	2.81335	1	1679	27.3135	Mock
871	814794	422.83	45474720	23598.7	31682654	16441.4	538163	279.275	31529728	16362.1	1.10913	2.66736	1	1927	45.4747	Mock
872	577424	523.978	19871518	18032.2	3676604	3336.3	390921	354.738	3615056	3280.45	1.07291	1.89576	1	1102	19.8715	Mock
873	42850180	27450.5	26656786	17076.7	12210697	7822.36	434886	278.594	11623140	7445.96	1.05342	1.95873	1	1561	26.6568	Mock
874	537966	607.185	23170102	26151.4	2844186	3210.14	334137	377.13	2564624	2894.61	1.08927	2.1618	1	886	23.1701	Mock
875	1607683	724.182	52104012	23470.3	37065684	16696.3	538399	242.522	36585648	16480	1.04159	1.70441	1	2220	52.104	Mock
876	263860	250.342	19610074	18605.4	1.32929e+06	1261.18	290835	275.935	1309022	1241.96	1.36733	4.93188	1	1054	19.6101	Mock
877	46172988	24456	46184448	24462.1	20830394	11033	733485	388.498	20658196	10941.8	1.45963	3.08506	1	1888	46.1844	Mock
878	54980216	45102.7	24387276	20006	10963579	8993.91	373551	306.441	10908496	8948.73	1.17509	3.0898	1	1219	24.3873	Mock
879	388284	355.571	20365662	18649.9	3807139	3486.39	266909	244.422	3680781	3370.68	1.14078	2.92962	1	1092	20.3657	Mock
880	16349895	14689.9	21188754	19037.5	6546286	5881.66	397649	357.277	6442387	5788.31	1.15977	2.99824	1	1113	21.1888	Mock
881	331648	391.094	21398048	25233.5	1672335	1972.09	276892	326.524	1599231	1885.89	1.15197	3.01649	1	848	21.398	Mock
882	46554240	38990.2	27094068	22691.8	9842108	8242.97	466194	390.447	9779005	8190.12	1.10307	2.51005	1	1194	27.0941	Mock
883	40397108	29813.4	35672732	26326.7	10484918	7737.95	383951	283.359	10230838	7550.43	1.03976	1.70338	1	1355	35.6727	Mock
884	46531940	29506.6	37259028	23626.5	12630689	8009.31	427453	271.055	12474645	7910.36	1.09501	2.50222	1	1577	37.259	Mock
885	405423	401.012	20529880	20306.5	1640391	1622.54	288692	285.551	1610205	1592.69	1.17529	3.16946	1	1011	20.5299	Mock
886	558567	663.381	19104400	22689.3	8383494	9956.64	144352	171.439	8.35056e+06	9917.53	1.02607	1.46564	1	842	19.1044	Mock
889	15167977	12767.7	22418492	18870.8	4760751	4007.37	394643	332.191	4535407	3817.68	1.11375	2.62826	1	1188	22.4185	Mock
890	405108	386.553	21688792	20695.4	1972005	1881.68	316910	302.395	1941619	1852.69	1.08953	2.14756	1	1048	21.6888	Mock
891	39586176	29586.1	24667774	18436.3	8.05874e+06	6022.97	402874	301.102	7951681	5942.96	1.11613	2.34475	1	1338	24.6678	Mock
893	47364948	33520.8	24066272	17032	7790416	5513.39	497904	352.374	7.71147e+06	5457.52	1.07075	2.12675	1	1413	24.0663	Mock
894	38903164	26303.7	22796088	15413.2	9139261	6179.35	378287	255.772	8832638	5972.03	1.03659	1.76835	1	1479	22.7961	Mock
895	45392440	32869.3	23278430	16856.2	8080600	5851.27	399334	289.163	7938009	5748.02	1.16515	3.18996	1	1381	23.2784	Mock
898	561797	416.763	20978408	15562.6	8827385	6548.51	458046	339.797	8627281	6400.06	1.20995	1.84699	1	1348	20.9784	Mock
899	546905	472.692	19938022	17232.5	1972484	1704.83	306221	264.668	1944681	1680.8	1.31102	4.22089	1	1157	19.938	Mock
900	756236	423.899	41646512	23344.5	40865696	22906.8	496038	278.048	40020480	22433	1.04406	1.92152	1	1784	41.6465	Mock
901	46631532	31895.7	24027100	16434.4	6358241	4349	395108	270.252	6.16673e+06	4218.01	1.07128	2.24539	1	1462	24.0271	Mock
902	1098491	803.578	42671828	31215.7	53534188	39161.8	491715	359.704	53369164	39041.1	1.08541	1.9017	1	1367	42.6718	Mock
903	1141485	588.091	50382152	25956.8	25648446	13214	542059	279.268	25316310	13042.9	1.03173	1.52366	1	1941	50.3822	Mock
904	636503	322.607	36895556	18700.2	8.31226e+06	4213	575609	291.743	8.22838e+06	4170.49	1.47601	4.09331	1	1973	36.8956	Mock
905	32054688	19665.5	28621632	17559.3	15632529	9590.51	275221	168.847	15497769	9507.83	1.23154	3.06652	1	1630	28.6216	Mock
906	1450013	925.934	40026932	25560	10627858	6786.63	376391	240.352	10543080	6732.49	1.02782	1.58932	1	1566	40.0269	Mock
907	22754150	14852.6	35161644	22951.5	14020562	9151.8	445179	290.587	13684158	8932.22	1.21735	3.05279	1	1532	35.1616	Mock
908	1346446	814.547	46384424	28060.8	40028576	24215.7	397228	240.307	39490988	23890.5	1.07706	2.2479	1	1653	46.3844	Mock
909	265558	285.24	20141322	21634.1	2116885	2273.78	277724	298.307	1858964	1996.74	1.13023	2.57219	1	931	20.1413	Mock
910	3334676	3437.81	12295525	12675.8	933862	962.744	143504	147.942	902630	930.546	1.234	3.51341	1	970	12.2955	Mock
911	54841712	36223.1	32868456	21709.7	15795722	10433.1	398567	263.254	15714476	10379.4	1.08252	2.27446	1	1514	32.8685	Mock
912	48249964	36580.7	37240848	28234.2	17778526	13478.8	354920	269.083	17461884	13238.7	1.0265	1.67925	1	1319	37.2408	Mock
913	57847464	30510.3	41262064	21762.7	13490777	7115.39	533590	281.429	13373811	7053.7	1.21889	3.37835	1	1896	41.2621	Mock
914	40253484	27198.3	31003742	20948.5	11441550	7730.78	350484	236.814	11272175	7616.33	1.08052	2.30007	1	1480	31.0037	Mock
915	183918	227.059	15009599	18530.4	1221237	1507.7	136685	168.747	1211365	1495.51	1.25864	3.22353	1	810	15.0096	Mock
916	51282688	34052.2	30492090	20247.1	13342661	8859.67	397969	264.256	12873489	8548.13	1.06368	2.02255	1	1506	30.4921	Mock
918	404995	347.635	17847402	15319.7	3.08628e+06	2649.16	231572	198.774	3051407	2619.23	1.20673	2.93765	1	1165	17.8474	Mock
919	48248592	29473.8	35309004	21569.3	13685398	8360.05	434112	265.188	13548615	8276.49	1.05042	2.18841	1	1637	35.309	Mock
920	259123	228.302	16344412	14400.4	1719907	1515.34	225546	198.719	1685524	1485.04	1.23669	2.27951	1	1135	16.3444	Mock
921	32340598	17120.5	35790228	18946.7	13528000	7161.46	436458	231.052	13421214	7104.93	1.56547	3.859	1	1889	35.7902	Mock
922	45158372	24148.9	37858436	20245.2	22528484	12047.3	547914	293.002	22346914	11950.2	1.13807	2.65731	1	1870	37.8584	Mock
923	305575	314.701	21705490	22353.7	3284892	3383	361176	371.963	3206924	3302.7	1.06775	1.69898	1	971	21.7055	Mock
924	825895	518.127	35189560	22076.3	23613182	14813.8	339929	213.255	23441718	14706.2	1.06676	2.08777	1	1594	35.1896	Mock
925	274451	299.292	16258562	17730.2	2069532	2256.85	260850	284.46	2041368	2226.14	1.46723	5.44169	1	917	16.2586	Mock
926	32454944	18060.6	43884388	24420.9	22358794	12442.3	502625	279.702	22139898	12320.5	1.10806	2.53812	1	1797	43.8844	Mock
928	343305	273.115	19308030	15360.4	3316701	2638.58	239855	190.815	3276709	2606.77	1.22435	2.74929	1	1257	19.308	Mock
929	1495902	912.692	43496440	26538.4	22121094	13496.7	637793	389.135	22007702	13427.5	1.04814	1.42968	1	1639	43.4964	Mock
932	34117284	22168.5	32755776	21283.8	20450320	13288.1	489064	317.78	20332594	13211.6	1.11273	2.26896	1	1539	32.7558	Mock
933	48978484	39120.2	36754452	29356.6	18237184	14566.4	305240	243.802	18169186	14512.1	1.06177	2.17305	1	1252	36.7545	Mock
935	38905804	26739.4	42791352	29409.9	17083958	11741.6	356586	245.076	16842974	11575.9	1.09213	2.35506	1	1455	42.7914	Mock
936	763171	297.533	45545508	17756.5	7788709	3036.53	706054	275.265	7.4496e+06	2904.33	1.36014	1.97041	1	2565	45.5455	Mock
937	509381	567.239	18137908	20198.1	5957774	6634.49	289554	322.443	5918061	6590.27	1.12974	2.63978	1	898	18.1379	Mock
938	44172740	25198.4	43468904	24796.9	20597578	11749.9	485983	277.229	20121182	11478.1	1.14723	2.72376	1	1753	43.4689	Mock
939	932909	524.401	27575464	15500.5	22909598	12877.8	568823	319.743	22622310	12716.3	1.27839	1.89072	1	1779	27.5755	Mock
940	2935911	1180.98	46173672	18573.5	58006432	23333.2	870294	350.078	57423720	23098.8	1.06609	2.25431	1	2486	46.1737	Mock
941	470962	525.627	22438274	25042.7	4638163	5176.52	138082	154.109	4496526	5018.44	1.12179	1.97574	1	896	22.4383	Mock
942	1082568	672.82	43871664	27266.4	12065068	7498.49	550041	341.853	11998876	7457.35	1.16215	2.94654	1	1609	43.8717	Mock
943	46433704	37117.3	24934292	19931.5	9551599	7635.17	426580	340.991	9177529	7336.15	1.07492	2.26997	1	1251	24.9343	Mock
944	382646	301.296	21094190	16609.6	4410217	3472.61	337467	265.722	4212148	3316.65	1.14776	2.96792	1	1270	21.0942	Mock
945	277041	404.439	19955564	29132.2	2504618	3656.38	90688	132.391	2396509	3498.55	1.04151	1.75656	1	685	19.9556	Mock
947	542541	427.534	23000974	18125.3	3.70727e+06	2921.41	357179	281.465	3265800	2573.52	1.1166	2.51748	1	1269	23.001	Mock
949	47741432	27789	29778372	17333.2	12347592	7187.19	563812	328.179	11952140	6957.01	1.0443	1.705	1	1718	29.7784	Mock
950	484749	385.027	22600718	17951.3	2055434	1632.59	346735	275.405	1.78407e+06	1417.06	1.03273	1.81493	1	1259	22.6007	Mock
952	43258024	16225.8	52503928	19693.9	19360428	7261.98	892063	334.607	18909112	7092.69	1.5432	3.1727	1	2666	52.5039	Mock
956	328364	310.363	19256818	18201.2	851619	804.933	314968	297.701	818362	773.499	1.2569	3.81356	1	1058	19.2568	Mock
957	788988	447.272	44851564	25426.1	25813144	14633.3	557453	316.016	25553754	14486.3	1.13163	2.63937	1	1764	44.8516	Mock
958	362027	324.979	21862592	19625.3	3706239	3326.97	256522	230.271	3555627	3191.77	1.1919	3.32709	1	1114	21.8626	Mock
959	502052	609.286	18602274	22575.6	5233229	6351.01	231515	280.965	5218569	6333.21	1.09038	1.96879	1	824	18.6023	Mock
961	26772150	24140.8	21507824	19393.9	4329041	3903.55	338572	305.295	4139388	3732.54	1.33997	4.50442	1	1109	21.5078	Mock
964	53623728	25681.9	48004612	22990.7	21205672	10156	607279	290.842	20628768	9879.68	1.51954	5.46334	1	2088	48.0046	Mock
965	307455	323.637	21117726	22229.2	1444969	1521.02	240608	253.272	1427268	1502.39	1.29455	4.33996	1	950	21.1177	Mock
966	21742532	15916.9	24959530	18272	6.25819e+06	4581.4	414507	303.446	5672962	4152.97	1.20765	2.64876	1	1366	24.9595	Mock
968	65876364	45151.7	30603452	20975.6	16814632	11524.8	537545	368.434	16698774	11445.4	1.22841	3.47344	1	1459	30.6035	Mock
969	26202404	11845.6	50524508	22841.1	19999606	9041.41	560310	253.305	19617742	8868.78	1.28424	2.1933	1	2212	50.5245	Mock
970	68484168	23828.9	46043588	16020.7	11845474	4121.6	850155	295.809	11530718	4012.08	1.5066	3.19205	1	2874	46.0436	Mock
971	953256	531.358	51076980	28471	38902376	21684.7	623664	347.639	38590304	21510.8	1.05773	1.82057	1	1794	51.077	Mock
972	512948	350.614	17395412	11890.2	6.09537e+06	4166.35	381745	260.933	5736878	3921.31	1.17361	2.55605	1	1463	17.3954	Mock
974	541539	718.221	18688176	24785.4	5237064	6945.71	251022	332.92	5215542	6917.16	1.0251	1.57294	1	754	18.6882	Mock
975	14940576	11690.6	23161336	18123.1	13963042	10925.7	480064	375.637	13697175	10717.7	1.05943	2.03429	1	1278	23.1613	Mock
976	6849140	6461.45	23637444	22299.5	3478362	3281.47	405488	382.536	3437289	3242.73	1.12807	2.55422	1	1060	23.6374	Mock
977	1147528	543.337	47904416	22682	45663008	21620.7	665074	314.902	45326668	21461.5	1.13259	2.57751	1	2112	47.9044	Mock
978	13064796	11350.8	20759272	18035.9	3981125	3458.84	397234	345.121	3.89322e+06	3382.47	1.20318	3.20087	1	1151	20.7593	Mock
981	348687	381.913	19661728	21535.3	2273104	2489.71	303241	332.137	2230400	2442.94	1.22092	3.64333	1	913	19.6617	Mock
982	396082	440.091	20234458	22482.7	5310806	5900.9	212194	235.771	5290159	5877.95	1.17005	3.13652	1	900	20.2345	Mock
984	947207	416.721	42298764	18609.2	7153418	3147.13	621503	273.428	6116059	2690.74	1.38814	3.92776	1	2273	42.2988	Mock
985	304687	275.237	19547860	17658.4	2688977	2429.07	344273	310.996	2411997	2178.86	1.29479	4.21537	1	1107	19.5479	Mock
986	543239	534.158	19962472	19628.8	2292638	2254.31	321773	316.394	2029620	1995.69	1.11839	2.10992	1	1017	19.9625	Mock
987	451223	449.873	21303694	21240	2437838	2430.55	333002	332.006	2424025	2416.77	1.20087	3.28785	1	1003	21.3037	Mock
989	561466	559.229	19909312	19830	2851917	2840.55	248317	247.328	2554387	2544.21	1.25641	3.70148	1	1004	19.9093	Mock
990	475210	519.923	21937560	24001.7	2962981	3241.77	244341	267.332	2837856	3104.88	1.11029	2.39661	1	914	21.9376	Mock
991	413179	330.015	21539632	17204.2	9775267	7807.72	414923	331.408	9713709	7758.55	1.32877	2.38095	1	1252	21.5396	Mock
992	302033	367.884	17440220	21242.7	2.03459e+06	2478.19	188887	230.069	2022783	2463.8	1.15463	2.88078	1	821	17.4402	Mock
993	28325520	19164.8	29254176	19793.1	19807318	13401.4	448360	303.356	18185866	12304.4	1.07223	2.12657	1	1478	29.2542	Mock
994	373157	360.887	21234024	20535.8	6010359	5812.73	292869	283.239	5902409	5708.33	1.15176	2.585	1	1034	21.234	Mock
995	524440	528.669	19727094	19886.2	3698203	3728.03	258563	260.648	3456752	3484.63	1.15095	3.04733	1	992	19.7271	Mock
996	493181	559.797	21522388	24429.5	9509492	10794	313065	355.352	9489652	10771.5	1.05915	2.09421	1	881	21.5224	Mock
997	1074312	725.886	46240384	31243.5	46353172	31319.7	571112	385.886	46187716	31207.9	1.0349	1.81763	1	1480	46.2404	Mock
998	394259	447.006	19274622	21853.3	2030647	2302.32	246392	279.356	1995711	2262.71	1.20399	3.39932	1	882	19.2746	Mock
999	329820	274.393	20904918	17391.8	3151197	2621.63	300919	250.349	3066485	2551.15	1.16371	2.53822	1	1202	20.9049	Mock
1000	397557	365.738	21247240	19546.7	4133597	3802.76	264745	243.556	3246485	2986.65	1.05464	1.83776	1	1087	21.2472	Mock
1001	1864382	725.44	47817564	18606.1	17405388	6772.52	677803	263.737	15540588	6046.92	1.33227	2.53701	1	2570	47.8176	Mock
1003	432495	469.593	20890466	22682.4	4490912	4876.13	253105	274.815	4458274	4840.69	1.32937	4.08713	1	921	20.8905	Mock
1004	850327	410.786	42196732	20384.9	43688200	21105.4	579791	280.092	42721832	20638.6	1.11601	2.55697	1	2070	42.1967	Mock
1006	865798	522.825	38652132	23340.7	36373732	21964.8	509816	307.86	36237840	21882.8	1.10382	2.51535	1	1656	38.6521	Mock
1007	39756488	29275.8	28835420	21233.7	14798808	10897.5	450482	331.725	14709288	10831.6	1.16365	2.96188	1	1358	28.8354	Mock
1010	385043	446.686	20638752	23942.9	3688484	4278.98	294560	341.717	3665352	4252.15	1.16438	3.00231	1	862	20.6388	Mock
1011	42800772	34350.5	28031280	22497	17260244	13852.5	378018	303.385	17090138	13716	1.16794	1.87604	1	1246	28.0313	Mock
1012	557788	439.896	22011376	17359.1	4617883	3641.86	308264	243.11	4502972	3551.24	1.21824	3.20246	1	1268	22.0114	Mock
1013	56813628	25017	42473676	18702.6	18061136	7952.94	705244	310.543	17963740	7910.06	1.41175	4.73006	1	2271	42.4737	Mock
1014	336015	286.947	20841050	17797.7	3160159	2698.68	297525	254.078	3031819	2589.09	1.19762	3.39559	1	1171	20.841	Mock
1015	1125429	647.915	44190788	25440.9	40361420	23236.3	699209	402.538	39859668	22947.4	1.07009	1.84115	1	1737	44.1908	Mock
1016	1153333	709.743	45739364	28147.3	14014862	8624.53	242196	149.044	13860230	8529.37	1.21995	2.41848	1	1625	45.7394	Mock
1017	508345	433.003	21429440	18253.4	3626204	3088.76	286381	243.936	3479206	2963.55	1.27117	4.08227	1	1174	21.4294	Mock
1018	860919	539.085	44021492	27565.1	39898112	24983.2	385476	241.375	39255956	24581.1	1.13846	2.33629	1	1597	44.0215	Mock
1019	261686	272.306	21974938	22866.7	1362329	1417.62	233196	242.66	1342956	1397.46	1.14877	2.91779	1	961	21.9749	Mock
1020	22685902	9555.98	43143660	18173.4	7.16737e+06	3019.11	677300	285.299	6494298	2735.59	1.51366	1.81951	1	2374	43.1437	Mock
1021	288181	321.631	20219164	22566	1674476	1868.83	244087	272.419	1650925	1842.55	1.12495	2.68415	1	896	20.2192	Mock
1022	958328	648.834	23126698	15657.9	7297723	4940.91	399351	270.38	6554020	4437.39	1.2748	3.56987	1	1477	23.1267	Mock
1025	1063482	640.266	38320360	23070.7	32639632	19650.6	360217	216.868	28260760	17014.3	1.06243	2.02715	1	1661	38.3204	Mock
1027	53089472	36238.5	37430176	25549.6	13632188	9305.25	358355	244.611	13358188	9118.22	1.07597	2.37884	1	1465	37.4302	Mock
1028	338862	343.325	20689744	20962.3	2623295	2657.85	203144	205.82	2086473	2113.95	1.15793	2.82573	1	987	20.6897	Mock
1029	54749596	17903.7	54440528	17802.7	26916850	8802.11	750332	245.367	26029810	8512.04	1.4084	2.24049	1	3058	54.4405	Mock
1030	339384	298.491	19984922	17576.9	3736266	3286.07	309210	271.953	3578700	3147.49	1.27279	4.23043	1	1137	19.9849	Mock
1032	963595	742.369	43708852	33674	38549292	29699	360112	277.436	37908816	29205.6	1.01167	1.54538	1	1298	43.7089	Mock
1034	708532	318.585	40748412	18322.1	6231845	2802.09	587834	264.314	5514886	2479.71	1.61767	2.13354	1	2224	40.7484	Mock
1035	51084572	33410.4	36024320	23560.7	18700790	12230.7	491004	321.128	18584618	12154.8	1.21703	3.39744	1	1529	36.0243	Mock
1036	59859940	42095.6	34273348	24102.2	15504516	10903.3	485971	341.752	15434607	10854.2	1.09341	2.49367	1	1422	34.2733	Mock
1037	33381882	34343.5	19654174	20220.3	7744272	7967.36	337898	347.632	7718619	7940.97	1.09733	2.47428	1	972	19.6542	Mock
1039	397578	332.701	19444858	16271.8	2778307	2324.94	261605	218.916	2690564	2251.52	1.0865	2.42678	1	1195	19.4449	Mock
1040	245550	255.249	17368252	18054.3	1544968	1606	252825	262.812	1532777	1593.32	1.34201	4.30972	1	962	17.3683	Mock
1042	32765648	24766.2	24366884	18417.9	10362761	7832.77	325153	245.769	10266722	7760.18	1.05496	1.53756	1	1323	24.3669	Mock
1044	532293	679.812	20138930	25720.2	8669803	11072.5	289501	369.733	8655920	11054.8	1.04461	1.83777	1	783	20.1389	Mock
1048	34067668	27363.6	22481284	18057.3	5579219	4481.3	329169	264.393	5147319	4134.39	1.06349	2.05208	1	1245	22.4813	Mock
1049	668198	692.433	20301746	21038.1	3492922	3619.61	263979	273.553	2816345	2918.49	1.04011	1.67149	1	965	20.3017	Mock
1050	600681	430.596	24659524	17677.1	4457756	3195.52	376836	270.133	1.79512e+06	1286.82	1.09316	2.11883	1	1395	24.6595	Mock
1052	36597660	28260.7	30841162	23815.6	16299026	12586.1	304020	234.764	15715392	12135.4	1.06443	1.92039	1	1295	30.8412	Mock
1053	336234	214.846	19413998	12405.1	1109877	709.187	443985	283.696	983501	628.435	1.17162	2.03726	1	1565	19.414	Mock
1054	381055	300.517	19547096	15415.7	4552831	3590.56	344102	271.374	4498958	3548.07	1.35358	3.60929	1	1268	19.5471	Mock
1055	1198874	927.921	40494612	31342.6	22799762	17646.9	317192	245.505	22750218	17608.5	1.03129	1.62298	1	1292	40.4946	Mock
1056	37291696	27892.1	24912652	18633.2	10308363	7710.07	234722	175.559	10268422	7680.2	1.20371	3.31027	1	1337	24.9127	Mock
1057	22414242	15206.4	34472312	23386.9	15056481	10214.7	351694	238.598	13399655	9090.67	1.2124	3.08922	1	1474	34.4723	Mock
1058	451232	441.951	22108238	21653.5	2033963	1992.13	232071	227.298	1676577	1642.09	1.05288	1.56438	1	1021	22.1082	Mock
1060	1101575	432.329	42540016	16695.5	34957404	13719.5	541148	212.381	27100078	10635.8	1.14783	2.65613	1	2548	42.54	Mock
1061	331228	324.415	18661664	18277.8	2544196	2491.87	292034	286.027	1912398	1873.06	1.13514	2.51962	1	1021	18.6617	Mock
1065	593559	597.743	27974130	28171.3	5886563	5928.06	340190	342.588	5839330	5880.49	1.03649	1.7573	1	993	27.9741	Mock
1067	253482	225.317	22011480	19565.8	1579933	1404.38	264585	235.187	993342	882.971	1.07281	2.30995	1	1125	22.0115	Mock
1068	377824	376.694	21772900	21707.8	3235245	3225.57	235221	234.517	3123328	3113.99	1.31662	4.02797	1	1003	21.7729	Mock
1069	506694	631.001	13530542	16850	6668890	8304.97	254211	316.577	6644215	8274.24	1.16482	2.3948	1	803	13.5305	Mock
1071	1779677	863.502	43873880	21287.7	5277862	2560.83	625889	303.682	4882717	2369.1	1.4291	4.20614	1	2061	43.8739	Mock
1072	42261908	34220.2	29996590	24288.7	13116551	10620.7	365113	295.638	13062184	10576.7	1.0642	1.68711	1	1235	29.9966	Mock
1073	32766636	20028.5	42130104	25751.9	16394040	10020.8	466232	284.983	16233664	9922.78	1.19046	3.37508	1	1636	42.1301	Mock
1074	1057023	479.593	46513932	21104.3	7845272	3559.56	598910	271.738	7458159	3383.92	1.1239	1.9905	1	2204	46.5139	Mock
1075	40399612	34006.4	34912188	29387.4	23552434	19825.3	286991	241.575	23318000	19627.9	1.05143	1.72675	1	1188	34.9122	Mock
1077	384049	694.483	12386205	22398.2	3667875	6632.69	49218	89.0018	3331816	6024.98	1.04202	1.4875	1	553	12.3862	Mock
1078	391413	340.952	21784962	18976.4	4562921	3974.67	307904	268.209	2980396	2596.16	1.29779	3.51132	1	1148	21.785	Mock
1079	392591	323.386	21529732	17734.5	2988825	2461.96	361700	297.941	2367913	1950.5	1.15923	3.06486	1	1214	21.5297	Mock
1080	41625044	30948	35229208	26192.7	21775518	16190	404041	300.402	21681552	16120.1	1.10666	2.53461	1	1345	35.2292	Mock
1081	856098	498.892	46445712	27066.3	38431920	22396.2	513964	299.513	37668236	21951.2	1.08322	2.25	1	1716	46.4457	Mock
1084	845570	508.461	47304800	28445.5	39692672	23868.1	548937	330.088	37384904	22480.4	1.0555	2.02516	1	1663	47.3048	Mock
1085	5986834	6053.42	31028702	31373.8	27480520	27786.2	173959	175.894	27442604	27747.8	1.01005	1.48129	1	989	31.0287	Mock
1086	69032448	43362.1	33969048	21337.3	12850319	8071.81	500507	314.389	12686503	7968.91	1.14656	2.88689	1	1592	33.969	Mock
1088	51200728	31030.7	34972696	21195.6	17799604	10787.6	458509	277.884	15968781	9678.05	1.24289	3.11742	1	1650	34.9727	Mock
1089	40828052	22707.5	40344264	22438.4	19484550	10836.8	533856	296.917	18953476	10541.4	1.05212	2.11847	1	1798	40.3443	Mock
1091	1621254	808.605	32607310	16263	22992848	11467.8	649589	323.985	22734394	11338.9	1.27626	1.67871	1	2005	32.6073	Mock
1092	532059	646.487	21118882	25660.9	6236675	7577.98	288103	350.064	6221332	7559.33	1.03028	1.79951	1	823	21.1189	Mock
1094	41114172	28751.2	41148204	28775	19423860	13583.1	468364	327.527	18896252	13214.2	1.02271	1.4986	1	1430	41.1482	Mock
1095	419757	351.261	19399206	16233.6	2924308	2447.12	355254	297.284	2687874	2249.27	1.15594	2.93729	1	1195	19.3992	Mock
1096	446837	411.074	18803422	17298.5	4672806	4298.81	301719	277.57	4626834	4256.52	1.15084	2.86953	1	1087	18.8034	Mock
1097	5277882	2691.42	46688116	23808.3	32428118	16536.5	602949	307.47	31886048	16260.1	1.13882	2.61989	1	1961	46.6881	Mock
1098	14565807	16976.5	23805294	27745.1	4688514	5464.47	187657	218.714	4542454	5294.24	1.06212	1.84223	1	858	23.8053	Mock
1099	5548569	6918.41	23523532	29331.1	10426631	13000.8	251796	313.96	10340893	12893.9	1.02893	1.42768	1	802	23.5235	Mock
1101	891579	611.928	46853672	32157.6	38153456	26186.3	482299	331.022	37968296	26059.2	1.1155	2.74658	1	1457	46.8537	Mock
1103	354057	349.859	18690526	18468.9	1947579	1924.49	287577	284.167	1904043	1881.47	1.25462	3.26484	1	1012	18.6905	Mock
1104	873864	838.641	23792852	22833.8	2834023	2719.79	289869	278.185	2762079	2650.75	1.14654	2.66667	1	1042	23.7929	Mock
1106	1084625	1300.51	20755514	24886.7	12691424	15217.5	233005	279.383	12202398	14631.2	1.01217	1.48321	1	834	20.7555	Mock
1107	256477	267.721	19957186	20832.1	1847800	1928.81	257949	269.258	1646316	1718.49	1.11507	2.60268	1	958	19.9572	Mock
1108	54064552	45280.2	27190710	22772.8	12224804	10238.5	423093	354.349	12165934	10189.2	1.21292	3.61925	1	1194	27.1907	Mock
1110	476602	609.465	21324392	27269	3146614	4023.8	274057	350.457	3061192	3914.57	1.06692	2.05478	1	782	21.3244	Mock
1111	326949	325.322	21082964	20978.1	2793937	2780.04	370941	369.096	2754338	2740.63	1.30906	4.43694	1	1005	21.083	Mock
1112	1630522	869.612	38262204	20406.5	12248463	6532.51	688362	367.126	11523200	6145.71	1.26591	2.08525	1	1875	38.2622	Mock
1113	49056328	27132.9	43933112	24299.3	27631388	15282.8	508734	281.379	27172566	15029.1	1.11671	1.99894	1	1808	43.9331	Mock
1114	300739	329.758	20129870	22072.2	3344944	3667.7	216126	236.98	3307860	3627.04	1.07363	2.24781	1	912	20.1299	Mock
1116	26180230	20200.8	22464988	17334.1	8.3798e+06	6465.9	416268	321.194	8263604	6376.24	1.13521	2.81559	1	1296	22.465	Mock
1117	2070209	1312.75	44949824	28503.4	31946226	20257.6	533359	338.211	31756344	20137.2	1.21125	3.58719	1	1577	44.9498	Mock
1118	865559	513.38	44443552	26360.4	12976700	7696.74	577340	342.432	12764523	7570.89	1.28867	2.51256	1	1686	44.4436	Mock
1119	918758	560.56	41402192	25260.6	40012184	24412.6	535757	326.88	38785024	23663.8	1.07419	2.42788	1	1639	41.4022	Mock
1121	332984	393.133	21035762	24835.6	4948901	5842.86	385486	455.119	4844272	5719.33	1.20527	3.51061	1	847	21.0358	Mock
1122	514598	531.61	22723462	23474.7	3630367	3750.38	418365	432.195	3225908	3332.55	1.04202	1.74538	1	968	22.7235	Mock
1124	548165	549.264	20303982	20344.7	7531347	7546.44	259010	259.529	6886220	6900.02	1.25065	2.24592	1	998	20.304	Mock
1126	342683	315.256	21019044	19336.7	2701345	2485.14	309862	285.062	2318816	2133.23	1.05324	1.75387	1	1087	21.019	Mock
1127	540022	509.936	19529628	18441.6	5758116	5437.31	342294	323.224	5600942	5288.9	1.29104	4.2729	1	1059	19.5296	Mock
1128	594540	429.271	43103016	31121.3	18211454	13149.1	420320	303.48	17977608	12980.2	1.14493	3.01226	1	1385	43.103	Mock
1130	296042	304.57	20237096	20820.1	3496881	3597.61	226425	232.948	3319863	3415.5	1.23585	3.72559	1	972	20.2371	Mock
1132	681478	744.785	20966532	22914.2	7310113	7989.19	384174	419.862	6565749	7175.68	1.11981	2.52814	1	915	20.9665	Mock
1134	430535	391.395	19853340	18048.5	3350401	3045.82	309821	281.655	2401528	2183.21	1.07254	2.21909	1	1100	19.8533	Mock
1135	473637	495.955	20355078	21314.2	3744844	3921.3	389540	407.895	3233935	3386.32	1.09776	2.02675	1	955	20.3551	Mock
1136	52930120	33394.4	37088364	23399.6	19371494	12221.8	446725	281.845	18931510	11944.2	1.06642	2.2267	1	1585	37.0884	Mock
1137	1109459	698.652	43177644	27190	49610512	31240.9	519000	326.826	49201160	30983.1	1.18112	3.10093	1	1588	43.1776	Mock
1138	24495320	20328.1	21632542	17952.3	6071342	5038.46	449873	373.339	5.90819e+06	4903.06	1.30592	4.08931	1	1205	21.6325	Mock
1139	218480	223.167	19594534	20014.8	2110616	2155.89	242052	247.244	2.08769e+06	2132.47	1.08836	2.23289	1	979	19.5945	Mock
1140	766013	759.934	18153614	18009.5	2467873	2448.29	412706	409.431	2436260	2416.92	1.23646	2.08409	1	1008	18.1536	Mock
1141	6339293	5624.93	22495348	19960.4	4286319	3803.3	347341	308.2	3939567	3495.62	1.23778	3.36447	1	1127	22.4953	Mock
1142	40514888	31602.9	23698632	18485.7	8344598	6509.05	424238	330.919	8091897	6311.93	1.10077	2.60374	1	1282	23.6986	Mock
1143	713109	591.792	21107068	17516.2	2829099	2347.8	422094	350.285	2517397	2089.13	1.04143	1.87241	1	1205	21.1071	Mock
1144	14951321	7236.84	40119940	19419.1	9938055	4810.29	765375	370.462	9773062	4730.43	1.21494	2.69046	1	2066	40.1199	Mock
1145	395653	398.041	18872410	18986.3	2878055	2895.43	196522	197.708	2825761	2842.82	1.2107	3.05116	1	994	18.8724	Mock
1146	36384036	13903	42534256	16253.1	14527177	5551.08	708669	270.794	14470077	5529.26	1.83046	4.56755	1	2617	42.5343	Mock
1147	51944736	39381.9	23801020	18044.7	9462430	7173.94	387938	294.115	9315441	7062.5	1.06553	2.00678	1	1319	23.801	Mock
1148	28428746	22944.9	35049632	28288.6	15620181	12607.1	325740	262.906	15295560	12345.1	1.06939	2.2077	1	1239	35.0496	Mock
1149	783702	370.545	38655788	18277	12089105	5715.89	435629	205.971	11998419	5673.01	1.08148	2.43214	1	2115	38.6558	Mock
1151	1033509	606.519	39576180	23225.5	11412145	6697.27	698974	410.196	11351474	6661.66	1.18435	2.61873	1	1704	39.5762	Mock
1152	152761	186.749	12965573	15850.3	641150	783.802	159878	195.45	638244	780.249	1.38774	5	1	818	12.9656	Mock
1153	33725572	10229.2	53939508	16360.2	33613552	10195.2	726291	220.288	33136914	10050.6	1.45546	3.85295	1	3297	53.9395	Mock
1154	282061	321.987	16013773	18280.6	1972324	2251.51	280339	320.022	1943874	2219.03	1.25607	3.77335	1	876	16.0138	Mock
1155	541680	440.033	37109304	30145.7	24284298	19727.3	458258	372.265	24175614	19639	1.05217	2.03725	1	1231	37.1093	Mock
1156	1133853	452.998	42776344	17090	12271539	4902.73	407899	162.964	12122886	4843.34	1.18342	2.28147	1	2503	42.7763	Mock
1157	299666	543.858	13635255	24746.4	2772818	5032.34	234188	425.024	2758326	5006.04	1.0831	1.85336	1	551	13.6353	Mock
1159	323675	475.993	13034162	19167.9	2480507	3647.8	204248	300.365	2458499	3615.44	1.0272	1.64956	1	680	13.0342	Mock
1160	860122	565.87	39495964	25984.2	36591940	24073.6	641980	422.355	36428340	23966	1.12209	2.26901	1	1520	39.496	Mock
1161	1908897	950.646	38248992	19048.3	10660530	5309.03	610666	304.117	10488145	5223.18	1.43003	3.57016	1	2008	38.249	Mock
1162	14041622	15413.4	17128450	18801.8	4210590	4621.94	303615	333.277	4155422	4561.39	1.08837	2.25246	1	911	17.1285	Mock
1163	20415646	16530.9	40099920	32469.6	36267972	29366.8	581460	470.818	36167440	29285.4	1.02398	1.7411	1	1235	40.0999	Mock
1164	499757	506.853	21223958	21525.3	2454618	2489.47	405260	411.014	2434300	2468.86	1.35216	4.228	1	986	21.224	Mock
1165	6275290	5643.25	20833740	18735.4	8974658	8070.74	398858	358.685	8937210	8037.06	1.1966	3.01401	1	1112	20.8337	Mock
1166	527405	597.288	20940408	23715.1	5506635	6236.28	281592	318.904	5474284	6199.64	1.07368	2.09551	1	883	20.9404	Mock
1168	422162	463.405	18558964	20372.1	5153576	5657.05	275892	302.845	5005826	5494.87	1.09444	2.24479	1	911	18.559	Mock
1169	298767	320.222	19520296	20922.1	2419688	2593.45	315928	338.615	2387856	2559.33	1.06993	1.94563	1	933	19.5203	Mock
1170	198394	314.911	18997036	30154	1597682	2536	156059	247.713	1578339	2505.3	1.03154	1.70794	1	630	18.997	Mock
1171	275593	280.359	19395300	19730.7	1942803	1976.4	300716	305.917	1916448	1949.59	1.17215	3.09664	1	983	19.3953	Mock
1172	335877	444.282	12926490	17098.5	3465157	4583.54	234435	310.099	3424371	4529.59	1.06313	2.09788	1	756	12.9265	Mock
1173	1030869	709.476	44407156	30562.4	51260472	35279.1	496674	341.827	51104740	35171.9	1.05294	1.68043	1	1453	44.4072	Mock
1174	501452	455.451	20012374	18176.5	3172760	2881.71	376101	341.599	3074894	2792.82	1.03935	1.51317	1	1101	20.0124	Mock
1175	342818	354.884	20325422	21040.8	2913355	3015.9	356906	369.468	2875722	2976.94	1.12541	2.50699	1	966	20.3254	Mock
1176	483334	571.317	20418500	24135.3	6078076	7184.49	335573	396.658	6047719	7148.6	1.08414	2.2626	1	846	20.4185	Mock
1177	807819	497.732	40007924	24650.6	41808192	25759.8	516442	318.202	41579508	25618.9	1.0946	2.32421	1	1623	40.0079	Mock
1178	358179	389.325	20788270	22595.9	2479185	2694.77	263705	286.636	2415016	2625.02	1.09746	2.28448	1	920	20.7883	Mock
1179	5982209	5022.85	33105278	27796.2	26187032	21987.4	490861	412.142	26086550	21903.1	1.10354	2.60637	1	1191	33.1053	Mock
1181	1274008	856.188	39016812	26221	22916612	15400.9	576758	387.606	22722288	15270.4	1.13325	2.42444	1	1488	39.0168	Mock
1182	62569672	44344.2	27491878	19484	18063350	12801.8	479558	339.871	17873398	12667.2	1.10382	2.61614	1	1411	27.4919	Mock
1183	38650276	26454.7	28770326	19692.2	24275700	16615.8	458676	313.947	24075636	16478.9	1.09157	2.3224	1	1461	28.7703	Mock
1186	512401	691.499	19008842	25653	8150519	10999.4	275806	372.208	8136696	10980.7	1.06862	2.0721	1	741	19.0088	Mock
1188	321189	263.919	18435182	15148.1	2419815	1988.34	266400	218.899	2181592	1792.6	1.1422	2.89414	1	1217	18.4352	Mock
1190	48693380	21052	55612748	24043.6	25663682	11095.4	582626	251.892	25486610	11018.9	1.39278	1.71845	1	2313	55.6127	Mock
1191	798551	623.868	38973712	30448.2	36079224	28186.9	549335	429.168	35978920	28108.5	1.06074	1.95598	1	1280	38.9737	Mock
1192	41780196	34787.8	22665832	18872.5	10039837	8359.56	421014	350.553	9976046	8306.45	1.23578	3.54627	1	1201	22.6658	Mock
1193	122200	151.613	10903730	13528.2	743085	921.942	158476	196.62	734380	911.141	1.14026	2.49024	1	806	10.9037	Mock
1194	135784	169.096	9168593	11417.9	1129378	1406.45	153107	190.669	1071636	1334.54	1.23369	3.51171	1	803	9.16859	Mock
1195	35147484	22022.2	28558986	17894.1	8333864	5221.72	422758	264.886	7892715	4945.31	1.40405	2.46943	1	1596	28.559	Mock
1196	41181340	24973.5	48325956	29306.2	18989418	11515.7	377725	229.063	18535038	11240.2	1.04011	1.65039	1	1649	48.326	Mock
1197	820263	450.694	45604900	25057.6	27641810	15187.8	495873	272.458	26964116	14815.4	1.05665	1.99728	1	1820	45.6049	Mock
1198	33391482	24039.9	30871268	22225.5	16917956	12180	408714	294.251	16847558	12129.3	1.1028	2.31892	1	1389	30.8713	Mock
1199	24148054	21735.4	26991688	24294.9	9665343	8699.68	358698	322.86	9528657	8576.65	1.07961	2.14539	1	1111	26.9917	Mock
1200	17794856	18084.2	12933143	13143.4	8652601	8793.29	302629	307.55	8.24925e+06	8383.39	1.05451	1.66267	1	984	12.9331	Mock
1203	30074534	22327	26322938	19541.9	6819603	5062.81	410403	304.679	6727448	4994.39	1.45753	5.95037	1	1347	26.3229	Mock
1205	588307	546.246	25011354	23223.2	6683358	6205.53	296608	275.402	6656973	6181.03	1.06665	1.58866	1	1077	25.0114	Mock
1206	16926514	17576.9	13556107	14077	2444404	2538.32	189586	196.87	2.04922e+06	2127.95	1.07971	2.1696	1	963	13.5561	Mock
1209	2178467	1033.92	51662948	24519.7	28824142	13680.2	589500	279.782	28514762	13533.3	1.05254	1.99575	1	2107	51.6629	Mock
1210	23192740	17269.4	24729718	18413.8	6826015	5082.66	411360	306.299	6690812	4981.99	1.28157	4.19677	1	1343	24.7297	Mock
1211	324450	289.171	22501734	20055	2.87952e+06	2566.42	280882	250.34	2795620	2491.64	1.17782	3.3094	1	1122	22.5017	Mock
1212	383479	369.44	20538272	19786.4	3335118	3213.02	355548	342.532	1751150	1687.04	1.17607	3.05218	1	1038	20.5383	Mock
1214	4665685	5016.87	14862248	15980.9	2134638	2295.31	194711	209.367	1864319	2004.64	1.16232	2.6873	1	930	14.8622	Mock
1215	561700	587.552	25149120	26306.6	7099948	7426.72	298463	312.2	7063713	7388.82	1.04321	1.44121	1	956	25.1491	Mock
1216	320468	301.475	25377488	23873.5	2169223	2040.66	459784	432.534	2061154	1939	1.1684	3.22201	1	1063	25.3775	Mock
1217	2.52101e+06	2211.41	15486796	13584.9	1134842	995.475	201349	176.622	890418	781.068	1.18982	3.17642	1	1140	15.4868	Mock
1219	1303695	819.419	47430232	29811.6	53997452	33939.3	700514	440.298	51064432	32095.8	1.05257	1.59902	1	1591	47.4302	Mock
1220	26883886	12440.5	48938176	22646.1	14629823	6769.93	745800	345.118	13042229	6035.27	1.35218	3.43427	1	2161	48.9382	Mock
1221	512702	565.896	27413730	30258	4838374	5340.37	289069	319.061	4763378	5257.59	1.04369	1.59341	1	906	27.4137	Mock
1223	47131244	33569.3	30312168	21589.9	14995706	10680.7	394189	280.761	14889040	10604.7	1.2211	3.26129	1	1404	30.3122	Mock
1224	283099	234.548	19586192	16227.2	3086838	2557.45	378498	313.586	2954589	2447.88	1.19429	3.13622	1	1207	19.5862	Mock
1225	44584584	30684.5	36096856	24843	20287808	13962.7	538485	370.602	20152978	13869.9	1.08819	2.1078	1	1453	36.0969	Mock
1226	547337	560.796	24910346	25522.9	7078056	7252.11	325735	333.745	7054476	7227.95	1.08436	2.18357	1	976	24.9103	Mock
1227	2870583	2145.43	16428182	12278.2	3337228	2494.19	337417	252.18	3207004	2396.86	1.11766	1.78933	1	1338	16.4282	Mock
1228	37379888	32646.2	31635088	27628.9	20533264	17933	429573	375.173	20459468	17868.5	1.0282	1.45794	1	1145	31.6351	Mock
1229	40182980	15220.8	55346376	20964.5	20754440	7861.53	743522	281.637	20563306	7789.13	1.68814	4.74361	1	2640	55.3464	Mock
1230	262153	240.287	18889530	17314	2621371	2402.72	286951	263.017	2562074	2348.37	1.24343	3.53722	1	1091	18.8895	Mock
1231	376446	370.883	21378554	21062.6	1520628	1498.16	256938	253.141	1470063	1448.34	1.17749	2.80715	1	1015	21.3786	Mock
1232	242051	267.164	23187374	25593.1	1167095	1288.18	315807	348.573	1126033	1242.86	1.16985	3.08168	1	906	23.1874	Mock
1235	32774170	12634.6	53346164	20565.2	13459031	5188.52	929020	358.142	13159172	5072.93	1.35734	2.10953	1	2594	53.3462	Mock
1237	532729	509.301	24404846	23331.6	7922037	7573.65	319048	305.017	7811650	7468.12	1.07447	2.20248	1	1046	24.4048	Mock
1238	233275	223.016	20163972	19277.2	1493475	1427.8	334482	319.772	1471986	1407.25	1.13461	3.0325	1	1046	20.164	Mock
1240	12052944	13362.5	23355632	25893.2	7.42781e+06	8234.82	454608	504	7409096	8214.08	1.21042	3.47519	1	902	23.3556	Mock
1241	42128400	32183.7	24472486	18695.6	16409097	12535.6	363150	277.426	16268491	12428.2	1.09224	1.68278	1	1309	24.4725	Mock
1242	35769968	19872.2	51744700	28747.1	27233198	15129.6	603670	335.372	27048552	15027	1.09795	2.50831	1	1800	51.7447	Mock
1245	279018	224.291	22022260	17702.8	1823844	1466.11	371022	298.249	1777736	1429.05	1.06251	2.25804	1	1244	22.0223	Mock
1246	342216	304.734	22141130	19716.1	2739395	2439.35	375925	334.751	2688874	2394.37	1.18035	3.05924	1	1123	22.1411	Mock
1247	1136607	514.302	42363008	19168.8	24531238	11100.1	589784	266.871	24061400	10887.5	1.5678	5.37978	1	2210	42.363	Mock
1248	348150	347.455	25462592	25411.8	3373344	3366.61	302572	301.968	3289084	3282.52	1.19737	3.44622	1	1002	25.4626	Mock
1249	229676	271.164	20424774	24114.3	2208694	2607.67	256111	302.374	2.05183e+06	2422.47	1.08278	2.38135	1	847	20.4248	Mock
1250	245704	347.04	15891039	22445	3283306	4637.44	214342	302.743	3252136	4593.41	1.18854	3.35734	1	708	15.891	Mock
1252	40997948	29516.2	46768596	33670.7	21019850	15133.1	448916	323.194	20916348	15058.6	1.14692	2.76757	1	1389	46.7686	Mock
1253	336090	329.5	22379564	21940.7	3488516	3420.11	426412	418.051	3419651	3352.6	1.38075	4.03694	1	1020	22.3796	Mock
1254	628160	425.295	30760080	20826.1	3818681	2585.43	415795	281.513	3.70859e+06	2510.9	1.13821	1.8179	1	1477	30.7601	Mock
1257	353635	349.787	24351658	24086.7	1863824	1843.55	313881	310.466	1570211	1553.13	1.05966	1.97824	1	1011	24.3517	Mock
1258	34391460	20996	48135732	29386.9	24958002	15236.9	545515	333.037	24818782	15151.9	1.08168	2.36791	1	1638	48.1357	Mock
1260	40248692	34022.6	29022708	24533.1	8234090	6960.35	413963	349.926	8176861	6911.97	1.17531	3.20879	1	1183	29.0227	Mock
1261	1554296	664.797	52627836	22509.8	43040520	18409.1	959652	410.459	42208380	18053.2	1.21526	2.2637	1	2338	52.6278	Mock
1262	4861136	4647.36	22905234	21897.9	8237040	7874.8	407090	389.187	8207748	7846.8	1.23814	3.55112	1	1046	22.9052	Mock
1264	1040146	665.48	54356268	34776.9	42892868	27442.7	664098	424.887	42731232	27339.2	1.06223	2.0876	1	1563	54.3563	Mock
1265	50386560	37970.3	41653372	31389.1	18442954	13898.2	581972	438.562	18357572	13833.9	1.17508	3.32532	1	1327	41.6534	Mock
1266	22407424	21219.2	24925022	23603.2	6328001	5992.43	300121	284.206	6281924	5948.79	1.17858	3.14636	1	1056	24.925	Mock
1267	26031036	25953.2	29616382	29527.8	8221916	8197.32	367359	366.26	8112114	8087.85	1.04447	1.94317	1	1003	29.6164	Mock
1269	34308484	27381.1	26419850	21085.3	7599907	6065.37	448726	358.121	7540001	6017.56	1.13782	2.63915	1	1253	26.4199	Mock
1270	7418967	6106.15	23457176	19306.3	4284449	3526.3	452607	372.516	4226827	3478.87	1.09364	2.39951	1	1215	23.4572	Mock
1273	6504908	6854.49	21783996	22954.7	2649566	2791.96	407349	429.24	2579467	2718.09	1.25545	3.99579	1	949	21.784	Mock
1275	46156088	37617	28687094	23379.9	10379739	8459.45	474966	387.095	10274119	8373.37	1.22842	3.68186	1	1227	28.6871	Mock
1276	279257	270.336	21207616	20530.1	2957259	2862.79	337555	326.772	2871972	2780.22	1.1981	3.25983	1	1033	21.2076	Mock
1277	603493	481.638	25586246	20420	3454271	2756.8	419547	334.834	3390488	2705.9	1.14929	2.97687	1	1253	25.5862	Mock
1279	618915	329.21	46313364	24634.8	29160490	15510.9	637428	339.057	28979576	15414.7	1.07548	2.36948	1	1880	46.3134	Mock
1281	30151478	19390	46086776	29637.8	16109147	10359.6	471213	303.031	15969443	10269.7	1.10282	2.55258	1	1555	46.0868	Mock
1282	48526236	28461.1	30636612	17968.7	13609320	7982.01	512650	300.675	13490445	7912.28	1.1328	2.91409	1	1705	30.6366	Mock
1283	531271	396.175	24418934	18209.5	2620777	1954.35	449193	334.969	2480465	1849.71	1.33358	2.62776	1	1341	24.4189	Mock
1284	51955400	32350.8	38604276	24037.5	12391163	7715.54	583151	363.108	12103543	7536.45	1.05565	2.0297	1	1606	38.6043	Mock
1285	390491	372.606	22462372	21433.6	2688284	2565.16	353679	337.48	2663154	2541.18	1.25156	3.82197	1	1048	22.4624	Mock
1286	333025	318.684	24218202	23175.3	3479148	3329.33	357272	341.887	3407358	3260.63	1.03932	1.77438	1	1045	24.2182	Mock
1287	4593594	3710.5	23123896	18678.4	2841927	2295.58	399776	322.921	2814259	2273.23	1.093	2.50889	1	1238	23.1239	Mock
1289	516558	417.252	25431254	20542.2	7244681	5851.92	396593	320.35	7.10872e+06	5742.1	1.11051	2.56441	1	1238	25.4313	Mock
1290	404168	350.84	25267810	21933.9	3781046	3282.16	425176	369.076	3756637	3260.97	1.11943	2.0182	1	1152	25.2678	Mock
1291	756261	466.54	53329944	32899.4	38006716	23446.5	749206	462.188	37920244	23393.1	1.18042	3.21195	1	1621	53.3299	Mock
1292	287538	338.28	25071834	29496.3	1395349	1641.59	194316	228.607	1363034	1603.57	1.06852	2.20824	1	850	25.0718	Mock
1293	983614	405.614	48764272	20109	8927279	3681.35	808738	333.5	8687284	3582.39	1.25532	3.59876	1	2425	48.7643	Mock
1294	257305	236.711	21629680	19898.5	2220950	2043.19	323708	297.799	2187463	2012.39	1.10318	2.52968	1	1087	21.6297	Mock
1295	714435	406.622	45732856	26028.9	6123856	3485.4	647365	368.449	5684100	3235.12	1.11632	2.05873	1	1757	45.7329	Mock
1296	879610	407.415	48150136	22302.1	9596194	4444.74	586427	271.62	9394120	4351.14	1.48146	3.09174	1	2159	48.1501	Mock
1297	417174	428.75	23805452	24466	2674191	2748.4	336446	345.782	2617156	2689.78	1.06045	2.27133	1	973	23.8055	Mock
1298	22674356	17853.8	42528792	33487.2	46968096	36982.8	269392	212.12	46867192	36903.3	1.01551	1.48425	1	1270	42.5288	Mock
1299	725269	554.487	22024056	16838	2467535	1886.49	416284	318.26	2153205	1646.18	1.30758	1.83757	1	1308	22.0241	Mock
1300	342778	315.634	25282828	23280.7	3898471	3589.75	360805	332.233	3861444	3555.66	1.14782	2.84177	1	1086	25.2828	Mock
1301	462341	830.056	11728504	21056.6	5255616	9435.58	122128	219.26	5239058	9405.85	1.1905	3.13574	1	557	11.7285	Mock
1302	34000892	41363.6	27675102	33668	10205912	12416	410712	499.65	10167101	12368.7	1.03005	1.78061	1	822	27.6751	Mock
1303	50915980	44507	30370888	26548	12312605	10762.8	532252	465.255	12268543	10724.3	1.06445	2.1486	1	1144	30.3709	Mock
1306	1049840	671.253	48991764	31324.7	40213460	25711.9	520135	332.567	39856496	25483.7	1.07519	2.21086	1	1564	48.9918	Mock
1307	428622	349.325	23335908	19018.7	2816456	2295.4	384750	313.57	2756800	2246.78	1.09295	2.48983	1	1227	23.3359	Mock
1308	46325728	41659.8	30305628	27253.3	15127399	13603.8	469047	421.805	14861410	13364.6	1.04395	1.79018	1	1112	30.3056	Mock
1309	1703187	1009	50561912	29953.7	32248310	19104.4	463484	274.576	32087334	19009.1	1.12748	2.73818	1	1688	50.5619	Mock
1310	41111376	32836.6	27314102	21816.4	10377954	8289.1	491791	392.804	10317329	8240.68	1.35315	4.05286	1	1252	27.3141	Mock
1311	730129	780.887	23050432	24652.9	4190203	4481.5	436662	467.018	4079170	4362.75	1.06185	1.97439	1	935	23.0504	Mock
1312	314546	297.866	20690956	19593.7	2386622	2260.06	245002	232.009	2185064	2069.19	1.17135	3.11709	1	1056	20.691	Mock
1314	31475380	27298.7	26651240	23114.7	7508618	6512.24	348959	302.653	7416812	6432.62	1.07995	2.21157	1	1153	26.6512	Mock
1316	5462465	4061.31	22327500	16600.4	6014783	4471.96	488655	363.312	5906960	4391.79	1.21416	2.18127	1	1345	22.3275	Mock
1317	1207701	698.093	46458736	26854.8	5545147	3205.29	631085	364.789	5323063	3076.91	1.16305	2.64399	1	1730	46.4587	Mock
1319	1178243	672.13	53111324	30297.4	27343420	15598.1	476376	271.749	27151456	15488.6	1.13509	2.69295	1	1753	53.1113	Mock
1322	8.02649e+06	4111.93	39907624	20444.5	7787353	3989.42	663628	339.973	6879928	3524.55	1.3038	3.03324	1	1952	39.9076	Mock
1323	52486204	34282.3	34697004	22663	12703070	8297.24	505658	330.28	12521582	8178.69	1.05996	2.15415	1	1531	34.697	Mock
1324	1488252	1197.31	22016902	17712.7	5551715	4466.38	401887	323.32	5493055	4419.19	1.16918	3.17708	1	1243	22.0169	Mock
1325	237956	209.653	22542292	19861.1	1589251	1400.22	339870	299.445	1569115	1382.48	1.08409	2.29956	1	1135	22.5423	Mock
1326	427863	392.175	25181708	23081.3	3257308	2985.62	351188	321.896	3132567	2871.28	1.15121	2.06672	1	1091	25.1817	Mock
1328	314422	234.994	22675410	16947.2	1.56174e+06	1167.22	342024	255.623	1.53333e+06	1145.98	1.26506	2.81353	1	1338	22.6754	Mock
1330	912427	750.969	26821408	22075.2	8106521	6672.03	328575	270.432	7449875	6131.58	1.19372	1.89528	1	1215	26.8214	Mock
1331	384008	371.741	22573044	21851.9	4962989	4804.44	327644	317.177	4834431	4679.99	1.11963	2.13551	1	1033	22.573	Mock
1333	367965	300.871	23347164	19090.1	1807339	1477.79	393635	321.86	1519288	1242.26	1.11561	2.74225	1	1223	23.3472	Mock
1334	5328543	4321.61	39579980	32100.6	5004191	4058.55	388600	315.166	4952635	4016.74	1.15827	3.05758	1	1233	39.58	Mock
1335	253393	279.683	20789962	22947	2754625	3040.43	331080	365.43	2700172	2980.32	1.21272	3.46366	1	906	20.79	Mock
1337	290377	277.607	23792262	22745.9	1407442	1345.55	299488	286.317	1366289	1306.2	1.12751	2.73518	1	1046	23.7923	Mock
1338	55769796	36739	36719468	24189.4	14211018	9361.67	494169	325.54	13923507	9172.27	1.21256	3.20531	1	1518	36.7195	Mock
1339	48129444	25973.8	34680768	18716	9810027	5294.13	502698	271.289	9545340	5151.29	1.15261	2.34189	1	1853	34.6808	Mock
1341	5336424	4307.04	21626290	17454.6	5796863	4678.66	405144	326.993	5627844	4542.25	1.11116	2.15324	1	1239	21.6263	Mock
1342	53305292	30269.9	38657208	21951.8	20774962	11797.3	544483	309.19	19786930	11236.2	1.07371	2.31728	1	1761	38.6572	Mock
1343	59665632	35943.2	37319120	22481.4	17245734	10389	549691	331.139	16967796	10221.6	1.09611	2.02836	1	1660	37.3191	Mock
1345	404923	395.819	21897254	21404.9	3064219	2995.33	325784	318.459	2644246	2584.8	1.0856	2.40585	1	1023	21.8973	Mock
1346	223843	329.181	15254688	22433.4	1904629	2800.93	220747	324.628	1836636	2700.94	1.0572	1.92868	1	680	15.2547	Mock
1348	629544	787.915	25036658	31335	6328354	7920.34	183178	229.259	6125331	7666.25	1.10709	2.07398	1	799	25.0367	Mock
1350	34917060	19682.7	42402512	23902.2	15486977	8729.98	442309	249.329	14492908	8169.62	1.06178	1.96439	1	1774	42.4025	Mock
1351	371093	380.218	22889340	23452.2	3342723	3424.92	302228	309.66	3276505	3357.07	1.15488	2.98878	1	976	22.8893	Mock
1352	617773	492.642	23168186	18475.4	4733756	3774.93	449987	358.841	4206123	3354.16	1.13589	2.34708	1	1254	23.1682	Mock
1353	375880	345.161	18889402	17345.6	3085129	2832.99	403770	370.771	2830906	2599.55	1.24682	3.93492	1	1089	18.8894	Mock
1354	42804036	17135.3	48949388	19595.4	16082969	6438.34	699317	279.951	15826662	6335.73	1.53265	3.74439	1	2498	48.9494	Mock
1355	12685678	7609.88	48682220	29203.5	25858642	15512.1	602818	361.618	25501698	15298	1.17113	2.89784	1	1667	48.6822	Mock
1356	21556572	17384.3	25982436	20953.6	10378880	8370.06	510583	411.76	10353770	8349.81	1.20554	3.47512	1	1240	25.9824	Mock
1357	288100	290.131	22549982	22708.9	2274007	2290.04	282319	284.309	2.0695e+06	2084.09	1.26667	3.96897	1	993	22.55	Mock
1358	281870	240.709	21079630	18001.4	1597310	1364.06	291012	248.516	1510409	1289.85	1.09809	2.62457	1	1171	21.0796	Mock
1360	308508	251.638	21142366	17245	2712759	2212.69	403980	329.511	2553782	2083.02	1.09385	2.166	1	1226	21.1424	Mock
1362	35927804	40966.7	28078022	32016	12033667	13721.4	376934	429.799	12012048	13696.7	1.0298	1.59863	1	877	28.078	Mock
1363	236044	316.838	22952232	30808.4	2039163	2737.13	247832	332.66	2025055	2718.19	1.05344	2.12886	1	745	22.9522	Mock
1364	31407860	35014.3	25667494	28614.8	12735923	14198.4	328014	365.679	12667100	14121.6	1.0301	1.63586	1	897	25.6675	Mock
1366	14014705	16429.9	25220790	29567.2	9299282	10901.9	335591	393.424	9272597	10870.6	1.03773	1.70746	1	853	25.2208	Mock
1368	19223826	20670.8	22711592	24421.1	11625561	12500.6	300891	323.539	11605611	12479.2	1.02221	1.51772	1	930	22.7116	Mock
1369	328896	422.746	23456202	30149.4	3149369	4048.03	246769	317.184	3130270	4023.48	1.04962	1.93974	1	778	23.4562	Mock
1370	41702436	33794.5	31004862	25125.5	18293180	14824.3	511059	414.148	18239580	14780.9	1.04711	1.57348	1	1234	31.0049	Mock
1371	484054	537.241	23591978	26184.2	5802729	6440.32	286002	317.427	5772182	6406.42	1.14239	2.61816	1	901	23.592	Mock
1372	417264	547.591	21293934	27944.8	5491136	7206.22	244557	320.941	5466058	7173.3	1.06058	2.01042	1	762	21.2939	Mock
1373	2064279	1313.15	27825408	17700.6	7.13347e+06	4537.83	386008	245.552	7.08728e+06	4508.45	1.11631	2.01158	1	1572	27.8254	Mock
1374	2532194	1783.24	32556132	22926.9	16926746	11920.2	595756	419.546	16866328	11877.7	1.06608	2.08571	1	1420	32.5561	Mock
1376	419756	402.065	20417292	19556.8	3265856	3128.21	263750	252.634	3210674	3075.36	1.29798	3.87948	1	1044	20.4173	Mock
1377	378722	481.835	21108956	26856.2	6348892	8077.47	272774	347.041	6339523	8065.55	1.08939	1.98758	1	786	21.109	Mock
1378	389003	522.152	18813022	25252.4	2492234	3345.28	270328	362.856	2469481	3314.74	1.05549	1.7162	1	745	18.813	Mock
1380	614724	947.186	19928512	30706.5	8463311	13040.5	246283	379.481	8435464	12997.6	1.02591	1.57319	1	649	19.9285	Mock
1381	672657	553.172	43254648	35571.3	28828000	23707.2	565963	465.43	28666688	23574.6	1.08699	1.66405	1	1216	43.2546	Mock
1382	502835	647.149	20549366	26447.1	3748555	4824.4	203447	261.837	3733918	4805.56	1.11758	2.11514	1	777	20.5494	Mock
1383	797288	711.229	39072408	34855	32864278	29316.9	378890	337.993	32775164	29237.4	1.02014	1.47101	1	1121	39.0724	Mock
1384	424461	559.237	21892904	28844.4	4408683	5808.54	227228	299.378	4398323	5794.89	1.04387	1.76447	1	759	21.8929	Mock
1385	28266140	14547.7	55600568	28615.8	22253398	11453.1	536611	276.177	22115224	11382	1.3405	2.64682	1	1943	55.6006	Mock
1387	180737	237.812	15891835	20910.3	1252441	1647.95	170985	224.98	1241697	1633.81	1.23218	3.86071	1	760	15.8918	Mock
1388	722180	341.456	36144944	17089.8	8778172	4150.44	499037	235.951	8641158	4085.65	1.25068	2.07383	1	2115	36.1449	Mock
1389	1648204	1175.61	50187964	35797.4	58508888	41732.4	471951	336.627	58397852	41653.2	1.02289	1.67071	1	1402	50.188	Mock
1390	564596	830.288	20600198	30294.4	9888214	14541.5	215163	316.416	9867234	14510.6	1.02369	1.52941	1	680	20.6002	Mock
1392	34165364	32631.7	38022348	36315.5	21075906	20129.8	288623	275.667	21016894	20073.4	1.04396	1.54468	1	1047	38.0223	Mock
1394	11121955	7039.21	44173984	27958.2	48160232	30481.2	602930	381.601	47994396	30376.2	1.24084	2.36111	1	1580	44.174	Mock
1395	1104849	919.176	41695712	34688.6	12593733	10477.3	474581	394.826	12586286	10471.1	1.01786	1.43178	1	1202	41.6957	Mock
1396	629695	581.973	20952892	19365	9143661	8450.7	229501	212.108	9109550	8419.18	1.26632	3.57557	1	1082	20.9529	Mock
1397	54196824	46203.6	35701908	30436.4	32360596	27587.9	411120	350.486	32265406	27506.7	1.081	1.84743	1	1173	35.7019	Mock
1399	53255716	40777.7	33921548	25973.6	15151065	11601.1	428121	327.811	14889799	11401.1	1.08771	2.19058	1	1306	33.9215	Mock
1400	19914918	17065.1	43709108	37454.2	52374144	44879.3	634263	543.499	52278928	44797.7	1.01456	1.44387	1	1167	43.7091	Mock
1401	21722736	20907.3	34012512	32735.8	16343635	15730.2	349459	336.342	16285246	15674	1.05679	1.72175	1	1039	34.0125	Mock
1404	504442	672.589	21435364	28580.5	7.02224e+06	9362.98	213896	285.195	6985221	9313.63	1.03471	1.67467	1	750	21.4354	Mock
1405	373377	385.72	20129010	20794.4	3388134	3500.14	284928	294.347	3339424	3449.82	1.11827	2.51909	1	968	20.129	Mock
1406	460912	815.773	20113510	35599.1	5498435	9731.74	62737	111.039	5477713	9695.07	1.03218	1.47434	1	565	20.1135	Mock
1407	524717	522.626	22093000	22005	4530010	4511.96	328748	327.438	4484954	4467.09	1.03592	1.59363	1	1004	22.093	Mock
1408	24415140	23959.9	22641530	22219.4	4434156	4351.48	453610	445.152	4400031	4317.99	1.13955	2.88322	1	1019	22.6415	Mock
1409	1500419	767.871	44738100	22895.7	14260921	7298.32	633996	324.461	14138194	7235.51	1.18017	2.61092	1	1954	44.7381	Mock
1410	351203	481.76	19949200	27365.2	3598469	4936.17	235312	322.787	3565277	4890.64	1.10693	2.5274	1	729	19.9492	Mock
1411	506655	722.76	20388872	29085.4	4705929	6713.17	296081	422.369	4678776	6674.43	1.02053	1.50927	1	701	20.3889	Mock
1412	43424888	34085.5	34807796	27321.7	18205966	14290.4	530938	416.749	18165902	14258.9	1.06574	1.59344	1	1274	34.8078	Mock
1413	357675	475	18680176	24807.7	3011972	3999.96	298821	396.841	2995434	3978	1.05317	1.85392	1	753	18.6802	Mock
1415	14329859	9287.01	42555972	27580	8038363	5209.57	483428	313.304	8.00272e+06	5186.46	1.31332	4.26312	1	1543	42.556	Mock
1416	820120	525.718	40757104	26126.3	14189046	9095.54	451506	289.427	13858942	8883.94	1.42777	4.11811	1	1560	40.7571	Mock
1417	389704	399.696	20907068	21443.1	4892786	5018.24	253556	260.057	4862153	4986.82	1.06925	2.02138	1	975	20.9071	Mock
1419	381891	440.474	18979394	21890.9	7.44624e+06	8588.51	218237	251.715	7417462	8555.32	1.11562	2.11929	1	867	18.9794	Mock
1420	41959448	45166.2	28704444	30898.2	28853570	31058.7	298755	321.588	28778150	30977.6	1.02539	1.41998	1	929	28.7044	Mock
1421	37669716	43248.8	28241322	32424	22716438	26080.9	303596	348.56	22672182	26030.1	1.01112	1.44776	1	871	28.2413	Mock
1422	35671868	44257.9	23576576	29251.3	11171252	13860.1	320747	397.949	11130851	13810	1.1023	2.12409	1	806	23.5766	Mock
1423	283528	374.047	20934354	27617.9	2418782	3191.01	226614	298.963	2391184	3154.6	1.03696	1.77895	1	758	20.9344	Mock
1424	451373	543.823	18028700	21721.3	6205942	7477.04	298785	359.982	6195310	7464.23	1.15132	2.31429	1	830	18.0287	Mock
1425	32947032	30088.6	27518028	25130.6	11593466	10587.6	361333	329.984	11561744	10558.7	1.08366	2.07932	1	1095	27.518	Mock
1426	8391294	11885.7	20088586	28454.1	7313703	10359.4	359574	509.312	7284850	10318.5	1.04713	1.85311	1	706	20.0886	Mock
1429	20727088	19191.7	36153760	33475.7	25889848	23972.1	482340	446.611	25831082	23917.7	1.05667	1.98704	1	1080	36.1538	Mock
1431	566556	685.903	22596444	27356.5	3931428	4759.6	242022	293.005	3855737	4667.96	1.05811	1.92077	1	826	22.5964	Mock
1435	31238512	29694.4	26610554	25295.2	12070328	11473.7	323762	307.759	11935461	11345.5	1.08861	2.48439	1	1052	26.6106	Mock
1441	411600	369.479	25830690	23187.3	4291516	3852.35	340145	305.337	4255856	3820.34	1.20362	3.3672	1	1114	25.8307	Mock
1442	624355	445.65	29617918	21140.6	10981523	7838.35	224052	159.923	10968924	7829.35	1.27615	1.95535	1	1401	29.6179	Mock
1443	656951	657.609	24564042	24588.6	8046304	8054.36	234751	234.986	8027224	8035.26	1.20653	2.72352	1	999	24.564	Mock
1444	565411	757.924	22283680	29870.9	11880169	15925.2	226527	303.655	11860959	15899.4	1.03001	1.54886	1	746	22.2837	Mock
1445	838775	388.682	50660896	23475.9	9268564	4294.98	579164	268.38	9216276	4270.75	1.31045	3.85871	1	2158	50.6609	Mock
1446	261882	259.546	25494516	25267.1	1896133	1879.22	255018	252.743	1856028	1839.47	1.19609	3.47374	1	1009	25.4945	Mock
1448	30929690	33692.5	27978190	30477.3	12040928	13116.5	268897	292.916	12017587	13091.1	1.02447	1.39978	1	918	27.9782	Mock
1449	39784136	29667.5	44104384	32889.2	24194232	18041.9	417349	311.222	23837196	17775.7	1.05748	2.00967	1	1341	44.1044	Mock
1453	351097	349.003	23001486	22864.3	2217021	2203.8	331107	329.132	2.09627e+06	2083.77	1.06213	1.9165	1	1006	23.0015	Mock
1455	277784	288.757	26306152	27345.3	1521641	1581.75	252720	262.703	1509715	1569.35	1.14506	2.74636	1	962	26.3062	Mock
1456	4958069	2537.39	46080404	23582.6	10063408	5150.16	620548	317.578	9672978	4950.35	1.36871	3.3027	1	1954	46.0804	Mock
1457	483812	462.535	26544808	25377.4	2637126	2521.15	300425	287.213	2550908	2438.73	1.24564	3.94073	1	1046	26.5448	Mock
1458	279607	318.822	22324330	25455.3	3741100	4265.79	243005	277.087	3.68301e+06	4199.55	1.17784	3.2992	1	877	22.3243	Mock
1460	40828208	26460.3	51152548	33151.4	22858018	14814	423598	274.529	22620900	14660.3	1.11281	2.7044	1	1543	51.1525	Mock
1461	10710579	13190.4	23788712	29296.4	4277806	5268.23	262208	322.916	4256172	5241.59	1.07915	2.10883	1	812	23.7887	Mock
1464	539945	471.98	20975998	18335.7	5720527	5000.46	204335	178.615	5605225	4899.67	1.39154	3.01939	1	1144	20.976	Mock
1465	36266800	27897.5	38627236	29713.3	11822092	9093.92	404176	310.905	11746150	9035.5	1.22742	3.79908	1	1300	38.6272	Mock
1467	40764808	26574.2	39990664	26069.5	16774464	10935.1	475317	309.855	16567046	10799.9	1.09588	2.40572	1	1534	39.9907	Mock
1469	49364452	35412.1	38936740	27931.7	13286202	9530.99	403840	289.699	13187166	9459.95	1.0478	1.90916	1	1394	38.9367	Mock
1470	1244427	862.389	48023180	33280.1	44795896	31043.6	435476	301.785	44698728	30976.2	1.01689	1.46957	1	1443	48.0232	Mock
1471	48157268	34770.6	41913404	30262.4	19156544	13831.4	367369	265.248	19018876	13732	1.14446	2.60931	1	1385	41.9134	Mock
1472	494508	546.418	24112742	26643.9	6714964	7419.85	245705	271.497	6687608	7389.62	1.02302	1.60221	1	905	24.1127	Mock
1474	406449	548.514	25425854	34312.9	4217732	5691.95	309800	418.084	4201474	5670.01	1.02547	1.53576	1	741	25.4259	Mock
1475	40966104	35224.5	31578810	27152.9	12452503	10707.2	342463	294.465	12376038	10641.5	1.22365	2.24322	1	1163	31.5788	Mock
1479	23123980	19206	24778686	20580.3	13762712	11430.8	420384	349.156	13672951	11356.3	1.24666	3.498	1	1204	24.7787	Mock
1484	1252161	624.831	49586868	24743.9	13851516	6911.93	549169	274.036	13590460	6781.67	1.18697	2.35996	1	2004	49.5869	Mock
1485	36720656	39612.4	31468392	33946.5	12793406	13800.9	322270	347.648	12745661	13749.4	1.04354	1.67918	1	927	31.4684	Mock
1487	539728	742.404	20053080	27583.3	7.07459e+06	9731.21	280003	385.149	7.04714e+06	9693.45	1.02754	1.59589	1	727	20.0531	Mock
1488	409784	478.161	21070162	24586	4032190	4705.01	256791	299.639	4002587	4670.46	1.08722	2.18161	1	857	21.0702	Mock
1489	454271	716.516	21266676	33543.7	2938328	4634.59	179267	282.756	2.9159e+06	4599.22	1.0172	1.51735	1	634	21.2667	Mock
1490	811138	517.638	44756928	28562.2	7050351	4499.27	512935	327.336	6980529	4454.71	1.05778	2.10865	1	1567	44.7569	Mock
1491	17561086	9175.07	46907508	24507.6	16366061	8550.71	609324	318.351	16242819	8486.32	1.13693	1.93622	1	1914	46.9075	Mock
1494	287084	425.941	17287024	25648.4	2787205	4135.32	200398	297.326	2774008	4115.74	1.05837	1.96588	1	674	17.287	Mock
1496	3275066	4038.31	12091719	14909.6	1150081	1418.1	171100	210.974	1144970	1411.8	1.41579	5.12085	1	811	12.0917	Mock
1500	35847984	23866.8	36306184	24171.9	14290961	9514.62	477229	317.729	13865992	9231.69	1.12873	2.43146	1	1502	36.3062	Mock
1501	25000014	10508.6	46798032	19671.3	13473378	5663.46	633939	266.473	13407265	5635.67	1.38809	2.64001	1	2379	46.798	Mock
1502	14666576	14874.8	25272688	25631.5	7596312	7704.17	308938	313.325	7574364	7681.91	1.13583	2.25965	1	986	25.2727	Mock
1503	1087371	1270.29	19460582	22734.3	5156745	6024.23	244869	286.062	5140970	6005.81	1.0352	1.59557	1	856	19.4606	Mock
1504	199188	230.542	16603925	19217.5	1.81257e+06	2097.88	175889	203.575	1795144	2077.71	1.15375	3.09908	1	864	16.6039	Mock
1505	30920870	23914.1	28124116	21751.1	7455556	5766.09	305627	236.37	7348764	5683.5	1.19741	3.34612	1	1293	28.1241	Mock
1506	446781	485.632	22598778	24563.9	3048414	3313.49	202111	219.686	2181046	2370.7	1.10126	2.41323	1	920	22.5988	Mock
1508	703149	354.231	47621812	23990.8	6935683	3494.05	531313	267.664	6654084	3352.18	1.48976	3.8952	1	1985	47.6218	Mock
1509	889963	730.676	30542658	25076.1	10492422	8614.47	281826	231.384	10399228	8537.95	1.11102	2.35129	1	1218	30.5427	Mock
1510	13241767	7283.7	52208580	28717.6	17887964	9839.36	393357	216.368	17769218	9774.05	1.33814	3.99037	1	1818	52.2086	Mock
1511	1269471	513.54	54685544	22122	25072850	10142.7	871685	352.623	24879060	10064.3	1.41995	2.54442	1	2472	54.6855	Mock
1513	280837	280.837	26233070	26233.1	1548405	1548.4	302140	302.14	1529546	1529.55	1.28154	4.38523	1	1000	26.2331	Mock
1514	38058760	32117.1	31657826	26715.5	10384977	8763.69	333286	281.254	10332231	8719.18	1.0831	1.94838	1	1185	31.6578	Mock
1516	1241304	1042.24	22131186	18582	23778974	19965.6	298886	250.954	23667724	19872.1	1.01699	1.53305	1	1191	22.1312	Mock
1517	512707	645.727	25380852	31965.8	6906633	8698.53	201370	253.615	6867033	8648.66	1.01572	1.39547	1	794	25.3809	Mock
1518	1201340	612.304	53351552	27192.4	15299184	7797.75	683393	348.314	15218420	7756.59	1.07302	2.00655	1	1962	53.3516	Mock
1519	29499540	18946.4	40822300	26218.6	27097264	17403.5	501638	322.182	27006652	17345.3	1.24302	3.84124	1	1557	40.8223	Mock
1521	47970220	36843.5	33334852	25602.8	11235729	8629.59	376739	289.354	11114826	8536.73	1.12143	2.78418	1	1302	33.3349	Mock
1522	6769962	3182.87	52522980	24693.5	6778288	3186.78	540441	254.086	6597712	3101.89	1.23548	1.97289	1	2127	52.523	Mock
1523	275813	298.499	24707534	26739.8	397818	430.539	39685	42.9491	367306	397.517	1.15004	2.64718	1	924	24.7075	Mock
1525	52917980	34118.6	39415928	25413.2	20845732	13440.2	491889	317.143	20732814	13367.4	1.15382	2.99233	1	1551	39.4159	Mock
1528	331783	331.121	26155458	26103.3	3092370	3086.2	264933	264.404	3041284	3035.21	1.11356	2.52542	1	1002	26.1555	Mock
1530	7844944	7190.6	26324832	24129.1	6591600	6041.8	321659	294.83	5134181	4705.94	1.11457	2.58227	1	1091	26.3248	Mock
1531	825928	500.259	39891784	24162.2	3329051	2016.38	366985	222.28	3246761	1966.54	1.42337	4.77067	1	1651	39.8918	Mock
1533	704618	748.797	22297578	23695.6	9134881	9707.63	249264	264.893	9060041	9628.1	1.02383	1.51168	1	941	22.2976	Mock
1539	24666508	15691.2	46677372	29693	17832328	11343.7	373651	237.691	17577168	11181.4	1.07438	2.28535	1	1572	46.6774	Mock
1541	11869044	10356.9	22964224	20038.6	3993855	3485.04	347999	303.664	3923869	3423.97	1.21392	3.46886	1	1146	22.9642	Mock
1542	265892	282.563	26309970	27959.6	1609131	1710.02	263881	280.426	1508375	1602.95	1.11522	2.80765	1	941	26.31	Mock
1543	33672824	22463.5	49186236	32812.7	19560724	13049.2	348611	232.562	19198926	12807.8	1.05833	2.08667	1	1499	49.1862	Mock
1544	283264	245.463	24168892	20943.6	3132021	2714.06	282949	245.19	2788821	2416.66	1.10536	2.53374	1	1154	24.1689	Mock
1545	40499884	33749.9	37056060	30880.1	15052035	12543.4	324132	270.11	14769454	12307.9	1.03224	1.76667	1	1200	37.0561	Mock
1547	341630	356.236	23371142	24370.3	4074880	4249.09	235594	245.666	3917694	4085.19	1.13518	2.7655	1	959	23.3711	Mock
1548	45147204	20700.2	52988132	24295.3	11347680	5202.97	671545	307.907	11244571	5155.7	1.17404	2.11045	1	2181	52.9881	Mock
1551	5045111	4253.89	23743082	20019.5	5992020	5052.29	391790	330.346	5634109	4750.51	1.26662	2.95824	1	1186	23.7431	Mock
1553	47713428	32837.9	46152204	31763.4	20355724	14009.4	493488	339.634	20314448	13981	1.16751	3.16838	1	1453	46.1522	Mock
1555	280836	248.088	24371508	21529.6	3245179	2866.77	243624	215.216	3102823	2741.01	1.05919	1.81027	1	1132	24.3715	Mock
1557	2576803	2334.06	23872914	21624	4590135	4157.73	288278	261.121	4055321	3673.3	1.12503	1.94931	1	1104	23.8729	Mock
1558	389458	344.348	24998594	22103.1	4205699	3718.57	304301	269.055	4065864	3594.93	1.35584	4.59294	1	1131	24.9986	Mock
1559	468342	511.849	25503100	27872.2	2865383	3131.57	192188	210.042	2731672	2985.43	1.08112	2.11087	1	915	25.5031	Mock
1560	998602	513.156	50137932	25764.6	11779066	6052.96	479349	246.325	11209614	5760.34	1.12675	2.78256	1	1946	50.1379	Mock
1561	40893256	34106.1	40666880	33917.3	13528009	11282.7	405839	338.481	12343339	10294.7	1.09228	2.5638	1	1199	40.6669	Mock
1562	12718446	11225.5	25237170	22274.6	2901943	2561.29	317282	280.037	2807909	2478.3	1.09018	2.29277	1	1133	25.2372	Mock
1565	310318	304.831	24011030	23586.5	2629395	2582.9	451096	443.12	2575982	2530.43	1.04855	1.76051	1	1018	24.011	Mock
1568	1261113	816.254	51644152	33426.6	24005018	15537.2	397280	257.139	23949064	15501	1.05452	2.05617	1	1545	51.6442	Mock
1569	22558322	22137.7	26023572	25538.3	4344207	4263.21	289078	283.688	4272877	4193.21	1.08117	2.30913	1	1019	26.0236	Mock
1570	985204	462.103	49350300	23147.4	11607643	5444.49	563922	264.504	11479787	5384.52	1.52087	5.02789	1	2132	49.3503	Mock
1571	693334	691.26	24652696	24579	8731705	8705.59	233217	232.519	8508130	8482.68	1.14648	1.84288	1	1003	24.6527	Mock
1572	867051	851.72	24807610	24369	20918982	20549.1	271691	266.887	20745436	20378.6	1.06831	1.83205	1	1018	24.8076	Mock
1573	888458	449.397	50228016	25406.2	6001566	3035.69	474388	239.953	5700943	2883.63	1.1499	2.38279	1	1977	50.228	Mock
1574	1335942	716.323	49081072	26316.9	10432691	5593.94	580191	311.094	9921780	5319.99	1.13147	2.27649	1	1865	49.0811	Mock
1575	559186	506.968	24629612	22329.7	5893005	5342.71	338355	306.759	5854877	5308.14	1.12536	2.55209	1	1103	24.6296	Mock
1578	492268	402.838	26164062	21410.9	728686	596.306	408046	333.917	671181	549.248	1.16244	3.07447	1	1222	26.1641	Mock
1579	24249230	21787.3	28872956	25941.6	20223776	18170.5	318961	286.578	20140074	18095.3	1.12211	2.67475	1	1113	28.873	Mock
1580	791270	378.055	46489144	22211.7	5269170	2517.52	512260	244.749	4934972	2357.85	1.32665	2.07201	1	2093	46.4891	Mock
1582	558436	536.958	26696730	25669.9	4841761	4655.54	217205	208.851	4748238	4565.61	1.08548	2.27474	1	1040	26.6967	Mock
1583	38540240	32606	29364302	24842.9	9847746	8331.43	290352	245.645	9766166	8262.41	1.17611	2.97772	1	1182	29.3643	Mock
1585	17012122	17795.1	17251682	18045.7	3740390	3912.54	203379	212.74	3706991	3877.61	1.30976	4.34615	1	956	17.2517	Mock
1586	20573598	17288.7	28882518	24271	6010743	5051.04	387294	325.457	5934108	4986.65	1.18409	3.2629	1	1190	28.8825	Mock
1587	377824	335.545	24358944	21633.2	1743885	1548.74	258995	230.013	1553815	1379.94	1.17896	2.8188	1	1126	24.3589	Mock
1588	545972	351.107	48426988	31142.8	4565191	2935.81	353729	227.478	4550310	2926.24	1.20502	3.4347	1	1555	48.427	Mock
1589	13159776	11645.8	24161944	21382.3	7050596	6239.47	316288	279.901	6874375	6083.52	1.04408	1.92056	1	1130	24.1619	Mock
1590	3391069	1587.58	30289138	14180.3	8467057	3963.98	517903	242.464	8069614	3777.91	1.65821	4.14336	1	2136	30.2891	Mock
1591	373413	425.784	22862908	26069.5	1923152	2192.88	225617	257.26	1891962	2157.31	1.06254	2.05245	1	877	22.8629	Mock
1592	17586476	10923.3	46258708	28732.1	26013314	16157.3	765360	475.379	25904600	16089.8	1.09841	1.98727	1	1610	46.2587	Mock
1593	176842	191.595	13663889	14803.8	1078353	1168.31	150910	163.499	875224	948.238	1.05098	1.52263	1	923	13.6639	Mock
1594	22080404	17636.1	23491470	18763.2	8915804	7121.25	270640	216.166	8617381	6882.89	1.11267	2.60428	1	1252	23.4915	Mock
1595	3886854	5674.24	14485126	21146.2	1191849	1739.93	134307	196.069	1040813	1519.44	1.0413	1.59124	1	685	14.4851	Mock
1596	36076824	33404.5	25352454	23474.5	6260902	5797.13	320891	297.121	6129007	5675.01	1.30064	4.29298	1	1080	25.3525	Mock
1597	8171393	7819.51	11970939	11455.4	2230104	2134.07	179408	171.682	1810966	1732.98	1.12353	1.87147	1	1045	11.9709	Mock
1598	25302846	11834.8	37785044	17673.1	13831673	6469.44	311598	145.743	12623522	5904.36	1.3232	2.07517	1	2138	37.785	Mock
1600	17000782	8272.89	45873756	22323	19008158	9249.71	401373	195.315	16342475	7952.54	1.13425	2.58784	1	2055	45.8738	Mock
1601	332580	298.814	22286640	20023.9	2232344	2005.7	213757	192.055	2179449	1958.18	1.54163	5.48959	1	1113	22.2866	Mock
1603	311857	314.055	21833282	21987.2	2368818	2385.52	271664	273.579	2346029	2362.57	1.08311	1.973	1	993	21.8333	Mock
1606	9488512	6406.83	23136158	15622	3300880	2228.82	340120	229.656	3249930	2194.42	1.11784	2.60561	1	1481	23.1362	Mock
1607	361178	383.416	25336804	26896.8	6456438	6853.97	194651	206.636	6442420	6839.09	1.15129	2.19695	1	942	25.3368	Mock
1608	393873	332.944	24576178	20774.5	5658959	4783.57	311716	263.496	5514327	4661.31	1.1295	2.60152	1	1183	24.5762	Mock
1609	1479853	734.054	40661136	20169.2	17980860	8919.08	550849	273.239	17794372	8826.57	1.13072	2.39361	1	2016	40.6611	Mock
1610	28185888	22841.1	26793022	21712.3	4839837	3922.07	334919	271.409	4752867	3851.59	1.13085	2.6996	1	1234	26.793	Mock
1613	336964	429.801	21499282	27422.6	3421977	4364.77	223232	284.735	3293711	4201.16	1.06649	1.68758	1	784	21.4993	Mock
1614	850669	352.536	50148812	20782.8	11084623	4593.71	513568	212.834	10965368	4544.29	1.54481	5.74679	1	2413	50.1488	Mock
1617	27150460	18854.5	28355606	19691.4	5904150	4100.1	373466	259.351	5843280	4057.83	1.06137	2.15753	1	1440	28.3556	Mock
1619	442833	421.344	25105316	23887.1	4532356	4312.42	389732	370.82	4502842	4284.34	1.17921	3.31559	1	1051	25.1053	Mock
1620	40162080	31524.4	33430064	26240.2	17332474	13604.8	294554	231.204	17136150	13450.7	1.06927	2.1821	1	1274	33.4301	Mock
1621	628648	429.992	33936612	23212.5	3106810	2125.04	250386	171.263	3.03667e+06	2077.06	1.06993	1.70234	1	1462	33.9366	Mock
1623	46678836	28921.2	36227604	22445.9	10083082	6247.26	510562	316.333	9977204	6181.66	1.1609	2.97097	1	1614	36.2276	Mock
1624	257801	264.14	25027606	25643	1702505	1744.37	181740	186.209	1540656	1578.54	1.14193	2.80691	1	976	25.0276	Mock
1627	559884	589.352	25104748	26426.1	6261262	6590.8	206763	217.645	6179810	6505.06	1.04435	1.92219	1	950	25.1047	Mock
1628	18951038	19638.4	28459982	29492.2	6705635	6948.84	314374	325.776	6676023	6918.16	1.05731	2.23706	1	965	28.46	Mock
1629	42387972	29913.9	38749912	27346.4	11370844	8024.59	352885	249.037	11124417	7850.68	1.14661	2.93465	1	1417	38.7499	Mock
1633	610679	684.618	27790050	31154.8	5349002	5996.64	236234	264.836	5321397	5965.69	1.02741	1.6689	1	892	27.7901	Mock
1634	32155428	33356.3	29929650	31047.4	16239497	16846	237819	246.7	16198523	16803.4	1.02152	1.54244	1	964	29.9296	Mock
1635	471213	436.713	26541312	24598.1	5083296	4711.12	298535	276.677	4.99331e+06	4627.72	1.10342	2.39945	1	1079	26.5413	Mock
1637	28925272	23806.8	27576920	22697.1	6343695	5221.15	360325	296.564	6252087	5145.75	1.20943	3.36297	1	1215	27.5769	Mock
1640	37427752	25306.1	48774052	32977.7	19813122	13396.3	447462	302.544	19714626	13329.7	1.07895	2.40351	1	1479	48.7741	Mock
1643	14059414	14390.4	25175788	25768.5	5680039	5813.76	354757	363.108	5658976	5792.2	1.11697	2.52209	1	977	25.1758	Mock
1645	443232	552.658	25614132	31937.8	4589702	5722.82	198164	247.087	4568763	5696.71	1.02052	1.44005	1	802	25.6141	Mock
1646	824366	462.089	55216572	30951	28332942	15881.7	503225	282.077	28184240	15798.3	1.21991	3.65053	1	1784	55.2166	Mock
1647	23892258	20632.3	38873196	33569.3	14265957	12319.5	320707	276.949	14201722	12264	1.15366	2.88099	1	1158	38.8732	Mock
1648	66202424	40664.9	48633400	29873.1	34676672	21300.2	589315	361.987	34491328	21186.3	1.04055	1.56171	1	1628	48.6334	Mock
1649	31786418	19171.5	50411840	30405.2	19093576	11516	586665	353.839	19000440	11459.9	1.27665	3.72007	1	1658	50.4118	Mock
1650	982844	619.7	53602160	33797.1	49085700	30949.4	597147	376.511	48898160	30831.1	1.03374	1.55279	1	1586	53.6022	Mock
1653	293797	386.575	14575056	19177.7	3023925	3978.85	204917	269.628	2966039	3902.68	1.15984	2.91612	1	760	14.5751	Mock
1654	25496156	25521.7	28100714	28128.8	7999750	8007.76	280179	280.459	7841285	7849.13	1.1421	2.76447	1	999	28.1007	Mock
1655	423966	367.07	25479210	22059.9	6111243	5291.12	314368	272.18	6028780	5219.72	1.13159	2.37136	1	1155	25.4792	Mock
1657	977494	539.456	55244964	30488.4	36078844	19911.1	530120	292.561	35388560	19530.1	1.13537	2.93609	1	1812	55.245	Mock
1659	346530	344.463	24787424	24639.6	6426634	6388.3	322599	320.675	6392146	6354.02	1.25807	3.31349	1	1006	24.7874	Mock
1661	44438384	43270.1	34673944	33762.4	10505935	10229.7	370970	361.217	10458674	10183.7	1.10849	2.44035	1	1027	34.6739	Mock
1662	29369538	18600.1	55388472	35078.2	23611044	14953.2	464729	294.319	23454770	14854.2	1.03557	1.88537	1	1579	55.3885	Mock
1663	46125292	32852.8	36148680	25746.9	12943063	9218.71	407149	289.992	12826741	9135.86	1.08131	2.05455	1	1404	36.1487	Mock
1665	40286256	26591.6	31938612	21081.6	10017967	6612.52	527093	347.916	9849251	6501.16	1.17866	3.19173	1	1515	31.9386	Mock
1666	503089	444.818	24022084	21239.7	8757470	7743.12	263188	232.704	8723655	7713.22	1.14406	2.58868	1	1131	24.0221	Mock
1670	41127536	26740.9	38750392	25195.3	12856213	8359.05	486401	316.256	12778478	8308.5	1.21193	3.52075	1	1538	38.7504	Mock
1672	13116123	10724.5	28261322	23108.2	4536021	3708.93	414862	339.217	4301484	3517.16	1.05631	1.78082	1	1223	28.2613	Mock
1673	2843517	3932.94	25073524	34679.8	12301395	17014.4	69692	96.3928	12264263	16963	1.02058	1.51591	1	723	25.0735	Mock
1674	501149	507.75	25761848	26101.2	3719810	3768.8	305183	309.203	3665662	3713.94	1.15099	2.99595	1	987	25.7618	Mock
1676	28511060	27520.3	25980568	25077.8	5281582	5098.05	288513	278.487	5225153	5043.58	1.11109	2.56991	1	1036	25.9806	Mock
1677	424616	415.069	25154914	24589.4	3847481	3760.98	248039	242.462	3824894	3738.9	1.07473	2.18164	1	1023	25.1549	Mock
1678	771155	379.505	48330976	23784.9	5641698	2776.43	506253	249.14	5451226	2682.69	1.41909	2.5508	1	2032	48.331	Mock
1681	316556	284.417	21014522	18881	4633773	4163.32	216023	194.091	4591232	4125.1	1.05916	2.07907	1	1113	21.0145	Mock
1682	1771253	1626.49	24438434	22441.2	11780067	10817.3	360961	331.461	11734865	10775.8	1.08372	2.08036	1	1089	24.4384	Mock
1684	23196508	16700.2	51393304	37000.2	29946544	21559.8	436284	314.099	29855492	21494.2	1.05536	1.90766	1	1389	51.3933	Mock
1685	18852808	27283.4	25310228	36628.4	14794031	21409.6	185044	267.792	14770676	21375.8	1.01979	1.57514	1	691	25.3102	Mock
1686	860781	818.233	31176590	29635.5	4431533	4212.48	300826	285.956	4296679	4084.3	1.06043	1.82106	1	1052	31.1766	Mock
1688	627344	667.387	26347762	28029.5	9220309	9808.84	201007	213.837	9125041	9707.49	1.04839	1.50785	1	940	26.3478	Mock
1689	14954276	16397.2	22226134	24370.8	5698509	6248.37	248969	272.992	5687063	6235.81	1.11804	2.23085	1	912	22.2261	Mock
1690	244272	391.462	10033351	16079.1	2922342	4683.24	95283	152.697	2904937	4655.35	1.07604	1.85984	1	624	10.0334	Mock
1691	26152218	23267.1	24563422	21853.6	5603400	4985.23	242220	215.498	4933024	4388.81	1.15012	2.83436	1	1124	24.5634	Mock
1694	691734	273.846	48907792	19361.8	7778972	3079.56	702200	277.989	7.50093e+06	2969.49	1.34526	2.78206	1	2526	48.9078	Mock
1695	485421	400.512	28087208	23174.3	3451038	2847.39	267709	220.882	3063659	2527.77	1.20139	3.48194	1	1212	28.0872	Mock
1696	288419	283.877	20713110	20386.9	5810125	5718.63	180453	177.611	5760059	5669.35	1.28605	3.36438	1	1016	20.7131	Mock
1697	782884	446.342	52177340	29747.6	18400892	10490.8	432912	246.814	18143354	10344	1.05048	1.77239	1	1754	52.1773	Mock
1698	26690598	22734.8	24658598	21003.9	6681515	5691.24	347299	295.825	6611758	5631.82	1.28285	4.06845	1	1174	24.6586	Mock
1699	786180	297.345	49032984	18545	3045095	1151.7	558605	211.273	2.9408e+06	1112.25	1.32451	2.92909	1	2644	49.033	Mock
1700	449684	384.345	21533106	18404.4	2081960	1779.45	266287	227.596	2003091	1712.04	1.09357	2.50427	1	1170	21.5331	Mock
1702	301825	324.543	20911524	22485.5	2516236	2705.63	184529	198.418	2430272	2613.2	1.17206	3.30538	1	930	20.9115	Mock
1704	1031369	683.932	49265928	32669.7	48580124	32214.9	570698	378.447	48434788	32118.6	1.02131	1.58582	1	1508	49.2659	Mock
1705	389697	313.261	24794394	19931.2	3.29281e+06	2646.95	392151	315.234	3195075	2568.39	1.10205	2.47149	1	1244	24.7944	Mock
1706	24972976	22953.1	26977722	24795.7	7182208	6601.29	277536	255.088	6947414	6385.49	1.17486	3.2156	1	1088	26.9777	Mock
1707	313770	304.336	15769105	15295	2477512	2403.02	218188	211.628	2130542	2066.48	1.07367	2.20116	1	1031	15.7691	Mock
1708	237605	236.188	23522438	23382.1	2551916	2536.7	234678	233.278	2286412	2272.78	1.14264	2.96822	1	1006	23.5224	Mock
1709	215294	203.684	22188274	20991.7	795731	752.82	242531	229.452	768224	726.797	1.07669	2.27531	1	1057	22.1883	Mock
1710	298201	275.602	25589018	23649.7	1647941	1523.05	223945	206.973	1619739	1496.99	1.15426	3.13586	1	1082	25.589	Mock
1711	431390	343.737	25772638	20536	4406449	3511.11	305177	243.169	4278068	3408.82	1.22542	2.39585	1	1255	25.7726	Mock
1712	849580	349.047	53805516	22105.8	5.27088e+06	2165.52	510194	209.611	3099075	1273.24	1.42211	2.76525	1	2434	53.8055	Mock
1713	13749472	10973.2	27030920	21573	3434079	2740.69	319097	254.666	3401264	2714.5	1.22975	3.44016	1	1253	27.0309	Mock
1714	7424256	3719.57	52298500	26201.7	13754431	6891	618902	310.071	13621911	6824.6	1.15001	2.67032	1	1996	52.2985	Mock
1715	295117	249.676	21493644	18184.1	3540087	2995	319721	270.492	3486990	2950.08	1.14136	2.68682	1	1182	21.4936	Mock
1716	263813	257.379	23001906	22440.9	1704964	1663.38	262826	256.416	1670421	1629.68	1.1543	2.85019	1	1025	23.0019	Mock
1717	292759	261.626	24495900	21890.9	1891881	1690.69	242071	216.328	1865526	1667.14	1.08734	2.21805	1	1119	24.4959	Mock
1718	292321	287.718	24383634	23999.6	1938412	1907.89	252648	248.669	1908075	1878.03	1.16258	2.96004	1	1016	24.3836	Mock
1719	30526556	19505.8	43150872	27572.4	12346540	7889.16	409090	261.399	12267891	7838.91	1.19937	3.37848	1	1565	43.1509	Mock
1720	27331092	20381.1	25669786	19142.3	9187688	6851.37	325958	243.071	9093514	6781.14	1.08954	2.0672	1	1341	25.6698	Mock
1721	544434	447.357	27269628	22407.3	4064498	3339.77	281300	231.142	4015789	3299.74	1.11453	2.64421	1	1217	27.2696	Mock
1725	29086762	20925.7	38553812	27736.6	8876412	6385.91	337804	243.024	8549413	6150.66	1.09832	2.37482	1	1390	38.5538	Mock
1726	356811	251.63	25356858	17882.1	2735495	1929.12	314645	221.894	2673611	1885.48	1.07208	1.9659	1	1418	25.3569	Mock
1728	44100488	29439.6	42147440	28135.8	13140083	8771.75	444151	296.496	12580968	8398.51	1.10688	2.598	1	1498	42.1474	Mock
1729	43835216	35930.5	40104292	32872.4	12691367	10402.8	353327	289.612	12606298	10333	1.05425	1.96824	1	1220	40.1043	Mock
1730	566109	356.043	26148516	16445.6	3826819	2406.8	281975	177.343	3.72598e+06	2343.38	1.13753	2.09289	1	1590	26.1485	Mock
1731	768072	257.138	51094356	17105.6	5815073	1946.79	736623	246.61	4595554	1538.52	1.31944	2.3838	1	2987	51.0944	Mock
1732	282475	285.906	24208288	24502.3	1651816	1671.88	210608	213.166	1600073	1619.51	1.14906	2.81598	1	988	24.2083	Mock
1734	30052014	21919.8	28926996	21099.2	10581897	7718.38	415252	302.883	10535696	7684.68	1.12083	2.56541	1	1371	28.927	Mock
1736	290149	284.46	22472610	22032	2993822	2935.12	288446	282.79	2943634	2885.92	1.20371	3.20907	1	1020	22.4726	Mock
1737	47427544	37492.1	29621278	23416	6855137	5419.08	434614	343.568	6841966	5408.67	1.15899	3.12136	1	1265	29.6213	Mock
1739	364392	294.577	22528414	18212.1	4303609	3479.07	346036	279.738	3.93598e+06	3181.87	1.48092	4.68213	1	1237	22.5284	Mock
1740	39494176	25863.9	40841112	26746	14022947	9183.33	395556	259.041	13862245	9078.09	1.15941	3.12304	1	1527	40.8411	Mock
1741	380070	360.94	27252920	25881.2	4897092	4650.61	303136	287.878	4878791	4633.23	1.08892	1.84566	1	1053	27.2529	Mock
1742	341239	243.221	26359896	18788.2	2577614	1837.22	333368	237.611	2496551	1779.44	1.08692	2.25142	1	1403	26.3599	Mock
1743	253002	288.486	23364026	26640.9	3214187	3664.98	304496	347.202	3204805	3654.28	1.0631	2.08656	1	877	23.364	Mock
1744	341957	238.298	26544456	18497.9	1855037	1292.71	343833	239.605	1.79931e+06	1253.88	1.13041	2.34327	1	1435	26.5445	Mock
1745	265018	362.046	16928256	23126	1169810	1598.1	121388	165.831	1160067	1584.79	1.09693	2.31924	1	732	16.9283	Mock
1746	305974	343.405	24117784	27068.2	3145470	3530.27	279387	313.566	3122287	3504.25	1.10341	2.52413	1	891	24.1178	Mock
1747	1913065	1962.12	23298580	23896	2168794	2224.4	288242	295.633	2147798	2202.87	1.21708	3.47897	1	975	23.2986	Mock
1748	46016860	29460.2	50926084	32603.1	19834704	12698.3	497957	318.794	19753324	12646.2	1.10346	2.63828	1	1562	50.9261	Mock
1750	24569104	11082.1	55775028	25157.9	14151427	6383.14	683554	308.324	14049394	6337.12	1.28342	4.05389	1	2217	55.775	Mock
1751	396181	375.171	29168804	27622	2151542	2037.45	312707	296.124	2094848	1983.76	1.13076	2.71807	1	1056	29.1688	Mock
1753	566535	378.953	36374476	24330.8	2573059	1721.11	307500	205.686	2503442	1674.54	1.31862	4.09635	1	1495	36.3745	Mock
1755	343655	310.158	24986704	22551.2	3223608	2909.39	305581	275.795	2919328	2634.77	1.13348	2.77437	1	1108	24.9867	Mock
1759	953137	504.572	51714412	27376.6	41135948	21776.6	388571	205.702	40690684	21540.9	1.10065	2.34354	1	1889	51.7144	Mock
1760	54544380	32877.9	44181952	26631.7	14348557	8648.92	496092	299.031	14230243	8577.6	1.13588	2.64737	1	1659	44.182	Mock
1761	28397446	18982.2	27477208	18367.1	6539697	4371.46	418159	279.518	6391608	4272.47	1.14021	2.90473	1	1496	27.4772	Mock
1762	1103288	573.435	32349632	16813.7	12963326	6737.7	721414	374.955	12869184	6688.77	1.08869	2.22815	1	1924	32.3496	Mock
1763	1281955	1106.09	26781858	23107.7	7052761	6085.21	390740	337.135	7011719	6049.8	1.14746	2.84975	1	1159	26.7819	Mock
1765	631919	427.55	52350320	35419.7	30393520	20564	503384	340.585	30215892	20443.8	1.11279	2.69142	1	1478	52.3503	Mock
1767	34344068	18985.1	50505408	27919	26140514	14450.3	495938	274.15	25900638	14317.7	1.13577	2.11696	1	1809	50.5054	Mock
1771	722994	443.555	50417876	30931.2	39490496	24227.3	534481	327.902	38884428	23855.5	1.0651	2.25337	1	1630	50.4179	Mock
1772	873462	1086.4	20708430	25756.8	4677490	5817.77	252596	314.174	4366803	5431.35	1.04238	1.6646	1	804	20.7084	Mock
1773	374262	353.745	27116130	25629.6	6391333	6040.96	236879	223.893	6368633	6019.5	1.20447	3.38028	1	1058	27.1161	Mock
1774	745059	384.447	45138816	23291.4	3535817	1824.47	536369	276.764	3443032	1776.59	1.24601	2.93685	1	1938	45.1388	Mock
1775	743346	464.011	50777288	31696.2	28212324	17610.7	471143	294.097	28023790	17493	1.15108	2.51262	1	1602	50.7773	Mock
1776	1010444	783.898	23968842	18594.9	5178979	4017.83	325635	252.626	4973872	3858.71	1.13001	2.69737	1	1289	23.9688	Mock
1777	775567	496.84	50767236	32522.3	26568346	17020.1	426826	273.431	26331380	16868.3	1.04449	1.83578	1	1561	50.7672	Mock
1778	458247	599.016	24158994	31580.4	7.23683e+06	9459.91	140967	184.271	7.17667e+06	9381.27	1.03611	1.6276	1	765	24.159	Mock
1779	363496	343.569	24476262	23134.5	3242846	3065.07	311811	294.717	3208845	3032.93	1.2786	4.20208	1	1058	24.4763	Mock
1780	6.6572e+06	5364.39	24056672	19384.9	4658573	3753.89	300036	241.77	4224472	3404.09	1.11683	2.71314	1	1241	24.0567	Mock
1782	613438	558.687	29235886	26626.5	5025272	4576.75	433944	395.213	4833015	4401.65	1.38915	3.87024	1	1098	29.2359	Mock
1783	358418	367.232	27715530	28397.1	3387889	3471.2	306651	314.192	3254942	3334.98	1.02577	1.68238	1	976	27.7155	Mock
1784	581914	677.432	25847354	30090.1	9672254	11259.9	176968	206.016	9591716	11166.1	1.03357	1.70151	1	859	25.8474	Mock
1785	315913	310.023	25991764	25507.1	5253099	5155.15	283595	278.307	5123975	5028.43	1.19009	3.41349	1	1019	25.9918	Mock
1787	233626	225.944	26048674	25192.1	1505283	1455.79	256110	247.689	1488479	1439.53	1.27029	4.08213	1	1034	26.0487	Mock
1789	13048292	10194	26396572	20622.3	5732033	4478.15	353486	276.161	5492480	4291	1.09691	2.36736	1	1280	26.3966	Mock
1790	408300	292.479	23488398	16825.5	2522234	1806.76	303415	217.346	1886757	1351.55	1.26007	3.33154	1	1396	23.4884	Mock
1791	399079	346.423	25493180	22129.5	1414606	1227.96	266519	231.353	1378768	1196.85	1.18483	3.16753	1	1152	25.4932	Mock
1793	52958556	33774.6	46273844	29511.4	15029605	9585.21	451480	287.934	14975153	9550.48	1.18939	3.30178	1	1568	46.2738	Mock
1794	37498060	23991.1	46008512	29436	15833552	10130.2	410358	262.545	15767513	10088	1.06765	2.17083	1	1563	46.0085	Mock
1795	394575	395.762	26583800	26663.8	2935873	2944.71	364189	365.285	2907818	2916.57	1.14124	3.00701	1	997	26.5838	Mock
1797	425348	341.371	24975162	20044.3	7680655	6164.25	370487	297.341	7.51894e+06	6034.46	1.0674	1.7429	1	1246	24.9752	Mock
1798	880718	478.391	55379616	30081.3	40062328	21761.2	548001	297.665	39900056	21673	1.08801	2.42091	1	1841	55.3796	Mock
1799	41904620	38129.8	27585808	25100.8	5687515	5175.17	399034	363.088	5670444	5159.64	1.12129	2.6771	1	1099	27.5858	Mock
1800	1113719	467.556	49203808	20656.5	43771972	18376.1	691887	290.465	43417272	18227.2	1.35789	3.33867	1	2382	49.2038	Mock
1801	387936	323.28	27183938	22653.3	2701773	2251.48	407783	339.819	2.67727e+06	2231.06	1.10874	2.44499	1	1200	27.1839	Mock
1802	495087	326.79	26673860	17606.5	1757861	1160.3	290322	191.632	1.72548e+06	1138.93	1.13357	2.15433	1	1515	26.6739	Mock
1803	323830	280.372	26709556	23125.2	1801619	1559.84	217412	188.236	1794604	1553.77	1.19291	3.30043	1	1155	26.7096	Mock
1807	2187324	1172.83	49384572	26479.7	17811768	9550.55	448229	240.337	17639584	9458.22	1.14612	2.74843	1	1865	49.3846	Mock
1808	427325	359.701	25741618	21668	3.77716e+06	3179.43	381069	320.765	3748823	3155.57	1.06081	1.78848	1	1188	25.7416	Mock
1809	395505	390.429	25402112	25076.1	4.15623e+06	4102.89	247325	244.151	4113029	4060.25	1.13912	2.86278	1	1013	25.4021	Mock
1815	446007	325.315	26153238	19076	3324974	2425.22	302753	220.826	3285245	2396.24	1.1601	2.67376	1	1371	26.1532	Mock
1816	28565598	21855.9	28524146	21824.1	8633524	6605.6	367545	281.213	8552197	6543.38	1.11736	2.25262	1	1307	28.5241	Mock
1817	583489	461.987	22337410	17686	1.77054e+06	1401.86	332474	263.241	1.48908e+06	1179	1.13115	2.64591	1	1263	22.3374	Mock
1821	233907	204.286	17204280	15025.6	2267803	1980.61	191988	167.675	2132612	1862.54	1.13646	2.07923	1	1145	17.2043	Mock
1822	376018	447.64	24803470	29527.9	4.13079e+06	4917.6	303942	361.836	4119504	4904.17	1.02467	1.7931	1	840	24.8035	Mock
1823	15365986	10076.1	21768330	14274.3	3.99075e+06	2616.89	411247	269.67	3045508	1997.05	1.05571	1.78599	1	1525	21.7683	Mock
1825	765262	462.674	26511204	16028.5	7077400	4278.96	506847	306.437	6950176	4202.04	1.15245	2.35301	1	1654	26.5112	Mock
1827	572957	263.55	33216860	15279.1	6067779	2791.07	394752	181.579	5954497	2738.96	1.35586	2.0795	1	2174	33.2169	Mock
1828	20381634	8113.71	38625384	15376.3	7566284	3012.06	601966	239.636	7481188	2978.18	1.53183	2.79931	1	2512	38.6254	Mock
1829	447671	441.926	24417906	24104.5	2923325	2885.81	356776	352.197	2736721	2701.6	1.24257	3.59223	1	1013	24.4179	Mock
1830	25821558	22850.9	19574164	17322.3	4498047	3980.57	268556	237.66	4476971	3961.92	1.32531	4.62776	1	1130	19.5742	Mock
1831	182568	174.706	18800360	17990.8	1873716	1793.03	205461	196.613	1847263	1767.72	1.13195	2.76168	1	1045	18.8004	Mock
1832	194055	186.055	19638722	18829.1	1735315	1663.77	268439	257.372	1720193	1649.27	1.31419	4.45933	1	1043	19.6387	Mock
1833	1213348	693.738	53094620	30357.1	13387279	7654.25	423419	242.092	13296464	7602.32	1.11125	2.21756	1	1749	53.0946	Mock
1834	29881842	17085.1	39766624	22736.8	17864538	10214.1	363587	207.883	17692354	10115.7	1.12122	2.65003	1	1749	39.7666	Mock
1835	476637	603.338	25668792	32492.1	5067200	6414.18	207403	262.535	5028042	6364.61	1.03166	1.7038	1	790	25.6688	Mock
1836	32328792	29851.1	37271980	34415.5	9672009	8930.76	295250	272.622	9651234	8911.57	1.10543	2.60517	1	1083	37.272	Mock
1837	54106700	26932.2	52391108	26078.2	19190274	9552.15	518092	257.886	19111788	9513.08	1.47395	3.92743	1	2009	52.3911	Mock
1838	259491	251.201	23874778	23112.1	891375	862.899	203009	196.524	878678	850.608	1.13496	2.80773	1	1033	23.8748	Mock
1839	230469	190.313	22724892	18765.4	2590657	2139.27	255323	210.837	2304501	1902.97	1.16906	2.98354	1	1211	22.7249	Mock
1841	18444922	14627.2	23647208	18752.7	2551201	2023.16	255797	202.852	2459798	1950.67	1.14485	2.97312	1	1261	23.6472	Mock
1842	554069	303.433	36545472	20013.9	16893680	9251.74	292469	160.169	10721712	5871.69	1.10217	2.15323	1	1826	36.5455	Mock
1843	176434	176.788	14047088	14075.2	1649325	1652.63	153900	154.208	1432134	1435	1.17396	2.76839	1	998	14.0471	Mock
1844	49134572	30882.8	41162456	25872.1	11741082	7379.69	468583	294.521	11689776	7347.44	1.25848	4.14339	1	1591	41.1625	Mock
1849	20565998	15820	18603102	14310.1	10838546	8337.34	381217	293.244	10734011	8256.93	1.18049	3.00595	1	1300	18.6031	Mock
1850	797353	650.9	27792560	22687.8	5195020	4240.83	221146	180.527	5150027	4204.1	1.30549	2.36271	1	1225	27.7926	Mock
1851	27509582	21308.7	29771212	23060.6	6725657	5209.65	358372	277.593	6696356	5186.95	1.22528	3.65635	1	1291	29.7712	Mock
1852	205732	183.362	39561504	35259.8	792865	706.653	118451	105.571	772986	688.936	1.03622	1.68004	1	1122	39.5615	Mock
1853	35257708	23968.5	30441300	20694.3	6569080	4465.72	353162	240.083	6517295	4430.52	1.04549	2.13655	1	1471	30.4413	Mock
1855	643064	674.779	24743916	25964.2	8.22983e+06	8635.71	324039	340.02	8.19014e+06	8594.06	1.07449	2.02697	1	953	24.7439	Mock
1856	508001	387.196	26201570	19970.7	759443	578.844	153893	117.296	703980	536.57	1.52728	4.84018	1	1312	26.2016	Mock
1857	46359864	28974.9	44868904	28043.1	17015074	10634.4	417432	260.895	16309391	10193.4	1.12557	2.83001	1	1600	44.8689	Mock
1858	42816312	24720.7	47627432	27498.5	13573646	7836.98	468598	270.553	13021794	7518.36	1.09903	2.51065	1	1732	47.6274	Mock
1859	31242026	25841.2	27281178	22565.1	4971768	4112.3	324064	268.043	4593242	3799.21	1.09835	2.41612	1	1209	27.2812	Mock
1860	39875988	15248.9	55046380	21050.2	13358055	5108.24	674738	258.026	13148611	5028.15	1.41736	2.81676	1	2615	55.0464	Mock
1861	352881	304.733	26277718	22692.3	1258056	1086.4	229361	198.066	1210985	1045.76	1.35191	4.73177	1	1158	26.2777	Mock
1866	802130	537.621	53207828	35662.1	38443940	25766.7	473590	317.42	38310220	25677.1	1.03991	1.9136	1	1492	53.2078	Mock
1867	1425768	1032.42	35245788	25521.9	9560457	6922.85	327081	236.844	9428053	6826.98	1.0658	1.6604	1	1381	35.2458	Mock
1869	513254	395.419	19337498	14897.9	7110484	5478.03	269220	207.411	6933608	5341.76	1.26718	2.03172	1	1298	19.3375	Mock
1870	16987030	12185.8	26233808	18819.1	6.82512e+06	4896.07	313315	224.76	6726218	4825.12	1.07116	2.15483	1	1394	26.2338	Mock
1871	30977090	22561.6	40362768	29397.5	9716380	7076.75	346333	252.245	9684428	7053.48	1.12827	2.8354	1	1373	40.3628	Mock
1872	23187190	18959.3	24018380	19638.9	4916039	4019.66	340617	278.509	4856901	3971.3	1.20534	3.19447	1	1223	24.0184	Mock
1874	375266	370.45	20599070	20334.7	2422329	2391.24	290707	286.976	2400823	2370.01	1.2734	3.87597	1	1013	20.5991	Mock
1875	3.03784e+06	2185.49	25749254	18524.6	8589365	6179.4	398006	286.335	8425795	6061.72	1.23419	3.34945	1	1390	25.7493	Mock
1876	315394	289.618	25712466	23611.1	1348132	1237.95	282678	259.576	1309618	1202.59	1.24317	3.84826	1	1089	25.7125	Mock
1877	1166296	453.812	51956276	20216.4	7.0936e+06	2760.16	769519	299.424	6631215	2580.24	1.55707	4.71854	1	2570	51.9563	Mock
1879	347520	317.08	25558242	23319.6	4626052	4220.85	260955	238.098	4454394	4064.23	1.30585	4.37726	1	1096	25.5582	Mock
1880	43803924	24322	41302740	22933.2	22216354	12335.6	526434	292.301	22046922	12241.5	1.20971	2.70745	1	1801	41.3027	Mock
1884	4756102	1874.7	47278720	18635.7	8746399	3447.54	733674	289.19	8708325	3432.53	1.20136	1.94028	1	2537	47.2787	Mock
1885	992767	631.933	53983100	34362.3	62595256	39844.2	651393	414.636	62379496	39706.9	1.01966	1.60776	1	1571	53.9831	Mock
1887	27104106	17796.5	52226780	34292	23413340	15373.2	480285	315.355	23315582	15309	1.07288	1.84695	1	1523	52.2268	Mock
1888	588595	537.039	24949436	22764.1	2306822	2104.76	362690	330.922	2249975	2052.9	1.12091	2.50581	1	1096	24.9494	Mock
1890	17575974	13225	25847304	19448.7	4777506	3594.81	399813	300.837	4746799	3571.71	1.15426	3.03371	1	1329	25.8473	Mock
1892	31789480	25678.1	28181222	22763.5	4316939	3487.03	443986	358.632	4248615	3431.84	1.14752	2.85657	1	1238	28.1812	Mock
1893	296288	278.205	24769336	23257.6	3626058	3404.75	281421	264.245	3545211	3328.84	1.1334	2.64438	1	1065	24.7693	Mock
1894	351767	304.824	25338672	21957.3	2.37336e+06	2056.64	364640	315.979	2341081	2028.67	1.15325	3.04553	1	1154	25.3387	Mock
1896	5379595	4570.6	26262404	22313	3331308	2830.34	402351	341.845	3245948	2757.81	1.06665	2.29737	1	1177	26.2624	Mock
1898	331147	302.694	24748612	22622.1	2124491	1941.95	226667	207.191	2026347	1852.24	1.20989	2.71814	1	1094	24.7486	Mock
1899	604721	433.181	26307620	18845	8599197	6159.88	360074	257.933	7948338	5693.65	1.27211	3.34352	1	1396	26.3076	Mock
1900	361519	321.35	21087892	18744.8	3250421	2889.26	266556	236.939	2309687	2053.06	1.05546	1.59175	1	1125	21.0879	Mock
1902	4782024	4224.4	21552936	19039.7	1838911	1624.48	354380	313.057	1804526	1594.1	1.13229	2.4087	1	1132	21.5529	Mock
1903	41505864	29086.1	44235812	30999.2	16599327	11632.3	440756	308.869	16481422	11549.7	1.11237	2.66433	1	1427	44.2358	Mock
1904	320307	269.166	24609034	20679.9	3910511	3286.14	272365	228.878	3866219	3248.92	1.07757	2.24541	1	1190	24.609	Mock
1905	847679	371.952	52357924	22974.1	7837653	3439.08	490772	215.345	7641853	3353.16	1.18094	2.13035	1	2279	52.3579	Mock
1906	536225	424.229	27042406	21394.3	1800501	1424.45	356216	281.816	1.74458e+06	1380.21	1.2911	3.99773	1	1264	27.0424	Mock
1907	47701648	32897.7	38248480	26378.3	17116128	11804.2	381221	262.911	17048922	11757.9	1.10644	2.45596	1	1450	38.2485	Mock
1909	375740	374.616	25657360	25580.6	3307155	3297.26	274987	274.165	3254676	3244.94	1.06677	2.05777	1	1003	25.6574	Mock
1910	434033	395.294	26117352	23786.3	3025942	2755.87	387230	352.668	2.93204e+06	2670.35	1.09237	1.93094	1	1098	26.1174	Mock
1912	793911	643.364	29431266	23850.3	5095789	4129.49	335164	271.608	4991638	4045.09	1.30721	3.89064	1	1234	29.4313	Mock
1913	515507	368.746	21591148	15444.3	4411421	3155.52	297212	212.598	4270715	3054.87	1.15231	2.92577	1	1398	21.5911	Mock
1914	474594	382.737	25559688	20612.7	3155193	2544.51	307156	247.706	3.0763e+06	2480.89	1.34322	4.01259	1	1240	25.5597	Mock
1915	41732836	37495.8	30439874	27349.4	9628059	8650.55	368038	330.672	9601266	8626.47	1.1785	3.18312	1	1113	30.4399	Mock
1916	523154	476.895	24251872	22107.4	6046903	5512.22	395737	360.745	5975198	5446.85	1.15041	1.94781	1	1097	24.2519	Mock
1918	919261	991.652	26259724	28327.6	4542687	4900.42	321368	346.675	4413476	4761.03	1.03099	1.63978	1	927	26.2597	Mock
1919	449471	397.762	24457318	21643.6	6916242	6120.57	316337	279.944	6665742	5898.89	1.17173	3.1273	1	1130	24.4573	Mock
1920	28959562	22022.5	24055438	18293.1	4724769	3592.98	437024	332.338	4688102	3565.1	1.20503	2.34632	1	1315	24.0554	Mock
1921	385604	342.455	25108180	22298.6	2380166	2113.82	497347	441.694	2350134	2087.15	1.41768	5.43877	1	1126	25.1082	Mock
1922	336598	275.674	23015396	18849.6	2739231	2243.43	349561	286.291	2495090	2043.48	1.13193	2.83374	1	1221	23.0154	Mock
1924	593919	542.392	27928680	25505.6	3128765	2857.32	354061	323.343	3.09394e+06	2825.51	1.21477	3.61896	1	1095	27.9287	Mock
1925	36056388	25644.7	26625854	18937.3	8187068	5822.95	453031	322.213	8.07181e+06	5740.98	1.09844	2.51278	1	1406	26.6259	Mock
1926	1.04363e+06	591.625	52885352	29980.4	41813496	23703.8	534000	302.721	39791696	22557.7	1.04964	1.9837	1	1764	52.8854	Mock
1927	330038	262.56	25117194	19981.9	2310267	1837.92	287243	228.515	1941556	1544.6	1.11552	2.77247	1	1257	25.1172	Mock
1928	34127668	21792.9	35719828	22809.6	10253892	6547.82	387935	247.724	9903906	6324.33	1.12093	2.30542	1	1566	35.7198	Mock
1930	36499996	23442.5	44154228	28358.5	15554880	9990.29	529771	340.251	15468048	9934.52	1.1347	2.93706	1	1557	44.1542	Mock
1931	2796331	1648.78	53775180	31707.1	37081156	21863.9	561402	331.015	36277288	21389.9	1.02345	1.7217	1	1696	53.7752	Mock
1932	965422	658.991	47225184	32235.6	44042096	30062.9	540697	369.076	43538740	29719.3	1.04498	1.97817	1	1465	47.2252	Mock
1933	332423	264.668	24075850	19168.7	1978593	1575.31	417193	332.16	1927248	1534.43	1.07132	2.17439	1	1256	24.0758	Mock
1936	46568608	39904.5	30126566	25815.4	26450930	22665.8	344659	295.338	26406218	22627.4	1.03108	1.53767	1	1167	30.1266	Mock
1937	32067362	13350.3	54288176	22601.2	15247543	6347.85	699202	291.092	14151146	5891.4	1.38141	2.24776	1	2402	54.2882	Mock
1938	1047413	471.383	54145408	24367.9	6070570	2732.03	672474	302.644	5403118	2431.65	1.45961	3.66484	1	2222	54.1454	Mock
1939	477818	401.528	24923402	20944	2577647	2166.09	315284	264.945	2488855	2091.47	1.08284	2.33585	1	1190	24.9234	Mock
1940	404292	334.679	24010448	19876.2	5.19375e+06	4299.47	331489	274.411	5100211	4222.03	1.30546	4.27648	1	1208	24.0104	Mock
1941	255323	189.549	23447726	17407.4	723492	537.114	464163	344.59	711153	527.953	1.20077	3.30103	1	1347	23.4477	Mock
1942	447579	342.186	23548070	18003.1	3553757	2716.94	359732	275.024	3344102	2556.65	1.18801	2.93452	1	1308	23.5481	Mock
1944	470581	443.526	25404598	23944	2013424	1897.67	395262	372.537	1982213	1868.25	1.23649	3.73719	1	1061	25.4046	Mock
1945	390246	388.304	23602494	23485.1	5102679	5077.29	263942	262.629	5050737	5025.61	1.03895	1.84876	1	1005	23.6025	Mock
1946	546480	723.815	25953490	34375.5	4259486	5641.7	78780	104.344	4227552	5599.41	1.0083	1.50728	1	755	25.9535	Mock
1947	335490	300.081	25316894	22644.8	2234870	1998.99	315869	282.53	2205794	1972.98	1.14788	2.96441	1	1118	25.3169	Mock
1948	320540	242.65	23438898	17743.3	1.77256e+06	1341.83	271419	205.465	1717206	1299.93	1.16119	2.90739	1	1321	23.4389	Mock
1949	508989	511.033	26134940	26239.9	5577658	5600.06	260630	261.677	5531712	5553.93	1.22657	2.47498	1	996	26.1349	Mock
1950	1512318	884.396	51002744	29826.2	13073286	7645.2	588385	344.085	12747982	7454.96	1.01286	1.52484	1	1710	51.0027	Mock
1951	13821608	9893.78	25450020	18217.6	3463270	2479.08	433784	310.511	3.40769e+06	2439.29	1.17288	3.15319	1	1397	25.45	Mock
1952	1329288	863.174	53062548	34456.2	45003056	29222.8	716135	465.023	44873264	29138.5	1.03147	1.79625	1	1540	53.0625	Mock
1953	822061	546.22	26271328	17456	6597889	4383.98	439611	292.1	6525502	4335.88	1.20694	3.14462	1	1505	26.2713	Mock
1954	310782	286.699	25487602	23512.5	1.89169e+06	1745.11	252505	232.938	1850487	1707.09	1.07946	2.26753	1	1084	25.4876	Mock
1955	321884	302.523	21955140	20634.5	3723176	3499.23	312858	294.039	3.69724e+06	3474.85	1.33137	4.00693	1	1064	21.9551	Mock
1956	3335267	1720.1	47815924	24660.1	25669962	13238.8	463474	239.027	25280258	13037.8	1.04737	2.01341	1	1939	47.8159	Mock
1957	443938	344.94	23252124	18066.9	7916987	6151.5	358484	278.542	7847658	6097.64	1.09248	1.69162	1	1287	23.2521	Mock
1958	307255	276.806	24172026	21776.6	1926787	1735.84	311332	280.479	1751781	1578.18	1.11283	2.60991	1	1110	24.172	Mock
1959	10757421	11629.6	23858828	25793.3	3357691	3629.94	337901	365.298	3330861	3600.93	1.15565	3.01081	1	925	23.8588	Mock
1960	483282	349.951	48749208	35299.9	31952348	23137.1	442592	320.487	31860754	23070.8	1.09947	2.50616	1	1381	48.7492	Mock
1961	28205808	21613.6	23325382	17873.9	5.57763e+06	4274.04	396553	303.872	5470875	4192.24	1.32367	4.44996	1	1305	23.3254	Mock
1962	372257	306.384	23403550	19262.2	2321786	1910.93	370050	304.568	2289695	1884.52	1.45347	5.34924	1	1215	23.4035	Mock
1963	244424	194.141	23370386	18562.7	1853070	1471.86	415824	330.281	1768801	1404.93	1.25635	4.05142	1	1259	23.3704	Mock
1964	313436	287.82	24785786	22760.1	2315445	2126.21	323562	297.118	2279812	2093.49	1.25134	3.80678	1	1089	24.7858	Mock
1966	636108	591.728	26687566	24825.6	3610949	3359.02	364244	338.832	3541282	3294.22	1.08728	1.77391	1	1075	26.6876	Mock
1967	55859556	36366.9	30881226	20105	13253438	8628.54	547346	356.345	12348499	8039.39	1.29544	3.74194	1	1536	30.8812	Mock
1968	279476	297.949	23534906	25090.5	3363426	3585.74	250748	267.322	3329919	3550.02	1.07242	2.12993	1	938	23.5349	Mock
1969	44990320	29424.7	35360776	23126.7	10405461	6805.4	457218	299.031	10191381	6665.39	1.1127	2.78329	1	1529	35.3608	Mock
1972	645307	318.67	49723840	24555	40791640	20144	601033	296.806	40428772	19964.8	1.02019	1.60494	1	2025	49.7238	Mock
1973	44353848	33149.4	29490656	22040.8	9109832	6808.54	396726	296.507	8632563	6451.84	1.15632	2.71012	1	1338	29.4907	Mock
1977	578957	691.705	25919134	30966.7	5163490	6169.04	220205	263.088	5025367	6004.02	1.02319	1.44577	1	837	25.9191	Mock
1978	322014	300.948	21752624	20329.6	2546452	2379.86	301084	281.387	2271504	2122.9	1.22056	3.44227	1	1070	21.7526	Mock
1979	317666	327.491	23822034	24558.8	4361892	4496.8	274112	282.59	3879175	3999.15	1.33179	4.64403	1	970	23.822	Mock
1980	342054	294.62	21893686	18857.6	3059552	2635.27	268959	231.661	3046803	2624.29	1.22227	3.25676	1	1161	21.8937	Mock
1981	441949	390.759	24091668	21301.2	4208217	3720.79	282792	250.037	3590322	3174.47	1.13444	1.90878	1	1131	24.0917	Mock
1983	44291476	31279.3	42245504	29834.4	15616673	11028.7	456617	322.47	15578950	11002.1	1.10013	2.5632	1	1416	42.2455	Mock
1984	411158	332.115	20591604	16633	8.16689e+06	6596.84	255059	206.025	8082194	6528.43	1.18783	2.64177	1	1238	20.5916	Mock
1986	290529	244.965	23916844	20166	3016036	2543.03	303439	255.851	2866606	2417.04	1.14869	2.18211	1	1186	23.9168	Mock
1987	11570273	6083.21	38809360	20404.5	10493367	5517.02	418103	219.823	10469822	5504.64	1.45366	5.10965	1	1902	38.8094	Mock
1988	386759	380.668	25849938	25442.9	4884118	4807.2	211324	207.996	4784690	4709.34	1.0607	2.0098	1	1016	25.8499	Mock
1989	47186868	22049.9	53629720	25060.6	11794361	5511.38	710140	331.841	11662727	5449.87	1.31735	3.87766	1	2140	53.6297	Mock
1990	1030264	470.655	51198428	23389	11099188	5070.44	676148	308.884	10987115	5019.24	1.21664	3.00841	1	2189	51.1984	Mock
1991	242362	213.535	21774682	19184.7	1666084	1467.92	325435	286.727	1589042	1400.04	1.12456	2.78559	1	1135	21.7747	Mock
1993	307763	365.949	22710404	27004	3014425	3584.33	293821	349.371	3000659	3567.97	1.02409	1.7717	1	841	22.7104	Mock
1994	17662428	10652.9	37347692	22525.8	24423992	14731	435480	262.654	23909692	14420.8	1.05649	2.13634	1	1658	37.3477	Mock
1995	305701	298.245	24189702	23599.7	2899363	2828.65	228329	222.76	2816957	2748.25	1.33978	4.78185	1	1025	24.1897	Mock
1997	931824	492.247	55333920	29230.8	36982036	19536.2	434825	229.702	36643912	19357.6	1.1465	2.55808	1	1893	55.3339	Mock
1999	45172300	19445.7	52690360	22682	20882086	8989.28	748952	322.407	20711216	8915.72	1.39802	2.98227	1	2323	52.6904	Mock
2004	9333467	8492.69	18973730	17264.5	3703992	3370.33	302302	275.07	3631606	3304.46	1.39665	5.26249	1	1099	18.9737	Mock
2005	336416	276.431	24154730	19847.8	3869431	3179.48	308948	253.86	3350322	2752.94	1.21076	3.32435	1	1217	24.1547	Mock
2006	470473	390.11	24338150	20180.9	2069859	1716.3	333306	276.373	1573822	1304.99	1.19407	3.17557	1	1206	24.3381	Mock
2007	622055	307.036	44617716	22022.6	26481712	13070.9	429433	211.961	25473636	12573.4	1.06099	1.8508	1	2026	44.6177	Mock
2009	538013	391.282	21548176	15671.4	506020	368.015	277271	201.652	494536	359.663	1.1132	2.61087	1	1375	21.5482	Mock
2010	38296208	17534.9	55438520	25383.9	14771071	6763.31	863326	395.296	14661777	6713.27	1.33244	4.08591	1	2184	55.4385	Mock
2011	2190129	1462.04	26214640	17499.8	4178954	2789.69	381272	254.521	3827707	2555.21	1.05304	1.64552	1	1498	26.2146	Mock
2012	587541	499.185	23985416	20378.4	4179785	3551.22	312564	265.56	4118435	3499.1	1.31874	2.46403	1	1177	23.9854	Mock
2013	38320668	27005.4	45731852	32228.2	15842949	11164.9	417134	293.963	15782460	11122.2	1.19447	3.4052	1	1419	45.7319	Mock
2015	53030440	40918.6	36798284	28393.7	15248515	11765.8	455762	351.668	15134132	11677.6	1.06153	2.14275	1	1296	36.7983	Mock
2017	365650	311.457	24932504	21237.2	4136555	3523.47	315267	268.541	4121565	3510.7	1.16119	3.15162	1	1174	24.9325	Mock
2018	843773	544.721	52105444	33638.1	43924492	28356.7	497802	321.37	42206448	27247.5	1.0681	2.27642	1	1549	52.1054	Mock
2020	48892968	32187.6	35459332	23343.9	14313841	9423.2	415792	273.727	14139899	9308.69	1.0804	2.18366	1	1519	35.4593	Mock
2021	296298	199.796	24867976	16768.7	4579217	3087.81	438729	295.839	4300980	2900.19	1.21529	2.72571	1	1483	24.868	Mock
2023	1125051	515.369	50112576	22955.8	15016074	6878.64	745753	341.618	14784711	6772.66	1.11895	1.7825	1	2183	50.1126	Mock
2024	442769	429.873	28385756	27559	3775582	3665.61	229968	223.27	3701118	3593.32	1.03941	1.8301	1	1030	28.3858	Mock
2025	358426	364.996	26899366	27392.4	3144732	3202.37	248801	253.362	2960025	3014.28	1.09777	2.46193	1	982	26.8994	Mock
2029	297947	235.904	23751086	18805.3	2935293	2324.06	328174	259.837	2897216	2293.92	1.0641	2.23065	1	1263	23.7511	Mock
2030	292672	269.495	24393600	22461.9	1554636	1431.52	332891	306.529	1545621	1423.22	1.13589	2.86004	1	1086	24.3936	Mock
2032	954650	650.307	28391286	19340.1	5572496	3795.98	444039	302.479	5470795	3726.7	1.09256	1.95027	1	1468	28.3913	Mock
2033	23569274	15536.8	48884228	32224.3	22819288	15042.4	593626	391.316	22568166	14876.8	1.1859	3.35201	1	1517	48.8842	Mock
2034	58160584	36533	44990096	28260.1	16772462	10535.5	529848	332.819	16588450	10419.9	1.1651	3.14994	1	1592	44.9901	Mock
2035	54719692	35031.8	37347852	23910.3	17427018	11156.9	438983	281.039	17187510	11003.5	1.13716	2.81858	1	1562	37.3479	Mock
2036	34371088	14626	53864096	22920.9	7814413	3325.28	677362	288.239	7630237	3246.91	1.28805	2.65463	1	2350	53.8641	Mock
2037	306923	284.98	24566154	22809.8	2741001	2545.03	325480	302.21	2717722	2523.42	1.12684	2.81151	1	1077	24.5662	Mock
2038	537814	425.149	26151662	20673.2	3699825	2924.76	392675	310.415	3606239	2850.78	1.23021	3.16143	1	1265	26.1517	Mock
2039	42428252	40757.2	33072518	31769.9	14712924	14133.5	383754	368.64	13709466	13169.5	1.07328	2.15244	1	1041	33.0725	Mock
2041	14906650	11573.5	27424290	21292.2	2838032	2203.44	450748	349.96	2634170	2045.16	1.07296	2.28339	1	1288	27.4243	Mock
2042	442594	491.225	26230712	29112.9	3331728	3697.81	198784	220.626	3302030	3664.85	1.09117	2.41242	1	901	26.2307	Mock
2046	387810	360.753	23710958	22056.7	2.44329e+06	2272.83	311189	289.478	2407508	2239.54	1.13218	2.73621	1	1075	23.711	Mock
2047	49578400	41178.1	31740030	26362.2	11767526	9773.69	405385	336.699	11709668	9725.64	1.14688	2.88595	1	1204	31.74	Mock
2048	47152892	33229.7	37471784	26407.2	30051446	21177.9	417726	294.381	29878380	21055.9	1.01501	1.54366	1	1419	37.4718	Mock
2049	376018	375.267	26007076	25955.2	3390762	3383.99	341035	340.354	3368767	3362.04	1.11281	2.5248	1	1002	26.0071	Mock
2050	301305	242.207	23568984	18946.1	1742995	1401.12	337154	271.024	1699643	1366.27	1.21557	3.66133	1	1244	23.569	Mock
2051	800274	805.105	29718774	29898.2	7939096	7987.02	413677	416.174	7911350	7959.1	1.01791	1.54263	1	994	29.7188	Mock
2052	6699985	5313.23	22612688	17932.3	3.45075e+06	2736.52	394407	312.773	3403455	2699.01	1.12159	2.68221	1	1261	22.6127	Mock
2054	1572255	922.144	55335168	32454.6	55577504	32596.8	687744	403.369	55422100	32505.6	1.08928	1.78237	1	1705	55.3352	Mock
2056	52799176	38511.4	32109996	23420.9	10061489	7338.8	486345	354.737	10006589	7298.75	1.05247	2.03647	1	1371	32.11	Mock
2057	48842736	30526.7	52070972	32544.4	23691666	14807.3	468866	293.041	23592612	14745.4	1.10655	2.55562	1	1600	52.071	Mock
2058	273572	174.028	20787876	13223.8	1652016	1050.9	400580	254.822	1501834	955.365	1.08852	2.06235	1	1572	20.7879	Mock
2060	459799	407.262	25577428	22654.9	2098081	1858.35	487059	431.407	2074111	1837.12	1.1546	3.01231	1	1129	25.5774	Mock
2061	42606700	24003.8	35786852	20161.6	9045078	5095.82	521510	293.808	8958963	5047.3	1.16359	2.88264	1	1775	35.7869	Mock
2063	2915094	1779.67	51714976	31572	42681940	26057.4	549328	335.365	41816444	25529	1.09781	2.42433	1	1638	51.715	Mock
2065	759406	557.158	48294224	35432.3	33043428	24243.2	559096	410.195	32909862	24145.2	1.08203	2.4293	1	1363	48.2942	Mock
2066	10705555	10128.2	22887960	21653.7	5128041	4851.51	383121	362.461	5103210	4828.01	1.16346	3.18036	1	1057	22.888	Mock
2067	36666876	41619.6	30083334	34146.8	17757024	20155.5	317132	359.968	17723188	20117.1	1.02111	1.54308	1	881	30.0833	Mock
2068	31918164	13859.4	49271304	21394.4	9996889	4340.81	740481	321.529	9907146	4301.84	1.40225	2.63919	1	2303	49.2713	Mock
2069	829411	365.379	51723168	22785.5	6550491	2885.68	776892	342.243	6458182	2845.01	1.37694	3.01952	1	2270	51.7232	Mock
2070	395982	299.533	23727558	17948.2	1971225	1491.09	386737	292.539	1913850	1447.69	1.15587	2.59749	1	1322	23.7276	Mock
2071	33461558	27608.5	25804482	21290.8	6335975	5227.7	439658	362.754	6036133	4980.31	1.1862	3.31419	1	1212	25.8045	Mock
2073	26043066	19051.3	26200680	19166.6	4807577	3516.88	508188	371.754	4756641	3479.62	1.0945	2.48356	1	1367	26.2007	Mock
2075	44892016	31131.8	40633748	28178.7	26811458	18593.2	580919	402.856	26749646	18550.4	1.22364	3.7337	1	1442	40.6337	Mock
2076	333625	274.815	25318596	20855.5	3.0432e+06	2506.75	337409	277.932	3017805	2485.84	1.26645	3.79968	1	1214	25.3186	Mock
2077	53094144	35826	35556824	23992.5	12424302	8383.47	484691	327.052	12349717	8333.14	1.19191	3.18572	1	1482	35.5568	Mock
2079	927945	624.879	53168576	35803.8	16395994	11041.1	477884	321.807	16310202	10983.3	1.02411	1.61953	1	1485	53.1686	Mock
2080	883064	384.945	49939352	21769.6	38258808	16677.8	625247	272.558	37903544	16522.9	1.06804	2.1087	1	2294	49.9394	Mock
2081	6261921	3822.91	52287532	31921.6	6604707	4032.18	487749	297.771	6526105	3984.19	1.07637	1.93818	1	1638	52.2875	Mock
2083	264803	193.428	18065786	13196.3	2710381	1979.83	380936	278.259	2690188	1965.08	1.03799	1.90518	1	1369	18.0658	Mock
2084	1.60297e+06	1131.24	42119980	29724.8	43847832	30944.1	638604	450.673	43750936	30875.7	1.02092	1.54866	1	1417	42.12	Mock
2085	258586	254.765	22859708	22521.9	2445212	2409.08	307206	302.666	2415663	2379.96	1.14716	2.94483	1	1015	22.8597	Mock
2087	273976	213.211	20217416	15733.4	1981385	1541.93	308560	240.125	1905951	1483.23	1.10355	2.58444	1	1285	20.2174	Mock
2088	18187566	14253.6	47509984	37233.5	23633892	18521.9	468970	367.531	23261774	18230.2	1.09379	1.70726	1	1276	47.51	Mock
2089	58281208	34404.5	33657516	19868.7	15705631	9271.33	580528	342.697	15351276	9062.15	1.15934	2.34074	1	1694	33.6575	Mock
2090	7204133	6621.45	21940302	20165.7	3833320	3523.27	311468	286.276	3702056	3402.62	1.20982	3.59817	1	1088	21.9403	Mock
2093	53163028	32756	38842248	23932.4	19391964	11948.2	582703	359.028	19267550	11871.6	1.08393	2.09041	1	1623	38.8422	Mock
2095	325280	351.274	24411992	26362.8	1825680	1971.58	368000	397.408	1740585	1879.68	1.09806	2.34665	1	926	24.412	Mock
2096	325102	265.823	21418488	17513.1	2676327	2188.33	352447	288.182	2.57748e+06	2107.51	1.12354	2.80785	1	1223	21.4185	Mock
2098	454188	308.552	21941130	14905.7	4397091	2987.15	400283	271.931	4240564	2880.82	1.04977	1.87542	1	1472	21.9411	Mock
2099	623325	449.729	26757458	19305.5	3903150	2816.13	400541	288.991	3.82667e+06	2760.94	1.22574	2.28554	1	1386	26.7575	Mock
2100	4495036	5549.43	26412512	32608	7707362	9515.26	159718	197.183	7.62626e+06	9415.14	1.04277	1.62099	1	810	26.4125	Mock
2101	280972	280.411	23998980	23951.1	1588174	1585	285089	284.52	1475018	1472.07	1.27981	4.06979	1	1002	23.999	Mock
2103	4383067	2760.12	36417380	22932.9	18066734	11377	379050	238.696	17842520	11235.8	1.06801	2.23478	1	1588	36.4174	Mock
2104	43466964	31635.3	30322544	22068.8	14040075	10218.4	434609	316.309	13248929	9642.6	1.03169	1.71159	1	1374	30.3225	Mock
2105	578906	435.595	24264260	18257.5	2931177	2205.55	363213	273.298	2768864	2083.42	1.03544	1.59597	1	1329	24.2643	Mock
2106	376066	290.174	17027002	13138.1	1197222	923.782	281683	217.348	1125408	868.37	1.38071	3.27129	1	1296	17.027	Mock
2107	25173252	24298.5	22883358	22088.2	4269216	4120.86	327199	315.829	4245471	4097.94	1.10516	2.55212	1	1036	22.8834	Mock
2108	41393600	46095.3	32178452	35833.5	13276441	14784.5	314045	349.716	13251011	14756.1	1.01768	1.38196	1	898	32.1785	Mock
2109	381863	368.95	20096958	19417.4	4.03014e+06	3893.85	258143	249.414	4009307	3873.73	1.19987	2.92427	1	1035	20.097	Mock
2111	49669248	39577.1	29340870	23379.2	9076717	7232.44	356036	283.694	8548813	6811.8	1.15803	3.11146	1	1255	29.3409	Mock
2113	518157	398.582	23689746	18222.9	4.15182e+06	3193.71	379011	291.547	4112720	3163.63	1.18013	2.92423	1	1300	23.6897	Mock
2114	250772	263.971	13843740	14572.4	2231890	2349.36	152966	161.017	1422796	1497.68	1.1786	2.80769	1	950	13.8437	Mock
2115	209052	207.187	20742116	20557.1	1584600	1570.47	217130	215.193	1288749	1277.25	1.29631	4.04403	1	1009	20.7421	Mock
2116	25781080	19168.1	32601722	24239.2	15818385	11760.9	261916	194.733	15749450	11709.6	1.04339	1.76798	1	1345	32.6017	Mock
2118	216553	214.621	11888736	11782.7	1211562	1200.76	158089	156.679	539308	534.497	1.06705	2.13878	1	1009	11.8887	Mock
2119	16915388	15476.1	22432382	20523.7	3530892	3230.46	285422	261.136	3498524	3200.85	1.07338	2.1409	1	1093	22.4324	Mock
2120	4184435	7910.09	9231774	17451.4	6248269	11811.5	86986	164.435	6145792	11617.8	1.1087	2.28464	1	529	9.23177	Mock
2122	250128	253.937	18798158	19084.4	1576258	1600.26	224728	228.15	1493594	1516.34	1.22077	3.62817	1	985	18.7982	Mock
2123	54144424	36411.9	36607500	24618.4	15672059	10539.4	396878	266.898	15599755	10490.8	1.21748	3.58862	1	1487	36.6075	Mock
2124	624174	438.632	34272584	24084.7	4275449	3004.53	553610	389.044	4221747	2966.79	1.1751	3.40351	1	1423	34.2726	Mock
2125	44767740	23574.4	27364302	14409.8	13319360	7013.88	451026	237.507	10480861	5519.15	1.24871	3.90876	1	1899	27.3643	Mock
2127	43578008	41189	26962674	25484.6	5642471	5333.15	321456	303.834	5555577	5251.02	1.03026	1.57224	1	1058	26.9627	Mock
2128	315466	259.216	23653868	19436.2	2569197	2111.09	311404	255.878	2495794	2050.78	1.05937	2.09121	1	1217	23.6539	Mock
2129	58135952	40260.4	32822768	22730.4	9037762	6258.84	499578	345.968	8931418	6185.19	1.15095	2.69639	1	1444	32.8228	Mock
2130	277376	237.073	22366304	19116.5	2.46287e+06	2105.02	292757	250.22	2436994	2082.9	1.48869	6.03905	1	1170	22.3663	Mock
2131	5237149	1963.69	53252500	19967.2	25989086	9744.69	438836	164.543	21555398	8082.26	1.3634	3.03688	1	2667	53.2525	Mock
2133	612956	586.561	25228420	24142	5943832	5687.88	282152	270.002	5893090	5639.32	1.09727	2.19101	1	1045	25.2284	Mock
2134	21461564	18597.5	20526054	17786.9	3019136	2616.24	294061	254.819	2.92049e+06	2530.75	1.06349	2.1346	1	1154	20.5261	Mock
2135	41332912	32571.2	27879266	21969.5	7527263	5931.65	392424	309.239	7428737	5854.01	1.15217	2.99214	1	1269	27.8793	Mock
2136	451443	310.27	26455524	18182.5	1373847	944.225	358832	246.62	1224878	841.841	1.05706	1.80923	1	1455	26.4555	Mock
2139	348894	336.121	21908610	21106.6	3754452	3617.01	273557	263.542	3.67877e+06	3544.1	1.231	3.76313	1	1038	21.9086	Mock
2140	338894	345.106	20518916	20895	3694130	3761.84	187616	191.055	3446591	3509.77	1.06971	1.64824	1	982	20.5189	Mock
2141	23877902	18269.2	25694642	19659.3	3735030	2857.71	367033	280.821	3620112	2769.79	1.04867	1.97475	1	1307	25.6946	Mock
2144	2438745	1437.09	49713244	29294.8	18568442	10941.9	499722	294.474	18436476	10864.2	1.16374	3.20023	1	1697	49.7132	Mock
2145	1106806	520.116	53503920	25142.8	41843488	19663.3	513411	241.265	40699036	19125.5	1.09029	2.0377	1	2128	53.5039	Mock
2146	360397	290.409	22121000	17825.1	4978600	4011.76	335137	270.054	4828067	3890.46	1.05136	1.8184	1	1241	22.121	Mock
2147	279852	244.626	18992620	16601.9	3139341	2744.18	281168	245.776	2845199	2487.06	1.17105	2.93512	1	1144	18.9926	Mock
2149	793873	664.885	26663378	22331.1	3392511	2841.3	259367	217.225	3106026	2601.36	1.08324	2.09339	1	1194	26.6634	Mock
2150	47760044	27880.9	40535092	23663.2	17012776	9931.57	510940	298.272	16215240	9465.99	1.09327	2.26044	1	1713	40.5351	Mock
2154	519513	418.624	23126576	18635.4	12606236	10158.1	296237	238.708	12536346	10101.8	1.29519	3.25913	1	1241	23.1266	Mock
2155	718666	337.085	40232372	18870.7	8413716	3946.4	554633	260.147	8296019	3891.19	1.27117	2.56265	1	2132	40.2324	Mock
2156	441508	328.259	24485312	18204.7	2096031	1558.39	351470	261.316	1740329	1293.92	1.10336	2.37647	1	1345	24.4853	Mock
2157	46210944	40607.2	25644490	22534.7	6917294	6078.47	353868	310.956	6526306	5734.89	1.08024	2.37698	1	1138	25.6445	Mock
2158	34992916	23036.8	37659352	24792.2	11043872	7270.49	401710	264.457	10769427	7089.81	1.19842	3.32539	1	1519	37.6594	Mock
2159	24218142	22868.9	25323392	23912.6	4624610	4366.96	319396	301.601	4591316	4335.52	1.24353	3.86064	1	1059	25.3234	Mock
2160	1790401	965.696	54900596	29612	77062088	41565.3	571358	308.176	76531904	41279.3	1.05184	2.03038	1	1854	54.9006	Mock
2162	34652328	18161.6	53620564	28103	26795360	14043.7	590462	309.466	26643114	13963.9	1.10664	2.57881	1	1908	53.6206	Mock
2163	314659	422.361	19903712	26716.4	5221795	7009.12	255678	343.192	5071459	6807.33	1.05344	1.77852	1	745	19.9037	Mock
2164	628544	386.321	26948550	16563.3	6009636	3693.69	613100	376.829	5853610	3597.79	1.32621	2.25449	1	1627	26.9486	Mock
2168	350596	310.262	23892740	21144	4266607	3775.76	325518	288.069	4138535	3662.42	1.06948	1.95402	1	1130	23.8927	Mock
2170	414115	478.746	25109528	29028.4	3673084	4246.34	361687	418.135	3.66026e+06	4231.52	1.0298	1.49017	1	865	25.1095	Mock
2171	36676348	19965.3	45295060	24657.1	10669916	5808.34	510261	277.769	10191634	5547.98	1.05348	2.09897	1	1837	45.2951	Mock
2172	515964	560.83	24801712	26958.4	3570108	3880.55	303329	329.705	3449005	3748.92	1.04163	1.859	1	920	24.8017	Mock
2173	1156511	505.468	54462916	23803.7	7243385	3165.82	510622	223.174	6999873	3059.39	1.14494	1.87254	1	2288	54.4629	Mock
2175	40135100	43017.3	24630392	26399.1	9381425	10055.1	279077	299.118	8948149	9590.73	1.03227	1.55413	1	933	24.6304	Mock
2176	34141916	19278.3	50439352	28480.7	16088764	9084.56	581465	328.326	15976478	9021.16	1.10157	2.54597	1	1771	50.4394	Mock
2177	6196003	3459.52	23394788	13062.4	4537963	2533.76	615633	343.737	4345338	2426.21	1.40012	2.32488	1	1791	23.3948	Mock
2178	313723	296.805	22375354	21168.7	2046253	1935.91	371446	351.415	1893165	1791.07	1.09573	2.38208	1	1057	22.3754	Mock
2179	414121	363.583	23057636	20243.8	3859100	3388.15	285309	250.491	3702975	3251.08	1.04708	1.97897	1	1139	23.0576	Mock
2182	52252176	42037.1	27102370	21804	8674330	6978.54	429118	345.228	8481985	6823.8	1.28173	4.27426	1	1243	27.1024	Mock
2183	47204084	32221.2	30017100	20489.5	12167206	8305.26	465700	317.884	12079278	8245.24	1.2195	3.1794	1	1465	30.0171	Mock
2185	305144	307.915	23956692	24174.3	854747	862.51	238060	240.222	841510	849.152	1.14696	3.00202	1	991	23.9567	Mock
2186	57850136	37395	30294106	19582.5	14510473	9379.75	437901	283.065	14431588	9328.76	1.08239	2.25016	1	1547	30.2941	Mock
2187	483041	375.907	25822878	20095.6	2322722	1807.57	383168	298.185	2265746	1763.23	1.24762	3.48586	1	1285	25.8229	Mock
2188	739813	699.918	27193644	25727.2	5434411	5141.35	401804	380.136	5299179	5013.41	1.09381	1.91001	1	1057	27.1936	Mock
2190	346876	319.113	20221774	18603.3	2841200	2613.8	274339	252.382	2622819	2412.9	1.29002	4.13509	1	1087	20.2218	Mock
2191	287886	210.136	25052376	18286.4	2242662	1636.98	279725	204.179	2183558	1593.84	1.10065	1.9259	1	1370	25.0524	Mock
2192	1666423	686.901	54413260	22429.2	17316156	7137.74	920321	379.357	17156780	7072.04	1.29533	1.96018	1	2426	54.4133	Mock
2193	620643	587.73	26384010	24984.9	4170370	3949.21	253962	240.494	4145930	3926.07	1.06267	1.47152	1	1056	26.384	Mock
2194	43757948	27659.9	39440640	24930.9	11708113	7400.83	567394	358.656	11599971	7332.47	1.14723	2.91126	1	1582	39.4406	Mock
2195	309055	278.931	22476354	20285.5	2294898	2071.21	284679	256.931	2278413	2056.33	1.18688	3.33063	1	1108	22.4764	Mock
2196	563019	339.168	29913152	18020	5688054	3426.54	319573	192.514	5529406	3330.97	1.37114	1.94853	1	1660	29.9132	Mock
2199	35971116	28962.3	26435720	21284.8	6053368	4873.89	409980	330.097	5912290	4760.3	1.20654	3.40776	1	1242	26.4357	Mock
2200	36376668	22385.6	45188684	27808.4	28005532	17234.2	488314	300.501	27872826	17152.5	1.16242	2.81419	1	1625	45.1887	Mock
2201	1095968	357.575	54519452	17787.8	6571468	2144.04	740876	241.721	6418741	2094.21	1.68149	3.69329	1	3065	54.5195	Mock
2203	351626	338.102	22716944	21843.2	3079456	2961.02	362904	348.946	3037030	2920.22	1.28436	4.32342	1	1040	22.7169	Mock
2204	372121	347.777	22698978	21214	2383586	2227.65	279723	261.423	2365322	2210.58	1.20471	3.24428	1	1070	22.699	Mock
2205	19079102	12660.3	48421708	32131.2	11544160	7660.36	462392	306.829	11487451	7622.73	1.08936	2.52809	1	1507	48.4217	Mock
2206	14976806	11774.2	21380686	16808.7	4417584	3472.94	370808	291.516	4316884	3393.78	1.11417	2.65916	1	1272	21.3807	Mock
2208	292153	296.001	22663154	22961.7	1936703	1962.21	277861	281.521	1887625	1912.49	1.07394	2.08569	1	987	22.6632	Mock
2209	62441392	34708.9	47675692	26501.2	32499356	18065.2	559410	310.956	32240164	17921.2	1.06364	2.03082	1	1799	47.6757	Mock
2210	35206916	27377.1	26685034	20750.4	7815315	6077.23	397760	309.3	7717246	6000.97	1.07385	2.16874	1	1286	26.685	Mock
2212	332683	243.545	21986722	16095.7	3110392	2277.01	381147	279.024	2717422	1989.33	1.06504	2.06241	1	1366	21.9867	Mock
2214	57078492	42000.4	31484174	23167.2	14678568	10801	535533	394.064	14594634	10739.2	1.20672	2.92892	1	1359	31.4842	Mock
2216	397222	264.286	22657344	15074.7	2302075	1531.65	444822	295.956	2133195	1419.29	1.27532	2.74401	1	1503	22.6573	Mock
2218	759182	408.382	49512968	26634.2	30757608	16545.2	569074	306.118	30368980	16336.2	1.06138	1.75289	1	1859	49.513	Mock
2219	949413	409.23	52230168	22513	6328678	2727.88	635486	273.916	6118032	2637.08	1.41461	2.34342	1	2320	52.2302	Mock
2222	704167	286.713	43660616	17777.1	6121284	2492.38	711943	289.879	5658205	2303.83	1.42086	2.39035	1	2456	43.6606	Mock
2224	347081	279.453	25046116	20166	3128706	2519.09	349326	281.261	3031085	2440.49	1.15526	3.15781	1	1242	25.0461	Mock
2225	51337756	34664.2	30591426	20655.9	12072620	8151.67	531958	359.188	11969554	8082.08	1.1348	2.88934	1	1481	30.5914	Mock
2227	32700320	23903.7	31679826	23157.8	15816419	11561.7	482557	352.746	15679641	11461.7	1.06924	2.05378	1	1368	31.6798	Mock
2228	2708669	1520.87	50077572	28117.7	4626745	2597.84	693533	389.407	4493115	2522.8	1.09532	2.46089	1	1781	50.0776	Mock
2229	515386	492.721	24460874	23385.2	6331511	6053.07	412321	394.188	6285321	6008.91	1.19604	3.21012	1	1046	24.4609	Mock
2232	437048	373.545	24382356	20839.6	4609310	3939.58	280783	239.985	4602207	3933.51	1.18715	3.25695	1	1170	24.3824	Mock
2234	21192990	16165.5	24524580	18706.8	6348524	4842.5	399054	304.389	6320794	4821.35	1.14688	2.1045	1	1311	24.5246	Mock
2235	40859160	27719.9	35122704	23828.2	19676848	13349.3	431144	292.499	19245636	13056.7	1.13177	2.78986	1	1474	35.1227	Mock
2236	26958882	19549.6	25695434	18633.4	4802210	3482.39	364356	264.218	4700813	3408.86	1.08234	2.43664	1	1379	25.6954	Mock
2237	53067084	40915.3	30182434	23271	10146213	7822.83	435290	335.613	9981336	7695.71	1.04532	1.90776	1	1297	30.1824	Mock
2238	37556644	24152.2	38931164	25036.1	29503022	18973	522989	336.327	29182372	18766.8	1.03054	1.67202	1	1555	38.9312	Mock
2239	285875	275.409	23290120	22437.5	2249607	2167.25	251337	242.136	2217173	2136	1.09328	2.53661	1	1038	23.2901	Mock
2240	1.02838e+06	595.128	51719352	29930.2	39704656	22977.2	664864	384.759	36848916	21324.6	1.01625	1.69804	1	1728	51.7194	Mock
2242	319754	310.742	24634730	23940.5	2240874	2177.72	375392	364.812	1357513	1319.25	1.13884	2.64374	1	1029	24.6347	Mock
2244	873718	460.336	50132860	26413.5	35197276	18544.4	606273	319.427	35007780	18444.6	1.24915	2.4185	1	1898	50.1329	Mock
2245	14050905	8408.68	49102188	29384.9	29678376	17760.8	406806	243.451	29070746	17397.2	1.10698	2.43677	1	1671	49.1022	Mock
2247	903914	424.572	46055032	21632.2	9743238	4576.44	734205	344.859	9275181	4356.59	1.15169	2.14661	1	2129	46.055	Mock
2248	588247	559.702	22266880	21186.4	4776851	4545.05	235709	224.271	3672424	3494.22	1.14948	2.23902	1	1051	22.2669	Mock
2250	648194	640.508	25918132	25610.8	4942376	4883.77	270957	267.744	3028741	2992.83	1.09379	2.35093	1	1012	25.9181	Mock
2252	608994	476.149	25403956	19862.4	4532782	3544	450065	351.888	4336519	3390.55	1.19114	3.35941	1	1279	25.404	Mock
2254	1034381	668.637	52492364	33931.7	47221820	30524.8	578225	373.772	44728492	28913.1	1.0132	1.54134	1	1547	52.4924	Mock
2255	56843832	35262.9	28844690	17893.7	10626077	6591.86	467850	290.23	10301347	6390.41	1.23612	3.63847	1	1612	28.8447	Mock
2256	730608	582.158	25939024	20668.5	12149519	9680.89	386041	307.602	11759594	9370.19	1.06483	2.06037	1	1255	25.939	Mock
2257	563968	513.632	27332948	24893.4	2618129	2384.45	294436	268.157	2505569	2281.94	1.06971	1.92294	1	1098	27.3329	Mock
2259	1568618	687.086	53736392	23537.6	9364810	4101.98	599703	262.682	8917628	3906.1	1.38559	2.90368	1	2283	53.7364	Mock
2260	684502	303.683	45953008	20387.3	6047133	2682.85	632398	280.567	4002538	1775.75	1.58468	2.09893	1	2254	45.953	Mock
2261	1023503	398.405	48352032	18821.3	44184376	17199.1	651818	253.724	42839336	16675.5	1.12506	1.85756	1	2569	48.352	Mock
2262	22120058	13739.2	48426400	30078.5	18937360	11762.3	348965	216.748	18707314	11619.5	1.03363	1.90136	1	1610	48.4264	Mock
2263	48088492	27861.2	48264108	27963	22232718	12881.1	540788	313.319	21286358	12332.8	1.08573	2.06889	1	1726	48.2641	Mock
2265	233904	258.172	19302458	21305.1	1.97942e+06	2184.79	235478	259.909	1913576	2112.11	1.16484	2.97795	1	906	19.3025	Mock
2266	659731	379.374	50765072	29192.1	23412038	13462.9	481585	276.932	23297998	13397.4	1.14377	2.98794	1	1739	50.7651	Mock
2270	37820540	24800.4	31975742	20967.7	16309448	10694.7	383440	251.436	15580104	10216.5	1.14334	2.82403	1	1525	31.9757	Mock
2272	660533	823.607	25002108	31174.7	9231440	11510.5	220427	274.847	9132218	11386.8	1.01889	1.5212	1	802	25.0021	Mock
2273	5596493	2659.93	43109884	20489.5	6345109	3015.74	601608	285.935	4.97092e+06	2362.6	1.18766	1.88228	1	2104	43.1099	Mock
2274	516539	412.571	23809162	19016.9	4212545	3364.65	299272	239.035	4156100	3319.57	1.13108	2.21591	1	1252	23.8092	Mock
2277	221958	227.416	16825474	17239.2	2343993	2401.63	195029	199.825	2293332	2349.73	1.43805	4.43422	1	976	16.8255	Mock
2279	645799	426.833	24640636	16285.9	6.30849e+06	4169.52	482139	318.664	5829235	3852.77	1.12687	2.08791	1	1513	24.6406	Mock
2280	50669952	28338.9	40068020	22409.4	14600653	8165.91	551074	308.207	14509395	8114.87	1.07485	2.32723	1	1788	40.068	Mock
2282	934931	1019.55	26776274	29199.9	14985338	16341.7	180046	196.342	14699057	16029.5	1.03714	1.81066	1	917	26.7763	Mock
2283	379706	364.052	21900588	20997.7	3995072	3830.37	324241	310.873	3746975	3592.5	1.16743	3.20326	1	1043	21.9006	Mock
2284	47482104	39371.6	29310748	24304.1	15928733	13207.9	387297	321.142	15825623	13122.4	1.09277	2.50083	1	1206	29.3107	Mock
2286	782932	539.581	27097712	18675.2	4328260	2982.95	370156	255.104	3360194	2315.78	1.1676	2.69974	1	1451	27.0977	Mock
2287	298837	255.198	23529250	20093.3	2372677	2026.2	269094	229.798	2306816	1969.95	1.08331	2.37831	1	1171	23.5293	Mock
2288	31239316	23956.5	24580860	18850.4	7088223	5435.75	477500	366.181	7022148	5385.08	1.08198	2.35736	1	1304	24.5809	Mock
2289	399767	369.129	23115964	21344.4	3844979	3550.3	331337	305.944	3749231	3461.89	1.06882	1.90381	1	1083	23.116	Mock
2291	41254084	23008.4	45986820	25648	21306934	11883.4	599804	334.525	21145272	11793.2	1.19601	2.97581	1	1793	45.9868	Mock
2292	1101841	570.016	46389008	23998.5	11358473	5876.09	577352	298.682	11263574	5826.99	1.10932	2.10934	1	1933	46.389	Mock
2293	275920	239.722	23298612	20242.1	2648621	2301.15	292541	254.162	2478433	2153.29	1.04968	1.94133	1	1151	23.2986	Mock
2294	45614640	30655	23540658	15820.3	7710746	5181.95	404244	271.669	7462232	5014.94	1.17055	3.05443	1	1488	23.5407	Mock
2295	342881	338.147	22257080	21949.8	1817217	1792.13	324874	320.389	1689339	1666.01	1.07869	2.39152	1	1014	22.2571	Mock
2296	39071736	22729.3	30510000	17748.7	4755720	2766.56	590494	343.51	4397040	2557.91	1.2615	2.05742	1	1719	30.51	Mock
2298	46773788	19013.7	47220416	19195.3	10534406	4282.28	788200	320.406	10473024	4257.33	1.52075	2.42155	1	2460	47.2204	Mock
2299	11518009	8382.83	22807692	16599.5	5321039	3872.66	526913	383.488	5247509	3819.15	1.16084	3.13861	1	1374	22.8077	Mock
2300	820907	338.658	46495152	19181.2	6415445	2646.64	532243	219.572	6.22058e+06	2566.25	1.29781	3.16299	1	2424	46.4952	Mock
2301	718429	504.161	48104104	33757.3	28506118	20004.3	427709	300.147	28153904	19757.1	1.05902	1.70937	1	1425	48.1041	Mock
2302	529873	191.014	48300440	17411.8	3109074	1120.79	487399	175.703	2880925	1038.55	1.35869	1.81318	1	2774	48.3004	Mock
2303	681711	443.534	28975768	18852.2	5445393	3542.87	472151	307.19	5280253	3435.43	1.20222	2.10278	1	1537	28.9758	Mock
2304	583283	456.76	24180322	18935.3	2931871	2295.91	323975	253.7	2819738	2208.1	1.14373	2.63581	1	1277	24.1803	Mock
2306	44643520	27677.3	43213060	26790.5	18935342	11739.2	445107	275.95	18714704	11602.4	1.09801	2.45056	1	1613	43.2131	Mock
2308	660334	367.056	48134492	26756.2	43995384	24455.5	689115	383.054	43587728	24228.9	1.08557	2.33261	1	1799	48.1345	Mock
2309	611695	570.611	22861228	21325.8	5910524	5513.55	270308	252.153	5816808	5426.13	1.11266	2.16277	1	1072	22.8612	Mock
2311	26562126	23198.4	25867962	22592.1	6028113	5264.73	392299	342.619	5534425	4833.56	1.27951	3.99826	1	1145	25.868	Mock
2315	455464	407.028	21308880	19042.8	2425953	2167.97	269542	240.878	2376106	2123.42	1.4841	5.98513	1	1119	21.3089	Mock
2316	1051634	430.468	49895216	20423.7	8507016	3482.2	797967	326.634	8464937	3464.98	1.36973	3.02074	1	2443	49.8952	Mock
2317	973574	511.331	53167660	27924.2	34926772	18343.9	657644	345.401	34179676	17951.5	1.06705	2.2228	1	1904	53.1677	Mock
2318	557466	463.782	21411604	17813.3	11528992	9591.51	281779	234.425	11051480	9194.24	1.23892	3.28105	1	1202	21.4116	Mock
2319	554559	483.065	24143570	21031	5592970	4871.93	397933	346.632	5569290	4851.3	1.28165	3.74367	1	1148	24.1436	Mock
2320	431884	361.712	22810462	19104.2	2526522	2116.02	280237	234.704	2453443	2054.81	1.05208	1.80084	1	1194	22.8105	Mock
2322	365880	383.12	19524494	20444.5	3261889	3415.59	264657	277.128	3201900	3352.77	1.22986	3.7092	1	955	19.5245	Mock
2323	13099702	8875.14	26032240	17637	7.66261e+06	5191.47	427443	289.596	7240825	4905.71	1.05016	2.02031	1	1476	26.0322	Mock
2325	26212110	11406.5	50616788	22026.5	29820082	12976.5	710666	309.254	29404110	12795.5	1.14136	2.62613	1	2298	50.6168	Mock
2329	28443178	17375.2	41254624	25201.4	16407960	10023.2	459406	280.639	16301766	9958.32	1.13617	2.88605	1	1637	41.2546	Mock
2330	47725508	37877.4	31466222	24973.2	14969460	11880.5	412504	327.384	14812671	11756.1	1.07586	1.93002	1	1260	31.4662	Mock
2331	749563	377.044	40593752	20419.4	6917042	3479.4	535216	269.223	6827547	3434.38	1.6058	2.96768	1	1988	40.5938	Mock
2332	1748892	1286.9	18429924	13561.4	1641909	1208.17	419866	308.952	1375912	1012.44	1.22406	3.59448	1	1359	18.4299	Mock
2335	479107	635.42	13090013	17360.8	4214839	5589.97	154202	204.512	4192776	5560.71	1.08763	1.76093	1	754	13.09	Mock
2336	45465656	34031.2	39135600	29293.1	15486625	11591.8	335367	251.023	15402263	11528.6	1.21584	2.99715	1	1336	39.1356	Mock
2337	33393064	24110.5	23139336	16707.1	4465014	3223.84	353657	255.348	3722862	2687.99	1.08277	2.18929	1	1385	23.1393	Mock
2339	388474	442.958	21307482	24295.9	3402573	3879.79	191397	218.241	3341879	3810.58	1.21071	3.60455	1	877	21.3075	Mock
2340	614744	741.549	19119984	23063.9	2929584	3533.88	241553	291.379	2899231	3497.26	1.14232	2.61765	1	829	19.12	Mock
2341	654098	668.812	22133054	22630.9	9573988	9789.35	299931	306.678	9477979	9691.19	1.08763	2.26942	1	978	22.1331	Mock
2342	29184596	23034.4	23200968	18311.7	6306931	4977.85	421423	332.615	6.17814e+06	4876.2	1.16391	2.75247	1	1267	23.201	Mock
2343	390305	739.214	10848900	20547.2	1498050	2837.22	140929	266.911	1423681	2696.37	1.11464	2.51796	1	528	10.8489	Mock
2345	351395	395.715	21186702	23858.9	3663311	4125.35	233333	262.762	3600125	4054.19	1.15095	2.65402	1	888	21.1867	Mock
2346	392470	448.537	21750170	24857.3	2520009	2880.01	266476	304.544	2489758	2845.44	1.10399	2.61143	1	875	21.7502	Mock
2347	521600	498.185	27339936	26112.6	2401350	2293.55	241728	230.877	2384763	2277.71	1.1465	2.21708	1	1047	27.3399	Mock
2348	295367	328.186	20043370	22270.4	3075933	3417.7	291943	324.381	3029251	3365.83	1.0916	2.33	1	900	20.0434	Mock
2349	355173	345.163	20771878	20186.5	2181073	2119.6	213984	207.953	2156170	2095.4	1.15614	2.48739	1	1029	20.7719	Mock
2351	445951	490.595	18135326	19950.9	4930125	5423.68	333956	367.388	4883530	5372.42	1.04269	1.68132	1	909	18.1353	Mock
2352	293655	302.737	20308376	20936.5	2073590	2137.72	236774	244.097	2038625	2101.68	1.12705	2.61134	1	970	20.3084	Mock
2353	1301869	1220.12	25411678	23816	6455766	6050.39	378731	354.949	6346899	5948.36	1.04013	1.76182	1	1067	25.4117	Mock
2354	451138	482.501	20253758	21661.8	2536777	2713.13	287292	307.264	2460244	2631.28	1.1064	2.37342	1	935	20.2538	Mock
2355	564733	664.392	19084098	22451.9	2971436	3495.81	212517	250.02	2930971	3448.2	1.05488	1.77946	1	850	19.0841	Mock
2357	44980856	38478.1	23659366	20239	6046220	5172.13	368699	315.397	5928933	5071.8	1.09548	2.4584	1	1169	23.6594	Mock
2358	730140	814.888	14391264	16061.7	1116270	1245.84	245062	273.507	1082128	1207.73	1.12172	2.48222	1	896	14.3913	Mock
2360	441005	421.611	19997010	19117.6	3381315	3232.61	248139	237.227	3319612	3173.63	1.11949	2.55777	1	1046	19.997	Mock
2361	1203679	497.183	45950064	18979.8	10595537	4376.51	650375	268.639	10079588	4163.4	1.22079	2.71088	1	2421	45.9501	Mock
2362	58455772	47719	32554658	26575.2	15871222	12956.1	416462	339.969	15797382	12895.8	1.0821	2.43755	1	1225	32.5547	Mock
2363	339036	326.624	20335344	19590.9	1056234	1017.57	230775	222.327	1027595	989.976	1.10277	2.44316	1	1038	20.3353	Mock
2364	410470	614.476	16019765	23981.7	4214607	6309.29	168795	252.687	4.18887e+06	6270.76	1.05289	1.76409	1	668	16.0198	Mock
2365	398007	420.726	20582410	21757.3	3559913	3763.12	222497	235.198	3521042	3722.03	1.09867	2.37738	1	946	20.5824	Mock
2367	334842	342.725	19287534	19741.6	3583951	3668.32	279091	285.661	3551134	3634.73	1.09371	2.37271	1	977	19.2875	Mock
2368	1085566	1130.8	21316024	22204.2	4.09643e+06	4267.11	354743	369.524	4.07085e+06	4240.47	1.05658	1.46414	1	960	21.316	Mock
2370	637235	593.882	40441168	37689.8	22501382	20970.5	330413	307.934	22450300	20922.9	1.04148	1.71855	1	1073	40.4412	Mock
2372	976991	475.421	37304308	18152.9	10515522	5117.04	578652	281.582	9403216	4575.77	1.59107	2.35695	1	2055	37.3043	Mock
2373	55987240	24806	49520508	21940.9	19484264	8632.82	786884	348.642	18193488	8060.92	1.23372	2.6238	1	2257	49.5205	Mock
2374	46657660	19456.9	40881596	17048.2	14755090	6153.08	740763	308.909	13239388	5521.01	1.45928	3.39894	1	2398	40.8816	Mock
2375	981492	637.332	41091656	26682.9	27532718	17878.4	423295	274.867	26063802	16924.5	1.03211	1.72492	1	1540	41.0917	Mock
2378	38412424	47776.6	22287296	27720.5	14456462	17980.7	300591	373.869	14427607	17944.8	1.0418	1.8408	1	804	22.2873	Mock
2379	13552003	10850.3	22926090	18355.6	5146593	4120.57	618502	495.198	5124034	4102.51	1.17868	3.00077	1	1249	22.9261	Mock
2380	33031920	45814	14708556	20400.2	5663677	7855.31	224935	311.976	5637487	7818.98	1.08522	2.26907	1	721	14.7086	Mock
2382	421015	552.513	15349180	20143.3	2408156	3160.31	191991	251.957	2385181	3130.16	1.1471	2.77024	1	762	15.3492	Mock
2384	564861	909.599	14243573	22936.5	4673190	7525.27	212997	342.99	4660268	7504.46	1.04774	1.71314	1	621	14.2436	Mock
2386	1245980	662.051	42661792	22668.3	35043632	18620.4	527623	280.352	34858128	18521.9	1.21877	3.08861	1	1882	42.6618	Mock
2387	38793120	33558.1	31318888	27092.5	28306850	24486.9	329818	285.31	28216432	24408.7	1.07408	2.11729	1	1156	31.3189	Mock
2388	613500	1074.43	14395802	25211.6	6999298	12258	132884	232.722	6981945	12227.6	1.0416	1.75131	1	571	14.3958	Mock
2389	289622	429.07	13834952	20496.2	1847323	2736.77	163351	242.001	1829100	2709.78	1.07816	2.34815	1	675	13.835	Mock
2390	334931	427.754	12223477	15611.1	1046970	1337.13	232664	297.144	1.0197e+06	1302.3	1.06241	1.91858	1	783	12.2235	Mock
2391	481666	730.904	12911430	19592.5	2244836	3406.43	186277	282.666	2209176	3352.32	1.0555	1.80152	1	659	12.9114	Mock
2392	50025048	50786.9	16057595	16302.1	12858978	13054.8	340802	345.992	12803615	12998.6	1.24729	3.44942	1	985	16.0576	Mock
2393	21945446	27920.4	14380506	18295.8	11285766	14358.5	289028	367.72	11252154	14315.7	1.04025	1.49748	1	786	14.3805	Mock
2394	1107943	1107.94	28917008	28917	4718577	4718.58	290410	290.41	4689080	4689.08	1.03057	1.61316	1	1000	28.917	Mock
2395	16044816	6209.29	52840980	20449.3	19972496	7729.29	801689	310.251	19826710	7672.88	1.45391	2.14071	1	2584	52.841	Mock
2396	508550	412.784	18702106	15180.3	2697399	2189.45	252839	205.226	2653156	2153.54	1.34817	3.37082	1	1232	18.7021	Mock
2397	7865451	10924.2	15081031	20945.9	7234690	10048.2	266376	369.967	7.2162e+06	10022.5	1.04922	1.54709	1	720	15.081	Mock
2398	1094466	791.944	31383156	22708.5	10635039	7695.4	364571	263.8	10610863	7677.9	1.23567	2.631	1	1382	31.3832	Mock
2399	464143	603.567	17297166	22493.1	2355430	3062.98	170232	221.368	2343436	3047.38	1.09369	2.33592	1	769	17.2972	Mock
2400	631116	704.371	16913116	18876.2	9970458	11127.7	267774	298.855	9931607	11084.4	1.13648	2.44647	1	896	16.9131	Mock
2403	24369936	34814.2	20059268	28656.1	12690712	18129.6	150292	214.703	12663730	18091	1.02317	1.5114	1	700	20.0593	Mock
2404	1908269	924.997	50803368	24626	17220320	8347.22	654877	317.439	17091660	8284.86	1.25264	3.50272	1	2063	50.8034	Mock
2405	46708408	55145.7	20602864	24324.5	14839756	17520.4	409345	483.288	14800174	17473.6	1.04787	1.89461	1	847	20.6029	Mock
2406	393370	578.485	9222625	13562.7	2583983	3799.98	189394	278.521	2547581	3746.44	1.08395	1.66526	1	680	9.22263	Mock
2407	76612768	47379.6	47042332	29092.4	37194332	23002.1	714774	442.037	37024304	22896.9	1.06047	2.00727	1	1617	47.0423	Mock
2408	7287122	9476.1	12374953	16092.3	2010418	2614.33	299886	389.969	1983641	2579.51	1.20611	3.26181	1	769	12.375	Mock
2409	773514	1023.17	14325426	18949	5761979	7621.67	263515	348.565	5687413	7523.03	1.1206	1.61258	1	756	14.3254	Mock
2410	996505	564.912	28333188	16061.9	8.25737e+06	4681.05	430537	244.069	8.17542e+06	4634.59	1.49528	3.79657	1	1764	28.3332	Mock
2411	366347	473.929	12857138	16632.8	2970575	3842.92	183640	237.568	2947226	3812.71	1.3824	4.48854	1	773	12.8571	Mock
2412	640114	935.839	14394990	21045.3	3.8917e+06	5689.61	196367	287.086	3865907	5651.91	1.01876	1.49635	1	684	14.395	Mock
2413	7.01041e+06	8941.84	15700519	20026.2	7597809	9691.08	235000	299.745	7584113	9673.61	1.07085	1.84509	1	784	15.7005	Mock
2414	441422	621.721	13238304	18645.5	2534584	3569.84	256788	361.673	2529639	3562.87	1.13231	2.5102	1	710	13.2383	Mock
2417	548548	809.068	12284732	18119.1	3547114	5231.73	223787	330.069	3532100	5209.59	1.10993	2.18958	1	678	12.2847	Mock
2418	364104	518.667	14214675	20248.8	2147098	3058.54	385132	548.621	2.02981e+06	2891.46	1.10507	2.30256	1	702	14.2147	Mock
2419	1090058	1520.3	13904437	19392.5	16424344	22907	405801	565.971	16396045	22867.6	1.04079	1.62275	1	717	13.9044	Mock
2420	360767	567.244	13949403	21933	4328695	6806.12	413149	649.605	4318190	6789.61	1.04623	1.82271	1	636	13.9494	Mock
2421	409031	679.453	11624749	19310.2	3293602	5471.1	1103718	1833.42	3264582	5422.89	1.10914	2.10726	1	602	11.6247	Mock
2422	330518	560.2	11538624	19557	2279914	3864.26	933384	1582.01	2252667	3818.08	1.05923	1.83784	1	590	11.5386	Mock
2423	350756	487.839	13016345	18103.4	1975142	2747.07	301909	419.901	1.95742e+06	2722.42	1.11457	2.61442	1	719	13.0163	Mock
2425	448575	544.387	14383668	17455.9	2109224	2559.74	242567	294.377	2.08793e+06	2533.89	1.11659	2.61985	1	824	14.3837	Mock
2427	652279	1022.38	13971978	21899.7	5652427	8859.6	245198	384.323	5630177	8824.73	1.02143	1.51017	1	638	13.972	Mock
2428	572687	990.808	14200669	24568.6	7.3496e+06	12715.6	212373	367.427	7339619	12698.3	1.0167	1.47578	1	578	14.2007	Mock
2429	555897	982.15	13707549	24218.3	3.26025e+06	5760.16	228610	403.905	3253504	5748.24	1.04322	1.49385	1	566	13.7075	Mock
2430	1378608	1115.38	26940770	21796.7	57835868	46792.8	474590	383.973	57712856	46693.2	1.16223	1.78959	1	1236	26.9408	Mock
2431	217642	325.811	11935404	17867.4	1345205	2013.78	211215	316.19	1308943	1959.5	1.35482	4.73692	1	668	11.9354	Mock
2432	37115680	28397.6	28184740	21564.5	19289258	14758.4	511952	391.7	19224892	14709.2	1.03118	1.56664	1	1307	28.1847	Mock
2433	337691	610.653	13791007	24938.5	3057272	5528.52	228039	412.367	3044583	5505.58	1.03531	1.8264	1	553	13.791	Mock
2434	455121	855.491	13366442	25124.9	4210711	7914.87	240342	451.771	4193722	7882.94	1.01585	1.56391	1	532	13.3664	Mock
2435	428515	597.65	12761487	17798.4	1882125	2625	323769	451.561	1.85749e+06	2590.64	1.07929	2.17558	1	717	12.7615	Mock
2436	845639	895.804	15632188	16559.5	3268250	3462.13	402615	426.499	3243833	3436.26	1.23002	2.64575	1	944	15.6322	Mock
2437	55318548	50658	24083326	22054.3	20334442	18621.3	534568	489.531	20260956	18554	1.13615	2.75183	1	1092	24.0833	Mock
2439	240455	333.502	13325897	18482.5	1701680	2360.17	277829	385.338	1681821	2332.62	1.18459	3.13037	1	721	13.3259	Mock
2441	342716	433.269	12925722	16341	1409295	1781.66	305771	386.563	1404555	1775.67	1.28171	3.94089	1	791	12.9257	Mock
2442	43506868	34861.3	30940612	24792.2	22832888	18295.6	412432	330.474	22757590	18235.2	1.11229	2.46953	1	1248	30.9406	Mock
2443	710738	558.317	23695782	18614.1	10655087	8370.06	377707	296.706	10607782	8332.9	1.19981	2.51902	1	1273	23.6958	Mock
2444	438056	394.29	17529008	15777.7	3883975	3495.93	260235	234.235	3715636	3344.41	1.08399	2.11411	1	1111	17.529	Mock
2445	330525	282.259	19451238	16610.8	3031867	2589.13	268133	228.978	2661107	2272.51	1.08201	2.36147	1	1171	19.4512	Mock
2447	39104668	46831.9	22159110	26537.9	11228618	13447.4	323880	387.88	11190842	13402.2	1.02285	1.65749	1	835	22.1591	Mock
2448	47717472	39698.4	28893418	24037.8	20765050	17275.4	429337	357.186	20690174	17213.1	1.09065	2.4905	1	1202	28.8934	Mock
2449	450069	406.566	21711098	19612.6	2951823	2666.51	286633	258.928	2886209	2607.23	1.2002	3.13589	1	1107	21.7111	Mock
2450	37547288	34701.7	26286112	24294	25009734	23114.4	373917	345.579	24929094	23039.8	1.0285	1.51756	1	1082	26.2861	Mock
2451	13498325	10586.9	21058876	16516.8	4730148	3709.92	426459	334.478	4619159	3622.87	1.18553	2.12034	1	1275	21.0589	Mock
2452	1152917	676.594	46888040	27516.5	34781860	20411.9	619023	363.276	34513560	20254.4	1.07718	1.91481	1	1704	46.888	Mock
2453	321866	288.669	20238504	18151.1	1910802	1713.72	293520	263.247	1381565	1239.07	1.19419	3.21778	1	1115	20.2385	Mock
2455	497824	407.385	21168064	17322.5	5859446	4794.96	322382	263.815	4658328	3812.05	1.07982	2.39575	1	1222	21.1681	Mock
2456	489882	478.4	22003146	21487.4	3741529	3653.84	321649	314.11	3677162	3590.98	1.1508	2.26291	1	1024	22.0031	Mock
2457	829675	705.506	22968002	19530.6	11575803	9843.37	478530	406.913	11522407	9797.96	1.11444	2.00243	1	1176	22.968	Mock
2458	286399	279.141	20053470	19545.3	5442615	5304.69	354227	345.25	5403956	5267.01	1.06507	2.19201	1	1026	20.0535	Mock
2460	352591	366.9	19775774	20578.3	4226740	4398.27	366982	381.875	3871958	4029.09	1.20346	3.45578	1	961	19.7758	Mock
2461	7997346	11675	16446217	24009.1	30891480	45097.1	377917	551.704	30822608	44996.5	1.02345	1.64963	1	685	16.4462	Mock
2463	1192629	559.657	42115920	19763.5	15700966	7367.89	767023	359.936	14018371	6578.31	1.17934	2.42699	1	2131	42.1159	Mock
2465	849091	436.775	44986044	23141	6681624	3437.05	572652	294.574	6216679	3197.88	1.38315	3.06776	1	1944	44.986	Mock
2466	32344358	45236.9	18820912	26323	12524779	17517.2	370089	517.607	12490618	17469.4	1.02131	1.54749	1	715	18.8209	Mock
2467	638744	452.689	20895698	14809.1	3.23047e+06	2289.49	468053	331.717	3.17101e+06	2247.35	1.11678	1.66889	1	1411	20.8957	Mock
2469	58004324	51150.2	30043334	26493.2	19224948	16953.2	546276	481.725	19160774	16896.6	1.03015	1.6338	1	1134	30.0433	Mock
2471	343795	250.397	21143532	15399.5	2523209	1837.73	407444	296.755	2485498	1810.27	1.11501	2.55564	1	1373	21.1435	Mock
2472	485864	580.483	19793924	23648.7	7472992	8928.31	327047	390.737	7.42196e+06	8867.33	1.04375	1.6619	1	837	19.7939	Mock
2474	495064	558.763	21859870	24672.5	3060895	3454.73	390333	440.556	2982984	3366.8	1.09559	2.16556	1	886	21.8599	Mock
2475	323690	387.653	20250390	24252	4933775	5908.71	411086	492.319	4887887	5853.76	1.15934	3.05868	1	835	20.2504	Mock
2477	874617	483.214	40067032	22136.5	11894041	6571.29	782313	432.217	11796151	6517.21	1.23646	2.52064	1	1810	40.067	Mock
2479	547835	654.522	21738248	25971.6	8568191	10236.8	408382	487.912	8517581	10176.3	1.07871	2.23606	1	837	21.7382	Mock
2481	577069	607.441	20135464	21195.2	7112903	7487.27	358965	377.858	7064377	7436.19	1.08068	1.98543	1	950	20.1355	Mock
2483	51683632	46478.1	24738112	22246.5	8173282	7350.07	449382	404.121	8139383	7319.59	1.15171	3.01888	1	1112	24.7381	Mock
2484	1095996	1068.22	18982430	18501.4	6632150	6464.08	322923	314.74	6588516	6421.56	1.07832	1.64528	1	1026	18.9824	Mock
2486	35241344	34482.7	21858050	21387.5	7778533	7611.09	356183	348.516	7726715	7560.39	1.08463	1.88804	1	1022	21.858	Mock
2487	901627	589.684	43878948	28697.8	29808274	19495.3	442490	289.398	29529364	19312.9	1.15837	2.58215	1	1529	43.8789	Mock
2489	21843750	17658.7	20681628	16719.2	7.22922e+06	5844.15	368778	298.123	7076044	5720.33	1.14661	2.71783	1	1237	20.6816	Mock
2490	257030	352.096	14201034	19453.5	2446111	3350.84	191169	261.875	2398206	3285.21	1.10785	2.20455	1	730	14.201	Mock
2491	8837795	7947.66	20661104	18580.1	2332248	2097.35	345984	311.137	2228892	2004.4	1.09018	2.10601	1	1112	20.6611	Mock
2492	953156	405.771	44528256	18956.3	5.6226e+06	2393.61	802285	341.543	4629132	1970.68	1.32968	2.23661	1	2349	44.5283	Mock
2493	2116398	849.618	48073956	19299.1	75294224	30226.5	692929	278.173	73964080	29692.5	1.06221	1.67836	1	2491	48.074	Mock
2494	43781236	34969	26188618	20917.4	11664082	9316.36	449691	359.178	11390705	9098.01	1.10282	2.54711	1	1252	26.1886	Mock
2495	633798	656.106	23421022	24245.4	7822671	8098	455368	471.395	7775151	8048.81	1.14276	2.82942	1	966	23.421	Mock
2497	39499788	27335.5	36236060	25076.9	17028252	11784.3	454347	314.427	16299910	11280.2	1.07757	2.20842	1	1445	36.2361	Mock
2498	18004194	11189.7	24687994	15343.7	9349127	5810.52	618566	384.441	8606161	5348.76	1.29456	2.75941	1	1609	24.688	Mock
2499	412544	604.018	16894806	24736.2	5661283	8288.85	318096	465.734	5644532	8264.32	1.04921	1.80321	1	683	16.8948	Mock
2500	51225852	45983.7	33299464	29891.8	17148994	15394.1	395072	354.643	17063368	15317.2	1.10137	2.51436	1	1114	33.2995	Mock
2501	326190	338.371	20049204	20797.9	2914426	3023.26	374294	388.272	2867508	2974.59	1.0441	1.78974	1	964	20.0492	Mock
2503	325506	268.791	19970222	16490.7	5653613	4668.55	361956	298.89	5587217	4613.72	1.12604	2.49473	1	1211	19.9702	Mock
2506	545719	287.069	39016264	20524.1	7152001	3762.23	474690	249.705	7077440	3723.01	1.32792	2.58086	1	1901	39.0163	Mock
2507	394192	332.091	20136122	16963.9	3609608	3040.95	337662	284.467	3356921	2828.07	1.30388	4.12366	1	1187	20.1361	Mock
2509	708082	739.125	21971350	22934.6	24839072	25928.1	417897	436.218	24751934	25837.1	1.10997	2.17058	1	958	21.9714	Mock
2511	568461	808.622	21149958	30085.3	5435119	7731.32	279125	397.048	5416416	7704.72	1.03519	1.52063	1	703	21.15	Mock
2512	279402	316.424	17867972	20235.5	1368812	1550.18	294112	333.083	1354702	1534.2	1.32094	4.4842	1	883	17.868	Mock
2513	582892	499.051	22204262	19010.5	2725739	2333.68	413104	353.685	2570924	2201.13	1.05201	1.86565	1	1168	22.2043	Mock
2514	236699	231.604	20125990	19692.8	1360700	1331.41	318160	311.311	1341936	1313.05	1.04792	1.85603	1	1022	20.126	Mock
2515	4360629	8075.24	16477663	30514.2	6646160	12307.7	291863	540.487	6619714	12258.7	1.03348	1.5	1	540	16.4777	Mock
2516	40650872	46089.4	25982394	29458.5	14940803	16939.7	546430	619.535	14902951	16896.8	1.02053	1.68821	1	882	25.9824	Mock
2517	12043327	17034.4	18631196	26352.5	4966057	7024.13	449422	635.675	4945530	6995.09	1.02708	1.5389	1	707	18.6312	Mock
2518	340369	368.365	21240974	22988.1	2.02688e+06	2193.59	325152	351.896	1.98467e+06	2147.91	1.10907	2.64069	1	924	21.241	Mock
2519	1.4791e+06	1136.9	33104928	25445.8	8445293	6491.39	493003	378.942	8405675	6460.93	1.02017	1.45664	1	1301	33.1049	Mock
2522	31409188	20911.6	21806946	14518.6	13244178	8817.7	418978	278.947	13030850	8675.67	1.3069	2.40399	1	1502	21.8069	Mock
2523	3830739	3520.9	20541946	18880.5	4621332	4247.55	384417	353.324	4510586	4145.76	1.03568	1.6786	1	1088	20.5419	Mock
2524	904660	677.141	42078628	31496	37338968	27948.3	544305	407.414	37166896	27819.5	1.0962	2.34709	1	1336	42.0786	Mock
2525	316792	320.315	14172568	14330.2	2812972	2844.26	195559	197.734	2346919	2373.02	1.13861	2.77075	1	989	14.1726	Mock
2526	455974	616.181	18801846	25407.9	3512164	4746.17	247549	334.526	3.49461e+06	4722.44	1.05023	1.55811	1	740	18.8018	Mock
2528	17914760	17825.6	24415800	24294.3	15109906	15034.7	218499	217.412	13999354	13929.7	1.03366	1.51527	1	1005	24.4158	Mock
2529	228349	205.35	16160421	14532.8	1507313	1355.5	318876	286.759	1401841	1260.65	1.18058	3.37556	1	1112	16.1604	Mock
2530	391393	510.957	25878086	33783.4	4555395	5946.99	54327	70.923	4501139	5876.16	1.01871	1.51436	1	766	25.8781	Mock
2531	315228	238.268	23252108	17575.3	2759935	2086.12	380444	287.562	2215691	1674.75	1.07741	2.37538	1	1323	23.2521	Mock
2533	1046155	667.191	51808104	33040.9	60585028	38638.4	797796	508.798	60211800	38400.4	1.02527	1.50598	1	1568	51.8081	Mock
2535	466432	559.271	24190754	29005.7	5530030	6630.73	327710	392.938	5434164	6515.78	1.03155	1.65155	1	834	24.1908	Mock
2537	374657	299.486	25066454	20037.1	4257703	3403.44	311770	249.217	4097310	3275.23	1.15317	2.9634	1	1251	25.0665	Mock
2541	182242	179.726	15292658	15081.5	1320894	1302.66	195613	192.912	1146657	1130.83	1.06368	1.79126	1	1014	15.2927	Mock
2543	517002	263.373	42048508	21420.5	4702618	2395.63	535651	272.874	4349142	2215.56	1.14783	1.76258	1	1963	42.0485	Mock
2544	46201616	30760.1	42100952	28029.9	16906712	11256.1	544062	362.225	16823372	11200.6	1.10487	2.46011	1	1502	42.101	Mock
2545	47307164	25865	47399836	25915.7	18900758	10333.9	598573	327.268	17832660	9749.95	1.10464	2.62445	1	1829	47.3998	Mock
2547	1594104	818.749	42285120	21718.1	23810968	12229.6	469452	241.116	23374626	12005.5	1.12199	2.80885	1	1947	42.2851	Mock
2548	25017180	21830	15915255	13887.7	4392605	3832.99	266884	232.883	4142549	3614.79	1.09034	2.30635	1	1146	15.9153	Mock
2549	258384	237.923	25256122	23256.1	1845850	1699.68	304637	280.513	1736204	1598.71	1.20041	3.48621	1	1086	25.2561	Mock
2550	177035	178.283	24174728	24345.1	1379524	1389.25	258193	260.013	1360296	1369.89	1.17717	3.22668	1	993	24.1747	Mock
2551	283923	236.602	25969860	21641.6	2881133	2400.94	446231	371.859	2376928	1980.77	1.06275	1.93229	1	1200	25.9699	Mock
2553	452405	461.638	24621756	25124.2	9657291	9854.38	416018	424.508	9602731	9798.71	1.1714	2.59126	1	980	24.6218	Mock
2554	239810	246.718	20990002	21594.7	815285	838.771	244422	251.463	747550	769.084	1.34863	4.64579	1	972	20.99	Mock
2555	752276	393.039	52708564	27538.4	7790243	4070.14	619757	323.802	7347953	3839.06	1.26442	2.63804	1	1914	52.7086	Mock
2556	632002	737.459	26755980	31220.5	8.21028e+06	9580.26	340161	396.921	8140798	9499.18	1.03305	1.59674	1	857	26.756	Mock
2557	391004	303.81	24440926	18990.6	2606438	2025.2	401512	311.975	2521398	1959.13	1.19573	3.31231	1	1287	24.4409	Mock
2558	6314143	5405.94	25623312	21937.8	2.52083e+06	2158.25	345914	296.159	2388065	2044.58	1.12679	2.83419	1	1168	25.6233	Mock
2559	400683	410.116	25966004	26577.3	2740235	2804.74	316840	324.299	2537790	2597.53	1.31237	2.66783	1	977	25.966	Mock
2560	624873	464.59	26361506	19599.6	7.73082e+06	5747.82	351556	261.38	7.5411e+06	5606.77	1.21373	3.57672	1	1345	26.3615	Mock
2562	59933148	37225.6	47487924	29495.6	21922000	13616.1	472913	293.735	21709774	13484.3	1.17647	2.91762	1	1610	47.4879	Mock
2566	5372070	3169.36	45359532	26760.8	22716298	13401.9	442656	261.154	22162112	13075	1.19467	3.34816	1	1695	45.3595	Mock
2568	320165	295.628	21805814	20134.6	5814893	5369.25	338622	312.67	5695991	5259.46	1.13085	2.4095	1	1083	21.8058	Mock
2569	781814	343.957	53136064	23377.1	8893790	3912.8	708048	311.504	7876844	3465.4	1.32796	1.86255	1	2273	53.1361	Mock
2570	363039	362.314	21113994	21071.8	2705914	2700.51	216649	216.217	2550658	2545.57	1.05898	1.88107	1	1002	21.114	Mock
2571	439107	313.648	29346442	20961.7	4180382	2985.99	422414	301.724	3.79523e+06	2710.88	1.07029	1.79184	1	1400	29.3464	Mock
2572	387360	423.344	22992558	25128.5	5023741	5490.43	282215	308.432	4917517	5374.34	1.18816	2.81828	1	915	22.9926	Mock
2573	1103122	756.081	52076228	35693.1	33658960	23069.9	513459	351.925	33268200	22802.1	1.04331	1.86662	1	1459	52.0762	Mock
2574	39849140	26147.7	28741938	18859.5	6340363	4160.34	506862	332.587	6299390	4133.46	1.09945	2.60756	1	1524	28.7419	Mock
2575	40534344	24731.1	31585682	19271.3	13082625	7982.08	528280	322.318	12578929	7674.76	1.14343	2.1986	1	1639	31.5857	Mock
2578	27615446	22488.1	22555394	18367.6	5.23856e+06	4265.93	351151	285.954	4830454	3933.59	1.23901	3.79352	1	1228	22.5554	Mock
2581	1720623	763.364	51200340	22715.3	98799352	43832.9	902491	400.395	98467504	43685.7	1.12762	2.45564	1	2254	51.2003	Mock
2582	367288	282.965	25765546	19850.2	3968756	3057.59	327553	252.352	3.92711e+06	3025.51	1.23916	3.26392	1	1298	25.7655	Mock
2583	753077	630.718	31905004	26721.1	6982660	5848.12	443683	371.594	6.53362e+06	5472.04	1.11622	1.81811	1	1194	31.905	Mock
2584	14572277	12245.6	26382744	22170.4	4761115	4000.94	392359	329.713	4374339	3675.91	1.07014	2.26975	1	1190	26.3827	Mock
2586	16259494	13316.5	28940174	23702	7124470	5834.95	256987	210.473	6957951	5698.57	1.24556	1.63455	1	1221	28.9402	Mock
2587	293213	239.945	26215764	21453.2	2254515	1844.94	320506	262.28	2094102	1713.67	1.0651	2.05906	1	1222	26.2158	Mock
2588	404992	421.867	26105756	27193.5	6400852	6667.55	224934	234.306	6168887	6425.92	1.08877	1.97251	1	960	26.1058	Mock
2590	772797	316.85	53400708	21894.5	11194800	4589.91	702626	288.08	11006241	4512.6	1.26383	2.0411	1	2439	53.4007	Mock
2591	51211896	32392.1	30412906	19236.5	6698991	4237.19	426765	269.934	6586971	4166.33	1.05283	1.90645	1	1581	30.4129	Mock
2593	314356	282.187	24267476	21784.1	2120587	1903.58	347664	312.086	1715037	1539.53	1.09559	2.40998	1	1114	24.2675	Mock
2594	302405	275.665	26878070	24501.4	3386103	3086.69	308037	280.799	3293491	3002.27	1.06219	1.7028	1	1097	26.8781	Mock
2598	253821	230.328	24767784	22475.3	2137546	1939.7	325732	295.583	2098481	1904.25	1.08991	2.33903	1	1102	24.7678	Mock
2599	273091	304.11	25554094	28456.7	3677030	4094.69	299257	333.248	3610825	4020.96	1.10385	2.55654	1	898	25.5541	Mock
2600	320281	284.441	25503458	22649.6	4773529	4239.37	396865	352.456	4638218	4119.2	1.15043	2.43322	1	1126	25.5035	Mock
2604	330981	322.279	27538230	26814.2	2867211	2791.83	326816	318.224	2321245	2260.22	1.24381	3.9037	1	1027	27.5382	Mock
2605	329375	254.147	27136522	20938.7	2883923	2225.25	468537	361.525	2.77503e+06	2141.22	1.13562	1.93266	1	1296	27.1365	Mock
2606	285132	253.226	22899702	20337.2	4071335	3615.75	334041	296.662	3628238	3222.24	1.17248	3.12689	1	1126	22.8997	Mock
2607	1078144	935.889	26801102	23264.8	8385114	7278.74	384801	334.029	8309090	7212.75	1.06883	1.83276	1	1152	26.8011	Mock
2609	572696	498.43	26586970	23139.2	9269548	8067.49	303729	264.342	9130107	7946.13	1.14404	2.54445	1	1149	26.587	Mock
2610	38865164	28831.7	35073760	26019.1	11441282	8487.6	345808	256.534	11206727	8313.6	1.09753	1.72631	1	1348	35.0738	Mock
2611	416575	344.277	24220922	20017.3	3806450	3145.83	268445	221.855	3.59188e+06	2968.5	1.14706	2.30954	1	1210	24.2209	Mock
2612	11422069	6553.11	34597968	19849.7	10936484	6274.52	505981	290.293	10638681	6103.66	1.4342	2.80525	1	1743	34.598	Mock
2613	48432100	26451.2	42460888	23190	24219126	13227.3	541606	295.798	23538452	12855.5	1.11194	1.90501	1	1831	42.4609	Mock
2614	511963	537.212	27821454	29193.6	6286414	6596.45	366191	384.251	5948061	6241.41	1.04895	1.71757	1	953	27.8215	Mock
2615	368205	322.421	27526302	24103.6	3929760	3441.12	321648	281.653	3736637	3272.01	1.1003	2.51088	1	1142	27.5263	Mock
2616	397418	357.712	22794548	20517.1	3909746	3519.12	342734	308.491	3534950	3181.77	1.29496	4.27663	1	1111	22.7945	Mock
2617	307516	276.792	26194184	23577.1	3249294	2924.66	398109	358.334	3166372	2850.02	1.08933	2.33808	1	1111	26.1942	Mock
2618	202434	186.92	26008422	24015.2	3076983	2841.17	298926	276.017	2909102	2686.15	1.1122	2.65282	1	1083	26.0084	Mock
2619	51062844	34478.6	40107052	27081.1	22063680	14897.8	473007	319.384	21717522	14664.1	1.15056	2.98721	1	1481	40.1071	Mock
2620	55168808	37175.7	40381932	27211.5	14522525	9786.07	451517	304.257	14457398	9742.18	1.08697	2.43261	1	1484	40.3819	Mock
2621	38825200	21960	53588952	30310.5	21071982	11918.5	526109	297.573	20485870	11587	1.10119	2.49972	1	1768	53.589	Mock
2622	341134	371.606	26650046	29030.6	2522089	2747.37	400231	435.981	2405817	2620.72	1.03135	1.50435	1	918	26.65	Mock
2623	42476204	18589.1	46361540	20289.5	8934834	3910.21	909382	397.979	7593904	3323.37	1.26561	3.62721	1	2285	46.3615	Mock
2625	809127	347.414	53004984	22758.7	13880652	5959.92	740192	317.815	13528528	5808.73	1.27587	2.54018	1	2329	53.005	Mock
2626	57644356	41263	33510614	23987.6	13590910	9728.64	475289	340.221	13048935	9340.68	1.13297	2.61974	1	1397	33.5106	Mock
2628	52151076	33754.7	32019296	20724.5	9709362	6284.38	588995	381.227	9519667	6161.6	1.04645	1.75241	1	1545	32.0193	Mock
2629	721113	374.994	45912700	23875.6	26857324	13966.4	501915	261.006	25632804	13329.6	1.07	2.23423	1	1923	45.9127	Mock
2630	242331	217.142	22038564	19747.8	1830164	1639.93	294368	263.771	1723971	1544.78	1.17379	3.19875	1	1116	22.0386	Mock
2631	419984	325.569	24122456	18699.6	8215156	6368.34	471548	365.541	7854631	6088.86	1.12449	2.2413	1	1290	24.1225	Mock
2632	406506	272.092	24687714	16524.6	2989006	2000.67	466278	312.1	2867619	1919.42	1.30051	3.61178	1	1494	24.6877	Mock
2634	392200	438.702	27562706	30830.8	4407206	4929.76	390716	437.043	4375322	4894.1	1.11737	2.6529	1	894	27.5627	Mock
2635	609316	316.857	37454276	19477	6668399	3467.71	485031	252.226	6248676	3249.44	1.28101	3.88329	1	1923	37.4543	Mock
2636	46407040	31441.1	29125450	19732.7	9646351	6535.47	435997	295.391	9504762	6439.54	1.0698	2.18267	1	1476	29.1255	Mock
2637	417762	358.902	27471676	23601.1	4777185	4104.11	402222	345.552	4704714	4041.85	1.22774	3.72603	1	1164	27.4717	Mock
2638	773666	625.437	29705236	24013.9	8290612	6702.19	406005	328.217	8254605	6673.08	1.22047	3.52504	1	1237	29.7052	Mock
2639	2514869	2404.27	34599680	33078.1	34854256	33321.5	367777	351.603	34744364	33216.4	1.02059	1.41182	1	1046	34.5997	Mock
2640	16802378	15110.1	30934960	27819.2	6.81056e+06	6124.6	406862	365.883	6793452	6109.22	1.05345	2.02952	1	1112	30.935	Mock
2641	1764751	1611.64	24340136	22228.4	4813311	4395.72	394819	360.565	4786535	4371.26	1.23608	3.27951	1	1095	24.3401	Mock
2642	231895	246.96	27115972	28877.5	1236188	1316.49	329764	351.186	1199196	1277.1	1.18004	3.11502	1	939	27.116	Mock
2648	17907408	11006.4	45325632	27858.4	26922728	16547.5	566073	347.924	26738270	16434.1	1.2392	3.67669	1	1627	45.3256	Mock
2651	407352	339.46	26951240	22459.4	4111140	3425.95	474059	395.049	4053391	3377.83	1.09317	2.36475	1	1200	26.9512	Mock
2652	579701	718.341	23974910	29708.7	2376311	2944.62	423905	525.285	2350738	2912.93	1.03631	1.50845	1	807	23.9749	Mock
2653	282626	225.92	21513232	17196.8	3319432	2653.42	363857	290.853	3163647	2528.89	1.12202	2.70916	1	1251	21.5132	Mock
2657	50012960	41298.9	30505158	25190.1	8177461	6752.65	435794	359.863	8.13265e+06	6715.65	1.24578	3.27656	1	1211	30.5052	Mock
2659	303443	256.937	25501794	21593.4	2.67824e+06	2267.77	405135	343.044	2628430	2225.6	1.16407	1.89853	1	1181	25.5018	Mock
2660	38542496	34723	26511860	23884.6	4931550	4442.84	452103	407.3	4888397	4403.96	1.2031	3.4115	1	1110	26.5119	Mock
2662	51924596	39277.3	36366540	27508.7	12675082	9587.81	625187	472.91	12484080	9443.33	1.14972	2.76173	1	1322	36.3665	Mock
2663	374514	404.88	26705218	28870.5	4431875	4791.22	383270	414.346	4397970	4754.56	1.04831	1.82703	1	925	26.7052	Mock
2666	433746	332.883	24740720	18987.5	3505600	2690.41	462420	354.889	3324320	2551.28	1.16465	2.73842	1	1303	24.7407	Mock
2667	269871	249.188	21460310	19815.6	2639593	2437.3	249956	230.8	2595902	2396.95	1.21095	3.17883	1	1083	21.4603	Mock
2668	34955024	25892.6	27411128	20304.5	9175843	6796.92	567962	420.713	9086840	6730.99	1.13005	2.64091	1	1350	27.4111	Mock
2669	242196	260.426	24229238	26052.9	1544241	1660.47	254570	273.731	1528026	1643.04	1.09252	2.34973	1	930	24.2292	Mock
2670	39276576	28837.4	36469240	26776.2	13589507	9977.61	486419	357.136	13522197	9928.19	1.17148	3.0116	1	1362	36.4692	Mock
2671	540422	411.593	26596844	20256.5	3451560	2628.76	378568	288.323	3164893	2410.43	1.06815	2.127	1	1313	26.5968	Mock
2672	48612584	27842.3	46084204	26394.2	18629444	10669.8	532215	304.82	18451236	10567.7	1.07053	2.20897	1	1746	46.0842	Mock
2673	58725168	32498.7	39465964	21840.6	21423200	11855.7	475025	262.88	20862936	11545.6	1.09537	2.39484	1	1807	39.466	Mock
2674	616305	426.214	49372900	34144.5	39443596	27277.7	563932	389.994	39266668	27155.4	1.104	2.67104	1	1446	49.3729	Mock
2676	285058	299.746	22227962	23373.3	2806212	2950.8	242892	255.407	2775323	2918.32	1.10392	2.40605	1	951	22.228	Mock
2678	524574	484.371	26483486	24453.8	3378942	3119.98	375130	346.38	3082338	2846.11	1.04517	1.74084	1	1083	26.4835	Mock
2680	480137	420.435	19874076	17402.9	2749983	2408.04	203576	178.263	2702011	2366.03	1.09624	2.23673	1	1142	19.8741	Mock
2681	3426843	3211.66	25801240	24181.1	3972763	3723.3	324573	304.192	3865938	3623.18	1.07136	2.23618	1	1067	25.8012	Mock
2684	304864	223.18	27274980	19967	3177787	2326.34	398727	291.894	3139185	2298.09	1.27141	3.33787	1	1366	27.275	Mock
2685	25158178	28172.7	28568058	31991.1	32806922	36737.9	285554	319.769	32734904	36657.2	1.04247	1.73408	1	893	28.5681	Mock
2686	49303012	28351.4	49274352	28334.9	19082058	10973	595298	342.322	18988838	10919.4	1.12388	2.71404	1	1739	49.2744	Mock
2687	279902	258.689	22854742	21122.7	3225028	2980.62	292654	270.475	3079320	2845.95	1.05151	1.76802	1	1082	22.8547	Mock
2690	177945	225.247	15526626	19654	417001	527.849	182009	230.391	338979	429.087	1.06656	1.91519	1	790	15.5266	Mock
2693	408280	420.474	25429886	26189.4	4486476	4620.47	318994	328.521	4469487	4602.97	1.05533	2.08033	1	971	25.4299	Mock
2695	567997	334.509	51418864	30282	25604786	15079.4	552324	325.279	25372002	14942.3	1.16329	3.10693	1	1698	51.4189	Mock
2696	334545	250.221	22482998	16816	3341353	2499.14	249389	186.529	3247922	2429.26	1.08137	1.94231	1	1337	22.483	Mock
2697	452368	573.343	25060530	31762.4	10814126	13706.1	348498	441.696	10803191	13692.3	1.02564	1.59189	1	789	25.0605	Mock
2699	359961	372.63	24448514	25309	5412299	5602.79	358992	371.627	5391213	5580.97	1.19424	3.28689	1	966	24.4485	Mock
2700	58437152	29247.8	40797740	20419.3	39001284	19520.2	823040	411.932	38864224	19451.6	1.27075	2.54073	1	1998	40.7977	Mock
2701	442958	457.129	26696928	27551	5581765	5760.34	384953	397.268	5558589	5736.42	1.21482	3.4655	1	969	26.6969	Mock
2704	62858484	48389.9	33419138	25726.8	16367358	12600	474017	364.909	15986761	12307	1.1087	2.65	1	1299	33.4191	Mock
2705	1209507	774.332	50221832	32152.3	53147832	34025.5	552092	353.452	52629864	33693.9	1.10016	2.50254	1	1562	50.2218	Mock
2707	316045	302.725	24934824	23883.9	4459360	4271.42	336516	322.333	4349238	4165.94	1.06891	2.25766	1	1044	24.9348	Mock
2709	294321	263.728	22210588	19902	2139527	1917.14	253375	227.039	2084612	1867.93	1.24491	3.42197	1	1116	22.2106	Mock
2711	854314	458.815	51460408	27637.2	43512536	23368.7	738440	396.584	43344488	23278.5	1.12022	2.65957	1	1862	51.4604	Mock
2712	43610788	26051.8	41424784	24746	19904656	11890.5	529649	316.397	19866676	11867.8	1.31822	4.43976	1	1674	41.4248	Mock
2713	904539	606.259	52611288	35262.3	40138124	26902.2	646442	433.272	39461896	26449	1.05088	1.97931	1	1492	52.6113	Mock
2714	55282424	41534.5	36937196	27751.5	11944965	8974.43	508955	382.385	11691872	8784.28	1.2592	3.87172	1	1331	36.9372	Mock
2717	37800124	20333.6	48664052	26177.5	12088204	6502.53	697938	375.437	12038475	6475.78	1.28116	2.71786	1	1859	48.6641	Mock
2718	50695980	35777	32297928	22793.2	10858293	7662.87	434038	306.308	10207423	7203.54	1.19179	3.06937	1	1417	32.2979	Mock
2720	431843	364.424	24393838	20585.5	8246296	6958.9	340336	287.203	8210971	6929.09	1.22116	2.53511	1	1185	24.3938	Mock
2721	22662010	21359.1	26426812	24907.5	19940968	18794.5	345922	326.034	19838150	18697.6	1.10966	2.10173	1	1061	26.4268	Mock
2722	38256460	23398.4	45622592	27903.7	17692800	10821.3	555944	340.027	17559406	10739.7	1.07474	2.32398	1	1635	45.6226	Mock
2723	379222	348.23	23707576	21770	3266432	2999.48	425595	390.813	3238791	2974.1	1.21968	3.59489	1	1089	23.7076	Mock
2725	233174	219.355	23922380	22504.6	1683501	1583.73	331120	311.496	1669115	1570.19	1.25751	3.84372	1	1063	23.9224	Mock
2726	296969	251.669	23335382	19775.7	2932667	2485.31	342178	289.981	2911084	2467.02	1.18533	3.17164	1	1180	23.3354	Mock
2728	15645882	13712.4	24330956	21324.2	3226105	2827.44	489028	428.596	3185531	2791.88	1.03566	1.8177	1	1141	24.331	Mock
2729	49666068	40776.7	28539330	23431.3	10674797	8764.2	486311	399.27	10617537	8717.19	1.04564	1.88889	1	1218	28.5393	Mock
2730	392684	317.449	23995040	19397.8	4130885	3339.44	368551	297.939	3827157	3093.9	1.05088	2.08239	1	1237	23.995	Mock
2733	2025179	2011.1	32412778	32187.5	14185190	14086.6	381762	379.108	13930829	13834	1.03341	1.83217	1	1007	32.4128	Mock
2734	28224590	18568.8	48057900	31617	19561320	12869.3	561042	369.107	19486460	12820	1.24254	3.32238	1	1520	48.0579	Mock
2735	70722336	44201.5	35840436	22400.3	18504784	11565.5	582992	364.37	18207988	11380	1.15914	2.9	1	1600	35.8404	Mock
2736	1042411	842.693	47660708	38529.3	46389432	37501.6	507248	410.063	46277724	37411.3	1.01344	1.49031	1	1237	47.6607	Mock
2737	353871	293.913	23449628	19476.4	3539149	2939.49	361621	300.35	3492197	2900.5	1.04821	1.71275	1	1204	23.4496	Mock
2738	44918508	35877.4	26765818	21378.4	12091840	9658.02	380936	304.262	11771173	9401.9	1.18108	3.1962	1	1252	26.7658	Mock
2741	274374	282.278	20350890	20937.1	1704324	1753.42	317386	326.529	1663330	1711.24	1.15561	3.11305	1	972	20.3509	Mock
2743	181576	161.114	17986676	15959.8	2700360	2396.06	235383	208.858	2140096	1898.93	1.1842	2.98801	1	1127	17.9867	Mock
2745	1226864	1248.08	22437382	22825.4	8212985	8355.02	463157	471.167	7988671	8126.83	1.04161	1.59718	1	983	22.4374	Mock
2746	9888333	13184.4	24712536	32950	8712161	11616.2	318910	425.213	8687821	11583.8	1.044	1.84901	1	750	24.7125	Mock
2749	913303	413.821	50459796	22863.5	13055088	5915.31	804294	364.429	12918410	5853.38	1.54077	3.52048	1	2207	50.4598	Mock
2750	5.95892e+06	2450.21	52021360	21390.4	24399074	10032.5	708861	291.472	23089430	9494.01	1.19132	1.75654	1	2432	52.0214	Mock
2751	7678932	5415.33	35983864	25376.5	17455904	12310.2	359658	253.638	16717888	11789.8	1.05614	2.20945	1	1418	35.9839	Mock
2753	587544	299.157	47539608	24205.5	8968947	4566.67	646546	329.199	8846110	4504.13	1.23766	2.72982	1	1964	47.5396	Mock
2754	482367	248.515	33163482	17085.8	2505140	1290.64	385189	198.449	2316272	1193.34	1.30828	2.84944	1	1941	33.1635	Mock
2755	400351	314.989	21787764	17142.2	2.83327e+06	2229.16	436397	343.349	2424793	1907.78	1.10753	2.37125	1	1271	21.7878	Mock
2756	398987	366.043	21904448	20095.8	7551949	6928.39	349811	320.928	7539415	6916.89	1.07002	2.0136	1	1090	21.9044	Mock
2759	346291	464.197	22323172	29923.8	3562927	4776.04	234912	314.895	3.54678e+06	4754.4	1.08399	2.47319	1	746	22.3232	Mock
2760	25678166	30174.1	23653678	27795.2	7.99803e+06	9398.39	351916	413.532	7973618	9369.7	1.09524	2.26102	1	851	23.6537	Mock
2761	139358	211.79	22486896	34174.6	124282	188.878	37142	56.4468	117540	178.632	1.01867	1.49848	1	658	22.4869	Mock
2762	41896336	34257	43625140	35670.6	27960578	22862.3	440920	360.523	27863368	22782.8	1.01067	1.47343	1	1223	43.6251	Mock
2763	443091	535.781	24057326	29089.9	3361814	4065.07	265476	321.011	3323663	4018.94	1.07045	1.89385	1	827	24.0573	Mock
2764	50245044	41049.9	35042504	28629.5	14128747	11543.1	497716	406.631	14063718	11490	1.15096	3.03574	1	1224	35.0425	Mock
2765	41903664	27210.2	41833656	27164.7	20174540	13100.4	479301	311.234	20106672	13056.3	1.06131	2.0378	1	1540	41.8337	Mock
2766	14130639	16762.3	26333272	31237.6	11434081	13563.6	401725	476.542	11400770	13524	1.02603	1.59905	1	843	26.3333	Mock
2769	49089064	43947.2	32418176	29022.5	10677568	9559.15	412185	369.011	10616104	9504.12	1.10744	2.43521	1	1117	32.4182	Mock
2770	498999	622.193	22623224	28208.5	3.89885e+06	4861.4	276528	344.798	3860720	4813.87	1.03808	1.91646	1	802	22.6232	Mock
2772	7469918	7238.29	22206872	21518.3	2555569	2476.33	343485	332.834	2360877	2287.67	1.09568	2.47771	1	1032	22.2069	Mock
2773	275653	279.851	23801418	24163.9	3164528	3212.72	273349	277.512	2954191	2999.18	1.03308	1.72589	1	985	23.8014	Mock
2774	6172703	3663.33	48430568	28742.2	8555047	5077.18	646762	383.835	8402076	4986.4	1.15685	1.91175	1	1685	48.4306	Mock
2778	532718	405.726	23500768	17898.5	6380818	4859.72	529020	402.909	6323333	4815.94	1.15655	2.42569	1	1313	23.5008	Mock
2780	886760	990.793	26921072	30079.4	13091087	14626.9	419701	468.94	13052283	14583.6	1.01718	1.46652	1	895	26.9211	Mock
[truncated: 6,391 more rows]
