# Supplementary material for: CDK12/CDK13 inhibition disrupts transcriptional elongation and replication fork progression in glioblastoma
Source: EMBO Mol Med. 2026 Mar 25;18(5):1592–624. doi: 10.1038/s44321-026-00393-w (PMC13179391; doi:10.1038/s44321-026-00393-w)
Supplement: Supplementary file 11 — Source data Fig. 4 [file 44321_2026_393_MOESM11_ESM.zip › Figure 4/4K/Figure 4K+L - Gene subsets.xlsx]

## Sheet: CCNCDK
Unknown	baseMean	log2FoldChange	lfcSE	stat	pvalue	padj	SYMBOL	Chromosome	Start	End	Strand	-log10Padj	Error	CDK/CCN gene
1021	419.5	-2.77479	0.232349	-11.9423	7.11943e-33	2.7e-30	CDK6	chr7	92604920	92833959	-	29.5686	0	1
891	72.271	-3.66822	0.368709	-9.94882	2.55202e-23	4.18e-21	CCNB1	chr5	69167009	69178243	+	20.3788	0	1
904	85.2773	-3.13988	0.332983	-9.42958	4.11744e-21	5.45e-19	CCNT1	chr12	48688457	48716707	-	18.2636	0	1
1031	79.9727	-3.58557	0.402149	-8.91603	4.83323e-19	5.01e-17	CDKN2C	chr1	50968694	50974634	+	16.3002	0	1
1027	149.603	-2.18958	0.28931	-7.56828	3.78201e-14	1.83e-12	CDKN1B	chr12	12717269	12722382	+	11.7375	0	1
1030	34.1278	-4.36883	0.637671	-6.85123	7.3218e-12	2.37e-10	CDKN2B	chr9	22002902	22009313	-	9.62525	0	1
10983	58.7388	-2.06526	0.327206	-6.3118	2.75806e-10	6.41e-09	CCNI	chr4	77048020	77075989	-	8.19314	0	1
8851	48.9379	-2.52472	0.412029	-6.12753	8.92541e-10	1.86e-08	CDK5R1	chr17	32486992	32491253	+	7.73049	0	1
890	52.6646	-2.74631	0.456913	-6.01058	1.84857e-09	3.6e-08	CCNA2	chr4	121816443	121823883	-	7.4437	0	1
894	50.3952	-2.01764	0.3572	-5.64848	1.61873e-08	2.55e-07	CCND2	chr12	4273761	4305352	+	6.59346	0	1
983	36.3648	-2.17046	0.397064	-5.46628	4.59579e-08	6.44e-07	CDK1	chr10	60778330	60794852	+	6.19111	0	1
51755	27.7218	-2.62293	0.487618	-5.37907	7.487e-08	9.94e-07	CDK12	chr17	39461485	39534544	+	6.00261	0	1
899	19.0001	-4.99846	0.990911	-5.04431	4.55168e-07	4.83e-06	CCNF	chr16	2429446	2458854	+	5.31605	0	1
1032	18.0447	-3.21314	0.63869	-5.03083	4.88351e-07	5.15e-06	CDKN2D	chr19	10566459	10568979	-	5.28819	0	1
8621	15.6133	-3.92065	0.791418	-4.95395	7.27206e-07	7.27e-06	CDK13	chr7	39950255	40097134	+	5.13847	0	1
595	115.826	-1.76381	0.358752	-4.91652	8.80963e-07	8.64e-06	CCND1	chr11	69641155	69654474	+	5.06349	0	1
898	14.4739	-3.8009	0.77916	-4.8782	1.07056e-06	1.03e-05	CCNE1	chr19	29811990	29824312	+	4.98716	0	1
55602	56.4391	-1.61733	0.359101	-4.50382	6.67415e-06	5.07e-05	CDKN2AIP	chr4	183444635	183449064	+	4.29499	0	1
905	13.0916	-3.98957	0.8879	-4.49327	7.01374e-06	5.28e-05	CCNT2	chr2	134918821	134959341	+	4.27737	0	1
81669	21.0638	-2.53881	0.566233	-4.48368	7.33657e-06	5.46e-05	CCNL2	chr1	1392287	1399335	-	4.26281	0	1
5127	25.1215	-2.50064	0.55863	-4.47638	7.59209e-06	5.62e-05	CDK16	chrX	47223017	47229995	+	4.25026	0	1
92002	6.31131	-5.87835	1.35944	-4.32408	1.53168e-05	0.000102342	CCNQ	chrX	153587924	153599139	-	3.98995	0	1
9133	19.5789	-2.10529	0.526859	-3.99593	6.44399e-05	0.000342277	CCNB2	chr15	59105145	59125045	+	3.46562	0	1
57018	28.3261	-1.93605	0.485292	-3.98945	6.62254e-05	0.000350357	CCNL1	chr3	157143120	157160147	-	3.45549	0	1
5128	12.3402	-2.81814	0.709476	-3.97214	7.12306e-05	0.000372366	CDK17	chr12	96278260	96400439	-	3.42903	0	1
55755	24.1463	-1.78845	0.480273	-3.72383	0.000196225	0.000886431	CDK5RAP2	chr9	120388874	120580167	-	3.05236	0	1
1017	7.63826	-3.61508	1.0235	-3.53208	0.000412303	0.00166223	CDK2	chr12	55966829	55972789	+	2.77931	0	1
5218	12.5031	-2.25662	0.640929	-3.52085	0.00043016	0.00171845	CDK14	chr7	90596320	91210590	+	2.76486	0	1
79616	5.56604	-4.68084	1.38	-3.39191	0.000694061	0.00257238	CCNJL	chr5	160249105	160339570	-	2.58966	0	1
54901	5.08258	-4.54875	1.38984	-3.27286	0.00106464	0.00364328	CDKAL1	chr6	20534456	21232403	+	2.43851	0	1
1026	47.7923	-1.60894	0.498406	-3.22816	0.00124589	0.00416357	CDKN1A	chr6	36678713	36680859	+	2.38053	0	1
1033	11.8055	-1.98356	0.641169	-3.09366	0.00197705	0.00611555	CDKN3	chr14	54396954	54420216	+	2.21356	0	1
892	15.3268	-1.5737	0.528511	-2.97762	0.00290496	0.00839007	CCNC	chr6	99542386	99568660	-	2.07623	0	1
9134	8.65208	-2.99354	1.02988	-2.90669	0.00365277	0.0101597	CCNE2	chr8	94880224	94895254	-	1.99312	0	1
728642	14.6007	-2.29836	0.791791	-2.90273	0.00369924	0.0102655	CDK11A	chr1	1702378	1724357	-	1.98862	0	1
3491	523.298	-1.32546	0.460383	-2.87903	0.00398898	0.0109288	CCN1	chr1	85580760	85583949	+	1.96143	0	1
1025	2.62072	-4.59119	1.61248	-2.84729	0.0044093	0.0118409	CDK9	chr9	127786033	127790785	+	1.92661	0	1
10263	5.70532	-2.6997	1.00058	-2.69813	0.00697305	0.0173269	CDK2AP2	chr11	67506496	67508162	-	1.76128	0	1
23097	11.879	-1.70218	0.63252	-2.69111	0.00712138	0.0176058	CDK19	chr6	110609977	110815469	-	1.75434	0	1
1029	20.4102	-1.51443	0.585923	-2.58468	0.00974688	0.0227082	CDKN2A	chr9	21967751	21974827	-	1.64382	0	1
8099	49.5263	-0.786325	0.327998	-2.39734	0.0165145	0.0349385	CDK2AP1	chr12	123260975	123271102	-	1.4567	0	1
1018	1.81919	-4.0739	1.71836	-2.37081	0.017749	0.0369242	CDK3	chr17	76000905	76005999	+	1.43269	0	1
900	13.1169	-1.54848	0.655622	-2.36185	0.0181841	0.0376102	CCNG1	chr5	163437570	163445016	+	1.42469	0	1
51654	2.29376	-3.3028	1.6247	-2.03286	0.0420665	0.0746293	CDK5RAP1	chr20	33358838	33401519	-	1.12709	0	1
219771	10.9624	-1.48592	0.749175	-1.98341	0.0473214	0.0821334	CCNY	chr10	35336873	35572666	+	1.08548	0	1
4856	1.17828	3.93721	2.00525	1.96345	0.0495944	0.0854974	CCN3	chr8	119416445	119424433	+	1.06805	0	1
151195	7.99489	-1.70625	0.943299	-1.80881	0.0704804	0.113816	CCNYL1	chr2	207711539	207756172	+	0.943796	0	1
54619	9.66335	-1.24173	0.694505	-1.78793	0.0737869	0.117912	CCNJ	chr10	96043582	96060868	+	0.928441	0	1
902	1.85623	-2.99129	1.73305	-1.72602	0.0843432	0.131187	CCNH	chr5	87394261	87412930	-	0.882109	0	1
8812	4.93796	-1.72148	1.01725	-1.69229	0.0905903	0.138955	CCNK	chr14	99481408	99512430	+	0.857126	0	1
896	18.2892	-0.701767	0.45408	-1.54547	0.122232	0.177449	CCND3	chr6	41934932	41941808	-	0.750927	0	1
1019	23.3436	-0.70201	0.518418	-1.35414	0.175692	0.23797	CDK4	chr12	57747726	57752310	-	0.623478	0	1
23582	4.497	-1.20757	0.94511	-1.2777	0.201354	0.265394	CCNDBP1	chr15	43185402	43197177	+	0.576109	0	1
1024	2.86514	-1.37306	1.23258	-1.11397	0.265293	0.33254	CDK8	chr13	26254128	26405236	+	0.478157	0	1
1022	3.18338	-1.65093	1.50048	-1.10027	0.271215	0.339266	CDK7	chr5	69234885	69277430	+	0.469459	0	1
8558	1.06702	-2.10174	1.97046	-1.06662	0.286144	0.354907	CDK10	chr16	89686688	89696354	+	0.449885	0	1
57820	3.19187	-1.16441	1.14233	-1.01933	0.308048	0.375542	CCNB1IP1	chr14	20311369	20333312	-	0.425342	0	1
8840	0.898276	-1.75639	2.0483	-0.857486	0.391176	0.458557	CCN4	chr8	133191038	133231689	+	0.338607	0	1
1490	560.109	-0.173529	0.208091	-0.833907	0.404333	0.470708	CCN2	chr6	131948176	131951372	-	0.327249	0	1
91368	4.52492	-0.647525	0.944312	-0.685711	0.492896	0.555374	CDKN2AIPNL	chr5	134402064	134411881	-	0.255415	0	1
80279	3.94137	-0.62078	0.959995	-0.646649	0.517859	0.579044	CDK5RAP3	chr17	47970527	47981781	+	0.237288	0	1
10309	2.06859	-0.799548	1.42367	-0.561611	0.574381	0.631692	CCNO	chr5	55231152	55232991	-	0.199494	0	1
1028	4.80209	-0.563633	1.08845	-0.517833	0.604575	0.659678	CDKN1C	chr11	2883217	2885775	-	0.180668	0	1
901	15.4156	-0.272835	0.638274	-0.427458	0.669046	0.718317	CCNG2	chr4	77157206	77170060	+	0.143684	0	1
1020	1.41184	0.231631	1.55172	0.149274	0.881337	0.902651	CDK5	chr7	151053814	151057897	-	0.04448	0	1
100048912	1.17849	0.0258017	1.73575	0.0148649	0.98814	0.990198	CDKN2B-AS1	chr9	21994790	22121094	+	0.00427799	0	1
6657	1867.75	-4.1186	0.173916	-23.6815	5.58812e-124	6.13e-120	SOX2	chr3	181711924	181714435	+	119.213	0	0
5454	363.283	-4.13222	0.223277	-18.5071	1.80969e-76	9.93e-73	POU3F2	chr6	98834573	98839458	+	72.0031	0	0
11166	320.879	-4.72635	0.267003	-17.7015	4.08355e-70	1.49e-66	SOX21	chr13	94709624	94712545	-	65.8268	0	0
6004	343.639	-3.76766	0.213113	-17.6791	6.07067e-70	1.67e-66	RGS16	chr1	182598622	182604389	-	65.7773	0	0
8543	287.798	-4.93091	0.279716	-17.6283	1.49496e-69	3.28e-66	LMO4	chr1	87331743	87348923	+	65.4841	0	0
6662	424.136	-3.39287	0.200425	-16.9284	2.77983e-64	5.09e-61	SOX9	chr17	72121019	72126413	+	60.2933	0	0
22822	1014.67	-3.92646	0.233536	-16.8131	1.95727e-63	3.07e-60	PHLDA1	chr12	76025446	76031776	-	59.5129	0	0
1848	687.401	-3.41355	0.214822	-15.8902	7.41477e-57	1.02e-53	DUSP6	chr12	89347236	89352501	-	52.9914	0	0
8848	329.351	-3.24133	0.218949	-14.804	1.3796e-49	1.68e-46	TSC22D1	chr13	44432142	44576330	-	45.7747	0	0
90007	552.79	-3.53458	0.240468	-14.6988	6.56494e-49	7.21e-46	MIDN	chr19	1248552	1259143	+	45.1421	0	0
7852	227.564	-3.43208	0.241852	-14.1908	1.04482e-45	1.04e-42	CXCR4	chr2	136114348	136118149	-	41.983	0	0
1974	263.938	-3.47034	0.245866	-14.1147	3.08202e-45	2.82e-42	EIF4A2	chr3	186783576	186789896	+	41.5498	0	0
10253	494.109	-3.05019	0.218187	-13.9797	2.07378e-44	1.75e-41	SPRY2	chr13	80335976	80341126	-	40.757	0	0
694	360.781	-2.64256	0.192211	-13.7482	5.21954e-43	4.09e-40	BTG1	chr12	92140277	92145846	-	39.3883	0	0
28951	355.157	-3.88514	0.285137	-13.6255	2.82377e-42	2.07e-39	TRIB2	chr2	12716871	12742732	+	38.684	0	0
150468	176.019	-4.0457	0.303681	-13.3222	1.71955e-40	1.18e-37	CKAP2L	chr2	112736350	112764609	-	36.9281	0	0
200933	142.779	-4.1611	0.314869	-13.2153	7.15801e-40	4.62e-37	FBXO45	chr3	196568659	196589059	+	36.3354	0	0
10123	411.389	-3.43273	0.261196	-13.1424	1.8826e-39	1.15e-36	ARL4C	chr2	234493040	234497049	-	35.9393	0	0
3206	132.298	-4.72116	0.361145	-13.0728	4.71182e-39	2.72e-36	HOXA10	chr7	27170604	27179861	-	35.5654	0	0
6241	135.93	-3.72772	0.286555	-13.0087	1.09158e-38	5.99e-36	RRM2	chr2	10122738	10211010	+	35.2226	0	0
6526	126.791	-4.06776	0.324545	-12.5337	4.88049e-36	2.54e-33	SLC5A3	chr21	34073577	34106260	+	32.5952	0	0
55355	115.112	-4.39289	0.350576	-12.5305	5.08525e-36	2.54e-33	HJURP	chr2	233836700	233854535	-	32.5952	0	0
5154	124.864	-4.74423	0.379904	-12.488	8.68246e-36	4.14e-33	PDGFA	chr7	497259	519844	-	32.383	0	0
8871	173.196	-2.91954	0.237066	-12.3153	7.4936e-35	3.43e-32	SYNJ2	chr6	158017092	158099175	+	31.4647	0	0
55450	184.924	-2.71013	0.220607	-12.2849	1.09168e-34	4.79e-32	CAMK2N1	chr1	20482390	20486210	-	31.3197	0	0
645323	257.789	-2.9493	0.242481	-12.163	4.89031e-34	2.06e-31	LINC00461	chr5	88538265	88673339	-	30.6861	0	0
688	134.668	-3.27306	0.271695	-12.0468	2.01564e-33	8.2e-31	KLF5	chr13	73054975	73077538	+	30.0862	0	0
8507	221.703	-3.52943	0.295204	-11.9559	6.04778e-33	2.37e-30	ENC1	chr5	74627405	74641424	-	29.6253	0	0
157313	108.926	-5.39722	0.458516	-11.7711	5.50266e-32	2.01e-29	CDCA2	chr8	25458930	25507911	+	28.6968	0	0
3091	126.802	-3.24129	0.275733	-11.7552	6.64348e-32	2.35e-29	HIF1A	chr14	61697621	61748258	+	28.6289	0	0
7532	126.811	-3.48824	0.297935	-11.7081	1.15891e-31	3.98e-29	YWHAG	chr7	76326798	76358991	-	28.4001	0	0
3842	152.926	-3.4048	0.292192	-11.6526	2.22552e-31	7.4e-29	TNPO1	chr5	72816660	72916740	+	28.1308	0	0
1958	654.417	-2.07104	0.178369	-11.611	3.62365e-31	1.17e-28	EGR1	chr5	138465478	138469303	+	27.9318	0	0
57532	99.8974	-4.12289	0.355359	-11.6021	4.0224e-31	1.26e-28	NUFIP2	chr17	29255838	29294148	-	27.8996	0	0
205327	108.829	-4.20731	0.369486	-11.3869	4.8592e-30	1.48e-27	C2orf69	chr2	199911292	199928273	+	26.8297	0	0
3312	278.001	-2.77841	0.244728	-11.3531	7.15877e-30	2.12e-27	HSPA8	chr11	123057488	123062136	-	26.6737	0	0
23429	137.421	-2.96763	0.26218	-11.319	1.05628e-29	3.05e-27	RYBP	chr3	72374592	72446623	-	26.5157	0	0
9891	126.731	-3.53838	0.318376	-11.1139	1.07403e-28	3.02e-26	NUAK1	chr12	106063346	106140033	-	25.52	0	0
378938	1607.75	-1.85901	0.170992	-10.8719	1.56872e-27	4.31e-25	MALAT1	chr11	65497737	65506512	+	24.3655	0	0
51441	158.239	-3.15061	0.293659	-10.7288	7.4555e-27	2e-24	YTHDF2	chr1	28736939	28769775	+	23.699	0	0
359948	137.64	-2.62951	0.245821	-10.6969	1.05271e-26	2.75e-24	IRF2BP2	chr1	234604268	234609525	-	23.5607	0	0
1964	167.453	-2.51187	0.23488	-10.6943	1.08291e-26	2.76e-24	EIF1AX	chrX	20124524	20141838	-	23.5591	0	0
3720	119.632	-3.11321	0.29249	-10.6438	1.8629e-26	4.65e-24	JARID2	chr6	15248854	15522042	+	23.3325	0	0
580	95.5768	-3.67606	0.347184	-10.5882	3.37952e-26	8.24e-24	BARD1	chr2	214725645	214809683	-	23.0841	0	0
10124	145.988	-3.86985	0.367753	-10.5229	6.7722e-26	1.62e-23	ARL4A	chr7	12686826	12690933	+	22.7905	0	0
5629	105.589	-6.25692	0.598605	-10.4525	1.42701e-25	3.33e-23	PROX1	chr1	213987972	214041504	+	22.4776	0	0
604	105.156	-3.24372	0.311351	-10.4182	2.04708e-25	4.59e-23	BCL6	chr3	187721380	187745468	-	22.3382	0	0
7026	96.1868	-3.55227	0.340928	-10.4194	2.02198e-25	4.59e-23	NR2F2	chr15	96326045	96340256	+	22.3382	0	0
6434	154.657	-2.9573	0.285394	-10.3621	3.68601e-25	8.09e-23	TRA2B	chr3	185914557	185938014	-	22.0921	0	0
23767	137.903	-4.72742	0.457907	-10.324	5.49046e-25	1.18e-22	FLRT3	chr20	14323992	14337612	-	21.9281	0	0
5500	165.219	-2.42462	0.234914	-10.3213	5.644e-25	1.19e-22	PPP1CB	chr2	28751829	28802940	+	21.9245	0	0
26137	124.884	-2.96626	0.287499	-10.3174	5.87689e-25	1.22e-22	ZBTB20	chr3	114314499	114900625	-	21.9136	0	0
445815	155.629	-2.62858	0.255213	-10.2996	7.07902e-25	1.41e-22	PALM2AKAP2	chr9	110048597	110172511	+	21.8508	0	0
11217	155.629	-2.62858	0.255213	-10.2996	7.07902e-25	1.41e-22	NA	#N/A	#N/A	#N/A	#N/A	21.8508	0	0
84002	89.8138	-3.38484	0.329604	-10.2694	9.6781e-25	1.9e-22	B3GNT5	chr3	183253252	183273385	+	21.7212	0	0
165918	80.3561	-4.38108	0.426879	-10.263	1.0339e-24	1.99e-22	RNF168	chr3	196468785	196503768	-	21.7011	0	0
463	78.2103	-3.436	0.336142	-10.2219	1.5826e-24	3e-22	ZFHX3	chr16	72782886	73144447	-	21.5229	0	0
6513	91.6	-3.20525	0.314004	-10.2077	1.83212e-24	3.41e-22	SLC2A1	chr1	42925374	42958868	-	21.4672	0	0
3337	130.026	-4.15719	0.408122	-10.1861	2.28645e-24	4.18e-22	DNAJB1	chr19	14514763	14518397	-	21.3788	0	0
182	91.1037	-3.73386	0.370912	-10.0667	7.75239e-24	1.4e-21	JAG1	chr20	10637683	10673999	-	20.8539	0	0
65117	150.496	-3.00342	0.299747	-10.0199	1.24688e-23	2.21e-21	RSRC2	chr12	122503453	122526936	-	20.6556	0	0
54704	645.223	-3.38723	0.338533	-10.0056	1.4399e-23	2.51e-21	PDP1	chr8	93916946	93926068	+	20.6003	0	0
2290	115.692	-3.26457	0.326538	-9.99753	1.56252e-23	2.68e-21	FOXG1	chr14	28766786	28770277	+	20.5719	0	0
79811	112.35	-2.92333	0.292552	-9.99253	1.6434e-23	2.78e-21	SLTM	chr15	58879049	58933679	-	20.556	0	0
1647	417.518	-1.93937	0.194583	-9.96679	2.12996e-23	3.54e-21	GADD45A	chr1	67685200	67688334	+	20.451	0	0
3400	70.4744	-4.73838	0.477895	-9.91512	3.57841e-23	5.78e-21	ID4	chr6	19837369	19842195	+	20.2381	0	0
79960	88.5371	-3.14717	0.318903	-9.86873	5.6881e-23	9.05e-21	JADE1	chr4	128809699	128875224	+	20.0434	0	0
81688	81.9619	-3.33063	0.337677	-9.86334	6.00165e-23	9.41e-21	C6orf62	chr6	24704860	24719154	-	20.0264	0	0
51742	118.958	-2.70458	0.276423	-9.7842	1.3163e-22	2.04e-20	ARID4B	chr1	235166894	235328179	-	19.6904	0	0
10762	64.8789	-4.74188	0.485288	-9.77126	1.49579e-22	2.28e-20	NUP50	chr22	45163924	45188009	+	19.6421	0	0
11057	73.3815	-3.46997	0.355493	-9.76101	1.65503e-22	2.49e-20	ABHD2	chr15	89088455	89202355	+	19.6038	0	0
51278	130.01	-2.28405	0.23458	-9.73675	2.10177e-22	3.12e-20	IER5	chr1	181088699	181092900	+	19.5058	0	0
4131	172.218	-2.22894	0.229074	-9.73021	2.24129e-22	3.28e-20	MAP1B	chr5	72179786	72209563	+	19.4841	0	0
6659	377.814	-2.68523	0.277537	-9.67522	3.84277e-22	5.55e-20	SOX4	chr6	21593750	21598618	+	19.2557	0	0
10772	97.6935	-3.31733	0.343461	-9.65854	4.52245e-22	6.45e-20	SRSF10	chr1	23964346	23980327	-	19.1904	0	0
9444	113.382	-2.98769	0.313543	-9.52882	1.59088e-21	2.24e-19	QKI	chr6	163414717	163578591	+	18.6498	0	0
7764	112.943	-3.92827	0.412328	-9.52704	1.61832e-21	2.25e-19	ZNF217	chr20	53567070	53583097	-	18.6478	0	0
4781	120.321	-2.90853	0.305751	-9.51272	1.85738e-21	2.55e-19	NFIB	chr9	14081847	14180804	-	18.5935	0	0
1655	111.785	-2.53691	0.266796	-9.5088	1.92872e-21	2.61e-19	DDX5	chr17	64498253	64506289	-	18.5834	0	0
1654	96.9525	-2.82635	0.299102	-9.44946	3.40584e-21	4.56e-19	DDX3X	chrX	41334161	41338776	+	18.341	0	0
3658	69.8461	-3.63375	0.385736	-9.42031	4.49769e-21	5.88e-19	IREB2	chr15	78438215	78501453	+	18.2306	0	0
6790	64.5812	-4.03822	0.428957	-9.41404	4.77445e-21	6.17e-19	AURKA	chr20	56369389	56392215	-	18.2097	0	0
80824	64.852	-3.67981	0.391139	-9.40794	5.05952e-21	6.46e-19	DUSP16	chr12	12473281	12562863	-	18.1898	0	0
6299	91.0952	-6.52531	0.694407	-9.39695	5.61689e-21	7.09e-19	SALL1	chr16	51135974	51151270	-	18.1494	0	0
4086	64.503	-3.80519	0.405724	-9.37877	6.67444e-21	8.33e-19	SMAD1	chr4	145482804	145559173	+	18.0794	0	0
84858	93.3236	-2.60447	0.277865	-9.37314	7.04081e-21	8.68e-19	ZNF503	chr10	75397829	75401894	-	18.0615	0	0
201475	71.3993	-3.44008	0.36847	-9.33612	9.99316e-21	1.22e-18	RAB12	chr18	8609444	8639382	+	17.9136	0	0
7153	100.258	-2.90133	0.310966	-9.33006	1.05808e-20	1.28e-18	TOP2A	chr17	40388524	40417896	-	17.8928	0	0
151613	69.9867	-3.35179	0.359566	-9.32177	1.1441e-20	1.37e-18	TTC14	chr3	180602162	180611130	+	17.8633	0	0
415116	58.9972	-4.47045	0.481133	-9.29151	1.52111e-20	1.8e-18	PIM3	chr22	49960771	49964072	+	17.7447	0	0
4144	97.9918	-3.09473	0.335673	-9.21948	2.9855e-20	3.49e-18	MAT2A	chr2	85539167	85545281	+	17.4572	0	0
79776	62.9168	-3.51396	0.381199	-9.21818	3.02177e-20	3.49e-18	ZFHX4	chr8	76681246	76867281	+	17.4572	0	0
54407	85.3582	-2.8936	0.315386	-9.17478	4.52486e-20	5.17e-18	SLC38A2	chr12	46358187	46372773	-	17.2865	0	0
5709	74.7978	-2.80906	0.308313	-9.11107	8.15748e-20	9.23e-18	PSMD3	chr17	39980806	39997959	+	17.0348	0	0
10252	73.4122	-4.32035	0.476092	-9.07462	1.14077e-19	1.28e-17	SPRY1	chr4	123396794	123403754	+	16.8928	0	0
1195	75.7944	-2.90501	0.320199	-9.07251	1.16302e-19	1.29e-17	CLK1	chr2	200853008	200864658	-	16.8894	0	0
10962	106.568	-2.46907	0.27262	-9.05682	1.34312e-19	1.47e-17	MLLT11	chr1	151060396	151069544	+	16.8327	0	0
9497	96.5375	-2.45736	0.273514	-8.98442	2.60111e-19	2.83e-17	SLC4A7	chr3	27372722	27484384	-	16.5482	0	0
10746	63.4398	-3.51727	0.392191	-8.96827	3.01214e-19	3.24e-17	MAP3K2	chr2	127298667	127343229	-	16.4895	0	0
2752	76.1187	-2.81607	0.314343	-8.95859	3.28844e-19	3.5e-17	GLUL	chr1	182378097	182392206	-	16.4559	0	0
10376	461.936	-1.66833	0.18664	-8.93875	3.93599e-19	4.15e-17	TUBA1B	chr12	49127783	49131395	-	16.382	0	0
25957	99.3189	-2.76967	0.310562	-8.91824	4.73776e-19	4.95e-17	PNISR	chr6	99398049	99425308	-	16.3054	0	0
64110	94.9627	-3.43433	0.385575	-8.90703	5.24171e-19	5.38e-17	MAGEF1	chr3	184710363	184712064	-	16.2692	0	0
7716	110.999	-3.3202	0.373131	-8.89821	5.67552e-19	5.77e-17	VEZF1	chr17	57971552	57988254	-	16.2388	0	0
7178	141.239	-1.98482	0.223208	-8.89225	5.98834e-19	6.03e-17	TPT1	chr13	45333470	45341183	-	16.2197	0	0
1871	75.3882	-3.86807	0.435656	-8.87872	6.76348e-19	6.75e-17	E2F3	chr6	20403678	20493714	+	16.1707	0	0
7559	68.0381	-3.60873	0.406618	-8.875	6.99359e-19	6.92e-17	ZNF12	chr7	6688433	6706947	-	16.1599	0	0
8655	112.235	-2.32858	0.263321	-8.84312	9.30808e-19	9.12e-17	DYNLL1	chr12	120469841	120498493	+	16.04	0	0
4739	142.64	-3.4601	0.391343	-8.8416	9.43557e-19	9.17e-17	NEDD9	chr6	11183297	11382348	-	16.0376	0	0
3838	60.8403	-3.64418	0.412558	-8.83314	1.01782e-18	9.8e-17	KPNA2	chr17	68035959	68046854	+	16.0088	0	0
57690	59.3173	-3.92543	0.445251	-8.81621	1.18397e-18	1.13e-16	TNRC6C	chr17	78004236	78108835	+	15.9469	0	0
23512	142.863	-2.73658	0.310712	-8.80746	1.28018e-18	1.21e-16	SUZ12	chr17	31937006	32001038	+	15.9172	0	0
9819	99.4888	-2.6387	0.299923	-8.79792	1.39377e-18	1.31e-16	TSC22D2	chr3	150408297	150466420	+	15.8827	0	0
2119	109.561	-3.34584	0.380545	-8.79222	1.46628e-18	1.36e-16	ETV5	chr3	186046313	186109089	-	15.8665	0	0
8535	129.29	-2.2955	0.261192	-8.78858	1.51467e-18	1.4e-16	CBX4	chr17	79833155	79839440	-	15.8539	0	0
57451	73.3749	-2.68346	0.305516	-8.78335	1.58672e-18	1.45e-16	TENM2	chr5	167754928	168264157	+	15.8386	0	0
149111	58.2048	-5.38474	0.615436	-8.74947	2.1436e-18	1.94e-16	CNIH3	chr1	224434848	224740554	+	15.7122	0	0
602	53.2373	-3.67266	0.422659	-8.68941	3.64324e-18	3.26e-16	BCL3	chr19	44748707	44760044	+	15.4868	0	0
10146	68.4534	-2.79914	0.322148	-8.68897	3.65756e-18	3.26e-16	G3BP1	chr5	151771953	151812785	+	15.4868	0	0
647979	99.8622	-2.472	0.284722	-8.68218	3.88265e-18	3.44e-16	NORAD	chr20	36045617	36050960	-	15.4634	0	0
8289	53.8675	-3.53396	0.408515	-8.65076	5.11592e-18	4.49e-16	ARID1A	chr1	26696014	26782104	+	15.3478	0	0
23677	97.2712	-2.29442	0.265624	-8.63784	5.72878e-18	4.99e-16	SH3BP4	chr2	234965338	235055714	+	15.3019	0	0
9698	62.9905	-3.46391	0.401572	-8.62589	6.35954e-18	5.5e-16	PUM1	chr1	30931505	31065717	-	15.2596	0	0
5093	153.976	-2.64317	0.306553	-8.62223	6.56646e-18	5.63e-16	PCBP1	chr2	70087476	70089202	+	15.2495	0	0
136319	83.4804	-2.53734	0.294306	-8.62142	6.61279e-18	5.63e-16	MTPN	chr7	135926759	135977359	-	15.2495	0	0
114789	74.4992	-2.91523	0.338777	-8.60518	7.61986e-18	6.43e-16	SLC25A25	chr9	128068199	128109258	+	15.1918	0	0
4170	175.192	-3.24303	0.377411	-8.59284	8.48471e-18	7.11e-16	MCL1	chr1	150574550	150579738	-	15.1481	0	0
10116	55.517	-3.44779	0.401352	-8.59043	8.66441e-18	7.21e-16	FEM1B	chr15	68277744	68295857	+	15.1421	0	0
7003	59.1393	-3.17959	0.370438	-8.58334	9.21549e-18	7.61e-16	TEAD1	chr11	12674420	12944737	+	15.1186	0	0
157285	53.1831	-4.33651	0.509229	-8.51583	1.65395e-17	1.36e-15	PRAG1	chr8	8317735	8386439	-	14.8665	0	0
64968	58.6892	-3.67438	0.431948	-8.50653	1.79219e-17	1.46e-15	MRPS6	chr21	34073577	34143030	+	14.8356	0	0
5814	58.1807	-3.70046	0.435557	-8.49592	1.96373e-17	1.59e-15	PURB	chr7	44876298	44885530	-	14.7986	0	0
10602	230.495	-3.07786	0.362831	-8.48291	2.1963e-17	1.76e-15	CDC42EP3	chr2	37641943	37671642	-	14.7545	0	0
221037	60.1527	-3.71251	0.439735	-8.44261	3.1033e-17	2.47e-15	JMJD1C	chr10	63167220	63269223	-	14.6073	0	0
9334	59.8284	-3.43843	0.407689	-8.43395	3.34183e-17	2.64e-15	B4GALT5	chr20	49632945	49713878	-	14.5784	0	0
10658	69.3894	-2.81879	0.335019	-8.41384	3.96792e-17	3.11e-15	CELF1	chr11	47465936	47494521	-	14.5072	0	0
3638	71.8467	-3.43669	0.408823	-8.40629	4.23195e-17	3.29e-15	INSIG1	chr7	155297771	155310235	+	14.4828	0	0
3696	130.155	-2.50172	0.298017	-8.39457	4.67591e-17	3.61e-15	ITGB8	chr7	20330899	20415754	+	14.4425	0	0
10541	75.1549	-2.67491	0.319669	-8.36775	5.87297e-17	4.51e-15	ANP32B	chr9	97983340	98015942	+	14.3458	0	0
7832	52.1582	-4.43688	0.53135	-8.35019	6.8153e-17	5.2e-15	BTG2	chr1	203305518	203309601	+	14.284	0	0
23462	54.8867	-3.37385	0.404352	-8.34384	7.19145e-17	5.44e-15	HEY1	chr8	79764009	79767767	-	14.2644	0	0
55122	50.9299	-3.37872	0.405717	-8.32777	8.23809e-17	6.19e-15	AKIRIN2	chr6	87674859	87702233	-	14.2083	0	0
2824	201.118	-2.01556	0.242236	-8.32065	8.74788e-17	6.53e-15	GPM6B	chrX	13770938	13817359	-	14.1851	0	0
1959	47.8819	-3.56806	0.428922	-8.31866	8.89606e-17	6.6e-15	EGR2	chr10	62811995	62816366	-	14.1805	0	0
80818	57.8583	-4.24403	0.512003	-8.28908	1.14131e-16	8.41e-15	ZNF436	chr1	23359447	23368386	-	14.0752	0	0
1948	166.884	-2.73045	0.329602	-8.2841	1.1901e-16	8.71e-15	EFNB2	chr13	106489745	106535662	-	14.06	0	0
908	107.577	-2.48714	0.30035	-8.28081	1.22343e-16	8.89e-15	CCT6A	chr7	56051764	56063989	+	14.0511	0	0
5937	74.7072	-2.97198	0.359387	-8.2696	1.34408e-16	9.71e-15	RBMS1	chr2	160272150	160493807	-	14.0128	0	0
57688	80.5618	-3.28477	0.397438	-8.26487	1.3985e-16	1e-14	ZSWIM6	chr5	61332257	61546172	+	14	0	0
29960	48.6772	-4.29898	0.522019	-8.2353	1.79114e-16	1.28e-14	MRM2	chr7	2234194	2242205	-	13.8928	0	0
9232	67.1081	-2.60566	0.316549	-8.23148	1.84921e-16	1.3e-14	PTTG1	chr5	160421909	160428739	+	13.8861	0	0
23528	105.608	-2.50104	0.303851	-8.23114	1.85438e-16	1.3e-14	ZNF281	chr1	200404950	200410036	-	13.8861	0	0
26135	146.9	-1.82394	0.221581	-8.23149	1.84899e-16	1.3e-14	SERBP1	chr1	67407809	67430402	-	13.8861	0	0
3146	251.418	-1.61877	0.196683	-8.23035	1.86665e-16	1.3e-14	HMGB1	chr13	30457915	30465936	-	13.8861	0	0
5295	50.4065	-3.42128	0.415869	-8.22682	1.92254e-16	1.33e-14	PIK3R1	chr5	68292576	68301821	+	13.8761	0	0
54434	56.0041	-3.46009	0.421486	-8.20926	2.22549e-16	1.53e-14	SSH1	chr12	108791923	108857583	-	13.8153	0	0
3930	47.6915	-3.40623	0.415463	-8.19865	2.43106e-16	1.66e-14	LBR	chr1	225401501	225428855	-	13.7799	0	0
10643	45.2505	-4.45769	0.543758	-8.19793	2.44564e-16	1.66e-14	IGF2BP3	chr7	23310208	23470491	-	13.7799	0	0
7431	394.941	-1.81658	0.222187	-8.17592	2.93623e-16	1.98e-14	VIM	chr10	17228240	17237593	+	13.7033	0	0
6867	63.8271	-2.94321	0.360092	-8.1735	2.99564e-16	2.01e-14	TACC1	chr8	38787235	38751651	+	13.6968	0	0
55731	52.368	-3.99553	0.489429	-8.16365	3.25038e-16	2.16e-14	FAM222B	chr17	28755979	28842790	-	13.6655	0	0
10949	152.142	-2.04893	0.251565	-8.14474	3.80099e-16	2.51e-14	HNRNPA0	chr5	137745650	137754363	-	13.6003	0	0
203068	322.624	-2.05138	0.253618	-8.08848	6.04132e-16	3.97e-14	TUBB	chr6	30721637	30725418	+	13.4012	0	0
7533	50.8597	-3.17067	0.392396	-8.08029	6.46118e-16	4.22e-14	YWHAH	chr22	31944534	31957603	+	13.3747	0	0
805	199.827	-1.72338	0.21331	-8.07923	6.51762e-16	4.23e-14	CALM2	chr2	47160081	47176511	-	13.3737	0	0
817	55.6852	-2.94926	0.365427	-8.07073	6.98773e-16	4.51e-14	CAMK2D	chr4	113451031	113761927	-	13.3458	0	0
5885	137.428	-2.42558	0.300997	-8.05848	7.72467e-16	4.96e-14	RAD21	chr8	116845933	116874776	-	13.3045	0	0
90627	49.4074	-3.613	0.448766	-8.05096	8.21449e-16	5.24e-14	STARD13	chr13	33117547	33186091	-	13.2807	0	0
64710	291.59	-1.95415	0.243002	-8.04169	8.86086e-16	5.62e-14	NUCKS1	chr1	205712821	205750182	-	13.2503	0	0
10492	52.1707	-2.99463	0.372587	-8.03742	9.17501e-16	5.79e-14	SYNCRIP	chr6	85607783	85642886	-	13.2373	0	0
4082	245.279	-2.10177	0.261739	-8.03005	9.74343e-16	6.11e-14	MARCKS	chr6	113857344	113863475	+	13.214	0	0
5469	42.8429	-3.68356	0.459832	-8.01066	1.14092e-15	7.12e-14	MED1	chr17	39404284	39451263	-	13.1475	0	0
25907	110.111	-1.93274	0.241319	-8.00905	1.15596e-15	7.17e-14	TMEM158	chr3	45224465	45226287	-	13.1445	0	0
8364	1119.81	-2.67414	0.334586	-7.9924	1.32339e-15	8.16e-14	H4C3	chr6	26103932	26104337	+	13.0883	0	0
169792	54.2544	-2.96215	0.371076	-7.98259	1.43296e-15	8.79e-14	GLIS3	chr9	3824126	4152183	-	13.056	0	0
7170	101.482	-2.28268	0.286063	-7.97964	1.46761e-15	8.95e-14	TPM3	chr1	154155307	154183218	-	13.0482	0	0
79365	48.8096	-3.88589	0.487553	-7.97019	1.5843e-15	9.61e-14	BHLHE41	chr12	26120029	26125037	-	13.0173	0	0
54206	64.1161	-3.38015	0.424837	-7.95634	1.77196e-15	1.07e-13	ERRFI1	chr1	8011726	8026309	-	12.9706	0	0
3949	148.824	-3.14487	0.39568	-7.94802	1.89523e-15	1.14e-13	LDLR	chr19	11089462	11133820	+	12.9431	0	0
388	129.795	-2.22451	0.280177	-7.93966	2.02734e-15	1.21e-13	RHOB	chr2	20447073	20449440	+	12.9172	0	0
54793	58.8342	-3.35548	0.423729	-7.91894	2.39549e-15	1.42e-13	KCTD9	chr8	25427847	25458433	-	12.8477	0	0
53918	48.7816	-3.51489	0.444177	-7.91326	2.50736e-15	1.48e-13	PELO	chr5	52787915	52804044	+	12.8297	0	0
8609	49.2099	-3.53188	0.447224	-7.89735	2.84894e-15	1.66e-13	KLF7	chr2	207074137	207166186	-	12.7799	0	0
84790	174.5	-1.78129	0.225553	-7.89743	2.84708e-15	1.66e-13	TUBA1C	chr12	49227925	49274600	+	12.7799	0	0
1385	47.5485	-3.56819	0.45239	-7.88741	3.08527e-15	1.79e-13	CREB1	chr2	207529961	207605988	+	12.7471	0	0
57786	46.6346	-3.31713	0.42106	-7.87805	3.32531e-15	1.92e-13	RBAK	chr7	5045859	5069486	+	12.7167	0	0
117584	42.182	-4.35243	0.553295	-7.86639	3.65013e-15	2.09e-13	RFFL	chr17	35005989	35089226	-	12.6799	0	0
100529207	42.182	-4.35243	0.553295	-7.86639	3.65013e-15	2.09e-13	RAD51L3-RFFL	chr17	35009111	35121522	-	12.6799	0	0
3181	163.303	-2.23178	0.283868	-7.86204	3.77922e-15	2.15e-13	HNRNPA2B1	chr7	26189926	26200746	-	12.6676	0	0
11103	42.6953	-3.99203	0.508052	-7.85752	3.91818e-15	2.22e-13	KRR1	chr12	75490862	75511609	-	12.6536	0	0
81788	63.5557	-3.2855	0.418829	-7.84449	4.34712e-15	2.44e-13	NUAK2	chr1	205302062	205321745	-	12.6126	0	0
23112	54.3944	-2.94074	0.374904	-7.84399	4.36452e-15	2.44e-13	TNRC6B	chr22	40044816	40335808	+	12.6126	0	0
9586	60.3633	-3.27855	0.41804	-7.84266	4.41089e-15	2.46e-13	CREB5	chr7	28686132	28825894	+	12.6091	0	0
23268	50.6149	-3.48291	0.444247	-7.84004	4.50394e-15	2.5e-13	DNMBP	chr10	99875576	100009947	-	12.6021	0	0
10209	201.12	-1.78533	0.227914	-7.83335	4.75023e-15	2.62e-13	EIF1	chr17	41688884	41692668	+	12.5817	0	0
25897	46.964	-4.27106	0.54543	-7.83063	4.85415e-15	2.66e-13	RNF19A	chr8	100257066	100309953	-	12.5751	0	0
5693	67.9814	-2.61191	0.334011	-7.81983	5.28965e-15	2.89e-13	PSMB5	chr14	23025850	23034900	-	12.5391	0	0
4691	64.6737	-2.40018	0.306986	-7.81853	5.34428e-15	2.9e-13	NCL	chr2	231453530	231464484	-	12.5376	0	0
647135	63.8958	-2.72491	0.349177	-7.8038	6.00717e-15	3.25e-13	SRGAP2B	chr1	144887190	145095316	-	12.4881	0	0
23568	46.6817	-3.0952	0.396807	-7.80028	6.17718e-15	3.32e-13	ARL2BP	chr16	57245258	57253635	+	12.4789	0	0
6925	140.63	-2.78851	0.357526	-7.79947	6.2166e-15	3.33e-13	TCF4	chr18	55222184	55588192	-	12.4776	0	0
29128	42.0364	-3.56093	0.456619	-7.79847	6.26622e-15	3.34e-13	UHRF1	chr19	4909500	4962154	+	12.4763	0	0
1847	71.3437	-3.07069	0.393914	-7.79533	6.42378e-15	3.41e-13	DUSP5	chr10	110497906	110511531	+	12.4672	0	0
26043	40.4544	-3.67493	0.471713	-7.7906	6.66899e-15	3.52e-13	UBXN7	chr3	196347661	196432427	-	12.4535	0	0
55156	48.7518	-3.04699	0.392253	-7.76791	7.97886e-15	4.19e-13	ARMC1	chr8	65602455	65634177	-	12.3778	0	0
8436	55.202	-6.11918	0.792142	-7.72485	1.11985e-14	5.85e-13	CAVIN2	chr2	191834309	191847088	-	12.2328	0	0
55209	44.9047	-3.86367	0.50051	-7.71946	1.16819e-14	6.08e-13	SETD5	chr3	9397614	9478145	+	12.2161	0	0
64207	116.709	-2.52114	0.326998	-7.70996	1.25861e-14	6.52e-13	IRF2BPL	chr14	77024542	77028708	-	12.1858	0	0
11129	44.0938	-3.46894	0.45109	-7.69013	1.46991e-14	7.58e-13	CLASRP	chr19	45039044	45070956	+	12.1203	0	0
1739	45.0669	-3.76888	0.491361	-7.67029	1.71614e-14	8.8e-13	DLG1	chr3	197042559	197183872	-	12.0555	0	0
10521	65.377	-2.42672	0.317134	-7.65204	1.9781e-14	1.01e-12	DDX17	chr22	38483437	38506311	-	11.9957	0	0
9263	42.6801	-3.16269	0.413564	-7.64739	2.05103e-14	1.04e-12	STK17A	chr7	43583107	43627379	+	11.983	0	0
5515	56.0514	-2.63735	0.34533	-7.63718	2.22024e-14	1.12e-12	PPP2CA	chr5	134196251	134225554	-	11.9508	0	0
2887	76.0116	-2.68514	0.351861	-7.63126	2.32469e-14	1.17e-12	GRB10	chr7	50590067	50782896	-	11.9318	0	0
6613	113.973	-1.91699	0.251599	-7.6192	2.55252e-14	1.28e-12	SUMO2	chr17	75165585	75182959	-	11.8928	0	0
9852	82.249	-2.31004	0.303511	-7.61106	2.71865e-14	1.36e-12	EPM2AIP1	chr3	36985042	36993131	-	11.8665	0	0
3725	429.221	-1.88235	0.247626	-7.60161	2.9248e-14	1.44e-12	JUN	chr1	58780790	58784047	-	11.8416	0	0
1973	164.424	-2.20512	0.290098	-7.60131	2.93156e-14	1.44e-12	EIF4A1	chr17	7572824	7579006	+	11.8416	0	0
51514	48.6613	-2.92814	0.385209	-7.60143	2.92866e-14	1.44e-12	DTL	chr1	212035552	212105013	+	11.8416	0	0
84248	41.3927	-3.82171	0.503399	-7.59181	3.15466e-14	1.55e-12	FYTTD1	chr3	197749552	197787596	+	11.8097	0	0
23613	45.4929	-3.66512	0.483087	-7.58688	3.27707e-14	1.6e-12	ZMYND8	chr20	47298125	47356699	-	11.7959	0	0
23314	41.4531	-4.68888	0.618972	-7.57527	3.58387e-14	1.74e-12	SATB2	chr2	199269505	199457939	-	11.7595	0	0
7534	128.879	-1.97434	0.260931	-7.56654	3.83294e-14	1.85e-12	YWHAZ	chr8	100918575	100952020	-	11.7328	0	0
170954	40.1883	-4.47042	0.591064	-7.56334	3.92844e-14	1.88e-12	PPP1R18	chr6	30676388	30686645	-	11.7258	0	0
10215	42.0057	-4.89381	0.648167	-7.55022	4.34517e-14	2.07e-12	OLIG2	chr21	33025934	33029183	+	11.684	0	0
55167	53.1788	-2.7129	0.359595	-7.54432	4.54668e-14	2.16e-12	MSL2	chr3	136148916	136196335	-	11.6655	0	0
23080	39.1362	-5.01919	0.666675	-7.5287	5.12492e-14	2.43e-12	AVL9	chr7	32495488	32588726	+	11.6144	0	0
678	102.905	-1.95544	0.259765	-7.5277	5.16401e-14	2.43e-12	ZFP36L2	chr2	43222401	43226606	-	11.6144	0	0
80335	55.4077	-3.04364	0.404589	-7.52278	5.36218e-14	2.52e-12	WDR82	chr3	52254433	52278649	-	11.5986	0	0
10236	53.1798	-2.67193	0.355521	-7.51554	5.66765e-14	2.65e-12	HNRNPR	chr1	23304689	23344284	-	11.5768	0	0
64782	59.445	-3.26513	0.434709	-7.51106	5.86489e-14	2.73e-12	AEN	chr15	88621339	88632281	+	11.5638	0	0
283489	36.7402	-3.75651	0.500317	-7.50827	5.99156e-14	2.78e-12	CHAMP1	chr13	114314502	114327322	+	11.556	0	0
54749	42.7215	-3.0839	0.410779	-7.50744	6.02938e-14	2.78e-12	EPDR1	chr7	37920560	37951934	+	11.556	0	0
7543	44.2693	-3.93516	0.525695	-7.48564	7.11978e-14	3.27e-12	ZFX	chrX	24149728	24216255	+	11.4855	0	0
85364	62.2763	-2.98684	0.399135	-7.48327	7.24946e-14	3.3e-12	ZCCHC3	chr20	297569	300319	+	11.4815	0	0
7763	140.144	-2.66022	0.355471	-7.48365	7.22889e-14	3.3e-12	ZFAND5	chr9	72351412	72365208	-	11.4815	0	0
7555	42.9066	-3.41873	0.457213	-7.47734	7.58434e-14	3.44e-12	CNBP	chr3	129167826	129183896	-	11.4634	0	0
27327	36.502	-4.13694	0.553336	-7.47636	7.64067e-14	3.45e-12	TNRC6A	chr16	24729650	24826216	+	11.4622	0	0
56829	72.6283	-2.46665	0.330688	-7.45915	8.70853e-14	3.92e-12	ZC3HAV1	chr7	139043514	139109720	-	11.4067	0	0
113263	38.9689	-5.00604	0.671455	-7.45552	8.95149e-14	4.01e-12	GLCCI1	chr7	7968795	8089079	+	11.3969	0	0
5451	42.9204	-3.19328	0.428465	-7.45284	9.13526e-14	4.08e-12	POU2F1	chr1	167329069	167427340	+	11.3893	0	0
9518	124.741	-2.0959	0.281266	-7.45166	9.21739e-14	4.1e-12	GDF15	chr19	18386157	18389176	+	11.3872	0	0
81539	48.6923	-2.93218	0.393702	-7.44772	9.49672e-14	4.19e-12	SLC38A1	chr12	46183062	46269043	-	11.3778	0	0
27338	74.6301	-2.84943	0.382577	-7.44799	9.47747e-14	4.19e-12	UBE2S	chr19	55399744	55407788	-	11.3778	0	0
55035	55.0636	-2.51698	0.338063	-7.4453	9.6725e-14	4.25e-12	NOL8	chr9	92297357	92325594	-	11.3716	0	0
6046	58.1488	-2.63444	0.354403	-7.43346	1.05794e-13	4.63e-12	BRD2	chr6	32970929	32981500	+	11.3344	0	0
1164	36.8219	-3.75291	0.504964	-7.43203	1.0694e-13	4.66e-12	CKS2	chr9	89311194	89316703	+	11.3316	0	0
9987	167.426	-2.29124	0.308654	-7.42332	1.1422e-13	4.96e-12	HNRNPDL	chr4	82422563	82430225	-	11.3045	0	0
3280	146.085	-2.51757	0.339372	-7.41832	1.18614e-13	5.13e-12	HES1	chr3	194136147	194138732	+	11.2899	0	0
6744	48.8891	-2.68525	0.362431	-7.409	1.27254e-13	5.48e-12	ITPRID2	chr2	181891729	181930737	+	11.2612	0	0
162073	100.861	-3.60397	0.488451	-7.37837	1.60242e-13	6.87e-12	ITPRIPL2	chr16	19113931	19121628	+	11.163	0	0
57480	49.5712	-2.65813	0.36075	-7.36833	1.72781e-13	7.38e-12	PLEKHG1	chr6	150599884	150664539	+	11.1319	0	0
357	41.1952	-4.2187	0.57306	-7.3617	1.81584e-13	7.73e-12	SHROOM2	chrX	9912491	9949443	+	11.1118	0	0
6574	62.7502	-2.9908	0.406321	-7.36069	1.82957e-13	7.75e-12	SLC20A1	chr2	112645938	112663823	+	11.1107	0	0
100499467	38.518	-3.40521	0.463342	-7.34924	1.99341e-13	8.42e-12	LINC00673	chr17	72403321	72592804	-	11.0747	0	0
5717	62.5956	-2.69975	0.367404	-7.34817	2.00945e-13	8.45e-12	PSMD11	chr17	32444509	32483319	+	11.0731	0	0
51474	65.9228	-2.98535	0.406581	-7.34256	2.09543e-13	8.78e-12	LIMA1	chr12	50175787	50283520	-	11.0565	0	0
4090	47.4818	-2.95332	0.402305	-7.34099	2.12022e-13	8.85e-12	SMAD5	chr5	136132844	136182733	+	11.0531	0	0
8975	37.3508	-3.67223	0.501039	-7.32923	2.31478e-13	9.63e-12	USP13	chr3	179653039	179789401	+	11.0164	0	0
9529	48.0179	-2.85595	0.38989	-7.32503	2.38847e-13	9.89e-12	BAG5	chr14	103556543	103562320	-	11.0048	0	0
25948	48.9466	-4.04599	0.552454	-7.32366	2.41297e-13	9.96e-12	KBTBD2	chr7	32868171	32891760	-	11.0017	0	0
9422	33.9542	-4.3738	0.59828	-7.31063	2.65897e-13	1.09e-11	ZNF264	chr19	57191499	57222846	+	10.9626	0	0
60674	59.4477	-2.76074	0.378646	-7.29108	3.07485e-13	1.26e-11	GAS5	chr1	173863898	173867991	-	10.8996	0	0
133	82.7927	-2.23428	0.306634	-7.28647	3.18179e-13	1.3e-11	ADM	chr11	10305072	10307397	+	10.8861	0	0
3021	383.355	-1.84578	0.253364	-7.28509	3.21449e-13	1.31e-11	H3-3B	chr17	75776433	75779779	-	10.8827	0	0
5770	36.9051	-3.63159	0.498788	-7.28082	3.318e-13	1.34e-11	PTPN1	chr20	50510320	50585240	+	10.8729	0	0
51111	41.906	-3.05589	0.419773	-7.27985	3.34192e-13	1.35e-11	KMT5B	chr11	68154862	68213648	-	10.8697	0	0
5501	49.0474	-2.86947	0.394972	-7.26499	3.73072e-13	1.5e-11	PPP1CC	chr12	110719810	110742891	-	10.8239	0	0
54926	83.2549	-2.431	0.334813	-7.26076	3.84934e-13	1.54e-11	UBE2R2	chr9	33817159	33920399	+	10.8125	0	0
150275	37.672	-5.23235	0.721394	-7.25312	4.0728e-13	1.63e-11	CCDC117	chr22	28772673	28789295	+	10.7878	0	0
55143	40.6604	-3.7959	0.523691	-7.24836	4.21858e-13	1.68e-11	CDCA8	chr1	37692515	37709719	+	10.7747	0	0
26524	41.1632	-3.52683	0.488897	-7.21384	5.43951e-13	2.16e-11	LATS2	chr13	20973035	21061586	-	10.6655	0	0
55629	78.1091	-3.22211	0.446702	-7.2131	5.46905e-13	2.16e-11	PNRC2	chr1	23959827	23963459	+	10.6655	0	0
7572	39.04	-3.19018	0.442474	-7.20987	5.60041e-13	2.2e-11	ZNF24	chr18	35332226	35344420	-	10.6576	0	0
767558	60.1824	-2.34178	0.325106	-7.20314	5.88417e-13	2.31e-11	LUZP6	chr7	135926759	135977359	-	10.6364	0	0
26097	34.103	-3.64328	0.506046	-7.19949	6.04368e-13	2.36e-11	CHTOP	chr1	153633981	153646306	+	10.6271	0	0
57619	39.9065	-3.35557	0.466218	-7.19743	6.13599e-13	2.39e-11	SHROOM3	chr4	76435228	76783252	+	10.6216	0	0
26278	37.7823	-4.54982	0.632372	-7.19484	6.25318e-13	2.43e-11	SACS	chr13	23328830	23433702	-	10.6144	0	0
993	50.0014	-2.80584	0.390024	-7.19403	6.29045e-13	2.43e-11	CDC25A	chr3	48157145	48188417	-	10.6144	0	0
7037	34.4433	-4.84227	0.673791	-7.1866	6.64235e-13	2.56e-11	TFRC	chr3	196049283	196082090	-	10.5918	0	0
116448	33.1351	-4.54688	0.633029	-7.18273	6.83321e-13	2.62e-11	OLIG1	chr21	33070140	33072413	+	10.5817	0	0
220988	52.7782	-2.61245	0.363816	-7.18071	6.93522e-13	2.65e-11	HNRNPA3	chr2	177212693	177223959	+	10.5768	0	0
23211	32.9625	-4.53962	0.63275	-7.17444	7.26063e-13	2.77e-11	ZC3H4	chr19	47064189	47113776	-	10.5575	0	0
7707	58.8775	-3.2499	0.453039	-7.17356	7.30746e-13	2.78e-11	ZNF148	chr3	125225668	125375354	-	10.556	0	0
56929	56.6752	-3.20367	0.4467	-7.17186	7.39834e-13	2.8e-11	FEM1C	chr5	115520908	115544775	-	10.5528	0	0
101929780	43.0375	-3.25678	0.454301	-7.16877	7.56726e-13	2.85e-11	NBPF25P	chr1	145572344	145607858	-	10.5452	0	0
29127	38.4538	-3.06413	0.427932	-7.16032	8.04882e-13	3.01e-11	RACGAP1	chr12	49989161	50025557	-	10.5214	0	0
4214	84.6118	-2.81976	0.393771	-7.16091	8.01424e-13	3.01e-11	MAP3K1	chr5	56815548	56896151	+	10.5214	0	0
3213	36.2521	-3.3235	0.464142	-7.16053	8.0368e-13	3.01e-11	HOXB3	chr17	48548869	48574448	-	10.5214	0	0
3434	34.1953	-4.20651	0.587602	-7.15877	8.14012e-13	3.03e-11	IFIT1	chr10	89392622	89406487	+	10.5186	0	0
84890	41.2319	-3.35282	0.46891	-7.15024	8.66259e-13	3.21e-11	ADO	chr10	62804719	62808479	+	10.4935	0	0
4782	118.428	-2.33902	0.32759	-7.14008	9.32783e-13	3.45e-11	NFIC	chr19	3366582	3469217	+	10.4622	0	0
1982	144.971	-1.98298	0.278092	-7.13065	9.98972e-13	3.68e-11	EIF4G2	chr11	10797045	10808926	-	10.4342	0	0
9969	40.2636	-3.56557	0.500809	-7.11962	1.08224e-12	3.97e-11	MED13	chr17	61942604	62065278	-	10.4012	0	0
2297	32.694	-4.14123	0.582312	-7.1117	1.14625e-12	4.19e-11	FOXD1	chr5	73446267	73448777	-	10.3778	0	0
54165	33.1254	-4.55387	0.640467	-7.11023	1.15849e-12	4.23e-11	DCUN1D1	chr3	182938073	182980538	-	10.3737	0	0
59274	37.6601	-3.03906	0.427691	-7.10575	1.1967e-12	4.35e-11	TLNRD1	chr15	81000922	81005788	+	10.3615	0	0
80232	40.3961	-2.949	0.416141	-7.08653	1.3752e-12	4.98e-11	WDR26	chr1	224385146	224434299	-	10.3028	0	0
23023	39.4555	-3.62746	0.512151	-7.08279	1.41278e-12	5.1e-11	TMCC1	chr3	129647791	129688732	-	10.2924	0	0
6772	63.6125	-2.44687	0.345555	-7.08098	1.43141e-12	5.15e-11	STAT1	chr2	190969148	191014250	-	10.2882	0	0
11100	84.3586	-2.19352	0.3104	-7.06675	1.58604e-12	5.69e-11	HNRNPUL1	chr19	41265080	41307787	+	10.2449	0	0
10238	63.416	-2.96702	0.419884	-7.06628	1.59145e-12	5.69e-11	DCAF7	chr17	63550476	63594266	+	10.2449	0	0
6418	252.828	-1.73242	0.245348	-7.06108	1.65218e-12	5.89e-11	SET	chr9	128683792	128696396	+	10.2299	0	0
780	51.8598	-2.81225	0.398308	-7.06049	1.65912e-12	5.89e-11	DDR1	chr6	30888687	30900156	+	10.2299	0	0
1846	58.8979	-2.78482	0.394627	-7.05684	1.70326e-12	6.03e-11	DUSP4	chr8	29333063	29348805	-	10.2197	0	0
9527	31.7753	-3.94779	0.559651	-7.05402	1.73827e-12	6.14e-11	GOSR1	chr17	30477407	30527592	+	10.2118	0	0
4792	322.779	-1.93783	0.274956	-7.04776	1.81816e-12	6.4e-11	NFKBIA	chr14	35401513	35404749	-	10.1938	0	0
4976	33.6431	-3.40516	0.483216	-7.04688	1.8298e-12	6.42e-11	OPA1	chr3	193593207	193697811	+	10.1925	0	0
55137	31.5329	-4.25983	0.606758	-7.02064	2.20849e-12	7.72e-11	FIGN	chr2	163602615	163736008	-	10.1124	0	0
5701	43.1327	-2.68891	0.383349	-7.01425	2.31184e-12	8.06e-11	PSMC2	chr7	103347523	103369395	+	10.0937	0	0
9689	55.0634	-2.48219	0.354275	-7.00641	2.44519e-12	8.49e-11	BZW1	chr2	200811909	200823846	+	10.0711	0	0
7415	64.1829	-2.13205	0.304465	-7.00262	2.51227e-12	8.7e-11	VCP	chr9	35056065	35072625	-	10.0605	0	0
6938	31.6803	-3.9258	0.560871	-6.99947	2.56938e-12	8.87e-11	TCF12	chr15	57219429	57289853	+	10.0521	0	0
6738	36.3341	-3.2186	0.459863	-6.99905	2.57712e-12	8.87e-11	RO60	chr1	193059873	193085985	+	10.0521	0	0
5347	31.5156	-4.25383	0.607896	-6.99762	2.60343e-12	8.93e-11	PLK1	chr16	23678888	23690367	+	10.0491	0	0
51701	40.5643	-3.0943	0.4426	-6.99119	2.72568e-12	9.32e-11	NLK	chr17	28042676	28196378	+	10.0306	0	0
284307	31.0026	-3.89157	0.557973	-6.97448	3.07004e-12	1.05e-10	ZIK1	chr19	57584144	57593890	+	9.97881	0	0
7386	52.8271	-2.5334	0.363755	-6.96457	3.29401e-12	1.12e-10	UQCRFS1	chr19	29205319	29213151	-	9.95078	0	0
51193	44.4912	-3.62558	0.520773	-6.96192	3.35659e-12	1.14e-10	ZNF639	chr3	179323030	179338583	+	9.9431	0	0
5411	32.3226	-3.68467	0.530406	-6.94689	3.73418e-12	1.26e-10	PNN	chr14	39175253	39183220	+	9.89963	0	0
9643	65.5398	-2.03517	0.293095	-6.94374	3.81864e-12	1.29e-10	MORF4L2	chrX	103675497	103686699	-	9.88941	0	0
3621	32.3412	-3.43545	0.494961	-6.94085	3.89756e-12	1.31e-10	ING1	chr13	110715436	110723337	+	9.88273	0	0
2043	41.6894	-6.14326	0.885303	-6.93917	3.9442e-12	1.32e-10	EPHA4	chr2	221418026	221572304	-	9.87943	0	0
54453	34.8678	-5.45257	0.78679	-6.93015	4.20383e-12	1.4e-10	RIN2	chr20	19886520	20002459	+	9.85387	0	0
10052	32.3548	-4.51101	0.651561	-6.92339	4.4096e-12	1.47e-10	GJC1	chr17	44798447	44830287	-	9.83268	0	0
284	30.1894	-4.41067	0.638943	-6.90307	5.08904e-12	1.69e-10	ANGPT1	chr8	107249481	107336515	-	9.77211	0	0
23022	76.5996	-1.99306	0.28881	-6.90092	5.16655e-12	1.71e-10	PALLD	chr4	168497051	168928439	+	9.767	0	0
23099	64.3538	-3.04533	0.442151	-6.88754	5.67669e-12	1.87e-10	ZBTB43	chr9	126805005	126838208	+	9.72816	0	0
5813	103.14	-1.96997	0.286329	-6.88009	5.98128e-12	1.97e-10	PURA	chr5	140114108	140125614	+	9.70553	0	0
54443	42.9904	-3.11173	0.452401	-6.87825	6.05909e-12	1.99e-10	ANLN	chr7	36389861	36453791	+	9.70115	0	0
10184	39.0767	-3.27559	0.477359	-6.86191	6.7947e-12	2.22e-10	LHFPL2	chr5	78485229	78648772	-	9.65365	0	0
1051	43.1679	-3.27222	0.477224	-6.85677	7.04355e-12	2.29e-10	CEBPB	chr20	50190582	50192668	+	9.64016	0	0
5901	142.575	-1.78036	0.259724	-6.85482	7.14039e-12	2.32e-10	RAN	chr12	130871993	130877678	+	9.63451	0	0
9709	31.5224	-3.79522	0.554235	-6.84766	7.50667e-12	2.42e-10	HERPUD1	chr16	56932141	56944864	+	9.61618	0	0
10644	47.9012	-2.94032	0.429437	-6.84692	7.54564e-12	2.43e-10	IGF2BP2	chr3	185643129	185825042	-	9.61439	0	0
55623	61.1882	-2.72042	0.397499	-6.84383	7.71016e-12	2.47e-10	THUMPD1	chr16	20733665	20741818	-	9.6073	0	0
3326	123.661	-1.80204	0.263361	-6.84246	7.7843e-12	2.49e-10	HSP90AB1	chr6	44246957	44253883	+	9.6038	0	0
23468	48.8422	-3.26809	0.477995	-6.83708	8.08241e-12	2.58e-10	CBX5	chr12	54230945	54280122	-	9.58838	0	0
164832	39.0193	-3.0274	0.44305	-6.83307	8.31155e-12	2.64e-10	LONRF2	chr2	100271874	100322501	-	9.5784	0	0
55038	35.9497	-3.74808	0.550307	-6.81089	9.69996e-12	3.08e-10	CDCA4	chr14	105009572	105021083	-	9.51145	0	0
140901	30.3371	-4.91946	0.722829	-6.80585	1.00454e-11	3.18e-10	STK35	chr20	2101826	2148552	+	9.49757	0	0
51322	61.7552	-2.72775	0.40087	-6.80456	1.01359e-11	3.2e-10	WAC	chr10	28533117	28623112	+	9.49485	0	0
5069	90.5252	-2.75393	0.404823	-6.8028	1.02607e-11	3.23e-10	PAPPA	chr9	116153790	116402321	+	9.4908	0	0
6122	72.7793	-1.9698	0.289623	-6.80127	1.037e-11	3.25e-10	RPL3	chr22	39312881	39319623	-	9.48812	0	0
8894	39.6193	-3.00144	0.441675	-6.79559	1.0787e-11	3.37e-10	EIF2S2	chr20	34088308	34112243	-	9.47237	0	0
8087	44.0653	-2.67203	0.393326	-6.79343	1.095e-11	3.41e-10	FXR1	chr3	180912669	180982751	+	9.46725	0	0
26986	109.55	-2.01136	0.296085	-6.79317	1.09697e-11	3.41e-10	PABPC1	chr8	100702915	100722088	-	9.46725	0	0
152137	54.0398	-2.33012	0.343199	-6.78941	1.12589e-11	3.49e-10	CCDC50	chr3	191329393	191398659	+	9.45717	0	0
57493	39.1806	-3.0307	0.447138	-6.77801	1.21845e-11	3.77e-10	HEG1	chr3	124965709	125055997	-	9.42366	0	0
1994	30.1132	-3.71001	0.547822	-6.77229	1.26759e-11	3.91e-10	ELAVL1	chr19	7958572	8005641	-	9.40782	0	0
9275	33.4844	-3.30417	0.488103	-6.76941	1.29305e-11	3.98e-10	BCL7B	chr7	73536355	73557236	-	9.40012	0	0
79572	52.4304	-2.67824	0.395888	-6.76514	1.3318e-11	4.08e-10	ATP13A3	chr3	194402677	194487002	-	9.38934	0	0
3151	101.292	-1.70458	0.252182	-6.75934	1.38625e-11	4.24e-10	HMGN2	chr1	26472439	26476642	+	9.37263	0	0
3187	93.2775	-2.08859	0.309568	-6.74678	1.51167e-11	4.61e-10	HNRNPH1	chr5	179614177	179623671	-	9.3363	0	0
862	38.3646	-3.1648	0.469172	-6.7455	1.52501e-11	4.64e-10	RUNX1T1	chr8	91954971	92017680	-	9.33348	0	0
50807	59.9233	-3.34211	0.495734	-6.74175	1.56495e-11	4.75e-10	ASAP1	chr8	130052104	130443674	-	9.32331	0	0
29896	37.7016	-2.74988	0.408234	-6.73603	1.62772e-11	4.92e-10	TRA2A	chr7	23504781	23531981	-	9.30803	0	0
8554	29.8026	-4.38998	0.651869	-6.73444	1.64561e-11	4.96e-10	PIAS1	chr15	68054575	68191466	+	9.30452	0	0
9928	30.3065	-3.8624	0.573761	-6.73172	1.6767e-11	5.04e-10	KIF14	chr1	200551496	200620751	-	9.29757	0	0
10950	39.5646	-2.89919	0.431626	-6.7169	1.85632e-11	5.57e-10	BTG3	chr21	17593652	17612901	-	9.25414	0	0
79699	28.1265	-4.107	0.612351	-6.70694	1.98742e-11	5.94e-10	ZYG11B	chr1	52726452	52827336	+	9.22621	0	0
7812	94.7039	-1.80579	0.269371	-6.70374	2.03152e-11	6.06e-10	CSDE1	chr1	114716915	114757984	-	9.21753	0	0
23484	30.9901	-3.90471	0.582509	-6.70327	2.03811e-11	6.06e-10	LEPROTL1	chr8	30095407	30108524	+	9.21753	0	0
9747	66.0546	-2.23242	0.333122	-6.70151	2.06275e-11	6.12e-10	TCAF1	chr7	143851374	143902176	-	9.21325	0	0
10371	70.7899	-2.15992	0.322354	-6.70047	2.07752e-11	6.15e-10	SEMA3A	chr7	83955776	84194789	-	9.21112	0	0
6429	35.2161	-3.17697	0.474464	-6.69591	2.14328e-11	6.32e-10	SRSF4	chr1	29147744	29181900	-	9.19928	0	0
54386	54.5485	-2.72551	0.407151	-6.6941	2.17003e-11	6.39e-10	TERF2IP	chr16	75647772	75657443	+	9.1945	0	0
64282	34.7704	-2.9225	0.436698	-6.69228	2.19727e-11	6.45e-10	TENT4B	chr16	50152910	50235308	+	9.19044	0	0
9031	29.9398	-4.61187	0.689589	-6.68784	2.26482e-11	6.63e-10	BAZ1B	chr7	73440406	73522293	-	9.17849	0	0
54471	28.9187	-3.64154	0.544815	-6.684	2.32507e-11	6.79e-10	MIEF1	chr22	39500099	39514224	+	9.16813	0	0
1399	28.0811	-3.90113	0.584021	-6.67978	2.39301e-11	6.95e-10	CRKL	chr22	20917406	20953747	+	9.15802	0	0
148479	27.3947	-4.25788	0.63743	-6.67976	2.39326e-11	6.95e-10	PHF13	chr1	6613730	6624030	+	9.15802	0	0
8878	79.6976	-2.27777	0.341076	-6.67821	2.41882e-11	7.01e-10	SQSTM1	chr5	179806392	179838077	+	9.15428	0	0
5520	37.4227	-3.47494	0.521218	-6.66696	2.61159e-11	7.54e-10	PPP2R2A	chr8	26293215	26372679	+	9.12263	0	0
26036	46.1006	-2.49516	0.374393	-6.66456	2.65461e-11	7.65e-10	ZNF451	chr6	57090187	57170300	+	9.11634	0	0
1213	56.444	-2.23332	0.335168	-6.66327	2.6781e-11	7.65e-10	CLTC	chr17	59619688	59696956	+	9.11634	0	0
57226	40.0031	-2.73638	0.410629	-6.66387	2.66702e-11	7.65e-10	LYRM2	chr6	89632223	89638485	-	9.11634	0	0
339324	27.8129	-4.51066	0.676964	-6.66307	2.68165e-11	7.65e-10	ZNF260	chr19	36510686	36528271	-	9.11634	0	0
10527	59.7542	-2.53707	0.380731	-6.66367	2.67069e-11	7.65e-10	IPO7	chr11	9384651	9448127	+	9.11634	0	0
55740	54.8106	-2.24025	0.336594	-6.65566	2.82038e-11	8.02e-10	ENAH	chr1	225486829	225653123	-	9.09583	0	0
54809	29.3202	-3.67323	0.553329	-6.63843	3.1705e-11	8.99e-10	SAMD9	chr7	93099512	93117979	-	9.04624	0	0
100529241	30.9524	-3.906	0.588506	-6.63715	3.19802e-11	9.03e-10	HSPE1-MOB4	chr2	197500378	197553699	+	9.04431	0	0
25843	30.9524	-3.906	0.588506	-6.63715	3.19802e-11	9.03e-10	MOB4	chr2	197516065	197553699	+	9.04431	0	0
5455	41.4832	-2.85698	0.430621	-6.63456	3.25479e-11	9.16e-10	POU3F3	chr2	104854114	104858573	+	9.0381	0	0
3837	216.058	-1.81952	0.274422	-6.63037	3.34855e-11	9.4e-10	KPNB1	chr17	47651064	47685505	+	9.02687	0	0
663	29.3991	-3.41482	0.515223	-6.62786	3.40598e-11	9.54e-10	BNIP2	chr15	59659145	59689320	-	9.02045	0	0
57542	33.0236	-3.39058	0.511596	-6.62746	3.41502e-11	9.54e-10	KLHL42	chr12	27780232	27803040	+	9.02045	0	0
8073	113.172	-1.68611	0.254502	-6.62516	3.46883e-11	9.67e-10	PTP4A2	chr1	31906420	31938368	-	9.01457	0	0
11335	69.7309	-2.19913	0.332152	-6.62085	3.57134e-11	9.93e-10	CBX3	chr7	26201442	26213607	+	9.00305	0	0
998	54.34	-2.13573	0.323047	-6.61118	3.81257e-11	1.06e-09	CDC42	chr1	22052708	22090806	+	8.97469	0	0
22974	34.1756	-3.23061	0.488755	-6.60988	3.84619e-11	1.06e-09	TPX2	chr20	31739289	31801800	+	8.97469	0	0
23466	38.9933	-2.87223	0.434572	-6.60933	3.86072e-11	1.06e-09	CBX6	chr22	38861421	38872216	-	8.97469	0	0
5511	32.4157	-3.34964	0.507192	-6.60429	3.99429e-11	1.1e-09	PPP1R8	chr1	27830781	27851675	+	8.95861	0	0
3269	40.4672	-2.56399	0.388335	-6.60253	4.04187e-11	1.11e-09	HRH1	chr3	11252698	11263557	+	8.95468	0	0
22992	36.7297	-3.64659	0.552374	-6.60167	4.06562e-11	1.11e-09	KDM2A	chr11	67240013	67258079	+	8.95468	0	0
9918	42.0685	-2.65272	0.401993	-6.59892	4.14175e-11	1.13e-09	NCAPD2	chr12	6494101	6531955	+	8.94692	0	0
64151	28.39	-4.54833	0.689347	-6.59802	4.16683e-11	1.13e-09	NCAPG	chr4	17810978	17844864	+	8.94692	0	0
112574	81.6306	-1.97715	0.299636	-6.59849	4.15361e-11	1.13e-09	SNX18	chr5	54517758	54521004	+	8.94692	0	0
7025	64.1647	-2.2955	0.347889	-6.59836	4.15744e-11	1.13e-09	NR2F1	chr5	93583221	93594609	+	8.94692	0	0
1052	42.388	-2.54199	0.385773	-6.58935	4.41768e-11	1.19e-09	CEBPD	chr8	47736912	47738164	-	8.92445	0	0
55272	42.4782	-3.01621	0.457822	-6.58817	4.45277e-11	1.2e-09	IMP3	chr15	75639084	75640323	-	8.92082	0	0
55852	32.3031	-3.45381	0.524223	-6.58843	4.4449e-11	1.2e-09	TEX2	chr17	64147227	64263260	-	8.92082	0	0
2077	31.024	-4.07056	0.618229	-6.58422	4.57271e-11	1.23e-09	ERF	chr19	42247560	42255128	-	8.91009	0	0
3301	64.5653	-2.40729	0.36653	-6.5678	5.10656e-11	1.37e-09	DNAJA1	chr9	33025202	33039907	+	8.86328	0	0
3759	70.675	-2.4947	0.38008	-6.56362	5.25178e-11	1.4e-09	KCNJ2	chr17	70169531	70180042	+	8.85387	0	0
90639	31.7711	-3.42346	0.521757	-6.56142	5.32994e-11	1.42e-09	COX19	chr7	964851	975549	-	8.84771	0	0
51465	43.8934	-2.50332	0.3817	-6.55834	5.44107e-11	1.45e-09	UBE2J1	chr6	89326624	89352722	-	8.83863	0	0
7323	46.6976	-2.46849	0.376644	-6.55392	5.60467e-11	1.49e-09	UBE2D3	chr4	102794382	102868893	-	8.82681	0	0
51320	39.4367	-2.71083	0.413698	-6.55268	5.65153e-11	1.49e-09	MEX3C	chr18	51174549	51197681	-	8.82681	0	0
399664	27.0266	-4.02579	0.614835	-6.54776	5.84079e-11	1.54e-09	MEX3D	chr19	1554671	1568058	-	8.81248	0	0
51341	122.443	-3.26269	0.498519	-6.54477	5.95883e-11	1.57e-09	ZBTB7A	chr19	4043302	4066899	-	8.8041	0	0
161742	30.8109	-3.47791	0.53239	-6.53263	6.46243e-11	1.7e-09	SPRED1	chr15	38252835	38357249	+	8.76955	0	0
6428	87.7036	-2.15639	0.330283	-6.52892	6.62454e-11	1.74e-09	SRSF3	chr6	36594361	36604467	+	8.75945	0	0
5718	31.6874	-3.10612	0.475774	-6.52856	6.64037e-11	1.74e-09	PSMD12	chr17	67337915	67366577	-	8.75945	0	0
10397	43.4944	-2.48898	0.381414	-6.52565	6.77064e-11	1.77e-09	NDRG1	chr8	133237174	133297252	-	8.75203	0	0
253943	34.7073	-2.91822	0.447361	-6.52319	6.88264e-11	1.79e-09	YTHDF3	chr8	63168552	63212788	+	8.74715	0	0
51665	28.1394	-3.76373	0.577497	-6.51732	7.15748e-11	1.86e-09	ASB1	chr2	238426926	238452250	+	8.73049	0	0
5049	78.6391	-2.15308	0.330575	-6.51313	7.36022e-11	1.91e-09	PAFAH1B2	chr11	117144286	117171045	+	8.71897	0	0
2020	26.7446	-3.67051	0.563692	-6.51156	7.43744e-11	1.92e-09	EN2	chr7	155458128	155464831	+	8.7167	0	0
387119	44.5404	-2.52867	0.388735	-6.50488	7.77565e-11	2e-09	CEP85L	chr6	118460771	118651591	-	8.69897	0	0
6664	124.819	-1.83621	0.282304	-6.50436	7.80223e-11	2.01e-09	SOX11	chr2	5692383	5701385	+	8.6968	0	0
7050	34.7603	-2.99489	0.461103	-6.49504	8.30107e-11	2.13e-09	TGIF1	chr18	3449567	3459978	+	8.67162	0	0
1876	31.4359	-5.29768	0.81639	-6.48915	8.63213e-11	2.21e-09	E2F6	chr2	11444374	11466161	-	8.65561	0	0
7398	50.2619	-2.95646	0.455905	-6.48481	8.88421e-11	2.27e-09	USP1	chr1	62436303	62451804	+	8.64397	0	0
80829	47.7942	-2.82084	0.43568	-6.47456	9.50882e-11	2.42e-09	ZFP91	chr11	58579062	58621550	+	8.61618	0	0
10808	42.6753	-2.63882	0.407953	-6.46843	9.90246e-11	2.52e-09	HSPH1	chr13	31134973	31161904	-	8.5986	0	0
3773	31.1692	-5.30331	0.819928	-6.46802	9.92925e-11	2.52e-09	KCNJ16	chr17	70075224	70135605	+	8.5986	0	0
5984	28.2714	-3.34505	0.518055	-6.45694	1.06844e-10	2.7e-09	RFC4	chr3	186789892	186806695	-	8.56864	0	0
79893	33.1851	-3.73429	0.578439	-6.4558	1.07652e-10	2.72e-09	GGNBP2	chr17	36544918	36589846	+	8.56543	0	0
27297	27.1312	-3.7001	0.573412	-6.45278	1.09819e-10	2.77e-09	CRCP	chr7	66114817	66154566	+	8.55752	0	0
29982	26.1957	-4.41733	0.685005	-6.44861	1.12878e-10	2.84e-09	NRBF2	chr10	63133246	63155024	+	8.54668	0	0
6432	75.8259	-1.82415	0.28317	-6.4419	1.1799e-10	2.96e-09	SRSF7	chr2	38743598	38751494	-	8.52871	0	0
59345	33.991	-3.01224	0.467648	-6.44125	1.18497e-10	2.96e-09	GNB4	chr3	179396087	179451470	-	8.52871	0	0
23067	30.8523	-3.7279	0.579593	-6.43192	1.26002e-10	3.14e-09	SETD1B	chr12	121804723	121832656	+	8.50307	0	0
100642175	35.8258	-3.1047	0.484134	-6.41289	1.42784e-10	3.55e-09	SPRY4-IT1	chr5	142317633	142318322	-	8.44977	0	0
7316	312.468	-1.73052	0.270102	-6.40693	1.48483e-10	3.69e-09	UBC	chr12	124911645	124914650	-	8.43297	0	0
29035	26.7474	-4.46152	0.697357	-6.39777	1.57667e-10	3.91e-09	C16orf72	chr16	9091643	9121635	+	8.40782	0	0
7270	40.8015	-2.69761	0.421802	-6.39545	1.60079e-10	3.96e-09	TTF1	chr9	132375548	132406840	-	8.4023	0	0
860	27.849	-3.7343	0.584492	-6.38897	1.67004e-10	4.12e-09	RUNX2	chr6	45328316	45372048	+	8.3851	0	0
3020	154.213	-1.57962	0.247253	-6.38868	1.67327e-10	4.12e-09	H3-3A	chr1	226062715	226072019	+	8.3851	0	0
51526	33.8655	-2.87689	0.45053	-6.38558	1.70744e-10	4.19e-09	OSER1	chr20	44195940	44210771	-	8.37779	0	0
382	49.2169	-2.50845	0.392929	-6.38399	1.72536e-10	4.23e-09	ARF6	chr14	49893081	49897054	+	8.37366	0	0
9817	28.0638	-4.31538	0.676779	-6.37635	1.81355e-10	4.43e-09	KEAP1	chr19	10486124	10503356	-	8.3536	0	0
7690	26.5855	-4.45196	0.698621	-6.37251	1.85964e-10	4.54e-09	ZNF131	chr5	43121460	43176324	+	8.34294	0	0
23369	26.9537	-4.0275	0.632145	-6.37116	1.87602e-10	4.57e-09	PUM2	chr2	20248690	20350844	-	8.34008	0	0
138151	49.5238	-2.87157	0.450844	-6.36932	1.89864e-10	4.61e-09	NACC2	chr9	136006536	136095289	-	8.3363	0	0
687	90.6937	-2.052	0.322396	-6.36483	1.95502e-10	4.74e-09	KLF9	chr9	70384596	70414657	-	8.32422	0	0
10664	29.7536	-3.31553	0.521007	-6.36369	1.96962e-10	4.76e-09	CTCF	chr16	67562525	67639177	+	8.32239	0	0
168451	28.7242	-3.64615	0.573055	-6.36265	1.98298e-10	4.78e-09	THAP5	chr7	108562131	108569453	-	8.32057	0	0
5111	97.0601	-1.9881	0.312603	-6.3598	2.02011e-10	4.86e-09	PCNA	chr20	5114952	5119958	-	8.31336	0	0
5621	42.8328	-2.88016	0.452891	-6.35948	2.02433e-10	4.86e-09	PRNP	chr20	4686455	4701588	+	8.31336	0	0
2730	30.8067	-3.22848	0.50772	-6.35879	2.03345e-10	4.87e-09	GCLM	chr1	93885199	93909430	-	8.31247	0	0
55958	44.2517	-7.71273	1.21339	-6.35635	2.06603e-10	4.94e-09	KLHL9	chr9	21329664	21335404	-	8.30627	0	0
996	31.2732	-3.47843	0.547626	-6.35184	2.12758e-10	5.08e-09	CDC27	chr17	47117702	47189295	-	8.29414	0	0
10921	48.8799	-2.17051	0.342089	-6.34485	2.22637e-10	5.3e-09	RNPS1	chr16	2253115	2268126	-	8.27572	0	0
5927	26.1672	-3.81486	0.601837	-6.33869	2.31731e-10	5.51e-09	KDM5A	chr12	280056	389320	-	8.25885	0	0
1859	46.086	-2.56967	0.405641	-6.33485	2.37576e-10	5.63e-09	DYRK1A	chr21	37366772	37515376	+	8.24949	0	0
11031	107.345	-1.83726	0.290131	-6.33249	2.41229e-10	5.71e-09	RAB31	chr18	9708300	9862551	+	8.24336	0	0
54877	28.2824	-4.31325	0.6813	-6.33091	2.43725e-10	5.75e-09	ZCCHC2	chr18	62523024	62586729	+	8.24033	0	0
23332	41.2662	-3.22522	0.509749	-6.32708	2.49849e-10	5.88e-09	CLASP1	chr2	121337775	121649462	-	8.23062	0	0
92	25.5001	-3.59786	0.568664	-6.32686	2.50198e-10	5.88e-09	ACVR2A	chr2	147844516	147930822	+	8.23062	0	0
3839	31.4469	-3.06736	0.484879	-6.32603	2.51555e-10	5.9e-09	KPNA3	chr13	49699320	49792682	-	8.22915	0	0
7586	32.4278	-3.14554	0.497534	-6.32226	2.57757e-10	6.03e-09	ZKSCAN1	chr7	100015595	100041689	+	8.21968	0	0
1063	45.4722	-2.66812	0.422047	-6.32186	2.58438e-10	6.04e-09	CENPF	chr1	214603194	214664571	+	8.21896	0	0
8915	36.2991	-2.97312	0.470412	-6.32024	2.61158e-10	6.09e-09	BCL10	chr1	85265775	85276632	-	8.21538	0	0
4857	26.4297	-4.72264	0.748679	-6.30797	2.82719e-10	6.56e-09	NOVA1	chr14	26443090	26597754	-	8.1831	0	0
9441	25.8928	-3.6125	0.572911	-6.30552	2.87228e-10	6.65e-09	MED26	chr19	16574918	16628204	-	8.17718	0	0
25782	25.2193	-3.75884	0.596341	-6.30317	2.91623e-10	6.74e-09	RAB3GAP2	chr1	220148292	220272453	-	8.17134	0	0
8324	43.2578	-2.72608	0.432802	-6.29868	3.002e-10	6.92e-09	FZD7	chr2	202034586	202038437	+	8.15989	0	0
6128	55.7323	-2.10135	0.33403	-6.2909	3.15632e-10	7.26e-09	RPL6	chr12	112405188	112411442	-	8.13906	0	0
6632	43.4536	-2.70406	0.429879	-6.29028	3.16899e-10	7.28e-09	SNRPD1	chr18	21612313	21633520	+	8.13787	0	0
283991	46.6998	-2.30215	0.366073	-6.28876	3.20021e-10	7.32e-09	UBALD2	chr17	76265347	76271298	+	8.13549	0	0
7693	39.9478	-3.23488	0.514394	-6.28873	3.20069e-10	7.32e-09	ZNF134	chr19	57614241	57624724	+	8.13549	0	0
4836	24.6624	-4.33845	0.69164	-6.27271	3.54824e-10	8.1e-09	NMT1	chr17	45061316	45109014	+	8.09151	0	0
5976	34.4054	-3.05703	0.487952	-6.26502	3.72788e-10	8.49e-09	UPF1	chr19	18831958	18868230	+	8.07109	0	0
64858	26.8363	-3.53241	0.563904	-6.26419	3.74764e-10	8.52e-09	DCLRE1B	chr1	113905325	113914086	+	8.06956	0	0
7503	54.1937	-2.36654	0.377868	-6.26286	3.77981e-10	8.57e-09	XIST	chrX	73820650	73852753	-	8.06702	0	0
285116	24.5742	-4.34343	0.693593	-6.26221	3.79557e-10	8.59e-09	AHCTF1P1	chr2	161499066	161507902	-	8.06601	0	0
56888	43.2715	-2.57298	0.411056	-6.25943	3.86389e-10	8.73e-09	KCMF1	chr2	84971160	85059472	+	8.05899	0	0
2115	37.8717	-2.67274	0.427207	-6.2563	3.94209e-10	8.89e-09	ETV1	chr7	13891230	13990702	-	8.0511	0	0
6009	55.5346	-2.21635	0.354363	-6.25446	3.98902e-10	8.97e-09	RHEB	chr7	151466011	151519895	-	8.04721	0	0
2033	36.8474	-3.26778	0.522779	-6.2508	4.08359e-10	9.17e-09	EP300	chr22	41092591	41180077	+	8.03763	0	0
5094	65.7132	-1.93314	0.30934	-6.24924	4.12454e-10	9.24e-09	PCBP2	chr12	53452101	53481162	+	8.03433	0	0
4666	69.7719	-1.73133	0.277126	-6.24743	4.17268e-10	9.33e-09	NACA	chr12	56712426	56725299	-	8.03012	0	0
4651	57.8169	-2.3368	0.374241	-6.24412	4.26198e-10	9.51e-09	MYO10	chr5	16661906	16936288	-	8.02182	0	0
8772	44.0513	-3.24225	0.519417	-6.2421	4.31733e-10	9.61e-09	FADD	chr11	70203295	70207386	+	8.01728	0	0
4193	101.858	-3.29374	0.528195	-6.23585	4.49345e-10	9.99e-09	MDM2	chr12	68809023	68845544	+	8.00043	0	0
26053	45.9306	-2.84856	0.456996	-6.23322	4.56931e-10	1.01e-08	AUTS2	chr7	69598474	70793506	+	7.99568	0	0
8239	34.1376	-2.72959	0.438488	-6.22501	4.81522e-10	1.07e-08	USP9X	chrX	41085444	41236579	+	7.97062	0	0
23126	25.9895	-3.79934	0.610934	-6.21891	5.00611e-10	1.11e-08	POGZ	chr1	151402723	151442205	-	7.95468	0	0
331	38.8853	-3.03792	0.488636	-6.21714	5.06309e-10	1.12e-08	XIAP	chrX	123860166	123913979	+	7.95078	0	0
5534	35.4509	-2.70504	0.435781	-6.20734	5.38875e-10	1.19e-08	PPP3R1	chr2	68178856	68252532	-	7.92445	0	0
54556	46.5519	-2.53446	0.408436	-6.20528	5.46001e-10	1.2e-08	ING3	chr7	120950776	120956980	+	7.92082	0	0
127933	39.4456	-2.59945	0.419508	-6.19641	5.77656e-10	1.27e-08	UHMK1	chr1	162497173	162529631	+	7.8962	0	0
6903	29.3957	-3.06276	0.494383	-6.19513	5.82379e-10	1.27e-08	TBCC	chr6	42744498	42746103	-	7.8962	0	0
8805	34.419	-3.26794	0.527706	-6.19274	5.91291e-10	1.29e-08	TRIM24	chr7	138460258	138589996	+	7.88941	0	0
56910	47.8852	-2.43497	0.393343	-6.19046	5.99906e-10	1.31e-08	STARD7	chr2	96184860	96208835	-	7.88273	0	0
55603	62.9945	-2.43127	0.392766	-6.19013	6.01149e-10	1.31e-08	TENT5A	chr6	81745729	81752681	-	7.88273	0	0
8880	40.0911	-2.48997	0.402397	-6.18785	6.09904e-10	1.32e-08	FUBP1	chr1	77948401	77979072	-	7.87943	0	0
128553	26.4384	-4.21043	0.680477	-6.18747	6.11373e-10	1.32e-08	TSHZ2	chr20	53185282	53495330	+	7.87943	0	0
25937	136.684	-2.2578	0.365	-6.18574	6.18111e-10	1.34e-08	WWTR1	chr3	149517228	149658025	-	7.8729	0	0
2773	35.6212	-2.54875	0.412063	-6.18534	6.19675e-10	1.34e-08	GNAI3	chr1	109548614	109600193	+	7.8729	0	0
643180	25.8843	-3.78387	0.611887	-6.18393	6.25251e-10	1.35e-08	CCT6P3	chr7	65038353	65074713	+	7.86967	0	0
149371	40.5828	-2.71286	0.438747	-6.1832	6.28167e-10	1.35e-08	EXOC8	chr1	231332752	231337852	-	7.86967	0	0
9925	24.0737	-4.06689	0.658756	-6.17359	6.67561e-10	1.43e-08	ZBTB5	chr9	37438102	37465450	-	7.84466	0	0
301	93.4107	-1.75544	0.284387	-6.17272	6.7123e-10	1.44e-08	ANXA1	chr9	73151864	73170393	+	7.84164	0	0
3329	48.1625	-2.31136	0.375093	-6.1621	7.17885e-10	1.53e-08	HSPD1	chr2	197486583	197500274	-	7.81531	0	0
51203	27.9597	-3.20854	0.521166	-6.15647	7.43846e-10	1.59e-08	NUSAP1	chr15	41332880	41381046	+	7.7986	0	0
552889	30.8445	-2.71806	0.441824	-6.1519	7.65614e-10	1.63e-08	ATXN7L3B	chr12	74537834	74545430	+	7.78781	0	0
7913	41.2918	-2.91793	0.474391	-6.1509	7.70428e-10	1.63e-08	DEK	chr6	18223859	18264530	-	7.78781	0	0
54880	25.0207	-3.73384	0.607012	-6.15118	7.69086e-10	1.63e-08	BCOR	chrX	40051245	40097958	-	7.78781	0	0
7594	25.0917	-3.74411	0.608997	-6.14799	7.84714e-10	1.66e-08	ZNF43	chr19	21804945	21836182	-	7.77989	0	0
80314	53.4604	-2.95669	0.481256	-6.1437	8.06216e-10	1.7e-08	EPC1	chr10	32267715	32347158	-	7.76955	0	0
10284	36.8645	-2.53681	0.412944	-6.14324	8.08562e-10	1.7e-08	SAP18	chr13	21140545	21149085	+	7.76955	0	0
100506365	44.648	-2.25108	0.366678	-6.13913	8.29758e-10	1.75e-08	OTUD6B-AS1	chr8	91059905	91070189	-	7.75696	0	0
3192	65.2777	-1.90396	0.310515	-6.13163	8.69837e-10	1.83e-08	HNRNPU	chr1	244850299	244864543	-	7.73755	0	0
51552	34.5414	-3.36774	0.549353	-6.13037	8.76747e-10	1.84e-08	RAB14	chr9	121178132	121201869	-	7.73518	0	0
6137	39.4503	-2.48081	0.404827	-6.12806	8.89582e-10	1.85e-08	RPL13	chr16	89560656	89566829	+	7.73283	0	0
389677	32.0279	-2.85077	0.465196	-6.1281	8.89344e-10	1.85e-08	RBM12B	chr8	93728159	93741009	-	7.73283	0	0
51132	45.6606	-2.39592	0.390938	-6.12865	8.86283e-10	1.85e-08	RLIM	chrX	74582975	74614624	-	7.73283	0	0
23731	50.9317	-2.40988	0.393661	-6.12172	9.25733e-10	1.92e-08	TMEM245	chr9	109015134	109119947	-	7.7167	0	0
10927	42.5561	-2.21488	0.361914	-6.11991	9.36282e-10	1.94e-08	SPIN1	chr9	88388443	88478694	+	7.7122	0	0
199704	27.3886	-5.52035	0.902287	-6.11818	9.46509e-10	1.96e-08	ZNF585A	chr19	37145540	37172695	-	7.70774	0	0
4172	34.6155	-2.84489	0.465087	-6.11691	9.54086e-10	1.97e-08	MCM3	chr6	52264014	52284742	-	7.70553	0	0
7976	39.7467	-2.56397	0.419917	-6.1059	1.02221e-09	2.11e-08	FZD3	chr8	28494211	28574268	+	7.67572	0	0
51053	37.5758	-2.86346	0.46913	-6.10376	1.03599e-09	2.13e-08	GMNN	chr6	24774936	24786097	+	7.67162	0	0
22905	27.2565	-3.16774	0.519016	-6.10335	1.03868e-09	2.13e-08	EPN2	chr17	19237376	19336715	+	7.67162	0	0
79596	23.8332	-4.54706	0.745189	-6.10189	1.04822e-09	2.15e-08	OBI1	chr13	78614288	78659155	-	7.66756	0	0
394	35.1045	-2.96047	0.485512	-6.09763	1.0765e-09	2.2e-08	ARHGAP5	chr14	32077303	32159728	+	7.65758	0	0
9903	25.2856	-3.29315	0.540147	-6.09677	1.08235e-09	2.21e-08	KLHL21	chr1	6590723	6602869	-	7.65561	0	0
7551	32.0161	-2.9638	0.486169	-6.09622	1.08606e-09	2.21e-08	ZNF3	chr7	100069972	100081723	-	7.65561	0	0
7705	25.975	-5.01765	0.823864	-6.09038	1.12642e-09	2.29e-08	ZNF146	chr19	36214601	36238773	+	7.64016	0	0
133619	26.6242	-3.36773	0.553205	-6.08767	1.14563e-09	2.32e-08	PRRC1	chr5	127517639	127555085	+	7.63451	0	0
55924	27.4574	-5.08099	0.834709	-6.08714	1.14943e-09	2.33e-08	INKA2	chr1	111722063	111755797	-	7.63264	0	0
71	1054.05	-0.983582	0.161652	-6.08457	1.16801e-09	2.36e-08	ACTG1	chr17	81509970	81512799	-	7.62709	0	0
2744	23.5037	-3.81979	0.62796	-6.08285	1.18062e-09	2.38e-08	GLS	chr2	190880820	190965544	+	7.62342	0	0
6125	61.7208	-1.90138	0.313013	-6.07445	1.24412e-09	2.51e-08	RPL5	chr1	92832039	92841924	+	7.60033	0	0
84247	28.0089	-3.00755	0.495593	-6.06858	1.29043e-09	2.59e-08	RTL6	chr22	44492582	44498233	-	7.5867	0	0
23636	81.6969	-2.98181	0.491693	-6.06437	1.32476e-09	2.66e-08	NUP62	chr19	49906825	49929504	-	7.57512	0	0
10768	51.8765	-1.99017	0.328394	-6.06032	1.35852e-09	2.72e-08	AHCYL1	chr1	109984764	110023742	+	7.56543	0	0
23204	48.2654	-2.31441	0.382064	-6.05764	1.38135e-09	2.76e-08	ARL6IP1	chr16	18791666	18801549	-	7.55909	0	0
4026	44.7943	-2.07772	0.343056	-6.05648	1.39129e-09	2.78e-08	LPP	chr3	188153897	188890671	+	7.55596	0	0
4040	23.5263	-3.81958	0.63092	-6.05398	1.41312e-09	2.82e-08	LRP6	chr12	12116025	12267044	-	7.54975	0	0
991	22.681	-3.96082	0.654769	-6.0492	1.45571e-09	2.9e-08	CDC20	chr1	43358980	43363202	+	7.5376	0	0
54878	44.1327	-2.18258	0.360824	-6.04888	1.45854e-09	2.9e-08	DPP8	chr15	65442466	65517274	-	7.5376	0	0
9798	30.0282	-2.82578	0.467489	-6.0446	1.49786e-09	2.97e-08	IST1	chr16	71895530	71931196	+	7.52724	0	0
65264	26.073	-3.11227	0.51565	-6.03563	1.5834e-09	3.13e-08	UBE2Z	chr17	48908406	48929056	+	7.50446	0	0
23499	33.5633	-3.64346	0.604128	-6.03093	1.63016e-09	3.22e-08	MACF1	chr1	39084166	39487138	+	7.49214	0	0
91369	23.0405	-3.78392	0.627497	-6.03018	1.63777e-09	3.23e-08	ANKRD40	chr17	50693197	50707914	-	7.4908	0	0
10181	24.2563	-3.86138	0.640848	-6.02543	1.68658e-09	3.32e-08	RBM5	chr3	50088918	50119021	+	7.47886	0	0
57568	30.7108	-3.16586	0.525716	-6.02199	1.72289e-09	3.38e-08	SIPA1L2	chr1	232397965	232630133	-	7.47108	0	0
22856	23.7048	-4.27421	0.709986	-6.02014	1.7427e-09	3.42e-08	CHSY1	chr15	101175726	101252048	-	7.46597	0	0
9939	51.8515	-2.03122	0.337537	-6.01778	1.76827e-09	3.46e-08	RBM8A	chr1	145921556	145927484	-	7.46092	0	0
22948	58.5556	-2.12458	0.353195	-6.01531	1.79539e-09	3.51e-08	CCT5	chr5	10249920	10266389	+	7.45469	0	0
7570	28.8361	-3.12091	0.519567	-6.00675	1.89275e-09	3.68e-08	ZNF22	chr10	45000922	45005326	+	7.43415	0	0
64083	29.5883	-3.3182	0.552697	-6.00365	1.92934e-09	3.74e-08	GOLPH3	chr5	32124715	32174319	-	7.42713	0	0
375	73.8684	-1.88129	0.313359	-6.00364	1.92946e-09	3.74e-08	ARF1	chr1	228082659	228099212	+	7.42713	0	0
11011	27.5151	-3.42579	0.57066	-6.00321	1.93452e-09	3.75e-08	TLK2	chr17	62479117	62615480	+	7.42597	0	0
261726	25.9755	-4.66016	0.776576	-6.00091	1.96218e-09	3.79e-08	TIPRL	chr1	168178961	168202109	+	7.42136	0	0
10694	37.8042	-2.29908	0.383189	-5.99985	1.97503e-09	3.81e-08	CCT8	chr21	29056321	29073648	-	7.41908	0	0
25936	24.901	-3.14188	0.524376	-5.99166	2.07711e-09	4e-08	NSL1	chr1	212726152	212791777	-	7.39794	0	0
8613	26.7772	-2.93867	0.490598	-5.98998	2.09862e-09	4.03e-08	PLPP3	chr1	56494760	56579563	-	7.39469	0	0
23704	28.3119	-3.02332	0.504916	-5.98777	2.12743e-09	4.08e-08	KCNE4	chr2	223051929	223055637	+	7.38934	0	0
3833	23.288	-4.02757	0.672765	-5.9866	2.14277e-09	4.11e-08	KIFC1	chr6	33391822	33409896	+	7.38616	0	0
598	27.4093	-2.97462	0.498165	-5.97115	2.35588e-09	4.51e-08	BCL2L1	chr20	31664457	31722330	-	7.34582	0	0
54149	24.9884	-3.16626	0.530713	-5.96605	2.43066e-09	4.64e-08	C21orf91	chr21	17788973	17819356	-	7.33348	0	0
2308	35.4602	-2.59754	0.436236	-5.95444	2.60969e-09	4.97e-08	FOXO1	chr13	40555666	40666641	-	7.30364	0	0
23405	27.6624	-2.78992	0.468746	-5.95188	2.65086e-09	5.04e-08	DICER1	chr14	95086227	95157422	-	7.29757	0	0
64121	43.2281	-2.10888	0.354359	-5.95125	2.66095e-09	5.05e-08	RRAGC	chr1	38838199	38859772	-	7.29671	0	0
57466	25.0106	-3.57765	0.601149	-5.95135	2.65937e-09	5.05e-08	SCAF4	chr21	31670999	31732118	-	7.29671	0	0
6018	24.4425	-4.57444	0.768819	-5.94995	2.6822e-09	5.08e-08	RLF	chr1	40161386	40240921	+	7.29414	0	0
339287	23.95	-3.48165	0.585406	-5.94741	2.7242e-09	5.15e-08	MSL1	chr17	40121970	40130314	+	7.28819	0	0
374899	26.9427	-3.85052	0.647827	-5.94374	2.7859e-09	5.25e-08	ZNF829	chr19	36888123	36916039	-	7.27984	0	0
5725	70.1863	-2.35661	0.396608	-5.94191	2.81728e-09	5.3e-08	PTBP1	chr19	797451	812312	+	7.27572	0	0
2237	55.263	-2.25362	0.379665	-5.9358	2.92418e-09	5.49e-08	FEN1	chr11	61792910	61797238	+	7.26043	0	0
7150	42.0471	-2.14469	0.36132	-5.93571	2.9258e-09	5.49e-08	TOP1	chr20	41028821	41124486	+	7.26043	0	0
490	36.4517	-2.59411	0.437334	-5.93165	2.99905e-09	5.62e-08	ATP2B1	chr12	89588048	89709366	-	7.25026	0	0
7458	65.1136	-2.16619	0.365276	-5.93028	3.02417e-09	5.66e-08	EIF4H	chr7	74174355	74197096	+	7.24718	0	0
6124	41.4061	-2.30113	0.388059	-5.92984	3.03236e-09	5.66e-08	RPL4	chr15	66498014	66504855	-	7.24718	0	0
5412	40.3474	-2.37694	0.400949	-5.92829	3.06096e-09	5.71e-08	UBL3	chr13	29764370	29850617	-	7.24336	0	0
51455	28.761	-3.02475	0.510301	-5.92739	3.07792e-09	5.73e-08	REV1	chr2	99400476	99490017	-	7.24185	0	0
113251	23.6403	-3.66976	0.620029	-5.91868	3.24532e-09	6.03e-08	LARP4	chr12	50400884	50480004	+	7.21968	0	0
79230	32.3937	-3.16294	0.534581	-5.91667	3.28528e-09	6.09e-08	ZNF557	chr19	7069702	7087967	+	7.21538	0	0
54739	23.3056	-3.61978	0.61219	-5.91285	3.36245e-09	6.22e-08	XAF1	chr17	6756045	6775645	+	7.20621	0	0
1525	32.9406	-2.65846	0.449709	-5.91151	3.38979e-09	6.26e-08	CXADR	chr21	17513042	17570100	+	7.20343	0	0
7994	47.526	-2.44235	0.413208	-5.9107	3.40651e-09	6.29e-08	KAT6A	chr8	41942048	42051987	-	7.20135	0	0
55969	34.2856	-2.961	0.501191	-5.90791	3.46466e-09	6.37e-08	RAB5IF	chr20	36605778	36612557	+	7.19586	0	0
100527943	34.2856	-2.961	0.501191	-5.90791	3.46466e-09	6.37e-08	TGIF2-RAB5IF	chr20	36574514	36612557	+	7.19586	0	0
28973	30.1635	-3.12603	0.529184	-5.90726	3.4784e-09	6.39e-08	MRPS18B	chr6	30617839	30626392	+	7.1945	0	0
55294	37.4186	-2.37826	0.402863	-5.90339	3.56097e-09	6.53e-08	FBXW7	chr4	152320543	152535033	-	7.18509	0	0
23150	31.4079	-7.21709	1.22273	-5.90245	3.58137e-09	6.55e-08	FRMD4B	chr3	69168782	69386088	-	7.18376	0	0
11325	21.5528	-4.11648	0.697659	-5.90042	3.6257e-09	6.62e-08	DDX42	chr17	63774188	63819317	+	7.17914	0	0
51258	26.5136	-2.91242	0.494028	-5.89526	3.741e-09	6.82e-08	MRPL51	chr12	6491885	6493262	-	7.16622	0	0
79088	22.3713	-4.80494	0.815172	-5.89439	3.76068e-09	6.85e-08	ZNF426	chr19	9523222	9538645	-	7.16431	0	0
27252	21.5036	-3.88545	0.65961	-5.89052	3.8498e-09	6.99e-08	KLHL20	chr1	173714980	173786687	+	7.15552	0	0
80025	23.176	-4.52409	0.767996	-5.89077	3.84391e-09	6.99e-08	PANK2	chr20	3889386	3929887	+	7.15552	0	0
55683	26.2904	-2.89575	0.491847	-5.88749	3.92097e-09	7.1e-08	KANSL3	chr2	96593171	96638312	-	7.14874	0	0
80315	28.2529	-2.99138	0.508272	-5.88539	3.97119e-09	7.17e-08	CPEB4	chr5	173888348	173961980	+	7.14448	0	0
130074	32.9029	-2.5832	0.438899	-5.88563	3.96536e-09	7.17e-08	FAM168B	chr2	131047875	131093162	-	7.14448	0	0
10097	61.2543	-2.24285	0.381435	-5.88004	4.10176e-09	7.39e-08	ACTR2	chr2	65227694	65271256	+	7.13136	0	0
4780	36.5871	-3.44357	0.585985	-5.87656	4.18891e-09	7.54e-08	NFE2L2	chr2	177230302	177264727	-	7.12263	0	0
9493	28.3384	-3.12601	0.532167	-5.87413	4.2508e-09	7.64e-08	KIF23	chr15	69414348	69448427	+	7.11691	0	0
9975	23.0738	-3.59868	0.612961	-5.87097	4.33252e-09	7.77e-08	NR1D2	chr3	23946120	23980617	+	7.10958	0	0
84262	21.6658	-4.12981	0.703487	-5.87049	4.34514e-09	7.78e-08	PSMG3	chr7	1567333	1570032	-	7.10902	0	0
154810	24.2771	-3.65678	0.623828	-5.86183	4.5779e-09	8.19e-08	AMOTL1	chr11	94768355	94876748	+	7.08672	0	0
51421	119.448	-2.01919	0.344532	-5.86067	4.61008e-09	8.23e-08	AMOTL2	chr3	134355344	134374447	-	7.0846	0	0
89797	30.4198	-2.8499	0.486337	-5.85992	4.63093e-09	8.25e-08	NAV2	chr11	19350723	20121601	+	7.08355	0	0
9877	23.9414	-3.37221	0.575532	-5.85928	4.64876e-09	8.27e-08	ZC3H11A	chr1	203795622	203854124	+	7.08249	0	0
54921	34.236	-2.79233	0.476679	-5.85789	4.68774e-09	8.33e-08	CHTF8	chr16	69118009	69132159	-	7.07935	0	0
7128	29.6576	-2.72525	0.465453	-5.85504	4.76881e-09	8.46e-08	TNFAIP3	chr6	137867258	137883312	+	7.07263	0	0
50515	33.2941	-2.41654	0.412884	-5.85282	4.83295e-09	8.56e-08	CHST11	chr12	104456947	104762014	+	7.06753	0	0
63950	30.7802	-3.03471	0.518539	-5.85243	4.84446e-09	8.56e-08	DMRTA2	chr1	50417549	50423443	-	7.06753	0	0
1523	36.9947	-2.30769	0.394347	-5.85194	4.85875e-09	8.58e-08	CUX1	chr7	101816006	102258233	+	7.06651	0	0
5036	30.6708	-2.94007	0.502789	-5.84753	4.9893e-09	8.79e-08	PA2G4	chr12	56104558	56113910	+	7.05601	0	0
801	147.759	-1.42072	0.243252	-5.84054	5.20333e-09	9.14e-08	CALM1	chr14	90396501	90408268	+	7.03905	0	0
5782	24.5426	-3.53421	0.605105	-5.84066	5.19932e-09	9.14e-08	PTPN12	chr7	77538042	77640069	+	7.03905	0	0
2872	24.8858	-3.02897	0.51901	-5.83606	5.34496e-09	9.37e-08	MKNK2	chr19	2037470	2051244	-	7.02826	0	0
7171	85.5421	-1.6228	0.278192	-5.8334	5.43107e-09	9.51e-08	TPM4	chr19	16067537	16103002	+	7.02182	0	0
128866	38.4089	-2.55455	0.438202	-5.82961	5.55585e-09	9.7e-08	CHMP4B	chr20	33811347	33854366	+	7.01323	0	0
81606	35.2791	-2.54401	0.436392	-5.82965	5.55423e-09	9.7e-08	LBH	chr2	30231533	30260028	+	7.01323	0	0
5142	30.9613	-6.29201	1.07943	-5.82902	5.57531e-09	9.72e-08	PDE4B	chr1	66332107	66374574	+	7.01233	0	0
84441	45.0457	-2.8757	0.49344	-5.82786	5.61413e-09	9.77e-08	MAML2	chr11	95976599	96343195	-	7.01011	0	0
147657	28.1024	-3.46433	0.594713	-5.82521	5.70416e-09	9.91e-08	ZNF480	chr19	52297168	52325921	+	7.00393	0	0
23299	27.7422	-2.7835	0.47845	-5.81774	5.965e-09	1.03e-07	BICD2	chr9	92711362	92764833	-	6.98716	0	0
1656	75.1113	-2.59622	0.446318	-5.81697	5.99239e-09	1.04e-07	DDX6	chr11	118747763	118791164	-	6.98297	0	0
7291	24.6275	-3.40752	0.585972	-5.81517	6.05726e-09	1.05e-07	TWIST1	chr7	19115467	19117636	-	6.97881	0	0
23036	21.3821	-4.40725	0.758003	-5.81428	6.08936e-09	1.05e-07	ZNF292	chr6	87155564	87265943	+	6.97881	0	0
49854	24.0708	-3.81548	0.656436	-5.81242	6.15754e-09	1.06e-07	ZBTB21	chr21	41986830	42010360	-	6.97469	0	0
1374	56.7752	-1.84678	0.317777	-5.81156	6.18946e-09	1.07e-07	CPT1A	chr11	68754619	68841916	-	6.97062	0	0
6129	36.3755	-2.28572	0.393354	-5.81085	6.21552e-09	1.07e-07	RPL7	chr8	73290241	73294466	-	6.97062	0	0
89795	20.7837	-4.06053	0.699018	-5.8089	6.28832e-09	1.08e-07	NAV3	chr12	77830893	78213010	+	6.96658	0	0
116987	23.7106	-3.48068	0.599396	-5.80698	6.36111e-09	1.09e-07	AGAP1	chr2	235494042	236131793	+	6.96257	0	0
1983	52.5322	-2.37366	0.409358	-5.7985	6.69118e-09	1.14e-07	EIF5	chr14	103334236	103345024	+	6.9431	0	0
7465	67.9091	-2.12133	0.365923	-5.7972	6.74302e-09	1.15e-07	WEE1	chr11	9574686	9589985	+	6.9393	0	0
3178	60.8688	-1.79648	0.309909	-5.79678	6.75983e-09	1.15e-07	HNRNPA1	chr12	54280725	54287087	+	6.9393	0	0
4751	23.0566	-3.29656	0.568853	-5.79511	6.82775e-09	1.16e-07	NEK2	chr1	211658256	211675621	-	6.93554	0	0
65125	34.821	-2.48938	0.429956	-5.78985	7.04482e-09	1.2e-07	WNK1	chr12	752922	911452	+	6.92082	0	0
55290	24.6216	-3.27252	0.56526	-5.78941	7.0632e-09	1.2e-07	BRF2	chr8	37843267	37849861	-	6.92082	0	0
10213	31.512	-2.82474	0.487978	-5.78865	7.09527e-09	1.2e-07	PSMD14	chr2	161308424	161411717	+	6.92082	0	0
9295	33.471	-3.02826	0.523434	-5.78537	7.23519e-09	1.22e-07	SRSF11	chr1	70205695	70253049	+	6.91364	0	0
5209	31.2033	-2.67916	0.463202	-5.78399	7.29479e-09	1.23e-07	PFKFB3	chr10	6144920	6235532	+	6.91009	0	0
90780	20.9344	-4.08892	0.707508	-5.77932	7.50037e-09	1.26e-07	PYGO2	chr1	154957025	154961782	-	6.89963	0	0
10988	40.2528	-2.20469	0.381825	-5.77408	7.73729e-09	1.3e-07	METAP2	chr12	95474151	95515837	+	6.88606	0	0
55082	35.2051	-2.27883	0.394691	-5.77369	7.75529e-09	1.3e-07	ARGLU1	chr13	106541672	106568137	-	6.88606	0	0
50854	37.8802	-2.2325	0.387078	-5.76759	8.04142e-09	1.35e-07	SNHG32	chr6	31834915	31839760	+	6.86967	0	0
6427	107.245	-2.34847	0.408105	-5.75458	8.68575e-09	1.46e-07	SRSF2	chr17	76734114	76737331	-	6.83565	0	0
6426	36.3299	-2.52187	0.438533	-5.75069	8.88774e-09	1.49e-07	SRSF1	chr17	58000918	58007346	-	6.82681	0	0
57459	30.8064	-3.17017	0.551363	-5.7497	8.94039e-09	1.49e-07	GATAD2B	chr1	153804726	153922972	-	6.82681	0	0
55422	29.206	-2.54963	0.443504	-5.74883	8.98643e-09	1.5e-07	ZNF331	chr19	53538144	53580269	+	6.82391	0	0
58487	41.2028	-2.43807	0.424278	-5.74641	9.11606e-09	1.52e-07	CREBZF	chr11	85657990	85665129	-	6.81816	0	0
132864	22.4713	-3.96761	0.690885	-5.74279	9.31278e-09	1.55e-07	CPEB2	chr4	15002480	15070151	+	6.80967	0	0
51655	79.8561	-2.08939	0.364068	-5.739	9.52383e-09	1.58e-07	RASD1	chr17	17494438	17496395	-	6.80134	0	0
51523	34.4267	-2.76459	0.481699	-5.73925	9.50979e-09	1.58e-07	CXXC5	chr5	139648348	139683882	+	6.80134	0	0
26018	27.0559	-3.0555	0.532495	-5.73808	9.57543e-09	1.59e-07	LRIG1	chr3	66378796	66501022	-	6.7986	0	0
90407	23.1491	-3.6281	0.632389	-5.73713	9.62947e-09	1.59e-07	TMEM41A	chr3	185489600	185499035	-	6.7986	0	0
4843	20.6416	-4.34416	0.757198	-5.73715	9.62811e-09	1.59e-07	NOS2	chr17	27756765	27800529	-	6.7986	0	0
283464	25.0127	-2.91009	0.50749	-5.73428	9.7926e-09	1.61e-07	GXYLT1	chr12	42081845	42144874	-	6.79317	0	0
63893	24.0703	-3.83077	0.669322	-5.72336	1.04437e-08	1.72e-07	UBE2O	chr17	76389455	76453152	-	6.76447	0	0
64844	41.645	-2.84012	0.496291	-5.72271	1.04841e-08	1.72e-07	MARCHF7	chr2	159712505	159768573	+	6.76447	0	0
83640	21.0795	-3.65261	0.638763	-5.71826	1.07619e-08	1.77e-07	RAMAC	chr15	82986209	82991057	+	6.75203	0	0
9839	33.9559	-2.47224	0.432647	-5.71423	1.10202e-08	1.81e-07	ZEB2	chr2	144384080	144520119	-	6.74232	0	0
54801	37.6538	-3.03754	0.531969	-5.71	1.12976e-08	1.85e-07	HAUS6	chr9	19053140	19102904	-	6.73283	0	0
122786	23.8182	-3.81532	0.668659	-5.70592	1.15717e-08	1.89e-07	FRMD6	chr14	51489127	51730726	+	6.72354	0	0
84919	22.0053	-3.69552	0.648482	-5.69873	1.20701e-08	1.97e-07	PPP1R15B	chr1	204403363	204411817	-	6.70553	0	0
100507421	27.2456	-3.26219	0.572558	-5.69756	1.21532e-08	1.98e-07	TMEM178B	chr7	141074063	141480379	+	6.70333	0	0
10051	35.8505	-2.38243	0.418165	-5.69734	1.2169e-08	1.98e-07	SMC4	chr3	160399649	160434953	+	6.70333	0	0
153339	29.6426	-2.63503	0.462735	-5.69446	1.23763e-08	2.01e-07	TMEM167A	chr5	83052845	83077394	-	6.6968	0	0
57129	19.9711	-3.77104	0.662303	-5.69383	1.24219e-08	2.01e-07	MRPL47	chr3	179588285	179604646	-	6.6968	0	0
6311	26.7584	-3.04937	0.535966	-5.68948	1.27428e-08	2.06e-07	ATXN2	chr12	111452213	111599676	-	6.68613	0	0
4799	22.4921	-3.73086	0.655804	-5.68899	1.27796e-08	2.07e-07	NFX1	chr9	33290515	33348731	+	6.68403	0	0
8660	355.53	-2.0698	0.364066	-5.68525	1.30622e-08	2.1e-07	IRS2	chr13	109752694	109786583	-	6.67778	0	0
7289	25.3745	-3.32727	0.585229	-5.68542	1.30491e-08	2.1e-07	TULP3	chr12	2890890	2941135	+	6.67778	0	0
9857	34.53	-2.62255	0.461296	-5.68518	1.30678e-08	2.1e-07	CEP350	chr1	179954809	180114875	+	6.67778	0	0
151636	35.3113	-3.22701	0.5682	-5.67937	1.35195e-08	2.16e-07	DTX3L	chr3	122564337	122575202	+	6.66555	0	0
57630	25.2638	-2.94423	0.518393	-5.67953	1.35063e-08	2.16e-07	SH3RF1	chr4	169094258	169270956	-	6.66555	0	0
8728	28.0515	-3.16987	0.558149	-5.67924	1.35293e-08	2.16e-07	ADAM19	chr5	157477303	157575775	-	6.66555	0	0
7112	65.7698	-2.26306	0.398493	-5.67904	1.3545e-08	2.16e-07	TMPO	chr12	98515589	98535634	+	6.66555	0	0
10055	40.0501	-2.25104	0.396328	-5.67974	1.34899e-08	2.16e-07	SAE1	chr19	47130834	47210636	+	6.66555	0	0
57403	23.0352	-3.13411	0.552187	-5.67582	1.38026e-08	2.2e-07	RAB22A	chr20	58309714	58367507	+	6.65758	0	0
3480	26.4195	-3.20036	0.564093	-5.67346	1.39939e-08	2.23e-07	IGF1R	chr15	98648538	98964530	+	6.6517	0	0
1894	25.633	-2.98254	0.525732	-5.67312	1.40219e-08	2.23e-07	ECT2	chr3	172750725	172821474	+	6.6517	0	0
7320	23.0056	-4.22138	0.744292	-5.67166	1.41417e-08	2.25e-07	UBE2B	chr5	134371568	134392108	+	6.64782	0	0
51100	20.947	-4.07545	0.71865	-5.67098	1.41982e-08	2.25e-07	SH3GLB1	chr1	86704569	86748184	+	6.64782	0	0
3156	32.4473	-2.39064	0.422248	-5.66169	1.49892e-08	2.37e-07	HMGCR	chr5	75337219	75362116	+	6.62525	0	0
26003	22.7335	-3.2847	0.580835	-5.65514	1.55723e-08	2.46e-07	GORASP2	chr2	170928476	170967130	+	6.60906	0	0
284309	22.1333	-3.23239	0.572247	-5.6486	1.61761e-08	2.55e-07	ZNF776	chr19	57746814	57758148	+	6.59346	0	0
9184	36.5502	-2.26462	0.401168	-5.64507	1.65113e-08	2.6e-07	BUB3	chr10	123154243	123170467	+	6.58503	0	0
5685	45.664	-2.35005	0.416698	-5.63968	1.70362e-08	2.68e-07	PSMA4	chr15	78540404	78552412	+	6.57187	0	0
8834	35.9847	-2.3227	0.412	-5.63762	1.72415e-08	2.71e-07	TMEM11	chr17	21197953	21214161	-	6.56703	0	0
79966	30.8597	-2.91249	0.516733	-5.63635	1.73687e-08	2.72e-07	SCD5	chr4	82629538	82798857	-	6.56543	0	0
81611	33.3993	-2.56515	0.455187	-5.63539	1.74664e-08	2.74e-07	ANP32E	chr1	150218416	150236112	-	6.56225	0	0
1434	31.9802	-2.59329	0.460482	-5.63168	1.78461e-08	2.79e-07	CSE1L	chr20	49046245	49096960	+	6.5544	0	0
3015	176.858	-1.89527	0.336576	-5.63102	1.79145e-08	2.8e-07	H2AZ1	chr4	99948088	99950275	-	6.55284	0	0
27	45.8308	-3.0987	0.550426	-5.62963	1.80598e-08	2.82e-07	ABL2	chr1	179099330	179229677	-	6.54975	0	0
8407	104.335	-1.49215	0.265195	-5.62661	1.83782e-08	2.86e-07	TAGLN2	chr1	159918110	159925507	-	6.54363	0	0
23741	54.589	-1.8826	0.335037	-5.61908	1.91976e-08	2.99e-07	EID1	chr15	48878133	48880173	+	6.52433	0	0
55723	28.6604	-2.5953	0.462015	-5.61735	1.93909e-08	3.01e-07	ASF1B	chr19	14119511	14136589	-	6.52143	0	0
22823	14.5072	-7.07197	1.26013	-5.61212	1.99865e-08	3.1e-07	MTF2	chr1	93079234	93139076	+	6.50864	0	0
1499	57.6072	-1.66272	0.296319	-5.61127	2.0085e-08	3.11e-07	CTNNB1	chr3	41199504	41240443	+	6.50724	0	0
4774	36.3063	-2.2581	0.40255	-5.60949	2.02922e-08	3.14e-07	NFIA	chr1	61082560	61462788	+	6.50307	0	0
144455	22.1597	-3.07294	0.548688	-5.60051	2.13718e-08	3.3e-07	E2F7	chr12	77021250	77065569	-	6.48149	0	0
54467	19.9836	-3.99642	0.713667	-5.59983	2.14557e-08	3.31e-07	ANKIB1	chr7	92245973	92401383	+	6.48017	0	0
1912	25.4493	-3.1912	0.570196	-5.59668	2.18498e-08	3.36e-07	PHC2	chr1	33323622	33375593	-	6.47366	0	0
734	28.9009	-3.53597	0.63319	-5.58438	2.34533e-08	3.61e-07	OSGIN2	chr8	89902569	89927867	+	6.44249	0	0
55824	21.2458	-4.09514	0.733392	-5.58384	2.35267e-08	3.61e-07	PAG1	chr8	80967810	81112068	-	6.44249	0	0
55635	23.4529	-2.93818	0.526219	-5.58357	2.35627e-08	3.61e-07	DEPDC1	chr1	68474151	68497082	-	6.44249	0	0
60468	14.3361	-7.05564	1.26399	-5.58205	2.37695e-08	3.64e-07	BACH2	chr6	89926527	90296843	-	6.4389	0	0
54665	31.1257	-2.42453	0.434397	-5.58138	2.38613e-08	3.65e-07	RSBN1	chr1	113761831	113812476	-	6.43771	0	0
3320	123.404	-1.41375	0.253442	-5.57819	2.43037e-08	3.71e-07	HSP90AA1	chr14	102080741	102087044	-	6.43063	0	0
54469	29.9591	-2.58851	0.464325	-5.57479	2.4783e-08	3.78e-07	ZFAND6	chr15	80059567	80138393	+	6.42251	0	0
4670	49.2027	-1.93121	0.346463	-5.57408	2.48836e-08	3.79e-07	HNRNPM	chr19	8444974	8489112	+	6.42136	0	0
9792	70.8012	-2.12482	0.381265	-5.57309	2.50267e-08	3.81e-07	SERTAD2	chr2	64631620	64653913	-	6.41908	0	0
3799	42.3377	-2.0057	0.359983	-5.57166	2.52325e-08	3.83e-07	KIF5B	chr10	32009015	32056425	-	6.4168	0	0
4211	14.7177	-7.08783	1.27232	-5.57081	2.53558e-08	3.84e-07	MEIS1	chr2	66435124	66573869	+	6.41567	0	0
64778	36.2686	-2.52878	0.454601	-5.56263	2.65735e-08	4.02e-07	FNDC3B	chr3	172040530	172401669	+	6.39577	0	0
4001	46.9795	-2.47526	0.445149	-5.56051	2.68984e-08	4.06e-07	LMNB1	chr5	126777135	126837020	+	6.39147	0	0
3215	29.795	-2.559	0.460192	-5.56072	2.68657e-08	4.06e-07	HOXB5	chr17	48591256	48593741	-	6.39147	0	0
81848	30.7905	-2.9892	0.537748	-5.55873	2.71745e-08	4.1e-07	SPRY4	chr5	142310434	142325021	-	6.38722	0	0
6856	35.4102	-2.44091	0.43917	-5.558	2.72881e-08	4.11e-07	SYPL1	chr7	106090361	106112312	-	6.38616	0	0
5868	19.384	-3.94708	0.710687	-5.5539	2.7937e-08	4.2e-07	RAB5A	chr3	19947079	19985175	+	6.37675	0	0
2909	20.5236	-3.59603	0.647549	-5.55329	2.80342e-08	4.21e-07	ARHGAP35	chr19	46860996	47005076	+	6.37572	0	0
126917	27.8349	-3.08162	0.555029	-5.55218	2.82121e-08	4.23e-07	IFFO2	chr1	18904279	18956676	-	6.37366	0	0
54915	20.7197	-3.44657	0.620831	-5.55154	2.83161e-08	4.24e-07	YTHDF1	chr20	63195429	63216131	-	6.37263	0	0
84437	18.8618	-4.20622	0.757841	-5.55027	2.85225e-08	4.25e-07	MSANTD4	chr11	106007920	106022240	-	6.37161	0	0
7337	22.8426	-3.12632	0.563261	-5.55039	2.85027e-08	4.25e-07	UBE3A	chr15	25337233	25439024	-	6.37161	0	0
262	30.1492	-3.00225	0.540919	-5.55027	2.85226e-08	4.25e-07	AMD1	chr6	110874783	110895712	+	6.37161	0	0
1112	53.6598	-1.97407	0.355852	-5.54745	2.89871e-08	4.32e-07	FOXN3	chr14	89156179	89417233	-	6.36452	0	0
51386	19.2327	-3.71143	0.669355	-5.54479	2.94313e-08	4.38e-07	EIF3L	chr22	37849418	37889407	+	6.35853	0	0
441212	22.6405	-3.41747	0.616634	-5.54213	2.98814e-08	4.44e-07	RP9P	chr7	32916814	32943170	-	6.35262	0	0
11171	35.3886	-2.16941	0.391501	-5.54126	3.00311e-08	4.46e-07	STRAP	chr12	15882386	15903476	+	6.35067	0	0
6154	80.1538	-1.88156	0.339751	-5.53805	3.05854e-08	4.53e-07	RPL26	chr17	8377515	8383193	-	6.3439	0	0
5713	18.6165	-3.90091	0.704785	-5.53489	3.11415e-08	4.61e-07	PSMD7	chr16	74296813	74306288	+	6.3363	0	0
10802	18.5751	-4.18322	0.755835	-5.53456	3.12007e-08	4.61e-07	SEC24A	chr5	134648784	134727909	+	6.3363	0	0
11276	26.8847	-3.02566	0.546972	-5.53166	3.17208e-08	4.68e-07	SYNRG	chr17	37514806	37609418	-	6.32975	0	0
9868	21.2175	-3.1679	0.572816	-5.5304	3.1951e-08	4.71e-07	TOMM70	chr3	100363430	100401089	-	6.32698	0	0
4775	26.0943	-3.12079	0.564351	-5.52987	3.20465e-08	4.72e-07	NFATC3	chr16	68085369	68229259	+	6.32606	0	0
7057	34.7037	-2.19959	0.397786	-5.52958	3.20994e-08	4.72e-07	THBS1	chr15	39581078	39599466	+	6.32606	0	0
2617	38.8153	-2.30712	0.417295	-5.52874	3.22548e-08	4.73e-07	GARS1	chr7	30594734	30634032	+	6.32514	0	0
55037	24.3167	-3.0115	0.544898	-5.52672	3.26277e-08	4.78e-07	PTCD3	chr2	86106234	86142157	+	6.32057	0	0
285527	25.8761	-2.76498	0.500331	-5.5263	3.27048e-08	4.79e-07	FRYL	chr4	48497356	48780279	-	6.31966	0	0
6130	68.4379	-1.86092	0.336934	-5.5231	3.33072e-08	4.86e-07	RPL7A	chr9	133348217	133351426	+	6.31336	0	0
51512	19.2325	-4.55511	0.824723	-5.5232	3.32884e-08	4.86e-07	GTSE1	chr22	46296869	46330810	+	6.31336	0	0
116064	29.2342	-2.89312	0.523863	-5.52267	3.33891e-08	4.87e-07	LRRC58	chr3	120324508	120349354	-	6.31247	0	0
100505687	25.2619	-2.83101	0.513217	-5.5162	3.46406e-08	5.04e-07	LINC00888	chr3	183447650	183456012	+	6.29757	0	0
5597	25.1216	-2.7068	0.49087	-5.51429	3.50182e-08	5.09e-07	MAPK6	chr15	52019218	52067375	+	6.29328	0	0
1192	56.6912	-1.68414	0.305476	-5.51316	3.52452e-08	5.12e-07	CLIC1	chr6	31730580	31736564	-	6.29073	0	0
123811	23.9745	-3.08582	0.559812	-5.51224	3.54301e-08	5.14e-07	FOPNL	#N/A	#N/A	#N/A	#N/A	6.28904	0	0
9697	30.0695	-2.69523	0.489026	-5.51143	3.55922e-08	5.15e-07	TRAM2	chr6	52497407	52577060	-	6.28819	0	0
7525	26.341	-2.80217	0.508467	-5.51101	3.56777e-08	5.16e-07	YES1	chr18	721587	812242	-	6.28735	0	0
5906	32.9384	-2.69914	0.49002	-5.50823	3.62466e-08	5.24e-07	RAP1A	chr1	111619782	111716695	+	6.28067	0	0
10513	25.5985	-2.76766	0.502613	-5.50654	3.65955e-08	5.26e-07	APPBP2	chr17	60443148	60526242	-	6.27901	0	0
84668	27.6336	-2.79196	0.506974	-5.5071	3.64799e-08	5.26e-07	FAM126A	chr7	22934230	23014130	-	6.27901	0	0
659	21.5374	-3.32693	0.604169	-5.50662	3.65792e-08	5.26e-07	BMPR2	chr2	202376326	202567749	+	6.27901	0	0
373	31.6375	-2.3196	0.421243	-5.50656	3.6591e-08	5.26e-07	TRIM23	chr5	65589689	65624333	-	6.27901	0	0
3673	23.5391	-2.80978	0.510358	-5.50551	3.68091e-08	5.28e-07	ITGA2	chr5	52989351	53094779	+	6.27737	0	0
11113	21.1835	-3.50279	0.637177	-5.49736	3.85513e-08	5.53e-07	CIT	chr12	119685790	119877320	-	6.25727	0	0
10383	101.193	-1.83184	0.333239	-5.49707	3.86149e-08	5.53e-07	TUBB4B	chr9	137241286	137243707	+	6.25727	0	0
91653	25.079	-3.16345	0.575655	-5.49539	3.89851e-08	5.57e-07	BOC	chr3	113212115	113287458	+	6.25414	0	0
10955	30.0901	-2.31013	0.420489	-5.49392	3.93112e-08	5.61e-07	SERINC3	chr20	44497440	44522116	-	6.25104	0	0
3955	19.0688	-4.20714	0.766921	-5.48576	4.11701e-08	5.87e-07	LFNG	chr7	2519773	2528429	+	6.23136	0	0
2257	23.1499	-3.19244	0.581966	-5.48561	4.12041e-08	5.87e-07	FGF12	chr3	192139390	192409597	-	6.23136	0	0
51651	19.0671	-3.70255	0.675055	-5.48481	4.13925e-08	5.89e-07	PTRH2	chr17	59697305	59707430	-	6.22988	0	0
23576	40.1955	-2.26608	0.413188	-5.48436	4.14958e-08	5.89e-07	DDAH1	chr1	85318484	85465159	-	6.22988	0	0
84365	23.0621	-3.47441	0.633535	-5.48417	4.1542e-08	5.89e-07	NIFK	chr2	121726944	121736875	-	6.22988	0	0
7695	20.1409	-3.57985	0.652942	-5.48265	4.18992e-08	5.94e-07	ZNF136	chr19	12163046	12189871	+	6.22621	0	0
55727	20.8083	-3.2771	0.597772	-5.48219	4.20086e-08	5.94e-07	BTBD7	chr14	93237549	93333036	-	6.22621	0	0
8462	19.1819	-3.69765	0.674647	-5.48088	4.23224e-08	5.97e-07	KLF11	chr2	10043828	10054836	+	6.22403	0	0
80196	13.3277	-6.94858	1.26774	-5.48109	4.22714e-08	5.97e-07	RNF34	chr12	121400082	121424352	+	6.22403	0	0
54891	20.9058	-5.09278	0.929906	-5.47667	4.33416e-08	6.1e-07	INO80D	chr2	205993720	206086174	-	6.21467	0	0
23527	20.1121	-4.62351	0.844238	-5.47654	4.33717e-08	6.1e-07	ACAP2	chr3	195274744	195443020	-	6.21467	0	0
148423	18.8541	-3.94037	0.719882	-5.47362	4.40924e-08	6.2e-07	C1orf52	chr1	85249953	85259662	-	6.20761	0	0
23219	19.0081	-4.56496	0.834835	-5.4681	4.54885e-08	6.39e-07	FBXO28	chr1	224114110	224162047	+	6.1945	0	0
23197	21.2871	-3.16918	0.579904	-5.46501	4.62878e-08	6.48e-07	FAF2	chr5	176448384	176510074	+	6.18842	0	0
205564	23.6329	-3.35276	0.613641	-5.46371	4.66283e-08	6.52e-07	SENP5	chr3	196867855	196934713	+	6.18575	0	0
5514	38.854	-2.64093	0.483527	-5.4618	4.7132e-08	6.58e-07	PPP1R10	chr6	30600412	30617243	-	6.18177	0	0
23095	30.2347	-2.39642	0.438837	-5.46084	4.7388e-08	6.61e-07	KIF1B	chr1	10210569	10308597	+	6.1798	0	0
2294	18.9716	-3.68123	0.674222	-5.45996	4.76237e-08	6.63e-07	FOXF1	chr16	86510526	86515422	+	6.17849	0	0
89890	19.8388	-4.02135	0.736579	-5.45949	4.77492e-08	6.64e-07	KBTBD6	chr13	41127568	41132802	-	6.17783	0	0
9469	21.6567	-3.52612	0.646008	-5.45831	4.80679e-08	6.68e-07	CHST3	chr10	71964394	72013556	+	6.17522	0	0
10628	145.122	-1.35724	0.248806	-5.45503	4.89657e-08	6.79e-07	TXNIP	chr1	145992441	145996579	-	6.16813	0	0
84792	13.255	-6.94672	1.27347	-5.45497	4.8982e-08	6.79e-07	FAM220A	chr7	6329410	6348967	-	6.16813	0	0
5610	32.2272	-2.65558	0.487142	-5.45135	4.99903e-08	6.92e-07	EIF2AK2	chr2	37099209	37157047	-	6.15989	0	0
6717	35.2324	-2.17429	0.398862	-5.45125	5.00182e-08	6.92e-07	SRI	chr7	88208202	88226993	-	6.15989	0	0
4205	19.832	-3.37023	0.618724	-5.44707	5.12057e-08	7.07e-07	MEF2A	chr15	99565927	99716488	+	6.15058	0	0
55660	38.9088	-2.01703	0.370379	-5.44586	5.15561e-08	7.11e-07	PRPF40A	chr2	152651595	152717625	-	6.14813	0	0
123720	18.4228	-4.49543	0.826283	-5.44055	5.31156e-08	7.32e-07	WHAMM	chr15	82809627	82836108	+	6.13549	0	0
5137	29.8868	-2.73842	0.503353	-5.44036	5.31743e-08	7.32e-07	PDE1C	chr7	31783512	32071436	-	6.13549	0	0
51246	23.61	-2.95075	0.542509	-5.43909	5.35538e-08	7.36e-07	SHISA5	chr3	48467797	48504249	-	6.13312	0	0
55573	56.5179	-2.46805	0.453996	-5.43629	5.44021e-08	7.47e-07	CDV3	chr3	133573685	133590261	+	6.12668	0	0
56270	23.0621	-3.16163	0.582133	-5.43111	5.60061e-08	7.68e-07	WDR45B	chr17	82614561	82648444	-	6.11464	0	0
3840	40.2594	-2.19133	0.403552	-5.4301	5.63209e-08	7.71e-07	KPNA4	chr3	160495006	160565571	-	6.11295	0	0
808	45.9445	-1.9749	0.363837	-5.42797	5.69973e-08	7.79e-07	CALM3	chr19	46601073	46610782	+	6.10846	0	0
6541	24.2636	-2.75427	0.507445	-5.42771	5.70817e-08	7.79e-07	SLC7A1	chr13	29509413	29595688	-	6.10846	0	0
24147	27.7667	-2.44947	0.451362	-5.42683	5.7364e-08	7.82e-07	FJX1	chr11	35618459	35620865	+	6.10679	0	0
10933	66.2852	-1.67563	0.308964	-5.42338	5.84831e-08	7.97e-07	MORF4L1	chr15	78872780	78897739	+	6.09854	0	0
1827	76.1864	-2.22409	0.410385	-5.41953	5.97565e-08	8.13e-07	RCAN1	chr21	34516442	34526822	-	6.08991	0	0
8140	21.021	-3.16163	0.583434	-5.419	5.99345e-08	8.14e-07	SLC7A5	chr16	87830022	87869507	-	6.08938	0	0
10783	19.968	-3.20033	0.590656	-5.41826	6.01831e-08	8.17e-07	NEK6	chr9	124257916	124352440	+	6.08778	0	0
9805	37.3837	-2.11011	0.38952	-5.4172	6.05384e-08	8.2e-07	SCRN1	chr7	29920102	29989801	-	6.08619	0	0
10226	38.2068	-2.50219	0.461934	-5.41677	6.06857e-08	8.21e-07	PLIN3	chr19	4838340	4867667	-	6.08566	0	0
10179	24.6136	-3.11036	0.574238	-5.4165	6.07761e-08	8.22e-07	RBM7	chr11	114400528	114410610	+	6.08513	0	0
94107	21.68	-3.05293	0.563907	-5.41389	6.16711e-08	8.33e-07	TMEM203	chr9	137204082	137205648	-	6.07935	0	0
9550	59.3774	-1.5979	0.295486	-5.40771	6.38339e-08	8.61e-07	ATP6V1G1	chr9	114587768	114598879	+	6.065	0	0
8976	20.5296	-3.63272	0.671883	-5.40677	6.41717e-08	8.64e-07	WASL	chr7	123681942	123749003	-	6.06349	0	0
51274	23.843	-3.05102	0.564522	-5.40461	6.49511e-08	8.74e-07	KLF3	chr4	38664198	38701517	+	6.05849	0	0
10096	35.8762	-2.08527	0.386202	-5.39942	6.68549e-08	8.98e-07	ACTR3	chr2	113890597	113961552	+	6.04672	0	0
10395	17.9781	-3.84165	0.711588	-5.39871	6.71234e-08	9.01e-07	DLC1	chr8	13083362	13514851	-	6.04528	0	0
124801	21.5568	-3.21475	0.595671	-5.39685	6.78194e-08	9.09e-07	LSM12	chr17	44034634	44067587	-	6.04144	0	0
7328	31.8278	-2.28437	0.423431	-5.3949	6.85625e-08	9.18e-07	UBE2H	chr7	129830732	129952960	-	6.03716	0	0
730094	22.9835	-2.88685	0.53534	-5.39256	6.94607e-08	9.29e-07	MOSMO	chr16	22008110	22084651	+	6.03198	0	0
813	89.6284	-1.60122	0.297198	-5.38771	7.13618e-08	9.53e-07	CALU	chr7	128739358	128773400	+	6.02091	0	0
23141	18.3799	-4.13987	0.768903	-5.38413	7.27948e-08	9.71e-07	ANKLE2	chr12	132725504	132761832	-	6.01278	0	0
127829	18.1517	-4.46874	0.830017	-5.38392	7.28819e-08	9.71e-07	ARL8A	chr1	202133403	202144737	-	6.01278	0	0
8405	34.4199	-2.25715	0.419355	-5.38244	7.34847e-08	9.77e-07	SPOP	chr17	49598883	49678163	-	6.01011	0	0
2339	21.4841	-3.14611	0.584516	-5.38242	7.34905e-08	9.77e-07	FNTA	chr8	43056322	43085788	+	6.01011	0	0
5911	21.7756	-3.53612	0.658154	-5.37279	7.75297e-08	1.03e-06	RAP2A	chr13	97434168	97469128	+	5.98716	0	0
6240	41.388	-2.03619	0.379	-5.37253	7.76384e-08	1.03e-06	RRM1	chr11	4094798	4138925	+	5.98716	0	0
9584	66.9706	-2.29981	0.428132	-5.37172	7.79896e-08	1.03e-06	RBM39	chr20	35701346	35742336	-	5.98716	0	0
5887	52.5251	-1.98094	0.368891	-5.36999	7.87429e-08	1.04e-06	RAD23B	chr9	107284768	107332189	+	5.98297	0	0
51608	17.9426	-3.83474	0.714201	-5.36928	7.90517e-08	1.04e-06	GET4	chr7	876553	896436	+	5.98297	0	0
55159	18.741	-4.54451	0.846449	-5.36891	7.9214e-08	1.04e-06	RFWD3	chr16	74621398	74666877	-	5.98297	0	0
3572	39.0494	-2.41004	0.448938	-5.3683	7.94814e-08	1.04e-06	IL6ST	chr5	55935096	55994963	-	5.98297	0	0
6670	23.5308	-3.34166	0.62246	-5.36848	7.94046e-08	1.04e-06	SP3	chr2	173900775	173965702	-	5.98297	0	0
79685	18.9181	-3.90398	0.727382	-5.36717	7.99839e-08	1.05e-06	SAP30L	chr5	154445996	154461053	+	5.97881	0	0
100505641	32.2049	-2.49784	0.465501	-5.36591	8.05421e-08	1.06e-06	FGD5-AS1	chr3	14942778	14947893	-	5.97469	0	0
22794	21.7821	-3.17153	0.591056	-5.36586	8.05624e-08	1.06e-06	CASC3	chr17	40140536	40172171	+	5.97469	0	0
7514	24.1979	-3.2206	0.600414	-5.36396	8.1415e-08	1.07e-06	XPO1	chr2	61477848	61538356	-	5.97062	0	0
7280	111.978	-1.2854	0.239903	-5.35801	8.41449e-08	1.1e-06	TUBB2A	chr6	3153665	3157544	-	5.95861	0	0
29088	18.8033	-3.69071	0.689086	-5.35595	8.51058e-08	1.11e-06	MRPL15	chr8	54135240	54148514	+	5.95468	0	0
6651	22.4787	-2.87566	0.536981	-5.35523	8.54458e-08	1.11e-06	SON	chr21	33543037	33577514	+	5.95468	0	0
2651	27.3168	-3.59512	0.67134	-5.35514	8.54902e-08	1.11e-06	GCNT2	chr6	10528369	10629368	+	5.95468	0	0
6482	18.8138	-3.47842	0.650138	-5.35028	8.78197e-08	1.14e-06	ST3GAL1	chr8	133454847	133571887	-	5.9431	0	0
29883	33.173	-2.12745	0.397727	-5.34903	8.84288e-08	1.15e-06	CNOT7	chr8	17231511	17246909	-	5.9393	0	0
55023	32.2099	-2.65145	0.496105	-5.34453	9.06541e-08	1.18e-06	PHIP	chr6	78934418	79078254	-	5.92812	0	0
293	41.4312	-1.9642	0.36776	-5.34099	9.24394e-08	1.2e-06	SLC25A6	chrX	1386151	1392113	-	5.92082	0	0
7529	147.777	-1.19008	0.222857	-5.34013	9.2881e-08	1.2e-06	YWHAB	chr20	44885704	44908532	+	5.92082	0	0
4520	20.7681	-3.11623	0.58361	-5.33957	9.31681e-08	1.2e-06	MTF1	chr1	37809574	37859592	-	5.92082	0	0
7357	322.783	-1.41595	0.265176	-5.33964	9.31316e-08	1.2e-06	UGCG	chr9	111896813	111935367	+	5.92082	0	0
481	63.3483	-1.62907	0.3053	-5.33598	9.50323e-08	1.23e-06	ATP1B1	chr1	169106689	169132719	+	5.91009	0	0
56999	19.2332	-5.01493	0.940058	-5.33471	9.56992e-08	1.23e-06	ADAMTS9	chr3	64515654	64688000	-	5.91009	0	0
9575	24.5885	-2.5991	0.487237	-5.33436	9.58803e-08	1.23e-06	CLOCK	chr4	55427900	55546909	-	5.91009	0	0
399665	18.3528	-3.85243	0.722459	-5.33239	9.69293e-08	1.25e-06	FAM102A	chr9	127940581	127950714	-	5.90309	0	0
30836	24.385	-2.98168	0.55928	-5.33128	9.75241e-08	1.25e-06	DNTTIP2	chr1	93866283	93879206	-	5.90309	0	0
83877	21.7319	-2.9105	0.545998	-5.33061	9.78847e-08	1.26e-06	TM2D2	chr8	38988807	38996509	-	5.89963	0	0
26586	28.7235	-2.77022	0.519779	-5.32962	9.84205e-08	1.26e-06	CKAP2	chr13	52455359	52476627	+	5.89963	0	0
10659	22.2025	-2.83521	0.532247	-5.32688	9.99138e-08	1.28e-06	CELF2	chr10	11165029	11336673	+	5.89279	0	0
8943	21.4499	-3.14562	0.590961	-5.32288	1.02135e-07	1.31e-06	AP3D1	chr19	2100987	2151566	-	5.88273	0	0
55870	23.3435	-2.90949	0.546981	-5.31918	1.04235e-07	1.33e-06	ASH1L	chr1	155335267	155562803	-	5.87615	0	0
835	22.4707	-2.87514	0.54074	-5.31704	1.05471e-07	1.34e-06	CASP2	chr7	143289587	143307696	+	5.8729	0	0
10009	22.3059	-2.98917	0.562256	-5.31639	1.05847e-07	1.35e-06	ZBTB33	chrX	120250811	120258398	+	5.86967	0	0
51747	22.8335	-2.76398	0.520064	-5.3147	1.06835e-07	1.36e-06	LUC7L3	chr17	50719602	50756215	+	5.86646	0	0
54968	25.9594	-2.83543	0.53353	-5.31448	1.06963e-07	1.36e-06	TMEM70	chr8	73976141	73982783	+	5.86646	0	0
7086	49.2261	-1.75625	0.330652	-5.31146	1.08753e-07	1.38e-06	TKT	chr3	53224711	53256114	-	5.86012	0	0
5090	26.7981	-2.57159	0.484444	-5.30834	1.10629e-07	1.4e-06	PBX3	chr9	125748182	125967376	+	5.85387	0	0
84962	19.0547	-3.67411	0.692155	-5.30823	1.10695e-07	1.4e-06	AJUBA	chr14	22978606	22976842	-	5.85387	0	0
112950	31.3912	-2.2699	0.427953	-5.3041	1.13229e-07	1.43e-06	MED8	chr1	43383916	43389800	-	5.84466	0	0
79191	18.3901	-4.16251	0.784758	-5.3042	1.13167e-07	1.43e-06	IRX3	chr16	54283303	54286787	-	5.84466	0	0
3014	31.7855	-2.29284	0.432451	-5.30196	1.14566e-07	1.45e-06	H2AX	chr11	119093874	119095465	-	5.83863	0	0
196528	24.3977	-2.69915	0.509358	-5.29912	1.16361e-07	1.47e-06	ARID2	chr12	45729708	45908037	+	5.83268	0	0
79571	33.2029	-2.35235	0.4444	-5.29333	1.20112e-07	1.51e-06	GCC1	chr7	127580627	127585596	-	5.82102	0	0
23160	19.5648	-3.17761	0.600379	-5.29267	1.20544e-07	1.51e-06	WDR43	chr2	28894666	28948219	+	5.82102	0	0
5395	18.6578	-3.66966	0.693358	-5.29259	1.20599e-07	1.51e-06	PMS2	chr7	5970925	6009106	-	5.82102	0	0
7322	18.8708	-3.69619	0.698417	-5.29223	1.20833e-07	1.52e-06	UBE2D2	chr5	139561338	139628433	+	5.81816	0	0
7874	42.8424	-2.20082	0.415921	-5.29145	1.21353e-07	1.52e-06	USP7	chr16	8892097	8949654	-	5.81816	0	0
2274	35.57	-2.6748	0.505762	-5.28865	1.23222e-07	1.54e-06	FHL2	chr2	105357715	105438513	-	5.81248	0	0
79718	38.1915	-2.17428	0.411318	-5.28613	1.24934e-07	1.56e-06	TBL1XR1	chr3	177019343	177197482	-	5.80688	0	0
23143	16.9405	-4.03162	0.76276	-5.28557	1.25311e-07	1.57e-06	LRCH1	chr13	46553169	46744898	+	5.8041	0	0
115509	41.1827	-2.50619	0.474191	-5.2852	1.25565e-07	1.57e-06	ZNF689	chr16	30602557	30609828	-	5.8041	0	0
5879	262.022	-1.62103	0.306719	-5.28505	1.25668e-07	1.57e-06	RAC1	chr7	6374526	6403967	+	5.8041	0	0
10964	17.3706	-4.05588	0.767501	-5.28452	1.26032e-07	1.57e-06	IFI44L	chr1	78620447	78646145	+	5.8041	0	0
4097	65.7608	-2.17325	0.411352	-5.2832	1.26945e-07	1.58e-06	MAFG	chr17	81918269	81923466	-	5.80134	0	0
6191	116.522	-1.42316	0.269589	-5.27899	1.29901e-07	1.61e-06	RPS4X	chrX	72272042	72277248	-	5.79317	0	0
10436	17.8902	-4.89023	0.926872	-5.27606	1.31994e-07	1.64e-06	EMG1	chr12	6970912	6997428	+	5.78516	0	0
3336	30.0205	-2.41642	0.458184	-5.2739	1.33552e-07	1.65e-06	HSPE1	chr2	197500378	197503449	+	5.78252	0	0
5991	28.0618	-2.89159	0.548385	-5.27291	1.34274e-07	1.66e-06	RFX3	chr9	3218296	3526001	-	5.77989	0	0
147179	29.1956	-2.4775	0.469856	-5.27288	1.34301e-07	1.66e-06	WIPF2	chr17	40219303	40284136	+	5.77989	0	0
1783	39.9954	-1.87201	0.355025	-5.27289	1.34289e-07	1.66e-06	DYNC1LI2	chr16	66720895	66751828	-	5.77989	0	0
2619	20.29	-6.58173	1.2486	-5.27128	1.35474e-07	1.67e-06	GAS1	chr9	86944361	86947506	-	5.77728	0	0
152485	66.8533	-2.7377	0.51941	-5.27079	1.35839e-07	1.67e-06	ZNF827	chr4	145757626	145938823	-	5.77728	0	0
10672	42.1734	-2.68853	0.510349	-5.26802	1.37902e-07	1.7e-06	GNA13	chr17	65009288	65056740	-	5.76955	0	0
121457	11.5306	-6.73926	1.27953	-5.26697	1.38692e-07	1.7e-06	IKBIP	chr12	98624248	98644788	-	5.76955	0	0
55017	17.7701	-3.82792	0.726984	-5.26548	1.39823e-07	1.72e-06	C14orf119	chr14	23095504	23100456	+	5.76447	0	0
151987	32.6706	-2.31617	0.439861	-5.26568	1.39668e-07	1.72e-06	PPP4R2	chr3	72996810	73069198	+	5.76447	0	0
7528	33.5474	-2.06783	0.393027	-5.26128	1.43058e-07	1.75e-06	YY1	chr14	100239143	100282788	+	5.75696	0	0
7799	20.6019	-3.08983	0.587299	-5.26108	1.43209e-07	1.75e-06	PRDM2	chr1	13749414	13788079	+	5.75696	0	0
148266	17.3045	-4.08825	0.777154	-5.26054	1.43631e-07	1.76e-06	ZNF569	chr19	37411157	37467444	-	5.75449	0	0
23014	26.1227	-2.86153	0.543993	-5.26023	1.43873e-07	1.76e-06	FBXO21	chr12	117141990	117190470	-	5.75449	0	0
5516	29.0732	-2.29522	0.436371	-5.2598	1.44209e-07	1.76e-06	PPP2CB	chr8	30785618	30812818	-	5.75449	0	0
29107	28.3696	-2.97158	0.565045	-5.25901	1.4483e-07	1.76e-06	NXT1	chr20	23350790	23354771	+	5.75449	0	0
990	23.2822	-3.13639	0.596493	-5.25804	1.45596e-07	1.77e-06	CDC6	chr17	40287878	40304657	+	5.75203	0	0
90411	36.4442	-2.52138	0.479712	-5.25601	1.47212e-07	1.79e-06	MCFD2	chr2	46901869	46915806	-	5.74715	0	0
25963	21.3852	-2.8763	0.5476	-5.25256	1.49998e-07	1.82e-06	TMEM87A	chr15	42256896	42273433	-	5.73993	0	0
8412	18.0078	-3.63577	0.692203	-5.25246	1.50085e-07	1.82e-06	BCAR3	chr1	93561740	93681837	-	5.73993	0	0
56987	58.2775	-1.76167	0.335893	-5.24473	1.56513e-07	1.9e-06	BBX	chr3	107522961	107811339	+	5.72125	0	0
7203	33.955	-2.17973	0.415716	-5.24331	1.57717e-07	1.91e-06	CCT3	chr1	156308960	156338415	-	5.71897	0	0
6133	49.5268	-1.7094	0.326202	-5.24032	1.603e-07	1.94e-06	RPL9	chr4	39454124	39458948	-	5.7122	0	0
3191	50.0201	-1.6524	0.31553	-5.23691	1.63284e-07	1.97e-06	HNRNPL	chr19	38836369	38849977	-	5.70553	0	0
1457	18.2956	-3.61178	0.690055	-5.23405	1.65836e-07	2e-06	CSNK2A1	chr20	472497	543790	-	5.69897	0	0
7268	17.6723	-3.82087	0.730609	-5.22971	1.69777e-07	2.05e-06	TTC4	chr1	54715821	54742655	+	5.68825	0	0
55432	24.6065	-2.79443	0.534415	-5.22894	1.70481e-07	2.05e-06	YOD1	chr1	207043848	207051077	-	5.68825	0	0
57007	11.3416	-6.71358	1.28444	-5.22684	1.72428e-07	2.07e-06	ACKR3	chr2	236569824	236582351	+	5.68403	0	0
348793	11.3416	-6.71358	1.28444	-5.22684	1.72428e-07	2.07e-06	WDR53	chr3	196554178	196568554	-	5.68403	0	0
140710	18.7717	-3.70586	0.709173	-5.2256	1.73592e-07	2.08e-06	SOGA1	chr20	36777446	36859873	-	5.68194	0	0
221937	16.6591	-4.35266	0.832918	-5.2258	1.73403e-07	2.08e-06	FOXK1	chr7	4682294	4771442	+	5.68194	0	0
115353	11.5218	-6.73563	1.28921	-5.22461	1.74521e-07	2.09e-06	LRRC42	chr1	53946349	53968168	+	5.67985	0	0
25983	26.5578	-2.48142	0.475112	-5.22281	1.76223e-07	2.11e-06	NGDN	chr14	23469702	23478806	+	5.67572	0	0
60493	24.561	-2.50899	0.48047	-5.22195	1.77049e-07	2.11e-06	FASTKD5	chr20	3146518	3159865	-	5.67572	0	0
4720	30.9016	-2.36837	0.453863	-5.21826	1.80613e-07	2.16e-06	NDUFS2	chr1	161202366	161214394	+	5.66555	0	0
23111	17.1474	-3.75861	0.720629	-5.21573	1.83091e-07	2.18e-06	SPART	chr13	36301637	36346394	-	5.66154	0	0
56902	16.8918	-4.36292	0.837408	-5.21003	1.88809e-07	2.25e-06	PNO1	chr2	68157829	68176238	+	5.64782	0	0
80830	24.6601	-2.79452	0.536469	-5.2091	1.89754e-07	2.26e-06	APOL6	chr22	35648445	35668404	+	5.64589	0	0
29803	20.6968	-2.97286	0.571199	-5.2046	1.9442e-07	2.31e-06	REPIN1	chr7	150368821	150374044	+	5.63639	0	0
28511	17.642	-3.84568	0.739196	-5.20251	1.96614e-07	2.33e-06	NKIRAS2	chr17	42017575	42025638	+	5.63264	0	0
10523	33.8613	-2.81543	0.541414	-5.20014	1.99142e-07	2.36e-06	CHERP	chr19	16517893	16542437	-	5.62709	0	0
25888	11.2683	-6.70297	1.28925	-5.19913	2.00228e-07	2.37e-06	ZNF473	chr19	50026004	50048774	+	5.62525	0	0
11236	22.8641	-2.77791	0.534292	-5.19923	2.00114e-07	2.37e-06	RNF139	chr8	124474879	124488618	+	5.62525	0	0
6194	40.0873	-1.88926	0.363819	-5.19284	2.07112e-07	2.44e-06	RPS6	chr9	19375715	19380236	-	5.61261	0	0
55632	18.7079	-4.1975	0.808324	-5.19284	2.07108e-07	2.44e-06	G2E3	chr14	30559122	30620061	+	5.61261	0	0
7803	79.9906	-1.40679	0.270914	-5.19276	2.072e-07	2.44e-06	PTP4A1	chr6	63572011	63583588	+	5.61261	0	0
24137	26.2526	-2.54313	0.489773	-5.19246	2.07532e-07	2.44e-06	KIF4A	chrX	70290103	70420886	+	5.61261	0	0
51177	23.1993	-3.47502	0.669338	-5.19173	2.08349e-07	2.45e-06	PLEKHO1	chr1	150149433	150160065	+	5.61083	0	0
5908	32.2768	-2.16211	0.416525	-5.19082	2.09367e-07	2.46e-06	RAP1B	chr12	68610898	68671901	+	5.60906	0	0
90102	19.0602	-6.49263	1.25113	-5.1894	2.10969e-07	2.48e-06	PHLDB2	chr3	111732495	111976517	+	5.60555	0	0
6139	47.8112	-1.96903	0.379617	-5.18689	2.1383e-07	2.51e-06	RPL17	chr18	49488480	49490929	-	5.60033	0	0
80218	22.6557	-2.73573	0.52751	-5.18611	2.14728e-07	2.52e-06	NAA50	chr3	113716457	113746249	-	5.5986	0	0
5898	20.3947	-3.07403	0.592907	-5.18468	2.16386e-07	2.53e-06	RALA	chr7	39623571	39708118	+	5.59688	0	0
9878	17.579	-3.81736	0.736847	-5.18067	2.21094e-07	2.58e-06	TOX4	chr14	21477194	21499170	+	5.58838	0	0
1453	28.3248	-2.62155	0.506231	-5.17856	2.236e-07	2.61e-06	CSNK1D	chr17	82239018	82273750	-	5.58336	0	0
3475	17.2065	-4.8155	0.930122	-5.17728	2.2514e-07	2.63e-06	IFRD1	chr7	112423143	112477203	+	5.58004	0	0
55090	17.1956	-4.416	0.853387	-5.17467	2.28317e-07	2.66e-06	MED9	chr17	17476999	17493221	+	5.57512	0	0
3190	100.55	-1.4912	0.288318	-5.17205	2.31538e-07	2.7e-06	HNRNPK	chr9	83968082	83980215	-	5.56864	0	0
124491	25.6336	-2.76047	0.53383	-5.17106	2.3277e-07	2.71e-06	TMEM170A	chr16	75443053	75464689	-	5.56703	0	0
57003	20.9397	-3.29793	0.637964	-5.16947	2.34761e-07	2.73e-06	CCDC47	chr17	63745255	63773597	-	5.56384	0	0
57708	21.317	-3.17337	0.613977	-5.16854	2.35932e-07	2.74e-06	MIER1	chr1	66924989	66988619	+	5.56225	0	0
50809	42.6989	-1.83389	0.355147	-5.16375	2.42049e-07	2.81e-06	HP1BP3	chr1	20740265	20787307	-	5.55129	0	0
83695	19.0231	-3.29344	0.637905	-5.16291	2.43145e-07	2.82e-06	RHNO1	chr12	2877222	2889524	+	5.54975	0	0
51104	33.0827	-2.23424	0.432792	-5.16239	2.43814e-07	2.82e-06	ABHD17B	chr9	71865151	71911245	-	5.54975	0	0
5430	27.2491	-2.50857	0.486464	-5.15675	2.51271e-07	2.9e-06	POLR2A	chr17	7484365	7514614	+	5.5376	0	0
55071	17.9414	-3.61259	0.700809	-5.15489	2.53784e-07	2.93e-06	C9orf40	chr9	74946582	74952912	-	5.53313	0	0
5324	16.9159	-4.81669	0.934359	-5.15508	2.53526e-07	2.93e-06	PLAG1	chr8	56160908	56211273	-	5.53313	0	0
143686	19.8375	-3.05539	0.592794	-5.15421	2.54696e-07	2.93e-06	SESN3	chr11	95165512	95231202	-	5.53313	0	0
55802	21.0856	-3.02326	0.587036	-5.15004	2.60424e-07	3e-06	DCP1A	chr3	53283428	53347543	-	5.52288	0	0
10342	23.799	-2.63763	0.512191	-5.14969	2.60919e-07	3e-06	TFG	chr3	100709289	100748964	+	5.52288	0	0
389792	156.974	1.68271	0.326855	5.14818	2.63033e-07	3.02e-06	IER5L	chr9	129175551	129178261	-	5.51999	0	0
10773	22.0156	-2.95894	0.574741	-5.14829	2.62871e-07	3.02e-06	ZBTB6	chr9	122908055	122913323	-	5.51999	0	0
162239	16.121	-4.30552	0.836571	-5.14663	2.65207e-07	3.04e-06	ZFP1	chr16	75148523	75172234	+	5.51713	0	0
55917	22.6265	-2.98121	0.579344	-5.14584	2.66323e-07	3.05e-06	CTTNBP2NL	chr1	112396213	112461164	+	5.5157	0	0
1938	132.432	-1.773	0.344556	-5.14575	2.66453e-07	3.05e-06	EEF2	chr19	3976055	3985463	-	5.5157	0	0
5565	16.5246	-3.70011	0.719283	-5.14416	2.68721e-07	3.07e-06	PRKAB2	chr1	147155105	147172470	-	5.51286	0	0
6872	11.5308	-6.74869	1.31202	-5.14375	2.69301e-07	3.07e-06	TAF1	chrX	71366356	71530525	+	5.51286	0	0
166336	44.3519	-2.66707	0.518569	-5.14313	2.70194e-07	3.08e-06	PRICKLE2	chr3	64092235	64225466	-	5.51145	0	0
55031	22.6958	-2.98942	0.581638	-5.13966	2.75233e-07	3.13e-06	USP47	chr11	11841971	11961887	+	5.50446	0	0
25923	16.6861	-3.48176	0.677706	-5.13757	2.78314e-07	3.17e-06	ATL3	chr11	63624086	63671376	-	5.49894	0	0
7009	115.14	-1.34742	0.262655	-5.12999	2.89759e-07	3.29e-06	TMBIM6	chr12	49741808	49764934	+	5.4828	0	0
642	20.5556	-2.98035	0.580955	-5.13008	2.89617e-07	3.29e-06	BLMH	chr17	30248202	30291944	-	5.4828	0	0
4223	18.4495	-6.44061	1.25541	-5.13027	2.89334e-07	3.29e-06	MEOX2	chr7	15611211	15686683	-	5.4828	0	0
55379	27.6117	-2.43773	0.47538	-5.12797	2.9289e-07	3.32e-06	LRRC59	chr17	50381237	50397523	-	5.47886	0	0
51585	17.8339	-6.38898	1.24619	-5.1268	2.94711e-07	3.34e-06	PCF11	chr11	83157130	83187451	+	5.47625	0	0
100534589	185.82	-1.22795	0.239557	-5.1259	2.96113e-07	3.35e-06	HOXA10-HOXA9	chr7	27162437	27180261	-	5.47496	0	0
26118	37.7582	-3.43427	0.670114	-5.12491	2.9768e-07	3.36e-06	WSB1	chr17	27294113	27315926	+	5.47366	0	0
152006	15.8385	-3.92551	0.766232	-5.12313	3.00501e-07	3.39e-06	RNF38	chr9	36336400	36400923	-	5.4698	0	0
201725	16.6452	-3.50108	0.683466	-5.12253	3.01459e-07	3.39e-06	C4orf46	chr4	158666674	158672056	-	5.4698	0	0
23064	17.3716	-3.79816	0.741452	-5.1226	3.01349e-07	3.39e-06	SETX	chr9	132261355	132354986	-	5.4698	0	0
3685	29.2558	-2.54477	0.496896	-5.12133	3.03383e-07	3.41e-06	ITGAV	chr2	186600204	186680901	+	5.46725	0	0
3037	15.7537	-3.91889	0.765647	-5.11841	3.08119e-07	3.46e-06	HAS2	chr8	121612115	121641440	-	5.46092	0	0
7072	17.0364	-4.06342	0.793894	-5.11834	3.0823e-07	3.46e-06	TIA1	chr2	70209443	70248628	-	5.46092	0	0
3707	16.9175	-3.53131	0.690018	-5.11771	3.09267e-07	3.47e-06	ITPKB	chr1	226631689	226739175	-	5.45967	0	0
114882	24.0897	-2.67203	0.52212	-5.11765	3.09366e-07	3.47e-06	OSBPL8	chr12	76351797	76559771	-	5.45967	0	0
51592	16.8526	-4.81899	0.94238	-5.11363	3.16019e-07	3.54e-06	TRIM33	chr1	114392792	114511203	-	5.451	0	0
2120	16.0129	-3.94706	0.771929	-5.11324	3.16672e-07	3.54e-06	ETV6	chr12	11649673	11895377	+	5.451	0	0
27316	44.8598	-2.15597	0.421801	-5.11136	3.19854e-07	3.57e-06	RBMX	chrX	136869191	136880780	-	5.44733	0	0
23603	49.257	-1.69686	0.331976	-5.11138	3.19812e-07	3.57e-06	CORO1C	chr12	108645110	108731550	-	5.44733	0	0
339500	17.3523	-3.33472	0.653825	-5.10032	3.39073e-07	3.78e-06	ZNF678	chr1	227563555	227679669	+	5.42251	0	0
80304	15.7228	-3.9289	0.770403	-5.09979	3.40029e-07	3.79e-06	WDCP	chr2	24029335	24047391	-	5.42136	0	0
10615	16.0215	-3.66748	0.719272	-5.09888	3.41664e-07	3.8e-06	SPAG5	chr17	28577573	28599025	-	5.42022	0	0
4839	18.2326	-3.41212	0.66966	-5.09529	3.482e-07	3.87e-06	NOP2	chr12	6556870	6568291	-	5.41229	0	0
2113	25.2551	-2.46797	0.484447	-5.09441	3.49821e-07	3.88e-06	ETS1	chr11	128458764	128522310	-	5.41117	0	0
23266	19.2032	-3.30687	0.649175	-5.09395	3.50675e-07	3.88e-06	ADGRL2	chr1	81699769	81993932	+	5.41117	0	0
25805	45.7158	-2.56793	0.504124	-5.09384	3.50887e-07	3.88e-06	BAMBI	chr10	28677520	28682932	+	5.41117	0	0
84612	19.5533	-3.37609	0.662765	-5.09395	3.50675e-07	3.88e-06	PARD6B	chr20	50731579	50753741	+	5.41117	0	0
95681	17.3912	-3.32753	0.653285	-5.09353	3.51449e-07	3.89e-06	CEP41	chr7	130393770	130441016	-	5.41005	0	0
83461	16.8554	-3.52691	0.693133	-5.08836	3.61166e-07	3.98e-06	CDCA3	chr12	6848807	6851930	-	5.40012	0	0
284454	19.2328	-2.98275	0.586184	-5.08843	3.61039e-07	3.98e-06	LOC284454	chr19	13834515	13842918	-	5.40012	0	0
55341	20.1409	-2.9485	0.57989	-5.08458	3.68432e-07	4.06e-06	LSG1	chr3	194640791	194672191	-	5.39147	0	0
8899	26.1599	-2.35485	0.463212	-5.08373	3.701e-07	4.08e-06	PRPF4B	chr6	4021299	4064983	+	5.38934	0	0
51142	184.897	-1.16389	0.228973	-5.0831	3.71322e-07	4.08e-06	CHCHD2	chr7	56101561	56106476	-	5.38934	0	0
8061	23.8615	-2.55121	0.50203	-5.0818	3.73881e-07	4.11e-06	FOSL1	chr11	65892048	65900526	-	5.38616	0	0
488	35.2498	-1.97321	0.38833	-5.08127	3.74922e-07	4.11e-06	ATP2A2	chr12	110281246	110351092	+	5.38616	0	0
55233	26.5947	-2.30931	0.454469	-5.08134	3.74782e-07	4.11e-06	MOB1A	chr2	74152527	74178879	-	5.38616	0	0
85415	18.9763	-2.97734	0.586055	-5.0803	3.76835e-07	4.13e-06	RHPN2	chr19	32978591	33064888	-	5.38405	0	0
9874	16.3387	-4.77016	0.938968	-5.08021	3.77022e-07	4.13e-06	TLK1	chr2	170990822	171160893	-	5.38405	0	0
54989	22.0877	-2.83427	0.557968	-5.07963	3.78177e-07	4.14e-06	ZNF770	chr15	34978340	34988287	-	5.383	0	0
10884	23.4408	-2.62125	0.516159	-5.07838	3.8067e-07	4.16e-06	MRPS30	chr5	44808946	44815514	+	5.38091	0	0
84959	33.7828	-2.26369	0.445826	-5.07751	3.8241e-07	4.17e-06	UBASH3B	chr11	122655721	122814473	+	5.37986	0	0
221710	28.9077	-2.51645	0.496056	-5.07292	3.91763e-07	4.27e-06	SMIM13	chr6	11093833	11138733	+	5.36957	0	0
55246	20.3296	-2.69407	0.531352	-5.07021	3.97371e-07	4.33e-06	CCDC25	chr8	27733315	27772640	-	5.36351	0	0
23152	10.2755	-6.57355	1.29727	-5.06723	4.03636e-07	4.39e-06	CIC	chr19	42268536	42295796	+	5.35754	0	0
79869	15.8005	-3.65933	0.722216	-5.0668	4.04551e-07	4.4e-06	CPSF7	chr11	61402728	61429975	-	5.35655	0	0
79602	29.8097	-2.46405	0.486331	-5.06661	4.04969e-07	4.4e-06	ADIPOR2	chr12	1691069	1788673	+	5.35655	0	0
29990	38.0506	-2.32714	0.459432	-5.06525	4.07874e-07	4.42e-06	PILRB	chr7	100358002	100367831	+	5.35458	0	0
29080	58.9877	-2.19123	0.432656	-5.06459	4.0928e-07	4.44e-06	CCDC59	chr12	82352303	82358805	-	5.35262	0	0
22916	28.3458	-2.12917	0.42046	-5.06391	4.1074e-07	4.45e-06	NCBP2	chr3	196935401	196942528	-	5.35164	0	0
23367	41.219	-1.79111	0.353727	-5.06353	4.11569e-07	4.45e-06	LARP1	chr5	154682978	154817603	+	5.35164	0	0
65986	26.5648	-2.54423	0.502781	-5.06032	4.18556e-07	4.52e-06	ZBTB10	chr8	80486225	80526265	+	5.34486	0	0
6653	20.2061	-3.20616	0.63364	-5.05991	4.19452e-07	4.52e-06	SORL1	chr11	121452313	121633763	+	5.34486	0	0
93323	16.9205	-3.77624	0.746299	-5.05996	4.19337e-07	4.52e-06	HAUS8	chr19	17049760	17075452	-	5.34486	0	0
9972	20.945	-3.11221	0.615157	-5.05921	4.20993e-07	4.54e-06	NUP153	chr6	17615034	17706925	-	5.34294	0	0
9212	28.3009	-2.92534	0.578307	-5.05846	4.22657e-07	4.55e-06	AURKB	chr17	8204733	8210225	-	5.34199	0	0
63901	28.5576	-3.52015	0.696065	-5.05721	4.25425e-07	4.57e-06	FAM111A	chr11	59142855	59155038	+	5.34008	0	0
5537	19.3819	-2.86522	0.566591	-5.05695	4.26014e-07	4.58e-06	PPP6C	chr9	125146572	125189803	-	5.33913	0	0
56262	39.131	-1.90307	0.376395	-5.05603	4.28069e-07	4.59e-06	LRRC8A	chr9	128882501	128918038	+	5.33819	0	0
9589	50.5935	-1.9291	0.381684	-5.05418	4.32233e-07	4.63e-06	WTAP	chr6	159727505	159749421	+	5.33442	0	0
149041	22.4141	-2.62759	0.519931	-5.05373	4.33256e-07	4.64e-06	RC3H1	chr1	173931083	174022357	-	5.33348	0	0
9175	16.4847	-3.70435	0.733282	-5.05174	4.37799e-07	4.68e-06	MAP3K13	chr3	185282960	185293079	+	5.32975	0	0
1466	39.2227	-2.14757	0.425239	-5.05026	4.41198e-07	4.71e-06	CSRP2	chr12	76858708	76879019	-	5.32698	0	0
1058	18.6465	-4.17308	0.82628	-5.05044	4.40793e-07	4.71e-06	CENPA	chr2	26786014	26794587	+	5.32698	0	0
10728	99.0799	-1.2209	0.241738	-5.0505	4.40666e-07	4.71e-06	PTGES3	chr12	56663349	56688284	-	5.32698	0	0
6166	50.4824	-1.76393	0.349308	-5.0498	4.42278e-07	4.71e-06	RPL36AL	chr14	49618529	49620626	-	5.32698	0	0
5437	16.4701	-3.68281	0.729386	-5.0492	4.4367e-07	4.72e-06	POLR2H	chr3	184363360	184368595	+	5.32606	0	0
3309	155.839	-1.11991	0.221801	-5.04916	4.43759e-07	4.72e-06	HSPA5	chr9	125234852	125241343	-	5.32606	0	0
2791	51.6623	-1.67759	0.332313	-5.04823	4.45925e-07	4.74e-06	GNG11	chr7	93921734	93928610	+	5.32422	0	0
7020	30.1763	-2.47091	0.490042	-5.04224	4.60112e-07	4.88e-06	TFAP2A	chr6	10396676	10415074	-	5.31158	0	0
1956	21.8236	-2.81284	0.558026	-5.0407	4.6383e-07	4.91e-06	EGFR	chr7	55019016	55171037	+	5.30892	0	0
59269	32.512	-2.07321	0.41128	-5.04088	4.63386e-07	4.91e-06	HIVEP3	chr1	41506364	42035934	-	5.30892	0	0
10291	28.8161	-2.15315	0.427439	-5.03733	4.72059e-07	4.99e-06	SF3A1	chr22	30331987	30356894	-	5.3019	0	0
93134	22.0574	-3.22836	0.641247	-5.0345	4.79099e-07	5.06e-06	ZNF561	chr19	9607329	9621232	-	5.29585	0	0
5052	86.2184	-1.37036	0.272352	-5.03156	4.86498e-07	5.14e-06	PRDX1	chr1	45511034	45521884	-	5.28904	0	0
1608	18.2892	-5.53186	1.09957	-5.03095	4.88063e-07	5.15e-06	DGKG	chr3	186147200	186362234	-	5.28819	0	0
23580	18.8492	-3.27303	0.650887	-5.02856	4.94174e-07	5.2e-06	CDC42EP4	chr17	73283623	73312001	-	5.284	0	0
5586	17.6203	-3.35456	0.667372	-5.02652	4.99463e-07	5.25e-06	PKN2	chr1	88684143	88836255	+	5.27984	0	0
22848	20.385	-3.26803	0.650313	-5.02532	5.02584e-07	5.28e-06	AAK1	chr2	69457996	69643739	-	5.27737	0	0
348235	59.6568	-1.50585	0.29975	-5.02367	5.06921e-07	5.32e-06	SKA2	chr17	59109856	59155186	-	5.27409	0	0
4801	17.0723	-3.31964	0.661112	-5.02129	5.13259e-07	5.38e-06	NFYB	chr12	104117085	104138210	-	5.26922	0	0
54813	16.007	-3.94154	0.785093	-5.02048	5.15437e-07	5.4e-06	KLHL28	chr14	44924323	44961947	-	5.26761	0	0
6713	21.9447	-2.93725	0.585067	-5.02037	5.15726e-07	5.4e-06	SQLE	chr8	124998504	125022283	+	5.26761	0	0
96459	18.7568	-5.56365	1.10863	-5.01849	5.20786e-07	5.44e-06	FNIP1	chr5	131641713	131797017	-	5.2644	0	0
3066	50.8978	-2.07882	0.414231	-5.0185	5.20778e-07	5.44e-06	HDAC2	chr6	113933027	113970724	-	5.2644	0	0
25871	15.8601	-3.63558	0.724554	-5.01768	5.22994e-07	5.46e-06	NEPRO	chr3	113002444	113019671	-	5.26281	0	0
79682	42.4362	-1.67732	0.334308	-5.0173	5.24034e-07	5.46e-06	CENPU	chr4	184694085	184734096	-	5.26281	0	0
80851	16.8341	-3.51241	0.700135	-5.01676	5.255e-07	5.47e-06	SH3BP5L	chr1	248810445	248825915	-	5.26201	0	0
10112	16.668	-3.75682	0.748859	-5.01673	5.25592e-07	5.47e-06	KIF20A	chr5	138179111	138187720	+	5.26201	0	0
23435	39.5845	-2.82465	0.563209	-5.01528	5.2956e-07	5.51e-06	TARDBP	chr1	11012653	11025492	+	5.25885	0	0
29089	16.2999	-3.70463	0.7389	-5.0137	5.33919e-07	5.55e-06	UBE2T	chr1	202331656	202341936	-	5.25571	0	0
5048	26.8669	-2.29755	0.45833	-5.01288	5.36224e-07	5.56e-06	PAFAH1B1	chr17	2593653	2685615	+	5.25493	0	0
10152	34.6735	-2.10734	0.420415	-5.01252	5.37223e-07	5.57e-06	ABI2	chr2	203328393	203432169	+	5.25414	0	0
4837	15.6437	-3.91014	0.78011	-5.01229	5.37862e-07	5.57e-06	NNMT	chr11	114295336	114313535	+	5.25414	0	0
90809	15.2048	-4.23152	0.844616	-5.01	5.44314e-07	5.63e-06	PIP4P1	chr14	20457852	20461612	-	5.24949	0	0
54842	22.2114	-2.73205	0.545425	-5.00903	5.47058e-07	5.65e-06	MFSD6	chr2	190408857	190502314	+	5.24795	0	0
55527	23.9387	-2.87266	0.573673	-5.00749	5.51452e-07	5.7e-06	FEM1A	chr19	4791733	4801273	+	5.24413	0	0
171546	17.6174	-3.3572	0.670474	-5.00721	5.52253e-07	5.7e-06	SPTSSA	chr14	34432790	34462240	-	5.24413	0	0
2956	26.8705	-2.91722	0.582944	-5.00428	5.60709e-07	5.78e-06	MSH6	chr2	47783144	47806953	+	5.23807	0	0
51251	20.9196	-3.09026	0.617625	-5.00346	5.63106e-07	5.8e-06	NT5C3A	chr7	33014112	33040906	-	5.23657	0	0
7756	33.3408	-2.01268	0.402275	-5.00323	5.63772e-07	5.8e-06	ZNF207	chr17	32350137	32370449	+	5.23657	0	0
200081	19.0994	-3.29218	0.658063	-5.00284	5.64924e-07	5.81e-06	TXLNA	chr1	32180064	32198285	+	5.23582	0	0
63979	15.2904	-4.22546	0.844694	-5.00236	5.66341e-07	5.82e-06	FIGNL1	chr7	50437326	50450350	-	5.23508	0	0
93621	54.4957	-2.04693	0.409275	-5.00136	5.69277e-07	5.84e-06	MRFAP1	chr4	6640090	6642743	+	5.23359	0	0
140890	17.2618	-3.55367	0.711495	-4.99466	5.89404e-07	6.04e-06	SREK1	chr5	66144299	66183616	+	5.21896	0	0
55326	34.7215	-2.0083	0.402079	-4.99478	5.89018e-07	6.04e-06	AGPAT5	chr8	6708641	6761500	+	5.21896	0	0
51263	17.2506	-3.56001	0.713003	-4.99298	5.9454e-07	6.08e-06	MRPL30	chr2	99181183	99199561	+	5.2161	0	0
50999	19.788	-3.21938	0.644843	-4.9925	5.96021e-07	6.09e-06	TMED5	chr1	93149741	93180413	-	5.21538	0	0
51646	15.3574	-3.59862	0.72089	-4.99192	5.97829e-07	6.11e-06	YPEL5	chr2	30147006	30160533	+	5.21396	0	0
10656	25.2022	-2.45191	0.491439	-4.98925	6.06157e-07	6.18e-06	KHDRBS3	chr8	135457455	135647609	+	5.20901	0	0
55588	42.1528	-1.89416	0.379745	-4.98796	6.10199e-07	6.22e-06	MED29	chr19	39391377	39400641	+	5.20621	0	0
57609	15.5477	-4.23117	0.848457	-4.9869	6.13567e-07	6.25e-06	DIP2B	chr12	50504984	50748657	+	5.20412	0	0
23362	31.9576	-2.09242	0.419728	-4.98518	6.19039e-07	6.3e-06	PSD3	chr8	18527302	18808867	-	5.20066	0	0
8125	22.0286	-2.62534	0.526656	-4.98492	6.19877e-07	6.3e-06	ANP32A	chr15	68778535	68820895	-	5.20066	0	0
57659	21.2224	-2.87105	0.57597	-4.98473	6.20494e-07	6.3e-06	ZBTB4	chr17	7459377	7484249	-	5.20066	0	0
10945	43.8231	-1.94613	0.390716	-4.98093	6.32789e-07	6.42e-06	KDELR1	chr19	48382575	48391551	-	5.19246	0	0
10270	18.6297	-3.67876	0.739477	-4.97481	6.53116e-07	6.62e-06	AKAP8	chr19	15353385	15379787	-	5.17914	0	0
29966	18.863	-3.14729	0.632676	-4.97456	6.53964e-07	6.62e-06	STRN3	chr14	30893803	31026379	-	5.17914	0	0
515	33.9726	-2.13741	0.429727	-4.97388	6.56245e-07	6.63e-06	ATP5PB	chr1	111449463	111462773	+	5.17849	0	0
4664	16.2253	-3.68466	0.740782	-4.97401	6.55819e-07	6.63e-06	NAB1	chr2	190649082	190692766	+	5.17849	0	0
54205	86.2086	-1.65994	0.33381	-4.97272	6.60215e-07	6.67e-06	CYCS	chr7	25118655	25125260	-	5.17587	0	0
92691	15.4961	-4.25937	0.8568	-4.97126	6.65207e-07	6.71e-06	TMEM169	chr2	216081865	216102783	+	5.17328	0	0
55088	29.9779	-3.48663	0.701487	-4.97035	6.68333e-07	6.74e-06	CCDC186	chr10	114120861	114174220	-	5.17134	0	0
56937	186.703	-1.86836	0.375931	-4.96997	6.6963e-07	6.74e-06	PMEPA1	chr20	57648395	57711536	-	5.17134	0	0
9538	32.7779	-2.10026	0.42266	-4.96915	6.72487e-07	6.77e-06	EI24	chr11	125569476	125584683	+	5.16941	0	0
8226	9.39335	-6.44508	1.29822	-4.96456	6.88567e-07	6.92e-06	PUDP	chrX	7048919	7148153	-	5.15989	0	0
9880	16.0416	-3.41588	0.688733	-4.95966	7.06168e-07	7.09e-06	ZBTB39	chr12	56998835	57006546	-	5.14935	0	0
55832	19.368	-2.72439	0.549416	-4.9587	7.09679e-07	7.12e-06	CAND1	chr12	67269357	67319953	+	5.14752	0	0
7965	20.3773	-2.83674	0.572162	-4.95794	7.12455e-07	7.14e-06	AIMP2	chr7	6009250	6023834	+	5.1463	0	0
6602	15.7386	-3.40297	0.686403	-4.95769	7.13363e-07	7.15e-06	SMARCD1	chr12	50085341	50100707	+	5.14569	0	0
54454	18.7086	-2.93015	0.59131	-4.95535	7.21993e-07	7.23e-06	ATAD2B	chr2	23748663	23927123	-	5.14086	0	0
8480	22.5776	-2.43233	0.49109	-4.95292	7.31069e-07	7.3e-06	RAE1	chr20	57351561	57379202	+	5.13668	0	0
66036	18.0863	-3.07545	0.621039	-4.9521	7.34167e-07	7.33e-06	MTMR9	chr8	11284815	11328145	+	5.1349	0	0
84950	15.5366	-4.67434	0.944207	-4.95054	7.40064e-07	7.38e-06	PRPF38A	chr1	52404601	52420835	+	5.13194	0	0
55596	9.63665	-6.47611	1.30903	-4.94727	7.52626e-07	7.5e-06	ZCCHC8	chr12	122471599	122500932	-	5.12494	0	0
11143	17.167	-3.29524	0.666343	-4.94526	7.60414e-07	7.57e-06	KAT7	chr17	49788680	49835026	+	5.1209	0	0
113130	15.6892	-3.66323	0.740847	-4.94465	7.62817e-07	7.59e-06	CDCA5	chr11	65077452	65084040	-	5.11976	0	0
51588	9.51866	-6.46127	1.30694	-4.94381	7.66089e-07	7.61e-06	PIAS4	chr19	4007735	4039386	+	5.11862	0	0
10155	27.8701	-2.22714	0.450529	-4.9434	7.6773e-07	7.62e-06	TRIM28	chr19	58544063	58550715	+	5.11805	0	0
26100	23.3478	-2.4293	0.491604	-4.94157	7.74976e-07	7.69e-06	WIPI2	chr7	5190232	5233839	+	5.11407	0	0
9258	64.7217	-2.18717	0.442737	-4.94012	7.80726e-07	7.74e-06	MFHAS1	chr8	8783354	8893630	-	5.11126	0	0
55012	15.6113	-4.67864	0.94835	-4.93346	8.07868e-07	7.99e-06	PPP2R3C	chr14	35085467	35122543	-	5.09745	0	0
4286	22.7084	-2.72408	0.552175	-4.93336	8.08268e-07	7.99e-06	MITF	chr3	69936599	69968332	+	5.09745	0	0
283459	24.3345	-2.63251	0.533585	-4.93362	8.07174e-07	7.99e-06	GATC	chr12	120446443	120463748	+	5.09745	0	0
221092	19.7013	-2.86646	0.581217	-4.93183	8.14612e-07	8.04e-06	HNRNPUL2	chr11	62712629	62727457	-	5.09474	0	0
79666	17.5845	-3.00505	0.609419	-4.931	8.18091e-07	8.07e-06	PLEKHF2	chr8	95133784	95156685	+	5.09313	0	0
219844	15.2167	-4.21181	0.854407	-4.92952	8.24334e-07	8.12e-06	HYLS1	chr11	125887667	125900646	+	5.09044	0	0
91404	21.1233	-3.18954	0.647182	-4.92835	8.2926e-07	8.16e-06	SESTD1	chr2	179101677	179264832	-	5.08831	0	0
116068	9.21542	-6.41472	1.30234	-4.92555	8.41238e-07	8.28e-06	LYSMD3	chr5	90515625	90529584	-	5.08197	0	0
54883	31.1376	-2.00271	0.406747	-4.92373	8.4912e-07	8.34e-06	CWC25	chr17	38800440	38825350	-	5.07883	0	0
29855	25.2383	-2.80638	0.569952	-4.92389	8.48388e-07	8.34e-06	UBN1	chr16	4847480	4882401	+	5.07883	0	0
79982	20.8414	-3.64702	0.741322	-4.91962	8.67107e-07	8.51e-06	DNAJB14	chr4	99896249	99946618	-	5.07007	0	0
55700	19.1809	-3.13887	0.638691	-4.91453	8.89949e-07	8.72e-06	MAP7D1	chr1	36156159	36180849	+	5.05948	0	0
1106	16.8009	-3.10164	0.631553	-4.91113	9.05531e-07	8.86e-06	CHD2	chr15	92900323	93027996	+	5.05257	0	0
6059	14.7997	-3.84816	0.784214	-4.90703	9.24678e-07	9.04e-06	ABCE1	chr4	145098310	145129524	+	5.04383	0	0
6667	20.748	-2.85939	0.582748	-4.90673	9.26059e-07	9.04e-06	SP1	chr12	53380175	53416442	+	5.04383	0	0
8503	15.7998	-6.22241	1.2682	-4.90647	9.273e-07	9.05e-06	PIK3R3	chr1	46040139	46132629	-	5.04335	0	0
6188	88.2664	-1.21682	0.248046	-4.90562	9.31318e-07	9.08e-06	RPS3	chr11	75399517	75406913	+	5.04191	0	0
58526	19.7848	-3.18239	0.648955	-4.90386	9.39692e-07	9.15e-06	MID1IP1	chrX	38801458	38806530	+	5.03858	0	0
51107	27.5671	-2.14104	0.436775	-4.90193	9.48982e-07	9.24e-06	APH1A	chr1	150265403	150269209	-	5.03433	0	0
64225	15.6059	-4.68369	0.956218	-4.89815	9.67453e-07	9.41e-06	ATL2	chr2	38293953	38377273	-	5.02641	0	0
9516	35.382	-1.99504	0.407424	-4.89671	9.74551e-07	9.47e-06	LITAF	chr16	11547721	11587466	-	5.02365	0	0
6047	18.9881	-3.51906	0.718681	-4.89655	9.7532e-07	9.47e-06	RNF4	chr4	2469452	2515856	+	5.02365	0	0
329	14.8089	-3.84932	0.786381	-4.89498	9.83161e-07	9.53e-06	BIRC2	chr11	102347181	102378670	+	5.02091	0	0
4850	21.4667	-2.68261	0.548186	-4.89361	9.90042e-07	9.59e-06	CNOT4	chr7	135387069	135510102	-	5.01818	0	0
5432	15.0079	-3.87398	0.791827	-4.89245	9.9587e-07	9.64e-06	POLR2C	chr16	57462678	57472009	+	5.01592	0	0
6950	30.0119	-2.21739	0.453386	-4.89073	1.00464e-06	9.72e-06	TCP1	chr6	159778497	159789602	-	5.01233	0	0
6996	14.357	-3.78821	0.775127	-4.88722	1.02272e-06	9.88e-06	TDG	chr12	103965803	103988874	+	5.00524	0	0
54492	15.3135	-3.59971	0.736796	-4.88563	1.031e-06	9.95e-06	NEURL1B	chr5	172641262	172691530	+	5.00218	0	0
5692	43.7097	-1.92127	0.39341	-4.88363	1.04149e-06	1e-05	PSMB4	chr1	151399572	151401937	+	5	0	0
8837	31.3545	-2.15575	0.441796	-4.87953	1.06342e-06	1.02e-05	CFLAR	chr2	201118715	201141600	+	4.9914	0	0
153222	18.5061	-2.79422	0.572871	-4.87758	1.07397e-06	1.03e-05	CREBRF	chr5	173056351	173139282	+	4.98716	0	0
10054	37.2459	-2.16423	0.443789	-4.87671	1.07868e-06	1.04e-05	UBA2	chr19	34428380	34471251	+	4.98297	0	0
26065	14.6995	-3.80016	0.77932	-4.87625	1.08123e-06	1.04e-05	LSM14A	chr19	34172503	34229515	+	4.98297	0	0
134553	39.4025	-3.20556	0.65753	-4.87516	1.08723e-06	1.04e-05	C5orf24	chr5	134845967	134859735	+	4.98297	0	0
9320	21.7717	-2.37928	0.488161	-4.87395	1.09386e-06	1.05e-05	TRIP12	chr2	229763836	229922009	-	4.97881	0	0
9169	18.011	-3.02032	0.619665	-4.87412	1.09292e-06	1.05e-05	SCAF11	chr12	45919130	45990574	-	4.97881	0	0
222236	14.3838	-4.14525	0.850597	-4.87334	1.09726e-06	1.05e-05	NAPEPLD	chr7	103099575	103149099	-	4.97881	0	0
100526794	36.0867	-2.3656	0.485493	-4.87256	1.10159e-06	1.05e-05	NT5C1B-RDH14	chr2	18554722	18589580	-	4.97881	0	0
7791	22.2583	-2.70547	0.555261	-4.87243	1.10236e-06	1.05e-05	ZYX	chr7	143381344	143391111	+	4.97881	0	0
8394	16.5591	-3.50861	0.720232	-4.87149	1.10758e-06	1.06e-05	PIP5K1A	chr1	151198551	151249531	+	4.97469	0	0
2960	16.9365	-5.41436	1.11181	-4.86985	1.11685e-06	1.07e-05	GTF2E1	chr3	120742743	120783069	+	4.97062	0	0
80267	19.6113	-2.88043	0.591853	-4.86679	1.13423e-06	1.08e-05	EDEM3	chr1	184690237	184754858	-	4.96658	0	0
10625	24.413	-2.58126	0.530425	-4.8664	1.1365e-06	1.08e-05	IVNS1ABP	chr1	185296387	185317243	-	4.96658	0	0
22902	15.5855	-3.38702	0.696091	-4.86577	1.1401e-06	1.08e-05	RUFY3	chr4	70721963	70793557	+	4.96658	0	0
1975	29.0946	-2.52692	0.519395	-4.86511	1.14393e-06	1.09e-05	EIF4B	chr12	53006455	53042215	+	4.96257	0	0
7314	150.955	-1.15331	0.237079	-4.86465	1.14661e-06	1.09e-05	UBB	chr17	16380792	16382740	+	4.96257	0	0
54819	27.4015	-2.97916	0.612637	-4.86284	1.15711e-06	1.1e-05	ZCCHC10	chr5	132996985	133026549	-	4.95861	0	0
10797	22.613	-2.45859	0.50561	-4.86262	1.15844e-06	1.1e-05	MTHFD2	chr2	74198614	74215297	+	4.95861	0	0
23	21.4232	-2.99415	0.616125	-4.85966	1.17589e-06	1.11e-05	ABCF1	chr6	30571441	30591522	+	4.95468	0	0
79598	28.5933	-2.65568	0.546499	-4.85944	1.17717e-06	1.11e-05	CEP97	chr3	101724613	101770562	+	4.95468	0	0
284406	22.9259	-2.68096	0.55199	-4.8569	1.19236e-06	1.13e-05	ZFP82	chr19	36388629	36418644	-	4.94692	0	0
4897	26.6787	-2.71502	0.559139	-4.85572	1.19948e-06	1.13e-05	NRCAM	chr7	108147648	108456436	-	4.94692	0	0
1756	14.8124	-6.12287	1.26109	-4.85521	1.20261e-06	1.14e-05	DMD	chrX	31119225	32155469	-	4.9431	0	0
25998	16.1971	-3.04175	0.62673	-4.85336	1.21388e-06	1.14e-05	IBTK	chr6	82169986	82247744	-	4.9431	0	0
23463	22.5465	-2.56963	0.529615	-4.85188	1.223e-06	1.15e-05	ICMT	chr1	6221192	6235964	-	4.9393	0	0
4088	21.8427	-2.95294	0.608844	-4.85007	1.23416e-06	1.16e-05	SMAD3	chr15	67125715	67195167	+	4.93554	0	0
26099	25.222	-2.23523	0.460935	-4.84935	1.23866e-06	1.17e-05	SZRD1	chr1	16367241	16398145	+	4.93181	0	0
1153	50.6202	-1.77885	0.366923	-4.84803	1.24692e-06	1.17e-05	CIRBP	chr19	1269267	1274880	+	4.93181	0	0
11340	14.6316	-4.12691	0.851216	-4.84825	1.24555e-06	1.17e-05	EXOSC8	chr13	37000785	37009614	+	4.93181	0	0
6746	17.2746	-2.9858	0.615867	-4.84812	1.24639e-06	1.17e-05	SSR2	chr1	156009047	156020951	-	4.93181	0	0
387104	14.9493	-4.62598	0.954874	-4.8446	1.2687e-06	1.19e-05	SOGA3	chr6	127438405	127519024	-	4.92445	0	0
2512	87.1354	-1.50432	0.310837	-4.8396	1.30102e-06	1.22e-05	FTL	chr19	48965308	48966879	+	4.91364	0	0
23660	9.44223	-6.45771	1.33443	-4.83929	1.30304e-06	1.22e-05	ZKSCAN5	chr7	99504661	99534676	+	4.91364	0	0
64783	17.271	-3.15418	0.651897	-4.83847	1.30844e-06	1.22e-05	RBM15	chr1	110339322	110346681	+	4.91364	0	0
23161	18.5809	-2.95137	0.610199	-4.83673	1.3199e-06	1.23e-05	SNX13	chr7	17790760	17940494	-	4.91009	0	0
7071	53.1341	-2.34891	0.485663	-4.83651	1.32139e-06	1.23e-05	KLF10	chr8	102648776	102653964	-	4.91009	0	0
9612	20.1245	-2.67667	0.553483	-4.83604	1.32454e-06	1.24e-05	NCOR2	chr12	124324414	124567612	-	4.90658	0	0
23341	14.6768	-6.1137	1.26484	-4.83359	1.34093e-06	1.25e-05	DNAJC16	chr1	15526812	15571733	+	4.90309	0	0
79744	8.69834	-6.33829	1.31144	-4.83308	1.34435e-06	1.25e-05	ZNF419	chr19	57487749	57496098	+	4.90309	0	0
85025	24.7674	-2.84587	0.588844	-4.83298	1.34504e-06	1.25e-05	TMEM60	chr7	77793727	77798434	-	4.90309	0	0
26224	18.8337	-3.139	0.649842	-4.83041	1.36252e-06	1.27e-05	FBXL3	chr13	77005259	77027159	-	4.8962	0	0
643155	16.8246	-4.0149	0.831433	-4.82889	1.37299e-06	1.28e-05	SMIM15	chr5	61157703	61162468	-	4.89279	0	0
54541	21.7943	-2.66989	0.552994	-4.82806	1.37867e-06	1.28e-05	DDIT4	chr10	72273923	72276036	+	4.89279	0	0
29796	19.7152	-2.647	0.548246	-4.82813	1.37824e-06	1.28e-05	UQCR10	chr22	29767368	29770413	+	4.89279	0	0
2736	8.9339	-6.37351	1.32008	-4.82812	1.37828e-06	1.28e-05	GLI2	chr2	120735867	120992653	+	4.89279	0	0
10248	53.2391	-2.03791	0.422162	-4.82732	1.38386e-06	1.28e-05	POP7	chr7	100706120	100707486	+	4.89279	0	0
55658	15.4347	-3.37219	0.698749	-4.82604	1.39271e-06	1.29e-05	RNF126	chr19	647525	663214	-	4.88941	0	0
90321	26.4726	-2.66426	0.55211	-4.8256	1.3958e-06	1.29e-05	ZNF766	chr19	52269586	52296046	+	4.88941	0	0
7132	14.8004	-3.56153	0.738094	-4.82531	1.39784e-06	1.29e-05	TNFRSF1A	chr12	6328770	6342076	-	4.88941	0	0
81875	14.7044	-4.58416	0.950075	-4.82505	1.39968e-06	1.29e-05	ISG20L2	chr1	156721890	156728439	-	4.88941	0	0
168374	29.4906	-2.99107	0.620047	-4.82393	1.40756e-06	1.3e-05	ZNF92	chr7	65373798	65401136	+	4.88606	0	0
79693	30.2009	-2.2728	0.471282	-4.82259	1.41703e-06	1.3e-05	YRDC	chr1	37802944	37808208	-	4.88606	0	0
586	32.6241	-2.26417	0.469492	-4.82259	1.41708e-06	1.3e-05	BCAT1	chr12	24810023	24949101	-	4.88606	0	0
55689	14.2514	-4.12835	0.856896	-4.8178	1.4515e-06	1.33e-05	YEATS2	chr3	183710238	183812624	+	4.87615	0	0
7048	21.5057	-2.81259	0.583898	-4.81691	1.45799e-06	1.34e-05	TGFBR2	chr3	30606501	30694141	+	4.8729	0	0
26127	21.7861	-2.59723	0.539406	-4.81497	1.47222e-06	1.35e-05	FGFR1OP2	chr12	26938469	26966648	+	4.86967	0	0
10399	47.5073	-1.60477	0.333411	-4.81317	1.48552e-06	1.36e-05	RACK1	chr5	181236900	181243906	-	4.86646	0	0
80110	16.4556	-5.35937	1.11352	-4.81298	1.48698e-06	1.36e-05	ZNF614	chr19	52013323	52028379	-	4.86646	0	0
651746	14.4963	-3.51118	0.729654	-4.81211	1.49346e-06	1.37e-05	ANKRD33B	chr5	10564069	10657816	+	4.86328	0	0
146909	9.45809	-6.46433	1.34359	-4.81124	1.49996e-06	1.37e-05	KIF18B	chr17	44924710	44947773	-	4.86328	0	0
5326	13.8918	-4.07677	0.847347	-4.81121	1.50018e-06	1.37e-05	PLAGL2	chr20	32192503	32207743	-	4.86328	0	0
5690	56.7109	-1.42414	0.296064	-4.81025	1.50742e-06	1.38e-05	PSMB2	chr1	35599540	35641526	-	4.86012	0	0
200030	21.333	-2.79146	0.580562	-4.8082	1.52296e-06	1.39e-05	NBPF11	chr1	148102045	148152281	-	4.85699	0	0
84085	18.1921	-2.77606	0.577481	-4.80718	1.53071e-06	1.4e-05	FBXO30	chr6	145793501	145814795	-	4.85387	0	0
840	15.4664	-4.25421	0.885069	-4.80665	1.53483e-06	1.4e-05	CASP7	chr10	113679911	113730905	+	4.85387	0	0
81488	14.9519	-3.32377	0.69173	-4.805	1.5475e-06	1.41e-05	POLR2M	chr15	57706520	57717557	+	4.85078	0	0
145781	14.9519	-3.32377	0.69173	-4.805	1.5475e-06	1.41e-05	GCOM1	chr15	57591903	57717557	+	4.85078	0	0
10890	43.631	-1.68901	0.351599	-4.80379	1.55687e-06	1.41e-05	RAB10	chr2	26034083	26137454	+	4.85078	0	0
6431	47.6365	-2.04238	0.425444	-4.80059	1.58196e-06	1.44e-05	SRSF6	chr20	43457895	43464243	+	4.84164	0	0
224	22.0298	-2.48627	0.517893	-4.80073	1.58087e-06	1.44e-05	ALDH3A2	chr17	19648750	19677596	+	4.84164	0	0
468	120.757	-1.84516	0.384699	-4.79637	1.61569e-06	1.46e-05	ATF4	chr22	39520558	39522686	+	4.83565	0	0
23543	19.9554	-2.64625	0.551804	-4.79564	1.62154e-06	1.47e-05	RBFOX2	chr22	35738735	35840464	-	4.83268	0	0
57665	35.3718	-2.33137	0.486281	-4.79428	1.6326e-06	1.48e-05	RDH14	chr2	18554722	18560653	-	4.82974	0	0
4926	14.9138	-4.63647	0.967145	-4.79398	1.63509e-06	1.48e-05	NUMA1	chr11	72002863	72080542	-	4.82974	0	0
140460	14.4038	-4.55845	0.951061	-4.79302	1.64291e-06	1.48e-05	ASB7	chr15	100602549	100651699	+	4.82974	0	0
80264	18.9708	-3.33811	0.696461	-4.79296	1.6434e-06	1.48e-05	ZNF430	chr19	21020656	21060047	+	4.82974	0	0
28969	39.5125	-1.76227	0.367821	-4.79111	1.65859e-06	1.5e-05	BZW2	chr7	16646133	16706514	+	4.82391	0	0
11098	105.81	-1.65165	0.344764	-4.79067	1.66225e-06	1.5e-05	PRSS23	chr11	86800541	86937819	+	4.82391	0	0
24138	17.1212	-3.14171	0.65584	-4.79036	1.66482e-06	1.5e-05	IFIT5	chr10	89414567	89420997	+	4.82391	0	0
9824	14.9844	-3.57255	0.745937	-4.78935	1.67325e-06	1.51e-05	ARHGAP11A	chr15	32615143	32636181	+	4.82102	0	0
5780	15.1827	-3.3338	0.696184	-4.78868	1.6788e-06	1.51e-05	PTPN9	chr15	75463250	75579315	-	4.82102	0	0
79073	23.2261	-2.2275	0.465181	-4.78847	1.68061e-06	1.51e-05	TMEM109	chr11	60914157	60923443	+	4.82102	0	0
11178	14.72	-4.17902	0.873345	-4.78508	1.7092e-06	1.53e-05	LZTS1	chr8	20246164	20303963	-	4.81531	0	0
163227	14.8203	-4.58439	0.958504	-4.78286	1.72819e-06	1.55e-05	ZNF100	chr19	21722770	21767579	-	4.80967	0	0
23683	25.8751	-2.37255	0.496054	-4.78285	1.72831e-06	1.55e-05	PRKD3	chr2	37250502	37324833	-	4.80967	0	0
22887	27.5333	-2.24248	0.468885	-4.78259	1.73053e-06	1.55e-05	FOXJ3	chr1	42176547	42335235	-	4.80967	0	0
9804	37.4925	-1.72684	0.361284	-4.77974	1.75522e-06	1.57e-05	TOMM20	chr1	235109342	235128837	-	4.8041	0	0
26010	43.353	-2.06892	0.432995	-4.77816	1.76903e-06	1.58e-05	SPATS2L	chr2	200306261	200482264	+	4.80134	0	0
79902	14.682	-3.54671	0.742408	-4.77731	1.77656e-06	1.59e-05	NUP85	chr17	75205449	75235758	+	4.7986	0	0
6879	43.0501	-2.17652	0.455875	-4.77438	1.80262e-06	1.61e-05	TAF7	chr5	141318489	141320784	-	4.79317	0	0
8560	19.2202	-2.62064	0.549066	-4.77291	1.81584e-06	1.62e-05	DEGS1	chr1	224183239	224193440	+	4.79048	0	0
10766	13.946	-3.72701	0.781122	-4.77136	1.8299e-06	1.63e-05	TOB2	chr22	41433493	41446801	-	4.78781	0	0
85021	8.37297	-6.28474	1.31718	-4.77135	1.82991e-06	1.63e-05	REPS1	chr6	138904014	138988261	-	4.78781	0	0
7743	8.32222	-6.26913	1.31386	-4.77153	1.82836e-06	1.63e-05	ZNF189	chr9	101398850	101410654	+	4.78781	0	0
3303	16.6752	-2.90707	0.609232	-4.7717	1.8268e-06	1.63e-05	HSPA1A	chr6	31815542	31817942	+	4.78781	0	0
30837	14.7924	-3.56037	0.746365	-4.77029	1.83965e-06	1.63e-05	SOCS7	chr17	38351843	38405593	+	4.78781	0	0
79872	21.8602	-2.9552	0.619651	-4.76914	1.85013e-06	1.64e-05	CBLL1	chr7	107743696	107761667	+	4.78516	0	0
51691	16.244	-3.23833	0.679153	-4.76819	1.85886e-06	1.65e-05	LSM8	chr7	118184163	118204035	+	4.78252	0	0
3183	69.4415	-1.56243	0.327796	-4.76647	1.87486e-06	1.66e-05	HNRNPC	chr14	21209135	21269479	-	4.77989	0	0
57470	20.0791	-2.8862	0.605555	-4.76621	1.87725e-06	1.66e-05	LRRC47	chr1	3778558	3796498	-	4.77989	0	0
55884	20.8905	-2.42547	0.509345	-4.76194	1.91745e-06	1.7e-05	WSB2	chr12	118032690	118061211	-	4.76955	0	0
284273	14.309	-4.57209	0.960193	-4.76164	1.92027e-06	1.7e-05	ZADH2	chr18	75195109	75209139	-	4.76955	0	0
57661	15.4948	-4.26196	0.895177	-4.76102	1.92615e-06	1.7e-05	PHRF1	chr11	576469	612222	+	4.76955	0	0
1837	23.4329	-2.41805	0.50809	-4.7591	1.94457e-06	1.72e-05	DTNA	chr18	34593334	34868812	+	4.76447	0	0
54918	41.0606	-1.85599	0.390041	-4.75845	1.95089e-06	1.72e-05	CMTM6	chr3	32481311	32502852	-	4.76447	0	0
55696	15.6076	-3.39706	0.71402	-4.75765	1.95863e-06	1.73e-05	RBM22	chr5	150690791	150701062	-	4.76195	0	0
23212	22.6219	-2.57327	0.541023	-4.7563	1.97169e-06	1.74e-05	RRS1	chr8	66429013	66430733	+	4.75945	0	0
10923	42.5536	-1.81124	0.380825	-4.7561	1.97368e-06	1.74e-05	SUB1	chr5	32585556	32604079	+	4.75945	0	0
54476	13.9761	-3.73829	0.786099	-4.75549	1.97961e-06	1.74e-05	RNF216	chr7	5620046	5781663	-	4.75945	0	0
103	28.7755	-2.03344	0.427673	-4.75466	1.98777e-06	1.75e-05	ADAR	chr1	154582057	154608186	-	4.75696	0	0
8648	15.0674	-3.86051	0.812142	-4.75349	1.99932e-06	1.75e-05	NCOA1	chr2	24491253	24770701	+	4.75696	0	0
10194	16.533	-2.91693	0.613759	-4.75256	2.00856e-06	1.76e-05	TSHZ1	chr18	75210796	75289944	+	4.75449	0	0
55206	17.7793	-3.05006	0.641843	-4.75203	2.01386e-06	1.76e-05	SBNO1	chr12	123289108	123364847	-	4.75449	0	0
5683	35.3769	-2.30656	0.485499	-4.7509	2.02509e-06	1.77e-05	PSMA2	chr7	42916860	42932174	-	4.75203	0	0
57645	15.4105	-5.27877	1.11138	-4.74975	2.03673e-06	1.78e-05	POGK	chr1	166839474	166856346	+	4.74958	0	0
163126	20.4021	-2.8495	0.600023	-4.74898	2.04443e-06	1.79e-05	EID2	chr19	39538708	39540161	-	4.74715	0	0
56882	15.3773	-3.36217	0.708092	-4.7482	2.05231e-06	1.79e-05	CDC42SE1	chr1	151050970	151059622	-	4.74715	0	0
7343	15.3475	-3.63055	0.764876	-4.74659	2.0687e-06	1.81e-05	UBTF	chr17	44205040	44221304	-	4.74232	0	0
27230	27.5508	-2.01891	0.4255	-4.7448	2.08712e-06	1.82e-05	SERP1	chr3	150541997	150546496	-	4.73993	0	0
55771	80.6341	-1.38773	0.292531	-4.74387	2.09675e-06	1.83e-05	PRR11	chr17	59155745	59206709	+	4.73755	0	0
200734	14.206	-4.55909	0.961025	-4.74399	2.0955e-06	1.83e-05	SPRED2	chr2	65310850	65432599	-	4.73755	0	0
5077	8.12173	-6.23594	1.31466	-4.7434	2.10165e-06	1.83e-05	PAX3	chr2	222293634	222298998	-	4.73755	0	0
26234	18.824	-2.68493	0.566148	-4.74246	2.11138e-06	1.84e-05	FBXL5	chr4	15604383	15655412	-	4.73518	0	0
8672	17.6006	-2.8739	0.606075	-4.74182	2.11812e-06	1.84e-05	EIF4G3	chr1	20806291	21111383	-	4.73518	0	0
23063	14.3397	-3.48883	0.736223	-4.73882	2.14961e-06	1.86e-05	WAPL	chr10	86435255	86521792	-	4.73049	0	0
23019	19.3458	-2.49617	0.526745	-4.73887	2.14914e-06	1.86e-05	CNOT1	chr16	58519950	58629826	-	4.73049	0	0
4194	36.0168	-2.00876	0.423914	-4.73861	2.15185e-06	1.86e-05	MDM4	chr1	204516378	204558120	+	4.73049	0	0
7516	8.29131	-6.26065	1.32138	-4.73797	2.15874e-06	1.87e-05	XRCC2	chr7	152644775	152676141	-	4.72816	0	0
23328	14.791	-3.56793	0.753138	-4.73742	2.16458e-06	1.87e-05	SASH1	chr6	148272327	148552044	+	4.72816	0	0
7345	82.2689	-1.22159	0.257984	-4.73512	2.18921e-06	1.89e-05	UCHL1	chr4	41256927	41268455	+	4.72354	0	0
66000	8.2673	-6.25755	1.32155	-4.735	2.19058e-06	1.89e-05	TMEM108	chr3	133038287	133397775	+	4.72354	0	0
9218	53.9821	-2.0379	0.430567	-4.73306	2.21155e-06	1.91e-05	VAPA	chr18	9914015	9960021	+	4.71897	0	0
51582	47.3327	-1.74344	0.368359	-4.733	2.21221e-06	1.91e-05	AZIN1	chr8	102826307	102864163	-	4.71897	0	0
91603	14.1841	-3.48759	0.737234	-4.73064	2.23813e-06	1.93e-05	ZNF830	chr17	34961539	34963777	+	4.71444	0	0
3625	8.56009	-6.31829	1.33569	-4.73037	2.24108e-06	1.93e-05	INHBB	chr2	120346135	120351803	+	4.71444	0	0
11044	14.5431	-3.78967	0.801148	-4.7303	2.24188e-06	1.93e-05	TENT4A	chr5	6713431	6757044	+	4.71444	0	0
55207	17.3592	-2.85511	0.604215	-4.72533	2.29745e-06	1.98e-05	ARL8B	chr3	5122291	5180911	+	4.70333	0	0
56905	9.96475	-6.53076	1.3828	-4.72286	2.32547e-06	2e-05	C15orf39	chr15	75201881	75212169	+	4.69897	0	0
387893	13.8202	-3.74367	0.792829	-4.72191	2.33642e-06	2.01e-05	KMT5A	chr12	123384131	123409353	+	4.6968	0	0
54910	16.3381	-3.06219	0.648935	-4.7188	2.37238e-06	2.03e-05	SEMA4C	chr2	96859717	96870080	-	4.6925	0	0
3437	17.7785	-3.00454	0.636793	-4.71823	2.37901e-06	2.04e-05	IFIT3	chr10	89332528	89340968	+	4.69037	0	0
78996	13.4212	-4.46054	0.945473	-4.71779	2.3842e-06	2.04e-05	CYREN	chr7	135165779	135170826	-	4.69037	0	0
65124	28.9905	-2.25942	0.478913	-4.71781	2.38398e-06	2.04e-05	SOWAHC	chr2	109614363	109618990	+	4.69037	0	0
1390	14.2254	-3.49411	0.740783	-4.71677	2.39613e-06	2.05e-05	CREM	chr10	35127000	35212958	+	4.68825	0	0
143684	20.1043	-2.8174	0.597376	-4.71629	2.4019e-06	2.05e-05	FAM76B	chr11	95768952	95789782	-	4.68825	0	0
23029	18.8067	-2.66059	0.564286	-4.71498	2.41739e-06	2.06e-05	RBM34	chr1	235131182	235161250	-	4.68613	0	0
164	17.2496	-2.84477	0.603397	-4.71459	2.42203e-06	2.07e-05	AP1G1	chr16	71729001	71808834	-	4.68403	0	0
9373	14.1429	-4.54833	0.965331	-4.71168	2.45681e-06	2.09e-05	PLAA	chr9	26903371	26947473	-	4.67985	0	0
54800	13.8865	-3.45824	0.734398	-4.70895	2.48993e-06	2.12e-05	KLHL24	chr3	183635622	183684516	+	4.67366	0	0
51347	14.8749	-3.8159	0.810496	-4.7081	2.50041e-06	2.13e-05	TAOK3	chr12	118149800	118372907	-	4.67162	0	0
29094	16.502	-3.0935	0.65722	-4.70695	2.51448e-06	2.14e-05	LGALSL	chr2	64454161	64461379	+	4.66959	0	0
122809	14.8083	-5.22117	1.10974	-4.70486	2.54045e-06	2.16e-05	SOCS4	chr14	55027235	55049488	+	4.66555	0	0
7332	43.1499	-1.66048	0.352985	-4.70412	2.54958e-06	2.16e-05	UBE2L3	chr22	21549446	21624034	+	4.66555	0	0
83605	13.4811	-3.67893	0.782127	-4.70375	2.55423e-06	2.17e-05	CCM2	chr7	45027633	45076453	+	4.66354	0	0
8664	30.5039	-2.07531	0.44122	-4.70357	2.55652e-06	2.17e-05	EIF3D	chr22	36510854	36529166	-	4.66354	0	0
8826	34.3059	-1.82453	0.387928	-4.70326	2.56037e-06	2.17e-05	IQGAP1	chr15	90388241	90502239	+	4.66354	0	0
23350	13.7866	-3.72631	0.792979	-4.69913	2.61278e-06	2.21e-05	U2SURP	chr3	143001569	143060725	+	4.65561	0	0
100529063	36.5003	-2.02096	0.430102	-4.69879	2.61701e-06	2.21e-05	BCL2L2-PABPN1	chr14	23306832	23326185	+	4.65561	0	0
8106	36.5003	-2.02096	0.430102	-4.69879	2.61701e-06	2.21e-05	PABPN1	chr14	23321456	23326185	+	4.65561	0	0
90861	16.7845	-2.78217	0.592202	-4.69801	2.62712e-06	2.22e-05	JPT2	chr16	1678278	1702086	+	4.65365	0	0
546	14.6466	-3.27348	0.697153	-4.69549	2.65969e-06	2.24e-05	ATRX	chrX	77504877	77786216	-	4.64975	0	0
56957	18.2115	-3.0344	0.646338	-4.69476	2.66918e-06	2.25e-05	OTUD7B	chr1	149937811	150010726	-	4.64782	0	0
3939	42.4285	-1.57498	0.33554	-4.69388	2.68071e-06	2.26e-05	LDHA	chr11	18394388	18408218	+	4.64589	0	0
23239	14.5771	-3.81757	0.8141	-4.68931	2.74121e-06	2.31e-05	PHLPP1	chr18	62715540	62980433	+	4.63639	0	0
3205	175.236	-1.15021	0.245291	-4.68915	2.74344e-06	2.31e-05	HOXA9	chr7	27162437	27165537	-	4.63639	0	0
84146	18.0774	-2.9106	0.621313	-4.6846	2.80508e-06	2.36e-05	ZNF644	chr1	90915299	91022035	-	4.62709	0	0
2796	14.9858	-5.20891	1.11241	-4.68254	2.83345e-06	2.38e-05	GNRH1	chr8	25419257	25424261	-	4.62342	0	0
672	18.2316	-2.78248	0.594621	-4.67941	2.87699e-06	2.41e-05	BRCA1	chr17	43044294	43125364	-	4.61798	0	0
3646	23.066	-2.29356	0.490167	-4.67914	2.88085e-06	2.42e-05	EIF3E	chr8	108201215	108248717	-	4.61618	0	0
5529	56.5925	-1.57077	0.335746	-4.67846	2.89036e-06	2.42e-05	PPP2R5E	chr14	63371363	63543377	-	4.61618	0	0
84246	21.2289	-2.54428	0.543921	-4.67768	2.90146e-06	2.43e-05	MED10	chr5	6371873	6378547	-	4.61439	0	0
79954	22.7119	-2.37136	0.507039	-4.67688	2.91268e-06	2.44e-05	NOL10	chr2	10570765	10689987	-	4.61261	0	0
54934	15.1763	-4.66537	0.997635	-4.67643	2.91914e-06	2.44e-05	KANSL2	chr12	48653210	48682238	-	4.61261	0	0
135293	23.1763	-2.37398	0.508123	-4.67206	2.98198e-06	2.49e-05	PM20D2	chr6	89146054	89165565	+	4.6038	0	0
29074	13.9087	-3.4436	0.737097	-4.67185	2.98505e-06	2.49e-05	MRPL18	chr6	159790445	159798429	+	4.6038	0	0
4089	21.115	-2.43819	0.522065	-4.67027	3.00797e-06	2.51e-05	SMAD4	chr18	51030212	51085041	+	4.60033	0	0
25	16.7346	-2.775	0.594214	-4.67004	3.01135e-06	2.51e-05	ABL1	chr9	130835253	130887675	+	4.60033	0	0
6612	64.6839	-1.34037	0.287046	-4.66952	3.01908e-06	2.51e-05	SUMO3	chr21	44805616	44818062	-	4.60033	0	0
55758	15.0395	-3.55767	0.761871	-4.66965	3.01711e-06	2.51e-05	RCOR3	chr1	211259276	211313313	+	4.60033	0	0
79003	27.7389	-2.22654	0.476931	-4.66847	3.03449e-06	2.52e-05	MIS12	chr17	5486565	5490810	+	4.5986	0	0
57606	17.4852	-2.80955	0.602049	-4.66664	3.06159e-06	2.54e-05	SLAIN2	chr4	48341528	48426198	+	4.59517	0	0
54811	14.9194	-3.56924	0.764941	-4.66603	3.07074e-06	2.55e-05	ZNF562	chr19	9641806	9675100	-	4.59346	0	0
27097	17.9381	-3.16893	0.680175	-4.65899	3.17772e-06	2.64e-05	TAF5L	chr1	229599193	229626047	-	4.5784	0	0
84984	8.0808	-6.23331	1.33811	-4.65828	3.18858e-06	2.64e-05	CEP19	chr3	196706276	196712250	-	4.5784	0	0
7296	50.1605	-2.01937	0.433633	-4.65686	3.21071e-06	2.66e-05	TXNRD1	chr12	104215778	104350307	+	4.57512	0	0
1488	26.8058	-2.12165	0.455756	-4.65524	3.23599e-06	2.68e-05	CTBP2	chr10	124984316	125028071	-	4.57187	0	0
641638	28.1331	-2.11504	0.454654	-4.65198	3.28763e-06	2.72e-05	SNHG6	chr8	66921689	66925541	-	4.56543	0	0
6165	204.234	-1.23755	0.266208	-4.64882	3.33841e-06	2.76e-05	RPL35A	chr3	197950189	197956610	+	4.55909	0	0
23020	21.504	-2.28508	0.491703	-4.64728	3.36347e-06	2.78e-05	SNRNP200	chr2	96274337	96305546	-	4.55596	0	0
26040	13.8095	-4.47748	0.963697	-4.64615	3.38192e-06	2.79e-05	SETBP1	chr18	44680072	45068510	+	4.5544	0	0
9818	12.6808	-5.89658	1.26918	-4.64597	3.38487e-06	2.79e-05	NUP58	chr13	25301624	25342421	+	4.5544	0	0
51663	15.074	-3.53739	0.761518	-4.64519	3.39764e-06	2.8e-05	ZFR	chr5	32354349	32444740	-	4.55284	0	0
9915	14.086	-3.44931	0.74272	-4.64416	3.41459e-06	2.81e-05	ARNT2	chr15	80404381	80597933	+	4.55129	0	0
4938	19.8225	-2.88839	0.622059	-4.64326	3.4295e-06	2.82e-05	OAS1	chr12	112906961	112919903	+	4.54975	0	0
22847	18.7493	-2.81831	0.607102	-4.64223	3.44672e-06	2.83e-05	ZNF507	chr19	32345609	32387667	+	4.54821	0	0
9223	15.0188	-3.10261	0.668366	-4.64209	3.44907e-06	2.83e-05	MAGI1	chr3	65353525	66038918	-	4.54821	0	0
55171	12.6352	-5.88574	1.26794	-4.64196	3.45124e-06	2.83e-05	TBCCD1	chr3	186546066	186567339	-	4.54821	0	0
79692	15.3525	-3.3361	0.719732	-4.6352	3.56588e-06	2.93e-05	ZNF322	chr6	26634382	26659746	-	4.53313	0	0
51	17.71	-2.71176	0.585095	-4.63473	3.57403e-06	2.93e-05	ACOX1	chr17	75941510	75979166	-	4.53313	0	0
55285	14.8625	-3.32544	0.717733	-4.63326	3.59953e-06	2.95e-05	RBM41	chrX	107061887	107118585	-	4.53018	0	0
55892	12.5417	-5.87378	1.26815	-4.63177	3.6255e-06	2.97e-05	MYNN	chr3	169773395	169789716	+	4.52724	0	0
360023	13.7579	-3.42699	0.740275	-4.62935	3.66816e-06	3e-05	ZBTB41	chr1	197153681	197201293	-	4.52288	0	0
112939	20.5063	-2.38835	0.516068	-4.62797	3.69268e-06	3.02e-05	NACC1	chr19	13118263	13141147	+	4.51999	0	0
57561	76.1384	-1.91797	0.414452	-4.62773	3.69692e-06	3.02e-05	ARRDC3	chr5	91368630	91383317	-	4.51999	0	0
84923	15.5785	-3.87696	0.838196	-4.62536	3.73948e-06	3.05e-05	FAM104A	chr17	73207352	73232394	-	4.5157	0	0
79647	19.7595	-2.76872	0.598578	-4.6255	3.73699e-06	3.05e-05	AKIRIN1	chr1	38991243	39006059	+	4.5157	0	0
134266	31.8175	-2.77069	0.599066	-4.62503	3.74551e-06	3.05e-05	GRPEL2	chr5	149345498	149354583	+	4.5157	0	0
7428	23.4762	-2.25463	0.487798	-4.62204	3.79979e-06	3.09e-05	VHL	chr3	10141777	10153666	+	4.51004	0	0
5571	17.8449	-3.06629	0.663554	-4.62101	3.81878e-06	3.11e-05	PRKAG1	chr12	49002273	49018776	-	4.50724	0	0
57649	14.9625	-3.87251	0.838419	-4.61882	3.85921e-06	3.14e-05	PHF12	chr17	28905250	28951518	-	4.50307	0	0
89970	14.9351	-3.32723	0.720384	-4.61868	3.86185e-06	3.14e-05	RSPRY1	chr16	57186328	57240469	+	4.50307	0	0
64785	12.6687	-3.93576	0.852435	-4.61708	3.89177e-06	3.16e-05	GINS3	chr16	58392470	58406147	+	4.50031	0	0
9816	7.94526	-6.20496	1.3442	-4.61611	3.90994e-06	3.17e-05	URB2	chr1	229626215	229660200	+	4.49894	0	0
55193	20.1938	-2.3728	0.514115	-4.6153	3.92527e-06	3.17e-05	PBRM1	chr3	52545366	52685913	-	4.49894	0	0
160897	18.3532	-3.07084	0.665293	-4.61578	3.91625e-06	3.17e-05	GPR180	chr13	94601856	94634661	+	4.49894	0	0
79027	26.1442	-2.51954	0.545904	-4.61535	3.92426e-06	3.17e-05	ZNF655	chr7	99558824	99576453	+	4.49894	0	0
10670	20.9632	-2.42236	0.524867	-4.61519	3.92736e-06	3.17e-05	RRAGA	chr9	19049426	19051023	+	4.49894	0	0
5609	13.5237	-3.68418	0.798259	-4.61527	3.92584e-06	3.17e-05	MAP2K7	chr19	7903876	7914478	+	4.49894	0	0
9778	15.8812	-3.00465	0.651107	-4.61468	3.93694e-06	3.18e-05	KIAA0232	chr4	6782731	6884164	+	4.49757	0	0
3608	32.3347	-2.1538	0.466755	-4.61442	3.94193e-06	3.18e-05	ILF2	chr1	153661787	153670993	-	4.49757	0	0
84722	14.8821	-3.34396	0.724844	-4.61335	3.96233e-06	3.2e-05	PSRC1	chr1	109279553	109283168	-	4.49485	0	0
1660	26.3252	-2.61853	0.567691	-4.6126	3.97666e-06	3.21e-05	DHX9	chr1	182839346	182887982	+	4.49349	0	0
55900	16.373	-3.06323	0.664185	-4.61201	3.98798e-06	3.21e-05	ZNF302	chr19	34677638	34686397	+	4.49349	0	0
7159	14.5568	-3.06843	0.665399	-4.61142	3.99936e-06	3.22e-05	TP53BP2	chr1	223779892	223845972	-	4.49214	0	0
2534	23.8502	-2.17781	0.472319	-4.61088	4.00959e-06	3.22e-05	FYN	chr6	111660331	111759131	-	4.49214	0	0
7307	64.3305	-1.40412	0.304624	-4.60934	4.03952e-06	3.24e-05	U2AF1	chr21	43092955	6499256	-	4.48945	0	0
102724594	64.3305	-1.40412	0.304624	-4.60934	4.03952e-06	3.24e-05	U2AF1L5	chr21	43092955	6499284	-	4.48945	0	0
51535	21.4635	-2.27584	0.494655	-4.60087	4.20734e-06	3.38e-05	PPHLN1	chr12	42326166	42441963	+	4.47108	0	0
6498	14.2974	-5.16629	1.12339	-4.59883	4.24876e-06	3.41e-05	SKIL	chr3	170359622	170396834	+	4.46725	0	0
7283	25.1254	-3.12347	0.679279	-4.59822	4.26125e-06	3.41e-05	TUBG1	chr17	42609682	42615238	+	4.46725	0	0
54965	20.4476	-2.37937	0.517499	-4.59783	4.26907e-06	3.42e-05	PIGX	chr3	196712376	196736005	+	4.46597	0	0
121536	14.872	-3.56029	0.77437	-4.59766	4.27258e-06	3.42e-05	AEBP2	chr12	19439491	19522227	+	4.46597	0	0
195828	28.1963	-2.244	0.488163	-4.59683	4.28965e-06	3.43e-05	ZNF367	chr9	96385942	96418370	-	4.46471	0	0
54865	16.5589	-2.89411	0.629719	-4.59588	4.30934e-06	3.44e-05	GPATCH4	chr1	156594307	156601487	-	4.46344	0	0
23215	17.6313	-2.97384	0.64742	-4.59337	4.36153e-06	3.48e-05	PRRC2C	chr1	171485529	171593511	+	4.45842	0	0
29789	28.5349	-2.13599	0.465039	-4.59314	4.36626e-06	3.48e-05	OLA1	chr2	174072446	174248532	-	4.45842	0	0
57819	15.2988	-3.1503	0.686784	-4.58704	4.49578e-06	3.58e-05	LSM2	chr6	31797395	31806966	-	4.44612	0	0
10487	47.8059	-1.62127	0.353544	-4.58577	4.52319e-06	3.6e-05	CAP1	chr1	40040582	40072649	+	4.4437	0	0
51524	8.01815	-6.22311	1.35706	-4.58573	4.52405e-06	3.6e-05	TMEM138	chr11	61362373	61369508	+	4.4437	0	0
7536	34.228	-1.87389	0.408657	-4.58549	4.52932e-06	3.6e-05	SF1	chr11	64764603	64778542	-	4.4437	0	0
10771	16.86	-2.63214	0.574056	-4.58516	4.53629e-06	3.61e-05	ZMYND11	chr10	135454	254628	+	4.44249	0	0
60626	14.3642	-3.26532	0.712232	-4.58463	4.54788e-06	3.61e-05	RIC8A	chr11	207510	215175	+	4.44249	0	0
8498	15.7022	-2.97993	0.650076	-4.58398	4.56216e-06	3.62e-05	RANBP3	chr19	5916140	5978140	-	4.44129	0	0
50808	51.9833	-1.53136	0.334108	-4.58342	4.57429e-06	3.63e-05	AK3	chr9	4709555	4741202	-	4.44009	0	0
23302	12.6344	-5.88986	1.28506	-4.58332	4.57642e-06	3.63e-05	WSCD1	chr17	6070613	6124427	+	4.44009	0	0
25821	7.43862	-6.10432	1.33218	-4.5822	4.60102e-06	3.64e-05	MTO1	chr6	73461736	73509236	+	4.4389	0	0
1796	12.4247	-5.86661	1.28038	-4.58192	4.60721e-06	3.65e-05	DOK1	chr2	74549019	74557551	+	4.43771	0	0
23347	13.2969	-3.98158	0.869162	-4.58095	4.62875e-06	3.66e-05	SMCHD1	chr18	2655725	2805017	+	4.43652	0	0
55183	14.2283	-3.7835	0.826206	-4.57937	4.66381e-06	3.69e-05	RIF1	chr2	151409901	151482171	+	4.43297	0	0
149420	15.2361	-3.31926	0.725003	-4.57827	4.6883e-06	3.7e-05	PDIK1L	chr1	26111164	26125555	+	4.4318	0	0
25942	13.8892	-3.72554	0.814737	-4.57268	4.81519e-06	3.8e-05	SIN3A	chr15	75369378	75451690	-	4.42022	0	0
9113	15.5099	-2.79968	0.612377	-4.57182	4.83514e-06	3.81e-05	LATS1	chr6	149682918	149716425	-	4.41908	0	0
6232	44.2981	-1.50942	0.330197	-4.57125	4.84816e-06	3.82e-05	RPS27	chr1	153990761	153992155	+	4.41794	0	0
84458	25.6628	-2.36492	0.517905	-4.56633	4.96344e-06	3.91e-05	LCOR	chr10	96832297	96964433	+	4.40782	0	0
29979	38.8174	-2.14877	0.470572	-4.56631	4.96394e-06	3.91e-05	UBQLN1	chr9	83659967	83707958	-	4.40782	0	0
80745	18.7288	-2.95866	0.648094	-4.56516	4.99107e-06	3.92e-05	THUMPD2	chr2	39736059	39779276	-	4.40671	0	0
1602	7.30956	-6.0838	1.33413	-4.56011	5.1127e-06	4.02e-05	DACH1	chr13	71437965	71867192	-	4.39577	0	0
171023	13.128	-3.35503	0.73584	-4.55945	5.12883e-06	4.03e-05	ASXL1	chr20	32358343	32439319	+	4.39469	0	0
26190	22.2952	-2.65856	0.583184	-4.5587	5.14709e-06	4.04e-05	FBXW2	chr9	120756973	120793416	-	4.39362	0	0
219333	12.673	-3.9544	0.867832	-4.55664	5.19776e-06	4.08e-05	USP12	chr13	27066155	27171811	-	4.38934	0	0
114034	16.051	-3.00626	0.659872	-4.55583	5.21796e-06	4.09e-05	TOE1	chr1	45340169	45343973	+	4.38828	0	0
5504	44.0459	-1.59751	0.350836	-4.55342	5.27802e-06	4.13e-05	PPP1R2	chr3	195514427	195543325	-	4.38405	0	0
11142	13.8062	-3.43798	0.755179	-4.55253	5.30035e-06	4.15e-05	PKIG	chr20	44531780	44619037	+	4.38195	0	0
8470	22.5887	-2.29654	0.504831	-4.54913	5.38693e-06	4.21e-05	SORBS2	chr4	185585443	185956372	-	4.37572	0	0
222553	16.6077	-2.60608	0.572914	-4.54881	5.39499e-06	4.22e-05	SLC35F1	chr6	117907263	118317671	+	4.37469	0	0
122769	21.0715	-3.0494	0.670398	-4.54864	5.39938e-06	4.22e-05	LRR1	chr14	49598939	49614672	+	4.37469	0	0
836	16.3784	-3.46777	0.762496	-4.54791	5.41812e-06	4.23e-05	CASP3	chr4	184627695	184649475	-	4.37366	0	0
400720	20.9732	-3.00383	0.660932	-4.54484	5.49777e-06	4.29e-05	ZNF772	chr19	57469585	57477566	-	4.36754	0	0
79720	13.7802	-5.09555	1.12155	-4.54332	5.53756e-06	4.31e-05	VPS37B	chr12	122865329	122896124	-	4.36552	0	0
57171	13.4433	-4.48101	0.98649	-4.54238	5.56236e-06	4.33e-05	DOLPP1	chr9	129081110	129090438	+	4.36351	0	0
994	15.5289	-3.41646	0.752266	-4.54156	5.58386e-06	4.34e-05	CDC25B	chr20	3786771	3806121	+	4.36251	0	0
2959	13.7208	-3.71775	0.818681	-4.54114	5.595e-06	4.35e-05	GTF2B	chr1	88852632	88891567	-	4.36151	0	0
51447	27.2646	-2.20155	0.485239	-4.53704	5.70501e-06	4.43e-05	IP6K2	chr3	48688002	48717221	-	4.3536	0	0
3433	16.5491	-3.47685	0.766817	-4.53414	5.78399e-06	4.49e-05	IFIT2	chr10	89302045	89309271	+	4.34775	0	0
55119	13.4007	-5.07431	1.1193	-4.53346	5.80242e-06	4.5e-05	PRPF38B	chr1	108692309	108702928	+	4.34679	0	0
23184	24.2961	-2.37722	0.524687	-4.53073	5.87809e-06	4.56e-05	MESD	chr15	80975751	80989819	-	4.34104	0	0
9181	21.418	-3.06561	0.676781	-4.52969	5.90698e-06	4.58e-05	ARHGEF2	chr1	155946853	155978175	-	4.33913	0	0
29097	22.9357	-2.21967	0.490053	-4.52945	5.91369e-06	4.58e-05	CNIH4	chr1	224356878	224379451	+	4.33913	0	0
9686	29.6382	-2.30202	0.508272	-4.52911	5.92329e-06	4.58e-05	VGLL4	chr3	11556068	11720539	-	4.33913	0	0
51164	14.5135	-3.52349	0.778042	-4.52866	5.93584e-06	4.59e-05	DCTN4	chr5	150708746	150759095	-	4.33819	0	0
283209	38.8141	-2.03689	0.449785	-4.52858	5.93808e-06	4.59e-05	PGM2L1	chr11	74330315	74398433	-	4.33819	0	0
9394	15.677	-2.8084	0.620263	-4.52775	5.9614e-06	4.6e-05	HS6ST1	chr2	128265479	128318868	-	4.33724	0	0
729171	28.3996	-1.90084	0.419847	-4.52745	5.9699e-06	4.61e-05	ANKRD20A8P	chr2	94760927	94857075	-	4.3363	0	0
23185	7.14416	-6.05126	1.33687	-4.52645	5.99822e-06	4.62e-05	LARP4B	chr10	806913	931705	-	4.33536	0	0
57162	19.2314	-3.0017	0.663224	-4.52592	6.01326e-06	4.63e-05	PELI1	chr2	64092651	64144420	-	4.33442	0	0
7562	14.5595	-3.06267	0.677316	-4.52176	6.13263e-06	4.72e-05	ZNF708	chr19	21291159	21329410	-	4.32606	0	0
23047	12.8348	-4.38226	0.969244	-4.52132	6.14563e-06	4.73e-05	PDS5B	chr13	32586451	32778019	+	4.32514	0	0
26953	20.1102	-2.47928	0.548429	-4.5207	6.16362e-06	4.74e-05	RANBP6	chr9	6011024	6015624	-	4.32422	0	0
23760	13.2727	-5.04188	1.11542	-4.52018	6.17866e-06	4.75e-05	PITPNB	chr22	27851668	27919256	-	4.32331	0	0
51569	17.2471	-2.79144	0.617662	-4.51937	6.2025e-06	4.76e-05	UFM1	chr13	38349850	38363619	+	4.32239	0	0
51495	32.812	-1.73658	0.384403	-4.51761	6.25418e-06	4.8e-05	HACD3	chr15	65530462	65578347	+	4.31876	0	0
58486	24.2345	-2.99359	0.663081	-4.51467	6.34156e-06	4.86e-05	ZBED5	chr11	10852705	10858053	-	4.31336	0	0
7813	12.478	-3.91449	0.86744	-4.51269	6.40093e-06	4.9e-05	EVI5	chr1	92508695	92792410	-	4.3098	0	0
1810	20.7777	-2.3987	0.531554	-4.51262	6.40319e-06	4.9e-05	DR1	chr1	93345906	93369493	+	4.3098	0	0
10687	13.6145	-3.70817	0.821684	-4.51289	6.39504e-06	4.9e-05	PNMA2	chr8	26504700	26513872	-	4.3098	0	0
84981	36.9836	-1.65313	0.366363	-4.51227	6.41389e-06	4.9e-05	MIR22HG	chr17	1711503	1716272	-	4.3098	0	0
2296	71.7145	-1.55127	0.343941	-4.51027	6.47437e-06	4.95e-05	FOXC1	chr6	1609914	1613894	+	4.30539	0	0
9188	45.4173	-1.80059	0.399325	-4.50908	6.5108e-06	4.97e-05	DDX21	chr10	68956439	68985068	+	4.30364	0	0
8065	18.6723	-2.42603	0.538153	-4.50806	6.54216e-06	4.99e-05	CUL5	chr11	108008897	108107759	+	4.3019	0	0
5307	21.9569	-2.19402	0.486736	-4.50762	6.55579e-06	5e-05	PITX1	chr5	135027733	135034228	-	4.30103	0	0
55074	14.2303	-3.27007	0.725542	-4.50707	6.57286e-06	5.01e-05	OXR1	chr8	106447923	106752693	+	4.30016	0	0
6118	14.8834	-3.09537	0.68689	-4.50635	6.59528e-06	5.02e-05	RPA2	chr1	27891525	27914575	-	4.2993	0	0
129607	12.3599	-4.31541	0.957722	-4.50591	6.609e-06	5.03e-05	CMPK2	chr2	6850649	6866635	-	4.29843	0	0
51029	14.9395	-2.93706	0.651876	-4.50556	6.61995e-06	5.03e-05	DESI2	chr1	244653125	244709032	+	4.29843	0	0
79142	7.31979	-6.09379	1.35285	-4.5044	6.6561e-06	5.06e-05	PHF23	chr17	7235037	7239457	-	4.29585	0	0
5376	124.101	-1.37276	0.304844	-4.50314	6.69574e-06	5.08e-05	PMP22	chr17	15229778	15265326	-	4.29414	0	0
23210	20.242	-3.01434	0.669668	-4.50125	6.75541e-06	5.12e-05	JMJD6	chr17	76712835	76726799	-	4.29073	0	0
51631	24.5176	-2.28169	0.507015	-4.50025	6.78733e-06	5.14e-05	LUC7L2	chr7	139340358	139423454	+	4.28904	0	0
100996928	24.5176	-2.28169	0.507015	-4.50025	6.78733e-06	5.14e-05	FMC1-LUC7L2	chr7	139341131	139423457	+	4.28904	0	0
85459	6.96435	-6.01116	1.33568	-4.50045	6.78108e-06	5.14e-05	CEP295	chr11	93661681	93730358	+	4.28904	0	0
55092	12.5502	-3.90779	0.868532	-4.4993	6.81769e-06	5.15e-05	TMEM51	chr1	15152565	15220478	+	4.28819	0	0
10776	26.6622	-1.90383	0.423134	-4.49934	6.81635e-06	5.15e-05	ARPP19	chr15	52547044	52569030	-	4.28819	0	0
642938	12.3698	-4.31668	0.959986	-4.49661	6.90468e-06	5.21e-05	INSYN2A	chr10	127135429	127196591	-	4.28316	0	0
4335	15.3192	-3.3698	0.749442	-4.49641	6.91117e-06	5.21e-05	MNT	chr17	2384072	2401060	-	4.28316	0	0
8452	19.1463	-2.86713	0.637751	-4.49568	6.93465e-06	5.23e-05	CUL3	chr2	224470149	224585363	-	4.2815	0	0
9055	24.2248	-2.27801	0.506897	-4.49403	6.98877e-06	5.27e-05	PRC1	chr15	90966042	90994535	-	4.27819	0	0
30011	16.9022	-2.62745	0.584809	-4.49283	7.02835e-06	5.28e-05	SH3KBP1	chrX	19533976	19887600	-	4.27737	0	0
2782	75.4451	-1.33154	0.296366	-4.4929	7.02595e-06	5.28e-05	GNB1	chr1	1785284	1891087	-	4.27737	0	0
9733	18.0306	-3.16554	0.704692	-4.49209	7.05271e-06	5.3e-05	SART3	chr12	108522213	108561173	-	4.27572	0	0
833	19.7926	-2.56648	0.571593	-4.49004	7.1209e-06	5.35e-05	CARS1	chr11	3000928	3057423	-	4.27165	0	0
57095	12.6888	-3.58649	0.798816	-4.48976	7.13024e-06	5.35e-05	PITHD1	chr1	23778417	23788232	+	4.27165	0	0
117143	18.2402	-2.88809	0.643315	-4.48938	7.14307e-06	5.36e-05	TADA1	chr1	166856511	166876264	-	4.27084	0	0
58490	12.0561	-4.29791	0.957409	-4.4891	7.15239e-06	5.36e-05	RPRD1B	chr20	38033745	38092364	+	4.27084	0	0
10010	13.5558	-3.37338	0.751577	-4.4884	7.17587e-06	5.37e-05	TANK	chr2	161160427	161204979	+	4.27003	0	0
1054	23.9895	-2.47085	0.55056	-4.48788	7.19361e-06	5.38e-05	CEBPG	chr19	33374523	33382686	+	4.26922	0	0
3068	96.1282	-1.33838	0.298265	-4.48722	7.21579e-06	5.4e-05	HDGF	chr1	156742108	156752448	-	4.26761	0	0
55228	13.4012	-3.37012	0.751188	-4.48638	7.24418e-06	5.41e-05	PNMA8A	chr19	46466490	46471563	-	4.2668	0	0
8737	16.5727	-3.28895	0.733273	-4.4853	7.28116e-06	5.44e-05	RIPK1	chr6	3063966	3115187	+	4.2644	0	0
26017	66.0972	-1.25979	0.280884	-4.4851	7.28794e-06	5.44e-05	FAM32A	chr19	16185409	16192046	+	4.2644	0	0
54820	15.6913	-2.84648	0.634696	-4.4848	7.2983e-06	5.44e-05	NDE1	chr16	15643381	15726351	+	4.2644	0	0
3516	25.0416	-2.20184	0.491047	-4.48396	7.32719e-06	5.46e-05	RBPJ	chr4	26321227	26435130	+	4.26281	0	0
57621	15.8781	-2.82771	0.630777	-4.4829	7.36365e-06	5.48e-05	ZBTB2	chr6	151364114	151391559	-	4.26122	0	0
23384	12.1199	-4.30382	0.960057	-4.48288	7.36431e-06	5.48e-05	SPECC1L	chr22	24270816	24417738	+	4.26122	0	0
57458	17.0208	-3.55591	0.793408	-4.48182	7.40082e-06	5.5e-05	TMCC3	chr12	94567121	94650557	-	4.25964	0	0
57142	285.455	-1.09928	0.245391	-4.47974	7.47358e-06	5.55e-05	RTN4	chr2	54972190	55049156	-	4.25571	0	0
80319	23.5742	-2.32239	0.518573	-4.47844	7.5192e-06	5.58e-05	CXXC4	chr4	104468309	104494894	-	4.25337	0	0
6217	74.7978	-1.38783	0.30997	-4.47729	7.55966e-06	5.61e-05	RPS16	chr19	39433136	39435949	-	4.25104	0	0
1728	21.2537	-2.40964	0.538296	-4.47642	7.5904e-06	5.62e-05	NQO1	chr16	69709400	69726560	-	4.25026	0	0
10419	14.3446	-3.24248	0.724365	-4.4763	7.59475e-06	5.62e-05	PRMT5	chr14	22920528	22929376	-	4.25026	0	0
55284	24.3229	-2.20914	0.493539	-4.47612	7.6012e-06	5.62e-05	UBE2W	chr8	73786218	73878862	-	4.25026	0	0
11059	14.4115	-3.73771	0.835136	-4.47557	7.62059e-06	5.63e-05	WWP1	chr8	86342546	86468503	+	4.24949	0	0
90381	7.32335	-6.07752	1.35827	-4.47444	7.66113e-06	5.66e-05	TICRR	chr15	89575586	89628022	+	4.24718	0	0
57035	29.668	-2.25301	0.503701	-4.4729	7.71653e-06	5.7e-05	RSRP1	chr1	25242236	25338254	-	4.24413	0	0
1431	16.369	-2.60703	0.582892	-4.47259	7.72789e-06	5.7e-05	CS	chr12	56271698	56300330	-	4.24413	0	0
80119	11.5115	-5.74319	1.2842	-4.47219	7.7423e-06	5.71e-05	PIF1	chr15	64815634	64825647	-	4.24336	0	0
55705	34.2931	-1.83903	0.411258	-4.47173	7.75904e-06	5.72e-05	IPO9	chr1	201829156	201884290	+	4.2426	0	0
9129	7.52905	-6.13511	1.3721	-4.47134	7.77314e-06	5.72e-05	PRPF3	chr1	150321467	150353228	+	4.2426	0	0
24139	18.3444	-2.40938	0.538919	-4.47076	7.7942e-06	5.73e-05	EML2	chr19	45609399	45643729	-	4.24185	0	0
8242	20.3603	-2.28534	0.511302	-4.46965	7.8348e-06	5.76e-05	KDM5C	chrX	53192158	53225207	-	4.23958	0	0
60488	30.3421	-2.10913	0.472094	-4.46761	7.90979e-06	5.81e-05	MRPS35	chr12	27710772	27756295	+	4.23582	0	0
11244	23.2967	-2.34009	0.523919	-4.46652	7.95032e-06	5.84e-05	ZHX1	chr8	123248449	123274286	-	4.23359	0	0
1435	21.634	-2.75037	0.615907	-4.46556	7.98614e-06	5.86e-05	CSF1	chr1	109910848	109926744	+	4.2321	0	0
83607	15.3157	-2.78407	0.623586	-4.46462	8.02128e-06	5.88e-05	AMMECR1L	chr2	127861630	127884860	-	4.23062	0	0
55920	52.4421	-2.20723	0.494825	-4.46063	8.17177e-06	5.99e-05	RCC2	chr1	17406759	17439677	-	4.22257	0	0
100874323	13.8513	-3.45518	0.774664	-4.46024	8.18695e-06	6e-05	HOXA10-AS	chr7	27168898	27171915	+	4.22185	0	0
7752	12.3188	-3.87808	0.86988	-4.45818	8.26592e-06	6.05e-05	ZNF200	chr16	3222324	3235158	-	4.21824	0	0
86	17.8537	-2.72028	0.61021	-4.45795	8.27473e-06	6.05e-05	ACTL6A	chr3	179562925	179588405	+	4.21824	0	0
10087	26.606	-2.30812	0.517782	-4.45771	8.28386e-06	6.05e-05	CERT1	chr5	75371102	75511629	-	4.21824	0	0
3945	47.6874	-1.38313	0.310311	-4.45725	8.30165e-06	6.06e-05	LDHB	chr12	21635341	21657855	-	4.21753	0	0
7204	17.5752	-3.03343	0.680739	-4.45609	8.34674e-06	6.09e-05	TRIO	chr5	14143341	14510204	+	4.21538	0	0
23351	12.2468	-3.86839	0.868298	-4.45514	8.38393e-06	6.12e-05	KHNYN	chr14	24429285	24441843	+	4.21325	0	0
8828	39.0707	-1.66565	0.374031	-4.45323	8.4588e-06	6.17e-05	NRP2	chr2	205682500	205798131	+	4.20971	0	0
60496	27.033	-2.52813	0.567825	-4.4523	8.49556e-06	6.19e-05	AASDHPPT	chr11	106077661	106098695	+	4.20831	0	0
1839	77.0768	-1.56447	0.3514	-4.45211	8.50318e-06	6.19e-05	HBEGF	chr5	140332842	140346603	-	4.20831	0	0
10038	12.7705	-3.32688	0.747359	-4.45152	8.52653e-06	6.2e-05	PARP2	chr14	20343613	20357904	+	4.20761	0	0
6310	26.0096	-2.63721	0.59278	-4.44888	8.63206e-06	6.28e-05	ATXN1	chr6	16299111	16760184	-	4.20204	0	0
2012	50.442	-1.59733	0.359076	-4.44844	8.64962e-06	6.28e-05	EMP1	chr12	13196725	13219941	+	4.20204	0	0
51444	11.9612	-4.30431	0.967857	-4.44726	8.69718e-06	6.31e-05	RNF138	chr18	32092605	32131561	+	4.19997	0	0
25945	23.0161	-2.1072	0.473898	-4.44652	8.72708e-06	6.33e-05	NECTIN3	chr3	111071815	111137560	+	4.1986	0	0
8658	18.2394	-2.62639	0.590779	-4.44565	8.76283e-06	6.35e-05	TNKS	chr8	9555911	9782346	+	4.19723	0	0
10424	23.2785	-2.32553	0.523235	-4.44453	8.80831e-06	6.38e-05	PGRMC2	chr4	128269241	128287813	-	4.19518	0	0
79642	20.4988	-2.27452	0.51183	-4.44389	8.83455e-06	6.4e-05	ARSJ	chr4	113900283	113979647	-	4.19382	0	0
23248	41.4118	-1.62637	0.366108	-4.44231	8.89971e-06	6.44e-05	RPRD2	chr1	150364110	150476565	+	4.19111	0	0
56919	17.0167	-2.52277	0.567953	-4.44186	8.91826e-06	6.45e-05	DHX33	chr17	5440916	5468982	-	4.19044	0	0
9616	15.8924	-3.02985	0.682191	-4.44135	8.93965e-06	6.46e-05	RNF7	chr3	141738208	141746803	+	4.18977	0	0
65059	17.0911	-2.67614	0.602696	-4.44029	8.98372e-06	6.49e-05	RAPH1	chr2	203441468	203535301	-	4.18776	0	0
144108	24.9169	-2.49474	0.561995	-4.43908	9.03428e-06	6.52e-05	SPTY2D1	chr11	18606402	18634342	-	4.18575	0	0
220134	15.115	-3.32363	0.748766	-4.43881	9.04558e-06	6.52e-05	SKA1	chr18	50375045	50394168	+	4.18575	0	0
23326	35.8034	-2.06297	0.464902	-4.43744	9.1036e-06	6.56e-05	USP22	chr17	20999595	21043011	-	4.1831	0	0
8732	12.6113	-3.5741	0.805564	-4.43677	9.13187e-06	6.58e-05	RNGTT	chr6	88609896	88963618	-	4.18177	0	0
25912	36.7283	-1.86639	0.420684	-4.43656	9.14085e-06	6.58e-05	C1orf43	chr1	154206721	154220590	-	4.18177	0	0
10434	20.869	-2.2079	0.497914	-4.43431	9.23691e-06	6.65e-05	LYPLA1	chr8	54046366	54101947	-	4.17718	0	0
1131	6.75238	-5.97454	1.34785	-4.43262	9.30927e-06	6.69e-05	CHRM3	chr1	239629072	239886598	+	4.17457	0	0
23054	18.875	-2.64557	0.596986	-4.43155	9.3559e-06	6.72e-05	NCOA6	chr20	34714773	34825651	-	4.17263	0	0
80219	14.3469	-3.45808	0.780431	-4.43099	9.38031e-06	6.73e-05	COQ10B	chr2	197453422	197475309	+	4.17198	0	0
2935	22.6259	-2.122	0.478941	-4.43061	9.39677e-06	6.74e-05	GSPT1	chr16	11868127	11915956	-	4.17134	0	0
79447	15.5572	-2.66041	0.600553	-4.42993	9.42618e-06	6.75e-05	PAGR1	chr16	29816151	29822489	+	4.1707	0	0
64786	13.1522	-3.35022	0.756246	-4.43007	9.42045e-06	6.75e-05	TBC1D15	chr12	71839758	71927250	+	4.1707	0	0
8898	19.9793	-2.45462	0.554065	-4.43021	9.41431e-06	6.75e-05	MTMR2	chr11	95832879	95924107	-	4.1707	0	0
11083	14.5981	-2.85585	0.64489	-4.42843	9.49214e-06	6.79e-05	DIDO1	chr20	62877742	62937904	-	4.16813	0	0
3642	16.0322	-2.86622	0.647299	-4.42796	9.51277e-06	6.8e-05	INSM1	chr20	20368103	20370948	+	4.16749	0	0
64981	20.2841	-2.33039	0.526452	-4.42661	9.57278e-06	6.84e-05	MRPL34	chr19	17305871	17306843	+	4.16494	0	0
84132	12.3534	-3.52412	0.796299	-4.42562	9.61652e-06	6.87e-05	USP42	chr7	6104948	6161564	+	4.16304	0	0
7748	22.3909	-2.64652	0.598039	-4.42533	9.6293e-06	6.87e-05	ZNF195	chr11	3357926	3379146	-	4.16304	0	0
166968	13.3508	-5.06189	1.14405	-4.42452	9.66562e-06	6.89e-05	MIER3	chr5	56919601	56952130	-	4.16178	0	0
29893	19.8135	-2.41025	0.545078	-4.42185	9.78594e-06	6.98e-05	PSMC3IP	chr17	42572309	42577716	-	4.15614	0	0
162967	6.83529	-5.98922	1.3554	-4.41879	9.92573e-06	7.07e-05	ZNF320	chr19	52876171	52897694	-	4.15058	0	0
81554	15.3566	-2.96025	0.670044	-4.41799	9.96237e-06	7.09e-05	RCC1L	chr7	75056514	75073881	-	4.14935	0	0
94097	6.72377	-5.95896	1.34924	-4.41653	1.00297e-05	7.13e-05	SFXN5	chr2	72942035	73059172	-	4.14691	0	0
10472	36.2941	-1.92339	0.435484	-4.41667	1.00232e-05	7.13e-05	ZBTB18	chr1	244048938	244057478	+	4.14691	0	0
29028	14.7929	-4.17509	0.945323	-4.41658	1.00276e-05	7.13e-05	ATAD2	chr8	123319850	123396447	-	4.14691	0	0
153396	11.8439	-4.26305	0.965379	-4.41594	1.00574e-05	7.14e-05	TMEM161B	chr5	88189632	88268879	-	4.1463	0	0
4289	15.4505	-2.64057	0.598071	-4.41514	1.00945e-05	7.16e-05	MKLN1	chr7	131110093	131496632	+	4.14509	0	0
28231	16.4867	-2.76054	0.625261	-4.41502	1.01001e-05	7.16e-05	SLCO4A1	chr20	62642502	62672293	+	4.14509	0	0
10106	18.8038	-2.44704	0.554245	-4.41509	1.00967e-05	7.16e-05	CTDSP2	chr12	57819926	57846729	-	4.14509	0	0
7417	25.2003	-1.98841	0.450433	-4.41444	1.0127e-05	7.17e-05	VDAC2	chr10	75210153	75231448	+	4.14448	0	0
54069	12.0819	-3.52246	0.798096	-4.41358	1.01676e-05	7.2e-05	MIS18A	chr21	32268228	32279049	-	4.14267	0	0
7189	13.3839	-3.12531	0.708324	-4.41226	1.02296e-05	7.24e-05	TRAF6	chr11	36483770	36510272	-	4.14026	0	0
8661	61.4962	-2.27606	0.516036	-4.41065	1.03059e-05	7.29e-05	EIF3A	chr10	119033671	119080817	-	4.13727	0	0
85461	12.3893	-3.56689	0.808878	-4.40968	1.03522e-05	7.31e-05	TANC1	chr2	158968633	159091803	+	4.13608	0	0
9682	14.1679	-3.23054	0.733068	-4.40688	1.04872e-05	7.39e-05	KDM4A	chr1	43650148	43705518	+	4.13136	0	0
9456	13.044	-5.00906	1.13664	-4.40689	1.04866e-05	7.39e-05	HOMER1	chr5	79373823	79514134	-	4.13136	0	0
51335	37.8145	-1.96615	0.446148	-4.40694	1.04843e-05	7.39e-05	NGRN	chr15	90265671	90272211	+	4.13136	0	0
10206	15.3693	-2.9345	0.666034	-4.40593	1.0533e-05	7.42e-05	TRIM13	chr13	49997041	50018467	+	4.1296	0	0
7436	12.8423	-4.9875	1.13222	-4.40507	1.05751e-05	7.45e-05	VLDLR	chr9	2621786	2660056	+	4.12784	0	0
50650	22.3007	-2.27056	0.515637	-4.4034	1.06569e-05	7.5e-05	ARHGEF3	chr3	56727419	56801949	-	4.12494	0	0
23608	30.8574	-1.87757	0.426632	-4.4009	1.07803e-05	7.58e-05	MKRN1	chr7	140456182	140479569	-	4.12033	0	0
29890	24.9493	-2.14088	0.486534	-4.40026	1.0812e-05	7.6e-05	RBM15B	chr3	51391284	51397905	+	4.11919	0	0
6934	15.767	-2.82401	0.641813	-4.40005	1.08225e-05	7.6e-05	TCF7L2	chr10	112950246	113167677	+	4.11919	0	0
84844	21.9984	-2.04429	0.464714	-4.39902	1.08739e-05	7.63e-05	PHF5A	chr22	41459716	41468692	-	4.11748	0	0
23179	12.06	-3.50515	0.796912	-4.39841	1.09048e-05	7.65e-05	RGL1	chr1	183636108	183928543	+	4.11634	0	0
253461	44.1201	-2.62925	0.59782	-4.39806	1.09224e-05	7.66e-05	ZBTB38	chr3	141324185	141449790	+	4.11577	0	0
9782	32.8403	-2.03243	0.462202	-4.39729	1.09611e-05	7.68e-05	MATR3	chr5	139273751	139331677	+	4.11464	0	0
7520	55.0185	-1.33585	0.303886	-4.39591	1.10312e-05	7.72e-05	XRCC5	chr2	216109347	216206293	+	4.11238	0	0
55279	17.596	-2.61149	0.594622	-4.39185	1.12388e-05	7.86e-05	ZNF654	chr3	88059254	88144660	+	4.10458	0	0
92140	47.3062	-1.39434	0.317574	-4.39058	1.13048e-05	7.9e-05	MTDH	chr8	97644183	97730260	+	4.10237	0	0
11176	12.8191	-4.9743	1.13356	-4.38822	1.1428e-05	7.98e-05	BAZ2A	chr12	56595595	56636359	-	4.098	0	0
11051	24.5021	-2.15285	0.490583	-4.38835	1.14216e-05	7.98e-05	NUDT21	chr16	56429132	56451332	-	4.098	0	0
8050	12.5594	-3.28187	0.748271	-4.38594	1.15486e-05	8.06e-05	PDHX	chr11	34916129	34996128	+	4.09366	0	0
83480	12.913	-3.93825	0.898016	-4.3855	1.15719e-05	8.07e-05	PUS3	chr11	125893484	125903206	-	4.09313	0	0
100188893	21.7087	-2.19715	0.501019	-4.38536	1.15796e-05	8.07e-05	TOMM6	chr6	41787442	41789896	+	4.09313	0	0
84617	24.7066	-1.96466	0.448168	-4.38375	1.16653e-05	8.13e-05	TUBB6	chr18	12307668	12326616	+	4.08991	0	0
541565	7.20222	-6.06914	1.38453	-4.38352	1.16774e-05	8.13e-05	C8orf58	chr8	22599598	22604142	+	4.08991	0	0
54778	12.3801	-4.95825	1.1312	-4.38318	1.16961e-05	8.14e-05	RNF111	chr15	58987662	59097419	+	4.08938	0	0
8662	15.8082	-2.70306	0.617119	-4.38013	1.18611e-05	8.25e-05	EIF3B	chr7	2354826	2380742	+	4.08355	0	0
10926	12.8493	-3.94162	0.899934	-4.3799	1.18732e-05	8.25e-05	DBF4	chr7	87876492	87909552	+	4.08355	0	0
51307	15.6546	-2.96825	0.677792	-4.37929	1.19068e-05	8.27e-05	FAM53C	chr5	138337556	138349729	+	4.08249	0	0
25788	21.146	-2.38929	0.545646	-4.37883	1.19316e-05	8.28e-05	RAD54B	chr8	94427715	94475115	-	4.08197	0	0
51645	13.588	-2.95076	0.674616	-4.37398	1.22002e-05	8.46e-05	PPIL1	chr6	36854829	36874803	-	4.07263	0	0
10049	24.262	-2.51951	0.576258	-4.37219	1.23008e-05	8.52e-05	DNAJB6	chr7	157337003	157417439	+	4.06956	0	0
5878	40.7685	-1.72528	0.394599	-4.37224	1.22976e-05	8.52e-05	RAB5C	chr17	42124978	42154989	-	4.06956	0	0
1314	25.7776	-1.89018	0.432526	-4.3701	1.2419e-05	8.59e-05	COPA	chr1	160288593	160343250	-	4.06601	0	0
7531	207.869	-0.923054	0.211207	-4.37038	1.24029e-05	8.59e-05	YWHAE	chr17	1344274	1400262	-	4.06601	0	0
5429	12.5881	-4.95671	1.1343	-4.36982	1.24348e-05	8.6e-05	POLH	chr6	43576184	43620523	+	4.0655	0	0
10210	28.6507	-2.12235	0.485823	-4.36856	1.25067e-05	8.64e-05	TOPORS	chr9	32540543	32552586	-	4.06349	0	0
2239	21.493	-2.18866	0.501141	-4.36735	1.25762e-05	8.68e-05	GPC4	chrX	133300102	133415489	-	4.06148	0	0
51427	13.0886	-3.12412	0.715321	-4.36744	1.25711e-05	8.68e-05	ZNF107	chr7	64666132	64687828	+	4.06148	0	0
79192	21.0102	-2.14914	0.492128	-4.36704	1.25939e-05	8.68e-05	IRX1	chr5	3595831	3601403	+	4.06148	0	0
11004	17.0951	-3.1604	0.723857	-4.36606	1.26509e-05	8.72e-05	KIF2C	chr1	44739836	44767766	+	4.05948	0	0
65080	16.8892	-2.64132	0.605026	-4.36564	1.26754e-05	8.73e-05	MRPL44	chr2	223957462	223967714	+	4.05899	0	0
10652	21.3521	-2.09037	0.478895	-4.36498	1.27133e-05	8.75e-05	YKT6	chr7	44200977	44214294	+	4.05799	0	0
163859	12.292	-4.32158	0.990086	-4.36486	1.27207e-05	8.75e-05	SDE2	chr1	225982701	225999343	-	4.05799	0	0
9815	6.66759	-5.95887	1.36542	-4.36412	1.27636e-05	8.77e-05	GIT2	chr12	109929803	109996368	-	4.057	0	0
1039	13.792	-2.99607	0.686745	-4.36271	1.28462e-05	8.83e-05	CDR2	chr16	22345935	22374619	-	4.05404	0	0
2776	60.8062	-1.68793	0.386938	-4.36226	1.28724e-05	8.84e-05	GNAQ	chr9	77716107	78031811	-	4.05355	0	0
3858	27.6741	-1.97997	0.45394	-4.36174	1.29032e-05	8.85e-05	KRT10	chr17	40818116	40822614	-	4.05306	0	0
1477	12.2395	-4.93936	1.13262	-4.361	1.29467e-05	8.88e-05	CSTF1	chr20	56392370	56406362	+	4.05159	0	0
54812	19.0255	-2.36101	0.541448	-4.36055	1.29736e-05	8.89e-05	AFTPH	chr2	64524327	64593004	+	4.0511	0	0
1979	11.2756	-4.1918	0.961375	-4.36021	1.29937e-05	8.9e-05	EIF4EBP2	chr10	70404144	70428618	+	4.05061	0	0
25940	21.6042	-2.16071	0.495579	-4.35998	1.30074e-05	8.9e-05	FAM98A	chr2	33583660	33599299	-	4.05061	0	0
10743	18.1783	-2.50659	0.574915	-4.35992	1.30108e-05	8.9e-05	RAI1	chr17	17681457	17811451	+	4.05061	0	0
55327	15.0698	-3.09702	0.71045	-4.35923	1.3052e-05	8.92e-05	LIN7C	chr11	27494417	27506769	-	4.04964	0	0
8930	12.4127	-4.94155	1.13372	-4.35871	1.30831e-05	8.94e-05	MBD4	chr3	129430947	129439948	-	4.04866	0	0
6929	20.1747	-2.25225	0.516761	-4.3584	1.31015e-05	8.94e-05	TCF3	chr19	1609291	1652615	-	4.04866	0	0
10818	20.0821	-2.26947	0.520877	-4.35702	1.31845e-05	9e-05	FRS2	chr12	69470387	69579791	+	4.04576	0	0
4953	88.6897	-1.1209	0.257272	-4.35689	1.31925e-05	9e-05	ODC1	chr2	10439967	10448327	-	4.04576	0	0
5862	22.5847	-2.12375	0.487537	-4.35609	1.32408e-05	9.02e-05	RAB2A	chr8	60516909	60623644	+	4.04479	0	0
9440	16.1335	-2.8987	0.665624	-4.35487	1.33147e-05	9.07e-05	MED17	chr11	93784281	93814963	+	4.04239	0	0
669	15.5085	-3.19849	0.73488	-4.3524	1.34658e-05	9.16e-05	BPGM	chr7	134646778	134679815	+	4.0381	0	0
2926	16.765	-2.49714	0.573737	-4.35241	1.34647e-05	9.16e-05	GRSF1	chr4	70815782	70839890	-	4.0381	0	0
26994	16.8723	-3.54317	0.814259	-4.3514	1.35271e-05	9.2e-05	RNF11	chr1	51236272	51273447	+	4.03621	0	0
3276	40.8027	-2.19611	0.504814	-4.35033	1.3593e-05	9.23e-05	PRMT1	chr19	49677151	49688450	+	4.0348	0	0
9917	13.9496	-2.81023	0.646043	-4.34991	1.36191e-05	9.25e-05	FAM20B	chr1	179025803	179076567	+	4.03386	0	0
221178	12.3587	-3.25392	0.748321	-4.34829	1.37202e-05	9.31e-05	SPATA13	chr13	24160719	24035033	+	4.03105	0	0
23524	22.5537	-2.25146	0.517864	-4.34759	1.37642e-05	9.33e-05	SRRM2	chr16	2752637	2771412	+	4.03012	0	0
143384	16.0263	-3.02479	0.696443	-4.3432	1.40421e-05	9.52e-05	CACUL1	chr10	118676410	118754970	-	4.02136	0	0
55608	17.9687	-2.39232	0.551179	-4.34037	1.4224e-05	9.63e-05	ANKRD10	chr13	110892697	110915069	-	4.01637	0	0
57541	21.8717	-2.61877	0.603432	-4.3398	1.42613e-05	9.65e-05	ZNF398	chr7	149126407	149183026	+	4.01547	0	0
8408	6.46836	-5.9028	1.36024	-4.33953	1.42789e-05	9.66e-05	ULK1	chr12	131894621	131923150	+	4.01502	0	0
22834	15.3377	-2.63853	0.608146	-4.33864	1.43364e-05	9.69e-05	ZNF652	chr17	49289229	49362250	-	4.01368	0	0
63967	12.4582	-3.57814	0.824699	-4.33872	1.43312e-05	9.69e-05	CLSPN	chr1	35732111	35769978	-	4.01368	0	0
4603	10.493	-5.61051	1.2935	-4.33745	1.44145e-05	9.73e-05	MYBL1	chr8	66562174	66613218	-	4.01189	0	0
5567	14.2808	-3.01588	0.695427	-4.33673	1.44617e-05	9.76e-05	PRKACB	chr1	84164183	84205437	+	4.01055	0	0
5708	59.5383	-1.7156	0.39564	-4.33627	1.4492e-05	9.77e-05	PSMD2	chr3	184300580	184309050	+	4.01011	0	0
10092	32.0401	-1.86891	0.431072	-4.33549	1.45436e-05	9.8e-05	ARPC5	chr1	183620845	183635783	-	4.00877	0	0
4733	11.5906	-4.21169	0.971482	-4.33533	1.45543e-05	9.8e-05	DRG1	chr22	31399603	31434452	+	4.00877	0	0
9266	15.5902	-2.63112	0.606926	-4.33516	1.45654e-05	9.8e-05	CYTH2	chr19	48469368	48482314	+	4.00877	0	0
23642	97.9698	-1.82747	0.421673	-4.33386	1.46518e-05	9.86e-05	SNHG1	chr11	62851977	62855885	-	4.00612	0	0
2122	11.9869	-3.50599	0.809063	-4.33339	1.46832e-05	9.87e-05	MECOM	chr3	169083498	169146305	-	4.00568	0	0
10425	20.837	-2.32587	0.536866	-4.33231	1.4755e-05	9.9e-05	ARIH2	chr3	48918841	48986382	+	4.00436	0	0
84342	10.2405	-5.57877	1.28763	-4.3326	1.47358e-05	9.9e-05	COG8	chr16	69332582	69339564	-	4.00436	0	0
5688	34.5712	-1.60206	0.369796	-4.33229	1.47569e-05	9.9e-05	PSMA7	chr20	62136732	62143394	-	4.00436	0	0
27333	20.7727	-2.41449	0.557312	-4.33238	1.47506e-05	9.9e-05	GOLIM4	chr3	168008695	168095924	-	4.00436	0	0
51010	12.0108	-4.91262	1.13425	-4.33115	1.4833e-05	9.94e-05	EXOSC3	chr9	37779713	37785064	-	4.00261	0	0
819	20.7444	-2.50314	0.578036	-4.33043	1.48819e-05	9.97e-05	CAMLG	chr5	134738547	134752153	+	4.0013	0	0
23383	12.2193	-3.84615	0.888308	-4.32975	1.49278e-05	9.99e-05	MAU2	chr19	19320828	19358754	+	4.00043	0	0
57169	12.2746	-3.8642	0.893225	-4.32612	1.51756e-05	0.000101522	ZNFX1	chr20	49245900	49278057	-	3.99344	0	0
25831	12.0529	-4.90018	1.1329	-4.32534	1.52294e-05	0.00010182	HECTD1	chr14	31100116	31207793	-	3.99217	0	0
55872	18.0409	-2.47916	0.573399	-4.32361	1.53493e-05	0.000102497	PBK	chr8	27809623	27837817	-	3.98929	0	0
64969	19.7129	-2.55743	0.591933	-4.32048	1.55692e-05	0.000103902	MRPS5	chr2	95085390	95121808	-	3.98338	0	0
6175	87.2453	-1.11152	0.257288	-4.32014	1.55929e-05	0.000103997	RPLP0	chr12	120196698	120201211	-	3.98298	0	0
6836	25.8976	-1.84494	0.427301	-4.31766	1.57694e-05	0.000105111	SURF4	chr9	133361448	133376060	-	3.97835	0	0
160418	6.69746	-5.9598	1.3806	-4.31682	1.58296e-05	0.000105448	TMTC3	chr12	88142306	88199887	+	3.97696	0	0
3170	6.4149	-5.89299	1.36585	-4.31453	1.59946e-05	0.000106482	FOXA2	chr20	22581003	22585490	-	3.97272	0	0
5861	21.9772	-2.23506	0.518156	-4.31348	1.60702e-05	0.000106921	RAB1A	chr2	65086853	65130301	-	3.97094	0	0
84191	15.4531	-2.66366	0.617696	-4.31226	1.61597e-05	0.000107439	CIAO2A	chr15	64072558	64094008	-	3.96884	0	0
120534	13.9205	-3.00842	0.697662	-4.31215	1.61678e-05	0.000107439	ARL14EP	chr11	30323103	30338223	+	3.96884	0	0
94039	16.1879	-3.48005	0.807281	-4.31083	1.62646e-05	0.000108017	ZNF101	chr19	19668152	19683506	+	3.96651	0	0
8766	26.1601	-2.05105	0.475887	-4.30995	1.63293e-05	0.000108381	RAB11A	chr15	65869490	65891986	+	3.96505	0	0
85028	35.7761	-1.59709	0.370721	-4.30806	1.64694e-05	0.000109245	SNHG12	chr1	28578537	28581873	-	3.9616	0	0
7342	14.3694	-3.25226	0.755084	-4.30716	1.65367e-05	0.000109625	UBP1	chr3	33388335	33440405	-	3.96009	0	0
79102	13.4436	-3.40196	0.78988	-4.30694	1.65531e-05	0.000109668	RNF26	chr11	119334526	119337309	+	3.95992	0	0
57552	17.7961	-2.46335	0.572515	-4.30268	1.68744e-05	0.000111729	NCEH1	chr3	172630248	172711067	-	3.95183	0	0
7637	9.946	-5.53997	1.28765	-4.3024	1.68955e-05	0.000111734	ZNF84	chr12	133037508	133063304	+	3.95181	0	0
27342	11.447	-3.78334	0.879337	-4.3025	1.68885e-05	0.000111734	RABGEF1	chr7	66682165	66811461	+	3.95181	0	0
9926	12.239	-3.54683	0.824426	-4.30218	1.69125e-05	0.000111779	LPGAT1	chr1	211743456	211830763	-	3.95164	0	0
1432	12.792	-3.2924	0.765342	-4.30188	1.69358e-05	0.000111866	MAPK14	chr6	36027676	36111236	+	3.9513	0	0
162989	13.3266	-3.40806	0.792256	-4.30171	1.69482e-05	0.000111881	DEDD2	chr19	42198597	42217677	-	3.95124	0	0
1719	99.6846	-1.05338	0.244913	-4.30103	1.70006e-05	0.000112148	DHFR	chr5	80626225	80654983	-	3.95021	0	0
81034	11.7581	-3.80348	0.884341	-4.30092	1.70092e-05	0.000112148	SLC25A32	chr8	103398637	103415335	-	3.95021	0	0
29078	11.1491	-4.15666	0.966682	-4.29993	1.70855e-05	0.000112584	NDUFAF4	chr6	96889314	96897891	-	3.94852	0	0
9743	11.6286	-3.78825	0.881071	-4.29959	1.71114e-05	0.000112687	ARHGAP32	chr11	128965059	129024188	-	3.94813	0	0
6599	25.0095	-1.93235	0.449475	-4.29914	1.71464e-05	0.00011285	SMARCC1	chr3	47585269	47781893	-	3.9475	0	0
23208	35.7788	-1.58175	0.367951	-4.29879	1.7173e-05	0.000112957	SYT11	chr1	155859566	155885199	+	3.94709	0	0
2564	9.93203	-5.53362	1.28855	-4.29446	1.75115e-05	0.000115115	GABRE	chrX	151953123	151974676	-	3.93887	0	0
9587	20.9587	-2.9622	0.690076	-4.29257	1.76614e-05	0.00011603	MAD2L1BP	chr6	43629541	43640941	+	3.93543	0	0
64146	9.94642	-5.53626	1.28985	-4.29218	1.76925e-05	0.000116165	PDF	chr16	69326912	69330588	-	3.93492	0	0
56616	13.028	-3.12992	0.729247	-4.292	1.77074e-05	0.000116193	DIABLO	chr12	122207661	122226568	-	3.93482	0	0
23506	11.6105	-4.86563	1.13376	-4.29157	1.77412e-05	0.000116346	BICRAL	chr6	42746986	42868560	+	3.93425	0	0
26031	36.0841	-2.35597	0.549084	-4.29073	1.78087e-05	0.000116719	OSBPL3	chr7	24796540	24892621	-	3.93286	0	0
8570	95.1953	-1.41781	0.330476	-4.2902	1.7851e-05	0.000116926	KHSRP	chr19	6413101	6424811	-	3.93209	0	0
11228	19.6354	-2.89166	0.674112	-4.28958	1.79009e-05	0.000117183	RASSF8	chr12	26052563	26079889	+	3.93114	0	0
9533	13.9193	-2.80355	0.653608	-4.28934	1.79206e-05	0.000117242	POLR1C	chr6	43517023	43521508	+	3.93092	0	0
157570	11.7367	-4.86148	1.13349	-4.28897	1.79506e-05	0.000117369	ESCO2	chr8	27774553	27805289	+	3.93045	0	0
8493	18.6607	-2.8059	0.654358	-4.28801	1.80278e-05	0.000117803	PPM1D	chr17	60600192	60666279	+	3.92884	0	0
1786	21.119	-2.57466	0.600609	-4.28675	1.81308e-05	0.000118406	DNMT1	chr19	10133345	10194953	-	3.92663	0	0
93487	38.7384	-1.56238	0.364487	-4.28651	1.81503e-05	0.000118462	MAPK1IP1L	chr14	55051646	55070194	+	3.92642	0	0
348654	11.654	-4.84604	1.13074	-4.28573	1.8214e-05	0.000118807	GEN1	chr2	17754137	17788946	+	3.92516	0	0
9520	27.1796	-1.82543	0.426019	-4.28485	1.82866e-05	0.000119211	NPEPPS	chr17	47522932	47623276	+	3.92368	0	0
25836	13.2455	-3.68124	0.859256	-4.28422	1.8338e-05	0.000119475	NIPBL	chr5	36876768	37066413	+	3.92272	0	0
6141	49.9463	-1.37196	0.320278	-4.28365	1.83851e-05	0.000119711	RPL18	chr19	48615330	48619178	-	3.92187	0	0
123920	11.2688	-3.76267	0.878442	-4.28335	1.84104e-05	0.000119804	CMTM3	chr16	66603995	66613893	+	3.92153	0	0
163786	6.21671	-5.84421	1.36455	-4.28289	1.8448e-05	0.000119978	SASS6	chr1	100083569	100132930	-	3.9209	0	0
25926	27.1759	-2.53684	0.592448	-4.28197	1.85244e-05	0.000120403	NOL11	chr17	67717832	67744531	+	3.91936	0	0
9711	11.4725	-4.82446	1.12752	-4.27884	1.8787e-05	0.000122038	RUBCN	chr3	197668866	197736904	-	3.9135	0	0
1267	72.9492	-1.20194	0.280923	-4.27855	1.88114e-05	0.000122124	CNP	chr17	41967796	41977740	+	3.9132	0	0
9023	10.3986	-5.60225	1.30998	-4.27661	1.89764e-05	0.000123122	CH25H	chr10	89205628	89207317	-	3.90966	0	0
22850	12.9581	-3.35165	0.783762	-4.27636	1.89971e-05	0.000123184	ADNP2	chr18	80109261	80140345	+	3.90945	0	0
6198	13.7503	-2.98352	0.697714	-4.27613	1.9017e-05	0.00012324	RPS6KB1	chr17	59893045	59950572	+	3.90925	0	0
64224	13.8858	-3.004	0.702729	-4.27476	1.91339e-05	0.000123924	HERPUD2	chr7	35632659	35695135	-	3.90684	0	0
7919	21.5309	-2.50762	0.586736	-4.27384	1.92137e-05	0.000124294	DDX39B	chr6	31530225	31542003	-	3.90555	0	0
100532737	21.5309	-2.50762	0.586736	-4.27384	1.92137e-05	0.000124294	ATP6V1G2-DDX39B	chr6	31530218	31546848	-	3.90555	0	0
5612	16.7336	-2.64023	0.617814	-4.2735	1.92429e-05	0.000124411	THAP12	chr11	76349956	76380965	-	3.90514	0	0
22954	13.5475	-2.96368	0.693741	-4.27202	1.93707e-05	0.000125116	TRIM32	chr9	116687304	116701300	+	3.90269	0	0
5810	16.6243	-2.7748	0.649534	-4.27198	1.93748e-05	0.000125116	RAD1	chr5	34905260	34915504	-	3.90269	0	0
55839	18.323	-2.42416	0.567615	-4.27079	1.94784e-05	0.000125711	CENPN	chr16	81006497	81022882	+	3.90063	0	0
23521	45.4416	-1.59484	0.373475	-4.27028	1.95226e-05	0.000125922	RPL13A	chr19	49487553	49492307	+	3.8999	0	0
9775	16.0171	-2.54012	0.595013	-4.26902	1.96335e-05	0.000126414	EIF4A3	chr17	80134369	80147128	-	3.8982	0	0
7155	11.704	-3.79231	0.888289	-4.26923	1.96152e-05	0.000126414	TOP2B	chr3	25597904	25664499	-	3.8982	0	0
6399	12.3653	-3.26918	0.765784	-4.26906	1.96295e-05	0.000126414	TRAPPC2	chrX	13712244	13734635	-	3.8982	0	0
9618	13.6957	-2.76702	0.648236	-4.26853	1.96763e-05	0.000126616	TRAF4	chr17	28744010	28750956	+	3.89751	0	0
28987	14.9137	-3.10784	0.72824	-4.2676	1.97589e-05	0.000127073	NOB1	chr16	69741870	69754968	-	3.89595	0	0
51639	26.8621	-2.10686	0.493824	-4.26642	1.98637e-05	0.000127672	SF3B6	chr2	24067585	24076326	-	3.8939	0	0
51719	17.2869	-2.44051	0.572189	-4.26521	1.99716e-05	0.00012829	CAB39	chr2	230713547	230821075	+	3.89181	0	0
2355	20.4274	-2.27158	0.532604	-4.26505	1.99854e-05	0.000128304	FOSL2	chr2	28392857	28417317	+	3.89176	0	0
4848	13.8032	-2.98574	0.700137	-4.26451	2.00343e-05	0.000128543	CNOT2	chr12	70243029	70354993	+	3.89095	0	0
9863	13.0366	-3.37603	0.791956	-4.26289	2.01796e-05	0.000129399	MAGI2	chr7	78017054	79453667	-	3.88807	0	0
25799	10.0893	-5.56122	1.30462	-4.26271	2.0196e-05	0.000129429	ZNF324	chr19	58467079	58475436	+	3.88797	0	0
57546	14.2583	-2.81483	0.660564	-4.26125	2.0329e-05	0.000130206	PDP2	chr16	66880514	66891099	+	3.88537	0	0
55055	11.9076	-3.20274	0.752193	-4.25787	2.06386e-05	0.000132111	ZWILCH	chr15	66505325	66550130	+	3.87906	0	0
80820	5.95357	-5.78661	1.35923	-4.25728	2.06929e-05	0.000132179	EEPD1	chr7	36153253	36301538	+	3.87884	0	0
81844	19.2556	-2.38872	0.561115	-4.2571	2.07094e-05	0.000132179	TRIM56	chr7	101085480	101097967	+	3.87884	0	0
57584	17.1868	-2.29224	0.538441	-4.25717	2.07029e-05	0.000132179	ARHGAP21	chr10	24583613	24622843	-	3.87884	0	0
6189	48.7042	-1.46383	0.343853	-4.25713	2.07073e-05	0.000132179	RPS3A	chr4	151099627	151104205	+	3.87884	0	0
55916	13.8878	-2.95705	0.694592	-4.25725	2.06958e-05	0.000132179	NXT2	chrX	109536843	109544698	+	3.87884	0	0
9512	13.7277	-2.98573	0.701517	-4.25611	2.08013e-05	0.000132689	PMPCB	chr7	103297434	103314686	+	3.87717	0	0
23008	14.0214	-3.03053	0.712232	-4.25497	2.09072e-05	0.000133287	KLHDC10	chr7	130070533	130135705	+	3.87521	0	0
861	29.9067	-1.7745	0.417165	-4.25372	2.10244e-05	0.000133929	RUNX1	chr21	34787800	35049298	-	3.87313	0	0
51105	12.9785	-3.36293	0.790602	-4.25364	2.10324e-05	0.000133929	PHF20L1	chr8	132775387	132848807	+	3.87313	0	0
55862	13.6181	-2.98118	0.700897	-4.25338	2.1057e-05	0.000134008	ECHDC1	chr6	127288711	127343609	-	3.87287	0	0
4734	12.4252	-3.55723	0.836501	-4.25252	2.11381e-05	0.000134446	NEDD4	chr15	55826918	55917131	-	3.87145	0	0
10286	14.5935	-3.83158	0.901204	-4.25163	2.12225e-05	0.000134905	BCAS2	chr1	114567559	114581615	-	3.86997	0	0
387032	6.61559	-5.95176	1.40007	-4.25103	2.12787e-05	0.000135184	ZKSCAN4	chr6	28241696	28252269	-	3.86907	0	0
2137	19.6205	-2.19096	0.515462	-4.25048	2.13315e-05	0.000135441	EXTL3	chr8	28701500	28753687	+	3.86825	0	0
23451	21.4959	-2.20409	0.518606	-4.25002	2.13754e-05	0.000135641	SF3B1	chr2	197418796	197435028	-	3.86761	0	0
125144	68.4958	-1.30294	0.306681	-4.24852	2.15183e-05	0.000136469	SNHG29	chr17	16438986	16442026	+	3.86497	0	0
3832	21.9062	-2.22159	0.523109	-4.24691	2.16744e-05	0.000137379	KIF11	chr10	92593129	92655395	+	3.86208	0	0
58508	18.2932	-2.80908	0.661739	-4.24499	2.186e-05	0.000138476	KMT2C	chr7	152134924	152436003	-	3.85863	0	0
7726	13.3813	-3.40038	0.801254	-4.24382	2.19748e-05	0.000139123	TRIM26	chr6	30184454	30213406	-	3.8566	0	0
4204	11.5471	-3.43846	0.810307	-4.2434	2.20157e-05	0.000139302	MECP2	chrX	154021572	154097731	-	3.85604	0	0
5997	41.7473	-2.03424	0.479539	-4.24207	2.21472e-05	0.000140053	RGS2	chr1	192809038	192812275	+	3.85371	0	0
51082	11.8677	-3.20554	0.755695	-4.24184	2.21693e-05	0.000140112	POLR1D	chr13	27620742	27667411	+	3.85352	0	0
80204	11.7602	-4.88697	1.15262	-4.23989	2.23629e-05	0.000141254	FBXO11	chr2	47806919	47888719	-	3.85	0	0
390980	15.6906	-2.65469	0.626232	-4.23915	2.24369e-05	0.00014164	ZNF805	chr19	57240631	57262728	+	3.84881	0	0
60313	11.8973	-3.47617	0.820061	-4.23892	2.24601e-05	0.000141705	GPBP1L1	chr1	45627303	45686533	-	3.84861	0	0
976	12.1915	-3.55037	0.837607	-4.23871	2.2481e-05	0.000141756	ADGRE5	chr19	14381143	14408723	+	3.84846	0	0
126731	11.469	-4.80515	1.13384	-4.23796	2.25562e-05	0.000142148	CCSAP	chr1	229321014	229343047	-	3.84726	0	0
23142	11.2956	-4.81587	1.13648	-4.23754	2.25978e-05	0.000142328	DCUN1D4	chr4	51843152	51916837	+	3.84671	0	0
2070	12.2814	-3.26338	0.770233	-4.23687	2.26652e-05	0.000142671	EYA4	chr6	133241498	133532120	+	3.84566	0	0
80346	21.1828	-2.05375	0.484798	-4.2363	2.27231e-05	0.000142954	REEP4	chr8	22138019	22141907	-	3.8448	0	0
54765	25.4363	-2.44733	0.577829	-4.23539	2.28156e-05	0.000143453	TRIM44	chr11	35662774	35818007	+	3.84329	0	0
10970	65.1137	-1.21267	0.286355	-4.23485	2.28705e-05	0.000143716	CKAP4	chr12	106237880	106248020	-	3.84249	0	0
829	36.7896	-1.52652	0.360522	-4.23418	2.29388e-05	0.000144063	CAPZA1	chr1	112619831	112671614	+	3.84145	0	0
9802	33.5865	-1.74031	0.411099	-4.23331	2.30272e-05	0.000144535	DAZAP2	chr12	51238723	51243933	+	3.84003	0	0
5775	9.52229	-5.47134	1.29256	-4.23297	2.3063e-05	0.000144677	PTPN4	chr2	119759921	119984898	+	3.8396	0	0
64332	44.2459	-1.68891	0.399089	-4.23192	2.31707e-05	0.00014527	NFKBIZ	chr3	101827989	101861022	+	3.83782	0	0
8202	11.7799	-3.47385	0.821083	-4.23081	2.32851e-05	0.000145904	NCOA3	chr20	47501886	47656870	+	3.83593	0	0
7468	24.7352	-1.97098	0.466023	-4.22937	2.34345e-05	0.000146756	NSD2	chr4	1871392	1982207	+	3.8334	0	0
9921	16.6765	-2.78291	0.658235	-4.22783	2.35959e-05	0.000147683	RNF10	chr12	120534355	120577588	+	3.83067	0	0
6045	10.7116	-3.67733	0.870138	-4.22614	2.37732e-05	0.000148708	RNF2	chr1	185045557	185102603	+	3.82767	0	0
5087	21.9774	-2.51476	0.59511	-4.22571	2.3819e-05	0.000148826	PBX1	chr1	164559359	164851831	+	3.82732	0	0
5238	15.0002	-2.59164	0.613303	-4.22571	2.38193e-05	0.000148826	PGM3	chr6	83164873	83193265	-	3.82732	0	0
57092	20.153	-2.18707	0.517607	-4.22534	2.38582e-05	0.000148985	PCNP	chr3	101574093	101594466	+	3.82686	0	0
7272	12.1748	-3.84782	0.910924	-4.22408	2.39914e-05	0.000149732	TTK	chr6	80004604	80042527	+	3.82469	0	0
26092	12.2638	-3.25953	0.77171	-4.22377	2.40248e-05	0.000149855	TOR1AIP1	chr1	179882041	179920077	+	3.82433	0	0
4281	49.0492	-2.07841	0.492214	-4.22257	2.41535e-05	0.000150486	MID1	chrX	10445555	10833683	-	3.8225	0	0
57492	22.3928	-2.32668	0.551002	-4.22263	2.41471e-05	0.000150486	ARID1B	chr6	157036426	157210779	+	3.8225	0	0
727956	11.0843	-4.77153	1.13048	-4.22079	2.43445e-05	0.000151505	SDHAP2	chr3	195658038	195688864	+	3.81957	0	0
64784	9.82697	-5.51884	1.30754	-4.22079	2.43442e-05	0.000151505	CRTC3	chr15	90529922	90645345	+	3.81957	0	0
4790	16.1946	-2.67855	0.634719	-4.22006	2.44234e-05	0.000151909	NFKB1	chr4	102501358	102617302	+	3.81842	0	0
64393	33.286	-2.00413	0.475166	-4.21774	2.46759e-05	0.000153306	ZMAT3	chr3	179017224	179071809	-	3.81444	0	0
10437	108.552	1.02911	0.243994	4.21775	2.46748e-05	0.000153306	IFI30	chr19	18173812	18178117	+	3.81444	0	0
4710	19.4118	-2.21696	0.525837	-4.21606	2.48605e-05	0.000154366	NDUFB4	chr3	120596335	120602507	+	3.81145	0	0
1802	6.31069	-5.86372	1.39093	-4.21568	2.49021e-05	0.000154537	DPH2	chr1	43970009	43973369	+	3.81097	0	0
1998	19.9832	-2.36428	0.5613	-4.21216	2.52939e-05	0.000156791	ELF2	chr4	139057716	139177218	-	3.80468	0	0
10019	11.9008	-3.51348	0.834111	-4.21225	2.52845e-05	0.000156791	SH2B3	chr12	111434861	111451623	+	3.80468	0	0
64768	11.6701	-4.25902	1.01131	-4.2114	2.53788e-05	0.000157228	IPPK	chr9	92613182	92670131	-	3.80347	0	0
4067	15.0238	-2.60204	0.618239	-4.20878	2.5675e-05	0.000158884	LYN	chr8	55879834	56014169	+	3.79892	0	0
10550	36.4243	-1.74525	0.414664	-4.20882	2.56703e-05	0.000158884	ARL6IP5	chr3	69084936	69106092	+	3.79892	0	0
667	15.3148	-2.47274	0.587608	-4.20814	2.57479e-05	0.000159176	DST	chr6	56457995	56843647	-	3.79812	0	0
79017	32.547	-1.65569	0.393453	-4.20811	2.57512e-05	0.000159176	GGCT	chr7	30496620	30504829	-	3.79812	0	0
9673	9.38778	-5.4514	1.2958	-4.20698	2.58811e-05	0.000159889	SLC25A44	chr1	156194103	156212796	+	3.79618	0	0
8266	12.659	-3.28415	0.78074	-4.20646	2.59406e-05	0.000160167	UBL4A	chrX	154483716	154486615	-	3.79543	0	0
2071	11.8789	-3.21005	0.763282	-4.20559	2.60404e-05	0.000160692	ERCC3	chr2	127257289	127294144	-	3.79401	0	0
873	27.281	-1.77521	0.422138	-4.20528	2.60763e-05	0.000160823	CBR1	chr21	36070023	36073164	+	3.79365	0	0
57616	23.8697	-2.57446	0.612355	-4.20419	2.62019e-05	0.000161416	TSHZ3	chr19	31274944	31349436	-	3.79205	0	0
3609	25.141	-1.9888	0.473044	-4.20426	2.61932e-05	0.000161416	ILF3	chr19	10654345	10685765	+	3.79205	0	0
51434	11.3238	-3.39925	0.808665	-4.20353	2.62781e-05	0.000161796	ANAPC7	chr12	110375466	110403730	-	3.79103	0	0
81565	11.2989	-4.82003	1.1467	-4.20339	2.62948e-05	0.000161807	NDEL1	chr17	8435883	8468163	+	3.791	0	0
158293	12.7059	-3.05111	0.726053	-4.20233	2.6418e-05	0.000162376	FAM120AOS	chr9	93443331	93451608	-	3.78948	0	0
81559	17.1172	-2.84462	0.676893	-4.20247	2.64023e-05	0.000162376	TRIM11	chr1	228393675	228406835	-	3.78948	0	0
9125	22.8822	-2.38444	0.567425	-4.20222	2.64315e-05	0.000162376	CNOT9	chr2	218568838	218597076	+	3.78948	0	0
55659	9.36522	-5.45261	1.2984	-4.19949	2.6752e-05	0.000164253	ZNF416	chr19	57571565	57578911	-	3.78449	0	0
55249	6.403	-5.89952	1.40523	-4.19826	2.68969e-05	0.000165046	YY1AP1	chr1	155659441	155688973	-	3.78239	0	0
63915	5.98719	-5.78778	1.37873	-4.19791	2.6939e-05	0.000165046	BLOC1S5	chr6	8013566	8064389	-	3.78239	0	0
55181	17.7067	-2.45818	0.585546	-4.19811	2.69156e-05	0.000165046	SMG8	chr17	59210009	59215250	+	3.78239	0	0
80010	17.7245	-2.72671	0.649542	-4.19789	2.69413e-05	0.000165046	RMI1	chr9	83980804	84004072	+	3.78239	0	0
5925	12.0229	-3.19217	0.760485	-4.19754	2.69825e-05	0.000165206	RB1	chr13	48303746	48481890	+	3.78197	0	0
3727	112.548	-1.44503	0.34427	-4.19738	2.70015e-05	0.00016523	JUND	chr19	18279693	18281622	-	3.78191	0	0
83460	41.8439	-1.59675	0.380508	-4.19636	2.71238e-05	0.000165886	EMC6	chr17	3668722	3669665	+	3.78019	0	0
10929	17.3251	-2.29888	0.547915	-4.19569	2.72039e-05	0.000166283	SRSF8	chr11	95066876	95071224	+	3.77915	0	0
84271	18.8481	-2.35558	0.561502	-4.19513	2.72712e-05	0.000166602	POLDIP3	chr22	42583720	42614883	-	3.77832	0	0
1736	20.6952	-2.20316	0.525434	-4.19304	2.75245e-05	0.000168056	DKC1	chrX	154762863	154777689	+	3.77455	0	0
7286	18.1284	-2.38651	0.569416	-4.19116	2.77532e-05	0.000169358	TUFT1	chr1	151540308	151583583	+	3.77119	0	0
11163	55.7529	-1.83051	0.436807	-4.19065	2.78154e-05	0.000169643	NUDT4	chr12	93378577	93408146	+	3.77046	0	0
10000	11.7418	-3.81537	0.910602	-4.18994	2.79022e-05	0.000170078	AKT3	chr1	243499718	243843282	-	3.76935	0	0
4087	14.0106	-2.81925	0.673072	-4.18863	2.8064e-05	0.000170969	SMAD2	chr18	47808956	47930659	-	3.76708	0	0
84662	13.7138	-2.77542	0.662775	-4.18757	2.81957e-05	0.000171617	GLIS2	chr16	4314760	4339595	+	3.76544	0	0
57019	10.3198	-4.05997	0.969539	-4.18752	2.82015e-05	0.000171617	CIAPIN1	chr16	57428168	57447385	-	3.76544	0	0
83667	18.9332	-2.43982	0.582693	-4.18715	2.82474e-05	0.000171801	SESN2	chr1	28259517	28282491	+	3.76497	0	0
126382	5.77481	-5.75021	1.37355	-4.18639	2.83424e-05	0.000172283	NR2C2AP	chr19	19201410	19203414	-	3.76376	0	0
1376	11.886	-3.47132	0.829311	-4.18578	2.84186e-05	0.00017265	CPT2	chr1	53196823	53214197	+	3.76283	0	0
55905	17.9874	-2.50669	0.599011	-4.18472	2.85517e-05	0.000173363	RNF114	chr20	49936396	49953885	+	3.76104	0	0
4851	11.4226	-3.41695	0.816676	-4.18397	2.86458e-05	0.000173839	NOTCH1	chr9	136494432	136546048	-	3.75985	0	0
147007	13.7361	-2.94931	0.70512	-4.18271	2.88055e-05	0.000174615	TMEM199	chr17	28357646	28363683	+	3.75792	0	0
10778	14.682	-2.55409	0.61063	-4.18272	2.88044e-05	0.000174615	ZNF271P	chr18	35290271	35310766	+	3.75792	0	0
6132	29.4682	-1.69153	0.404463	-4.18217	2.88744e-05	0.000174936	RPL8	chr8	144789768	144792390	-	3.75712	0	0
285672	13.2551	-2.90839	0.69548	-4.18185	2.89153e-05	0.000175086	SREK1IP1	chr5	64718150	64768691	-	3.75675	0	0
6941	13.6788	-2.99302	0.715913	-4.18071	2.90598e-05	0.000175865	TCF19	chr6	31158588	31164215	+	3.75482	0	0
7678	10.6431	-4.09033	0.978613	-4.17972	2.91863e-05	0.000176436	ZNF124	chr1	247121974	247172038	-	3.75341	0	0
4548	11.8808	-3.21023	0.768038	-4.17978	2.91787e-05	0.000176436	MTR	chr1	236795280	236903981	+	3.75341	0	0
3659	16.4777	-2.59097	0.620147	-4.178	2.9409e-05	0.000177684	IRF1	chr5	132481608	132490773	-	3.75035	0	0
23534	52.0085	-1.47813	0.353835	-4.17746	2.94776e-05	0.000178001	TNPO3	chr7	128954179	129055173	-	3.74958	0	0
23119	12.6924	-3.07424	0.736055	-4.17664	2.95846e-05	0.000178549	HIC2	chr22	21417370	21451461	+	3.74824	0	0
51530	9.50557	-5.47384	1.31081	-4.17591	2.96795e-05	0.000179023	ZC3HC1	chr7	130018285	130051374	-	3.74709	0	0
3214	16.1684	-2.54398	0.609247	-4.17562	2.97178e-05	0.000179155	HOXB4	chr17	48575506	48578350	-	3.74677	0	0
56900	14.037	-2.78297	0.666503	-4.17548	2.97361e-05	0.000179167	TMEM167B	chr1	109090763	109096934	+	3.74674	0	0
2059	10.7886	-4.73551	1.13478	-4.17307	3.00517e-05	0.000180969	EPS8	chr12	15620135	15789388	-	3.7424	0	0
5922	11.0084	-3.71241	0.889795	-4.17221	3.01659e-05	0.000181558	RASA2	chr3	141487026	141615344	+	3.74098	0	0
1236	5.74202	-5.7378	1.37597	-4.17	3.04602e-05	0.000183229	CCR7	chr17	40553769	40565472	-	3.73701	0	0
8853	13.6866	-2.97189	0.712889	-4.16879	3.06221e-05	0.000184102	ASAP2	chr2	9206764	9405678	+	3.73494	0	0
144348	15.4774	-2.52663	0.60619	-4.16805	3.07222e-05	0.000184602	ZNF664	chr12	123973214	124015427	+	3.73376	0	0
23612	11.3926	-3.79663	0.911053	-4.16729	3.08237e-05	0.000185058	PHLDA3	chr1	201464277	201469171	-	3.73269	0	0
6645	18.5885	-2.29088	0.549737	-4.16723	3.08317e-05	0.000185058	SNTB2	chr16	69187146	69309052	+	3.73269	0	0
6397	15.5856	-2.53579	0.608542	-4.16699	3.08648e-05	0.000185155	SEC14L1	chr17	77140968	77217099	+	3.73246	0	0
27095	10.7447	-4.72718	1.13464	-4.16623	3.09676e-05	0.00018567	TRAPPC3	chr1	36136568	36149486	-	3.73126	0	0
4706	23.717	-1.92693	0.462562	-4.16577	3.10302e-05	0.000185944	NDUFAB1	chr16	23581013	23596316	-	3.73062	0	0
84135	11.0916	-4.19601	1.00762	-4.16428	3.12338e-05	0.000187062	UTP15	chr5	73565740	73583380	+	3.72801	0	0
23189	14.6209	-2.55931	0.614711	-4.16343	3.13498e-05	0.000187587	KANK1	chr9	470290	746106	+	3.7268	0	0
25820	10.4136	-5.60603	1.34651	-4.16339	3.13557e-05	0.000187587	ARIH1	chr15	72474329	72602987	+	3.7268	0	0
22818	12.2435	-2.98612	0.717264	-4.16322	3.13796e-05	0.000187628	COPZ1	chr12	54325130	54351845	+	3.7267	0	0
81873	20.1887	-2.18975	0.526019	-4.16288	3.14264e-05	0.000187806	ARPC5L	chr9	124862129	124877733	+	3.72629	0	0
341640	11.2256	-3.71102	0.891756	-4.16147	3.162e-05	0.00018886	FREM2	chr13	38687076	38887130	+	3.72386	0	0
91775	15.1244	-2.89029	0.694636	-4.16087	3.17034e-05	0.000189255	NXPE3	chr3	101779663	101828231	+	3.72295	0	0
55028	9.03108	-5.39651	1.2974	-4.15948	3.18978e-05	0.000190312	C17orf80	chr17	73232660	73248956	+	3.72053	0	0
29761	5.60607	-5.70314	1.37135	-4.15879	3.19943e-05	0.000190784	USP25	chr21	15729933	15880064	+	3.71946	0	0
7095	16.2087	-2.44551	0.588332	-4.15668	3.2291e-05	0.000192449	SEC62	chr3	169966806	169998373	+	3.71568	0	0
81614	13.9395	-2.99549	0.72072	-4.15625	3.23518e-05	0.000192707	NIPA2	chr15	22838640	22868384	+	3.7151	0	0
55145	11.0183	-3.36069	0.808676	-4.1558	3.24156e-05	0.000192982	THAP1	chr8	42836673	42843331	-	3.71448	0	0
10902	16.0034	-2.7109	0.652458	-4.1549	3.25432e-05	0.000193466	BRD8	chr5	138156883	138178630	-	3.7134	0	0
55182	16.523	-2.79207	0.672002	-4.15485	3.25498e-05	0.000193466	RNF220	chr1	44405159	44651723	+	3.7134	0	0
4218	14.0368	-2.62908	0.632737	-4.15509	3.25166e-05	0.000193466	RAB8A	chr19	16111888	16134234	+	3.7134	0	0
2733	11.5394	-3.16616	0.762349	-4.15316	3.27912e-05	0.000194796	GLE1	chr9	128504718	128539877	+	3.71042	0	0
7374	20.6778	-2.03318	0.489576	-4.15294	3.28233e-05	0.00019488	UNG	chr12	109098171	109110992	+	3.71023	0	0
64793	9.23556	-5.4267	1.30677	-4.15275	3.28509e-05	0.000194939	CEP85	chr1	26234199	26278808	+	3.7101	0	0
4216	11.3678	-3.75536	0.904559	-4.1516	3.30166e-05	0.000195816	MAP3K4	chr6	160991726	161117385	+	3.70815	0	0
4784	23.8373	-2.08568	0.502579	-4.14996	3.3254e-05	0.000197118	NFIX	chr19	13024580	13098784	+	3.70527	0	0
132660	13.4098	-2.73629	0.659461	-4.14928	3.33528e-05	0.000197399	LIN54	chr4	82924603	83010823	-	3.70466	0	0
58493	5.57516	-5.69012	1.37134	-4.14931	3.33472e-05	0.000197399	INIP	chr9	112683925	112718117	-	3.70466	0	0
3093	27.0203	-1.88693	0.454762	-4.14926	3.33553e-05	0.000197399	UBE2K	chr4	39698135	39782790	+	3.70466	0	0
2181	44.5713	-1.74566	0.420763	-4.1488	3.34227e-05	0.000197691	ACSL3	chr2	222861035	222944638	+	3.70401	0	0
80028	5.5549	-5.68561	1.37068	-4.14802	3.35368e-05	0.000198152	FBXL18	chr7	5489176	5513809	-	3.703	0	0
84948	5.5549	-5.68561	1.37068	-4.14802	3.35368e-05	0.000198152	TIGD5	chr8	143597830	143603224	+	3.703	0	0
57103	13.0969	-2.70696	0.652681	-4.14745	3.36201e-05	0.000198538	TIGAR	chr12	4321212	4360024	+	3.70216	0	0
54542	13.6453	-2.78478	0.671554	-4.14677	3.37193e-05	0.000199016	RC3H2	chr9	122844557	122905359	-	3.70111	0	0
147660	5.88862	-5.77877	1.39366	-4.14646	3.37651e-05	0.000199113	ZNF578	chr19	52453552	52516878	+	3.7009	0	0
7156	12.2447	-3.00415	0.724517	-4.14642	3.37719e-05	0.000199113	TOP3A	chr17	18271428	18314994	-	3.7009	0	0
84172	13.5463	-3.17884	0.766882	-4.14515	3.39591e-05	0.000200109	POLR1B	chr2	112542464	112579818	+	3.69873	0	0
5371	9.10085	-5.41414	1.30665	-4.14352	3.42018e-05	0.000201431	PML	chr15	73994672	74036394	+	3.69587	0	0
64770	5.60648	-5.69692	1.37499	-4.14323	3.42445e-05	0.000201574	CCDC14	chr3	123913426	123961229	-	3.69557	0	0
11218	17.3056	-2.45327	0.592163	-4.1429	3.4294e-05	0.000201758	DDX20	chr1	111755900	111768000	+	3.69517	0	0
100216546	23.6845	-1.95486	0.471887	-4.14264	3.43324e-05	0.000201875	LINC01004	chr7	104981746	104991165	-	3.69492	0	0
92344	11.1797	-3.38586	0.817798	-4.14022	3.46977e-05	0.000203914	GORAB	chr1	170532165	170553834	+	3.69055	0	0
728066	25.0022	-2.01064	0.485876	-4.13817	3.50087e-05	0.000205632	FAM133DP	chr2	157378490	157380509	-	3.68691	0	0
10163	17.2039	-2.40886	0.582183	-4.13764	3.50901e-05	0.000205999	WASF2	chr1	27404229	27490167	-	3.68613	0	0
80139	10.4559	-4.06033	0.981407	-4.13725	3.51492e-05	0.000206236	ZNF703	chr8	37695781	37700019	+	3.68564	0	0
28960	6.1503	-5.83243	1.40999	-4.1365	3.52638e-05	0.000206798	DCPS	chr11	126304059	126350005	+	3.68445	0	0
80700	89.708	1.28509	0.310725	4.13578	3.5375e-05	0.00020734	UBXN6	chr19	4445005	4457794	-	3.68332	0	0
126298	13.5511	-2.94916	0.713215	-4.13502	3.54924e-05	0.000207917	IRGQ	chr19	43584366	43596135	-	3.68211	0	0
7372	13.9438	-2.63222	0.636691	-4.13422	3.56157e-05	0.000208528	UMPS	chr3	124730451	124749272	+	3.68084	0	0
3364	11.7136	-3.17474	0.768324	-4.13204	3.59561e-05	0.000210184	HUS1	chr7	47963287	47979615	-	3.6774	0	0
81931	10.3407	-4.06271	0.98318	-4.13221	3.5929e-05	0.000210184	ZNF93	chr19	19900945	19935575	+	3.6774	0	0
27249	25.0845	-2.17804	0.527098	-4.13213	3.59419e-05	0.000210184	MMADHC	chr2	149569636	149587775	-	3.6774	0	0
4729	20.9836	-2.40603	0.582372	-4.13143	3.60514e-05	0.000210629	NDUFV2	chr18	9102698	9134340	+	3.67648	0	0
163590	28.5517	-2.01942	0.488991	-4.12977	3.63131e-05	0.000212046	TOR1AIP2	chr1	179839975	179877803	-	3.67357	0	0
11065	110.897	-1.15344	0.279318	-4.12947	3.63604e-05	0.000212104	UBE2C	chr20	45812575	45816952	+	3.67345	0	0
55833	12.6196	-3.60714	0.873513	-4.12946	3.63617e-05	0.000212104	UBAP2	chr9	33921692	34048887	-	3.67345	0	0
90488	21.559	-2.40799	0.583254	-4.12855	3.65064e-05	0.000212834	TMEM263	chr12	106955721	106974035	+	3.67196	0	0
80339	5.49037	-5.67207	1.37453	-4.12655	3.68238e-05	0.000214571	PNPLA3	chr22	43923804	43947582	+	3.66843	0	0
63971	18.1627	-2.15878	0.523263	-4.12561	3.69748e-05	0.000215336	KIF13A	chr6	17763692	17987635	-	3.66688	0	0
54870	16.0255	-2.71299	0.658014	-4.123	3.73965e-05	0.000217677	QRICH1	chr3	49029706	49094071	-	3.66219	0	0
1716	14.3595	-3.04592	0.73887	-4.1224	3.7495e-05	0.000218033	DGUOK	chr2	73926879	73958946	+	3.66148	0	0
627	12.8838	-2.85005	0.69136	-4.12238	3.74974e-05	0.000218033	BDNF	chr11	27654894	27659649	-	3.66148	0	0
10193	9.07493	-5.40606	1.31148	-4.1221	3.75439e-05	0.000218188	RNF41	chr12	56202503	56221922	-	3.66117	0	0
116496	23.181	-2.0764	0.504099	-4.11904	3.80453e-05	0.000220865	NIBAN1	chr1	184791031	184974508	-	3.65587	0	0
1665	28.5065	-2.10825	0.511827	-4.11906	3.80418e-05	0.000220865	DHX15	chr4	24527474	24584554	-	3.65587	0	0
29923	12.9009	-3.07095	0.745572	-4.11892	3.80649e-05	0.000220865	HILPDA	chr7	128455829	128458418	+	3.65587	0	0
10572	16.6897	-2.75454	0.668998	-4.11742	3.83136e-05	0.000222191	SIVA1	chr14	104753146	104759654	+	3.65327	0	0
6491	11.0794	-4.793	1.16421	-4.11694	3.83941e-05	0.00022254	STIL	chr1	47250138	47314147	-	3.65259	0	0
222658	12.4107	-3.03885	0.738184	-4.11665	3.84412e-05	0.000222695	KCTD20	chr6	36442999	36491141	+	3.65229	0	0
10403	12.5224	-3.30709	0.803564	-4.11553	3.86289e-05	0.000223664	NDC80	chr18	2571556	2616635	+	3.6504	0	0
79086	27.9711	-2.39208	0.581302	-4.11503	3.87125e-05	0.00022403	SMIM7	chr19	16652355	16660157	-	3.64969	0	0
6138	112.037	-0.97292	0.236463	-4.11447	3.88069e-05	0.000224458	RPL15	chr3	23916544	23920989	+	3.64886	0	0
9564	8.8609	-5.36399	1.30396	-4.11363	3.89493e-05	0.000225164	BCAR1	chr16	75228180	75251624	-	3.6475	0	0
10211	30.3926	-1.92264	0.467457	-4.11299	3.90567e-05	0.000225665	FLOT1	chr6	30727708	30742687	-	3.64654	0	0
51009	10.5182	-4.06078	0.987391	-4.11263	3.91178e-05	0.000225781	DERL2	chr17	5471254	5486178	-	3.64631	0	0
9442	17.3901	-2.4572	0.597466	-4.1127	3.91056e-05	0.000225781	MED27	chr9	131860111	132079867	-	3.64631	0	0
64343	14.4915	-2.52116	0.613088	-4.11223	3.91856e-05	0.000226053	AZI2	chr3	28331689	28348824	-	3.64579	0	0
6497	27.4184	-1.87181	0.455339	-4.1108	3.94295e-05	0.000227341	SKI	chr1	2228318	2310213	+	3.64332	0	0
403341	14.7879	-2.72292	0.662404	-4.11067	3.94512e-05	0.000227347	ZBTB34	chr9	126860638	126885877	+	3.64331	0	0
163081	10.6547	-4.73233	1.15161	-4.10934	3.96796e-05	0.000228543	ZNF567	chr19	36687611	36721336	+	3.64103	0	0
3157	34.806	-1.68256	0.409503	-4.1088	3.97724e-05	0.000228957	HMGCS1	chr5	43287469	43313412	-	3.64025	0	0
9833	18.9512	-2.26952	0.552512	-4.10765	3.99709e-05	0.000229979	MELK	chr9	36572861	36677683	+	3.63831	0	0
4297	12.5065	-3.06742	0.746971	-4.10648	4.01731e-05	0.000231021	KMT2A	chr11	118436491	118526832	+	3.63635	0	0
114880	16.5215	-2.49074	0.60656	-4.10633	4.01987e-05	0.000231048	OSBPL6	chr2	178194511	178402893	+	3.6363	0	0
5928	30.7834	-1.82927	0.44554	-4.10573	4.03032e-05	0.000231527	RBBP4	chr1	32651207	32686211	+	3.6354	0	0
127253	14.1556	-2.64344	0.643867	-4.10556	4.03334e-05	0.00023158	TYW3	chr1	74733151	74766676	+	3.6353	0	0
84334	10.047	-4.03709	0.983747	-4.10379	4.06439e-05	0.00023324	COA8	chr14	103562959	103590899	+	3.6322	0	0
23039	17.2418	-2.17826	0.531035	-4.10193	4.09724e-05	0.000234757	XPO7	chr8	21919661	22006585	+	3.62938	0	0
26115	27.076	-2.37992	0.580183	-4.10202	4.09558e-05	0.000234757	TANC2	chr17	62966234	63427701	+	3.62938	0	0
146050	11.1176	-3.7538	0.915087	-4.10213	4.09372e-05	0.000234757	ZSCAN29	chr15	43358175	43370060	-	3.62938	0	0
27257	18.4512	-2.38231	0.581	-4.10036	4.12516e-05	0.000236234	LSM1	chr8	38163340	38176730	-	3.62666	0	0
139341	10.1973	-3.59943	0.87788	-4.10014	4.12901e-05	0.000236331	FUNDC1	chrX	44523638	44542859	-	3.62648	0	0
5362	10.848	-3.67112	0.895678	-4.0987	4.1547e-05	0.000237678	PLXNA2	chr1	208022242	208244384	-	3.62401	0	0
51123	13.2622	-3.10746	0.758251	-4.0982	4.16373e-05	0.00023807	ZNF706	chr8	101197037	101205673	-	3.6233	0	0
127544	11.7652	-3.49452	0.853036	-4.09657	4.19314e-05	0.000239626	RNF19B	chr1	32936448	32964809	-	3.62047	0	0
54928	22.6989	-1.98834	0.485408	-4.09622	4.19958e-05	0.00023987	IMPAD1	#N/A	#N/A	#N/A	#N/A	3.62002	0	0
64062	14.5603	-2.56298	0.625726	-4.096	4.20343e-05	0.000239965	RBM26	chr13	79318867	79406255	-	3.61985	0	0
9991	20.8201	-2.18101	0.532503	-4.09577	4.20768e-05	0.000240083	PTBP3	chr9	112218436	112333619	-	3.61964	0	0
6747	24.6972	-1.9213	0.46911	-4.09562	4.2104e-05	0.000240113	SSR3	chr3	156539552	156555200	-	3.61958	0	0
56257	16.7133	-2.47413	0.604209	-4.09483	4.22485e-05	0.000240812	MEPCE	chr7	100428789	100434118	+	3.61832	0	0
9841	11.1858	-3.36559	0.822186	-4.09347	4.24968e-05	0.000242102	ZBTB24	chr6	109480948	109483219	-	3.616	0	0
51377	25.7963	-2.16763	0.529665	-4.09246	4.26818e-05	0.00024303	UCHL5	chr1	193012253	193059360	-	3.61434	0	0
79269	22.2754	-2.60195	0.635864	-4.09199	4.27691e-05	0.0002434	DCAF10	chr9	37800553	37867664	+	3.61368	0	0
26052	8.69194	-5.33816	1.30469	-4.09153	4.28544e-05	0.000243759	DNM3	chr1	171841497	172412717	+	3.61304	0	0
254048	10.2646	-4.67448	1.1426	-4.09109	4.29358e-05	0.000244096	UBN2	chr7	139231236	139308236	+	3.61244	0	0
22889	19.4826	-3.05588	0.747475	-4.08827	4.34611e-05	0.000246954	KHDC4	chr1	155913044	155934413	-	3.60738	0	0
65056	28.621	-1.86228	0.455663	-4.08696	4.37053e-05	0.000248214	GPBP1	chr5	57175447	57264673	+	3.60517	0	0
3976	14.4081	-3.82571	0.936149	-4.08665	4.37648e-05	0.000248423	LIF	chr22	30240452	30246759	-	3.60481	0	0
57522	10.2763	-4.05727	0.9929	-4.08628	4.38335e-05	0.000248685	SRGAP1	chr12	63844699	64162217	+	3.60435	0	0
8887	62.5065	-1.33368	0.326485	-4.08496	4.40845e-05	0.000249979	TAX1BP1	chr7	27740094	27829767	+	3.6021	0	0
401505	44.1803	-1.47752	0.361718	-4.08473	4.41272e-05	0.000250092	TOMM5	chr9	37588414	37592639	-	3.6019	0	0
22943	187.466	-1.93293	0.473491	-4.08229	4.45937e-05	0.000252606	DKK1	chr10	52314280	52317657	+	3.59756	0	0
57215	9.95932	-4.0082	0.982271	-4.08054	4.49318e-05	0.00025434	THAP11	chr16	67842319	67844195	+	3.59459	0	0
5494	16.6773	-2.38117	0.583555	-4.08046	4.49462e-05	0.00025434	PPM1A	chr14	60249220	60299087	+	3.59459	0	0
84549	12.0993	-3.20176	0.78518	-4.07774	4.54762e-05	0.000257206	MAK16	chr8	33485181	33501262	+	3.58972	0	0
9898	17.7123	-2.31373	0.567645	-4.07602	4.58138e-05	0.000258982	UBAP2L	chr1	154220171	154270847	+	3.58673	0	0
4133	24.8058	-1.84405	0.45245	-4.0757	4.58756e-05	0.000259198	MAP2	chr2	209424046	209734112	+	3.58637	0	0
151246	13.6054	-2.79041	0.684686	-4.07546	4.59235e-05	0.000259335	SGO2	chr2	200526141	200584096	+	3.58614	0	0
26271	42.7334	-2.088	0.512509	-4.07407	4.6198e-05	0.000260752	FBXO5	chr6	152970536	152983041	-	3.58377	0	0
874	11.1668	-3.76353	0.923809	-4.07393	4.62267e-05	0.000260779	CBR3	chr21	36135078	36146562	+	3.58373	0	0
204851	18.401	-2.39909	0.589585	-4.06912	4.71912e-05	0.000266084	HIPK1	chr1	113929843	113977869	+	3.57498	0	0
25814	28.6359	-1.77209	0.435564	-4.0685	4.73166e-05	0.000266654	ATXN10	chr22	45671797	45845307	+	3.57405	0	0
26045	5.38762	-5.64267	1.38747	-4.06687	4.76494e-05	0.000268392	LRRTM2	chr5	138868920	138875335	-	3.57123	0	0
10730	10.412	-4.68015	1.1509	-4.06651	4.77218e-05	0.000268661	YME1L1	chr10	27110110	27154384	-	3.5708	0	0
221908	10.0845	-4.63016	1.13874	-4.06604	4.78184e-05	0.000269067	PPP1R35	chr7	100435282	100436497	-	3.57014	0	0
55015	9.75048	-3.96937	0.976261	-4.06589	4.78493e-05	0.000269103	PRPF39	chr14	45084115	45116282	+	3.57008	0	0
51118	11.1846	-3.11827	0.767011	-4.06548	4.7933e-05	0.000269298	UTP11	chr1	38012733	38024820	+	3.56977	0	0
79707	12.2003	-2.7776	0.683214	-4.06549	4.79322e-05	0.000269298	NOL9	chr1	6521346	6554513	-	3.56977	0	0
342892	11.9717	-3.20138	0.787494	-4.06528	4.79758e-05	0.0002694	ZNF850	chr19	36743479	36772814	-	3.5696	0	0
[truncated: 23,421 more rows]

## Sheet: RPLRPS
Unknown	baseMean	log2FoldChange	lfcSE	stat	pvalue	padj	SYMBOL	Chromosome	Start	End	Strand	-log10Padj	Error	RPL/RPS genes (From http://ribosome.med.miyazaki-u.ac.jp/rpg.cgi?mode=orglist&org=Homo%20sapiens)
6122	72.7793	-1.9698	0.289623	-6.80127	1.037e-11	3.25e-10	RPL3	chr22	39312881	39319623	-	9.48812	0	1
6128	55.7323	-2.10135	0.33403	-6.2909	3.15632e-10	7.26e-09	RPL6	chr12	112405188	112411442	-	8.13906	0	1
6137	39.4503	-2.48081	0.404827	-6.12806	8.89582e-10	1.85e-08	RPL13	chr16	89560656	89566829	+	7.73283	0	1
6125	61.7208	-1.90138	0.313013	-6.07445	1.24412e-09	2.51e-08	RPL5	chr1	92832039	92841924	+	7.60033	0	1
6124	41.4061	-2.30113	0.388059	-5.92984	3.03236e-09	5.66e-08	RPL4	chr15	66498014	66504855	-	7.24718	0	1
6129	36.3755	-2.28572	0.393354	-5.81085	6.21552e-09	1.07e-07	RPL7	chr8	73290241	73294466	-	6.97062	0	1
6154	80.1538	-1.88156	0.339751	-5.53805	3.05854e-08	4.53e-07	RPL26	chr17	8377515	8383193	-	6.3439	0	1
6130	68.4379	-1.86092	0.336934	-5.5231	3.33072e-08	4.86e-07	RPL7A	chr9	133348217	133351426	+	6.31336	0	1
6191	116.522	-1.42316	0.269589	-5.27899	1.29901e-07	1.61e-06	RPS4X	chrX	72272042	72277248	-	5.79317	0	1
6133	49.5268	-1.7094	0.326202	-5.24032	1.603e-07	1.94e-06	RPL9	chr4	39454124	39458948	-	5.7122	0	1
6194	40.0873	-1.88926	0.363819	-5.19284	2.07112e-07	2.44e-06	RPS6	chr9	19375715	19380236	-	5.61261	0	1
6139	47.8112	-1.96903	0.379617	-5.18689	2.1383e-07	2.51e-06	RPL17	chr18	49488480	49490929	-	5.60033	0	1
6188	88.2664	-1.21682	0.248046	-4.90562	9.31318e-07	9.08e-06	RPS3	chr11	75399517	75406913	+	5.04191	0	1
6165	204.234	-1.23755	0.266208	-4.64882	3.33841e-06	2.76e-05	RPL35A	chr3	197950189	197956610	+	4.55909	0	1
6232	44.2981	-1.50942	0.330197	-4.57125	4.84816e-06	3.82e-05	RPS27	chr1	153990761	153992155	+	4.41794	0	1
6217	74.7978	-1.38783	0.30997	-4.47729	7.55966e-06	5.61e-05	RPS16	chr19	39433136	39435949	-	4.25104	0	1
6175	87.2453	-1.11152	0.257288	-4.32014	1.55929e-05	0.000103997	RPLP0	chr12	120196698	120201211	-	3.98298	0	1
6141	49.9463	-1.37196	0.320278	-4.28365	1.83851e-05	0.000119711	RPL18	chr19	48615330	48619178	-	3.92187	0	1
23521	45.4416	-1.59484	0.373475	-4.27028	1.95226e-05	0.000125922	RPL13A	chr19	49487553	49492307	+	3.8999	0	1
6189	48.7042	-1.46383	0.343853	-4.25713	2.07073e-05	0.000132179	RPS3A	chr4	151099627	151104205	+	3.87884	0	1
6132	29.4682	-1.69153	0.404463	-4.18217	2.88744e-05	0.000174936	RPL8	chr8	144789768	144792390	-	3.75712	0	1
6138	112.037	-0.97292	0.236463	-4.11447	3.88069e-05	0.000224458	RPL15	chr3	23916544	23920989	+	3.64886	0	1
6173	56.1753	-1.32631	0.327841	-4.0456	5.21889e-05	0.000289347	RPL36A	chrX	101391010	101396155	+	3.53858	0	1
6146	43.6183	-1.62112	0.407146	-3.98166	6.84364e-05	0.000359988	RPL22	chr1	6185019	6199595	-	3.44371	0	1
6136	20.9417	-2.17037	0.551187	-3.93763	8.22903e-05	0.000420569	RPL12	chr9	127447673	127451406	-	3.37616	0	1
6170	202.539	0.821401	0.20917	3.92695	8.60294e-05	0.000436832	RPL39	chrX	119786503	119791630	-	3.35969	0	1
6222	48.1524	-1.1753	0.302563	-3.88449	0.000102546	0.000507093	RPS18	chr6	33272074	33276511	+	3.29491	0	1
6160	47.3812	-1.39216	0.367524	-3.78795	0.000151896	0.000715366	RPL31	chr2	101002288	101006423	+	3.14547	0	1
6201	77.7954	-1.0803	0.285806	-3.77985	0.000156924	0.000737147	RPS7	chr2	3575259	3580920	+	3.13245	0	1
6229	54.1688	-1.10619	0.303885	-3.64014	0.000272488	0.00117539	RPS24	chr10	78033759	78040697	+	2.92982	0	1
6157	55.5543	-1.47194	0.411465	-3.57731	0.000347142	0.00143972	RPL27A	chr11	8682791	8689872	+	2.84172	0	1
6155	38.9125	-1.36652	0.396589	-3.44567	0.000569643	0.00217289	RPL27	chr17	42998418	43002954	+	2.66296	0	1
6202	120.779	-0.864187	0.251937	-3.43018	0.000603187	0.00227866	RPS8	chr1	44775539	44778779	+	2.64232	0	1
6210	53.5534	-1.1275	0.334042	-3.37532	0.000737305	0.0027116	RPS15A	chr16	18781294	18790334	-	2.56677	0	1
6204	69.4099	-0.975843	0.290327	-3.36118	0.0007761	0.00283542	RPS10	chr6	34417453	34426069	-	2.54738	0	1
6208	100.3	-0.838512	0.251226	-3.33768	0.000844824	0.00303186	RPS14	chr5	150442634	150449739	-	2.51829	0	1
6230	18.8895	-1.60346	0.481051	-3.33325	0.000858391	0.00306752	RPS25	chr11	119015717	119018343	-	2.51321	0	1
4736	21.7634	-1.58943	0.483002	-3.29073	0.000999283	0.00346388	RPL10A	chr6	35468400	35470780	+	2.46044	0	1
6168	60.6893	-0.926082	0.286923	-3.22763	0.0012482	0.0041691	RPL37A	chr2	216498843	216504086	+	2.37996	0	1
6135	28.6341	-1.60349	0.519461	-3.08683	0.00202304	0.0062322	RPL11	chr1	23691805	23696426	+	2.20536	0	1
6206	26.2614	-1.39042	0.455281	-3.05399	0.00225818	0.00682927	RPS12	chr6	132814568	132817564	+	2.16563	0	1
6171	285.986	-0.662877	0.222095	-2.98466	0.00283896	0.00822324	RPL41	chr12	56116632	56117967	+	2.08496	0	1
6161	43.5152	-0.9299	0.31494	-2.95262	0.00315084	0.00897508	RPL32	chr3	12834485	12840450	-	2.04696	0	1
6176	118.783	-0.729805	0.259503	-2.81232	0.00491859	0.0129116	RPLP1	chr15	69452817	69456205	+	1.88902	0	1
6147	48.4063	-0.901819	0.349938	-2.57708	0.00996381	0.0231351	RPL23A	chr17	28719984	28724359	+	1.63573	0	1
6235	50.9734	-0.762793	0.310142	-2.4595	0.0139131	0.0304373	RPS29	chr14	49570987	49598710	-	1.51659	0	1
6169	349.711	0.46365	0.189553	2.44602	0.0144444	0.0313442	RPL38	chr17	74203677	74210655	+	1.50384	0	1
6203	46.2731	-0.887577	0.371436	-2.38958	0.0168676	0.0355418	RPS9	chr19	54200857	54207647	+	1.44926	0	1
6144	12.0511	-1.34126	0.635539	-2.11043	0.0348209	0.0640845	RPL21	chr10	120354660	27256565	-	1.19325	0	1
9045	40.0891	-0.734187	0.348148	-2.10884	0.0349585	0.0643053	RPL14	chr3	40457338	40468587	+	1.19175	0	1
6156	59.0304	-0.625627	0.310421	-2.01542	0.0438611	0.0771744	RPL30	chr8	98041723	98045545	-	1.11253	0	1
6158	12.7821	-0.9974	0.550572	-1.81157	0.0700526	0.113277	RPL28	chr19	55385931	55403342	+	0.945858	0	1
6134	53.4575	-0.698597	0.388372	-1.79878	0.0720527	0.115812	RPL10	chrX	154398064	154402332	+	0.936247	0	1
6223	111.931	-0.484384	0.270195	-1.79272	0.073017	0.116968	RPS19	chr19	41860254	41872925	+	0.931933	0	1
6152	101.819	-0.419901	0.237097	-1.77101	0.0765592	0.121105	RPL24	chr3	101681090	101686718	-	0.916839	0	1
6167	67.3425	-0.513304	0.295549	-1.73678	0.0824255	0.128697	RPL37	chr5	40825262	40835222	-	0.890432	0	1
6187	66.5963	-0.521305	0.301691	-1.72794	0.0839982	0.130725	RPS2	chr16	1962057	1964826	-	0.883642	0	1
6181	36.7405	-0.598887	0.39437	-1.51859	0.128866	0.185241	RPLP2	chr11	809966	812876	+	0.732262	0	1
6205	93.3565	-0.53837	0.365397	-1.47338	0.140647	0.198742	RPS11	chr19	49496433	49499708	+	0.70171	0	1
6224	175.992	-0.407434	0.283421	-1.43755	0.150561	0.209833	RPS20	chr8	56072808	56074506	-	0.678126	0	1
6143	68.1172	-0.38962	0.273085	-1.42674	0.153656	0.21355	RPL19	chr17	39200282	39204730	+	0.670501	0	1
6193	73.2045	0.43013	0.348887	1.23286	0.217627	0.283103	RPS5	chr19	58387268	58394804	+	0.548055	0	1
6159	12.3769	-0.645476	0.545228	-1.18386	0.236467	0.302556	RPL29	chr3	51993521	51995895	-	0.519194	0	1
6164	39.4836	-0.500962	0.465726	-1.07566	0.28208	0.35066	RPL34	chr4	108620557	108630483	+	0.455114	0	1
6218	127.854	-0.319534	0.309068	-1.03386	0.3012	0.368831	RPS17	chr15	82536749	82540457	-	0.433172	0	1
9349	59.5975	-0.29997	0.298854	-1.00373	0.315508	0.382935	RPL23	chr17	38847859	38853721	-	0.416875	0	1
25873	14.539	-0.611213	0.62456	-0.97863	0.327763	0.395535	RPL36	chr19	5690294	5691875	+	0.402815	0	1
6228	859.693	-0.342752	0.396869	-0.86364	0.387786	0.455355	RPS23	chr5	82273319	82278354	-	0.34165	0	1
3921	212.736	0.210149	0.253583	0.828716	0.407265	0.473718	RPSA	chr3	39406719	39412541	+	0.32448	0	1
6209	31.3424	-0.252502	0.401202	-0.629365	0.52911	0.590122	RPS15	chr19	1438363	1440497	+	0.229058	0	1
6227	91.5415	-0.226475	0.388337	-0.583192	0.559764	0.617721	RPS21	chr20	62387102	62388520	+	0.209207	0	1
6142	11.428	-0.443964	0.839821	-0.528642	0.597054	0.6529	RPL18A	chr19	17859909	17863319	+	0.185154	0	1
6234	112.185	-0.132458	0.251702	-0.526249	0.598715	0.654065	RPS28	chr19	8321495	8323340	+	0.184379	0	1
11224	23.8208	-0.211655	0.426529	-0.496226	0.619735	0.673276	RPL35	chr9	124857882	124861957	-	0.171807	0	1
6207	137.326	-0.155538	0.323231	-0.481198	0.630375	0.681866	RPS13	chr11	17074387	17077667	-	0.166301	0	1
6233	73.101	-0.174378	0.395317	-0.441111	0.659133	0.709455	RPS27A	chr2	55231902	55235853	+	0.149075	0	1
6231	57.6138	-0.152549	0.346254	-0.440571	0.659524	0.709689	RPS26	chr12	56041917	56044697	+	0.148932	0	1
1021	419.5	-2.77479	0.232349	-11.9423	7.11943e-33	2.7e-30	CDK6	chr7	92604920	92833959	-	29.5686	0	0
891	72.271	-3.66822	0.368709	-9.94882	2.55202e-23	4.18e-21	CCNB1	chr5	69167009	69178243	+	20.3788	0	0
904	85.2773	-3.13988	0.332983	-9.42958	4.11744e-21	5.45e-19	CCNT1	chr12	48688457	48716707	-	18.2636	0	0
1031	79.9727	-3.58557	0.402149	-8.91603	4.83323e-19	5.01e-17	CDKN2C	chr1	50968694	50974634	+	16.3002	0	0
1027	149.603	-2.18958	0.28931	-7.56828	3.78201e-14	1.83e-12	CDKN1B	chr12	12717269	12722382	+	11.7375	0	0
1030	34.1278	-4.36883	0.637671	-6.85123	7.3218e-12	2.37e-10	CDKN2B	chr9	22002902	22009313	-	9.62525	0	0
10983	58.7388	-2.06526	0.327206	-6.3118	2.75806e-10	6.41e-09	CCNI	chr4	77048020	77075989	-	8.19314	0	0
8851	48.9379	-2.52472	0.412029	-6.12753	8.92541e-10	1.86e-08	CDK5R1	chr17	32486992	32491253	+	7.73049	0	0
890	52.6646	-2.74631	0.456913	-6.01058	1.84857e-09	3.6e-08	CCNA2	chr4	121816443	121823883	-	7.4437	0	0
894	50.3952	-2.01764	0.3572	-5.64848	1.61873e-08	2.55e-07	CCND2	chr12	4273761	4305352	+	6.59346	0	0
983	36.3648	-2.17046	0.397064	-5.46628	4.59579e-08	6.44e-07	CDK1	chr10	60778330	60794852	+	6.19111	0	0
51755	27.7218	-2.62293	0.487618	-5.37907	7.487e-08	9.94e-07	CDK12	chr17	39461485	39534544	+	6.00261	0	0
899	19.0001	-4.99846	0.990911	-5.04431	4.55168e-07	4.83e-06	CCNF	chr16	2429446	2458854	+	5.31605	0	0
1032	18.0447	-3.21314	0.63869	-5.03083	4.88351e-07	5.15e-06	CDKN2D	chr19	10566459	10568979	-	5.28819	0	0
8621	15.6133	-3.92065	0.791418	-4.95395	7.27206e-07	7.27e-06	CDK13	chr7	39950255	40097134	+	5.13847	0	0
595	115.826	-1.76381	0.358752	-4.91652	8.80963e-07	8.64e-06	CCND1	chr11	69641155	69654474	+	5.06349	0	0
898	14.4739	-3.8009	0.77916	-4.8782	1.07056e-06	1.03e-05	CCNE1	chr19	29811990	29824312	+	4.98716	0	0
55602	56.4391	-1.61733	0.359101	-4.50382	6.67415e-06	5.07e-05	CDKN2AIP	chr4	183444635	183449064	+	4.29499	0	0
905	13.0916	-3.98957	0.8879	-4.49327	7.01374e-06	5.28e-05	CCNT2	chr2	134918821	134959341	+	4.27737	0	0
81669	21.0638	-2.53881	0.566233	-4.48368	7.33657e-06	5.46e-05	CCNL2	chr1	1392287	1399335	-	4.26281	0	0
5127	25.1215	-2.50064	0.55863	-4.47638	7.59209e-06	5.62e-05	CDK16	chrX	47223017	47229995	+	4.25026	0	0
92002	6.31131	-5.87835	1.35944	-4.32408	1.53168e-05	0.000102342	CCNQ	chrX	153587924	153599139	-	3.98995	0	0
9133	19.5789	-2.10529	0.526859	-3.99593	6.44399e-05	0.000342277	CCNB2	chr15	59105145	59125045	+	3.46562	0	0
57018	28.3261	-1.93605	0.485292	-3.98945	6.62254e-05	0.000350357	CCNL1	chr3	157143120	157160147	-	3.45549	0	0
5128	12.3402	-2.81814	0.709476	-3.97214	7.12306e-05	0.000372366	CDK17	chr12	96278260	96400439	-	3.42903	0	0
55755	24.1463	-1.78845	0.480273	-3.72383	0.000196225	0.000886431	CDK5RAP2	chr9	120388874	120580167	-	3.05236	0	0
1017	7.63826	-3.61508	1.0235	-3.53208	0.000412303	0.00166223	CDK2	chr12	55966829	55972789	+	2.77931	0	0
5218	12.5031	-2.25662	0.640929	-3.52085	0.00043016	0.00171845	CDK14	chr7	90596320	91210590	+	2.76486	0	0
79616	5.56604	-4.68084	1.38	-3.39191	0.000694061	0.00257238	CCNJL	chr5	160249105	160339570	-	2.58966	0	0
54901	5.08258	-4.54875	1.38984	-3.27286	0.00106464	0.00364328	CDKAL1	chr6	20534456	21232403	+	2.43851	0	0
1026	47.7923	-1.60894	0.498406	-3.22816	0.00124589	0.00416357	CDKN1A	chr6	36678713	36680859	+	2.38053	0	0
1033	11.8055	-1.98356	0.641169	-3.09366	0.00197705	0.00611555	CDKN3	chr14	54396954	54420216	+	2.21356	0	0
892	15.3268	-1.5737	0.528511	-2.97762	0.00290496	0.00839007	CCNC	chr6	99542386	99568660	-	2.07623	0	0
9134	8.65208	-2.99354	1.02988	-2.90669	0.00365277	0.0101597	CCNE2	chr8	94880224	94895254	-	1.99312	0	0
728642	14.6007	-2.29836	0.791791	-2.90273	0.00369924	0.0102655	CDK11A	chr1	1702378	1724357	-	1.98862	0	0
3491	523.298	-1.32546	0.460383	-2.87903	0.00398898	0.0109288	CCN1	chr1	85580760	85583949	+	1.96143	0	0
1025	2.62072	-4.59119	1.61248	-2.84729	0.0044093	0.0118409	CDK9	chr9	127786033	127790785	+	1.92661	0	0
10263	5.70532	-2.6997	1.00058	-2.69813	0.00697305	0.0173269	CDK2AP2	chr11	67506496	67508162	-	1.76128	0	0
23097	11.879	-1.70218	0.63252	-2.69111	0.00712138	0.0176058	CDK19	chr6	110609977	110815469	-	1.75434	0	0
1029	20.4102	-1.51443	0.585923	-2.58468	0.00974688	0.0227082	CDKN2A	chr9	21967751	21974827	-	1.64382	0	0
8099	49.5263	-0.786325	0.327998	-2.39734	0.0165145	0.0349385	CDK2AP1	chr12	123260975	123271102	-	1.4567	0	0
1018	1.81919	-4.0739	1.71836	-2.37081	0.017749	0.0369242	CDK3	chr17	76000905	76005999	+	1.43269	0	0
900	13.1169	-1.54848	0.655622	-2.36185	0.0181841	0.0376102	CCNG1	chr5	163437570	163445016	+	1.42469	0	0
51654	2.29376	-3.3028	1.6247	-2.03286	0.0420665	0.0746293	CDK5RAP1	chr20	33358838	33401519	-	1.12709	0	0
219771	10.9624	-1.48592	0.749175	-1.98341	0.0473214	0.0821334	CCNY	chr10	35336873	35572666	+	1.08548	0	0
4856	1.17828	3.93721	2.00525	1.96345	0.0495944	0.0854974	CCN3	chr8	119416445	119424433	+	1.06805	0	0
151195	7.99489	-1.70625	0.943299	-1.80881	0.0704804	0.113816	CCNYL1	chr2	207711539	207756172	+	0.943796	0	0
54619	9.66335	-1.24173	0.694505	-1.78793	0.0737869	0.117912	CCNJ	chr10	96043582	96060868	+	0.928441	0	0
902	1.85623	-2.99129	1.73305	-1.72602	0.0843432	0.131187	CCNH	chr5	87394261	87412930	-	0.882109	0	0
8812	4.93796	-1.72148	1.01725	-1.69229	0.0905903	0.138955	CCNK	chr14	99481408	99512430	+	0.857126	0	0
896	18.2892	-0.701767	0.45408	-1.54547	0.122232	0.177449	CCND3	chr6	41934932	41941808	-	0.750927	0	0
1019	23.3436	-0.70201	0.518418	-1.35414	0.175692	0.23797	CDK4	chr12	57747726	57752310	-	0.623478	0	0
23582	4.497	-1.20757	0.94511	-1.2777	0.201354	0.265394	CCNDBP1	chr15	43185402	43197177	+	0.576109	0	0
1024	2.86514	-1.37306	1.23258	-1.11397	0.265293	0.33254	CDK8	chr13	26254128	26405236	+	0.478157	0	0
1022	3.18338	-1.65093	1.50048	-1.10027	0.271215	0.339266	CDK7	chr5	69234885	69277430	+	0.469459	0	0
8558	1.06702	-2.10174	1.97046	-1.06662	0.286144	0.354907	CDK10	chr16	89686688	89696354	+	0.449885	0	0
57820	3.19187	-1.16441	1.14233	-1.01933	0.308048	0.375542	CCNB1IP1	chr14	20311369	20333312	-	0.425342	0	0
8840	0.898276	-1.75639	2.0483	-0.857486	0.391176	0.458557	CCN4	chr8	133191038	133231689	+	0.338607	0	0
1490	560.109	-0.173529	0.208091	-0.833907	0.404333	0.470708	CCN2	chr6	131948176	131951372	-	0.327249	0	0
91368	4.52492	-0.647525	0.944312	-0.685711	0.492896	0.555374	CDKN2AIPNL	chr5	134402064	134411881	-	0.255415	0	0
80279	3.94137	-0.62078	0.959995	-0.646649	0.517859	0.579044	CDK5RAP3	chr17	47970527	47981781	+	0.237288	0	0
10309	2.06859	-0.799548	1.42367	-0.561611	0.574381	0.631692	CCNO	chr5	55231152	55232991	-	0.199494	0	0
1028	4.80209	-0.563633	1.08845	-0.517833	0.604575	0.659678	CDKN1C	chr11	2883217	2885775	-	0.180668	0	0
901	15.4156	-0.272835	0.638274	-0.427458	0.669046	0.718317	CCNG2	chr4	77157206	77170060	+	0.143684	0	0
1020	1.41184	0.231631	1.55172	0.149274	0.881337	0.902651	CDK5	chr7	151053814	151057897	-	0.04448	0	0
100048912	1.17849	0.0258017	1.73575	0.0148649	0.98814	0.990198	CDKN2B-AS1	chr9	21994790	22121094	+	0.00427799	0	0
6657	1867.75	-4.1186	0.173916	-23.6815	5.58812e-124	6.13e-120	SOX2	chr3	181711924	181714435	+	119.213	0	0
5454	363.283	-4.13222	0.223277	-18.5071	1.80969e-76	9.93e-73	POU3F2	chr6	98834573	98839458	+	72.0031	0	0
11166	320.879	-4.72635	0.267003	-17.7015	4.08355e-70	1.49e-66	SOX21	chr13	94709624	94712545	-	65.8268	0	0
6004	343.639	-3.76766	0.213113	-17.6791	6.07067e-70	1.67e-66	RGS16	chr1	182598622	182604389	-	65.7773	0	0
8543	287.798	-4.93091	0.279716	-17.6283	1.49496e-69	3.28e-66	LMO4	chr1	87331743	87348923	+	65.4841	0	0
6662	424.136	-3.39287	0.200425	-16.9284	2.77983e-64	5.09e-61	SOX9	chr17	72121019	72126413	+	60.2933	0	0
22822	1014.67	-3.92646	0.233536	-16.8131	1.95727e-63	3.07e-60	PHLDA1	chr12	76025446	76031776	-	59.5129	0	0
1848	687.401	-3.41355	0.214822	-15.8902	7.41477e-57	1.02e-53	DUSP6	chr12	89347236	89352501	-	52.9914	0	0
8848	329.351	-3.24133	0.218949	-14.804	1.3796e-49	1.68e-46	TSC22D1	chr13	44432142	44576330	-	45.7747	0	0
90007	552.79	-3.53458	0.240468	-14.6988	6.56494e-49	7.21e-46	MIDN	chr19	1248552	1259143	+	45.1421	0	0
7852	227.564	-3.43208	0.241852	-14.1908	1.04482e-45	1.04e-42	CXCR4	chr2	136114348	136118149	-	41.983	0	0
1974	263.938	-3.47034	0.245866	-14.1147	3.08202e-45	2.82e-42	EIF4A2	chr3	186783576	186789896	+	41.5498	0	0
10253	494.109	-3.05019	0.218187	-13.9797	2.07378e-44	1.75e-41	SPRY2	chr13	80335976	80341126	-	40.757	0	0
694	360.781	-2.64256	0.192211	-13.7482	5.21954e-43	4.09e-40	BTG1	chr12	92140277	92145846	-	39.3883	0	0
28951	355.157	-3.88514	0.285137	-13.6255	2.82377e-42	2.07e-39	TRIB2	chr2	12716871	12742732	+	38.684	0	0
150468	176.019	-4.0457	0.303681	-13.3222	1.71955e-40	1.18e-37	CKAP2L	chr2	112736350	112764609	-	36.9281	0	0
200933	142.779	-4.1611	0.314869	-13.2153	7.15801e-40	4.62e-37	FBXO45	chr3	196568659	196589059	+	36.3354	0	0
10123	411.389	-3.43273	0.261196	-13.1424	1.8826e-39	1.15e-36	ARL4C	chr2	234493040	234497049	-	35.9393	0	0
3206	132.298	-4.72116	0.361145	-13.0728	4.71182e-39	2.72e-36	HOXA10	chr7	27170604	27179861	-	35.5654	0	0
6241	135.93	-3.72772	0.286555	-13.0087	1.09158e-38	5.99e-36	RRM2	chr2	10122738	10211010	+	35.2226	0	0
6526	126.791	-4.06776	0.324545	-12.5337	4.88049e-36	2.54e-33	SLC5A3	chr21	34073577	34106260	+	32.5952	0	0
55355	115.112	-4.39289	0.350576	-12.5305	5.08525e-36	2.54e-33	HJURP	chr2	233836700	233854535	-	32.5952	0	0
5154	124.864	-4.74423	0.379904	-12.488	8.68246e-36	4.14e-33	PDGFA	chr7	497259	519844	-	32.383	0	0
8871	173.196	-2.91954	0.237066	-12.3153	7.4936e-35	3.43e-32	SYNJ2	chr6	158017092	158099175	+	31.4647	0	0
55450	184.924	-2.71013	0.220607	-12.2849	1.09168e-34	4.79e-32	CAMK2N1	chr1	20482390	20486210	-	31.3197	0	0
645323	257.789	-2.9493	0.242481	-12.163	4.89031e-34	2.06e-31	LINC00461	chr5	88538265	88673339	-	30.6861	0	0
688	134.668	-3.27306	0.271695	-12.0468	2.01564e-33	8.2e-31	KLF5	chr13	73054975	73077538	+	30.0862	0	0
8507	221.703	-3.52943	0.295204	-11.9559	6.04778e-33	2.37e-30	ENC1	chr5	74627405	74641424	-	29.6253	0	0
157313	108.926	-5.39722	0.458516	-11.7711	5.50266e-32	2.01e-29	CDCA2	chr8	25458930	25507911	+	28.6968	0	0
3091	126.802	-3.24129	0.275733	-11.7552	6.64348e-32	2.35e-29	HIF1A	chr14	61697621	61748258	+	28.6289	0	0
7532	126.811	-3.48824	0.297935	-11.7081	1.15891e-31	3.98e-29	YWHAG	chr7	76326798	76358991	-	28.4001	0	0
3842	152.926	-3.4048	0.292192	-11.6526	2.22552e-31	7.4e-29	TNPO1	chr5	72816660	72916740	+	28.1308	0	0
1958	654.417	-2.07104	0.178369	-11.611	3.62365e-31	1.17e-28	EGR1	chr5	138465478	138469303	+	27.9318	0	0
57532	99.8974	-4.12289	0.355359	-11.6021	4.0224e-31	1.26e-28	NUFIP2	chr17	29255838	29294148	-	27.8996	0	0
205327	108.829	-4.20731	0.369486	-11.3869	4.8592e-30	1.48e-27	C2orf69	chr2	199911292	199928273	+	26.8297	0	0
3312	278.001	-2.77841	0.244728	-11.3531	7.15877e-30	2.12e-27	HSPA8	chr11	123057488	123062136	-	26.6737	0	0
23429	137.421	-2.96763	0.26218	-11.319	1.05628e-29	3.05e-27	RYBP	chr3	72374592	72446623	-	26.5157	0	0
9891	126.731	-3.53838	0.318376	-11.1139	1.07403e-28	3.02e-26	NUAK1	chr12	106063346	106140033	-	25.52	0	0
378938	1607.75	-1.85901	0.170992	-10.8719	1.56872e-27	4.31e-25	MALAT1	chr11	65497737	65506512	+	24.3655	0	0
51441	158.239	-3.15061	0.293659	-10.7288	7.4555e-27	2e-24	YTHDF2	chr1	28736939	28769775	+	23.699	0	0
359948	137.64	-2.62951	0.245821	-10.6969	1.05271e-26	2.75e-24	IRF2BP2	chr1	234604268	234609525	-	23.5607	0	0
1964	167.453	-2.51187	0.23488	-10.6943	1.08291e-26	2.76e-24	EIF1AX	chrX	20124524	20141838	-	23.5591	0	0
3720	119.632	-3.11321	0.29249	-10.6438	1.8629e-26	4.65e-24	JARID2	chr6	15248854	15522042	+	23.3325	0	0
580	95.5768	-3.67606	0.347184	-10.5882	3.37952e-26	8.24e-24	BARD1	chr2	214725645	214809683	-	23.0841	0	0
10124	145.988	-3.86985	0.367753	-10.5229	6.7722e-26	1.62e-23	ARL4A	chr7	12686826	12690933	+	22.7905	0	0
5629	105.589	-6.25692	0.598605	-10.4525	1.42701e-25	3.33e-23	PROX1	chr1	213987972	214041504	+	22.4776	0	0
604	105.156	-3.24372	0.311351	-10.4182	2.04708e-25	4.59e-23	BCL6	chr3	187721380	187745468	-	22.3382	0	0
7026	96.1868	-3.55227	0.340928	-10.4194	2.02198e-25	4.59e-23	NR2F2	chr15	96326045	96340256	+	22.3382	0	0
6434	154.657	-2.9573	0.285394	-10.3621	3.68601e-25	8.09e-23	TRA2B	chr3	185914557	185938014	-	22.0921	0	0
23767	137.903	-4.72742	0.457907	-10.324	5.49046e-25	1.18e-22	FLRT3	chr20	14323992	14337612	-	21.9281	0	0
5500	165.219	-2.42462	0.234914	-10.3213	5.644e-25	1.19e-22	PPP1CB	chr2	28751829	28802940	+	21.9245	0	0
26137	124.884	-2.96626	0.287499	-10.3174	5.87689e-25	1.22e-22	ZBTB20	chr3	114314499	114900625	-	21.9136	0	0
445815	155.629	-2.62858	0.255213	-10.2996	7.07902e-25	1.41e-22	PALM2AKAP2	chr9	110048597	110172511	+	21.8508	0	0
11217	155.629	-2.62858	0.255213	-10.2996	7.07902e-25	1.41e-22	NA	#N/A	#N/A	#N/A	#N/A	21.8508	0	0
84002	89.8138	-3.38484	0.329604	-10.2694	9.6781e-25	1.9e-22	B3GNT5	chr3	183253252	183273385	+	21.7212	0	0
165918	80.3561	-4.38108	0.426879	-10.263	1.0339e-24	1.99e-22	RNF168	chr3	196468785	196503768	-	21.7011	0	0
463	78.2103	-3.436	0.336142	-10.2219	1.5826e-24	3e-22	ZFHX3	chr16	72782886	73144447	-	21.5229	0	0
6513	91.6	-3.20525	0.314004	-10.2077	1.83212e-24	3.41e-22	SLC2A1	chr1	42925374	42958868	-	21.4672	0	0
3337	130.026	-4.15719	0.408122	-10.1861	2.28645e-24	4.18e-22	DNAJB1	chr19	14514763	14518397	-	21.3788	0	0
182	91.1037	-3.73386	0.370912	-10.0667	7.75239e-24	1.4e-21	JAG1	chr20	10637683	10673999	-	20.8539	0	0
65117	150.496	-3.00342	0.299747	-10.0199	1.24688e-23	2.21e-21	RSRC2	chr12	122503453	122526936	-	20.6556	0	0
54704	645.223	-3.38723	0.338533	-10.0056	1.4399e-23	2.51e-21	PDP1	chr8	93916946	93926068	+	20.6003	0	0
2290	115.692	-3.26457	0.326538	-9.99753	1.56252e-23	2.68e-21	FOXG1	chr14	28766786	28770277	+	20.5719	0	0
79811	112.35	-2.92333	0.292552	-9.99253	1.6434e-23	2.78e-21	SLTM	chr15	58879049	58933679	-	20.556	0	0
1647	417.518	-1.93937	0.194583	-9.96679	2.12996e-23	3.54e-21	GADD45A	chr1	67685200	67688334	+	20.451	0	0
3400	70.4744	-4.73838	0.477895	-9.91512	3.57841e-23	5.78e-21	ID4	chr6	19837369	19842195	+	20.2381	0	0
79960	88.5371	-3.14717	0.318903	-9.86873	5.6881e-23	9.05e-21	JADE1	chr4	128809699	128875224	+	20.0434	0	0
81688	81.9619	-3.33063	0.337677	-9.86334	6.00165e-23	9.41e-21	C6orf62	chr6	24704860	24719154	-	20.0264	0	0
51742	118.958	-2.70458	0.276423	-9.7842	1.3163e-22	2.04e-20	ARID4B	chr1	235166894	235328179	-	19.6904	0	0
10762	64.8789	-4.74188	0.485288	-9.77126	1.49579e-22	2.28e-20	NUP50	chr22	45163924	45188009	+	19.6421	0	0
11057	73.3815	-3.46997	0.355493	-9.76101	1.65503e-22	2.49e-20	ABHD2	chr15	89088455	89202355	+	19.6038	0	0
51278	130.01	-2.28405	0.23458	-9.73675	2.10177e-22	3.12e-20	IER5	chr1	181088699	181092900	+	19.5058	0	0
4131	172.218	-2.22894	0.229074	-9.73021	2.24129e-22	3.28e-20	MAP1B	chr5	72179786	72209563	+	19.4841	0	0
6659	377.814	-2.68523	0.277537	-9.67522	3.84277e-22	5.55e-20	SOX4	chr6	21593750	21598618	+	19.2557	0	0
10772	97.6935	-3.31733	0.343461	-9.65854	4.52245e-22	6.45e-20	SRSF10	chr1	23964346	23980327	-	19.1904	0	0
9444	113.382	-2.98769	0.313543	-9.52882	1.59088e-21	2.24e-19	QKI	chr6	163414717	163578591	+	18.6498	0	0
7764	112.943	-3.92827	0.412328	-9.52704	1.61832e-21	2.25e-19	ZNF217	chr20	53567070	53583097	-	18.6478	0	0
4781	120.321	-2.90853	0.305751	-9.51272	1.85738e-21	2.55e-19	NFIB	chr9	14081847	14180804	-	18.5935	0	0
1655	111.785	-2.53691	0.266796	-9.5088	1.92872e-21	2.61e-19	DDX5	chr17	64498253	64506289	-	18.5834	0	0
1654	96.9525	-2.82635	0.299102	-9.44946	3.40584e-21	4.56e-19	DDX3X	chrX	41334161	41338776	+	18.341	0	0
3658	69.8461	-3.63375	0.385736	-9.42031	4.49769e-21	5.88e-19	IREB2	chr15	78438215	78501453	+	18.2306	0	0
6790	64.5812	-4.03822	0.428957	-9.41404	4.77445e-21	6.17e-19	AURKA	chr20	56369389	56392215	-	18.2097	0	0
80824	64.852	-3.67981	0.391139	-9.40794	5.05952e-21	6.46e-19	DUSP16	chr12	12473281	12562863	-	18.1898	0	0
6299	91.0952	-6.52531	0.694407	-9.39695	5.61689e-21	7.09e-19	SALL1	chr16	51135974	51151270	-	18.1494	0	0
4086	64.503	-3.80519	0.405724	-9.37877	6.67444e-21	8.33e-19	SMAD1	chr4	145482804	145559173	+	18.0794	0	0
84858	93.3236	-2.60447	0.277865	-9.37314	7.04081e-21	8.68e-19	ZNF503	chr10	75397829	75401894	-	18.0615	0	0
201475	71.3993	-3.44008	0.36847	-9.33612	9.99316e-21	1.22e-18	RAB12	chr18	8609444	8639382	+	17.9136	0	0
7153	100.258	-2.90133	0.310966	-9.33006	1.05808e-20	1.28e-18	TOP2A	chr17	40388524	40417896	-	17.8928	0	0
151613	69.9867	-3.35179	0.359566	-9.32177	1.1441e-20	1.37e-18	TTC14	chr3	180602162	180611130	+	17.8633	0	0
415116	58.9972	-4.47045	0.481133	-9.29151	1.52111e-20	1.8e-18	PIM3	chr22	49960771	49964072	+	17.7447	0	0
4144	97.9918	-3.09473	0.335673	-9.21948	2.9855e-20	3.49e-18	MAT2A	chr2	85539167	85545281	+	17.4572	0	0
79776	62.9168	-3.51396	0.381199	-9.21818	3.02177e-20	3.49e-18	ZFHX4	chr8	76681246	76867281	+	17.4572	0	0
54407	85.3582	-2.8936	0.315386	-9.17478	4.52486e-20	5.17e-18	SLC38A2	chr12	46358187	46372773	-	17.2865	0	0
5709	74.7978	-2.80906	0.308313	-9.11107	8.15748e-20	9.23e-18	PSMD3	chr17	39980806	39997959	+	17.0348	0	0
10252	73.4122	-4.32035	0.476092	-9.07462	1.14077e-19	1.28e-17	SPRY1	chr4	123396794	123403754	+	16.8928	0	0
1195	75.7944	-2.90501	0.320199	-9.07251	1.16302e-19	1.29e-17	CLK1	chr2	200853008	200864658	-	16.8894	0	0
10962	106.568	-2.46907	0.27262	-9.05682	1.34312e-19	1.47e-17	MLLT11	chr1	151060396	151069544	+	16.8327	0	0
9497	96.5375	-2.45736	0.273514	-8.98442	2.60111e-19	2.83e-17	SLC4A7	chr3	27372722	27484384	-	16.5482	0	0
10746	63.4398	-3.51727	0.392191	-8.96827	3.01214e-19	3.24e-17	MAP3K2	chr2	127298667	127343229	-	16.4895	0	0
2752	76.1187	-2.81607	0.314343	-8.95859	3.28844e-19	3.5e-17	GLUL	chr1	182378097	182392206	-	16.4559	0	0
10376	461.936	-1.66833	0.18664	-8.93875	3.93599e-19	4.15e-17	TUBA1B	chr12	49127783	49131395	-	16.382	0	0
25957	99.3189	-2.76967	0.310562	-8.91824	4.73776e-19	4.95e-17	PNISR	chr6	99398049	99425308	-	16.3054	0	0
64110	94.9627	-3.43433	0.385575	-8.90703	5.24171e-19	5.38e-17	MAGEF1	chr3	184710363	184712064	-	16.2692	0	0
7716	110.999	-3.3202	0.373131	-8.89821	5.67552e-19	5.77e-17	VEZF1	chr17	57971552	57988254	-	16.2388	0	0
7178	141.239	-1.98482	0.223208	-8.89225	5.98834e-19	6.03e-17	TPT1	chr13	45333470	45341183	-	16.2197	0	0
1871	75.3882	-3.86807	0.435656	-8.87872	6.76348e-19	6.75e-17	E2F3	chr6	20403678	20493714	+	16.1707	0	0
7559	68.0381	-3.60873	0.406618	-8.875	6.99359e-19	6.92e-17	ZNF12	chr7	6688433	6706947	-	16.1599	0	0
8655	112.235	-2.32858	0.263321	-8.84312	9.30808e-19	9.12e-17	DYNLL1	chr12	120469841	120498493	+	16.04	0	0
4739	142.64	-3.4601	0.391343	-8.8416	9.43557e-19	9.17e-17	NEDD9	chr6	11183297	11382348	-	16.0376	0	0
3838	60.8403	-3.64418	0.412558	-8.83314	1.01782e-18	9.8e-17	KPNA2	chr17	68035959	68046854	+	16.0088	0	0
57690	59.3173	-3.92543	0.445251	-8.81621	1.18397e-18	1.13e-16	TNRC6C	chr17	78004236	78108835	+	15.9469	0	0
23512	142.863	-2.73658	0.310712	-8.80746	1.28018e-18	1.21e-16	SUZ12	chr17	31937006	32001038	+	15.9172	0	0
9819	99.4888	-2.6387	0.299923	-8.79792	1.39377e-18	1.31e-16	TSC22D2	chr3	150408297	150466420	+	15.8827	0	0
2119	109.561	-3.34584	0.380545	-8.79222	1.46628e-18	1.36e-16	ETV5	chr3	186046313	186109089	-	15.8665	0	0
8535	129.29	-2.2955	0.261192	-8.78858	1.51467e-18	1.4e-16	CBX4	chr17	79833155	79839440	-	15.8539	0	0
57451	73.3749	-2.68346	0.305516	-8.78335	1.58672e-18	1.45e-16	TENM2	chr5	167754928	168264157	+	15.8386	0	0
149111	58.2048	-5.38474	0.615436	-8.74947	2.1436e-18	1.94e-16	CNIH3	chr1	224434848	224740554	+	15.7122	0	0
602	53.2373	-3.67266	0.422659	-8.68941	3.64324e-18	3.26e-16	BCL3	chr19	44748707	44760044	+	15.4868	0	0
10146	68.4534	-2.79914	0.322148	-8.68897	3.65756e-18	3.26e-16	G3BP1	chr5	151771953	151812785	+	15.4868	0	0
647979	99.8622	-2.472	0.284722	-8.68218	3.88265e-18	3.44e-16	NORAD	chr20	36045617	36050960	-	15.4634	0	0
8289	53.8675	-3.53396	0.408515	-8.65076	5.11592e-18	4.49e-16	ARID1A	chr1	26696014	26782104	+	15.3478	0	0
23677	97.2712	-2.29442	0.265624	-8.63784	5.72878e-18	4.99e-16	SH3BP4	chr2	234965338	235055714	+	15.3019	0	0
9698	62.9905	-3.46391	0.401572	-8.62589	6.35954e-18	5.5e-16	PUM1	chr1	30931505	31065717	-	15.2596	0	0
5093	153.976	-2.64317	0.306553	-8.62223	6.56646e-18	5.63e-16	PCBP1	chr2	70087476	70089202	+	15.2495	0	0
136319	83.4804	-2.53734	0.294306	-8.62142	6.61279e-18	5.63e-16	MTPN	chr7	135926759	135977359	-	15.2495	0	0
114789	74.4992	-2.91523	0.338777	-8.60518	7.61986e-18	6.43e-16	SLC25A25	chr9	128068199	128109258	+	15.1918	0	0
4170	175.192	-3.24303	0.377411	-8.59284	8.48471e-18	7.11e-16	MCL1	chr1	150574550	150579738	-	15.1481	0	0
10116	55.517	-3.44779	0.401352	-8.59043	8.66441e-18	7.21e-16	FEM1B	chr15	68277744	68295857	+	15.1421	0	0
7003	59.1393	-3.17959	0.370438	-8.58334	9.21549e-18	7.61e-16	TEAD1	chr11	12674420	12944737	+	15.1186	0	0
157285	53.1831	-4.33651	0.509229	-8.51583	1.65395e-17	1.36e-15	PRAG1	chr8	8317735	8386439	-	14.8665	0	0
64968	58.6892	-3.67438	0.431948	-8.50653	1.79219e-17	1.46e-15	MRPS6	chr21	34073577	34143030	+	14.8356	0	0
5814	58.1807	-3.70046	0.435557	-8.49592	1.96373e-17	1.59e-15	PURB	chr7	44876298	44885530	-	14.7986	0	0
10602	230.495	-3.07786	0.362831	-8.48291	2.1963e-17	1.76e-15	CDC42EP3	chr2	37641943	37671642	-	14.7545	0	0
221037	60.1527	-3.71251	0.439735	-8.44261	3.1033e-17	2.47e-15	JMJD1C	chr10	63167220	63269223	-	14.6073	0	0
9334	59.8284	-3.43843	0.407689	-8.43395	3.34183e-17	2.64e-15	B4GALT5	chr20	49632945	49713878	-	14.5784	0	0
10658	69.3894	-2.81879	0.335019	-8.41384	3.96792e-17	3.11e-15	CELF1	chr11	47465936	47494521	-	14.5072	0	0
3638	71.8467	-3.43669	0.408823	-8.40629	4.23195e-17	3.29e-15	INSIG1	chr7	155297771	155310235	+	14.4828	0	0
3696	130.155	-2.50172	0.298017	-8.39457	4.67591e-17	3.61e-15	ITGB8	chr7	20330899	20415754	+	14.4425	0	0
10541	75.1549	-2.67491	0.319669	-8.36775	5.87297e-17	4.51e-15	ANP32B	chr9	97983340	98015942	+	14.3458	0	0
7832	52.1582	-4.43688	0.53135	-8.35019	6.8153e-17	5.2e-15	BTG2	chr1	203305518	203309601	+	14.284	0	0
23462	54.8867	-3.37385	0.404352	-8.34384	7.19145e-17	5.44e-15	HEY1	chr8	79764009	79767767	-	14.2644	0	0
55122	50.9299	-3.37872	0.405717	-8.32777	8.23809e-17	6.19e-15	AKIRIN2	chr6	87674859	87702233	-	14.2083	0	0
2824	201.118	-2.01556	0.242236	-8.32065	8.74788e-17	6.53e-15	GPM6B	chrX	13770938	13817359	-	14.1851	0	0
1959	47.8819	-3.56806	0.428922	-8.31866	8.89606e-17	6.6e-15	EGR2	chr10	62811995	62816366	-	14.1805	0	0
80818	57.8583	-4.24403	0.512003	-8.28908	1.14131e-16	8.41e-15	ZNF436	chr1	23359447	23368386	-	14.0752	0	0
1948	166.884	-2.73045	0.329602	-8.2841	1.1901e-16	8.71e-15	EFNB2	chr13	106489745	106535662	-	14.06	0	0
908	107.577	-2.48714	0.30035	-8.28081	1.22343e-16	8.89e-15	CCT6A	chr7	56051764	56063989	+	14.0511	0	0
5937	74.7072	-2.97198	0.359387	-8.2696	1.34408e-16	9.71e-15	RBMS1	chr2	160272150	160493807	-	14.0128	0	0
57688	80.5618	-3.28477	0.397438	-8.26487	1.3985e-16	1e-14	ZSWIM6	chr5	61332257	61546172	+	14	0	0
29960	48.6772	-4.29898	0.522019	-8.2353	1.79114e-16	1.28e-14	MRM2	chr7	2234194	2242205	-	13.8928	0	0
9232	67.1081	-2.60566	0.316549	-8.23148	1.84921e-16	1.3e-14	PTTG1	chr5	160421909	160428739	+	13.8861	0	0
23528	105.608	-2.50104	0.303851	-8.23114	1.85438e-16	1.3e-14	ZNF281	chr1	200404950	200410036	-	13.8861	0	0
26135	146.9	-1.82394	0.221581	-8.23149	1.84899e-16	1.3e-14	SERBP1	chr1	67407809	67430402	-	13.8861	0	0
3146	251.418	-1.61877	0.196683	-8.23035	1.86665e-16	1.3e-14	HMGB1	chr13	30457915	30465936	-	13.8861	0	0
5295	50.4065	-3.42128	0.415869	-8.22682	1.92254e-16	1.33e-14	PIK3R1	chr5	68292576	68301821	+	13.8761	0	0
54434	56.0041	-3.46009	0.421486	-8.20926	2.22549e-16	1.53e-14	SSH1	chr12	108791923	108857583	-	13.8153	0	0
3930	47.6915	-3.40623	0.415463	-8.19865	2.43106e-16	1.66e-14	LBR	chr1	225401501	225428855	-	13.7799	0	0
10643	45.2505	-4.45769	0.543758	-8.19793	2.44564e-16	1.66e-14	IGF2BP3	chr7	23310208	23470491	-	13.7799	0	0
7431	394.941	-1.81658	0.222187	-8.17592	2.93623e-16	1.98e-14	VIM	chr10	17228240	17237593	+	13.7033	0	0
6867	63.8271	-2.94321	0.360092	-8.1735	2.99564e-16	2.01e-14	TACC1	chr8	38787235	38751651	+	13.6968	0	0
55731	52.368	-3.99553	0.489429	-8.16365	3.25038e-16	2.16e-14	FAM222B	chr17	28755979	28842790	-	13.6655	0	0
10949	152.142	-2.04893	0.251565	-8.14474	3.80099e-16	2.51e-14	HNRNPA0	chr5	137745650	137754363	-	13.6003	0	0
203068	322.624	-2.05138	0.253618	-8.08848	6.04132e-16	3.97e-14	TUBB	chr6	30721637	30725418	+	13.4012	0	0
7533	50.8597	-3.17067	0.392396	-8.08029	6.46118e-16	4.22e-14	YWHAH	chr22	31944534	31957603	+	13.3747	0	0
805	199.827	-1.72338	0.21331	-8.07923	6.51762e-16	4.23e-14	CALM2	chr2	47160081	47176511	-	13.3737	0	0
817	55.6852	-2.94926	0.365427	-8.07073	6.98773e-16	4.51e-14	CAMK2D	chr4	113451031	113761927	-	13.3458	0	0
5885	137.428	-2.42558	0.300997	-8.05848	7.72467e-16	4.96e-14	RAD21	chr8	116845933	116874776	-	13.3045	0	0
90627	49.4074	-3.613	0.448766	-8.05096	8.21449e-16	5.24e-14	STARD13	chr13	33117547	33186091	-	13.2807	0	0
64710	291.59	-1.95415	0.243002	-8.04169	8.86086e-16	5.62e-14	NUCKS1	chr1	205712821	205750182	-	13.2503	0	0
10492	52.1707	-2.99463	0.372587	-8.03742	9.17501e-16	5.79e-14	SYNCRIP	chr6	85607783	85642886	-	13.2373	0	0
4082	245.279	-2.10177	0.261739	-8.03005	9.74343e-16	6.11e-14	MARCKS	chr6	113857344	113863475	+	13.214	0	0
5469	42.8429	-3.68356	0.459832	-8.01066	1.14092e-15	7.12e-14	MED1	chr17	39404284	39451263	-	13.1475	0	0
25907	110.111	-1.93274	0.241319	-8.00905	1.15596e-15	7.17e-14	TMEM158	chr3	45224465	45226287	-	13.1445	0	0
8364	1119.81	-2.67414	0.334586	-7.9924	1.32339e-15	8.16e-14	H4C3	chr6	26103932	26104337	+	13.0883	0	0
169792	54.2544	-2.96215	0.371076	-7.98259	1.43296e-15	8.79e-14	GLIS3	chr9	3824126	4152183	-	13.056	0	0
7170	101.482	-2.28268	0.286063	-7.97964	1.46761e-15	8.95e-14	TPM3	chr1	154155307	154183218	-	13.0482	0	0
79365	48.8096	-3.88589	0.487553	-7.97019	1.5843e-15	9.61e-14	BHLHE41	chr12	26120029	26125037	-	13.0173	0	0
54206	64.1161	-3.38015	0.424837	-7.95634	1.77196e-15	1.07e-13	ERRFI1	chr1	8011726	8026309	-	12.9706	0	0
3949	148.824	-3.14487	0.39568	-7.94802	1.89523e-15	1.14e-13	LDLR	chr19	11089462	11133820	+	12.9431	0	0
388	129.795	-2.22451	0.280177	-7.93966	2.02734e-15	1.21e-13	RHOB	chr2	20447073	20449440	+	12.9172	0	0
54793	58.8342	-3.35548	0.423729	-7.91894	2.39549e-15	1.42e-13	KCTD9	chr8	25427847	25458433	-	12.8477	0	0
53918	48.7816	-3.51489	0.444177	-7.91326	2.50736e-15	1.48e-13	PELO	chr5	52787915	52804044	+	12.8297	0	0
8609	49.2099	-3.53188	0.447224	-7.89735	2.84894e-15	1.66e-13	KLF7	chr2	207074137	207166186	-	12.7799	0	0
84790	174.5	-1.78129	0.225553	-7.89743	2.84708e-15	1.66e-13	TUBA1C	chr12	49227925	49274600	+	12.7799	0	0
1385	47.5485	-3.56819	0.45239	-7.88741	3.08527e-15	1.79e-13	CREB1	chr2	207529961	207605988	+	12.7471	0	0
57786	46.6346	-3.31713	0.42106	-7.87805	3.32531e-15	1.92e-13	RBAK	chr7	5045859	5069486	+	12.7167	0	0
117584	42.182	-4.35243	0.553295	-7.86639	3.65013e-15	2.09e-13	RFFL	chr17	35005989	35089226	-	12.6799	0	0
100529207	42.182	-4.35243	0.553295	-7.86639	3.65013e-15	2.09e-13	RAD51L3-RFFL	chr17	35009111	35121522	-	12.6799	0	0
3181	163.303	-2.23178	0.283868	-7.86204	3.77922e-15	2.15e-13	HNRNPA2B1	chr7	26189926	26200746	-	12.6676	0	0
11103	42.6953	-3.99203	0.508052	-7.85752	3.91818e-15	2.22e-13	KRR1	chr12	75490862	75511609	-	12.6536	0	0
81788	63.5557	-3.2855	0.418829	-7.84449	4.34712e-15	2.44e-13	NUAK2	chr1	205302062	205321745	-	12.6126	0	0
23112	54.3944	-2.94074	0.374904	-7.84399	4.36452e-15	2.44e-13	TNRC6B	chr22	40044816	40335808	+	12.6126	0	0
9586	60.3633	-3.27855	0.41804	-7.84266	4.41089e-15	2.46e-13	CREB5	chr7	28686132	28825894	+	12.6091	0	0
23268	50.6149	-3.48291	0.444247	-7.84004	4.50394e-15	2.5e-13	DNMBP	chr10	99875576	100009947	-	12.6021	0	0
10209	201.12	-1.78533	0.227914	-7.83335	4.75023e-15	2.62e-13	EIF1	chr17	41688884	41692668	+	12.5817	0	0
25897	46.964	-4.27106	0.54543	-7.83063	4.85415e-15	2.66e-13	RNF19A	chr8	100257066	100309953	-	12.5751	0	0
5693	67.9814	-2.61191	0.334011	-7.81983	5.28965e-15	2.89e-13	PSMB5	chr14	23025850	23034900	-	12.5391	0	0
4691	64.6737	-2.40018	0.306986	-7.81853	5.34428e-15	2.9e-13	NCL	chr2	231453530	231464484	-	12.5376	0	0
647135	63.8958	-2.72491	0.349177	-7.8038	6.00717e-15	3.25e-13	SRGAP2B	chr1	144887190	145095316	-	12.4881	0	0
23568	46.6817	-3.0952	0.396807	-7.80028	6.17718e-15	3.32e-13	ARL2BP	chr16	57245258	57253635	+	12.4789	0	0
6925	140.63	-2.78851	0.357526	-7.79947	6.2166e-15	3.33e-13	TCF4	chr18	55222184	55588192	-	12.4776	0	0
29128	42.0364	-3.56093	0.456619	-7.79847	6.26622e-15	3.34e-13	UHRF1	chr19	4909500	4962154	+	12.4763	0	0
1847	71.3437	-3.07069	0.393914	-7.79533	6.42378e-15	3.41e-13	DUSP5	chr10	110497906	110511531	+	12.4672	0	0
26043	40.4544	-3.67493	0.471713	-7.7906	6.66899e-15	3.52e-13	UBXN7	chr3	196347661	196432427	-	12.4535	0	0
55156	48.7518	-3.04699	0.392253	-7.76791	7.97886e-15	4.19e-13	ARMC1	chr8	65602455	65634177	-	12.3778	0	0
8436	55.202	-6.11918	0.792142	-7.72485	1.11985e-14	5.85e-13	CAVIN2	chr2	191834309	191847088	-	12.2328	0	0
55209	44.9047	-3.86367	0.50051	-7.71946	1.16819e-14	6.08e-13	SETD5	chr3	9397614	9478145	+	12.2161	0	0
64207	116.709	-2.52114	0.326998	-7.70996	1.25861e-14	6.52e-13	IRF2BPL	chr14	77024542	77028708	-	12.1858	0	0
11129	44.0938	-3.46894	0.45109	-7.69013	1.46991e-14	7.58e-13	CLASRP	chr19	45039044	45070956	+	12.1203	0	0
1739	45.0669	-3.76888	0.491361	-7.67029	1.71614e-14	8.8e-13	DLG1	chr3	197042559	197183872	-	12.0555	0	0
10521	65.377	-2.42672	0.317134	-7.65204	1.9781e-14	1.01e-12	DDX17	chr22	38483437	38506311	-	11.9957	0	0
9263	42.6801	-3.16269	0.413564	-7.64739	2.05103e-14	1.04e-12	STK17A	chr7	43583107	43627379	+	11.983	0	0
5515	56.0514	-2.63735	0.34533	-7.63718	2.22024e-14	1.12e-12	PPP2CA	chr5	134196251	134225554	-	11.9508	0	0
2887	76.0116	-2.68514	0.351861	-7.63126	2.32469e-14	1.17e-12	GRB10	chr7	50590067	50782896	-	11.9318	0	0
6613	113.973	-1.91699	0.251599	-7.6192	2.55252e-14	1.28e-12	SUMO2	chr17	75165585	75182959	-	11.8928	0	0
9852	82.249	-2.31004	0.303511	-7.61106	2.71865e-14	1.36e-12	EPM2AIP1	chr3	36985042	36993131	-	11.8665	0	0
3725	429.221	-1.88235	0.247626	-7.60161	2.9248e-14	1.44e-12	JUN	chr1	58780790	58784047	-	11.8416	0	0
1973	164.424	-2.20512	0.290098	-7.60131	2.93156e-14	1.44e-12	EIF4A1	chr17	7572824	7579006	+	11.8416	0	0
51514	48.6613	-2.92814	0.385209	-7.60143	2.92866e-14	1.44e-12	DTL	chr1	212035552	212105013	+	11.8416	0	0
84248	41.3927	-3.82171	0.503399	-7.59181	3.15466e-14	1.55e-12	FYTTD1	chr3	197749552	197787596	+	11.8097	0	0
23613	45.4929	-3.66512	0.483087	-7.58688	3.27707e-14	1.6e-12	ZMYND8	chr20	47298125	47356699	-	11.7959	0	0
23314	41.4531	-4.68888	0.618972	-7.57527	3.58387e-14	1.74e-12	SATB2	chr2	199269505	199457939	-	11.7595	0	0
7534	128.879	-1.97434	0.260931	-7.56654	3.83294e-14	1.85e-12	YWHAZ	chr8	100918575	100952020	-	11.7328	0	0
170954	40.1883	-4.47042	0.591064	-7.56334	3.92844e-14	1.88e-12	PPP1R18	chr6	30676388	30686645	-	11.7258	0	0
10215	42.0057	-4.89381	0.648167	-7.55022	4.34517e-14	2.07e-12	OLIG2	chr21	33025934	33029183	+	11.684	0	0
55167	53.1788	-2.7129	0.359595	-7.54432	4.54668e-14	2.16e-12	MSL2	chr3	136148916	136196335	-	11.6655	0	0
23080	39.1362	-5.01919	0.666675	-7.5287	5.12492e-14	2.43e-12	AVL9	chr7	32495488	32588726	+	11.6144	0	0
678	102.905	-1.95544	0.259765	-7.5277	5.16401e-14	2.43e-12	ZFP36L2	chr2	43222401	43226606	-	11.6144	0	0
80335	55.4077	-3.04364	0.404589	-7.52278	5.36218e-14	2.52e-12	WDR82	chr3	52254433	52278649	-	11.5986	0	0
10236	53.1798	-2.67193	0.355521	-7.51554	5.66765e-14	2.65e-12	HNRNPR	chr1	23304689	23344284	-	11.5768	0	0
64782	59.445	-3.26513	0.434709	-7.51106	5.86489e-14	2.73e-12	AEN	chr15	88621339	88632281	+	11.5638	0	0
283489	36.7402	-3.75651	0.500317	-7.50827	5.99156e-14	2.78e-12	CHAMP1	chr13	114314502	114327322	+	11.556	0	0
54749	42.7215	-3.0839	0.410779	-7.50744	6.02938e-14	2.78e-12	EPDR1	chr7	37920560	37951934	+	11.556	0	0
7543	44.2693	-3.93516	0.525695	-7.48564	7.11978e-14	3.27e-12	ZFX	chrX	24149728	24216255	+	11.4855	0	0
85364	62.2763	-2.98684	0.399135	-7.48327	7.24946e-14	3.3e-12	ZCCHC3	chr20	297569	300319	+	11.4815	0	0
7763	140.144	-2.66022	0.355471	-7.48365	7.22889e-14	3.3e-12	ZFAND5	chr9	72351412	72365208	-	11.4815	0	0
7555	42.9066	-3.41873	0.457213	-7.47734	7.58434e-14	3.44e-12	CNBP	chr3	129167826	129183896	-	11.4634	0	0
27327	36.502	-4.13694	0.553336	-7.47636	7.64067e-14	3.45e-12	TNRC6A	chr16	24729650	24826216	+	11.4622	0	0
56829	72.6283	-2.46665	0.330688	-7.45915	8.70853e-14	3.92e-12	ZC3HAV1	chr7	139043514	139109720	-	11.4067	0	0
113263	38.9689	-5.00604	0.671455	-7.45552	8.95149e-14	4.01e-12	GLCCI1	chr7	7968795	8089079	+	11.3969	0	0
5451	42.9204	-3.19328	0.428465	-7.45284	9.13526e-14	4.08e-12	POU2F1	chr1	167329069	167427340	+	11.3893	0	0
9518	124.741	-2.0959	0.281266	-7.45166	9.21739e-14	4.1e-12	GDF15	chr19	18386157	18389176	+	11.3872	0	0
81539	48.6923	-2.93218	0.393702	-7.44772	9.49672e-14	4.19e-12	SLC38A1	chr12	46183062	46269043	-	11.3778	0	0
27338	74.6301	-2.84943	0.382577	-7.44799	9.47747e-14	4.19e-12	UBE2S	chr19	55399744	55407788	-	11.3778	0	0
55035	55.0636	-2.51698	0.338063	-7.4453	9.6725e-14	4.25e-12	NOL8	chr9	92297357	92325594	-	11.3716	0	0
6046	58.1488	-2.63444	0.354403	-7.43346	1.05794e-13	4.63e-12	BRD2	chr6	32970929	32981500	+	11.3344	0	0
1164	36.8219	-3.75291	0.504964	-7.43203	1.0694e-13	4.66e-12	CKS2	chr9	89311194	89316703	+	11.3316	0	0
9987	167.426	-2.29124	0.308654	-7.42332	1.1422e-13	4.96e-12	HNRNPDL	chr4	82422563	82430225	-	11.3045	0	0
3280	146.085	-2.51757	0.339372	-7.41832	1.18614e-13	5.13e-12	HES1	chr3	194136147	194138732	+	11.2899	0	0
6744	48.8891	-2.68525	0.362431	-7.409	1.27254e-13	5.48e-12	ITPRID2	chr2	181891729	181930737	+	11.2612	0	0
162073	100.861	-3.60397	0.488451	-7.37837	1.60242e-13	6.87e-12	ITPRIPL2	chr16	19113931	19121628	+	11.163	0	0
57480	49.5712	-2.65813	0.36075	-7.36833	1.72781e-13	7.38e-12	PLEKHG1	chr6	150599884	150664539	+	11.1319	0	0
357	41.1952	-4.2187	0.57306	-7.3617	1.81584e-13	7.73e-12	SHROOM2	chrX	9912491	9949443	+	11.1118	0	0
6574	62.7502	-2.9908	0.406321	-7.36069	1.82957e-13	7.75e-12	SLC20A1	chr2	112645938	112663823	+	11.1107	0	0
100499467	38.518	-3.40521	0.463342	-7.34924	1.99341e-13	8.42e-12	LINC00673	chr17	72403321	72592804	-	11.0747	0	0
5717	62.5956	-2.69975	0.367404	-7.34817	2.00945e-13	8.45e-12	PSMD11	chr17	32444509	32483319	+	11.0731	0	0
51474	65.9228	-2.98535	0.406581	-7.34256	2.09543e-13	8.78e-12	LIMA1	chr12	50175787	50283520	-	11.0565	0	0
4090	47.4818	-2.95332	0.402305	-7.34099	2.12022e-13	8.85e-12	SMAD5	chr5	136132844	136182733	+	11.0531	0	0
8975	37.3508	-3.67223	0.501039	-7.32923	2.31478e-13	9.63e-12	USP13	chr3	179653039	179789401	+	11.0164	0	0
9529	48.0179	-2.85595	0.38989	-7.32503	2.38847e-13	9.89e-12	BAG5	chr14	103556543	103562320	-	11.0048	0	0
25948	48.9466	-4.04599	0.552454	-7.32366	2.41297e-13	9.96e-12	KBTBD2	chr7	32868171	32891760	-	11.0017	0	0
9422	33.9542	-4.3738	0.59828	-7.31063	2.65897e-13	1.09e-11	ZNF264	chr19	57191499	57222846	+	10.9626	0	0
60674	59.4477	-2.76074	0.378646	-7.29108	3.07485e-13	1.26e-11	GAS5	chr1	173863898	173867991	-	10.8996	0	0
133	82.7927	-2.23428	0.306634	-7.28647	3.18179e-13	1.3e-11	ADM	chr11	10305072	10307397	+	10.8861	0	0
3021	383.355	-1.84578	0.253364	-7.28509	3.21449e-13	1.31e-11	H3-3B	chr17	75776433	75779779	-	10.8827	0	0
5770	36.9051	-3.63159	0.498788	-7.28082	3.318e-13	1.34e-11	PTPN1	chr20	50510320	50585240	+	10.8729	0	0
51111	41.906	-3.05589	0.419773	-7.27985	3.34192e-13	1.35e-11	KMT5B	chr11	68154862	68213648	-	10.8697	0	0
5501	49.0474	-2.86947	0.394972	-7.26499	3.73072e-13	1.5e-11	PPP1CC	chr12	110719810	110742891	-	10.8239	0	0
54926	83.2549	-2.431	0.334813	-7.26076	3.84934e-13	1.54e-11	UBE2R2	chr9	33817159	33920399	+	10.8125	0	0
150275	37.672	-5.23235	0.721394	-7.25312	4.0728e-13	1.63e-11	CCDC117	chr22	28772673	28789295	+	10.7878	0	0
55143	40.6604	-3.7959	0.523691	-7.24836	4.21858e-13	1.68e-11	CDCA8	chr1	37692515	37709719	+	10.7747	0	0
26524	41.1632	-3.52683	0.488897	-7.21384	5.43951e-13	2.16e-11	LATS2	chr13	20973035	21061586	-	10.6655	0	0
55629	78.1091	-3.22211	0.446702	-7.2131	5.46905e-13	2.16e-11	PNRC2	chr1	23959827	23963459	+	10.6655	0	0
7572	39.04	-3.19018	0.442474	-7.20987	5.60041e-13	2.2e-11	ZNF24	chr18	35332226	35344420	-	10.6576	0	0
767558	60.1824	-2.34178	0.325106	-7.20314	5.88417e-13	2.31e-11	LUZP6	chr7	135926759	135977359	-	10.6364	0	0
26097	34.103	-3.64328	0.506046	-7.19949	6.04368e-13	2.36e-11	CHTOP	chr1	153633981	153646306	+	10.6271	0	0
57619	39.9065	-3.35557	0.466218	-7.19743	6.13599e-13	2.39e-11	SHROOM3	chr4	76435228	76783252	+	10.6216	0	0
26278	37.7823	-4.54982	0.632372	-7.19484	6.25318e-13	2.43e-11	SACS	chr13	23328830	23433702	-	10.6144	0	0
993	50.0014	-2.80584	0.390024	-7.19403	6.29045e-13	2.43e-11	CDC25A	chr3	48157145	48188417	-	10.6144	0	0
7037	34.4433	-4.84227	0.673791	-7.1866	6.64235e-13	2.56e-11	TFRC	chr3	196049283	196082090	-	10.5918	0	0
116448	33.1351	-4.54688	0.633029	-7.18273	6.83321e-13	2.62e-11	OLIG1	chr21	33070140	33072413	+	10.5817	0	0
220988	52.7782	-2.61245	0.363816	-7.18071	6.93522e-13	2.65e-11	HNRNPA3	chr2	177212693	177223959	+	10.5768	0	0
23211	32.9625	-4.53962	0.63275	-7.17444	7.26063e-13	2.77e-11	ZC3H4	chr19	47064189	47113776	-	10.5575	0	0
7707	58.8775	-3.2499	0.453039	-7.17356	7.30746e-13	2.78e-11	ZNF148	chr3	125225668	125375354	-	10.556	0	0
56929	56.6752	-3.20367	0.4467	-7.17186	7.39834e-13	2.8e-11	FEM1C	chr5	115520908	115544775	-	10.5528	0	0
101929780	43.0375	-3.25678	0.454301	-7.16877	7.56726e-13	2.85e-11	NBPF25P	chr1	145572344	145607858	-	10.5452	0	0
29127	38.4538	-3.06413	0.427932	-7.16032	8.04882e-13	3.01e-11	RACGAP1	chr12	49989161	50025557	-	10.5214	0	0
4214	84.6118	-2.81976	0.393771	-7.16091	8.01424e-13	3.01e-11	MAP3K1	chr5	56815548	56896151	+	10.5214	0	0
3213	36.2521	-3.3235	0.464142	-7.16053	8.0368e-13	3.01e-11	HOXB3	chr17	48548869	48574448	-	10.5214	0	0
3434	34.1953	-4.20651	0.587602	-7.15877	8.14012e-13	3.03e-11	IFIT1	chr10	89392622	89406487	+	10.5186	0	0
84890	41.2319	-3.35282	0.46891	-7.15024	8.66259e-13	3.21e-11	ADO	chr10	62804719	62808479	+	10.4935	0	0
4782	118.428	-2.33902	0.32759	-7.14008	9.32783e-13	3.45e-11	NFIC	chr19	3366582	3469217	+	10.4622	0	0
1982	144.971	-1.98298	0.278092	-7.13065	9.98972e-13	3.68e-11	EIF4G2	chr11	10797045	10808926	-	10.4342	0	0
9969	40.2636	-3.56557	0.500809	-7.11962	1.08224e-12	3.97e-11	MED13	chr17	61942604	62065278	-	10.4012	0	0
2297	32.694	-4.14123	0.582312	-7.1117	1.14625e-12	4.19e-11	FOXD1	chr5	73446267	73448777	-	10.3778	0	0
54165	33.1254	-4.55387	0.640467	-7.11023	1.15849e-12	4.23e-11	DCUN1D1	chr3	182938073	182980538	-	10.3737	0	0
59274	37.6601	-3.03906	0.427691	-7.10575	1.1967e-12	4.35e-11	TLNRD1	chr15	81000922	81005788	+	10.3615	0	0
80232	40.3961	-2.949	0.416141	-7.08653	1.3752e-12	4.98e-11	WDR26	chr1	224385146	224434299	-	10.3028	0	0
23023	39.4555	-3.62746	0.512151	-7.08279	1.41278e-12	5.1e-11	TMCC1	chr3	129647791	129688732	-	10.2924	0	0
6772	63.6125	-2.44687	0.345555	-7.08098	1.43141e-12	5.15e-11	STAT1	chr2	190969148	191014250	-	10.2882	0	0
11100	84.3586	-2.19352	0.3104	-7.06675	1.58604e-12	5.69e-11	HNRNPUL1	chr19	41265080	41307787	+	10.2449	0	0
10238	63.416	-2.96702	0.419884	-7.06628	1.59145e-12	5.69e-11	DCAF7	chr17	63550476	63594266	+	10.2449	0	0
6418	252.828	-1.73242	0.245348	-7.06108	1.65218e-12	5.89e-11	SET	chr9	128683792	128696396	+	10.2299	0	0
780	51.8598	-2.81225	0.398308	-7.06049	1.65912e-12	5.89e-11	DDR1	chr6	30888687	30900156	+	10.2299	0	0
1846	58.8979	-2.78482	0.394627	-7.05684	1.70326e-12	6.03e-11	DUSP4	chr8	29333063	29348805	-	10.2197	0	0
9527	31.7753	-3.94779	0.559651	-7.05402	1.73827e-12	6.14e-11	GOSR1	chr17	30477407	30527592	+	10.2118	0	0
4792	322.779	-1.93783	0.274956	-7.04776	1.81816e-12	6.4e-11	NFKBIA	chr14	35401513	35404749	-	10.1938	0	0
4976	33.6431	-3.40516	0.483216	-7.04688	1.8298e-12	6.42e-11	OPA1	chr3	193593207	193697811	+	10.1925	0	0
55137	31.5329	-4.25983	0.606758	-7.02064	2.20849e-12	7.72e-11	FIGN	chr2	163602615	163736008	-	10.1124	0	0
5701	43.1327	-2.68891	0.383349	-7.01425	2.31184e-12	8.06e-11	PSMC2	chr7	103347523	103369395	+	10.0937	0	0
9689	55.0634	-2.48219	0.354275	-7.00641	2.44519e-12	8.49e-11	BZW1	chr2	200811909	200823846	+	10.0711	0	0
7415	64.1829	-2.13205	0.304465	-7.00262	2.51227e-12	8.7e-11	VCP	chr9	35056065	35072625	-	10.0605	0	0
6938	31.6803	-3.9258	0.560871	-6.99947	2.56938e-12	8.87e-11	TCF12	chr15	57219429	57289853	+	10.0521	0	0
6738	36.3341	-3.2186	0.459863	-6.99905	2.57712e-12	8.87e-11	RO60	chr1	193059873	193085985	+	10.0521	0	0
5347	31.5156	-4.25383	0.607896	-6.99762	2.60343e-12	8.93e-11	PLK1	chr16	23678888	23690367	+	10.0491	0	0
51701	40.5643	-3.0943	0.4426	-6.99119	2.72568e-12	9.32e-11	NLK	chr17	28042676	28196378	+	10.0306	0	0
284307	31.0026	-3.89157	0.557973	-6.97448	3.07004e-12	1.05e-10	ZIK1	chr19	57584144	57593890	+	9.97881	0	0
7386	52.8271	-2.5334	0.363755	-6.96457	3.29401e-12	1.12e-10	UQCRFS1	chr19	29205319	29213151	-	9.95078	0	0
51193	44.4912	-3.62558	0.520773	-6.96192	3.35659e-12	1.14e-10	ZNF639	chr3	179323030	179338583	+	9.9431	0	0
5411	32.3226	-3.68467	0.530406	-6.94689	3.73418e-12	1.26e-10	PNN	chr14	39175253	39183220	+	9.89963	0	0
9643	65.5398	-2.03517	0.293095	-6.94374	3.81864e-12	1.29e-10	MORF4L2	chrX	103675497	103686699	-	9.88941	0	0
3621	32.3412	-3.43545	0.494961	-6.94085	3.89756e-12	1.31e-10	ING1	chr13	110715436	110723337	+	9.88273	0	0
2043	41.6894	-6.14326	0.885303	-6.93917	3.9442e-12	1.32e-10	EPHA4	chr2	221418026	221572304	-	9.87943	0	0
54453	34.8678	-5.45257	0.78679	-6.93015	4.20383e-12	1.4e-10	RIN2	chr20	19886520	20002459	+	9.85387	0	0
10052	32.3548	-4.51101	0.651561	-6.92339	4.4096e-12	1.47e-10	GJC1	chr17	44798447	44830287	-	9.83268	0	0
284	30.1894	-4.41067	0.638943	-6.90307	5.08904e-12	1.69e-10	ANGPT1	chr8	107249481	107336515	-	9.77211	0	0
23022	76.5996	-1.99306	0.28881	-6.90092	5.16655e-12	1.71e-10	PALLD	chr4	168497051	168928439	+	9.767	0	0
23099	64.3538	-3.04533	0.442151	-6.88754	5.67669e-12	1.87e-10	ZBTB43	chr9	126805005	126838208	+	9.72816	0	0
5813	103.14	-1.96997	0.286329	-6.88009	5.98128e-12	1.97e-10	PURA	chr5	140114108	140125614	+	9.70553	0	0
54443	42.9904	-3.11173	0.452401	-6.87825	6.05909e-12	1.99e-10	ANLN	chr7	36389861	36453791	+	9.70115	0	0
10184	39.0767	-3.27559	0.477359	-6.86191	6.7947e-12	2.22e-10	LHFPL2	chr5	78485229	78648772	-	9.65365	0	0
1051	43.1679	-3.27222	0.477224	-6.85677	7.04355e-12	2.29e-10	CEBPB	chr20	50190582	50192668	+	9.64016	0	0
5901	142.575	-1.78036	0.259724	-6.85482	7.14039e-12	2.32e-10	RAN	chr12	130871993	130877678	+	9.63451	0	0
9709	31.5224	-3.79522	0.554235	-6.84766	7.50667e-12	2.42e-10	HERPUD1	chr16	56932141	56944864	+	9.61618	0	0
10644	47.9012	-2.94032	0.429437	-6.84692	7.54564e-12	2.43e-10	IGF2BP2	chr3	185643129	185825042	-	9.61439	0	0
55623	61.1882	-2.72042	0.397499	-6.84383	7.71016e-12	2.47e-10	THUMPD1	chr16	20733665	20741818	-	9.6073	0	0
3326	123.661	-1.80204	0.263361	-6.84246	7.7843e-12	2.49e-10	HSP90AB1	chr6	44246957	44253883	+	9.6038	0	0
23468	48.8422	-3.26809	0.477995	-6.83708	8.08241e-12	2.58e-10	CBX5	chr12	54230945	54280122	-	9.58838	0	0
164832	39.0193	-3.0274	0.44305	-6.83307	8.31155e-12	2.64e-10	LONRF2	chr2	100271874	100322501	-	9.5784	0	0
55038	35.9497	-3.74808	0.550307	-6.81089	9.69996e-12	3.08e-10	CDCA4	chr14	105009572	105021083	-	9.51145	0	0
140901	30.3371	-4.91946	0.722829	-6.80585	1.00454e-11	3.18e-10	STK35	chr20	2101826	2148552	+	9.49757	0	0
51322	61.7552	-2.72775	0.40087	-6.80456	1.01359e-11	3.2e-10	WAC	chr10	28533117	28623112	+	9.49485	0	0
5069	90.5252	-2.75393	0.404823	-6.8028	1.02607e-11	3.23e-10	PAPPA	chr9	116153790	116402321	+	9.4908	0	0
8894	39.6193	-3.00144	0.441675	-6.79559	1.0787e-11	3.37e-10	EIF2S2	chr20	34088308	34112243	-	9.47237	0	0
8087	44.0653	-2.67203	0.393326	-6.79343	1.095e-11	3.41e-10	FXR1	chr3	180912669	180982751	+	9.46725	0	0
26986	109.55	-2.01136	0.296085	-6.79317	1.09697e-11	3.41e-10	PABPC1	chr8	100702915	100722088	-	9.46725	0	0
152137	54.0398	-2.33012	0.343199	-6.78941	1.12589e-11	3.49e-10	CCDC50	chr3	191329393	191398659	+	9.45717	0	0
57493	39.1806	-3.0307	0.447138	-6.77801	1.21845e-11	3.77e-10	HEG1	chr3	124965709	125055997	-	9.42366	0	0
1994	30.1132	-3.71001	0.547822	-6.77229	1.26759e-11	3.91e-10	ELAVL1	chr19	7958572	8005641	-	9.40782	0	0
9275	33.4844	-3.30417	0.488103	-6.76941	1.29305e-11	3.98e-10	BCL7B	chr7	73536355	73557236	-	9.40012	0	0
79572	52.4304	-2.67824	0.395888	-6.76514	1.3318e-11	4.08e-10	ATP13A3	chr3	194402677	194487002	-	9.38934	0	0
3151	101.292	-1.70458	0.252182	-6.75934	1.38625e-11	4.24e-10	HMGN2	chr1	26472439	26476642	+	9.37263	0	0
3187	93.2775	-2.08859	0.309568	-6.74678	1.51167e-11	4.61e-10	HNRNPH1	chr5	179614177	179623671	-	9.3363	0	0
862	38.3646	-3.1648	0.469172	-6.7455	1.52501e-11	4.64e-10	RUNX1T1	chr8	91954971	92017680	-	9.33348	0	0
50807	59.9233	-3.34211	0.495734	-6.74175	1.56495e-11	4.75e-10	ASAP1	chr8	130052104	130443674	-	9.32331	0	0
29896	37.7016	-2.74988	0.408234	-6.73603	1.62772e-11	4.92e-10	TRA2A	chr7	23504781	23531981	-	9.30803	0	0
8554	29.8026	-4.38998	0.651869	-6.73444	1.64561e-11	4.96e-10	PIAS1	chr15	68054575	68191466	+	9.30452	0	0
9928	30.3065	-3.8624	0.573761	-6.73172	1.6767e-11	5.04e-10	KIF14	chr1	200551496	200620751	-	9.29757	0	0
10950	39.5646	-2.89919	0.431626	-6.7169	1.85632e-11	5.57e-10	BTG3	chr21	17593652	17612901	-	9.25414	0	0
79699	28.1265	-4.107	0.612351	-6.70694	1.98742e-11	5.94e-10	ZYG11B	chr1	52726452	52827336	+	9.22621	0	0
7812	94.7039	-1.80579	0.269371	-6.70374	2.03152e-11	6.06e-10	CSDE1	chr1	114716915	114757984	-	9.21753	0	0
23484	30.9901	-3.90471	0.582509	-6.70327	2.03811e-11	6.06e-10	LEPROTL1	chr8	30095407	30108524	+	9.21753	0	0
9747	66.0546	-2.23242	0.333122	-6.70151	2.06275e-11	6.12e-10	TCAF1	chr7	143851374	143902176	-	9.21325	0	0
10371	70.7899	-2.15992	0.322354	-6.70047	2.07752e-11	6.15e-10	SEMA3A	chr7	83955776	84194789	-	9.21112	0	0
6429	35.2161	-3.17697	0.474464	-6.69591	2.14328e-11	6.32e-10	SRSF4	chr1	29147744	29181900	-	9.19928	0	0
54386	54.5485	-2.72551	0.407151	-6.6941	2.17003e-11	6.39e-10	TERF2IP	chr16	75647772	75657443	+	9.1945	0	0
64282	34.7704	-2.9225	0.436698	-6.69228	2.19727e-11	6.45e-10	TENT4B	chr16	50152910	50235308	+	9.19044	0	0
9031	29.9398	-4.61187	0.689589	-6.68784	2.26482e-11	6.63e-10	BAZ1B	chr7	73440406	73522293	-	9.17849	0	0
54471	28.9187	-3.64154	0.544815	-6.684	2.32507e-11	6.79e-10	MIEF1	chr22	39500099	39514224	+	9.16813	0	0
1399	28.0811	-3.90113	0.584021	-6.67978	2.39301e-11	6.95e-10	CRKL	chr22	20917406	20953747	+	9.15802	0	0
148479	27.3947	-4.25788	0.63743	-6.67976	2.39326e-11	6.95e-10	PHF13	chr1	6613730	6624030	+	9.15802	0	0
8878	79.6976	-2.27777	0.341076	-6.67821	2.41882e-11	7.01e-10	SQSTM1	chr5	179806392	179838077	+	9.15428	0	0
5520	37.4227	-3.47494	0.521218	-6.66696	2.61159e-11	7.54e-10	PPP2R2A	chr8	26293215	26372679	+	9.12263	0	0
26036	46.1006	-2.49516	0.374393	-6.66456	2.65461e-11	7.65e-10	ZNF451	chr6	57090187	57170300	+	9.11634	0	0
1213	56.444	-2.23332	0.335168	-6.66327	2.6781e-11	7.65e-10	CLTC	chr17	59619688	59696956	+	9.11634	0	0
57226	40.0031	-2.73638	0.410629	-6.66387	2.66702e-11	7.65e-10	LYRM2	chr6	89632223	89638485	-	9.11634	0	0
339324	27.8129	-4.51066	0.676964	-6.66307	2.68165e-11	7.65e-10	ZNF260	chr19	36510686	36528271	-	9.11634	0	0
10527	59.7542	-2.53707	0.380731	-6.66367	2.67069e-11	7.65e-10	IPO7	chr11	9384651	9448127	+	9.11634	0	0
55740	54.8106	-2.24025	0.336594	-6.65566	2.82038e-11	8.02e-10	ENAH	chr1	225486829	225653123	-	9.09583	0	0
54809	29.3202	-3.67323	0.553329	-6.63843	3.1705e-11	8.99e-10	SAMD9	chr7	93099512	93117979	-	9.04624	0	0
100529241	30.9524	-3.906	0.588506	-6.63715	3.19802e-11	9.03e-10	HSPE1-MOB4	chr2	197500378	197553699	+	9.04431	0	0
25843	30.9524	-3.906	0.588506	-6.63715	3.19802e-11	9.03e-10	MOB4	chr2	197516065	197553699	+	9.04431	0	0
5455	41.4832	-2.85698	0.430621	-6.63456	3.25479e-11	9.16e-10	POU3F3	chr2	104854114	104858573	+	9.0381	0	0
3837	216.058	-1.81952	0.274422	-6.63037	3.34855e-11	9.4e-10	KPNB1	chr17	47651064	47685505	+	9.02687	0	0
663	29.3991	-3.41482	0.515223	-6.62786	3.40598e-11	9.54e-10	BNIP2	chr15	59659145	59689320	-	9.02045	0	0
57542	33.0236	-3.39058	0.511596	-6.62746	3.41502e-11	9.54e-10	KLHL42	chr12	27780232	27803040	+	9.02045	0	0
8073	113.172	-1.68611	0.254502	-6.62516	3.46883e-11	9.67e-10	PTP4A2	chr1	31906420	31938368	-	9.01457	0	0
11335	69.7309	-2.19913	0.332152	-6.62085	3.57134e-11	9.93e-10	CBX3	chr7	26201442	26213607	+	9.00305	0	0
998	54.34	-2.13573	0.323047	-6.61118	3.81257e-11	1.06e-09	CDC42	chr1	22052708	22090806	+	8.97469	0	0
22974	34.1756	-3.23061	0.488755	-6.60988	3.84619e-11	1.06e-09	TPX2	chr20	31739289	31801800	+	8.97469	0	0
23466	38.9933	-2.87223	0.434572	-6.60933	3.86072e-11	1.06e-09	CBX6	chr22	38861421	38872216	-	8.97469	0	0
5511	32.4157	-3.34964	0.507192	-6.60429	3.99429e-11	1.1e-09	PPP1R8	chr1	27830781	27851675	+	8.95861	0	0
3269	40.4672	-2.56399	0.388335	-6.60253	4.04187e-11	1.11e-09	HRH1	chr3	11252698	11263557	+	8.95468	0	0
22992	36.7297	-3.64659	0.552374	-6.60167	4.06562e-11	1.11e-09	KDM2A	chr11	67240013	67258079	+	8.95468	0	0
9918	42.0685	-2.65272	0.401993	-6.59892	4.14175e-11	1.13e-09	NCAPD2	chr12	6494101	6531955	+	8.94692	0	0
64151	28.39	-4.54833	0.689347	-6.59802	4.16683e-11	1.13e-09	NCAPG	chr4	17810978	17844864	+	8.94692	0	0
112574	81.6306	-1.97715	0.299636	-6.59849	4.15361e-11	1.13e-09	SNX18	chr5	54517758	54521004	+	8.94692	0	0
7025	64.1647	-2.2955	0.347889	-6.59836	4.15744e-11	1.13e-09	NR2F1	chr5	93583221	93594609	+	8.94692	0	0
1052	42.388	-2.54199	0.385773	-6.58935	4.41768e-11	1.19e-09	CEBPD	chr8	47736912	47738164	-	8.92445	0	0
55272	42.4782	-3.01621	0.457822	-6.58817	4.45277e-11	1.2e-09	IMP3	chr15	75639084	75640323	-	8.92082	0	0
55852	32.3031	-3.45381	0.524223	-6.58843	4.4449e-11	1.2e-09	TEX2	chr17	64147227	64263260	-	8.92082	0	0
2077	31.024	-4.07056	0.618229	-6.58422	4.57271e-11	1.23e-09	ERF	chr19	42247560	42255128	-	8.91009	0	0
3301	64.5653	-2.40729	0.36653	-6.5678	5.10656e-11	1.37e-09	DNAJA1	chr9	33025202	33039907	+	8.86328	0	0
3759	70.675	-2.4947	0.38008	-6.56362	5.25178e-11	1.4e-09	KCNJ2	chr17	70169531	70180042	+	8.85387	0	0
90639	31.7711	-3.42346	0.521757	-6.56142	5.32994e-11	1.42e-09	COX19	chr7	964851	975549	-	8.84771	0	0
51465	43.8934	-2.50332	0.3817	-6.55834	5.44107e-11	1.45e-09	UBE2J1	chr6	89326624	89352722	-	8.83863	0	0
7323	46.6976	-2.46849	0.376644	-6.55392	5.60467e-11	1.49e-09	UBE2D3	chr4	102794382	102868893	-	8.82681	0	0
51320	39.4367	-2.71083	0.413698	-6.55268	5.65153e-11	1.49e-09	MEX3C	chr18	51174549	51197681	-	8.82681	0	0
399664	27.0266	-4.02579	0.614835	-6.54776	5.84079e-11	1.54e-09	MEX3D	chr19	1554671	1568058	-	8.81248	0	0
51341	122.443	-3.26269	0.498519	-6.54477	5.95883e-11	1.57e-09	ZBTB7A	chr19	4043302	4066899	-	8.8041	0	0
161742	30.8109	-3.47791	0.53239	-6.53263	6.46243e-11	1.7e-09	SPRED1	chr15	38252835	38357249	+	8.76955	0	0
6428	87.7036	-2.15639	0.330283	-6.52892	6.62454e-11	1.74e-09	SRSF3	chr6	36594361	36604467	+	8.75945	0	0
5718	31.6874	-3.10612	0.475774	-6.52856	6.64037e-11	1.74e-09	PSMD12	chr17	67337915	67366577	-	8.75945	0	0
10397	43.4944	-2.48898	0.381414	-6.52565	6.77064e-11	1.77e-09	NDRG1	chr8	133237174	133297252	-	8.75203	0	0
253943	34.7073	-2.91822	0.447361	-6.52319	6.88264e-11	1.79e-09	YTHDF3	chr8	63168552	63212788	+	8.74715	0	0
51665	28.1394	-3.76373	0.577497	-6.51732	7.15748e-11	1.86e-09	ASB1	chr2	238426926	238452250	+	8.73049	0	0
5049	78.6391	-2.15308	0.330575	-6.51313	7.36022e-11	1.91e-09	PAFAH1B2	chr11	117144286	117171045	+	8.71897	0	0
2020	26.7446	-3.67051	0.563692	-6.51156	7.43744e-11	1.92e-09	EN2	chr7	155458128	155464831	+	8.7167	0	0
387119	44.5404	-2.52867	0.388735	-6.50488	7.77565e-11	2e-09	CEP85L	chr6	118460771	118651591	-	8.69897	0	0
6664	124.819	-1.83621	0.282304	-6.50436	7.80223e-11	2.01e-09	SOX11	chr2	5692383	5701385	+	8.6968	0	0
7050	34.7603	-2.99489	0.461103	-6.49504	8.30107e-11	2.13e-09	TGIF1	chr18	3449567	3459978	+	8.67162	0	0
1876	31.4359	-5.29768	0.81639	-6.48915	8.63213e-11	2.21e-09	E2F6	chr2	11444374	11466161	-	8.65561	0	0
7398	50.2619	-2.95646	0.455905	-6.48481	8.88421e-11	2.27e-09	USP1	chr1	62436303	62451804	+	8.64397	0	0
80829	47.7942	-2.82084	0.43568	-6.47456	9.50882e-11	2.42e-09	ZFP91	chr11	58579062	58621550	+	8.61618	0	0
10808	42.6753	-2.63882	0.407953	-6.46843	9.90246e-11	2.52e-09	HSPH1	chr13	31134973	31161904	-	8.5986	0	0
3773	31.1692	-5.30331	0.819928	-6.46802	9.92925e-11	2.52e-09	KCNJ16	chr17	70075224	70135605	+	8.5986	0	0
5984	28.2714	-3.34505	0.518055	-6.45694	1.06844e-10	2.7e-09	RFC4	chr3	186789892	186806695	-	8.56864	0	0
79893	33.1851	-3.73429	0.578439	-6.4558	1.07652e-10	2.72e-09	GGNBP2	chr17	36544918	36589846	+	8.56543	0	0
27297	27.1312	-3.7001	0.573412	-6.45278	1.09819e-10	2.77e-09	CRCP	chr7	66114817	66154566	+	8.55752	0	0
29982	26.1957	-4.41733	0.685005	-6.44861	1.12878e-10	2.84e-09	NRBF2	chr10	63133246	63155024	+	8.54668	0	0
6432	75.8259	-1.82415	0.28317	-6.4419	1.1799e-10	2.96e-09	SRSF7	chr2	38743598	38751494	-	8.52871	0	0
59345	33.991	-3.01224	0.467648	-6.44125	1.18497e-10	2.96e-09	GNB4	chr3	179396087	179451470	-	8.52871	0	0
23067	30.8523	-3.7279	0.579593	-6.43192	1.26002e-10	3.14e-09	SETD1B	chr12	121804723	121832656	+	8.50307	0	0
100642175	35.8258	-3.1047	0.484134	-6.41289	1.42784e-10	3.55e-09	SPRY4-IT1	chr5	142317633	142318322	-	8.44977	0	0
7316	312.468	-1.73052	0.270102	-6.40693	1.48483e-10	3.69e-09	UBC	chr12	124911645	124914650	-	8.43297	0	0
29035	26.7474	-4.46152	0.697357	-6.39777	1.57667e-10	3.91e-09	C16orf72	chr16	9091643	9121635	+	8.40782	0	0
7270	40.8015	-2.69761	0.421802	-6.39545	1.60079e-10	3.96e-09	TTF1	chr9	132375548	132406840	-	8.4023	0	0
860	27.849	-3.7343	0.584492	-6.38897	1.67004e-10	4.12e-09	RUNX2	chr6	45328316	45372048	+	8.3851	0	0
3020	154.213	-1.57962	0.247253	-6.38868	1.67327e-10	4.12e-09	H3-3A	chr1	226062715	226072019	+	8.3851	0	0
51526	33.8655	-2.87689	0.45053	-6.38558	1.70744e-10	4.19e-09	OSER1	chr20	44195940	44210771	-	8.37779	0	0
382	49.2169	-2.50845	0.392929	-6.38399	1.72536e-10	4.23e-09	ARF6	chr14	49893081	49897054	+	8.37366	0	0
9817	28.0638	-4.31538	0.676779	-6.37635	1.81355e-10	4.43e-09	KEAP1	chr19	10486124	10503356	-	8.3536	0	0
7690	26.5855	-4.45196	0.698621	-6.37251	1.85964e-10	4.54e-09	ZNF131	chr5	43121460	43176324	+	8.34294	0	0
23369	26.9537	-4.0275	0.632145	-6.37116	1.87602e-10	4.57e-09	PUM2	chr2	20248690	20350844	-	8.34008	0	0
138151	49.5238	-2.87157	0.450844	-6.36932	1.89864e-10	4.61e-09	NACC2	chr9	136006536	136095289	-	8.3363	0	0
687	90.6937	-2.052	0.322396	-6.36483	1.95502e-10	4.74e-09	KLF9	chr9	70384596	70414657	-	8.32422	0	0
10664	29.7536	-3.31553	0.521007	-6.36369	1.96962e-10	4.76e-09	CTCF	chr16	67562525	67639177	+	8.32239	0	0
168451	28.7242	-3.64615	0.573055	-6.36265	1.98298e-10	4.78e-09	THAP5	chr7	108562131	108569453	-	8.32057	0	0
5111	97.0601	-1.9881	0.312603	-6.3598	2.02011e-10	4.86e-09	PCNA	chr20	5114952	5119958	-	8.31336	0	0
5621	42.8328	-2.88016	0.452891	-6.35948	2.02433e-10	4.86e-09	PRNP	chr20	4686455	4701588	+	8.31336	0	0
2730	30.8067	-3.22848	0.50772	-6.35879	2.03345e-10	4.87e-09	GCLM	chr1	93885199	93909430	-	8.31247	0	0
55958	44.2517	-7.71273	1.21339	-6.35635	2.06603e-10	4.94e-09	KLHL9	chr9	21329664	21335404	-	8.30627	0	0
996	31.2732	-3.47843	0.547626	-6.35184	2.12758e-10	5.08e-09	CDC27	chr17	47117702	47189295	-	8.29414	0	0
10921	48.8799	-2.17051	0.342089	-6.34485	2.22637e-10	5.3e-09	RNPS1	chr16	2253115	2268126	-	8.27572	0	0
5927	26.1672	-3.81486	0.601837	-6.33869	2.31731e-10	5.51e-09	KDM5A	chr12	280056	389320	-	8.25885	0	0
1859	46.086	-2.56967	0.405641	-6.33485	2.37576e-10	5.63e-09	DYRK1A	chr21	37366772	37515376	+	8.24949	0	0
11031	107.345	-1.83726	0.290131	-6.33249	2.41229e-10	5.71e-09	RAB31	chr18	9708300	9862551	+	8.24336	0	0
54877	28.2824	-4.31325	0.6813	-6.33091	2.43725e-10	5.75e-09	ZCCHC2	chr18	62523024	62586729	+	8.24033	0	0
23332	41.2662	-3.22522	0.509749	-6.32708	2.49849e-10	5.88e-09	CLASP1	chr2	121337775	121649462	-	8.23062	0	0
92	25.5001	-3.59786	0.568664	-6.32686	2.50198e-10	5.88e-09	ACVR2A	chr2	147844516	147930822	+	8.23062	0	0
3839	31.4469	-3.06736	0.484879	-6.32603	2.51555e-10	5.9e-09	KPNA3	chr13	49699320	49792682	-	8.22915	0	0
7586	32.4278	-3.14554	0.497534	-6.32226	2.57757e-10	6.03e-09	ZKSCAN1	chr7	100015595	100041689	+	8.21968	0	0
1063	45.4722	-2.66812	0.422047	-6.32186	2.58438e-10	6.04e-09	CENPF	chr1	214603194	214664571	+	8.21896	0	0
8915	36.2991	-2.97312	0.470412	-6.32024	2.61158e-10	6.09e-09	BCL10	chr1	85265775	85276632	-	8.21538	0	0
4857	26.4297	-4.72264	0.748679	-6.30797	2.82719e-10	6.56e-09	NOVA1	chr14	26443090	26597754	-	8.1831	0	0
9441	25.8928	-3.6125	0.572911	-6.30552	2.87228e-10	6.65e-09	MED26	chr19	16574918	16628204	-	8.17718	0	0
25782	25.2193	-3.75884	0.596341	-6.30317	2.91623e-10	6.74e-09	RAB3GAP2	chr1	220148292	220272453	-	8.17134	0	0
8324	43.2578	-2.72608	0.432802	-6.29868	3.002e-10	6.92e-09	FZD7	chr2	202034586	202038437	+	8.15989	0	0
6632	43.4536	-2.70406	0.429879	-6.29028	3.16899e-10	7.28e-09	SNRPD1	chr18	21612313	21633520	+	8.13787	0	0
283991	46.6998	-2.30215	0.366073	-6.28876	3.20021e-10	7.32e-09	UBALD2	chr17	76265347	76271298	+	8.13549	0	0
7693	39.9478	-3.23488	0.514394	-6.28873	3.20069e-10	7.32e-09	ZNF134	chr19	57614241	57624724	+	8.13549	0	0
4836	24.6624	-4.33845	0.69164	-6.27271	3.54824e-10	8.1e-09	NMT1	chr17	45061316	45109014	+	8.09151	0	0
5976	34.4054	-3.05703	0.487952	-6.26502	3.72788e-10	8.49e-09	UPF1	chr19	18831958	18868230	+	8.07109	0	0
64858	26.8363	-3.53241	0.563904	-6.26419	3.74764e-10	8.52e-09	DCLRE1B	chr1	113905325	113914086	+	8.06956	0	0
7503	54.1937	-2.36654	0.377868	-6.26286	3.77981e-10	8.57e-09	XIST	chrX	73820650	73852753	-	8.06702	0	0
285116	24.5742	-4.34343	0.693593	-6.26221	3.79557e-10	8.59e-09	AHCTF1P1	chr2	161499066	161507902	-	8.06601	0	0
56888	43.2715	-2.57298	0.411056	-6.25943	3.86389e-10	8.73e-09	KCMF1	chr2	84971160	85059472	+	8.05899	0	0
2115	37.8717	-2.67274	0.427207	-6.2563	3.94209e-10	8.89e-09	ETV1	chr7	13891230	13990702	-	8.0511	0	0
6009	55.5346	-2.21635	0.354363	-6.25446	3.98902e-10	8.97e-09	RHEB	chr7	151466011	151519895	-	8.04721	0	0
2033	36.8474	-3.26778	0.522779	-6.2508	4.08359e-10	9.17e-09	EP300	chr22	41092591	41180077	+	8.03763	0	0
5094	65.7132	-1.93314	0.30934	-6.24924	4.12454e-10	9.24e-09	PCBP2	chr12	53452101	53481162	+	8.03433	0	0
4666	69.7719	-1.73133	0.277126	-6.24743	4.17268e-10	9.33e-09	NACA	chr12	56712426	56725299	-	8.03012	0	0
4651	57.8169	-2.3368	0.374241	-6.24412	4.26198e-10	9.51e-09	MYO10	chr5	16661906	16936288	-	8.02182	0	0
8772	44.0513	-3.24225	0.519417	-6.2421	4.31733e-10	9.61e-09	FADD	chr11	70203295	70207386	+	8.01728	0	0
4193	101.858	-3.29374	0.528195	-6.23585	4.49345e-10	9.99e-09	MDM2	chr12	68809023	68845544	+	8.00043	0	0
26053	45.9306	-2.84856	0.456996	-6.23322	4.56931e-10	1.01e-08	AUTS2	chr7	69598474	70793506	+	7.99568	0	0
8239	34.1376	-2.72959	0.438488	-6.22501	4.81522e-10	1.07e-08	USP9X	chrX	41085444	41236579	+	7.97062	0	0
23126	25.9895	-3.79934	0.610934	-6.21891	5.00611e-10	1.11e-08	POGZ	chr1	151402723	151442205	-	7.95468	0	0
331	38.8853	-3.03792	0.488636	-6.21714	5.06309e-10	1.12e-08	XIAP	chrX	123860166	123913979	+	7.95078	0	0
5534	35.4509	-2.70504	0.435781	-6.20734	5.38875e-10	1.19e-08	PPP3R1	chr2	68178856	68252532	-	7.92445	0	0
54556	46.5519	-2.53446	0.408436	-6.20528	5.46001e-10	1.2e-08	ING3	chr7	120950776	120956980	+	7.92082	0	0
127933	39.4456	-2.59945	0.419508	-6.19641	5.77656e-10	1.27e-08	UHMK1	chr1	162497173	162529631	+	7.8962	0	0
6903	29.3957	-3.06276	0.494383	-6.19513	5.82379e-10	1.27e-08	TBCC	chr6	42744498	42746103	-	7.8962	0	0
8805	34.419	-3.26794	0.527706	-6.19274	5.91291e-10	1.29e-08	TRIM24	chr7	138460258	138589996	+	7.88941	0	0
56910	47.8852	-2.43497	0.393343	-6.19046	5.99906e-10	1.31e-08	STARD7	chr2	96184860	96208835	-	7.88273	0	0
55603	62.9945	-2.43127	0.392766	-6.19013	6.01149e-10	1.31e-08	TENT5A	chr6	81745729	81752681	-	7.88273	0	0
8880	40.0911	-2.48997	0.402397	-6.18785	6.09904e-10	1.32e-08	FUBP1	chr1	77948401	77979072	-	7.87943	0	0
128553	26.4384	-4.21043	0.680477	-6.18747	6.11373e-10	1.32e-08	TSHZ2	chr20	53185282	53495330	+	7.87943	0	0
25937	136.684	-2.2578	0.365	-6.18574	6.18111e-10	1.34e-08	WWTR1	chr3	149517228	149658025	-	7.8729	0	0
2773	35.6212	-2.54875	0.412063	-6.18534	6.19675e-10	1.34e-08	GNAI3	chr1	109548614	109600193	+	7.8729	0	0
643180	25.8843	-3.78387	0.611887	-6.18393	6.25251e-10	1.35e-08	CCT6P3	chr7	65038353	65074713	+	7.86967	0	0
149371	40.5828	-2.71286	0.438747	-6.1832	6.28167e-10	1.35e-08	EXOC8	chr1	231332752	231337852	-	7.86967	0	0
9925	24.0737	-4.06689	0.658756	-6.17359	6.67561e-10	1.43e-08	ZBTB5	chr9	37438102	37465450	-	7.84466	0	0
301	93.4107	-1.75544	0.284387	-6.17272	6.7123e-10	1.44e-08	ANXA1	chr9	73151864	73170393	+	7.84164	0	0
3329	48.1625	-2.31136	0.375093	-6.1621	7.17885e-10	1.53e-08	HSPD1	chr2	197486583	197500274	-	7.81531	0	0
51203	27.9597	-3.20854	0.521166	-6.15647	7.43846e-10	1.59e-08	NUSAP1	chr15	41332880	41381046	+	7.7986	0	0
552889	30.8445	-2.71806	0.441824	-6.1519	7.65614e-10	1.63e-08	ATXN7L3B	chr12	74537834	74545430	+	7.78781	0	0
7913	41.2918	-2.91793	0.474391	-6.1509	7.70428e-10	1.63e-08	DEK	chr6	18223859	18264530	-	7.78781	0	0
54880	25.0207	-3.73384	0.607012	-6.15118	7.69086e-10	1.63e-08	BCOR	chrX	40051245	40097958	-	7.78781	0	0
7594	25.0917	-3.74411	0.608997	-6.14799	7.84714e-10	1.66e-08	ZNF43	chr19	21804945	21836182	-	7.77989	0	0
80314	53.4604	-2.95669	0.481256	-6.1437	8.06216e-10	1.7e-08	EPC1	chr10	32267715	32347158	-	7.76955	0	0
10284	36.8645	-2.53681	0.412944	-6.14324	8.08562e-10	1.7e-08	SAP18	chr13	21140545	21149085	+	7.76955	0	0
100506365	44.648	-2.25108	0.366678	-6.13913	8.29758e-10	1.75e-08	OTUD6B-AS1	chr8	91059905	91070189	-	7.75696	0	0
3192	65.2777	-1.90396	0.310515	-6.13163	8.69837e-10	1.83e-08	HNRNPU	chr1	244850299	244864543	-	7.73755	0	0
51552	34.5414	-3.36774	0.549353	-6.13037	8.76747e-10	1.84e-08	RAB14	chr9	121178132	121201869	-	7.73518	0	0
389677	32.0279	-2.85077	0.465196	-6.1281	8.89344e-10	1.85e-08	RBM12B	chr8	93728159	93741009	-	7.73283	0	0
51132	45.6606	-2.39592	0.390938	-6.12865	8.86283e-10	1.85e-08	RLIM	chrX	74582975	74614624	-	7.73283	0	0
23731	50.9317	-2.40988	0.393661	-6.12172	9.25733e-10	1.92e-08	TMEM245	chr9	109015134	109119947	-	7.7167	0	0
10927	42.5561	-2.21488	0.361914	-6.11991	9.36282e-10	1.94e-08	SPIN1	chr9	88388443	88478694	+	7.7122	0	0
199704	27.3886	-5.52035	0.902287	-6.11818	9.46509e-10	1.96e-08	ZNF585A	chr19	37145540	37172695	-	7.70774	0	0
4172	34.6155	-2.84489	0.465087	-6.11691	9.54086e-10	1.97e-08	MCM3	chr6	52264014	52284742	-	7.70553	0	0
7976	39.7467	-2.56397	0.419917	-6.1059	1.02221e-09	2.11e-08	FZD3	chr8	28494211	28574268	+	7.67572	0	0
51053	37.5758	-2.86346	0.46913	-6.10376	1.03599e-09	2.13e-08	GMNN	chr6	24774936	24786097	+	7.67162	0	0
22905	27.2565	-3.16774	0.519016	-6.10335	1.03868e-09	2.13e-08	EPN2	chr17	19237376	19336715	+	7.67162	0	0
79596	23.8332	-4.54706	0.745189	-6.10189	1.04822e-09	2.15e-08	OBI1	chr13	78614288	78659155	-	7.66756	0	0
394	35.1045	-2.96047	0.485512	-6.09763	1.0765e-09	2.2e-08	ARHGAP5	chr14	32077303	32159728	+	7.65758	0	0
9903	25.2856	-3.29315	0.540147	-6.09677	1.08235e-09	2.21e-08	KLHL21	chr1	6590723	6602869	-	7.65561	0	0
7551	32.0161	-2.9638	0.486169	-6.09622	1.08606e-09	2.21e-08	ZNF3	chr7	100069972	100081723	-	7.65561	0	0
7705	25.975	-5.01765	0.823864	-6.09038	1.12642e-09	2.29e-08	ZNF146	chr19	36214601	36238773	+	7.64016	0	0
133619	26.6242	-3.36773	0.553205	-6.08767	1.14563e-09	2.32e-08	PRRC1	chr5	127517639	127555085	+	7.63451	0	0
55924	27.4574	-5.08099	0.834709	-6.08714	1.14943e-09	2.33e-08	INKA2	chr1	111722063	111755797	-	7.63264	0	0
71	1054.05	-0.983582	0.161652	-6.08457	1.16801e-09	2.36e-08	ACTG1	chr17	81509970	81512799	-	7.62709	0	0
2744	23.5037	-3.81979	0.62796	-6.08285	1.18062e-09	2.38e-08	GLS	chr2	190880820	190965544	+	7.62342	0	0
84247	28.0089	-3.00755	0.495593	-6.06858	1.29043e-09	2.59e-08	RTL6	chr22	44492582	44498233	-	7.5867	0	0
23636	81.6969	-2.98181	0.491693	-6.06437	1.32476e-09	2.66e-08	NUP62	chr19	49906825	49929504	-	7.57512	0	0
10768	51.8765	-1.99017	0.328394	-6.06032	1.35852e-09	2.72e-08	AHCYL1	chr1	109984764	110023742	+	7.56543	0	0
23204	48.2654	-2.31441	0.382064	-6.05764	1.38135e-09	2.76e-08	ARL6IP1	chr16	18791666	18801549	-	7.55909	0	0
4026	44.7943	-2.07772	0.343056	-6.05648	1.39129e-09	2.78e-08	LPP	chr3	188153897	188890671	+	7.55596	0	0
4040	23.5263	-3.81958	0.63092	-6.05398	1.41312e-09	2.82e-08	LRP6	chr12	12116025	12267044	-	7.54975	0	0
991	22.681	-3.96082	0.654769	-6.0492	1.45571e-09	2.9e-08	CDC20	chr1	43358980	43363202	+	7.5376	0	0
54878	44.1327	-2.18258	0.360824	-6.04888	1.45854e-09	2.9e-08	DPP8	chr15	65442466	65517274	-	7.5376	0	0
9798	30.0282	-2.82578	0.467489	-6.0446	1.49786e-09	2.97e-08	IST1	chr16	71895530	71931196	+	7.52724	0	0
65264	26.073	-3.11227	0.51565	-6.03563	1.5834e-09	3.13e-08	UBE2Z	chr17	48908406	48929056	+	7.50446	0	0
23499	33.5633	-3.64346	0.604128	-6.03093	1.63016e-09	3.22e-08	MACF1	chr1	39084166	39487138	+	7.49214	0	0
91369	23.0405	-3.78392	0.627497	-6.03018	1.63777e-09	3.23e-08	ANKRD40	chr17	50693197	50707914	-	7.4908	0	0
10181	24.2563	-3.86138	0.640848	-6.02543	1.68658e-09	3.32e-08	RBM5	chr3	50088918	50119021	+	7.47886	0	0
57568	30.7108	-3.16586	0.525716	-6.02199	1.72289e-09	3.38e-08	SIPA1L2	chr1	232397965	232630133	-	7.47108	0	0
22856	23.7048	-4.27421	0.709986	-6.02014	1.7427e-09	3.42e-08	CHSY1	chr15	101175726	101252048	-	7.46597	0	0
9939	51.8515	-2.03122	0.337537	-6.01778	1.76827e-09	3.46e-08	RBM8A	chr1	145921556	145927484	-	7.46092	0	0
22948	58.5556	-2.12458	0.353195	-6.01531	1.79539e-09	3.51e-08	CCT5	chr5	10249920	10266389	+	7.45469	0	0
7570	28.8361	-3.12091	0.519567	-6.00675	1.89275e-09	3.68e-08	ZNF22	chr10	45000922	45005326	+	7.43415	0	0
64083	29.5883	-3.3182	0.552697	-6.00365	1.92934e-09	3.74e-08	GOLPH3	chr5	32124715	32174319	-	7.42713	0	0
375	73.8684	-1.88129	0.313359	-6.00364	1.92946e-09	3.74e-08	ARF1	chr1	228082659	228099212	+	7.42713	0	0
11011	27.5151	-3.42579	0.57066	-6.00321	1.93452e-09	3.75e-08	TLK2	chr17	62479117	62615480	+	7.42597	0	0
261726	25.9755	-4.66016	0.776576	-6.00091	1.96218e-09	3.79e-08	TIPRL	chr1	168178961	168202109	+	7.42136	0	0
10694	37.8042	-2.29908	0.383189	-5.99985	1.97503e-09	3.81e-08	CCT8	chr21	29056321	29073648	-	7.41908	0	0
25936	24.901	-3.14188	0.524376	-5.99166	2.07711e-09	4e-08	NSL1	chr1	212726152	212791777	-	7.39794	0	0
8613	26.7772	-2.93867	0.490598	-5.98998	2.09862e-09	4.03e-08	PLPP3	chr1	56494760	56579563	-	7.39469	0	0
23704	28.3119	-3.02332	0.504916	-5.98777	2.12743e-09	4.08e-08	KCNE4	chr2	223051929	223055637	+	7.38934	0	0
3833	23.288	-4.02757	0.672765	-5.9866	2.14277e-09	4.11e-08	KIFC1	chr6	33391822	33409896	+	7.38616	0	0
598	27.4093	-2.97462	0.498165	-5.97115	2.35588e-09	4.51e-08	BCL2L1	chr20	31664457	31722330	-	7.34582	0	0
54149	24.9884	-3.16626	0.530713	-5.96605	2.43066e-09	4.64e-08	C21orf91	chr21	17788973	17819356	-	7.33348	0	0
2308	35.4602	-2.59754	0.436236	-5.95444	2.60969e-09	4.97e-08	FOXO1	chr13	40555666	40666641	-	7.30364	0	0
23405	27.6624	-2.78992	0.468746	-5.95188	2.65086e-09	5.04e-08	DICER1	chr14	95086227	95157422	-	7.29757	0	0
64121	43.2281	-2.10888	0.354359	-5.95125	2.66095e-09	5.05e-08	RRAGC	chr1	38838199	38859772	-	7.29671	0	0
57466	25.0106	-3.57765	0.601149	-5.95135	2.65937e-09	5.05e-08	SCAF4	chr21	31670999	31732118	-	7.29671	0	0
6018	24.4425	-4.57444	0.768819	-5.94995	2.6822e-09	5.08e-08	RLF	chr1	40161386	40240921	+	7.29414	0	0
339287	23.95	-3.48165	0.585406	-5.94741	2.7242e-09	5.15e-08	MSL1	chr17	40121970	40130314	+	7.28819	0	0
374899	26.9427	-3.85052	0.647827	-5.94374	2.7859e-09	5.25e-08	ZNF829	chr19	36888123	36916039	-	7.27984	0	0
5725	70.1863	-2.35661	0.396608	-5.94191	2.81728e-09	5.3e-08	PTBP1	chr19	797451	812312	+	7.27572	0	0
2237	55.263	-2.25362	0.379665	-5.9358	2.92418e-09	5.49e-08	FEN1	chr11	61792910	61797238	+	7.26043	0	0
7150	42.0471	-2.14469	0.36132	-5.93571	2.9258e-09	5.49e-08	TOP1	chr20	41028821	41124486	+	7.26043	0	0
490	36.4517	-2.59411	0.437334	-5.93165	2.99905e-09	5.62e-08	ATP2B1	chr12	89588048	89709366	-	7.25026	0	0
7458	65.1136	-2.16619	0.365276	-5.93028	3.02417e-09	5.66e-08	EIF4H	chr7	74174355	74197096	+	7.24718	0	0
5412	40.3474	-2.37694	0.400949	-5.92829	3.06096e-09	5.71e-08	UBL3	chr13	29764370	29850617	-	7.24336	0	0
51455	28.761	-3.02475	0.510301	-5.92739	3.07792e-09	5.73e-08	REV1	chr2	99400476	99490017	-	7.24185	0	0
113251	23.6403	-3.66976	0.620029	-5.91868	3.24532e-09	6.03e-08	LARP4	chr12	50400884	50480004	+	7.21968	0	0
79230	32.3937	-3.16294	0.534581	-5.91667	3.28528e-09	6.09e-08	ZNF557	chr19	7069702	7087967	+	7.21538	0	0
54739	23.3056	-3.61978	0.61219	-5.91285	3.36245e-09	6.22e-08	XAF1	chr17	6756045	6775645	+	7.20621	0	0
1525	32.9406	-2.65846	0.449709	-5.91151	3.38979e-09	6.26e-08	CXADR	chr21	17513042	17570100	+	7.20343	0	0
7994	47.526	-2.44235	0.413208	-5.9107	3.40651e-09	6.29e-08	KAT6A	chr8	41942048	42051987	-	7.20135	0	0
55969	34.2856	-2.961	0.501191	-5.90791	3.46466e-09	6.37e-08	RAB5IF	chr20	36605778	36612557	+	7.19586	0	0
100527943	34.2856	-2.961	0.501191	-5.90791	3.46466e-09	6.37e-08	TGIF2-RAB5IF	chr20	36574514	36612557	+	7.19586	0	0
28973	30.1635	-3.12603	0.529184	-5.90726	3.4784e-09	6.39e-08	MRPS18B	chr6	30617839	30626392	+	7.1945	0	0
55294	37.4186	-2.37826	0.402863	-5.90339	3.56097e-09	6.53e-08	FBXW7	chr4	152320543	152535033	-	7.18509	0	0
23150	31.4079	-7.21709	1.22273	-5.90245	3.58137e-09	6.55e-08	FRMD4B	chr3	69168782	69386088	-	7.18376	0	0
11325	21.5528	-4.11648	0.697659	-5.90042	3.6257e-09	6.62e-08	DDX42	chr17	63774188	63819317	+	7.17914	0	0
51258	26.5136	-2.91242	0.494028	-5.89526	3.741e-09	6.82e-08	MRPL51	chr12	6491885	6493262	-	7.16622	0	0
79088	22.3713	-4.80494	0.815172	-5.89439	3.76068e-09	6.85e-08	ZNF426	chr19	9523222	9538645	-	7.16431	0	0
27252	21.5036	-3.88545	0.65961	-5.89052	3.8498e-09	6.99e-08	KLHL20	chr1	173714980	173786687	+	7.15552	0	0
80025	23.176	-4.52409	0.767996	-5.89077	3.84391e-09	6.99e-08	PANK2	chr20	3889386	3929887	+	7.15552	0	0
55683	26.2904	-2.89575	0.491847	-5.88749	3.92097e-09	7.1e-08	KANSL3	chr2	96593171	96638312	-	7.14874	0	0
80315	28.2529	-2.99138	0.508272	-5.88539	3.97119e-09	7.17e-08	CPEB4	chr5	173888348	173961980	+	7.14448	0	0
130074	32.9029	-2.5832	0.438899	-5.88563	3.96536e-09	7.17e-08	FAM168B	chr2	131047875	131093162	-	7.14448	0	0
10097	61.2543	-2.24285	0.381435	-5.88004	4.10176e-09	7.39e-08	ACTR2	chr2	65227694	65271256	+	7.13136	0	0
4780	36.5871	-3.44357	0.585985	-5.87656	4.18891e-09	7.54e-08	NFE2L2	chr2	177230302	177264727	-	7.12263	0	0
9493	28.3384	-3.12601	0.532167	-5.87413	4.2508e-09	7.64e-08	KIF23	chr15	69414348	69448427	+	7.11691	0	0
9975	23.0738	-3.59868	0.612961	-5.87097	4.33252e-09	7.77e-08	NR1D2	chr3	23946120	23980617	+	7.10958	0	0
84262	21.6658	-4.12981	0.703487	-5.87049	4.34514e-09	7.78e-08	PSMG3	chr7	1567333	1570032	-	7.10902	0	0
154810	24.2771	-3.65678	0.623828	-5.86183	4.5779e-09	8.19e-08	AMOTL1	chr11	94768355	94876748	+	7.08672	0	0
51421	119.448	-2.01919	0.344532	-5.86067	4.61008e-09	8.23e-08	AMOTL2	chr3	134355344	134374447	-	7.0846	0	0
89797	30.4198	-2.8499	0.486337	-5.85992	4.63093e-09	8.25e-08	NAV2	chr11	19350723	20121601	+	7.08355	0	0
9877	23.9414	-3.37221	0.575532	-5.85928	4.64876e-09	8.27e-08	ZC3H11A	chr1	203795622	203854124	+	7.08249	0	0
54921	34.236	-2.79233	0.476679	-5.85789	4.68774e-09	8.33e-08	CHTF8	chr16	69118009	69132159	-	7.07935	0	0
7128	29.6576	-2.72525	0.465453	-5.85504	4.76881e-09	8.46e-08	TNFAIP3	chr6	137867258	137883312	+	7.07263	0	0
50515	33.2941	-2.41654	0.412884	-5.85282	4.83295e-09	8.56e-08	CHST11	chr12	104456947	104762014	+	7.06753	0	0
63950	30.7802	-3.03471	0.518539	-5.85243	4.84446e-09	8.56e-08	DMRTA2	chr1	50417549	50423443	-	7.06753	0	0
1523	36.9947	-2.30769	0.394347	-5.85194	4.85875e-09	8.58e-08	CUX1	chr7	101816006	102258233	+	7.06651	0	0
5036	30.6708	-2.94007	0.502789	-5.84753	4.9893e-09	8.79e-08	PA2G4	chr12	56104558	56113910	+	7.05601	0	0
801	147.759	-1.42072	0.243252	-5.84054	5.20333e-09	9.14e-08	CALM1	chr14	90396501	90408268	+	7.03905	0	0
5782	24.5426	-3.53421	0.605105	-5.84066	5.19932e-09	9.14e-08	PTPN12	chr7	77538042	77640069	+	7.03905	0	0
2872	24.8858	-3.02897	0.51901	-5.83606	5.34496e-09	9.37e-08	MKNK2	chr19	2037470	2051244	-	7.02826	0	0
7171	85.5421	-1.6228	0.278192	-5.8334	5.43107e-09	9.51e-08	TPM4	chr19	16067537	16103002	+	7.02182	0	0
128866	38.4089	-2.55455	0.438202	-5.82961	5.55585e-09	9.7e-08	CHMP4B	chr20	33811347	33854366	+	7.01323	0	0
81606	35.2791	-2.54401	0.436392	-5.82965	5.55423e-09	9.7e-08	LBH	chr2	30231533	30260028	+	7.01323	0	0
5142	30.9613	-6.29201	1.07943	-5.82902	5.57531e-09	9.72e-08	PDE4B	chr1	66332107	66374574	+	7.01233	0	0
84441	45.0457	-2.8757	0.49344	-5.82786	5.61413e-09	9.77e-08	MAML2	chr11	95976599	96343195	-	7.01011	0	0
147657	28.1024	-3.46433	0.594713	-5.82521	5.70416e-09	9.91e-08	ZNF480	chr19	52297168	52325921	+	7.00393	0	0
23299	27.7422	-2.7835	0.47845	-5.81774	5.965e-09	1.03e-07	BICD2	chr9	92711362	92764833	-	6.98716	0	0
1656	75.1113	-2.59622	0.446318	-5.81697	5.99239e-09	1.04e-07	DDX6	chr11	118747763	118791164	-	6.98297	0	0
7291	24.6275	-3.40752	0.585972	-5.81517	6.05726e-09	1.05e-07	TWIST1	chr7	19115467	19117636	-	6.97881	0	0
23036	21.3821	-4.40725	0.758003	-5.81428	6.08936e-09	1.05e-07	ZNF292	chr6	87155564	87265943	+	6.97881	0	0
49854	24.0708	-3.81548	0.656436	-5.81242	6.15754e-09	1.06e-07	ZBTB21	chr21	41986830	42010360	-	6.97469	0	0
1374	56.7752	-1.84678	0.317777	-5.81156	6.18946e-09	1.07e-07	CPT1A	chr11	68754619	68841916	-	6.97062	0	0
89795	20.7837	-4.06053	0.699018	-5.8089	6.28832e-09	1.08e-07	NAV3	chr12	77830893	78213010	+	6.96658	0	0
116987	23.7106	-3.48068	0.599396	-5.80698	6.36111e-09	1.09e-07	AGAP1	chr2	235494042	236131793	+	6.96257	0	0
1983	52.5322	-2.37366	0.409358	-5.7985	6.69118e-09	1.14e-07	EIF5	chr14	103334236	103345024	+	6.9431	0	0
7465	67.9091	-2.12133	0.365923	-5.7972	6.74302e-09	1.15e-07	WEE1	chr11	9574686	9589985	+	6.9393	0	0
3178	60.8688	-1.79648	0.309909	-5.79678	6.75983e-09	1.15e-07	HNRNPA1	chr12	54280725	54287087	+	6.9393	0	0
4751	23.0566	-3.29656	0.568853	-5.79511	6.82775e-09	1.16e-07	NEK2	chr1	211658256	211675621	-	6.93554	0	0
65125	34.821	-2.48938	0.429956	-5.78985	7.04482e-09	1.2e-07	WNK1	chr12	752922	911452	+	6.92082	0	0
55290	24.6216	-3.27252	0.56526	-5.78941	7.0632e-09	1.2e-07	BRF2	chr8	37843267	37849861	-	6.92082	0	0
10213	31.512	-2.82474	0.487978	-5.78865	7.09527e-09	1.2e-07	PSMD14	chr2	161308424	161411717	+	6.92082	0	0
9295	33.471	-3.02826	0.523434	-5.78537	7.23519e-09	1.22e-07	SRSF11	chr1	70205695	70253049	+	6.91364	0	0
5209	31.2033	-2.67916	0.463202	-5.78399	7.29479e-09	1.23e-07	PFKFB3	chr10	6144920	6235532	+	6.91009	0	0
90780	20.9344	-4.08892	0.707508	-5.77932	7.50037e-09	1.26e-07	PYGO2	chr1	154957025	154961782	-	6.89963	0	0
10988	40.2528	-2.20469	0.381825	-5.77408	7.73729e-09	1.3e-07	METAP2	chr12	95474151	95515837	+	6.88606	0	0
55082	35.2051	-2.27883	0.394691	-5.77369	7.75529e-09	1.3e-07	ARGLU1	chr13	106541672	106568137	-	6.88606	0	0
50854	37.8802	-2.2325	0.387078	-5.76759	8.04142e-09	1.35e-07	SNHG32	chr6	31834915	31839760	+	6.86967	0	0
6427	107.245	-2.34847	0.408105	-5.75458	8.68575e-09	1.46e-07	SRSF2	chr17	76734114	76737331	-	6.83565	0	0
6426	36.3299	-2.52187	0.438533	-5.75069	8.88774e-09	1.49e-07	SRSF1	chr17	58000918	58007346	-	6.82681	0	0
57459	30.8064	-3.17017	0.551363	-5.7497	8.94039e-09	1.49e-07	GATAD2B	chr1	153804726	153922972	-	6.82681	0	0
55422	29.206	-2.54963	0.443504	-5.74883	8.98643e-09	1.5e-07	ZNF331	chr19	53538144	53580269	+	6.82391	0	0
58487	41.2028	-2.43807	0.424278	-5.74641	9.11606e-09	1.52e-07	CREBZF	chr11	85657990	85665129	-	6.81816	0	0
132864	22.4713	-3.96761	0.690885	-5.74279	9.31278e-09	1.55e-07	CPEB2	chr4	15002480	15070151	+	6.80967	0	0
51655	79.8561	-2.08939	0.364068	-5.739	9.52383e-09	1.58e-07	RASD1	chr17	17494438	17496395	-	6.80134	0	0
51523	34.4267	-2.76459	0.481699	-5.73925	9.50979e-09	1.58e-07	CXXC5	chr5	139648348	139683882	+	6.80134	0	0
26018	27.0559	-3.0555	0.532495	-5.73808	9.57543e-09	1.59e-07	LRIG1	chr3	66378796	66501022	-	6.7986	0	0
90407	23.1491	-3.6281	0.632389	-5.73713	9.62947e-09	1.59e-07	TMEM41A	chr3	185489600	185499035	-	6.7986	0	0
4843	20.6416	-4.34416	0.757198	-5.73715	9.62811e-09	1.59e-07	NOS2	chr17	27756765	27800529	-	6.7986	0	0
283464	25.0127	-2.91009	0.50749	-5.73428	9.7926e-09	1.61e-07	GXYLT1	chr12	42081845	42144874	-	6.79317	0	0
63893	24.0703	-3.83077	0.669322	-5.72336	1.04437e-08	1.72e-07	UBE2O	chr17	76389455	76453152	-	6.76447	0	0
64844	41.645	-2.84012	0.496291	-5.72271	1.04841e-08	1.72e-07	MARCHF7	chr2	159712505	159768573	+	6.76447	0	0
83640	21.0795	-3.65261	0.638763	-5.71826	1.07619e-08	1.77e-07	RAMAC	chr15	82986209	82991057	+	6.75203	0	0
9839	33.9559	-2.47224	0.432647	-5.71423	1.10202e-08	1.81e-07	ZEB2	chr2	144384080	144520119	-	6.74232	0	0
54801	37.6538	-3.03754	0.531969	-5.71	1.12976e-08	1.85e-07	HAUS6	chr9	19053140	19102904	-	6.73283	0	0
122786	23.8182	-3.81532	0.668659	-5.70592	1.15717e-08	1.89e-07	FRMD6	chr14	51489127	51730726	+	6.72354	0	0
84919	22.0053	-3.69552	0.648482	-5.69873	1.20701e-08	1.97e-07	PPP1R15B	chr1	204403363	204411817	-	6.70553	0	0
100507421	27.2456	-3.26219	0.572558	-5.69756	1.21532e-08	1.98e-07	TMEM178B	chr7	141074063	141480379	+	6.70333	0	0
10051	35.8505	-2.38243	0.418165	-5.69734	1.2169e-08	1.98e-07	SMC4	chr3	160399649	160434953	+	6.70333	0	0
153339	29.6426	-2.63503	0.462735	-5.69446	1.23763e-08	2.01e-07	TMEM167A	chr5	83052845	83077394	-	6.6968	0	0
57129	19.9711	-3.77104	0.662303	-5.69383	1.24219e-08	2.01e-07	MRPL47	chr3	179588285	179604646	-	6.6968	0	0
6311	26.7584	-3.04937	0.535966	-5.68948	1.27428e-08	2.06e-07	ATXN2	chr12	111452213	111599676	-	6.68613	0	0
4799	22.4921	-3.73086	0.655804	-5.68899	1.27796e-08	2.07e-07	NFX1	chr9	33290515	33348731	+	6.68403	0	0
8660	355.53	-2.0698	0.364066	-5.68525	1.30622e-08	2.1e-07	IRS2	chr13	109752694	109786583	-	6.67778	0	0
7289	25.3745	-3.32727	0.585229	-5.68542	1.30491e-08	2.1e-07	TULP3	chr12	2890890	2941135	+	6.67778	0	0
9857	34.53	-2.62255	0.461296	-5.68518	1.30678e-08	2.1e-07	CEP350	chr1	179954809	180114875	+	6.67778	0	0
151636	35.3113	-3.22701	0.5682	-5.67937	1.35195e-08	2.16e-07	DTX3L	chr3	122564337	122575202	+	6.66555	0	0
57630	25.2638	-2.94423	0.518393	-5.67953	1.35063e-08	2.16e-07	SH3RF1	chr4	169094258	169270956	-	6.66555	0	0
8728	28.0515	-3.16987	0.558149	-5.67924	1.35293e-08	2.16e-07	ADAM19	chr5	157477303	157575775	-	6.66555	0	0
7112	65.7698	-2.26306	0.398493	-5.67904	1.3545e-08	2.16e-07	TMPO	chr12	98515589	98535634	+	6.66555	0	0
10055	40.0501	-2.25104	0.396328	-5.67974	1.34899e-08	2.16e-07	SAE1	chr19	47130834	47210636	+	6.66555	0	0
57403	23.0352	-3.13411	0.552187	-5.67582	1.38026e-08	2.2e-07	RAB22A	chr20	58309714	58367507	+	6.65758	0	0
3480	26.4195	-3.20036	0.564093	-5.67346	1.39939e-08	2.23e-07	IGF1R	chr15	98648538	98964530	+	6.6517	0	0
1894	25.633	-2.98254	0.525732	-5.67312	1.40219e-08	2.23e-07	ECT2	chr3	172750725	172821474	+	6.6517	0	0
7320	23.0056	-4.22138	0.744292	-5.67166	1.41417e-08	2.25e-07	UBE2B	chr5	134371568	134392108	+	6.64782	0	0
51100	20.947	-4.07545	0.71865	-5.67098	1.41982e-08	2.25e-07	SH3GLB1	chr1	86704569	86748184	+	6.64782	0	0
3156	32.4473	-2.39064	0.422248	-5.66169	1.49892e-08	2.37e-07	HMGCR	chr5	75337219	75362116	+	6.62525	0	0
26003	22.7335	-3.2847	0.580835	-5.65514	1.55723e-08	2.46e-07	GORASP2	chr2	170928476	170967130	+	6.60906	0	0
284309	22.1333	-3.23239	0.572247	-5.6486	1.61761e-08	2.55e-07	ZNF776	chr19	57746814	57758148	+	6.59346	0	0
9184	36.5502	-2.26462	0.401168	-5.64507	1.65113e-08	2.6e-07	BUB3	chr10	123154243	123170467	+	6.58503	0	0
5685	45.664	-2.35005	0.416698	-5.63968	1.70362e-08	2.68e-07	PSMA4	chr15	78540404	78552412	+	6.57187	0	0
8834	35.9847	-2.3227	0.412	-5.63762	1.72415e-08	2.71e-07	TMEM11	chr17	21197953	21214161	-	6.56703	0	0
79966	30.8597	-2.91249	0.516733	-5.63635	1.73687e-08	2.72e-07	SCD5	chr4	82629538	82798857	-	6.56543	0	0
81611	33.3993	-2.56515	0.455187	-5.63539	1.74664e-08	2.74e-07	ANP32E	chr1	150218416	150236112	-	6.56225	0	0
1434	31.9802	-2.59329	0.460482	-5.63168	1.78461e-08	2.79e-07	CSE1L	chr20	49046245	49096960	+	6.5544	0	0
3015	176.858	-1.89527	0.336576	-5.63102	1.79145e-08	2.8e-07	H2AZ1	chr4	99948088	99950275	-	6.55284	0	0
27	45.8308	-3.0987	0.550426	-5.62963	1.80598e-08	2.82e-07	ABL2	chr1	179099330	179229677	-	6.54975	0	0
8407	104.335	-1.49215	0.265195	-5.62661	1.83782e-08	2.86e-07	TAGLN2	chr1	159918110	159925507	-	6.54363	0	0
23741	54.589	-1.8826	0.335037	-5.61908	1.91976e-08	2.99e-07	EID1	chr15	48878133	48880173	+	6.52433	0	0
55723	28.6604	-2.5953	0.462015	-5.61735	1.93909e-08	3.01e-07	ASF1B	chr19	14119511	14136589	-	6.52143	0	0
22823	14.5072	-7.07197	1.26013	-5.61212	1.99865e-08	3.1e-07	MTF2	chr1	93079234	93139076	+	6.50864	0	0
1499	57.6072	-1.66272	0.296319	-5.61127	2.0085e-08	3.11e-07	CTNNB1	chr3	41199504	41240443	+	6.50724	0	0
4774	36.3063	-2.2581	0.40255	-5.60949	2.02922e-08	3.14e-07	NFIA	chr1	61082560	61462788	+	6.50307	0	0
144455	22.1597	-3.07294	0.548688	-5.60051	2.13718e-08	3.3e-07	E2F7	chr12	77021250	77065569	-	6.48149	0	0
54467	19.9836	-3.99642	0.713667	-5.59983	2.14557e-08	3.31e-07	ANKIB1	chr7	92245973	92401383	+	6.48017	0	0
1912	25.4493	-3.1912	0.570196	-5.59668	2.18498e-08	3.36e-07	PHC2	chr1	33323622	33375593	-	6.47366	0	0
734	28.9009	-3.53597	0.63319	-5.58438	2.34533e-08	3.61e-07	OSGIN2	chr8	89902569	89927867	+	6.44249	0	0
55824	21.2458	-4.09514	0.733392	-5.58384	2.35267e-08	3.61e-07	PAG1	chr8	80967810	81112068	-	6.44249	0	0
55635	23.4529	-2.93818	0.526219	-5.58357	2.35627e-08	3.61e-07	DEPDC1	chr1	68474151	68497082	-	6.44249	0	0
60468	14.3361	-7.05564	1.26399	-5.58205	2.37695e-08	3.64e-07	BACH2	chr6	89926527	90296843	-	6.4389	0	0
54665	31.1257	-2.42453	0.434397	-5.58138	2.38613e-08	3.65e-07	RSBN1	chr1	113761831	113812476	-	6.43771	0	0
3320	123.404	-1.41375	0.253442	-5.57819	2.43037e-08	3.71e-07	HSP90AA1	chr14	102080741	102087044	-	6.43063	0	0
54469	29.9591	-2.58851	0.464325	-5.57479	2.4783e-08	3.78e-07	ZFAND6	chr15	80059567	80138393	+	6.42251	0	0
4670	49.2027	-1.93121	0.346463	-5.57408	2.48836e-08	3.79e-07	HNRNPM	chr19	8444974	8489112	+	6.42136	0	0
9792	70.8012	-2.12482	0.381265	-5.57309	2.50267e-08	3.81e-07	SERTAD2	chr2	64631620	64653913	-	6.41908	0	0
3799	42.3377	-2.0057	0.359983	-5.57166	2.52325e-08	3.83e-07	KIF5B	chr10	32009015	32056425	-	6.4168	0	0
4211	14.7177	-7.08783	1.27232	-5.57081	2.53558e-08	3.84e-07	MEIS1	chr2	66435124	66573869	+	6.41567	0	0
64778	36.2686	-2.52878	0.454601	-5.56263	2.65735e-08	4.02e-07	FNDC3B	chr3	172040530	172401669	+	6.39577	0	0
4001	46.9795	-2.47526	0.445149	-5.56051	2.68984e-08	4.06e-07	LMNB1	chr5	126777135	126837020	+	6.39147	0	0
3215	29.795	-2.559	0.460192	-5.56072	2.68657e-08	4.06e-07	HOXB5	chr17	48591256	48593741	-	6.39147	0	0
81848	30.7905	-2.9892	0.537748	-5.55873	2.71745e-08	4.1e-07	SPRY4	chr5	142310434	142325021	-	6.38722	0	0
6856	35.4102	-2.44091	0.43917	-5.558	2.72881e-08	4.11e-07	SYPL1	chr7	106090361	106112312	-	6.38616	0	0
5868	19.384	-3.94708	0.710687	-5.5539	2.7937e-08	4.2e-07	RAB5A	chr3	19947079	19985175	+	6.37675	0	0
2909	20.5236	-3.59603	0.647549	-5.55329	2.80342e-08	4.21e-07	ARHGAP35	chr19	46860996	47005076	+	6.37572	0	0
126917	27.8349	-3.08162	0.555029	-5.55218	2.82121e-08	4.23e-07	IFFO2	chr1	18904279	18956676	-	6.37366	0	0
54915	20.7197	-3.44657	0.620831	-5.55154	2.83161e-08	4.24e-07	YTHDF1	chr20	63195429	63216131	-	6.37263	0	0
84437	18.8618	-4.20622	0.757841	-5.55027	2.85225e-08	4.25e-07	MSANTD4	chr11	106007920	106022240	-	6.37161	0	0
7337	22.8426	-3.12632	0.563261	-5.55039	2.85027e-08	4.25e-07	UBE3A	chr15	25337233	25439024	-	6.37161	0	0
262	30.1492	-3.00225	0.540919	-5.55027	2.85226e-08	4.25e-07	AMD1	chr6	110874783	110895712	+	6.37161	0	0
1112	53.6598	-1.97407	0.355852	-5.54745	2.89871e-08	4.32e-07	FOXN3	chr14	89156179	89417233	-	6.36452	0	0
51386	19.2327	-3.71143	0.669355	-5.54479	2.94313e-08	4.38e-07	EIF3L	chr22	37849418	37889407	+	6.35853	0	0
441212	22.6405	-3.41747	0.616634	-5.54213	2.98814e-08	4.44e-07	RP9P	chr7	32916814	32943170	-	6.35262	0	0
11171	35.3886	-2.16941	0.391501	-5.54126	3.00311e-08	4.46e-07	STRAP	chr12	15882386	15903476	+	6.35067	0	0
5713	18.6165	-3.90091	0.704785	-5.53489	3.11415e-08	4.61e-07	PSMD7	chr16	74296813	74306288	+	6.3363	0	0
10802	18.5751	-4.18322	0.755835	-5.53456	3.12007e-08	4.61e-07	SEC24A	chr5	134648784	134727909	+	6.3363	0	0
11276	26.8847	-3.02566	0.546972	-5.53166	3.17208e-08	4.68e-07	SYNRG	chr17	37514806	37609418	-	6.32975	0	0
9868	21.2175	-3.1679	0.572816	-5.5304	3.1951e-08	4.71e-07	TOMM70	chr3	100363430	100401089	-	6.32698	0	0
4775	26.0943	-3.12079	0.564351	-5.52987	3.20465e-08	4.72e-07	NFATC3	chr16	68085369	68229259	+	6.32606	0	0
7057	34.7037	-2.19959	0.397786	-5.52958	3.20994e-08	4.72e-07	THBS1	chr15	39581078	39599466	+	6.32606	0	0
2617	38.8153	-2.30712	0.417295	-5.52874	3.22548e-08	4.73e-07	GARS1	chr7	30594734	30634032	+	6.32514	0	0
55037	24.3167	-3.0115	0.544898	-5.52672	3.26277e-08	4.78e-07	PTCD3	chr2	86106234	86142157	+	6.32057	0	0
285527	25.8761	-2.76498	0.500331	-5.5263	3.27048e-08	4.79e-07	FRYL	chr4	48497356	48780279	-	6.31966	0	0
51512	19.2325	-4.55511	0.824723	-5.5232	3.32884e-08	4.86e-07	GTSE1	chr22	46296869	46330810	+	6.31336	0	0
116064	29.2342	-2.89312	0.523863	-5.52267	3.33891e-08	4.87e-07	LRRC58	chr3	120324508	120349354	-	6.31247	0	0
100505687	25.2619	-2.83101	0.513217	-5.5162	3.46406e-08	5.04e-07	LINC00888	chr3	183447650	183456012	+	6.29757	0	0
5597	25.1216	-2.7068	0.49087	-5.51429	3.50182e-08	5.09e-07	MAPK6	chr15	52019218	52067375	+	6.29328	0	0
1192	56.6912	-1.68414	0.305476	-5.51316	3.52452e-08	5.12e-07	CLIC1	chr6	31730580	31736564	-	6.29073	0	0
123811	23.9745	-3.08582	0.559812	-5.51224	3.54301e-08	5.14e-07	FOPNL	#N/A	#N/A	#N/A	#N/A	6.28904	0	0
9697	30.0695	-2.69523	0.489026	-5.51143	3.55922e-08	5.15e-07	TRAM2	chr6	52497407	52577060	-	6.28819	0	0
7525	26.341	-2.80217	0.508467	-5.51101	3.56777e-08	5.16e-07	YES1	chr18	721587	812242	-	6.28735	0	0
5906	32.9384	-2.69914	0.49002	-5.50823	3.62466e-08	5.24e-07	RAP1A	chr1	111619782	111716695	+	6.28067	0	0
10513	25.5985	-2.76766	0.502613	-5.50654	3.65955e-08	5.26e-07	APPBP2	chr17	60443148	60526242	-	6.27901	0	0
84668	27.6336	-2.79196	0.506974	-5.5071	3.64799e-08	5.26e-07	FAM126A	chr7	22934230	23014130	-	6.27901	0	0
659	21.5374	-3.32693	0.604169	-5.50662	3.65792e-08	5.26e-07	BMPR2	chr2	202376326	202567749	+	6.27901	0	0
373	31.6375	-2.3196	0.421243	-5.50656	3.6591e-08	5.26e-07	TRIM23	chr5	65589689	65624333	-	6.27901	0	0
3673	23.5391	-2.80978	0.510358	-5.50551	3.68091e-08	5.28e-07	ITGA2	chr5	52989351	53094779	+	6.27737	0	0
11113	21.1835	-3.50279	0.637177	-5.49736	3.85513e-08	5.53e-07	CIT	chr12	119685790	119877320	-	6.25727	0	0
10383	101.193	-1.83184	0.333239	-5.49707	3.86149e-08	5.53e-07	TUBB4B	chr9	137241286	137243707	+	6.25727	0	0
91653	25.079	-3.16345	0.575655	-5.49539	3.89851e-08	5.57e-07	BOC	chr3	113212115	113287458	+	6.25414	0	0
10955	30.0901	-2.31013	0.420489	-5.49392	3.93112e-08	5.61e-07	SERINC3	chr20	44497440	44522116	-	6.25104	0	0
3955	19.0688	-4.20714	0.766921	-5.48576	4.11701e-08	5.87e-07	LFNG	chr7	2519773	2528429	+	6.23136	0	0
2257	23.1499	-3.19244	0.581966	-5.48561	4.12041e-08	5.87e-07	FGF12	chr3	192139390	192409597	-	6.23136	0	0
51651	19.0671	-3.70255	0.675055	-5.48481	4.13925e-08	5.89e-07	PTRH2	chr17	59697305	59707430	-	6.22988	0	0
23576	40.1955	-2.26608	0.413188	-5.48436	4.14958e-08	5.89e-07	DDAH1	chr1	85318484	85465159	-	6.22988	0	0
84365	23.0621	-3.47441	0.633535	-5.48417	4.1542e-08	5.89e-07	NIFK	chr2	121726944	121736875	-	6.22988	0	0
7695	20.1409	-3.57985	0.652942	-5.48265	4.18992e-08	5.94e-07	ZNF136	chr19	12163046	12189871	+	6.22621	0	0
55727	20.8083	-3.2771	0.597772	-5.48219	4.20086e-08	5.94e-07	BTBD7	chr14	93237549	93333036	-	6.22621	0	0
8462	19.1819	-3.69765	0.674647	-5.48088	4.23224e-08	5.97e-07	KLF11	chr2	10043828	10054836	+	6.22403	0	0
80196	13.3277	-6.94858	1.26774	-5.48109	4.22714e-08	5.97e-07	RNF34	chr12	121400082	121424352	+	6.22403	0	0
54891	20.9058	-5.09278	0.929906	-5.47667	4.33416e-08	6.1e-07	INO80D	chr2	205993720	206086174	-	6.21467	0	0
23527	20.1121	-4.62351	0.844238	-5.47654	4.33717e-08	6.1e-07	ACAP2	chr3	195274744	195443020	-	6.21467	0	0
148423	18.8541	-3.94037	0.719882	-5.47362	4.40924e-08	6.2e-07	C1orf52	chr1	85249953	85259662	-	6.20761	0	0
23219	19.0081	-4.56496	0.834835	-5.4681	4.54885e-08	6.39e-07	FBXO28	chr1	224114110	224162047	+	6.1945	0	0
23197	21.2871	-3.16918	0.579904	-5.46501	4.62878e-08	6.48e-07	FAF2	chr5	176448384	176510074	+	6.18842	0	0
205564	23.6329	-3.35276	0.613641	-5.46371	4.66283e-08	6.52e-07	SENP5	chr3	196867855	196934713	+	6.18575	0	0
5514	38.854	-2.64093	0.483527	-5.4618	4.7132e-08	6.58e-07	PPP1R10	chr6	30600412	30617243	-	6.18177	0	0
23095	30.2347	-2.39642	0.438837	-5.46084	4.7388e-08	6.61e-07	KIF1B	chr1	10210569	10308597	+	6.1798	0	0
2294	18.9716	-3.68123	0.674222	-5.45996	4.76237e-08	6.63e-07	FOXF1	chr16	86510526	86515422	+	6.17849	0	0
89890	19.8388	-4.02135	0.736579	-5.45949	4.77492e-08	6.64e-07	KBTBD6	chr13	41127568	41132802	-	6.17783	0	0
9469	21.6567	-3.52612	0.646008	-5.45831	4.80679e-08	6.68e-07	CHST3	chr10	71964394	72013556	+	6.17522	0	0
10628	145.122	-1.35724	0.248806	-5.45503	4.89657e-08	6.79e-07	TXNIP	chr1	145992441	145996579	-	6.16813	0	0
84792	13.255	-6.94672	1.27347	-5.45497	4.8982e-08	6.79e-07	FAM220A	chr7	6329410	6348967	-	6.16813	0	0
5610	32.2272	-2.65558	0.487142	-5.45135	4.99903e-08	6.92e-07	EIF2AK2	chr2	37099209	37157047	-	6.15989	0	0
6717	35.2324	-2.17429	0.398862	-5.45125	5.00182e-08	6.92e-07	SRI	chr7	88208202	88226993	-	6.15989	0	0
4205	19.832	-3.37023	0.618724	-5.44707	5.12057e-08	7.07e-07	MEF2A	chr15	99565927	99716488	+	6.15058	0	0
55660	38.9088	-2.01703	0.370379	-5.44586	5.15561e-08	7.11e-07	PRPF40A	chr2	152651595	152717625	-	6.14813	0	0
123720	18.4228	-4.49543	0.826283	-5.44055	5.31156e-08	7.32e-07	WHAMM	chr15	82809627	82836108	+	6.13549	0	0
5137	29.8868	-2.73842	0.503353	-5.44036	5.31743e-08	7.32e-07	PDE1C	chr7	31783512	32071436	-	6.13549	0	0
51246	23.61	-2.95075	0.542509	-5.43909	5.35538e-08	7.36e-07	SHISA5	chr3	48467797	48504249	-	6.13312	0	0
55573	56.5179	-2.46805	0.453996	-5.43629	5.44021e-08	7.47e-07	CDV3	chr3	133573685	133590261	+	6.12668	0	0
56270	23.0621	-3.16163	0.582133	-5.43111	5.60061e-08	7.68e-07	WDR45B	chr17	82614561	82648444	-	6.11464	0	0
3840	40.2594	-2.19133	0.403552	-5.4301	5.63209e-08	7.71e-07	KPNA4	chr3	160495006	160565571	-	6.11295	0	0
808	45.9445	-1.9749	0.363837	-5.42797	5.69973e-08	7.79e-07	CALM3	chr19	46601073	46610782	+	6.10846	0	0
6541	24.2636	-2.75427	0.507445	-5.42771	5.70817e-08	7.79e-07	SLC7A1	chr13	29509413	29595688	-	6.10846	0	0
24147	27.7667	-2.44947	0.451362	-5.42683	5.7364e-08	7.82e-07	FJX1	chr11	35618459	35620865	+	6.10679	0	0
10933	66.2852	-1.67563	0.308964	-5.42338	5.84831e-08	7.97e-07	MORF4L1	chr15	78872780	78897739	+	6.09854	0	0
1827	76.1864	-2.22409	0.410385	-5.41953	5.97565e-08	8.13e-07	RCAN1	chr21	34516442	34526822	-	6.08991	0	0
8140	21.021	-3.16163	0.583434	-5.419	5.99345e-08	8.14e-07	SLC7A5	chr16	87830022	87869507	-	6.08938	0	0
10783	19.968	-3.20033	0.590656	-5.41826	6.01831e-08	8.17e-07	NEK6	chr9	124257916	124352440	+	6.08778	0	0
9805	37.3837	-2.11011	0.38952	-5.4172	6.05384e-08	8.2e-07	SCRN1	chr7	29920102	29989801	-	6.08619	0	0
10226	38.2068	-2.50219	0.461934	-5.41677	6.06857e-08	8.21e-07	PLIN3	chr19	4838340	4867667	-	6.08566	0	0
10179	24.6136	-3.11036	0.574238	-5.4165	6.07761e-08	8.22e-07	RBM7	chr11	114400528	114410610	+	6.08513	0	0
94107	21.68	-3.05293	0.563907	-5.41389	6.16711e-08	8.33e-07	TMEM203	chr9	137204082	137205648	-	6.07935	0	0
9550	59.3774	-1.5979	0.295486	-5.40771	6.38339e-08	8.61e-07	ATP6V1G1	chr9	114587768	114598879	+	6.065	0	0
8976	20.5296	-3.63272	0.671883	-5.40677	6.41717e-08	8.64e-07	WASL	chr7	123681942	123749003	-	6.06349	0	0
51274	23.843	-3.05102	0.564522	-5.40461	6.49511e-08	8.74e-07	KLF3	chr4	38664198	38701517	+	6.05849	0	0
10096	35.8762	-2.08527	0.386202	-5.39942	6.68549e-08	8.98e-07	ACTR3	chr2	113890597	113961552	+	6.04672	0	0
10395	17.9781	-3.84165	0.711588	-5.39871	6.71234e-08	9.01e-07	DLC1	chr8	13083362	13514851	-	6.04528	0	0
124801	21.5568	-3.21475	0.595671	-5.39685	6.78194e-08	9.09e-07	LSM12	chr17	44034634	44067587	-	6.04144	0	0
7328	31.8278	-2.28437	0.423431	-5.3949	6.85625e-08	9.18e-07	UBE2H	chr7	129830732	129952960	-	6.03716	0	0
730094	22.9835	-2.88685	0.53534	-5.39256	6.94607e-08	9.29e-07	MOSMO	chr16	22008110	22084651	+	6.03198	0	0
813	89.6284	-1.60122	0.297198	-5.38771	7.13618e-08	9.53e-07	CALU	chr7	128739358	128773400	+	6.02091	0	0
23141	18.3799	-4.13987	0.768903	-5.38413	7.27948e-08	9.71e-07	ANKLE2	chr12	132725504	132761832	-	6.01278	0	0
127829	18.1517	-4.46874	0.830017	-5.38392	7.28819e-08	9.71e-07	ARL8A	chr1	202133403	202144737	-	6.01278	0	0
8405	34.4199	-2.25715	0.419355	-5.38244	7.34847e-08	9.77e-07	SPOP	chr17	49598883	49678163	-	6.01011	0	0
2339	21.4841	-3.14611	0.584516	-5.38242	7.34905e-08	9.77e-07	FNTA	chr8	43056322	43085788	+	6.01011	0	0
5911	21.7756	-3.53612	0.658154	-5.37279	7.75297e-08	1.03e-06	RAP2A	chr13	97434168	97469128	+	5.98716	0	0
6240	41.388	-2.03619	0.379	-5.37253	7.76384e-08	1.03e-06	RRM1	chr11	4094798	4138925	+	5.98716	0	0
9584	66.9706	-2.29981	0.428132	-5.37172	7.79896e-08	1.03e-06	RBM39	chr20	35701346	35742336	-	5.98716	0	0
5887	52.5251	-1.98094	0.368891	-5.36999	7.87429e-08	1.04e-06	RAD23B	chr9	107284768	107332189	+	5.98297	0	0
51608	17.9426	-3.83474	0.714201	-5.36928	7.90517e-08	1.04e-06	GET4	chr7	876553	896436	+	5.98297	0	0
55159	18.741	-4.54451	0.846449	-5.36891	7.9214e-08	1.04e-06	RFWD3	chr16	74621398	74666877	-	5.98297	0	0
3572	39.0494	-2.41004	0.448938	-5.3683	7.94814e-08	1.04e-06	IL6ST	chr5	55935096	55994963	-	5.98297	0	0
6670	23.5308	-3.34166	0.62246	-5.36848	7.94046e-08	1.04e-06	SP3	chr2	173900775	173965702	-	5.98297	0	0
79685	18.9181	-3.90398	0.727382	-5.36717	7.99839e-08	1.05e-06	SAP30L	chr5	154445996	154461053	+	5.97881	0	0
100505641	32.2049	-2.49784	0.465501	-5.36591	8.05421e-08	1.06e-06	FGD5-AS1	chr3	14942778	14947893	-	5.97469	0	0
22794	21.7821	-3.17153	0.591056	-5.36586	8.05624e-08	1.06e-06	CASC3	chr17	40140536	40172171	+	5.97469	0	0
7514	24.1979	-3.2206	0.600414	-5.36396	8.1415e-08	1.07e-06	XPO1	chr2	61477848	61538356	-	5.97062	0	0
7280	111.978	-1.2854	0.239903	-5.35801	8.41449e-08	1.1e-06	TUBB2A	chr6	3153665	3157544	-	5.95861	0	0
29088	18.8033	-3.69071	0.689086	-5.35595	8.51058e-08	1.11e-06	MRPL15	chr8	54135240	54148514	+	5.95468	0	0
6651	22.4787	-2.87566	0.536981	-5.35523	8.54458e-08	1.11e-06	SON	chr21	33543037	33577514	+	5.95468	0	0
2651	27.3168	-3.59512	0.67134	-5.35514	8.54902e-08	1.11e-06	GCNT2	chr6	10528369	10629368	+	5.95468	0	0
6482	18.8138	-3.47842	0.650138	-5.35028	8.78197e-08	1.14e-06	ST3GAL1	chr8	133454847	133571887	-	5.9431	0	0
29883	33.173	-2.12745	0.397727	-5.34903	8.84288e-08	1.15e-06	CNOT7	chr8	17231511	17246909	-	5.9393	0	0
55023	32.2099	-2.65145	0.496105	-5.34453	9.06541e-08	1.18e-06	PHIP	chr6	78934418	79078254	-	5.92812	0	0
293	41.4312	-1.9642	0.36776	-5.34099	9.24394e-08	1.2e-06	SLC25A6	chrX	1386151	1392113	-	5.92082	0	0
7529	147.777	-1.19008	0.222857	-5.34013	9.2881e-08	1.2e-06	YWHAB	chr20	44885704	44908532	+	5.92082	0	0
4520	20.7681	-3.11623	0.58361	-5.33957	9.31681e-08	1.2e-06	MTF1	chr1	37809574	37859592	-	5.92082	0	0
7357	322.783	-1.41595	0.265176	-5.33964	9.31316e-08	1.2e-06	UGCG	chr9	111896813	111935367	+	5.92082	0	0
481	63.3483	-1.62907	0.3053	-5.33598	9.50323e-08	1.23e-06	ATP1B1	chr1	169106689	169132719	+	5.91009	0	0
56999	19.2332	-5.01493	0.940058	-5.33471	9.56992e-08	1.23e-06	ADAMTS9	chr3	64515654	64688000	-	5.91009	0	0
9575	24.5885	-2.5991	0.487237	-5.33436	9.58803e-08	1.23e-06	CLOCK	chr4	55427900	55546909	-	5.91009	0	0
399665	18.3528	-3.85243	0.722459	-5.33239	9.69293e-08	1.25e-06	FAM102A	chr9	127940581	127950714	-	5.90309	0	0
30836	24.385	-2.98168	0.55928	-5.33128	9.75241e-08	1.25e-06	DNTTIP2	chr1	93866283	93879206	-	5.90309	0	0
83877	21.7319	-2.9105	0.545998	-5.33061	9.78847e-08	1.26e-06	TM2D2	chr8	38988807	38996509	-	5.89963	0	0
26586	28.7235	-2.77022	0.519779	-5.32962	9.84205e-08	1.26e-06	CKAP2	chr13	52455359	52476627	+	5.89963	0	0
10659	22.2025	-2.83521	0.532247	-5.32688	9.99138e-08	1.28e-06	CELF2	chr10	11165029	11336673	+	5.89279	0	0
8943	21.4499	-3.14562	0.590961	-5.32288	1.02135e-07	1.31e-06	AP3D1	chr19	2100987	2151566	-	5.88273	0	0
55870	23.3435	-2.90949	0.546981	-5.31918	1.04235e-07	1.33e-06	ASH1L	chr1	155335267	155562803	-	5.87615	0	0
835	22.4707	-2.87514	0.54074	-5.31704	1.05471e-07	1.34e-06	CASP2	chr7	143289587	143307696	+	5.8729	0	0
10009	22.3059	-2.98917	0.562256	-5.31639	1.05847e-07	1.35e-06	ZBTB33	chrX	120250811	120258398	+	5.86967	0	0
51747	22.8335	-2.76398	0.520064	-5.3147	1.06835e-07	1.36e-06	LUC7L3	chr17	50719602	50756215	+	5.86646	0	0
54968	25.9594	-2.83543	0.53353	-5.31448	1.06963e-07	1.36e-06	TMEM70	chr8	73976141	73982783	+	5.86646	0	0
7086	49.2261	-1.75625	0.330652	-5.31146	1.08753e-07	1.38e-06	TKT	chr3	53224711	53256114	-	5.86012	0	0
5090	26.7981	-2.57159	0.484444	-5.30834	1.10629e-07	1.4e-06	PBX3	chr9	125748182	125967376	+	5.85387	0	0
84962	19.0547	-3.67411	0.692155	-5.30823	1.10695e-07	1.4e-06	AJUBA	chr14	22978606	22976842	-	5.85387	0	0
112950	31.3912	-2.2699	0.427953	-5.3041	1.13229e-07	1.43e-06	MED8	chr1	43383916	43389800	-	5.84466	0	0
79191	18.3901	-4.16251	0.784758	-5.3042	1.13167e-07	1.43e-06	IRX3	chr16	54283303	54286787	-	5.84466	0	0
3014	31.7855	-2.29284	0.432451	-5.30196	1.14566e-07	1.45e-06	H2AX	chr11	119093874	119095465	-	5.83863	0	0
196528	24.3977	-2.69915	0.509358	-5.29912	1.16361e-07	1.47e-06	ARID2	chr12	45729708	45908037	+	5.83268	0	0
79571	33.2029	-2.35235	0.4444	-5.29333	1.20112e-07	1.51e-06	GCC1	chr7	127580627	127585596	-	5.82102	0	0
23160	19.5648	-3.17761	0.600379	-5.29267	1.20544e-07	1.51e-06	WDR43	chr2	28894666	28948219	+	5.82102	0	0
5395	18.6578	-3.66966	0.693358	-5.29259	1.20599e-07	1.51e-06	PMS2	chr7	5970925	6009106	-	5.82102	0	0
7322	18.8708	-3.69619	0.698417	-5.29223	1.20833e-07	1.52e-06	UBE2D2	chr5	139561338	139628433	+	5.81816	0	0
7874	42.8424	-2.20082	0.415921	-5.29145	1.21353e-07	1.52e-06	USP7	chr16	8892097	8949654	-	5.81816	0	0
2274	35.57	-2.6748	0.505762	-5.28865	1.23222e-07	1.54e-06	FHL2	chr2	105357715	105438513	-	5.81248	0	0
79718	38.1915	-2.17428	0.411318	-5.28613	1.24934e-07	1.56e-06	TBL1XR1	chr3	177019343	177197482	-	5.80688	0	0
23143	16.9405	-4.03162	0.76276	-5.28557	1.25311e-07	1.57e-06	LRCH1	chr13	46553169	46744898	+	5.8041	0	0
115509	41.1827	-2.50619	0.474191	-5.2852	1.25565e-07	1.57e-06	ZNF689	chr16	30602557	30609828	-	5.8041	0	0
5879	262.022	-1.62103	0.306719	-5.28505	1.25668e-07	1.57e-06	RAC1	chr7	6374526	6403967	+	5.8041	0	0
10964	17.3706	-4.05588	0.767501	-5.28452	1.26032e-07	1.57e-06	IFI44L	chr1	78620447	78646145	+	5.8041	0	0
4097	65.7608	-2.17325	0.411352	-5.2832	1.26945e-07	1.58e-06	MAFG	chr17	81918269	81923466	-	5.80134	0	0
10436	17.8902	-4.89023	0.926872	-5.27606	1.31994e-07	1.64e-06	EMG1	chr12	6970912	6997428	+	5.78516	0	0
3336	30.0205	-2.41642	0.458184	-5.2739	1.33552e-07	1.65e-06	HSPE1	chr2	197500378	197503449	+	5.78252	0	0
5991	28.0618	-2.89159	0.548385	-5.27291	1.34274e-07	1.66e-06	RFX3	chr9	3218296	3526001	-	5.77989	0	0
147179	29.1956	-2.4775	0.469856	-5.27288	1.34301e-07	1.66e-06	WIPF2	chr17	40219303	40284136	+	5.77989	0	0
1783	39.9954	-1.87201	0.355025	-5.27289	1.34289e-07	1.66e-06	DYNC1LI2	chr16	66720895	66751828	-	5.77989	0	0
2619	20.29	-6.58173	1.2486	-5.27128	1.35474e-07	1.67e-06	GAS1	chr9	86944361	86947506	-	5.77728	0	0
152485	66.8533	-2.7377	0.51941	-5.27079	1.35839e-07	1.67e-06	ZNF827	chr4	145757626	145938823	-	5.77728	0	0
10672	42.1734	-2.68853	0.510349	-5.26802	1.37902e-07	1.7e-06	GNA13	chr17	65009288	65056740	-	5.76955	0	0
121457	11.5306	-6.73926	1.27953	-5.26697	1.38692e-07	1.7e-06	IKBIP	chr12	98624248	98644788	-	5.76955	0	0
55017	17.7701	-3.82792	0.726984	-5.26548	1.39823e-07	1.72e-06	C14orf119	chr14	23095504	23100456	+	5.76447	0	0
151987	32.6706	-2.31617	0.439861	-5.26568	1.39668e-07	1.72e-06	PPP4R2	chr3	72996810	73069198	+	5.76447	0	0
7528	33.5474	-2.06783	0.393027	-5.26128	1.43058e-07	1.75e-06	YY1	chr14	100239143	100282788	+	5.75696	0	0
7799	20.6019	-3.08983	0.587299	-5.26108	1.43209e-07	1.75e-06	PRDM2	chr1	13749414	13788079	+	5.75696	0	0
148266	17.3045	-4.08825	0.777154	-5.26054	1.43631e-07	1.76e-06	ZNF569	chr19	37411157	37467444	-	5.75449	0	0
23014	26.1227	-2.86153	0.543993	-5.26023	1.43873e-07	1.76e-06	FBXO21	chr12	117141990	117190470	-	5.75449	0	0
5516	29.0732	-2.29522	0.436371	-5.2598	1.44209e-07	1.76e-06	PPP2CB	chr8	30785618	30812818	-	5.75449	0	0
29107	28.3696	-2.97158	0.565045	-5.25901	1.4483e-07	1.76e-06	NXT1	chr20	23350790	23354771	+	5.75449	0	0
990	23.2822	-3.13639	0.596493	-5.25804	1.45596e-07	1.77e-06	CDC6	chr17	40287878	40304657	+	5.75203	0	0
90411	36.4442	-2.52138	0.479712	-5.25601	1.47212e-07	1.79e-06	MCFD2	chr2	46901869	46915806	-	5.74715	0	0
25963	21.3852	-2.8763	0.5476	-5.25256	1.49998e-07	1.82e-06	TMEM87A	chr15	42256896	42273433	-	5.73993	0	0
8412	18.0078	-3.63577	0.692203	-5.25246	1.50085e-07	1.82e-06	BCAR3	chr1	93561740	93681837	-	5.73993	0	0
56987	58.2775	-1.76167	0.335893	-5.24473	1.56513e-07	1.9e-06	BBX	chr3	107522961	107811339	+	5.72125	0	0
7203	33.955	-2.17973	0.415716	-5.24331	1.57717e-07	1.91e-06	CCT3	chr1	156308960	156338415	-	5.71897	0	0
3191	50.0201	-1.6524	0.31553	-5.23691	1.63284e-07	1.97e-06	HNRNPL	chr19	38836369	38849977	-	5.70553	0	0
1457	18.2956	-3.61178	0.690055	-5.23405	1.65836e-07	2e-06	CSNK2A1	chr20	472497	543790	-	5.69897	0	0
7268	17.6723	-3.82087	0.730609	-5.22971	1.69777e-07	2.05e-06	TTC4	chr1	54715821	54742655	+	5.68825	0	0
55432	24.6065	-2.79443	0.534415	-5.22894	1.70481e-07	2.05e-06	YOD1	chr1	207043848	207051077	-	5.68825	0	0
57007	11.3416	-6.71358	1.28444	-5.22684	1.72428e-07	2.07e-06	ACKR3	chr2	236569824	236582351	+	5.68403	0	0
348793	11.3416	-6.71358	1.28444	-5.22684	1.72428e-07	2.07e-06	WDR53	chr3	196554178	196568554	-	5.68403	0	0
140710	18.7717	-3.70586	0.709173	-5.2256	1.73592e-07	2.08e-06	SOGA1	chr20	36777446	36859873	-	5.68194	0	0
221937	16.6591	-4.35266	0.832918	-5.2258	1.73403e-07	2.08e-06	FOXK1	chr7	4682294	4771442	+	5.68194	0	0
115353	11.5218	-6.73563	1.28921	-5.22461	1.74521e-07	2.09e-06	LRRC42	chr1	53946349	53968168	+	5.67985	0	0
25983	26.5578	-2.48142	0.475112	-5.22281	1.76223e-07	2.11e-06	NGDN	chr14	23469702	23478806	+	5.67572	0	0
60493	24.561	-2.50899	0.48047	-5.22195	1.77049e-07	2.11e-06	FASTKD5	chr20	3146518	3159865	-	5.67572	0	0
4720	30.9016	-2.36837	0.453863	-5.21826	1.80613e-07	2.16e-06	NDUFS2	chr1	161202366	161214394	+	5.66555	0	0
23111	17.1474	-3.75861	0.720629	-5.21573	1.83091e-07	2.18e-06	SPART	chr13	36301637	36346394	-	5.66154	0	0
56902	16.8918	-4.36292	0.837408	-5.21003	1.88809e-07	2.25e-06	PNO1	chr2	68157829	68176238	+	5.64782	0	0
80830	24.6601	-2.79452	0.536469	-5.2091	1.89754e-07	2.26e-06	APOL6	chr22	35648445	35668404	+	5.64589	0	0
29803	20.6968	-2.97286	0.571199	-5.2046	1.9442e-07	2.31e-06	REPIN1	chr7	150368821	150374044	+	5.63639	0	0
28511	17.642	-3.84568	0.739196	-5.20251	1.96614e-07	2.33e-06	NKIRAS2	chr17	42017575	42025638	+	5.63264	0	0
10523	33.8613	-2.81543	0.541414	-5.20014	1.99142e-07	2.36e-06	CHERP	chr19	16517893	16542437	-	5.62709	0	0
25888	11.2683	-6.70297	1.28925	-5.19913	2.00228e-07	2.37e-06	ZNF473	chr19	50026004	50048774	+	5.62525	0	0
11236	22.8641	-2.77791	0.534292	-5.19923	2.00114e-07	2.37e-06	RNF139	chr8	124474879	124488618	+	5.62525	0	0
55632	18.7079	-4.1975	0.808324	-5.19284	2.07108e-07	2.44e-06	G2E3	chr14	30559122	30620061	+	5.61261	0	0
7803	79.9906	-1.40679	0.270914	-5.19276	2.072e-07	2.44e-06	PTP4A1	chr6	63572011	63583588	+	5.61261	0	0
24137	26.2526	-2.54313	0.489773	-5.19246	2.07532e-07	2.44e-06	KIF4A	chrX	70290103	70420886	+	5.61261	0	0
51177	23.1993	-3.47502	0.669338	-5.19173	2.08349e-07	2.45e-06	PLEKHO1	chr1	150149433	150160065	+	5.61083	0	0
5908	32.2768	-2.16211	0.416525	-5.19082	2.09367e-07	2.46e-06	RAP1B	chr12	68610898	68671901	+	5.60906	0	0
90102	19.0602	-6.49263	1.25113	-5.1894	2.10969e-07	2.48e-06	PHLDB2	chr3	111732495	111976517	+	5.60555	0	0
80218	22.6557	-2.73573	0.52751	-5.18611	2.14728e-07	2.52e-06	NAA50	chr3	113716457	113746249	-	5.5986	0	0
5898	20.3947	-3.07403	0.592907	-5.18468	2.16386e-07	2.53e-06	RALA	chr7	39623571	39708118	+	5.59688	0	0
9878	17.579	-3.81736	0.736847	-5.18067	2.21094e-07	2.58e-06	TOX4	chr14	21477194	21499170	+	5.58838	0	0
1453	28.3248	-2.62155	0.506231	-5.17856	2.236e-07	2.61e-06	CSNK1D	chr17	82239018	82273750	-	5.58336	0	0
3475	17.2065	-4.8155	0.930122	-5.17728	2.2514e-07	2.63e-06	IFRD1	chr7	112423143	112477203	+	5.58004	0	0
55090	17.1956	-4.416	0.853387	-5.17467	2.28317e-07	2.66e-06	MED9	chr17	17476999	17493221	+	5.57512	0	0
3190	100.55	-1.4912	0.288318	-5.17205	2.31538e-07	2.7e-06	HNRNPK	chr9	83968082	83980215	-	5.56864	0	0
124491	25.6336	-2.76047	0.53383	-5.17106	2.3277e-07	2.71e-06	TMEM170A	chr16	75443053	75464689	-	5.56703	0	0
57003	20.9397	-3.29793	0.637964	-5.16947	2.34761e-07	2.73e-06	CCDC47	chr17	63745255	63773597	-	5.56384	0	0
57708	21.317	-3.17337	0.613977	-5.16854	2.35932e-07	2.74e-06	MIER1	chr1	66924989	66988619	+	5.56225	0	0
50809	42.6989	-1.83389	0.355147	-5.16375	2.42049e-07	2.81e-06	HP1BP3	chr1	20740265	20787307	-	5.55129	0	0
83695	19.0231	-3.29344	0.637905	-5.16291	2.43145e-07	2.82e-06	RHNO1	chr12	2877222	2889524	+	5.54975	0	0
51104	33.0827	-2.23424	0.432792	-5.16239	2.43814e-07	2.82e-06	ABHD17B	chr9	71865151	71911245	-	5.54975	0	0
5430	27.2491	-2.50857	0.486464	-5.15675	2.51271e-07	2.9e-06	POLR2A	chr17	7484365	7514614	+	5.5376	0	0
55071	17.9414	-3.61259	0.700809	-5.15489	2.53784e-07	2.93e-06	C9orf40	chr9	74946582	74952912	-	5.53313	0	0
5324	16.9159	-4.81669	0.934359	-5.15508	2.53526e-07	2.93e-06	PLAG1	chr8	56160908	56211273	-	5.53313	0	0
143686	19.8375	-3.05539	0.592794	-5.15421	2.54696e-07	2.93e-06	SESN3	chr11	95165512	95231202	-	5.53313	0	0
55802	21.0856	-3.02326	0.587036	-5.15004	2.60424e-07	3e-06	DCP1A	chr3	53283428	53347543	-	5.52288	0	0
10342	23.799	-2.63763	0.512191	-5.14969	2.60919e-07	3e-06	TFG	chr3	100709289	100748964	+	5.52288	0	0
389792	156.974	1.68271	0.326855	5.14818	2.63033e-07	3.02e-06	IER5L	chr9	129175551	129178261	-	5.51999	0	0
10773	22.0156	-2.95894	0.574741	-5.14829	2.62871e-07	3.02e-06	ZBTB6	chr9	122908055	122913323	-	5.51999	0	0
162239	16.121	-4.30552	0.836571	-5.14663	2.65207e-07	3.04e-06	ZFP1	chr16	75148523	75172234	+	5.51713	0	0
55917	22.6265	-2.98121	0.579344	-5.14584	2.66323e-07	3.05e-06	CTTNBP2NL	chr1	112396213	112461164	+	5.5157	0	0
1938	132.432	-1.773	0.344556	-5.14575	2.66453e-07	3.05e-06	EEF2	chr19	3976055	3985463	-	5.5157	0	0
5565	16.5246	-3.70011	0.719283	-5.14416	2.68721e-07	3.07e-06	PRKAB2	chr1	147155105	147172470	-	5.51286	0	0
6872	11.5308	-6.74869	1.31202	-5.14375	2.69301e-07	3.07e-06	TAF1	chrX	71366356	71530525	+	5.51286	0	0
166336	44.3519	-2.66707	0.518569	-5.14313	2.70194e-07	3.08e-06	PRICKLE2	chr3	64092235	64225466	-	5.51145	0	0
55031	22.6958	-2.98942	0.581638	-5.13966	2.75233e-07	3.13e-06	USP47	chr11	11841971	11961887	+	5.50446	0	0
25923	16.6861	-3.48176	0.677706	-5.13757	2.78314e-07	3.17e-06	ATL3	chr11	63624086	63671376	-	5.49894	0	0
7009	115.14	-1.34742	0.262655	-5.12999	2.89759e-07	3.29e-06	TMBIM6	chr12	49741808	49764934	+	5.4828	0	0
642	20.5556	-2.98035	0.580955	-5.13008	2.89617e-07	3.29e-06	BLMH	chr17	30248202	30291944	-	5.4828	0	0
4223	18.4495	-6.44061	1.25541	-5.13027	2.89334e-07	3.29e-06	MEOX2	chr7	15611211	15686683	-	5.4828	0	0
55379	27.6117	-2.43773	0.47538	-5.12797	2.9289e-07	3.32e-06	LRRC59	chr17	50381237	50397523	-	5.47886	0	0
51585	17.8339	-6.38898	1.24619	-5.1268	2.94711e-07	3.34e-06	PCF11	chr11	83157130	83187451	+	5.47625	0	0
100534589	185.82	-1.22795	0.239557	-5.1259	2.96113e-07	3.35e-06	HOXA10-HOXA9	chr7	27162437	27180261	-	5.47496	0	0
26118	37.7582	-3.43427	0.670114	-5.12491	2.9768e-07	3.36e-06	WSB1	chr17	27294113	27315926	+	5.47366	0	0
152006	15.8385	-3.92551	0.766232	-5.12313	3.00501e-07	3.39e-06	RNF38	chr9	36336400	36400923	-	5.4698	0	0
201725	16.6452	-3.50108	0.683466	-5.12253	3.01459e-07	3.39e-06	C4orf46	chr4	158666674	158672056	-	5.4698	0	0
23064	17.3716	-3.79816	0.741452	-5.1226	3.01349e-07	3.39e-06	SETX	chr9	132261355	132354986	-	5.4698	0	0
3685	29.2558	-2.54477	0.496896	-5.12133	3.03383e-07	3.41e-06	ITGAV	chr2	186600204	186680901	+	5.46725	0	0
3037	15.7537	-3.91889	0.765647	-5.11841	3.08119e-07	3.46e-06	HAS2	chr8	121612115	121641440	-	5.46092	0	0
7072	17.0364	-4.06342	0.793894	-5.11834	3.0823e-07	3.46e-06	TIA1	chr2	70209443	70248628	-	5.46092	0	0
3707	16.9175	-3.53131	0.690018	-5.11771	3.09267e-07	3.47e-06	ITPKB	chr1	226631689	226739175	-	5.45967	0	0
114882	24.0897	-2.67203	0.52212	-5.11765	3.09366e-07	3.47e-06	OSBPL8	chr12	76351797	76559771	-	5.45967	0	0
51592	16.8526	-4.81899	0.94238	-5.11363	3.16019e-07	3.54e-06	TRIM33	chr1	114392792	114511203	-	5.451	0	0
2120	16.0129	-3.94706	0.771929	-5.11324	3.16672e-07	3.54e-06	ETV6	chr12	11649673	11895377	+	5.451	0	0
27316	44.8598	-2.15597	0.421801	-5.11136	3.19854e-07	3.57e-06	RBMX	chrX	136869191	136880780	-	5.44733	0	0
23603	49.257	-1.69686	0.331976	-5.11138	3.19812e-07	3.57e-06	CORO1C	chr12	108645110	108731550	-	5.44733	0	0
339500	17.3523	-3.33472	0.653825	-5.10032	3.39073e-07	3.78e-06	ZNF678	chr1	227563555	227679669	+	5.42251	0	0
80304	15.7228	-3.9289	0.770403	-5.09979	3.40029e-07	3.79e-06	WDCP	chr2	24029335	24047391	-	5.42136	0	0
10615	16.0215	-3.66748	0.719272	-5.09888	3.41664e-07	3.8e-06	SPAG5	chr17	28577573	28599025	-	5.42022	0	0
4839	18.2326	-3.41212	0.66966	-5.09529	3.482e-07	3.87e-06	NOP2	chr12	6556870	6568291	-	5.41229	0	0
2113	25.2551	-2.46797	0.484447	-5.09441	3.49821e-07	3.88e-06	ETS1	chr11	128458764	128522310	-	5.41117	0	0
23266	19.2032	-3.30687	0.649175	-5.09395	3.50675e-07	3.88e-06	ADGRL2	chr1	81699769	81993932	+	5.41117	0	0
25805	45.7158	-2.56793	0.504124	-5.09384	3.50887e-07	3.88e-06	BAMBI	chr10	28677520	28682932	+	5.41117	0	0
84612	19.5533	-3.37609	0.662765	-5.09395	3.50675e-07	3.88e-06	PARD6B	chr20	50731579	50753741	+	5.41117	0	0
95681	17.3912	-3.32753	0.653285	-5.09353	3.51449e-07	3.89e-06	CEP41	chr7	130393770	130441016	-	5.41005	0	0
83461	16.8554	-3.52691	0.693133	-5.08836	3.61166e-07	3.98e-06	CDCA3	chr12	6848807	6851930	-	5.40012	0	0
284454	19.2328	-2.98275	0.586184	-5.08843	3.61039e-07	3.98e-06	LOC284454	chr19	13834515	13842918	-	5.40012	0	0
55341	20.1409	-2.9485	0.57989	-5.08458	3.68432e-07	4.06e-06	LSG1	chr3	194640791	194672191	-	5.39147	0	0
8899	26.1599	-2.35485	0.463212	-5.08373	3.701e-07	4.08e-06	PRPF4B	chr6	4021299	4064983	+	5.38934	0	0
51142	184.897	-1.16389	0.228973	-5.0831	3.71322e-07	4.08e-06	CHCHD2	chr7	56101561	56106476	-	5.38934	0	0
8061	23.8615	-2.55121	0.50203	-5.0818	3.73881e-07	4.11e-06	FOSL1	chr11	65892048	65900526	-	5.38616	0	0
488	35.2498	-1.97321	0.38833	-5.08127	3.74922e-07	4.11e-06	ATP2A2	chr12	110281246	110351092	+	5.38616	0	0
55233	26.5947	-2.30931	0.454469	-5.08134	3.74782e-07	4.11e-06	MOB1A	chr2	74152527	74178879	-	5.38616	0	0
85415	18.9763	-2.97734	0.586055	-5.0803	3.76835e-07	4.13e-06	RHPN2	chr19	32978591	33064888	-	5.38405	0	0
9874	16.3387	-4.77016	0.938968	-5.08021	3.77022e-07	4.13e-06	TLK1	chr2	170990822	171160893	-	5.38405	0	0
54989	22.0877	-2.83427	0.557968	-5.07963	3.78177e-07	4.14e-06	ZNF770	chr15	34978340	34988287	-	5.383	0	0
10884	23.4408	-2.62125	0.516159	-5.07838	3.8067e-07	4.16e-06	MRPS30	chr5	44808946	44815514	+	5.38091	0	0
84959	33.7828	-2.26369	0.445826	-5.07751	3.8241e-07	4.17e-06	UBASH3B	chr11	122655721	122814473	+	5.37986	0	0
221710	28.9077	-2.51645	0.496056	-5.07292	3.91763e-07	4.27e-06	SMIM13	chr6	11093833	11138733	+	5.36957	0	0
55246	20.3296	-2.69407	0.531352	-5.07021	3.97371e-07	4.33e-06	CCDC25	chr8	27733315	27772640	-	5.36351	0	0
23152	10.2755	-6.57355	1.29727	-5.06723	4.03636e-07	4.39e-06	CIC	chr19	42268536	42295796	+	5.35754	0	0
79869	15.8005	-3.65933	0.722216	-5.0668	4.04551e-07	4.4e-06	CPSF7	chr11	61402728	61429975	-	5.35655	0	0
79602	29.8097	-2.46405	0.486331	-5.06661	4.04969e-07	4.4e-06	ADIPOR2	chr12	1691069	1788673	+	5.35655	0	0
29990	38.0506	-2.32714	0.459432	-5.06525	4.07874e-07	4.42e-06	PILRB	chr7	100358002	100367831	+	5.35458	0	0
29080	58.9877	-2.19123	0.432656	-5.06459	4.0928e-07	4.44e-06	CCDC59	chr12	82352303	82358805	-	5.35262	0	0
22916	28.3458	-2.12917	0.42046	-5.06391	4.1074e-07	4.45e-06	NCBP2	chr3	196935401	196942528	-	5.35164	0	0
23367	41.219	-1.79111	0.353727	-5.06353	4.11569e-07	4.45e-06	LARP1	chr5	154682978	154817603	+	5.35164	0	0
65986	26.5648	-2.54423	0.502781	-5.06032	4.18556e-07	4.52e-06	ZBTB10	chr8	80486225	80526265	+	5.34486	0	0
6653	20.2061	-3.20616	0.63364	-5.05991	4.19452e-07	4.52e-06	SORL1	chr11	121452313	121633763	+	5.34486	0	0
93323	16.9205	-3.77624	0.746299	-5.05996	4.19337e-07	4.52e-06	HAUS8	chr19	17049760	17075452	-	5.34486	0	0
9972	20.945	-3.11221	0.615157	-5.05921	4.20993e-07	4.54e-06	NUP153	chr6	17615034	17706925	-	5.34294	0	0
9212	28.3009	-2.92534	0.578307	-5.05846	4.22657e-07	4.55e-06	AURKB	chr17	8204733	8210225	-	5.34199	0	0
63901	28.5576	-3.52015	0.696065	-5.05721	4.25425e-07	4.57e-06	FAM111A	chr11	59142855	59155038	+	5.34008	0	0
5537	19.3819	-2.86522	0.566591	-5.05695	4.26014e-07	4.58e-06	PPP6C	chr9	125146572	125189803	-	5.33913	0	0
56262	39.131	-1.90307	0.376395	-5.05603	4.28069e-07	4.59e-06	LRRC8A	chr9	128882501	128918038	+	5.33819	0	0
9589	50.5935	-1.9291	0.381684	-5.05418	4.32233e-07	4.63e-06	WTAP	chr6	159727505	159749421	+	5.33442	0	0
149041	22.4141	-2.62759	0.519931	-5.05373	4.33256e-07	4.64e-06	RC3H1	chr1	173931083	174022357	-	5.33348	0	0
9175	16.4847	-3.70435	0.733282	-5.05174	4.37799e-07	4.68e-06	MAP3K13	chr3	185282960	185293079	+	5.32975	0	0
1466	39.2227	-2.14757	0.425239	-5.05026	4.41198e-07	4.71e-06	CSRP2	chr12	76858708	76879019	-	5.32698	0	0
1058	18.6465	-4.17308	0.82628	-5.05044	4.40793e-07	4.71e-06	CENPA	chr2	26786014	26794587	+	5.32698	0	0
10728	99.0799	-1.2209	0.241738	-5.0505	4.40666e-07	4.71e-06	PTGES3	chr12	56663349	56688284	-	5.32698	0	0
6166	50.4824	-1.76393	0.349308	-5.0498	4.42278e-07	4.71e-06	RPL36AL	chr14	49618529	49620626	-	5.32698	0	0
5437	16.4701	-3.68281	0.729386	-5.0492	4.4367e-07	4.72e-06	POLR2H	chr3	184363360	184368595	+	5.32606	0	0
3309	155.839	-1.11991	0.221801	-5.04916	4.43759e-07	4.72e-06	HSPA5	chr9	125234852	125241343	-	5.32606	0	0
2791	51.6623	-1.67759	0.332313	-5.04823	4.45925e-07	4.74e-06	GNG11	chr7	93921734	93928610	+	5.32422	0	0
7020	30.1763	-2.47091	0.490042	-5.04224	4.60112e-07	4.88e-06	TFAP2A	chr6	10396676	10415074	-	5.31158	0	0
1956	21.8236	-2.81284	0.558026	-5.0407	4.6383e-07	4.91e-06	EGFR	chr7	55019016	55171037	+	5.30892	0	0
59269	32.512	-2.07321	0.41128	-5.04088	4.63386e-07	4.91e-06	HIVEP3	chr1	41506364	42035934	-	5.30892	0	0
10291	28.8161	-2.15315	0.427439	-5.03733	4.72059e-07	4.99e-06	SF3A1	chr22	30331987	30356894	-	5.3019	0	0
93134	22.0574	-3.22836	0.641247	-5.0345	4.79099e-07	5.06e-06	ZNF561	chr19	9607329	9621232	-	5.29585	0	0
5052	86.2184	-1.37036	0.272352	-5.03156	4.86498e-07	5.14e-06	PRDX1	chr1	45511034	45521884	-	5.28904	0	0
1608	18.2892	-5.53186	1.09957	-5.03095	4.88063e-07	5.15e-06	DGKG	chr3	186147200	186362234	-	5.28819	0	0
23580	18.8492	-3.27303	0.650887	-5.02856	4.94174e-07	5.2e-06	CDC42EP4	chr17	73283623	73312001	-	5.284	0	0
5586	17.6203	-3.35456	0.667372	-5.02652	4.99463e-07	5.25e-06	PKN2	chr1	88684143	88836255	+	5.27984	0	0
22848	20.385	-3.26803	0.650313	-5.02532	5.02584e-07	5.28e-06	AAK1	chr2	69457996	69643739	-	5.27737	0	0
348235	59.6568	-1.50585	0.29975	-5.02367	5.06921e-07	5.32e-06	SKA2	chr17	59109856	59155186	-	5.27409	0	0
4801	17.0723	-3.31964	0.661112	-5.02129	5.13259e-07	5.38e-06	NFYB	chr12	104117085	104138210	-	5.26922	0	0
54813	16.007	-3.94154	0.785093	-5.02048	5.15437e-07	5.4e-06	KLHL28	chr14	44924323	44961947	-	5.26761	0	0
6713	21.9447	-2.93725	0.585067	-5.02037	5.15726e-07	5.4e-06	SQLE	chr8	124998504	125022283	+	5.26761	0	0
96459	18.7568	-5.56365	1.10863	-5.01849	5.20786e-07	5.44e-06	FNIP1	chr5	131641713	131797017	-	5.2644	0	0
3066	50.8978	-2.07882	0.414231	-5.0185	5.20778e-07	5.44e-06	HDAC2	chr6	113933027	113970724	-	5.2644	0	0
25871	15.8601	-3.63558	0.724554	-5.01768	5.22994e-07	5.46e-06	NEPRO	chr3	113002444	113019671	-	5.26281	0	0
79682	42.4362	-1.67732	0.334308	-5.0173	5.24034e-07	5.46e-06	CENPU	chr4	184694085	184734096	-	5.26281	0	0
80851	16.8341	-3.51241	0.700135	-5.01676	5.255e-07	5.47e-06	SH3BP5L	chr1	248810445	248825915	-	5.26201	0	0
10112	16.668	-3.75682	0.748859	-5.01673	5.25592e-07	5.47e-06	KIF20A	chr5	138179111	138187720	+	5.26201	0	0
23435	39.5845	-2.82465	0.563209	-5.01528	5.2956e-07	5.51e-06	TARDBP	chr1	11012653	11025492	+	5.25885	0	0
29089	16.2999	-3.70463	0.7389	-5.0137	5.33919e-07	5.55e-06	UBE2T	chr1	202331656	202341936	-	5.25571	0	0
5048	26.8669	-2.29755	0.45833	-5.01288	5.36224e-07	5.56e-06	PAFAH1B1	chr17	2593653	2685615	+	5.25493	0	0
10152	34.6735	-2.10734	0.420415	-5.01252	5.37223e-07	5.57e-06	ABI2	chr2	203328393	203432169	+	5.25414	0	0
4837	15.6437	-3.91014	0.78011	-5.01229	5.37862e-07	5.57e-06	NNMT	chr11	114295336	114313535	+	5.25414	0	0
90809	15.2048	-4.23152	0.844616	-5.01	5.44314e-07	5.63e-06	PIP4P1	chr14	20457852	20461612	-	5.24949	0	0
54842	22.2114	-2.73205	0.545425	-5.00903	5.47058e-07	5.65e-06	MFSD6	chr2	190408857	190502314	+	5.24795	0	0
55527	23.9387	-2.87266	0.573673	-5.00749	5.51452e-07	5.7e-06	FEM1A	chr19	4791733	4801273	+	5.24413	0	0
171546	17.6174	-3.3572	0.670474	-5.00721	5.52253e-07	5.7e-06	SPTSSA	chr14	34432790	34462240	-	5.24413	0	0
2956	26.8705	-2.91722	0.582944	-5.00428	5.60709e-07	5.78e-06	MSH6	chr2	47783144	47806953	+	5.23807	0	0
51251	20.9196	-3.09026	0.617625	-5.00346	5.63106e-07	5.8e-06	NT5C3A	chr7	33014112	33040906	-	5.23657	0	0
7756	33.3408	-2.01268	0.402275	-5.00323	5.63772e-07	5.8e-06	ZNF207	chr17	32350137	32370449	+	5.23657	0	0
200081	19.0994	-3.29218	0.658063	-5.00284	5.64924e-07	5.81e-06	TXLNA	chr1	32180064	32198285	+	5.23582	0	0
63979	15.2904	-4.22546	0.844694	-5.00236	5.66341e-07	5.82e-06	FIGNL1	chr7	50437326	50450350	-	5.23508	0	0
93621	54.4957	-2.04693	0.409275	-5.00136	5.69277e-07	5.84e-06	MRFAP1	chr4	6640090	6642743	+	5.23359	0	0
140890	17.2618	-3.55367	0.711495	-4.99466	5.89404e-07	6.04e-06	SREK1	chr5	66144299	66183616	+	5.21896	0	0
55326	34.7215	-2.0083	0.402079	-4.99478	5.89018e-07	6.04e-06	AGPAT5	chr8	6708641	6761500	+	5.21896	0	0
51263	17.2506	-3.56001	0.713003	-4.99298	5.9454e-07	6.08e-06	MRPL30	chr2	99181183	99199561	+	5.2161	0	0
50999	19.788	-3.21938	0.644843	-4.9925	5.96021e-07	6.09e-06	TMED5	chr1	93149741	93180413	-	5.21538	0	0
51646	15.3574	-3.59862	0.72089	-4.99192	5.97829e-07	6.11e-06	YPEL5	chr2	30147006	30160533	+	5.21396	0	0
10656	25.2022	-2.45191	0.491439	-4.98925	6.06157e-07	6.18e-06	KHDRBS3	chr8	135457455	135647609	+	5.20901	0	0
55588	42.1528	-1.89416	0.379745	-4.98796	6.10199e-07	6.22e-06	MED29	chr19	39391377	39400641	+	5.20621	0	0
57609	15.5477	-4.23117	0.848457	-4.9869	6.13567e-07	6.25e-06	DIP2B	chr12	50504984	50748657	+	5.20412	0	0
23362	31.9576	-2.09242	0.419728	-4.98518	6.19039e-07	6.3e-06	PSD3	chr8	18527302	18808867	-	5.20066	0	0
8125	22.0286	-2.62534	0.526656	-4.98492	6.19877e-07	6.3e-06	ANP32A	chr15	68778535	68820895	-	5.20066	0	0
57659	21.2224	-2.87105	0.57597	-4.98473	6.20494e-07	6.3e-06	ZBTB4	chr17	7459377	7484249	-	5.20066	0	0
10945	43.8231	-1.94613	0.390716	-4.98093	6.32789e-07	6.42e-06	KDELR1	chr19	48382575	48391551	-	5.19246	0	0
10270	18.6297	-3.67876	0.739477	-4.97481	6.53116e-07	6.62e-06	AKAP8	chr19	15353385	15379787	-	5.17914	0	0
29966	18.863	-3.14729	0.632676	-4.97456	6.53964e-07	6.62e-06	STRN3	chr14	30893803	31026379	-	5.17914	0	0
515	33.9726	-2.13741	0.429727	-4.97388	6.56245e-07	6.63e-06	ATP5PB	chr1	111449463	111462773	+	5.17849	0	0
4664	16.2253	-3.68466	0.740782	-4.97401	6.55819e-07	6.63e-06	NAB1	chr2	190649082	190692766	+	5.17849	0	0
54205	86.2086	-1.65994	0.33381	-4.97272	6.60215e-07	6.67e-06	CYCS	chr7	25118655	25125260	-	5.17587	0	0
92691	15.4961	-4.25937	0.8568	-4.97126	6.65207e-07	6.71e-06	TMEM169	chr2	216081865	216102783	+	5.17328	0	0
55088	29.9779	-3.48663	0.701487	-4.97035	6.68333e-07	6.74e-06	CCDC186	chr10	114120861	114174220	-	5.17134	0	0
56937	186.703	-1.86836	0.375931	-4.96997	6.6963e-07	6.74e-06	PMEPA1	chr20	57648395	57711536	-	5.17134	0	0
9538	32.7779	-2.10026	0.42266	-4.96915	6.72487e-07	6.77e-06	EI24	chr11	125569476	125584683	+	5.16941	0	0
8226	9.39335	-6.44508	1.29822	-4.96456	6.88567e-07	6.92e-06	PUDP	chrX	7048919	7148153	-	5.15989	0	0
9880	16.0416	-3.41588	0.688733	-4.95966	7.06168e-07	7.09e-06	ZBTB39	chr12	56998835	57006546	-	5.14935	0	0
55832	19.368	-2.72439	0.549416	-4.9587	7.09679e-07	7.12e-06	CAND1	chr12	67269357	67319953	+	5.14752	0	0
7965	20.3773	-2.83674	0.572162	-4.95794	7.12455e-07	7.14e-06	AIMP2	chr7	6009250	6023834	+	5.1463	0	0
6602	15.7386	-3.40297	0.686403	-4.95769	7.13363e-07	7.15e-06	SMARCD1	chr12	50085341	50100707	+	5.14569	0	0
54454	18.7086	-2.93015	0.59131	-4.95535	7.21993e-07	7.23e-06	ATAD2B	chr2	23748663	23927123	-	5.14086	0	0
8480	22.5776	-2.43233	0.49109	-4.95292	7.31069e-07	7.3e-06	RAE1	chr20	57351561	57379202	+	5.13668	0	0
66036	18.0863	-3.07545	0.621039	-4.9521	7.34167e-07	7.33e-06	MTMR9	chr8	11284815	11328145	+	5.1349	0	0
84950	15.5366	-4.67434	0.944207	-4.95054	7.40064e-07	7.38e-06	PRPF38A	chr1	52404601	52420835	+	5.13194	0	0
55596	9.63665	-6.47611	1.30903	-4.94727	7.52626e-07	7.5e-06	ZCCHC8	chr12	122471599	122500932	-	5.12494	0	0
11143	17.167	-3.29524	0.666343	-4.94526	7.60414e-07	7.57e-06	KAT7	chr17	49788680	49835026	+	5.1209	0	0
113130	15.6892	-3.66323	0.740847	-4.94465	7.62817e-07	7.59e-06	CDCA5	chr11	65077452	65084040	-	5.11976	0	0
51588	9.51866	-6.46127	1.30694	-4.94381	7.66089e-07	7.61e-06	PIAS4	chr19	4007735	4039386	+	5.11862	0	0
10155	27.8701	-2.22714	0.450529	-4.9434	7.6773e-07	7.62e-06	TRIM28	chr19	58544063	58550715	+	5.11805	0	0
26100	23.3478	-2.4293	0.491604	-4.94157	7.74976e-07	7.69e-06	WIPI2	chr7	5190232	5233839	+	5.11407	0	0
9258	64.7217	-2.18717	0.442737	-4.94012	7.80726e-07	7.74e-06	MFHAS1	chr8	8783354	8893630	-	5.11126	0	0
55012	15.6113	-4.67864	0.94835	-4.93346	8.07868e-07	7.99e-06	PPP2R3C	chr14	35085467	35122543	-	5.09745	0	0
4286	22.7084	-2.72408	0.552175	-4.93336	8.08268e-07	7.99e-06	MITF	chr3	69936599	69968332	+	5.09745	0	0
283459	24.3345	-2.63251	0.533585	-4.93362	8.07174e-07	7.99e-06	GATC	chr12	120446443	120463748	+	5.09745	0	0
221092	19.7013	-2.86646	0.581217	-4.93183	8.14612e-07	8.04e-06	HNRNPUL2	chr11	62712629	62727457	-	5.09474	0	0
79666	17.5845	-3.00505	0.609419	-4.931	8.18091e-07	8.07e-06	PLEKHF2	chr8	95133784	95156685	+	5.09313	0	0
219844	15.2167	-4.21181	0.854407	-4.92952	8.24334e-07	8.12e-06	HYLS1	chr11	125887667	125900646	+	5.09044	0	0
91404	21.1233	-3.18954	0.647182	-4.92835	8.2926e-07	8.16e-06	SESTD1	chr2	179101677	179264832	-	5.08831	0	0
116068	9.21542	-6.41472	1.30234	-4.92555	8.41238e-07	8.28e-06	LYSMD3	chr5	90515625	90529584	-	5.08197	0	0
54883	31.1376	-2.00271	0.406747	-4.92373	8.4912e-07	8.34e-06	CWC25	chr17	38800440	38825350	-	5.07883	0	0
29855	25.2383	-2.80638	0.569952	-4.92389	8.48388e-07	8.34e-06	UBN1	chr16	4847480	4882401	+	5.07883	0	0
79982	20.8414	-3.64702	0.741322	-4.91962	8.67107e-07	8.51e-06	DNAJB14	chr4	99896249	99946618	-	5.07007	0	0
55700	19.1809	-3.13887	0.638691	-4.91453	8.89949e-07	8.72e-06	MAP7D1	chr1	36156159	36180849	+	5.05948	0	0
1106	16.8009	-3.10164	0.631553	-4.91113	9.05531e-07	8.86e-06	CHD2	chr15	92900323	93027996	+	5.05257	0	0
6059	14.7997	-3.84816	0.784214	-4.90703	9.24678e-07	9.04e-06	ABCE1	chr4	145098310	145129524	+	5.04383	0	0
6667	20.748	-2.85939	0.582748	-4.90673	9.26059e-07	9.04e-06	SP1	chr12	53380175	53416442	+	5.04383	0	0
8503	15.7998	-6.22241	1.2682	-4.90647	9.273e-07	9.05e-06	PIK3R3	chr1	46040139	46132629	-	5.04335	0	0
58526	19.7848	-3.18239	0.648955	-4.90386	9.39692e-07	9.15e-06	MID1IP1	chrX	38801458	38806530	+	5.03858	0	0
51107	27.5671	-2.14104	0.436775	-4.90193	9.48982e-07	9.24e-06	APH1A	chr1	150265403	150269209	-	5.03433	0	0
64225	15.6059	-4.68369	0.956218	-4.89815	9.67453e-07	9.41e-06	ATL2	chr2	38293953	38377273	-	5.02641	0	0
9516	35.382	-1.99504	0.407424	-4.89671	9.74551e-07	9.47e-06	LITAF	chr16	11547721	11587466	-	5.02365	0	0
6047	18.9881	-3.51906	0.718681	-4.89655	9.7532e-07	9.47e-06	RNF4	chr4	2469452	2515856	+	5.02365	0	0
329	14.8089	-3.84932	0.786381	-4.89498	9.83161e-07	9.53e-06	BIRC2	chr11	102347181	102378670	+	5.02091	0	0
4850	21.4667	-2.68261	0.548186	-4.89361	9.90042e-07	9.59e-06	CNOT4	chr7	135387069	135510102	-	5.01818	0	0
5432	15.0079	-3.87398	0.791827	-4.89245	9.9587e-07	9.64e-06	POLR2C	chr16	57462678	57472009	+	5.01592	0	0
6950	30.0119	-2.21739	0.453386	-4.89073	1.00464e-06	9.72e-06	TCP1	chr6	159778497	159789602	-	5.01233	0	0
6996	14.357	-3.78821	0.775127	-4.88722	1.02272e-06	9.88e-06	TDG	chr12	103965803	103988874	+	5.00524	0	0
54492	15.3135	-3.59971	0.736796	-4.88563	1.031e-06	9.95e-06	NEURL1B	chr5	172641262	172691530	+	5.00218	0	0
5692	43.7097	-1.92127	0.39341	-4.88363	1.04149e-06	1e-05	PSMB4	chr1	151399572	151401937	+	5	0	0
8837	31.3545	-2.15575	0.441796	-4.87953	1.06342e-06	1.02e-05	CFLAR	chr2	201118715	201141600	+	4.9914	0	0
153222	18.5061	-2.79422	0.572871	-4.87758	1.07397e-06	1.03e-05	CREBRF	chr5	173056351	173139282	+	4.98716	0	0
10054	37.2459	-2.16423	0.443789	-4.87671	1.07868e-06	1.04e-05	UBA2	chr19	34428380	34471251	+	4.98297	0	0
26065	14.6995	-3.80016	0.77932	-4.87625	1.08123e-06	1.04e-05	LSM14A	chr19	34172503	34229515	+	4.98297	0	0
134553	39.4025	-3.20556	0.65753	-4.87516	1.08723e-06	1.04e-05	C5orf24	chr5	134845967	134859735	+	4.98297	0	0
9320	21.7717	-2.37928	0.488161	-4.87395	1.09386e-06	1.05e-05	TRIP12	chr2	229763836	229922009	-	4.97881	0	0
9169	18.011	-3.02032	0.619665	-4.87412	1.09292e-06	1.05e-05	SCAF11	chr12	45919130	45990574	-	4.97881	0	0
222236	14.3838	-4.14525	0.850597	-4.87334	1.09726e-06	1.05e-05	NAPEPLD	chr7	103099575	103149099	-	4.97881	0	0
100526794	36.0867	-2.3656	0.485493	-4.87256	1.10159e-06	1.05e-05	NT5C1B-RDH14	chr2	18554722	18589580	-	4.97881	0	0
7791	22.2583	-2.70547	0.555261	-4.87243	1.10236e-06	1.05e-05	ZYX	chr7	143381344	143391111	+	4.97881	0	0
8394	16.5591	-3.50861	0.720232	-4.87149	1.10758e-06	1.06e-05	PIP5K1A	chr1	151198551	151249531	+	4.97469	0	0
2960	16.9365	-5.41436	1.11181	-4.86985	1.11685e-06	1.07e-05	GTF2E1	chr3	120742743	120783069	+	4.97062	0	0
80267	19.6113	-2.88043	0.591853	-4.86679	1.13423e-06	1.08e-05	EDEM3	chr1	184690237	184754858	-	4.96658	0	0
10625	24.413	-2.58126	0.530425	-4.8664	1.1365e-06	1.08e-05	IVNS1ABP	chr1	185296387	185317243	-	4.96658	0	0
22902	15.5855	-3.38702	0.696091	-4.86577	1.1401e-06	1.08e-05	RUFY3	chr4	70721963	70793557	+	4.96658	0	0
1975	29.0946	-2.52692	0.519395	-4.86511	1.14393e-06	1.09e-05	EIF4B	chr12	53006455	53042215	+	4.96257	0	0
7314	150.955	-1.15331	0.237079	-4.86465	1.14661e-06	1.09e-05	UBB	chr17	16380792	16382740	+	4.96257	0	0
54819	27.4015	-2.97916	0.612637	-4.86284	1.15711e-06	1.1e-05	ZCCHC10	chr5	132996985	133026549	-	4.95861	0	0
10797	22.613	-2.45859	0.50561	-4.86262	1.15844e-06	1.1e-05	MTHFD2	chr2	74198614	74215297	+	4.95861	0	0
23	21.4232	-2.99415	0.616125	-4.85966	1.17589e-06	1.11e-05	ABCF1	chr6	30571441	30591522	+	4.95468	0	0
79598	28.5933	-2.65568	0.546499	-4.85944	1.17717e-06	1.11e-05	CEP97	chr3	101724613	101770562	+	4.95468	0	0
284406	22.9259	-2.68096	0.55199	-4.8569	1.19236e-06	1.13e-05	ZFP82	chr19	36388629	36418644	-	4.94692	0	0
4897	26.6787	-2.71502	0.559139	-4.85572	1.19948e-06	1.13e-05	NRCAM	chr7	108147648	108456436	-	4.94692	0	0
1756	14.8124	-6.12287	1.26109	-4.85521	1.20261e-06	1.14e-05	DMD	chrX	31119225	32155469	-	4.9431	0	0
25998	16.1971	-3.04175	0.62673	-4.85336	1.21388e-06	1.14e-05	IBTK	chr6	82169986	82247744	-	4.9431	0	0
23463	22.5465	-2.56963	0.529615	-4.85188	1.223e-06	1.15e-05	ICMT	chr1	6221192	6235964	-	4.9393	0	0
4088	21.8427	-2.95294	0.608844	-4.85007	1.23416e-06	1.16e-05	SMAD3	chr15	67125715	67195167	+	4.93554	0	0
26099	25.222	-2.23523	0.460935	-4.84935	1.23866e-06	1.17e-05	SZRD1	chr1	16367241	16398145	+	4.93181	0	0
1153	50.6202	-1.77885	0.366923	-4.84803	1.24692e-06	1.17e-05	CIRBP	chr19	1269267	1274880	+	4.93181	0	0
11340	14.6316	-4.12691	0.851216	-4.84825	1.24555e-06	1.17e-05	EXOSC8	chr13	37000785	37009614	+	4.93181	0	0
6746	17.2746	-2.9858	0.615867	-4.84812	1.24639e-06	1.17e-05	SSR2	chr1	156009047	156020951	-	4.93181	0	0
387104	14.9493	-4.62598	0.954874	-4.8446	1.2687e-06	1.19e-05	SOGA3	chr6	127438405	127519024	-	4.92445	0	0
2512	87.1354	-1.50432	0.310837	-4.8396	1.30102e-06	1.22e-05	FTL	chr19	48965308	48966879	+	4.91364	0	0
23660	9.44223	-6.45771	1.33443	-4.83929	1.30304e-06	1.22e-05	ZKSCAN5	chr7	99504661	99534676	+	4.91364	0	0
64783	17.271	-3.15418	0.651897	-4.83847	1.30844e-06	1.22e-05	RBM15	chr1	110339322	110346681	+	4.91364	0	0
23161	18.5809	-2.95137	0.610199	-4.83673	1.3199e-06	1.23e-05	SNX13	chr7	17790760	17940494	-	4.91009	0	0
7071	53.1341	-2.34891	0.485663	-4.83651	1.32139e-06	1.23e-05	KLF10	chr8	102648776	102653964	-	4.91009	0	0
9612	20.1245	-2.67667	0.553483	-4.83604	1.32454e-06	1.24e-05	NCOR2	chr12	124324414	124567612	-	4.90658	0	0
23341	14.6768	-6.1137	1.26484	-4.83359	1.34093e-06	1.25e-05	DNAJC16	chr1	15526812	15571733	+	4.90309	0	0
79744	8.69834	-6.33829	1.31144	-4.83308	1.34435e-06	1.25e-05	ZNF419	chr19	57487749	57496098	+	4.90309	0	0
85025	24.7674	-2.84587	0.588844	-4.83298	1.34504e-06	1.25e-05	TMEM60	chr7	77793727	77798434	-	4.90309	0	0
26224	18.8337	-3.139	0.649842	-4.83041	1.36252e-06	1.27e-05	FBXL3	chr13	77005259	77027159	-	4.8962	0	0
643155	16.8246	-4.0149	0.831433	-4.82889	1.37299e-06	1.28e-05	SMIM15	chr5	61157703	61162468	-	4.89279	0	0
54541	21.7943	-2.66989	0.552994	-4.82806	1.37867e-06	1.28e-05	DDIT4	chr10	72273923	72276036	+	4.89279	0	0
29796	19.7152	-2.647	0.548246	-4.82813	1.37824e-06	1.28e-05	UQCR10	chr22	29767368	29770413	+	4.89279	0	0
2736	8.9339	-6.37351	1.32008	-4.82812	1.37828e-06	1.28e-05	GLI2	chr2	120735867	120992653	+	4.89279	0	0
10248	53.2391	-2.03791	0.422162	-4.82732	1.38386e-06	1.28e-05	POP7	chr7	100706120	100707486	+	4.89279	0	0
55658	15.4347	-3.37219	0.698749	-4.82604	1.39271e-06	1.29e-05	RNF126	chr19	647525	663214	-	4.88941	0	0
90321	26.4726	-2.66426	0.55211	-4.8256	1.3958e-06	1.29e-05	ZNF766	chr19	52269586	52296046	+	4.88941	0	0
7132	14.8004	-3.56153	0.738094	-4.82531	1.39784e-06	1.29e-05	TNFRSF1A	chr12	6328770	6342076	-	4.88941	0	0
81875	14.7044	-4.58416	0.950075	-4.82505	1.39968e-06	1.29e-05	ISG20L2	chr1	156721890	156728439	-	4.88941	0	0
168374	29.4906	-2.99107	0.620047	-4.82393	1.40756e-06	1.3e-05	ZNF92	chr7	65373798	65401136	+	4.88606	0	0
79693	30.2009	-2.2728	0.471282	-4.82259	1.41703e-06	1.3e-05	YRDC	chr1	37802944	37808208	-	4.88606	0	0
586	32.6241	-2.26417	0.469492	-4.82259	1.41708e-06	1.3e-05	BCAT1	chr12	24810023	24949101	-	4.88606	0	0
55689	14.2514	-4.12835	0.856896	-4.8178	1.4515e-06	1.33e-05	YEATS2	chr3	183710238	183812624	+	4.87615	0	0
7048	21.5057	-2.81259	0.583898	-4.81691	1.45799e-06	1.34e-05	TGFBR2	chr3	30606501	30694141	+	4.8729	0	0
26127	21.7861	-2.59723	0.539406	-4.81497	1.47222e-06	1.35e-05	FGFR1OP2	chr12	26938469	26966648	+	4.86967	0	0
10399	47.5073	-1.60477	0.333411	-4.81317	1.48552e-06	1.36e-05	RACK1	chr5	181236900	181243906	-	4.86646	0	0
80110	16.4556	-5.35937	1.11352	-4.81298	1.48698e-06	1.36e-05	ZNF614	chr19	52013323	52028379	-	4.86646	0	0
651746	14.4963	-3.51118	0.729654	-4.81211	1.49346e-06	1.37e-05	ANKRD33B	chr5	10564069	10657816	+	4.86328	0	0
146909	9.45809	-6.46433	1.34359	-4.81124	1.49996e-06	1.37e-05	KIF18B	chr17	44924710	44947773	-	4.86328	0	0
5326	13.8918	-4.07677	0.847347	-4.81121	1.50018e-06	1.37e-05	PLAGL2	chr20	32192503	32207743	-	4.86328	0	0
5690	56.7109	-1.42414	0.296064	-4.81025	1.50742e-06	1.38e-05	PSMB2	chr1	35599540	35641526	-	4.86012	0	0
200030	21.333	-2.79146	0.580562	-4.8082	1.52296e-06	1.39e-05	NBPF11	chr1	148102045	148152281	-	4.85699	0	0
84085	18.1921	-2.77606	0.577481	-4.80718	1.53071e-06	1.4e-05	FBXO30	chr6	145793501	145814795	-	4.85387	0	0
840	15.4664	-4.25421	0.885069	-4.80665	1.53483e-06	1.4e-05	CASP7	chr10	113679911	113730905	+	4.85387	0	0
81488	14.9519	-3.32377	0.69173	-4.805	1.5475e-06	1.41e-05	POLR2M	chr15	57706520	57717557	+	4.85078	0	0
145781	14.9519	-3.32377	0.69173	-4.805	1.5475e-06	1.41e-05	GCOM1	chr15	57591903	57717557	+	4.85078	0	0
10890	43.631	-1.68901	0.351599	-4.80379	1.55687e-06	1.41e-05	RAB10	chr2	26034083	26137454	+	4.85078	0	0
6431	47.6365	-2.04238	0.425444	-4.80059	1.58196e-06	1.44e-05	SRSF6	chr20	43457895	43464243	+	4.84164	0	0
224	22.0298	-2.48627	0.517893	-4.80073	1.58087e-06	1.44e-05	ALDH3A2	chr17	19648750	19677596	+	4.84164	0	0
468	120.757	-1.84516	0.384699	-4.79637	1.61569e-06	1.46e-05	ATF4	chr22	39520558	39522686	+	4.83565	0	0
23543	19.9554	-2.64625	0.551804	-4.79564	1.62154e-06	1.47e-05	RBFOX2	chr22	35738735	35840464	-	4.83268	0	0
57665	35.3718	-2.33137	0.486281	-4.79428	1.6326e-06	1.48e-05	RDH14	chr2	18554722	18560653	-	4.82974	0	0
4926	14.9138	-4.63647	0.967145	-4.79398	1.63509e-06	1.48e-05	NUMA1	chr11	72002863	72080542	-	4.82974	0	0
140460	14.4038	-4.55845	0.951061	-4.79302	1.64291e-06	1.48e-05	ASB7	chr15	100602549	100651699	+	4.82974	0	0
80264	18.9708	-3.33811	0.696461	-4.79296	1.6434e-06	1.48e-05	ZNF430	chr19	21020656	21060047	+	4.82974	0	0
28969	39.5125	-1.76227	0.367821	-4.79111	1.65859e-06	1.5e-05	BZW2	chr7	16646133	16706514	+	4.82391	0	0
11098	105.81	-1.65165	0.344764	-4.79067	1.66225e-06	1.5e-05	PRSS23	chr11	86800541	86937819	+	4.82391	0	0
24138	17.1212	-3.14171	0.65584	-4.79036	1.66482e-06	1.5e-05	IFIT5	chr10	89414567	89420997	+	4.82391	0	0
9824	14.9844	-3.57255	0.745937	-4.78935	1.67325e-06	1.51e-05	ARHGAP11A	chr15	32615143	32636181	+	4.82102	0	0
5780	15.1827	-3.3338	0.696184	-4.78868	1.6788e-06	1.51e-05	PTPN9	chr15	75463250	75579315	-	4.82102	0	0
79073	23.2261	-2.2275	0.465181	-4.78847	1.68061e-06	1.51e-05	TMEM109	chr11	60914157	60923443	+	4.82102	0	0
11178	14.72	-4.17902	0.873345	-4.78508	1.7092e-06	1.53e-05	LZTS1	chr8	20246164	20303963	-	4.81531	0	0
163227	14.8203	-4.58439	0.958504	-4.78286	1.72819e-06	1.55e-05	ZNF100	chr19	21722770	21767579	-	4.80967	0	0
23683	25.8751	-2.37255	0.496054	-4.78285	1.72831e-06	1.55e-05	PRKD3	chr2	37250502	37324833	-	4.80967	0	0
22887	27.5333	-2.24248	0.468885	-4.78259	1.73053e-06	1.55e-05	FOXJ3	chr1	42176547	42335235	-	4.80967	0	0
9804	37.4925	-1.72684	0.361284	-4.77974	1.75522e-06	1.57e-05	TOMM20	chr1	235109342	235128837	-	4.8041	0	0
26010	43.353	-2.06892	0.432995	-4.77816	1.76903e-06	1.58e-05	SPATS2L	chr2	200306261	200482264	+	4.80134	0	0
79902	14.682	-3.54671	0.742408	-4.77731	1.77656e-06	1.59e-05	NUP85	chr17	75205449	75235758	+	4.7986	0	0
6879	43.0501	-2.17652	0.455875	-4.77438	1.80262e-06	1.61e-05	TAF7	chr5	141318489	141320784	-	4.79317	0	0
8560	19.2202	-2.62064	0.549066	-4.77291	1.81584e-06	1.62e-05	DEGS1	chr1	224183239	224193440	+	4.79048	0	0
10766	13.946	-3.72701	0.781122	-4.77136	1.8299e-06	1.63e-05	TOB2	chr22	41433493	41446801	-	4.78781	0	0
85021	8.37297	-6.28474	1.31718	-4.77135	1.82991e-06	1.63e-05	REPS1	chr6	138904014	138988261	-	4.78781	0	0
7743	8.32222	-6.26913	1.31386	-4.77153	1.82836e-06	1.63e-05	ZNF189	chr9	101398850	101410654	+	4.78781	0	0
3303	16.6752	-2.90707	0.609232	-4.7717	1.8268e-06	1.63e-05	HSPA1A	chr6	31815542	31817942	+	4.78781	0	0
30837	14.7924	-3.56037	0.746365	-4.77029	1.83965e-06	1.63e-05	SOCS7	chr17	38351843	38405593	+	4.78781	0	0
79872	21.8602	-2.9552	0.619651	-4.76914	1.85013e-06	1.64e-05	CBLL1	chr7	107743696	107761667	+	4.78516	0	0
51691	16.244	-3.23833	0.679153	-4.76819	1.85886e-06	1.65e-05	LSM8	chr7	118184163	118204035	+	4.78252	0	0
3183	69.4415	-1.56243	0.327796	-4.76647	1.87486e-06	1.66e-05	HNRNPC	chr14	21209135	21269479	-	4.77989	0	0
57470	20.0791	-2.8862	0.605555	-4.76621	1.87725e-06	1.66e-05	LRRC47	chr1	3778558	3796498	-	4.77989	0	0
55884	20.8905	-2.42547	0.509345	-4.76194	1.91745e-06	1.7e-05	WSB2	chr12	118032690	118061211	-	4.76955	0	0
284273	14.309	-4.57209	0.960193	-4.76164	1.92027e-06	1.7e-05	ZADH2	chr18	75195109	75209139	-	4.76955	0	0
57661	15.4948	-4.26196	0.895177	-4.76102	1.92615e-06	1.7e-05	PHRF1	chr11	576469	612222	+	4.76955	0	0
1837	23.4329	-2.41805	0.50809	-4.7591	1.94457e-06	1.72e-05	DTNA	chr18	34593334	34868812	+	4.76447	0	0
54918	41.0606	-1.85599	0.390041	-4.75845	1.95089e-06	1.72e-05	CMTM6	chr3	32481311	32502852	-	4.76447	0	0
55696	15.6076	-3.39706	0.71402	-4.75765	1.95863e-06	1.73e-05	RBM22	chr5	150690791	150701062	-	4.76195	0	0
23212	22.6219	-2.57327	0.541023	-4.7563	1.97169e-06	1.74e-05	RRS1	chr8	66429013	66430733	+	4.75945	0	0
10923	42.5536	-1.81124	0.380825	-4.7561	1.97368e-06	1.74e-05	SUB1	chr5	32585556	32604079	+	4.75945	0	0
54476	13.9761	-3.73829	0.786099	-4.75549	1.97961e-06	1.74e-05	RNF216	chr7	5620046	5781663	-	4.75945	0	0
103	28.7755	-2.03344	0.427673	-4.75466	1.98777e-06	1.75e-05	ADAR	chr1	154582057	154608186	-	4.75696	0	0
8648	15.0674	-3.86051	0.812142	-4.75349	1.99932e-06	1.75e-05	NCOA1	chr2	24491253	24770701	+	4.75696	0	0
10194	16.533	-2.91693	0.613759	-4.75256	2.00856e-06	1.76e-05	TSHZ1	chr18	75210796	75289944	+	4.75449	0	0
55206	17.7793	-3.05006	0.641843	-4.75203	2.01386e-06	1.76e-05	SBNO1	chr12	123289108	123364847	-	4.75449	0	0
5683	35.3769	-2.30656	0.485499	-4.7509	2.02509e-06	1.77e-05	PSMA2	chr7	42916860	42932174	-	4.75203	0	0
57645	15.4105	-5.27877	1.11138	-4.74975	2.03673e-06	1.78e-05	POGK	chr1	166839474	166856346	+	4.74958	0	0
163126	20.4021	-2.8495	0.600023	-4.74898	2.04443e-06	1.79e-05	EID2	chr19	39538708	39540161	-	4.74715	0	0
56882	15.3773	-3.36217	0.708092	-4.7482	2.05231e-06	1.79e-05	CDC42SE1	chr1	151050970	151059622	-	4.74715	0	0
7343	15.3475	-3.63055	0.764876	-4.74659	2.0687e-06	1.81e-05	UBTF	chr17	44205040	44221304	-	4.74232	0	0
27230	27.5508	-2.01891	0.4255	-4.7448	2.08712e-06	1.82e-05	SERP1	chr3	150541997	150546496	-	4.73993	0	0
55771	80.6341	-1.38773	0.292531	-4.74387	2.09675e-06	1.83e-05	PRR11	chr17	59155745	59206709	+	4.73755	0	0
200734	14.206	-4.55909	0.961025	-4.74399	2.0955e-06	1.83e-05	SPRED2	chr2	65310850	65432599	-	4.73755	0	0
5077	8.12173	-6.23594	1.31466	-4.7434	2.10165e-06	1.83e-05	PAX3	chr2	222293634	222298998	-	4.73755	0	0
26234	18.824	-2.68493	0.566148	-4.74246	2.11138e-06	1.84e-05	FBXL5	chr4	15604383	15655412	-	4.73518	0	0
8672	17.6006	-2.8739	0.606075	-4.74182	2.11812e-06	1.84e-05	EIF4G3	chr1	20806291	21111383	-	4.73518	0	0
23063	14.3397	-3.48883	0.736223	-4.73882	2.14961e-06	1.86e-05	WAPL	chr10	86435255	86521792	-	4.73049	0	0
23019	19.3458	-2.49617	0.526745	-4.73887	2.14914e-06	1.86e-05	CNOT1	chr16	58519950	58629826	-	4.73049	0	0
4194	36.0168	-2.00876	0.423914	-4.73861	2.15185e-06	1.86e-05	MDM4	chr1	204516378	204558120	+	4.73049	0	0
7516	8.29131	-6.26065	1.32138	-4.73797	2.15874e-06	1.87e-05	XRCC2	chr7	152644775	152676141	-	4.72816	0	0
23328	14.791	-3.56793	0.753138	-4.73742	2.16458e-06	1.87e-05	SASH1	chr6	148272327	148552044	+	4.72816	0	0
7345	82.2689	-1.22159	0.257984	-4.73512	2.18921e-06	1.89e-05	UCHL1	chr4	41256927	41268455	+	4.72354	0	0
66000	8.2673	-6.25755	1.32155	-4.735	2.19058e-06	1.89e-05	TMEM108	chr3	133038287	133397775	+	4.72354	0	0
9218	53.9821	-2.0379	0.430567	-4.73306	2.21155e-06	1.91e-05	VAPA	chr18	9914015	9960021	+	4.71897	0	0
51582	47.3327	-1.74344	0.368359	-4.733	2.21221e-06	1.91e-05	AZIN1	chr8	102826307	102864163	-	4.71897	0	0
91603	14.1841	-3.48759	0.737234	-4.73064	2.23813e-06	1.93e-05	ZNF830	chr17	34961539	34963777	+	4.71444	0	0
3625	8.56009	-6.31829	1.33569	-4.73037	2.24108e-06	1.93e-05	INHBB	chr2	120346135	120351803	+	4.71444	0	0
11044	14.5431	-3.78967	0.801148	-4.7303	2.24188e-06	1.93e-05	TENT4A	chr5	6713431	6757044	+	4.71444	0	0
55207	17.3592	-2.85511	0.604215	-4.72533	2.29745e-06	1.98e-05	ARL8B	chr3	5122291	5180911	+	4.70333	0	0
56905	9.96475	-6.53076	1.3828	-4.72286	2.32547e-06	2e-05	C15orf39	chr15	75201881	75212169	+	4.69897	0	0
387893	13.8202	-3.74367	0.792829	-4.72191	2.33642e-06	2.01e-05	KMT5A	chr12	123384131	123409353	+	4.6968	0	0
54910	16.3381	-3.06219	0.648935	-4.7188	2.37238e-06	2.03e-05	SEMA4C	chr2	96859717	96870080	-	4.6925	0	0
3437	17.7785	-3.00454	0.636793	-4.71823	2.37901e-06	2.04e-05	IFIT3	chr10	89332528	89340968	+	4.69037	0	0
78996	13.4212	-4.46054	0.945473	-4.71779	2.3842e-06	2.04e-05	CYREN	chr7	135165779	135170826	-	4.69037	0	0
65124	28.9905	-2.25942	0.478913	-4.71781	2.38398e-06	2.04e-05	SOWAHC	chr2	109614363	109618990	+	4.69037	0	0
1390	14.2254	-3.49411	0.740783	-4.71677	2.39613e-06	2.05e-05	CREM	chr10	35127000	35212958	+	4.68825	0	0
143684	20.1043	-2.8174	0.597376	-4.71629	2.4019e-06	2.05e-05	FAM76B	chr11	95768952	95789782	-	4.68825	0	0
23029	18.8067	-2.66059	0.564286	-4.71498	2.41739e-06	2.06e-05	RBM34	chr1	235131182	235161250	-	4.68613	0	0
164	17.2496	-2.84477	0.603397	-4.71459	2.42203e-06	2.07e-05	AP1G1	chr16	71729001	71808834	-	4.68403	0	0
9373	14.1429	-4.54833	0.965331	-4.71168	2.45681e-06	2.09e-05	PLAA	chr9	26903371	26947473	-	4.67985	0	0
54800	13.8865	-3.45824	0.734398	-4.70895	2.48993e-06	2.12e-05	KLHL24	chr3	183635622	183684516	+	4.67366	0	0
51347	14.8749	-3.8159	0.810496	-4.7081	2.50041e-06	2.13e-05	TAOK3	chr12	118149800	118372907	-	4.67162	0	0
29094	16.502	-3.0935	0.65722	-4.70695	2.51448e-06	2.14e-05	LGALSL	chr2	64454161	64461379	+	4.66959	0	0
122809	14.8083	-5.22117	1.10974	-4.70486	2.54045e-06	2.16e-05	SOCS4	chr14	55027235	55049488	+	4.66555	0	0
7332	43.1499	-1.66048	0.352985	-4.70412	2.54958e-06	2.16e-05	UBE2L3	chr22	21549446	21624034	+	4.66555	0	0
83605	13.4811	-3.67893	0.782127	-4.70375	2.55423e-06	2.17e-05	CCM2	chr7	45027633	45076453	+	4.66354	0	0
8664	30.5039	-2.07531	0.44122	-4.70357	2.55652e-06	2.17e-05	EIF3D	chr22	36510854	36529166	-	4.66354	0	0
8826	34.3059	-1.82453	0.387928	-4.70326	2.56037e-06	2.17e-05	IQGAP1	chr15	90388241	90502239	+	4.66354	0	0
23350	13.7866	-3.72631	0.792979	-4.69913	2.61278e-06	2.21e-05	U2SURP	chr3	143001569	143060725	+	4.65561	0	0
100529063	36.5003	-2.02096	0.430102	-4.69879	2.61701e-06	2.21e-05	BCL2L2-PABPN1	chr14	23306832	23326185	+	4.65561	0	0
8106	36.5003	-2.02096	0.430102	-4.69879	2.61701e-06	2.21e-05	PABPN1	chr14	23321456	23326185	+	4.65561	0	0
90861	16.7845	-2.78217	0.592202	-4.69801	2.62712e-06	2.22e-05	JPT2	chr16	1678278	1702086	+	4.65365	0	0
546	14.6466	-3.27348	0.697153	-4.69549	2.65969e-06	2.24e-05	ATRX	chrX	77504877	77786216	-	4.64975	0	0
56957	18.2115	-3.0344	0.646338	-4.69476	2.66918e-06	2.25e-05	OTUD7B	chr1	149937811	150010726	-	4.64782	0	0
3939	42.4285	-1.57498	0.33554	-4.69388	2.68071e-06	2.26e-05	LDHA	chr11	18394388	18408218	+	4.64589	0	0
23239	14.5771	-3.81757	0.8141	-4.68931	2.74121e-06	2.31e-05	PHLPP1	chr18	62715540	62980433	+	4.63639	0	0
3205	175.236	-1.15021	0.245291	-4.68915	2.74344e-06	2.31e-05	HOXA9	chr7	27162437	27165537	-	4.63639	0	0
84146	18.0774	-2.9106	0.621313	-4.6846	2.80508e-06	2.36e-05	ZNF644	chr1	90915299	91022035	-	4.62709	0	0
2796	14.9858	-5.20891	1.11241	-4.68254	2.83345e-06	2.38e-05	GNRH1	chr8	25419257	25424261	-	4.62342	0	0
672	18.2316	-2.78248	0.594621	-4.67941	2.87699e-06	2.41e-05	BRCA1	chr17	43044294	43125364	-	4.61798	0	0
3646	23.066	-2.29356	0.490167	-4.67914	2.88085e-06	2.42e-05	EIF3E	chr8	108201215	108248717	-	4.61618	0	0
5529	56.5925	-1.57077	0.335746	-4.67846	2.89036e-06	2.42e-05	PPP2R5E	chr14	63371363	63543377	-	4.61618	0	0
84246	21.2289	-2.54428	0.543921	-4.67768	2.90146e-06	2.43e-05	MED10	chr5	6371873	6378547	-	4.61439	0	0
79954	22.7119	-2.37136	0.507039	-4.67688	2.91268e-06	2.44e-05	NOL10	chr2	10570765	10689987	-	4.61261	0	0
54934	15.1763	-4.66537	0.997635	-4.67643	2.91914e-06	2.44e-05	KANSL2	chr12	48653210	48682238	-	4.61261	0	0
135293	23.1763	-2.37398	0.508123	-4.67206	2.98198e-06	2.49e-05	PM20D2	chr6	89146054	89165565	+	4.6038	0	0
29074	13.9087	-3.4436	0.737097	-4.67185	2.98505e-06	2.49e-05	MRPL18	chr6	159790445	159798429	+	4.6038	0	0
4089	21.115	-2.43819	0.522065	-4.67027	3.00797e-06	2.51e-05	SMAD4	chr18	51030212	51085041	+	4.60033	0	0
25	16.7346	-2.775	0.594214	-4.67004	3.01135e-06	2.51e-05	ABL1	chr9	130835253	130887675	+	4.60033	0	0
6612	64.6839	-1.34037	0.287046	-4.66952	3.01908e-06	2.51e-05	SUMO3	chr21	44805616	44818062	-	4.60033	0	0
55758	15.0395	-3.55767	0.761871	-4.66965	3.01711e-06	2.51e-05	RCOR3	chr1	211259276	211313313	+	4.60033	0	0
79003	27.7389	-2.22654	0.476931	-4.66847	3.03449e-06	2.52e-05	MIS12	chr17	5486565	5490810	+	4.5986	0	0
57606	17.4852	-2.80955	0.602049	-4.66664	3.06159e-06	2.54e-05	SLAIN2	chr4	48341528	48426198	+	4.59517	0	0
54811	14.9194	-3.56924	0.764941	-4.66603	3.07074e-06	2.55e-05	ZNF562	chr19	9641806	9675100	-	4.59346	0	0
27097	17.9381	-3.16893	0.680175	-4.65899	3.17772e-06	2.64e-05	TAF5L	chr1	229599193	229626047	-	4.5784	0	0
84984	8.0808	-6.23331	1.33811	-4.65828	3.18858e-06	2.64e-05	CEP19	chr3	196706276	196712250	-	4.5784	0	0
7296	50.1605	-2.01937	0.433633	-4.65686	3.21071e-06	2.66e-05	TXNRD1	chr12	104215778	104350307	+	4.57512	0	0
1488	26.8058	-2.12165	0.455756	-4.65524	3.23599e-06	2.68e-05	CTBP2	chr10	124984316	125028071	-	4.57187	0	0
641638	28.1331	-2.11504	0.454654	-4.65198	3.28763e-06	2.72e-05	SNHG6	chr8	66921689	66925541	-	4.56543	0	0
23020	21.504	-2.28508	0.491703	-4.64728	3.36347e-06	2.78e-05	SNRNP200	chr2	96274337	96305546	-	4.55596	0	0
26040	13.8095	-4.47748	0.963697	-4.64615	3.38192e-06	2.79e-05	SETBP1	chr18	44680072	45068510	+	4.5544	0	0
9818	12.6808	-5.89658	1.26918	-4.64597	3.38487e-06	2.79e-05	NUP58	chr13	25301624	25342421	+	4.5544	0	0
51663	15.074	-3.53739	0.761518	-4.64519	3.39764e-06	2.8e-05	ZFR	chr5	32354349	32444740	-	4.55284	0	0
9915	14.086	-3.44931	0.74272	-4.64416	3.41459e-06	2.81e-05	ARNT2	chr15	80404381	80597933	+	4.55129	0	0
4938	19.8225	-2.88839	0.622059	-4.64326	3.4295e-06	2.82e-05	OAS1	chr12	112906961	112919903	+	4.54975	0	0
22847	18.7493	-2.81831	0.607102	-4.64223	3.44672e-06	2.83e-05	ZNF507	chr19	32345609	32387667	+	4.54821	0	0
9223	15.0188	-3.10261	0.668366	-4.64209	3.44907e-06	2.83e-05	MAGI1	chr3	65353525	66038918	-	4.54821	0	0
55171	12.6352	-5.88574	1.26794	-4.64196	3.45124e-06	2.83e-05	TBCCD1	chr3	186546066	186567339	-	4.54821	0	0
79692	15.3525	-3.3361	0.719732	-4.6352	3.56588e-06	2.93e-05	ZNF322	chr6	26634382	26659746	-	4.53313	0	0
51	17.71	-2.71176	0.585095	-4.63473	3.57403e-06	2.93e-05	ACOX1	chr17	75941510	75979166	-	4.53313	0	0
55285	14.8625	-3.32544	0.717733	-4.63326	3.59953e-06	2.95e-05	RBM41	chrX	107061887	107118585	-	4.53018	0	0
55892	12.5417	-5.87378	1.26815	-4.63177	3.6255e-06	2.97e-05	MYNN	chr3	169773395	169789716	+	4.52724	0	0
360023	13.7579	-3.42699	0.740275	-4.62935	3.66816e-06	3e-05	ZBTB41	chr1	197153681	197201293	-	4.52288	0	0
112939	20.5063	-2.38835	0.516068	-4.62797	3.69268e-06	3.02e-05	NACC1	chr19	13118263	13141147	+	4.51999	0	0
57561	76.1384	-1.91797	0.414452	-4.62773	3.69692e-06	3.02e-05	ARRDC3	chr5	91368630	91383317	-	4.51999	0	0
84923	15.5785	-3.87696	0.838196	-4.62536	3.73948e-06	3.05e-05	FAM104A	chr17	73207352	73232394	-	4.5157	0	0
79647	19.7595	-2.76872	0.598578	-4.6255	3.73699e-06	3.05e-05	AKIRIN1	chr1	38991243	39006059	+	4.5157	0	0
134266	31.8175	-2.77069	0.599066	-4.62503	3.74551e-06	3.05e-05	GRPEL2	chr5	149345498	149354583	+	4.5157	0	0
7428	23.4762	-2.25463	0.487798	-4.62204	3.79979e-06	3.09e-05	VHL	chr3	10141777	10153666	+	4.51004	0	0
5571	17.8449	-3.06629	0.663554	-4.62101	3.81878e-06	3.11e-05	PRKAG1	chr12	49002273	49018776	-	4.50724	0	0
57649	14.9625	-3.87251	0.838419	-4.61882	3.85921e-06	3.14e-05	PHF12	chr17	28905250	28951518	-	4.50307	0	0
89970	14.9351	-3.32723	0.720384	-4.61868	3.86185e-06	3.14e-05	RSPRY1	chr16	57186328	57240469	+	4.50307	0	0
64785	12.6687	-3.93576	0.852435	-4.61708	3.89177e-06	3.16e-05	GINS3	chr16	58392470	58406147	+	4.50031	0	0
9816	7.94526	-6.20496	1.3442	-4.61611	3.90994e-06	3.17e-05	URB2	chr1	229626215	229660200	+	4.49894	0	0
55193	20.1938	-2.3728	0.514115	-4.6153	3.92527e-06	3.17e-05	PBRM1	chr3	52545366	52685913	-	4.49894	0	0
160897	18.3532	-3.07084	0.665293	-4.61578	3.91625e-06	3.17e-05	GPR180	chr13	94601856	94634661	+	4.49894	0	0
79027	26.1442	-2.51954	0.545904	-4.61535	3.92426e-06	3.17e-05	ZNF655	chr7	99558824	99576453	+	4.49894	0	0
10670	20.9632	-2.42236	0.524867	-4.61519	3.92736e-06	3.17e-05	RRAGA	chr9	19049426	19051023	+	4.49894	0	0
5609	13.5237	-3.68418	0.798259	-4.61527	3.92584e-06	3.17e-05	MAP2K7	chr19	7903876	7914478	+	4.49894	0	0
9778	15.8812	-3.00465	0.651107	-4.61468	3.93694e-06	3.18e-05	KIAA0232	chr4	6782731	6884164	+	4.49757	0	0
3608	32.3347	-2.1538	0.466755	-4.61442	3.94193e-06	3.18e-05	ILF2	chr1	153661787	153670993	-	4.49757	0	0
84722	14.8821	-3.34396	0.724844	-4.61335	3.96233e-06	3.2e-05	PSRC1	chr1	109279553	109283168	-	4.49485	0	0
1660	26.3252	-2.61853	0.567691	-4.6126	3.97666e-06	3.21e-05	DHX9	chr1	182839346	182887982	+	4.49349	0	0
55900	16.373	-3.06323	0.664185	-4.61201	3.98798e-06	3.21e-05	ZNF302	chr19	34677638	34686397	+	4.49349	0	0
7159	14.5568	-3.06843	0.665399	-4.61142	3.99936e-06	3.22e-05	TP53BP2	chr1	223779892	223845972	-	4.49214	0	0
2534	23.8502	-2.17781	0.472319	-4.61088	4.00959e-06	3.22e-05	FYN	chr6	111660331	111759131	-	4.49214	0	0
7307	64.3305	-1.40412	0.304624	-4.60934	4.03952e-06	3.24e-05	U2AF1	chr21	43092955	6499256	-	4.48945	0	0
102724594	64.3305	-1.40412	0.304624	-4.60934	4.03952e-06	3.24e-05	U2AF1L5	chr21	43092955	6499284	-	4.48945	0	0
51535	21.4635	-2.27584	0.494655	-4.60087	4.20734e-06	3.38e-05	PPHLN1	chr12	42326166	42441963	+	4.47108	0	0
6498	14.2974	-5.16629	1.12339	-4.59883	4.24876e-06	3.41e-05	SKIL	chr3	170359622	170396834	+	4.46725	0	0
7283	25.1254	-3.12347	0.679279	-4.59822	4.26125e-06	3.41e-05	TUBG1	chr17	42609682	42615238	+	4.46725	0	0
54965	20.4476	-2.37937	0.517499	-4.59783	4.26907e-06	3.42e-05	PIGX	chr3	196712376	196736005	+	4.46597	0	0
121536	14.872	-3.56029	0.77437	-4.59766	4.27258e-06	3.42e-05	AEBP2	chr12	19439491	19522227	+	4.46597	0	0
195828	28.1963	-2.244	0.488163	-4.59683	4.28965e-06	3.43e-05	ZNF367	chr9	96385942	96418370	-	4.46471	0	0
54865	16.5589	-2.89411	0.629719	-4.59588	4.30934e-06	3.44e-05	GPATCH4	chr1	156594307	156601487	-	4.46344	0	0
23215	17.6313	-2.97384	0.64742	-4.59337	4.36153e-06	3.48e-05	PRRC2C	chr1	171485529	171593511	+	4.45842	0	0
29789	28.5349	-2.13599	0.465039	-4.59314	4.36626e-06	3.48e-05	OLA1	chr2	174072446	174248532	-	4.45842	0	0
57819	15.2988	-3.1503	0.686784	-4.58704	4.49578e-06	3.58e-05	LSM2	chr6	31797395	31806966	-	4.44612	0	0
10487	47.8059	-1.62127	0.353544	-4.58577	4.52319e-06	3.6e-05	CAP1	chr1	40040582	40072649	+	4.4437	0	0
51524	8.01815	-6.22311	1.35706	-4.58573	4.52405e-06	3.6e-05	TMEM138	chr11	61362373	61369508	+	4.4437	0	0
7536	34.228	-1.87389	0.408657	-4.58549	4.52932e-06	3.6e-05	SF1	chr11	64764603	64778542	-	4.4437	0	0
10771	16.86	-2.63214	0.574056	-4.58516	4.53629e-06	3.61e-05	ZMYND11	chr10	135454	254628	+	4.44249	0	0
60626	14.3642	-3.26532	0.712232	-4.58463	4.54788e-06	3.61e-05	RIC8A	chr11	207510	215175	+	4.44249	0	0
8498	15.7022	-2.97993	0.650076	-4.58398	4.56216e-06	3.62e-05	RANBP3	chr19	5916140	5978140	-	4.44129	0	0
50808	51.9833	-1.53136	0.334108	-4.58342	4.57429e-06	3.63e-05	AK3	chr9	4709555	4741202	-	4.44009	0	0
23302	12.6344	-5.88986	1.28506	-4.58332	4.57642e-06	3.63e-05	WSCD1	chr17	6070613	6124427	+	4.44009	0	0
25821	7.43862	-6.10432	1.33218	-4.5822	4.60102e-06	3.64e-05	MTO1	chr6	73461736	73509236	+	4.4389	0	0
1796	12.4247	-5.86661	1.28038	-4.58192	4.60721e-06	3.65e-05	DOK1	chr2	74549019	74557551	+	4.43771	0	0
23347	13.2969	-3.98158	0.869162	-4.58095	4.62875e-06	3.66e-05	SMCHD1	chr18	2655725	2805017	+	4.43652	0	0
55183	14.2283	-3.7835	0.826206	-4.57937	4.66381e-06	3.69e-05	RIF1	chr2	151409901	151482171	+	4.43297	0	0
149420	15.2361	-3.31926	0.725003	-4.57827	4.6883e-06	3.7e-05	PDIK1L	chr1	26111164	26125555	+	4.4318	0	0
25942	13.8892	-3.72554	0.814737	-4.57268	4.81519e-06	3.8e-05	SIN3A	chr15	75369378	75451690	-	4.42022	0	0
9113	15.5099	-2.79968	0.612377	-4.57182	4.83514e-06	3.81e-05	LATS1	chr6	149682918	149716425	-	4.41908	0	0
84458	25.6628	-2.36492	0.517905	-4.56633	4.96344e-06	3.91e-05	LCOR	chr10	96832297	96964433	+	4.40782	0	0
29979	38.8174	-2.14877	0.470572	-4.56631	4.96394e-06	3.91e-05	UBQLN1	chr9	83659967	83707958	-	4.40782	0	0
80745	18.7288	-2.95866	0.648094	-4.56516	4.99107e-06	3.92e-05	THUMPD2	chr2	39736059	39779276	-	4.40671	0	0
1602	7.30956	-6.0838	1.33413	-4.56011	5.1127e-06	4.02e-05	DACH1	chr13	71437965	71867192	-	4.39577	0	0
171023	13.128	-3.35503	0.73584	-4.55945	5.12883e-06	4.03e-05	ASXL1	chr20	32358343	32439319	+	4.39469	0	0
26190	22.2952	-2.65856	0.583184	-4.5587	5.14709e-06	4.04e-05	FBXW2	chr9	120756973	120793416	-	4.39362	0	0
219333	12.673	-3.9544	0.867832	-4.55664	5.19776e-06	4.08e-05	USP12	chr13	27066155	27171811	-	4.38934	0	0
114034	16.051	-3.00626	0.659872	-4.55583	5.21796e-06	4.09e-05	TOE1	chr1	45340169	45343973	+	4.38828	0	0
5504	44.0459	-1.59751	0.350836	-4.55342	5.27802e-06	4.13e-05	PPP1R2	chr3	195514427	195543325	-	4.38405	0	0
11142	13.8062	-3.43798	0.755179	-4.55253	5.30035e-06	4.15e-05	PKIG	chr20	44531780	44619037	+	4.38195	0	0
8470	22.5887	-2.29654	0.504831	-4.54913	5.38693e-06	4.21e-05	SORBS2	chr4	185585443	185956372	-	4.37572	0	0
222553	16.6077	-2.60608	0.572914	-4.54881	5.39499e-06	4.22e-05	SLC35F1	chr6	117907263	118317671	+	4.37469	0	0
122769	21.0715	-3.0494	0.670398	-4.54864	5.39938e-06	4.22e-05	LRR1	chr14	49598939	49614672	+	4.37469	0	0
836	16.3784	-3.46777	0.762496	-4.54791	5.41812e-06	4.23e-05	CASP3	chr4	184627695	184649475	-	4.37366	0	0
400720	20.9732	-3.00383	0.660932	-4.54484	5.49777e-06	4.29e-05	ZNF772	chr19	57469585	57477566	-	4.36754	0	0
79720	13.7802	-5.09555	1.12155	-4.54332	5.53756e-06	4.31e-05	VPS37B	chr12	122865329	122896124	-	4.36552	0	0
57171	13.4433	-4.48101	0.98649	-4.54238	5.56236e-06	4.33e-05	DOLPP1	chr9	129081110	129090438	+	4.36351	0	0
994	15.5289	-3.41646	0.752266	-4.54156	5.58386e-06	4.34e-05	CDC25B	chr20	3786771	3806121	+	4.36251	0	0
2959	13.7208	-3.71775	0.818681	-4.54114	5.595e-06	4.35e-05	GTF2B	chr1	88852632	88891567	-	4.36151	0	0
51447	27.2646	-2.20155	0.485239	-4.53704	5.70501e-06	4.43e-05	IP6K2	chr3	48688002	48717221	-	4.3536	0	0
3433	16.5491	-3.47685	0.766817	-4.53414	5.78399e-06	4.49e-05	IFIT2	chr10	89302045	89309271	+	4.34775	0	0
55119	13.4007	-5.07431	1.1193	-4.53346	5.80242e-06	4.5e-05	PRPF38B	chr1	108692309	108702928	+	4.34679	0	0
23184	24.2961	-2.37722	0.524687	-4.53073	5.87809e-06	4.56e-05	MESD	chr15	80975751	80989819	-	4.34104	0	0
9181	21.418	-3.06561	0.676781	-4.52969	5.90698e-06	4.58e-05	ARHGEF2	chr1	155946853	155978175	-	4.33913	0	0
29097	22.9357	-2.21967	0.490053	-4.52945	5.91369e-06	4.58e-05	CNIH4	chr1	224356878	224379451	+	4.33913	0	0
9686	29.6382	-2.30202	0.508272	-4.52911	5.92329e-06	4.58e-05	VGLL4	chr3	11556068	11720539	-	4.33913	0	0
51164	14.5135	-3.52349	0.778042	-4.52866	5.93584e-06	4.59e-05	DCTN4	chr5	150708746	150759095	-	4.33819	0	0
283209	38.8141	-2.03689	0.449785	-4.52858	5.93808e-06	4.59e-05	PGM2L1	chr11	74330315	74398433	-	4.33819	0	0
9394	15.677	-2.8084	0.620263	-4.52775	5.9614e-06	4.6e-05	HS6ST1	chr2	128265479	128318868	-	4.33724	0	0
729171	28.3996	-1.90084	0.419847	-4.52745	5.9699e-06	4.61e-05	ANKRD20A8P	chr2	94760927	94857075	-	4.3363	0	0
23185	7.14416	-6.05126	1.33687	-4.52645	5.99822e-06	4.62e-05	LARP4B	chr10	806913	931705	-	4.33536	0	0
57162	19.2314	-3.0017	0.663224	-4.52592	6.01326e-06	4.63e-05	PELI1	chr2	64092651	64144420	-	4.33442	0	0
7562	14.5595	-3.06267	0.677316	-4.52176	6.13263e-06	4.72e-05	ZNF708	chr19	21291159	21329410	-	4.32606	0	0
23047	12.8348	-4.38226	0.969244	-4.52132	6.14563e-06	4.73e-05	PDS5B	chr13	32586451	32778019	+	4.32514	0	0
26953	20.1102	-2.47928	0.548429	-4.5207	6.16362e-06	4.74e-05	RANBP6	chr9	6011024	6015624	-	4.32422	0	0
23760	13.2727	-5.04188	1.11542	-4.52018	6.17866e-06	4.75e-05	PITPNB	chr22	27851668	27919256	-	4.32331	0	0
51569	17.2471	-2.79144	0.617662	-4.51937	6.2025e-06	4.76e-05	UFM1	chr13	38349850	38363619	+	4.32239	0	0
51495	32.812	-1.73658	0.384403	-4.51761	6.25418e-06	4.8e-05	HACD3	chr15	65530462	65578347	+	4.31876	0	0
58486	24.2345	-2.99359	0.663081	-4.51467	6.34156e-06	4.86e-05	ZBED5	chr11	10852705	10858053	-	4.31336	0	0
7813	12.478	-3.91449	0.86744	-4.51269	6.40093e-06	4.9e-05	EVI5	chr1	92508695	92792410	-	4.3098	0	0
1810	20.7777	-2.3987	0.531554	-4.51262	6.40319e-06	4.9e-05	DR1	chr1	93345906	93369493	+	4.3098	0	0
10687	13.6145	-3.70817	0.821684	-4.51289	6.39504e-06	4.9e-05	PNMA2	chr8	26504700	26513872	-	4.3098	0	0
84981	36.9836	-1.65313	0.366363	-4.51227	6.41389e-06	4.9e-05	MIR22HG	chr17	1711503	1716272	-	4.3098	0	0
2296	71.7145	-1.55127	0.343941	-4.51027	6.47437e-06	4.95e-05	FOXC1	chr6	1609914	1613894	+	4.30539	0	0
9188	45.4173	-1.80059	0.399325	-4.50908	6.5108e-06	4.97e-05	DDX21	chr10	68956439	68985068	+	4.30364	0	0
8065	18.6723	-2.42603	0.538153	-4.50806	6.54216e-06	4.99e-05	CUL5	chr11	108008897	108107759	+	4.3019	0	0
5307	21.9569	-2.19402	0.486736	-4.50762	6.55579e-06	5e-05	PITX1	chr5	135027733	135034228	-	4.30103	0	0
55074	14.2303	-3.27007	0.725542	-4.50707	6.57286e-06	5.01e-05	OXR1	chr8	106447923	106752693	+	4.30016	0	0
6118	14.8834	-3.09537	0.68689	-4.50635	6.59528e-06	5.02e-05	RPA2	chr1	27891525	27914575	-	4.2993	0	0
129607	12.3599	-4.31541	0.957722	-4.50591	6.609e-06	5.03e-05	CMPK2	chr2	6850649	6866635	-	4.29843	0	0
51029	14.9395	-2.93706	0.651876	-4.50556	6.61995e-06	5.03e-05	DESI2	chr1	244653125	244709032	+	4.29843	0	0
79142	7.31979	-6.09379	1.35285	-4.5044	6.6561e-06	5.06e-05	PHF23	chr17	7235037	7239457	-	4.29585	0	0
5376	124.101	-1.37276	0.304844	-4.50314	6.69574e-06	5.08e-05	PMP22	chr17	15229778	15265326	-	4.29414	0	0
23210	20.242	-3.01434	0.669668	-4.50125	6.75541e-06	5.12e-05	JMJD6	chr17	76712835	76726799	-	4.29073	0	0
51631	24.5176	-2.28169	0.507015	-4.50025	6.78733e-06	5.14e-05	LUC7L2	chr7	139340358	139423454	+	4.28904	0	0
100996928	24.5176	-2.28169	0.507015	-4.50025	6.78733e-06	5.14e-05	FMC1-LUC7L2	chr7	139341131	139423457	+	4.28904	0	0
85459	6.96435	-6.01116	1.33568	-4.50045	6.78108e-06	5.14e-05	CEP295	chr11	93661681	93730358	+	4.28904	0	0
55092	12.5502	-3.90779	0.868532	-4.4993	6.81769e-06	5.15e-05	TMEM51	chr1	15152565	15220478	+	4.28819	0	0
10776	26.6622	-1.90383	0.423134	-4.49934	6.81635e-06	5.15e-05	ARPP19	chr15	52547044	52569030	-	4.28819	0	0
642938	12.3698	-4.31668	0.959986	-4.49661	6.90468e-06	5.21e-05	INSYN2A	chr10	127135429	127196591	-	4.28316	0	0
4335	15.3192	-3.3698	0.749442	-4.49641	6.91117e-06	5.21e-05	MNT	chr17	2384072	2401060	-	4.28316	0	0
8452	19.1463	-2.86713	0.637751	-4.49568	6.93465e-06	5.23e-05	CUL3	chr2	224470149	224585363	-	4.2815	0	0
9055	24.2248	-2.27801	0.506897	-4.49403	6.98877e-06	5.27e-05	PRC1	chr15	90966042	90994535	-	4.27819	0	0
30011	16.9022	-2.62745	0.584809	-4.49283	7.02835e-06	5.28e-05	SH3KBP1	chrX	19533976	19887600	-	4.27737	0	0
2782	75.4451	-1.33154	0.296366	-4.4929	7.02595e-06	5.28e-05	GNB1	chr1	1785284	1891087	-	4.27737	0	0
9733	18.0306	-3.16554	0.704692	-4.49209	7.05271e-06	5.3e-05	SART3	chr12	108522213	108561173	-	4.27572	0	0
833	19.7926	-2.56648	0.571593	-4.49004	7.1209e-06	5.35e-05	CARS1	chr11	3000928	3057423	-	4.27165	0	0
57095	12.6888	-3.58649	0.798816	-4.48976	7.13024e-06	5.35e-05	PITHD1	chr1	23778417	23788232	+	4.27165	0	0
117143	18.2402	-2.88809	0.643315	-4.48938	7.14307e-06	5.36e-05	TADA1	chr1	166856511	166876264	-	4.27084	0	0
58490	12.0561	-4.29791	0.957409	-4.4891	7.15239e-06	5.36e-05	RPRD1B	chr20	38033745	38092364	+	4.27084	0	0
10010	13.5558	-3.37338	0.751577	-4.4884	7.17587e-06	5.37e-05	TANK	chr2	161160427	161204979	+	4.27003	0	0
1054	23.9895	-2.47085	0.55056	-4.48788	7.19361e-06	5.38e-05	CEBPG	chr19	33374523	33382686	+	4.26922	0	0
3068	96.1282	-1.33838	0.298265	-4.48722	7.21579e-06	5.4e-05	HDGF	chr1	156742108	156752448	-	4.26761	0	0
55228	13.4012	-3.37012	0.751188	-4.48638	7.24418e-06	5.41e-05	PNMA8A	chr19	46466490	46471563	-	4.2668	0	0
8737	16.5727	-3.28895	0.733273	-4.4853	7.28116e-06	5.44e-05	RIPK1	chr6	3063966	3115187	+	4.2644	0	0
26017	66.0972	-1.25979	0.280884	-4.4851	7.28794e-06	5.44e-05	FAM32A	chr19	16185409	16192046	+	4.2644	0	0
54820	15.6913	-2.84648	0.634696	-4.4848	7.2983e-06	5.44e-05	NDE1	chr16	15643381	15726351	+	4.2644	0	0
3516	25.0416	-2.20184	0.491047	-4.48396	7.32719e-06	5.46e-05	RBPJ	chr4	26321227	26435130	+	4.26281	0	0
57621	15.8781	-2.82771	0.630777	-4.4829	7.36365e-06	5.48e-05	ZBTB2	chr6	151364114	151391559	-	4.26122	0	0
23384	12.1199	-4.30382	0.960057	-4.48288	7.36431e-06	5.48e-05	SPECC1L	chr22	24270816	24417738	+	4.26122	0	0
57458	17.0208	-3.55591	0.793408	-4.48182	7.40082e-06	5.5e-05	TMCC3	chr12	94567121	94650557	-	4.25964	0	0
57142	285.455	-1.09928	0.245391	-4.47974	7.47358e-06	5.55e-05	RTN4	chr2	54972190	55049156	-	4.25571	0	0
80319	23.5742	-2.32239	0.518573	-4.47844	7.5192e-06	5.58e-05	CXXC4	chr4	104468309	104494894	-	4.25337	0	0
1728	21.2537	-2.40964	0.538296	-4.47642	7.5904e-06	5.62e-05	NQO1	chr16	69709400	69726560	-	4.25026	0	0
10419	14.3446	-3.24248	0.724365	-4.4763	7.59475e-06	5.62e-05	PRMT5	chr14	22920528	22929376	-	4.25026	0	0
55284	24.3229	-2.20914	0.493539	-4.47612	7.6012e-06	5.62e-05	UBE2W	chr8	73786218	73878862	-	4.25026	0	0
11059	14.4115	-3.73771	0.835136	-4.47557	7.62059e-06	5.63e-05	WWP1	chr8	86342546	86468503	+	4.24949	0	0
90381	7.32335	-6.07752	1.35827	-4.47444	7.66113e-06	5.66e-05	TICRR	chr15	89575586	89628022	+	4.24718	0	0
57035	29.668	-2.25301	0.503701	-4.4729	7.71653e-06	5.7e-05	RSRP1	chr1	25242236	25338254	-	4.24413	0	0
1431	16.369	-2.60703	0.582892	-4.47259	7.72789e-06	5.7e-05	CS	chr12	56271698	56300330	-	4.24413	0	0
80119	11.5115	-5.74319	1.2842	-4.47219	7.7423e-06	5.71e-05	PIF1	chr15	64815634	64825647	-	4.24336	0	0
55705	34.2931	-1.83903	0.411258	-4.47173	7.75904e-06	5.72e-05	IPO9	chr1	201829156	201884290	+	4.2426	0	0
9129	7.52905	-6.13511	1.3721	-4.47134	7.77314e-06	5.72e-05	PRPF3	chr1	150321467	150353228	+	4.2426	0	0
24139	18.3444	-2.40938	0.538919	-4.47076	7.7942e-06	5.73e-05	EML2	chr19	45609399	45643729	-	4.24185	0	0
8242	20.3603	-2.28534	0.511302	-4.46965	7.8348e-06	5.76e-05	KDM5C	chrX	53192158	53225207	-	4.23958	0	0
60488	30.3421	-2.10913	0.472094	-4.46761	7.90979e-06	5.81e-05	MRPS35	chr12	27710772	27756295	+	4.23582	0	0
11244	23.2967	-2.34009	0.523919	-4.46652	7.95032e-06	5.84e-05	ZHX1	chr8	123248449	123274286	-	4.23359	0	0
1435	21.634	-2.75037	0.615907	-4.46556	7.98614e-06	5.86e-05	CSF1	chr1	109910848	109926744	+	4.2321	0	0
83607	15.3157	-2.78407	0.623586	-4.46462	8.02128e-06	5.88e-05	AMMECR1L	chr2	127861630	127884860	-	4.23062	0	0
55920	52.4421	-2.20723	0.494825	-4.46063	8.17177e-06	5.99e-05	RCC2	chr1	17406759	17439677	-	4.22257	0	0
100874323	13.8513	-3.45518	0.774664	-4.46024	8.18695e-06	6e-05	HOXA10-AS	chr7	27168898	27171915	+	4.22185	0	0
7752	12.3188	-3.87808	0.86988	-4.45818	8.26592e-06	6.05e-05	ZNF200	chr16	3222324	3235158	-	4.21824	0	0
86	17.8537	-2.72028	0.61021	-4.45795	8.27473e-06	6.05e-05	ACTL6A	chr3	179562925	179588405	+	4.21824	0	0
10087	26.606	-2.30812	0.517782	-4.45771	8.28386e-06	6.05e-05	CERT1	chr5	75371102	75511629	-	4.21824	0	0
3945	47.6874	-1.38313	0.310311	-4.45725	8.30165e-06	6.06e-05	LDHB	chr12	21635341	21657855	-	4.21753	0	0
7204	17.5752	-3.03343	0.680739	-4.45609	8.34674e-06	6.09e-05	TRIO	chr5	14143341	14510204	+	4.21538	0	0
23351	12.2468	-3.86839	0.868298	-4.45514	8.38393e-06	6.12e-05	KHNYN	chr14	24429285	24441843	+	4.21325	0	0
8828	39.0707	-1.66565	0.374031	-4.45323	8.4588e-06	6.17e-05	NRP2	chr2	205682500	205798131	+	4.20971	0	0
60496	27.033	-2.52813	0.567825	-4.4523	8.49556e-06	6.19e-05	AASDHPPT	chr11	106077661	106098695	+	4.20831	0	0
1839	77.0768	-1.56447	0.3514	-4.45211	8.50318e-06	6.19e-05	HBEGF	chr5	140332842	140346603	-	4.20831	0	0
10038	12.7705	-3.32688	0.747359	-4.45152	8.52653e-06	6.2e-05	PARP2	chr14	20343613	20357904	+	4.20761	0	0
6310	26.0096	-2.63721	0.59278	-4.44888	8.63206e-06	6.28e-05	ATXN1	chr6	16299111	16760184	-	4.20204	0	0
2012	50.442	-1.59733	0.359076	-4.44844	8.64962e-06	6.28e-05	EMP1	chr12	13196725	13219941	+	4.20204	0	0
51444	11.9612	-4.30431	0.967857	-4.44726	8.69718e-06	6.31e-05	RNF138	chr18	32092605	32131561	+	4.19997	0	0
25945	23.0161	-2.1072	0.473898	-4.44652	8.72708e-06	6.33e-05	NECTIN3	chr3	111071815	111137560	+	4.1986	0	0
8658	18.2394	-2.62639	0.590779	-4.44565	8.76283e-06	6.35e-05	TNKS	chr8	9555911	9782346	+	4.19723	0	0
10424	23.2785	-2.32553	0.523235	-4.44453	8.80831e-06	6.38e-05	PGRMC2	chr4	128269241	128287813	-	4.19518	0	0
79642	20.4988	-2.27452	0.51183	-4.44389	8.83455e-06	6.4e-05	ARSJ	chr4	113900283	113979647	-	4.19382	0	0
23248	41.4118	-1.62637	0.366108	-4.44231	8.89971e-06	6.44e-05	RPRD2	chr1	150364110	150476565	+	4.19111	0	0
56919	17.0167	-2.52277	0.567953	-4.44186	8.91826e-06	6.45e-05	DHX33	chr17	5440916	5468982	-	4.19044	0	0
9616	15.8924	-3.02985	0.682191	-4.44135	8.93965e-06	6.46e-05	RNF7	chr3	141738208	141746803	+	4.18977	0	0
65059	17.0911	-2.67614	0.602696	-4.44029	8.98372e-06	6.49e-05	RAPH1	chr2	203441468	203535301	-	4.18776	0	0
144108	24.9169	-2.49474	0.561995	-4.43908	9.03428e-06	6.52e-05	SPTY2D1	chr11	18606402	18634342	-	4.18575	0	0
220134	15.115	-3.32363	0.748766	-4.43881	9.04558e-06	6.52e-05	SKA1	chr18	50375045	50394168	+	4.18575	0	0
23326	35.8034	-2.06297	0.464902	-4.43744	9.1036e-06	6.56e-05	USP22	chr17	20999595	21043011	-	4.1831	0	0
8732	12.6113	-3.5741	0.805564	-4.43677	9.13187e-06	6.58e-05	RNGTT	chr6	88609896	88963618	-	4.18177	0	0
25912	36.7283	-1.86639	0.420684	-4.43656	9.14085e-06	6.58e-05	C1orf43	chr1	154206721	154220590	-	4.18177	0	0
10434	20.869	-2.2079	0.497914	-4.43431	9.23691e-06	6.65e-05	LYPLA1	chr8	54046366	54101947	-	4.17718	0	0
1131	6.75238	-5.97454	1.34785	-4.43262	9.30927e-06	6.69e-05	CHRM3	chr1	239629072	239886598	+	4.17457	0	0
23054	18.875	-2.64557	0.596986	-4.43155	9.3559e-06	6.72e-05	NCOA6	chr20	34714773	34825651	-	4.17263	0	0
80219	14.3469	-3.45808	0.780431	-4.43099	9.38031e-06	6.73e-05	COQ10B	chr2	197453422	197475309	+	4.17198	0	0
2935	22.6259	-2.122	0.478941	-4.43061	9.39677e-06	6.74e-05	GSPT1	chr16	11868127	11915956	-	4.17134	0	0
79447	15.5572	-2.66041	0.600553	-4.42993	9.42618e-06	6.75e-05	PAGR1	chr16	29816151	29822489	+	4.1707	0	0
64786	13.1522	-3.35022	0.756246	-4.43007	9.42045e-06	6.75e-05	TBC1D15	chr12	71839758	71927250	+	4.1707	0	0
8898	19.9793	-2.45462	0.554065	-4.43021	9.41431e-06	6.75e-05	MTMR2	chr11	95832879	95924107	-	4.1707	0	0
11083	14.5981	-2.85585	0.64489	-4.42843	9.49214e-06	6.79e-05	DIDO1	chr20	62877742	62937904	-	4.16813	0	0
3642	16.0322	-2.86622	0.647299	-4.42796	9.51277e-06	6.8e-05	INSM1	chr20	20368103	20370948	+	4.16749	0	0
64981	20.2841	-2.33039	0.526452	-4.42661	9.57278e-06	6.84e-05	MRPL34	chr19	17305871	17306843	+	4.16494	0	0
84132	12.3534	-3.52412	0.796299	-4.42562	9.61652e-06	6.87e-05	USP42	chr7	6104948	6161564	+	4.16304	0	0
7748	22.3909	-2.64652	0.598039	-4.42533	9.6293e-06	6.87e-05	ZNF195	chr11	3357926	3379146	-	4.16304	0	0
166968	13.3508	-5.06189	1.14405	-4.42452	9.66562e-06	6.89e-05	MIER3	chr5	56919601	56952130	-	4.16178	0	0
29893	19.8135	-2.41025	0.545078	-4.42185	9.78594e-06	6.98e-05	PSMC3IP	chr17	42572309	42577716	-	4.15614	0	0
162967	6.83529	-5.98922	1.3554	-4.41879	9.92573e-06	7.07e-05	ZNF320	chr19	52876171	52897694	-	4.15058	0	0
81554	15.3566	-2.96025	0.670044	-4.41799	9.96237e-06	7.09e-05	RCC1L	chr7	75056514	75073881	-	4.14935	0	0
94097	6.72377	-5.95896	1.34924	-4.41653	1.00297e-05	7.13e-05	SFXN5	chr2	72942035	73059172	-	4.14691	0	0
10472	36.2941	-1.92339	0.435484	-4.41667	1.00232e-05	7.13e-05	ZBTB18	chr1	244048938	244057478	+	4.14691	0	0
29028	14.7929	-4.17509	0.945323	-4.41658	1.00276e-05	7.13e-05	ATAD2	chr8	123319850	123396447	-	4.14691	0	0
153396	11.8439	-4.26305	0.965379	-4.41594	1.00574e-05	7.14e-05	TMEM161B	chr5	88189632	88268879	-	4.1463	0	0
4289	15.4505	-2.64057	0.598071	-4.41514	1.00945e-05	7.16e-05	MKLN1	chr7	131110093	131496632	+	4.14509	0	0
28231	16.4867	-2.76054	0.625261	-4.41502	1.01001e-05	7.16e-05	SLCO4A1	chr20	62642502	62672293	+	4.14509	0	0
10106	18.8038	-2.44704	0.554245	-4.41509	1.00967e-05	7.16e-05	CTDSP2	chr12	57819926	57846729	-	4.14509	0	0
7417	25.2003	-1.98841	0.450433	-4.41444	1.0127e-05	7.17e-05	VDAC2	chr10	75210153	75231448	+	4.14448	0	0
54069	12.0819	-3.52246	0.798096	-4.41358	1.01676e-05	7.2e-05	MIS18A	chr21	32268228	32279049	-	4.14267	0	0
7189	13.3839	-3.12531	0.708324	-4.41226	1.02296e-05	7.24e-05	TRAF6	chr11	36483770	36510272	-	4.14026	0	0
8661	61.4962	-2.27606	0.516036	-4.41065	1.03059e-05	7.29e-05	EIF3A	chr10	119033671	119080817	-	4.13727	0	0
85461	12.3893	-3.56689	0.808878	-4.40968	1.03522e-05	7.31e-05	TANC1	chr2	158968633	159091803	+	4.13608	0	0
9682	14.1679	-3.23054	0.733068	-4.40688	1.04872e-05	7.39e-05	KDM4A	chr1	43650148	43705518	+	4.13136	0	0
9456	13.044	-5.00906	1.13664	-4.40689	1.04866e-05	7.39e-05	HOMER1	chr5	79373823	79514134	-	4.13136	0	0
51335	37.8145	-1.96615	0.446148	-4.40694	1.04843e-05	7.39e-05	NGRN	chr15	90265671	90272211	+	4.13136	0	0
10206	15.3693	-2.9345	0.666034	-4.40593	1.0533e-05	7.42e-05	TRIM13	chr13	49997041	50018467	+	4.1296	0	0
7436	12.8423	-4.9875	1.13222	-4.40507	1.05751e-05	7.45e-05	VLDLR	chr9	2621786	2660056	+	4.12784	0	0
50650	22.3007	-2.27056	0.515637	-4.4034	1.06569e-05	7.5e-05	ARHGEF3	chr3	56727419	56801949	-	4.12494	0	0
23608	30.8574	-1.87757	0.426632	-4.4009	1.07803e-05	7.58e-05	MKRN1	chr7	140456182	140479569	-	4.12033	0	0
29890	24.9493	-2.14088	0.486534	-4.40026	1.0812e-05	7.6e-05	RBM15B	chr3	51391284	51397905	+	4.11919	0	0
6934	15.767	-2.82401	0.641813	-4.40005	1.08225e-05	7.6e-05	TCF7L2	chr10	112950246	113167677	+	4.11919	0	0
84844	21.9984	-2.04429	0.464714	-4.39902	1.08739e-05	7.63e-05	PHF5A	chr22	41459716	41468692	-	4.11748	0	0
23179	12.06	-3.50515	0.796912	-4.39841	1.09048e-05	7.65e-05	RGL1	chr1	183636108	183928543	+	4.11634	0	0
253461	44.1201	-2.62925	0.59782	-4.39806	1.09224e-05	7.66e-05	ZBTB38	chr3	141324185	141449790	+	4.11577	0	0
9782	32.8403	-2.03243	0.462202	-4.39729	1.09611e-05	7.68e-05	MATR3	chr5	139273751	139331677	+	4.11464	0	0
7520	55.0185	-1.33585	0.303886	-4.39591	1.10312e-05	7.72e-05	XRCC5	chr2	216109347	216206293	+	4.11238	0	0
55279	17.596	-2.61149	0.594622	-4.39185	1.12388e-05	7.86e-05	ZNF654	chr3	88059254	88144660	+	4.10458	0	0
92140	47.3062	-1.39434	0.317574	-4.39058	1.13048e-05	7.9e-05	MTDH	chr8	97644183	97730260	+	4.10237	0	0
11176	12.8191	-4.9743	1.13356	-4.38822	1.1428e-05	7.98e-05	BAZ2A	chr12	56595595	56636359	-	4.098	0	0
11051	24.5021	-2.15285	0.490583	-4.38835	1.14216e-05	7.98e-05	NUDT21	chr16	56429132	56451332	-	4.098	0	0
8050	12.5594	-3.28187	0.748271	-4.38594	1.15486e-05	8.06e-05	PDHX	chr11	34916129	34996128	+	4.09366	0	0
83480	12.913	-3.93825	0.898016	-4.3855	1.15719e-05	8.07e-05	PUS3	chr11	125893484	125903206	-	4.09313	0	0
100188893	21.7087	-2.19715	0.501019	-4.38536	1.15796e-05	8.07e-05	TOMM6	chr6	41787442	41789896	+	4.09313	0	0
84617	24.7066	-1.96466	0.448168	-4.38375	1.16653e-05	8.13e-05	TUBB6	chr18	12307668	12326616	+	4.08991	0	0
541565	7.20222	-6.06914	1.38453	-4.38352	1.16774e-05	8.13e-05	C8orf58	chr8	22599598	22604142	+	4.08991	0	0
54778	12.3801	-4.95825	1.1312	-4.38318	1.16961e-05	8.14e-05	RNF111	chr15	58987662	59097419	+	4.08938	0	0
8662	15.8082	-2.70306	0.617119	-4.38013	1.18611e-05	8.25e-05	EIF3B	chr7	2354826	2380742	+	4.08355	0	0
10926	12.8493	-3.94162	0.899934	-4.3799	1.18732e-05	8.25e-05	DBF4	chr7	87876492	87909552	+	4.08355	0	0
51307	15.6546	-2.96825	0.677792	-4.37929	1.19068e-05	8.27e-05	FAM53C	chr5	138337556	138349729	+	4.08249	0	0
25788	21.146	-2.38929	0.545646	-4.37883	1.19316e-05	8.28e-05	RAD54B	chr8	94427715	94475115	-	4.08197	0	0
51645	13.588	-2.95076	0.674616	-4.37398	1.22002e-05	8.46e-05	PPIL1	chr6	36854829	36874803	-	4.07263	0	0
10049	24.262	-2.51951	0.576258	-4.37219	1.23008e-05	8.52e-05	DNAJB6	chr7	157337003	157417439	+	4.06956	0	0
5878	40.7685	-1.72528	0.394599	-4.37224	1.22976e-05	8.52e-05	RAB5C	chr17	42124978	42154989	-	4.06956	0	0
1314	25.7776	-1.89018	0.432526	-4.3701	1.2419e-05	8.59e-05	COPA	chr1	160288593	160343250	-	4.06601	0	0
7531	207.869	-0.923054	0.211207	-4.37038	1.24029e-05	8.59e-05	YWHAE	chr17	1344274	1400262	-	4.06601	0	0
5429	12.5881	-4.95671	1.1343	-4.36982	1.24348e-05	8.6e-05	POLH	chr6	43576184	43620523	+	4.0655	0	0
10210	28.6507	-2.12235	0.485823	-4.36856	1.25067e-05	8.64e-05	TOPORS	chr9	32540543	32552586	-	4.06349	0	0
2239	21.493	-2.18866	0.501141	-4.36735	1.25762e-05	8.68e-05	GPC4	chrX	133300102	133415489	-	4.06148	0	0
51427	13.0886	-3.12412	0.715321	-4.36744	1.25711e-05	8.68e-05	ZNF107	chr7	64666132	64687828	+	4.06148	0	0
79192	21.0102	-2.14914	0.492128	-4.36704	1.25939e-05	8.68e-05	IRX1	chr5	3595831	3601403	+	4.06148	0	0
11004	17.0951	-3.1604	0.723857	-4.36606	1.26509e-05	8.72e-05	KIF2C	chr1	44739836	44767766	+	4.05948	0	0
65080	16.8892	-2.64132	0.605026	-4.36564	1.26754e-05	8.73e-05	MRPL44	chr2	223957462	223967714	+	4.05899	0	0
10652	21.3521	-2.09037	0.478895	-4.36498	1.27133e-05	8.75e-05	YKT6	chr7	44200977	44214294	+	4.05799	0	0
163859	12.292	-4.32158	0.990086	-4.36486	1.27207e-05	8.75e-05	SDE2	chr1	225982701	225999343	-	4.05799	0	0
9815	6.66759	-5.95887	1.36542	-4.36412	1.27636e-05	8.77e-05	GIT2	chr12	109929803	109996368	-	4.057	0	0
1039	13.792	-2.99607	0.686745	-4.36271	1.28462e-05	8.83e-05	CDR2	chr16	22345935	22374619	-	4.05404	0	0
2776	60.8062	-1.68793	0.386938	-4.36226	1.28724e-05	8.84e-05	GNAQ	chr9	77716107	78031811	-	4.05355	0	0
3858	27.6741	-1.97997	0.45394	-4.36174	1.29032e-05	8.85e-05	KRT10	chr17	40818116	40822614	-	4.05306	0	0
1477	12.2395	-4.93936	1.13262	-4.361	1.29467e-05	8.88e-05	CSTF1	chr20	56392370	56406362	+	4.05159	0	0
54812	19.0255	-2.36101	0.541448	-4.36055	1.29736e-05	8.89e-05	AFTPH	chr2	64524327	64593004	+	4.0511	0	0
1979	11.2756	-4.1918	0.961375	-4.36021	1.29937e-05	8.9e-05	EIF4EBP2	chr10	70404144	70428618	+	4.05061	0	0
25940	21.6042	-2.16071	0.495579	-4.35998	1.30074e-05	8.9e-05	FAM98A	chr2	33583660	33599299	-	4.05061	0	0
10743	18.1783	-2.50659	0.574915	-4.35992	1.30108e-05	8.9e-05	RAI1	chr17	17681457	17811451	+	4.05061	0	0
55327	15.0698	-3.09702	0.71045	-4.35923	1.3052e-05	8.92e-05	LIN7C	chr11	27494417	27506769	-	4.04964	0	0
8930	12.4127	-4.94155	1.13372	-4.35871	1.30831e-05	8.94e-05	MBD4	chr3	129430947	129439948	-	4.04866	0	0
6929	20.1747	-2.25225	0.516761	-4.3584	1.31015e-05	8.94e-05	TCF3	chr19	1609291	1652615	-	4.04866	0	0
10818	20.0821	-2.26947	0.520877	-4.35702	1.31845e-05	9e-05	FRS2	chr12	69470387	69579791	+	4.04576	0	0
4953	88.6897	-1.1209	0.257272	-4.35689	1.31925e-05	9e-05	ODC1	chr2	10439967	10448327	-	4.04576	0	0
5862	22.5847	-2.12375	0.487537	-4.35609	1.32408e-05	9.02e-05	RAB2A	chr8	60516909	60623644	+	4.04479	0	0
9440	16.1335	-2.8987	0.665624	-4.35487	1.33147e-05	9.07e-05	MED17	chr11	93784281	93814963	+	4.04239	0	0
669	15.5085	-3.19849	0.73488	-4.3524	1.34658e-05	9.16e-05	BPGM	chr7	134646778	134679815	+	4.0381	0	0
2926	16.765	-2.49714	0.573737	-4.35241	1.34647e-05	9.16e-05	GRSF1	chr4	70815782	70839890	-	4.0381	0	0
26994	16.8723	-3.54317	0.814259	-4.3514	1.35271e-05	9.2e-05	RNF11	chr1	51236272	51273447	+	4.03621	0	0
3276	40.8027	-2.19611	0.504814	-4.35033	1.3593e-05	9.23e-05	PRMT1	chr19	49677151	49688450	+	4.0348	0	0
9917	13.9496	-2.81023	0.646043	-4.34991	1.36191e-05	9.25e-05	FAM20B	chr1	179025803	179076567	+	4.03386	0	0
221178	12.3587	-3.25392	0.748321	-4.34829	1.37202e-05	9.31e-05	SPATA13	chr13	24160719	24035033	+	4.03105	0	0
23524	22.5537	-2.25146	0.517864	-4.34759	1.37642e-05	9.33e-05	SRRM2	chr16	2752637	2771412	+	4.03012	0	0
143384	16.0263	-3.02479	0.696443	-4.3432	1.40421e-05	9.52e-05	CACUL1	chr10	118676410	118754970	-	4.02136	0	0
55608	17.9687	-2.39232	0.551179	-4.34037	1.4224e-05	9.63e-05	ANKRD10	chr13	110892697	110915069	-	4.01637	0	0
57541	21.8717	-2.61877	0.603432	-4.3398	1.42613e-05	9.65e-05	ZNF398	chr7	149126407	149183026	+	4.01547	0	0
8408	6.46836	-5.9028	1.36024	-4.33953	1.42789e-05	9.66e-05	ULK1	chr12	131894621	131923150	+	4.01502	0	0
22834	15.3377	-2.63853	0.608146	-4.33864	1.43364e-05	9.69e-05	ZNF652	chr17	49289229	49362250	-	4.01368	0	0
63967	12.4582	-3.57814	0.824699	-4.33872	1.43312e-05	9.69e-05	CLSPN	chr1	35732111	35769978	-	4.01368	0	0
4603	10.493	-5.61051	1.2935	-4.33745	1.44145e-05	9.73e-05	MYBL1	chr8	66562174	66613218	-	4.01189	0	0
5567	14.2808	-3.01588	0.695427	-4.33673	1.44617e-05	9.76e-05	PRKACB	chr1	84164183	84205437	+	4.01055	0	0
5708	59.5383	-1.7156	0.39564	-4.33627	1.4492e-05	9.77e-05	PSMD2	chr3	184300580	184309050	+	4.01011	0	0
10092	32.0401	-1.86891	0.431072	-4.33549	1.45436e-05	9.8e-05	ARPC5	chr1	183620845	183635783	-	4.00877	0	0
4733	11.5906	-4.21169	0.971482	-4.33533	1.45543e-05	9.8e-05	DRG1	chr22	31399603	31434452	+	4.00877	0	0
9266	15.5902	-2.63112	0.606926	-4.33516	1.45654e-05	9.8e-05	CYTH2	chr19	48469368	48482314	+	4.00877	0	0
23642	97.9698	-1.82747	0.421673	-4.33386	1.46518e-05	9.86e-05	SNHG1	chr11	62851977	62855885	-	4.00612	0	0
2122	11.9869	-3.50599	0.809063	-4.33339	1.46832e-05	9.87e-05	MECOM	chr3	169083498	169146305	-	4.00568	0	0
10425	20.837	-2.32587	0.536866	-4.33231	1.4755e-05	9.9e-05	ARIH2	chr3	48918841	48986382	+	4.00436	0	0
84342	10.2405	-5.57877	1.28763	-4.3326	1.47358e-05	9.9e-05	COG8	chr16	69332582	69339564	-	4.00436	0	0
5688	34.5712	-1.60206	0.369796	-4.33229	1.47569e-05	9.9e-05	PSMA7	chr20	62136732	62143394	-	4.00436	0	0
27333	20.7727	-2.41449	0.557312	-4.33238	1.47506e-05	9.9e-05	GOLIM4	chr3	168008695	168095924	-	4.00436	0	0
51010	12.0108	-4.91262	1.13425	-4.33115	1.4833e-05	9.94e-05	EXOSC3	chr9	37779713	37785064	-	4.00261	0	0
819	20.7444	-2.50314	0.578036	-4.33043	1.48819e-05	9.97e-05	CAMLG	chr5	134738547	134752153	+	4.0013	0	0
23383	12.2193	-3.84615	0.888308	-4.32975	1.49278e-05	9.99e-05	MAU2	chr19	19320828	19358754	+	4.00043	0	0
57169	12.2746	-3.8642	0.893225	-4.32612	1.51756e-05	0.000101522	ZNFX1	chr20	49245900	49278057	-	3.99344	0	0
25831	12.0529	-4.90018	1.1329	-4.32534	1.52294e-05	0.00010182	HECTD1	chr14	31100116	31207793	-	3.99217	0	0
55872	18.0409	-2.47916	0.573399	-4.32361	1.53493e-05	0.000102497	PBK	chr8	27809623	27837817	-	3.98929	0	0
64969	19.7129	-2.55743	0.591933	-4.32048	1.55692e-05	0.000103902	MRPS5	chr2	95085390	95121808	-	3.98338	0	0
6836	25.8976	-1.84494	0.427301	-4.31766	1.57694e-05	0.000105111	SURF4	chr9	133361448	133376060	-	3.97835	0	0
160418	6.69746	-5.9598	1.3806	-4.31682	1.58296e-05	0.000105448	TMTC3	chr12	88142306	88199887	+	3.97696	0	0
3170	6.4149	-5.89299	1.36585	-4.31453	1.59946e-05	0.000106482	FOXA2	chr20	22581003	22585490	-	3.97272	0	0
5861	21.9772	-2.23506	0.518156	-4.31348	1.60702e-05	0.000106921	RAB1A	chr2	65086853	65130301	-	3.97094	0	0
84191	15.4531	-2.66366	0.617696	-4.31226	1.61597e-05	0.000107439	CIAO2A	chr15	64072558	64094008	-	3.96884	0	0
120534	13.9205	-3.00842	0.697662	-4.31215	1.61678e-05	0.000107439	ARL14EP	chr11	30323103	30338223	+	3.96884	0	0
94039	16.1879	-3.48005	0.807281	-4.31083	1.62646e-05	0.000108017	ZNF101	chr19	19668152	19683506	+	3.96651	0	0
8766	26.1601	-2.05105	0.475887	-4.30995	1.63293e-05	0.000108381	RAB11A	chr15	65869490	65891986	+	3.96505	0	0
85028	35.7761	-1.59709	0.370721	-4.30806	1.64694e-05	0.000109245	SNHG12	chr1	28578537	28581873	-	3.9616	0	0
7342	14.3694	-3.25226	0.755084	-4.30716	1.65367e-05	0.000109625	UBP1	chr3	33388335	33440405	-	3.96009	0	0
[truncated: 23,660 more rows]

## Sheet: histones
Unknown	baseMean	log2FoldChange	lfcSE	stat	pvalue	padj	SYMBOL	Chromosome	Start	End	Strand	-log10Padj	Error	Histone gene (http://www.informatics.jax.org/mgihome/nomen/gene_name_initiative.shtml)
[truncated: 25,420 more rows]

[truncated: 5 more sheets: HK, DDR genes, BRACAness genes, Suva, Suva_targets]
