# Supplementary material for: CDK12/CDK13 inhibition disrupts transcriptional elongation and replication fork progression in glioblastoma
Source: EMBO Mol Med. 2026 Mar 25;18(5):1592–624. doi: 10.1038/s44321-026-00393-w (PMC13179391; doi:10.1038/s44321-026-00393-w)
Supplement: Supplementary file 11 — Source data Fig. 4 [file 44321_2026_393_MOESM11_ESM.zip › Figure 4/4J/FIgure 4J - GO_G7.xlsx]

## Sheet: GO_G7_signif_down_nascent
source	term_name	term_id	adjusted_p_value	negative_log10_of_adjusted_p_value	term_size	query_size	intersection_size	effective_domain_size	intersections
GO:MF	nucleic acid binding	GO:0003676	2.46348e-162	161.608	4353	5230	1949	18694
GO:MF	heterocyclic compound binding	GO:1901363	2.4461e-133	132.612	6302	5230	2493	18694
GO:MF	organic cyclic compound binding	GO:0097159	8.057e-130	129.094	6387	5230	2509	18694
GO:MF	RNA binding	GO:0003723	5.87872e-91	90.2307	1946	5230	947	18694
GO:MF	DNA binding	GO:0003677	1.58515e-85	84.7999	2519	5230	1138	18694
GO:MF	protein binding	GO:0005515	4.84915e-85	84.3143	14752	5230	4603	18694
GO:MF	binding	GO:0005488	4.23977e-64	63.3727	17052	5230	5047	18694
GO:MF	transcription regulator activity	GO:0140110	8.43996e-56	55.0737	1914	5230	847	18694
GO:MF	enzyme binding	GO:0019899	3.55304e-51	50.4494	1866	5230	817	18694
GO:MF	sequence-specific DNA binding	GO:0043565	4.22093e-48	47.3746	1679	5230	743	18694
GO:MF	double-stranded DNA binding	GO:0003690	3.69676e-46	45.4322	1635	5230	722	18694
GO:MF	sequence-specific double-stranded DNA binding	GO:1990837	3.95193e-43	42.4032	1543	5230	681	18694
GO:MF	transcription regulatory region sequence-specific DNA binding	GO:0000976	4.67196e-39	38.3305	1443	5230	634	18694
GO:MF	regulatory region nucleic acid binding	GO:0001067	6.1167e-39	38.2135	1444	5230	634	18694
GO:MF	chromatin binding	GO:0003682	2.13246e-36	35.6711	604	5230	319	18694
GO:MF	RNA polymerase II transcription regulatory region sequence-specific DNA binding	GO:0000977	1.36281e-35	34.8656	1344	5230	589	18694
GO:MF	cis-regulatory region sequence-specific DNA binding	GO:0000987	4.29269e-34	33.3673	1096	5230	497	18694
GO:MF	RNA polymerase II cis-regulatory region sequence-specific DNA binding	GO:0000978	1.36437e-33	32.8651	1072	5230	487	18694
GO:MF	transcription factor binding	GO:0008134	4.27962e-31	30.3686	705	5230	346	18694
GO:MF	transcription coregulator activity	GO:0003712	1.31739e-30	29.8803	498	5230	265	18694
GO:MF	DNA-binding transcription factor activity	GO:0003700	1.52205e-26	25.8176	1439	5230	592	18694
GO:MF	DNA-binding transcription factor activity, RNA polymerase II-specific	GO:0000981	1.32871e-25	24.8766	1369	5230	565	18694
GO:MF	ubiquitin-like protein ligase binding	GO:0044389	5.22682e-25	24.2818	318	5230	181	18694
GO:MF	kinase binding	GO:0019900	9.46576e-25	24.0238	763	5230	351	18694
GO:MF	ubiquitin protein ligase binding	GO:0031625	1.2077e-23	22.918	300	5230	171	18694
GO:MF	protein domain specific binding	GO:0019904	4.58592e-23	22.3386	718	5230	330	18694
GO:MF	ion binding	GO:0043167	7.13984e-23	22.1463	6055	5230	1995	18694
GO:MF	protein kinase binding	GO:0019901	1.10577e-21	20.9563	679	5230	312	18694
GO:MF	ubiquitin-like protein transferase activity	GO:0019787	1.08917e-20	19.9629	462	5230	229	18694
GO:MF	ubiquitin-protein transferase activity	GO:0004842	2.91898e-18	17.5348	438	5230	214	18694
GO:MF	transferase activity	GO:0016740	1.86236e-17	16.7299	2368	5230	853	18694
GO:MF	transcription coactivator activity	GO:0003713	2.43406e-17	16.6137	271	5230	147	18694
GO:MF	histone binding	GO:0042393	6.49578e-16	15.1874	241	5230	132	18694
GO:MF	metal ion binding	GO:0046872	6.50956e-16	15.1864	4255	5230	1418	18694
GO:MF	DNA-binding transcription factor binding	GO:0140297	8.82563e-16	15.0543	404	5230	195	18694
GO:MF	transcription corepressor activity	GO:0003714	1.61342e-15	14.7923	192	5230	111	18694
GO:MF	cation binding	GO:0043169	3.74245e-14	13.4268	4344	5230	1432	18694
GO:MF	cadherin binding	GO:0045296	7.88801e-14	13.103	332	5230	163	18694
GO:MF	purine ribonucleoside triphosphate binding	GO:0035639	6.67282e-13	12.1757	1850	5230	666	18694
GO:MF	rRNA binding	GO:0019843	3.36595e-12	11.4729	64	5230	48	18694
GO:MF	ribonucleoprotein complex binding	GO:0043021	5.45647e-12	11.2631	136	5230	81	18694
GO:MF	nucleoside phosphate binding	GO:1901265	6.41131e-12	11.1931	2173	5230	761	18694
GO:MF	purine nucleotide binding	GO:0017076	6.60496e-12	11.1801	1935	5230	687	18694
GO:MF	nucleotide binding	GO:0000166	8.32622e-12	11.0796	2172	5230	760	18694
GO:MF	purine ribonucleotide binding	GO:0032555	2.76444e-11	10.5584	1921	5230	679	18694
GO:MF	single-stranded DNA binding	GO:0003697	2.85051e-11	10.5451	118	5230	72	18694
GO:MF	ribonucleotide binding	GO:0032553	3.09429e-11	10.5094	1938	5230	684	18694
GO:MF	nucleoside-triphosphatase activity	GO:0017111	4.54824e-11	10.3422	840	5230	332	18694
GO:MF	structural constituent of ribosome	GO:0003735	8.38438e-11	10.0765	170	5230	93	18694
GO:MF	modification-dependent protein binding	GO:0140030	1.53181e-10	9.8148	159	5230	88	18694
GO:MF	pyrophosphatase activity	GO:0016462	1.80438e-10	9.74367	893	5230	347	18694
GO:MF	catalytic activity, acting on RNA	GO:0140098	2.64813e-10	9.57706	399	5230	178	18694
GO:MF	hydrolase activity, acting on acid anhydrides, in phosphorus-containing anhydrides	GO:0016818	3.59372e-10	9.44446	897	5230	347	18694
GO:MF	hydrolase activity, acting on acid anhydrides	GO:0016817	3.59372e-10	9.44446	897	5230	347	18694
GO:MF	catalytic activity, acting on a protein	GO:0140096	3.73954e-10	9.42718	2343	5230	802	18694
GO:MF	DNA-binding transcription activator activity	GO:0001216	5.30075e-10	9.27566	504	5230	214	18694
GO:MF	DNA-binding transcription activator activity, RNA polymerase II-specific	GO:0001228	7.98187e-10	9.0979	500	5230	212	18694
GO:MF	RNA polymerase II-specific DNA-binding transcription factor binding	GO:0061629	1.57477e-09	8.80278	284	5230	134	18694
GO:MF	protein-containing complex binding	GO:0044877	2.626e-09	8.58071	1282	5230	467	18694
GO:MF	ubiquitin-like protein ligase activity	GO:0061659	3.36796e-09	8.47263	311	5230	143	18694
GO:MF	helicase activity	GO:0004386	5.80179e-09	8.23644	167	5230	88	18694
GO:MF	DNA-binding transcription repressor activity, RNA polymerase II-specific	GO:0001227	6.79218e-09	8.16799	330	5230	149	18694
GO:MF	DNA-binding transcription repressor activity	GO:0001217	1.18347e-08	7.92684	332	5230	149	18694
GO:MF	translation regulator activity	GO:0045182	1.42922e-08	7.8449	154	5230	82	18694
GO:MF	ubiquitin-like protein binding	GO:0032182	3.61501e-08	7.44189	93	5230	56	18694
GO:MF	ubiquitin protein ligase activity	GO:0061630	3.70963e-08	7.43067	300	5230	136	18694
GO:MF	nuclear hormone receptor binding	GO:0035257	6.60795e-08	7.17993	150	5230	79	18694
GO:MF	ATPase activity	GO:0016887	1.27367e-07	6.89494	456	5230	189	18694
GO:MF	double-stranded RNA binding	GO:0003725	1.48478e-07	6.82834	77	5230	48	18694
GO:MF	identical protein binding	GO:0042802	1.81823e-07	6.74035	2080	5230	703	18694
GO:MF	peptide N-acetyltransferase activity	GO:0034212	1.82838e-07	6.73793	64	5230	42	18694
GO:MF	thyroid hormone receptor binding	GO:0046966	1.97018e-07	6.70549	30	5230	25	18694
GO:MF	zinc ion binding	GO:0008270	2.0317e-07	6.69214	832	5230	313	18694
GO:MF	histone deacetylase binding	GO:0042826	2.38557e-07	6.62241	118	5230	65	18694
GO:MF	ATP binding	GO:0005524	2.56879e-07	6.59027	1504	5230	525	18694
GO:MF	DNA helicase activity	GO:0003678	4.35562e-07	6.36095	81	5230	49	18694
GO:MF	adenyl nucleotide binding	GO:0030554	6.26335e-07	6.20319	1580	5230	546	18694
GO:MF	p53 binding	GO:0002039	6.47154e-07	6.18899	68	5230	43	18694
GO:MF	chromatin DNA binding	GO:0031490	8.66345e-07	6.06231	106	5230	59	18694
GO:MF	translation regulator activity, nucleic acid binding	GO:0090079	1.48973e-06	5.82689	122	5230	65	18694
GO:MF	peptide-lysine-N-acetyltransferase activity	GO:0061733	1.5253e-06	5.81664	56	5230	37	18694
GO:MF	histone acetyltransferase activity	GO:0004402	1.72103e-06	5.76421	54	5230	36	18694
GO:MF	catalytic activity, acting on DNA	GO:0140097	1.84324e-06	5.73442	209	5230	98	18694
GO:MF	adenyl ribonucleotide binding	GO:0032559	1.92709e-06	5.7151	1568	5230	539	18694
GO:MF	translation factor activity, RNA binding	GO:0008135	2.03041e-06	5.69242	98	5230	55	18694
GO:MF	tubulin binding	GO:0015631	4.19252e-06	5.37753	376	5230	156	18694
GO:MF	nucleosome binding	GO:0031491	5.26207e-06	5.27884	69	5230	42	18694
GO:MF	kinase regulator activity	GO:0019207	5.78796e-06	5.23747	221	5230	101	18694
GO:MF	repressing transcription factor binding	GO:0070491	6.55723e-06	5.18328	74	5230	44	18694
GO:MF	miRNA binding	GO:0035198	7.02777e-06	5.15318	31	5230	24	18694
GO:MF	pre-mRNA binding	GO:0036002	7.83137e-06	5.10616	37	5230	27	18694
GO:MF	lysine-acetylated histone binding	GO:0070577	8.5336e-06	5.06887	22	5230	19	18694
GO:MF	acetylation-dependent protein binding	GO:0140033	8.5336e-06	5.06887	22	5230	19	18694
GO:MF	snRNA binding	GO:0017069	1.42678e-05	4.84564	46	5230	31	18694
GO:MF	regulatory RNA binding	GO:0061980	1.73107e-05	4.76168	42	5230	29	18694
GO:MF	ubiquitin-like protein conjugating enzyme activity	GO:0061650	1.73107e-05	4.76168	42	5230	29	18694
GO:MF	ubiquitin conjugating enzyme activity	GO:0061631	1.86789e-05	4.72865	40	5230	28	18694
GO:MF	SMAD binding	GO:0046332	2.24993e-05	4.64783	81	5230	46	18694
GO:MF	protein kinase regulator activity	GO:0019887	2.29249e-05	4.63969	190	5230	88	18694
GO:MF	cell adhesion molecule binding	GO:0050839	3.13226e-05	4.50414	548	5230	210	18694
GO:MF	N-acetyltransferase activity	GO:0008080	3.73896e-05	4.42725	82	5230	46	18694
GO:MF	promoter-specific chromatin binding	GO:1990841	4.44028e-05	4.35259	61	5230	37	18694
GO:MF	damaged DNA binding	GO:0003684	5.45504e-05	4.2632	66	5230	39	18694
GO:MF	nucleocytoplasmic carrier activity	GO:0140142	5.57337e-05	4.25388	31	5230	23	18694
GO:MF	microtubule binding	GO:0008017	5.79696e-05	4.2368	272	5230	116	18694
GO:MF	transcription coregulator binding	GO:0001221	6.63191e-05	4.17836	64	5230	38	18694
GO:MF	single-stranded RNA binding	GO:0003727	8.08083e-05	4.09254	91	5230	49	18694
GO:MF	catalytic activity	GO:0003824	8.20598e-05	4.08587	5879	5230	1791	18694
GO:MF	ribosome binding	GO:0043022	9.74303e-05	4.01131	60	5230	36	18694
GO:MF	GTPase activity	GO:0003924	0.000107074	3.97032	327	5230	134	18694
GO:MF	small molecule binding	GO:0036094	0.000122237	3.9128	2507	5230	808	18694
GO:MF	transferase activity, transferring phosphorus-containing groups	GO:0016772	0.000144986	3.83867	960	5230	338	18694
GO:MF	nuclear receptor coactivator activity	GO:0030374	0.000170291	3.76881	54	5230	33	18694
GO:MF	core promoter sequence-specific DNA binding	GO:0001046	0.00017222	3.76392	45	5230	29	18694
GO:MF	general transcription initiation factor binding	GO:0140296	0.00017222	3.76392	45	5230	29	18694
GO:MF	GDP binding	GO:0019003	0.000179312	3.74639	73	5230	41	18694
GO:MF	ribonucleoside binding	GO:0032549	0.000182662	3.73835	389	5230	154	18694
GO:MF	nucleoside binding	GO:0001882	0.000183122	3.73726	395	5230	156	18694
GO:MF	hormone receptor binding	GO:0051427	0.000219176	3.65921	184	5230	83	18694
GO:MF	protein C-terminus binding	GO:0008022	0.000235252	3.62847	201	5230	89	18694
GO:MF	ubiquitin binding	GO:0043130	0.000236333	3.62648	76	5230	42	18694
GO:MF	DNA-dependent ATPase activity	GO:0008094	0.00031149	3.50656	55	5230	33	18694
GO:MF	heat shock protein binding	GO:0031072	0.000311977	3.50588	128	5230	62	18694
GO:MF	molecular adaptor activity	GO:0060090	0.000346163	3.46072	321	5230	130	18694
GO:MF	GTP binding	GO:0005525	0.00045184	3.34502	382	5230	150	18694
GO:MF	purine nucleoside binding	GO:0001883	0.000537841	3.26935	389	5230	152	18694
GO:MF	purine ribonucleoside binding	GO:0032550	0.00053895	3.26845	386	5230	151	18694
GO:MF	methylated histone binding	GO:0035064	0.00058974	3.22934	73	5230	40	18694
GO:MF	methylation-dependent protein binding	GO:0140034	0.00058974	3.22934	73	5230	40	18694
GO:MF	enzyme regulator activity	GO:0030234	0.000761215	3.11849	1228	5230	416	18694
GO:MF	translation initiation factor activity	GO:0003743	0.000964741	3.01559	57	5230	33	18694
GO:MF	anion binding	GO:0043168	0.00110423	2.95694	2424	5230	774	18694
GO:MF	cyclin-dependent protein serine/threonine kinase regulator activity	GO:0016538	0.00120904	2.91756	48	5230	29	18694
GO:MF	unfolded protein binding	GO:0051082	0.00135151	2.86918	111	5230	54	18694
GO:MF	carbohydrate derivative binding	GO:0097367	0.00177883	2.74987	2286	5230	731	18694
GO:MF	acetyltransferase activity	GO:0016407	0.00188136	2.72553	104	5230	51	18694
GO:MF	N-acyltransferase activity	GO:0016410	0.00212764	2.6721	107	5230	52	18694
GO:MF	S-adenosylmethionine-dependent methyltransferase activity	GO:0008757	0.00235425	2.62815	162	5230	72	18694
GO:MF	phosphatase binding	GO:0019902	0.00245844	2.60934	199	5230	85	18694
GO:MF	telomeric DNA binding	GO:0042162	0.00349074	2.45708	36	5230	23	18694
GO:MF	nucleotidyltransferase activity	GO:0016779	0.00388369	2.41076	136	5230	62	18694
GO:MF	mitogen-activated protein kinase binding	GO:0051019	0.00471999	2.32606	32	5230	21	18694
GO:MF	nuclear receptor binding	GO:0016922	0.00523894	2.28076	107	5230	51	18694
GO:MF	SUMO binding	GO:0032183	0.00529117	2.27645	14	5230	12	18694
GO:MF	transcription corepressor binding	GO:0001222	0.0054018	2.26746	30	5230	20	18694
GO:MF	histone acetyltransferase binding	GO:0035035	0.00609696	2.21489	28	5230	19	18694
GO:MF	mRNA 3'-UTR AU-rich region binding	GO:0035925	0.00676336	2.16984	26	5230	18	18694
GO:MF	nuclear localization sequence binding	GO:0008139	0.00676336	2.16984	26	5230	18	18694
GO:MF	methyltransferase activity	GO:0008168	0.00705788	2.15133	224	5230	92	18694
GO:MF	RNA polymerase II transcription coregulator binding	GO:0001224	0.00733885	2.13437	24	5230	17	18694
GO:MF	RNA polymerase II core promoter sequence-specific DNA binding	GO:0000979	0.00773772	2.11139	22	5230	16	18694
GO:MF	protein N-terminus binding	GO:0047485	0.00794659	2.09982	111	5230	52	18694
GO:MF	signal sequence binding	GO:0005048	0.00797328	2.09836	49	5230	28	18694
GO:MF	phosphoprotein binding	GO:0051219	0.0081535	2.08866	87	5230	43	18694
GO:MF	protein kinase inhibitor activity	GO:0004860	0.00858415	2.0663	69	5230	36	18694
GO:MF	guanyl nucleotide binding	GO:0019001	0.00860605	2.0652	403	5230	151	18694
GO:MF	guanyl ribonucleotide binding	GO:0032561	0.00860605	2.0652	403	5230	151	18694
GO:MF	transferase activity, transferring one-carbon groups	GO:0016741	0.00900819	2.04536	234	5230	95	18694
GO:MF	cytoskeletal protein binding	GO:0008092	0.0105182	1.97806	995	5230	336	18694
GO:MF	molecular function regulator	GO:0098772	0.0105764	1.97566	2334	5230	737	18694
GO:MF	transition metal ion binding	GO:0046914	0.0145077	1.8384	1110	5230	370	18694
GO:MF	mRNA 5'-UTR binding	GO:0048027	0.0149716	1.82473	27	5230	18	18694
GO:MF	kinase inhibitor activity	GO:0019210	0.0152692	1.81618	73	5230	37	18694
GO:MF	RNA stem-loop binding	GO:0035613	0.0163141	1.78744	13	5230	11	18694
GO:MF	ribosomal large subunit binding	GO:0043023	0.0163141	1.78744	13	5230	11	18694
GO:MF	DNA replication origin binding	GO:0003688	0.0187964	1.72592	23	5230	16	18694
GO:MF	basal transcription machinery binding	GO:0001098	0.0192181	1.71629	71	5230	36	18694
GO:MF	basal RNA polymerase II transcription machinery binding	GO:0001099	0.0192181	1.71629	71	5230	36	18694
GO:MF	vitamin D receptor binding	GO:0042809	0.0196631	1.70635	15	5230	12	18694
GO:MF	SUMO transferase activity	GO:0019789	0.0203362	1.69173	21	5230	15	18694
GO:MF	beta-catenin binding	GO:0008013	0.020716	1.68369	87	5230	42	18694
GO:MF	ribosomal small subunit binding	GO:0043024	0.0211838	1.674	17	5230	13	18694
GO:MF	nucleosomal DNA binding	GO:0031492	0.0226571	1.6448	39	5230	23	18694
GO:MF	DNA-directed 5'-3' RNA polymerase activity	GO:0003899	0.0255259	1.59302	44	5230	25	18694
GO:MF	structural constituent of nuclear pore	GO:0017056	0.0309458	1.5094	28	5230	18	18694
GO:MF	5'-3' RNA polymerase activity	GO:0034062	0.0338041	1.47103	47	5230	26	18694
GO:MF	RNA polymerase activity	GO:0097747	0.0338041	1.47103	47	5230	26	18694
GO:MF	disordered domain specific binding	GO:0097718	0.0338907	1.46992	35	5230	21	18694
GO:MF	protein serine/threonine kinase activity	GO:0004674	0.0351118	1.45455	441	5230	160	18694
GO:MF	histone methyltransferase activity	GO:0042054	0.0408674	1.38862	60	5230	31	18694
GO:MF	protein-macromolecule adaptor activity	GO:0030674	0.0410612	1.38657	257	5230	100	18694
GO:MF	methyl-CpG binding	GO:0008327	0.0417116	1.37974	24	5230	16	18694
GO:MF	histone-lysine N-methyltransferase activity	GO:0018024	0.0422243	1.37444	45	5230	25	18694
GO:MF	steroid hormone receptor binding	GO:0035258	0.0457127	1.33996	84	5230	40	18694
GO:MF	protein phosphatase binding	GO:0019903	0.0457626	1.33949	154	5230	65	18694
GO:MF	RNA helicase activity	GO:0003724	0.0461134	1.33617	76	5230	37	18694
GO:BP	nucleic acid metabolic process	GO:0090304	1.54632e-197	196.811	5247	5028	2304	18092
GO:BP	nucleobase-containing compound metabolic process	GO:0006139	5.20211e-188	187.284	5766	5028	2446	18092
GO:BP	cellular nitrogen compound metabolic process	GO:0034641	1.71091e-179	178.767	6563	5028	2669	18092
GO:BP	RNA metabolic process	GO:0016070	5.35604e-179	178.271	4732	5028	2098	18092
GO:BP	heterocycle metabolic process	GO:0046483	4.63937e-175	174.334	5924	5028	2465	18092
GO:BP	cellular macromolecule metabolic process	GO:0044260	4.07752e-172	171.39	8357	5028	3169	18092
GO:BP	cellular aromatic compound metabolic process	GO:0006725	3.86133e-171	170.413	5977	5028	2472	18092
GO:BP	cellular metabolic process	GO:0044237	4.41808e-168	167.355	10855	5028	3822	18092
GO:BP	nitrogen compound metabolic process	GO:0006807	1.52182e-159	158.818	10057	5028	3597	18092
GO:BP	organic cyclic compound metabolic process	GO:1901360	7.6743e-156	155.115	6218	5028	2508	18092
GO:BP	macromolecule biosynthetic process	GO:0009059	3.84101e-150	149.416	5139	5028	2161	18092
GO:BP	cellular macromolecule biosynthetic process	GO:0034645	3.75482e-148	147.425	5031	5028	2122	18092
GO:BP	primary metabolic process	GO:0044238	1.00287e-145	144.999	10575	5028	3697	18092
GO:BP	macromolecule metabolic process	GO:0043170	1.02696e-138	137.988	9885	5028	3499	18092
GO:BP	cellular nitrogen compound biosynthetic process	GO:0044271	1.96228e-133	132.707	5025	5028	2083	18092
GO:BP	regulation of cellular metabolic process	GO:0031323	2.76849e-132	131.558	6309	5028	2474	18092
GO:BP	regulation of nucleobase-containing compound metabolic process	GO:0019219	4.92313e-130	129.308	4123	5028	1785	18092
GO:BP	gene expression	GO:0010467	1.99197e-127	126.701	6270	5028	2449	18092
GO:BP	regulation of RNA metabolic process	GO:0051252	1.02528e-124	123.989	3850	5028	1682	18092
GO:BP	regulation of primary metabolic process	GO:0080090	2.13356e-124	123.671	6085	5028	2385	18092
GO:BP	organic substance biosynthetic process	GO:1901576	3.70638e-124	123.431	6267	5028	2439	18092
GO:BP	cellular biosynthetic process	GO:0044249	6.10744e-123	122.214	6175	5028	2408	18092
GO:BP	regulation of nitrogen compound metabolic process	GO:0051171	4.67538e-122	121.33	5885	5028	2318	18092
GO:BP	biosynthetic process	GO:0009058	1.75652e-120	119.755	6362	5028	2457	18092
GO:BP	regulation of macromolecule biosynthetic process	GO:0010556	5.15045e-118	117.288	4137	5028	1759	18092
GO:BP	regulation of cellular macromolecule biosynthetic process	GO:2000112	1.02185e-117	116.991	4038	5028	1726	18092
GO:BP	regulation of cellular biosynthetic process	GO:0031326	6.33742e-111	110.198	4310	5028	1796	18092
GO:BP	nucleic acid-templated transcription	GO:0097659	1.1519e-110	109.939	3734	5028	1608	18092
GO:BP	nucleobase-containing compound biosynthetic process	GO:0034654	3.96142e-110	109.402	4211	5028	1762	18092
GO:BP	regulation of metabolic process	GO:0019222	4.81565e-110	109.317	7174	5028	2665	18092
GO:BP	RNA biosynthetic process	GO:0032774	6.38477e-110	109.195	3749	5028	1611	18092
GO:BP	regulation of biosynthetic process	GO:0009889	7.1165e-110	109.148	4397	5028	1821	18092
GO:BP	regulation of macromolecule metabolic process	GO:0060255	8.78909e-110	109.056	6626	5028	2504	18092
GO:BP	transcription, DNA-templated	GO:0006351	8.55384e-108	107.068	3687	5028	1585	18092
GO:BP	heterocycle biosynthetic process	GO:0018130	9.31831e-107	106.031	4277	5028	1774	18092
GO:BP	aromatic compound biosynthetic process	GO:0019438	1.10666e-106	105.956	4287	5028	1777	18092
GO:BP	organic substance metabolic process	GO:0071704	5.37457e-104	103.27	11403	5028	3796	18092
GO:BP	metabolic process	GO:0008152	1.59696e-103	102.797	11998	5028	3944	18092
GO:BP	transcription by RNA polymerase II	GO:0006366	1.48166e-99	98.8293	2735	5028	1243	18092
GO:BP	organic cyclic compound biosynthetic process	GO:1901362	1.09816e-98	97.9593	4449	5028	1806	18092
GO:BP	regulation of nucleic acid-templated transcription	GO:1903506	2.94984e-98	97.5302	3564	5028	1519	18092
GO:BP	regulation of RNA biosynthetic process	GO:2001141	5.10278e-98	97.2922	3569	5028	1520	18092
GO:BP	regulation of transcription, DNA-templated	GO:0006355	3.48728e-97	96.4575	3494	5028	1493	18092
GO:BP	regulation of gene expression	GO:0010468	9.58171e-96	95.0186	5162	5028	2020	18092
GO:BP	regulation of transcription by RNA polymerase II	GO:0006357	3.22943e-88	87.4909	2571	5028	1158	18092
GO:BP	mRNA metabolic process	GO:0016071	1.65314e-86	85.7817	877	5028	521	18092
GO:BP	cell cycle	GO:0007049	9.64108e-80	79.0159	1914	5028	906	18092
GO:BP	RNA processing	GO:0006396	1.9538e-72	71.7091	968	5028	534	18092
GO:BP	organelle organization	GO:0006996	1.82944e-70	69.7377	4115	5028	1613	18092
GO:BP	positive regulation of cellular metabolic process	GO:0031325	8.14401e-65	64.0892	3361	5028	1354	18092
GO:BP	cellular protein metabolic process	GO:0044267	7.74403e-64	63.111	5225	5028	1932	18092
GO:BP	positive regulation of nitrogen compound metabolic process	GO:0051173	1.34124e-63	62.8725	3151	5028	1282	18092
GO:BP	positive regulation of nucleobase-containing compound metabolic process	GO:0045935	6.36329e-63	62.1963	1949	5028	876	18092
GO:BP	cellular response to stress	GO:0033554	4.56626e-62	61.3404	2126	5028	935	18092
GO:BP	mitotic cell cycle	GO:0000278	5.49373e-61	60.2601	1069	5028	551	18092
GO:BP	positive regulation of macromolecule biosynthetic process	GO:0010557	2.18679e-60	59.6602	1917	5028	858	18092
GO:BP	chromosome organization	GO:0051276	2.80337e-60	59.5523	1261	5028	622	18092
GO:BP	cellular component organization or biogenesis	GO:0071840	4.57464e-60	59.3396	6767	5028	2374	18092
GO:BP	positive regulation of RNA metabolic process	GO:0051254	2.05619e-59	58.6869	1776	5028	806	18092
GO:BP	positive regulation of macromolecule metabolic process	GO:0010604	1.2434e-58	57.9054	3541	5028	1391	18092
GO:BP	cell cycle process	GO:0022402	4.95692e-58	57.3048	1447	5028	685	18092
GO:BP	protein modification by small protein conjugation or removal	GO:0070647	2.34166e-57	56.6305	1185	5028	587	18092
GO:BP	mRNA processing	GO:0006397	1.1917e-56	55.9238	535	5028	327	18092
GO:BP	RNA splicing	GO:0008380	2.79059e-54	53.5543	459	5028	290	18092
GO:BP	positive regulation of cellular biosynthetic process	GO:0031328	4.32045e-54	53.3645	2035	5028	881	18092
GO:BP	positive regulation of metabolic process	GO:0009893	9.08621e-54	53.0416	3859	5028	1474	18092
GO:BP	negative regulation of nucleobase-containing compound metabolic process	GO:0045934	1.07667e-53	52.9679	1615	5028	734	18092
GO:BP	mitotic cell cycle process	GO:1903047	2.27012e-53	52.644	921	5028	478	18092
GO:BP	negative regulation of RNA metabolic process	GO:0051253	6.67939e-53	52.1753	1511	5028	695	18092
GO:BP	positive regulation of biosynthetic process	GO:0009891	1.21274e-52	51.9162	2071	5028	889	18092
GO:BP	cellular macromolecule catabolic process	GO:0044265	4.06438e-52	51.391	1237	5028	594	18092
GO:BP	negative regulation of metabolic process	GO:0009892	3.00327e-51	50.5224	3539	5028	1364	18092
GO:BP	negative regulation of macromolecule metabolic process	GO:0010605	3.35765e-51	50.474	3297	5028	1287	18092
GO:BP	regulation of cell cycle	GO:0051726	9.17204e-51	50.0375	1246	5028	594	18092
GO:BP	positive regulation of nucleic acid-templated transcription	GO:1903508	1.3805e-50	49.86	1679	5028	748	18092
GO:BP	RNA splicing, via transesterification reactions	GO:0000375	1.71448e-50	49.7659	365	5028	242	18092
GO:BP	positive regulation of RNA biosynthetic process	GO:1902680	1.84119e-50	49.7349	1680	5028	748	18092
GO:BP	macromolecule modification	GO:0043412	2.21615e-50	49.6544	4245	5028	1581	18092
GO:BP	RNA splicing, via transesterification reactions with bulged adenosine as nucleophile	GO:0000377	2.53379e-49	48.5962	362	5028	239	18092
GO:BP	mRNA splicing, via spliceosome	GO:0000398	2.53379e-49	48.5962	362	5028	239	18092
GO:BP	cellular component organization	GO:0016043	1.30464e-48	47.8845	6576	5028	2270	18092
GO:BP	negative regulation of cellular metabolic process	GO:0031324	2.50199e-48	47.6017	2794	5028	1115	18092
GO:BP	protein modification by small protein conjugation	GO:0032446	7.30779e-48	47.1362	976	5028	487	18092
GO:BP	protein modification process	GO:0036211	1.07478e-47	46.9687	4027	5028	1503	18092
GO:BP	cellular protein modification process	GO:0006464	1.07478e-47	46.9687	4027	5028	1503	18092
GO:BP	negative regulation of nitrogen compound metabolic process	GO:0051172	3.3047e-47	46.4809	2585	5028	1043	18092
GO:BP	positive regulation of transcription, DNA-templated	GO:0045893	3.68038e-47	46.4341	1592	5028	708	18092
GO:BP	negative regulation of macromolecule biosynthetic process	GO:0010558	7.80396e-47	46.1077	1704	5028	746	18092
GO:BP	viral process	GO:0016032	8.46787e-47	46.0722	940	5028	471	18092
GO:BP	negative regulation of nucleic acid-templated transcription	GO:1903507	5.13027e-46	45.2899	1405	5028	639	18092
GO:BP	negative regulation of cellular macromolecule biosynthetic process	GO:2000113	5.14629e-46	45.2885	1656	5028	727	18092
GO:BP	negative regulation of RNA biosynthetic process	GO:1902679	9.37689e-46	45.0279	1407	5028	639	18092
GO:BP	negative regulation of gene expression	GO:0010629	2.41683e-45	44.6168	2516	5028	1014	18092
GO:BP	macromolecule catabolic process	GO:0009057	3.9433e-45	44.4041	1477	5028	662	18092
GO:BP	cellular response to DNA damage stimulus	GO:0006974	1.02226e-44	43.9904	889	5028	447	18092
GO:BP	negative regulation of biological process	GO:0048519	2.98341e-44	43.5253	5833	5028	2033	18092
GO:BP	negative regulation of transcription, DNA-templated	GO:0045892	3.03349e-44	43.5181	1365	5028	620	18092
GO:BP	negative regulation of cellular biosynthetic process	GO:0031327	3.12766e-44	43.5048	1773	5028	762	18092
GO:BP	regulation of mRNA metabolic process	GO:1903311	3.2912e-44	43.4826	356	5028	229	18092
GO:BP	negative regulation of biosynthetic process	GO:0009890	1.72451e-43	42.7633	1806	5028	771	18092
GO:BP	protein metabolic process	GO:0019538	2.28527e-43	42.6411	5806	5028	2021	18092
GO:BP	intracellular transport	GO:0046907	1.75867e-42	41.7548	1777	5028	758	18092
GO:BP	cellular macromolecule localization	GO:0070727	1.93677e-42	41.7129	2035	5028	845	18092
GO:BP	positive regulation of cellular process	GO:0048522	2.46735e-42	41.6078	5863	5028	2033	18092
GO:BP	biological process involved in symbiotic interaction	GO:0044403	4.11446e-42	41.3857	996	5028	481	18092
GO:BP	cellular protein localization	GO:0034613	4.88613e-42	41.311	2024	5028	840	18092
GO:BP	cell cycle phase transition	GO:0044770	1.2725e-40	39.8953	658	5028	349	18092
GO:BP	negative regulation of cellular process	GO:0048523	1.34631e-40	39.8709	5208	5028	1831	18092
GO:BP	protein ubiquitination	GO:0016567	2.96273e-40	39.5283	895	5028	439	18092
GO:BP	protein localization to organelle	GO:0033365	3.13348e-40	39.504	1014	5028	483	18092
GO:BP	mitotic cell cycle phase transition	GO:0044772	6.2245e-40	39.2059	611	5028	329	18092
GO:BP	negative regulation of transcription by RNA polymerase II	GO:0000122	2.0673e-38	37.6846	961	5028	459	18092
GO:BP	positive regulation of gene expression	GO:0010628	4.38931e-38	37.3576	2396	5028	949	18092
GO:BP	cell division	GO:0051301	5.48262e-38	37.261	626	5028	331	18092
GO:BP	positive regulation of transcription by RNA polymerase II	GO:0045944	1.55367e-36	35.8086	1276	5028	567	18092
GO:BP	regulation of cell cycle process	GO:0010564	2.89067e-36	35.539	808	5028	397	18092
GO:BP	protein localization	GO:0008104	4.00913e-35	34.3969	2789	5028	1064	18092
GO:BP	mRNA catabolic process	GO:0006402	1.30337e-34	33.8849	386	5028	227	18092
GO:BP	regulation of catabolic process	GO:0009894	2.24324e-34	33.6491	1045	5028	479	18092
GO:BP	cellular component biogenesis	GO:0044085	2.16177e-33	32.6652	3276	5028	1210	18092
GO:BP	RNA catabolic process	GO:0006401	2.66544e-33	32.5742	425	5028	241	18092
GO:BP	positive regulation of biological process	GO:0048518	3.9474e-33	32.4037	6466	5028	2163	18092
GO:BP	modification-dependent macromolecule catabolic process	GO:0043632	1.73689e-32	31.7602	675	5028	338	18092
GO:BP	regulation of mitotic cell cycle	GO:0007346	9.54427e-32	31.0203	627	5028	318	18092
GO:BP	protein-containing complex subunit organization	GO:0043933	1.44529e-31	30.84	1974	5028	787	18092
GO:BP	intracellular protein transport	GO:0006886	1.48374e-31	30.8286	1195	5028	524	18092
GO:BP	ubiquitin-dependent protein catabolic process	GO:0006511	4.11953e-31	30.3852	657	5028	328	18092
GO:BP	modification-dependent protein catabolic process	GO:0019941	7.87902e-31	30.1035	664	5028	330	18092
GO:BP	ribonucleoprotein complex biogenesis	GO:0022613	1.49599e-30	29.8251	445	5028	244	18092
GO:BP	covalent chromatin modification	GO:0016569	1.94516e-30	29.711	488	5028	261	18092
GO:BP	chromatin organization	GO:0006325	1.22714e-29	28.9111	831	5028	389	18092
GO:BP	organonitrogen compound metabolic process	GO:1901564	1.37616e-29	28.8613	6780	5028	2234	18092
GO:BP	regulation of cellular catabolic process	GO:0031329	1.62958e-29	28.7879	876	5028	405	18092
GO:BP	histone modification	GO:0016570	3.07347e-29	28.5124	474	5028	253	18092
GO:BP	cellular localization	GO:0051641	3.75915e-29	28.4249	3562	5028	1279	18092
GO:BP	negative regulation of cell cycle	GO:0045786	7.00435e-29	28.1546	647	5028	319	18092
GO:BP	macromolecule localization	GO:0033036	2.78909e-28	27.5545	3238	5028	1175	18092
GO:BP	DNA metabolic process	GO:0006259	3.1642e-28	27.4997	967	5028	434	18092
GO:BP	proteasome-mediated ubiquitin-dependent protein catabolic process	GO:0043161	5.05259e-28	27.2965	435	5028	235	18092
GO:BP	signal transduction by p53 class mediator	GO:0072331	5.66656e-28	27.2467	272	5028	167	18092
GO:BP	proteolysis involved in cellular protein catabolic process	GO:0051603	7.09664e-28	27.1489	756	5028	357	18092
GO:BP	cellular protein catabolic process	GO:0044257	2.78966e-27	26.5544	818	5028	378	18092
GO:BP	cellular process	GO:0009987	3.26788e-27	26.4857	17165	5028	4912	18092
GO:BP	regulation of protein metabolic process	GO:0051246	3.56101e-27	26.4484	2722	5028	1009	18092
GO:BP	proteasomal protein catabolic process	GO:0010498	9.63626e-27	26.0161	495	5028	256	18092
GO:BP	establishment of protein localization	GO:0045184	1.04796e-26	25.9797	2044	5028	791	18092
GO:BP	nucleocytoplasmic transport	GO:0006913	1.11951e-26	25.951	360	5028	202	18092
GO:BP	peptidyl-lysine modification	GO:0018205	1.25734e-26	25.9005	412	5028	223	18092
GO:BP	regulation of mitotic cell cycle phase transition	GO:1901990	1.43486e-26	25.8432	450	5028	238	18092
GO:BP	nuclear transport	GO:0051169	1.4874e-26	25.8276	363	5028	203	18092
GO:BP	regulation of cell cycle phase transition	GO:1901987	1.54365e-26	25.8115	491	5028	254	18092
GO:BP	regulation of cellular protein metabolic process	GO:0032268	1.59137e-26	25.7982	2563	5028	956	18092
GO:BP	regulation of mRNA processing	GO:0050684	1.59365e-26	25.7976	159	5028	113	18092
GO:BP	translation	GO:0006412	1.61493e-26	25.7918	763	5028	356	18092
GO:BP	protein catabolic process	GO:0030163	2.69261e-26	25.5698	983	5028	434	18092
GO:BP	regulation of cellular process	GO:0050794	6.09377e-26	25.2151	11531	5028	3526	18092
GO:BP	RNA localization	GO:0006403	7.85366e-26	25.1049	241	5028	150	18092
GO:BP	peptide biosynthetic process	GO:0043043	5.04031e-25	24.2975	788	5028	361	18092
GO:BP	regulation of organelle organization	GO:0033043	6.18386e-25	24.2087	1224	5028	513	18092
GO:BP	nuclear export	GO:0051168	1.40649e-24	23.8519	205	5028	132	18092
GO:BP	regulation of RNA splicing	GO:0043484	3.53893e-24	23.4511	161	5028	111	18092
GO:BP	protein transport	GO:0015031	6.02988e-24	23.2197	1946	5028	748	18092
GO:BP	RNA transport	GO:0050658	7.7902e-24	23.1085	203	5028	130	18092
GO:BP	nucleic acid transport	GO:0050657	7.7902e-24	23.1085	203	5028	130	18092
GO:BP	DNA repair	GO:0006281	1.30691e-23	22.8838	577	5028	280	18092
GO:BP	establishment of RNA localization	GO:0051236	1.33988e-23	22.8729	206	5028	131	18092
GO:BP	regulation of chromosome organization	GO:0033044	1.62433e-23	22.7893	280	5028	163	18092
GO:BP	protein polyubiquitination	GO:0000209	2.79314e-23	22.5539	344	5028	189	18092
GO:BP	cellular catabolic process	GO:0044248	4.85576e-23	22.3137	2350	5028	873	18092
GO:BP	negative regulation of cell cycle process	GO:0010948	7.54838e-23	22.1221	366	5028	197	18092
GO:BP	nucleobase-containing compound catabolic process	GO:0034655	7.62578e-23	22.1177	566	5028	274	18092
GO:BP	regulation of cellular response to stress	GO:0080135	1.08491e-22	21.9646	731	5028	334	18092
GO:BP	negative regulation of mitotic cell cycle	GO:0045930	1.10595e-22	21.9563	337	5028	185	18092
GO:BP	negative regulation of mitotic cell cycle phase transition	GO:1901991	4.02036e-22	21.3957	255	5028	150	18092
GO:BP	regulation of biological process	GO:0050789	4.32008e-22	21.3645	12145	5028	3666	18092
GO:BP	regulation of cellular component organization	GO:0051128	7.41297e-22	21.13	2431	5028	893	18092
GO:BP	cellular component assembly	GO:0022607	1.24413e-21	20.9051	3030	5028	1078	18092
GO:BP	chromosome segregation	GO:0007059	1.41359e-21	20.8497	330	5028	180	18092
GO:BP	sister chromatid segregation	GO:0000819	2.34247e-21	20.6303	189	5028	120	18092
GO:BP	DNA replication	GO:0006260	2.43705e-21	20.6131	287	5028	162	18092
GO:BP	peptide transport	GO:0015833	3.35383e-21	20.4745	1989	5028	750	18092
GO:BP	nuclear-transcribed mRNA catabolic process	GO:0000956	4.82113e-21	20.3169	215	5028	131	18092
GO:BP	protein export from nucleus	GO:0006611	6.36943e-21	20.1959	186	5028	118	18092
GO:BP	regulation of mRNA catabolic process	GO:0061013	1.07483e-20	19.9687	214	5028	130	18092
GO:BP	establishment of protein localization to organelle	GO:0072594	1.09156e-20	19.962	589	5028	277	18092
GO:BP	protein-containing complex assembly	GO:0065003	1.24816e-20	19.9037	1689	5028	651	18092
GO:BP	negative regulation of cell cycle phase transition	GO:1901988	1.84479e-20	19.7341	274	5028	155	18092
GO:BP	viral gene expression	GO:0019080	2.40899e-20	19.6182	197	5028	122	18092
GO:BP	heterocycle catabolic process	GO:0046700	3.62447e-20	19.4408	601	5028	280	18092
GO:BP	mitotic nuclear division	GO:0140014	4.07043e-20	19.3904	300	5028	165	18092
GO:BP	regulation of protein modification process	GO:0031399	6.2812e-20	19.202	1692	5028	649	18092
GO:BP	establishment of localization in cell	GO:0051649	8.15296e-20	19.0887	2840	5028	1010	18092
GO:BP	amide biosynthetic process	GO:0043604	1.19762e-19	18.9217	928	5028	394	18092
GO:BP	cellular nitrogen compound catabolic process	GO:0044270	1.69435e-19	18.771	606	5028	280	18092
GO:BP	amide transport	GO:0042886	2.08236e-19	18.6814	2024	5028	753	18092
GO:BP	cell cycle checkpoint	GO:0000075	3.11691e-19	18.5063	222	5028	131	18092
GO:BP	peptide metabolic process	GO:0006518	3.2975e-19	18.4818	941	5028	397	18092
GO:BP	mitotic sister chromatid segregation	GO:0000070	4.29407e-19	18.3671	161	5028	104	18092
GO:BP	regulation of RNA stability	GO:0043487	1.21235e-18	17.9164	201	5028	121	18092
GO:BP	regulation of mRNA stability	GO:0043488	1.38709e-18	17.8579	192	5028	117	18092
GO:BP	G1/S transition of mitotic cell cycle	GO:0000082	1.62677e-18	17.7887	288	5028	157	18092
GO:BP	regulation of mRNA splicing, via spliceosome	GO:0048024	1.70719e-18	17.7677	120	5028	84	18092
GO:BP	cell cycle G1/S phase transition	GO:0044843	2.5861e-18	17.5874	314	5028	167	18092
GO:BP	cell cycle G2/M phase transition	GO:0044839	3.98312e-18	17.3998	280	5028	153	18092
GO:BP	viral transcription	GO:0019083	4.07104e-18	17.3903	180	5028	111	18092
GO:BP	mRNA transport	GO:0051028	7.5064e-18	17.1246	154	5028	99	18092
GO:BP	regulation of protein modification by small protein conjugation or removal	GO:1903320	7.51183e-18	17.1243	247	5028	139	18092
GO:BP	RNA export from nucleus	GO:0006405	1.51876e-17	16.8185	144	5028	94	18092
GO:BP	aromatic compound catabolic process	GO:0019439	1.86065e-17	16.7303	622	5028	280	18092
GO:BP	protein modification by small protein removal	GO:0070646	2.39307e-17	16.621	309	5028	163	18092
GO:BP	catabolic process	GO:0009056	3.31723e-17	16.4792	2746	5028	967	18092
GO:BP	DNA damage response, signal transduction by p53 class mediator	GO:0030330	3.40071e-17	16.4684	111	5028	78	18092
GO:BP	ribosome biogenesis	GO:0042254	4.6281e-17	16.3346	308	5028	162	18092
GO:BP	regulation of signal transduction by p53 class mediator	GO:1901796	4.87349e-17	16.3122	184	5028	111	18092
GO:BP	G2/M transition of mitotic cell cycle	GO:0000086	5.95252e-17	16.2253	261	5028	143	18092
GO:BP	protein localization to nucleus	GO:0034504	1.45709e-16	15.8365	298	5028	157	18092
GO:BP	mitotic cell cycle checkpoint	GO:0007093	3.95281e-16	15.4031	169	5028	103	18092
GO:BP	ribonucleoprotein complex export from nucleus	GO:0071426	4.016e-16	15.3962	131	5028	86	18092
GO:BP	biological regulation	GO:0065007	5.3068e-16	15.2752	12801	5028	3800	18092
GO:BP	regulation of transferase activity	GO:0051338	5.48336e-16	15.261	1046	5028	421	18092
GO:BP	ribonucleoprotein complex localization	GO:0071166	8.39835e-16	15.0758	132	5028	86	18092
GO:BP	positive regulation of cell cycle	GO:0045787	1.25889e-15	14.9	408	5028	197	18092
GO:BP	signal transduction in response to DNA damage	GO:0042770	1.29606e-15	14.8874	137	5028	88	18092
GO:BP	protein deubiquitination	GO:0016579	1.64485e-15	14.7839	291	5028	152	18092
GO:BP	nuclear division	GO:0000280	2.87126e-15	14.5419	451	5028	212	18092
GO:BP	positive regulation of protein metabolic process	GO:0051247	3.84317e-15	14.4153	1578	5028	591	18092
GO:BP	organic substance catabolic process	GO:1901575	3.96456e-15	14.4018	2271	5028	809	18092
GO:BP	positive regulation of organelle organization	GO:0010638	5.00708e-15	14.3004	620	5028	272	18092
GO:BP	DNA integrity checkpoint	GO:0031570	5.18871e-15	14.2849	164	5028	99	18092
GO:BP	regulation of cell cycle G2/M phase transition	GO:1902749	6.09916e-15	14.2147	219	5028	122	18092
GO:BP	nuclear chromosome segregation	GO:0098813	6.93393e-15	14.159	269	5028	142	18092
GO:BP	organic cyclic compound catabolic process	GO:1901361	7.37708e-15	14.1321	650	5028	282	18092
GO:BP	organelle fission	GO:0048285	1.33148e-14	13.8757	500	5028	228	18092
GO:BP	regulation of intracellular signal transduction	GO:1902531	1.39218e-14	13.8563	1864	5028	679	18092
GO:BP	apoptotic process	GO:0006915	1.58996e-14	13.7986	2018	5028	727	18092
GO:BP	nitrogen compound transport	GO:0071705	1.72376e-14	13.7635	2347	5028	829	18092
GO:BP	mRNA 3'-end processing	GO:0031124	1.84763e-14	13.7334	108	5028	73	18092
GO:BP	positive regulation of cellular protein metabolic process	GO:0032270	2.53278e-14	13.5964	1490	5028	559	18092
GO:BP	translational initiation	GO:0006413	2.57692e-14	13.5889	200	5028	113	18092
GO:BP	ncRNA metabolic process	GO:0034660	2.62127e-14	13.5815	494	5028	225	18092
GO:BP	mRNA-containing ribonucleoprotein complex export from nucleus	GO:0071427	3.23827e-14	13.4897	113	5028	75	18092
GO:BP	mRNA export from nucleus	GO:0006406	3.23827e-14	13.4897	113	5028	75	18092
GO:BP	positive regulation of chromosome organization	GO:2001252	4.44096e-14	13.3525	170	5028	100	18092
GO:BP	DNA damage checkpoint	GO:0000077	5.34368e-14	13.2722	154	5028	93	18092
GO:BP	protein acetylation	GO:0006473	5.71043e-14	13.2433	204	5028	114	18092
GO:BP	regulation of G2/M transition of mitotic cell cycle	GO:0010389	7.09297e-14	13.1492	202	5028	113	18092
GO:BP	ribonucleoprotein complex subunit organization	GO:0071826	7.09297e-14	13.1492	202	5028	113	18092
GO:BP	peptidyl-lysine acetylation	GO:0018394	7.79402e-14	13.1082	171	5028	100	18092
GO:BP	positive regulation of cell cycle process	GO:0090068	1.43793e-13	12.8423	310	5028	155	18092
GO:BP	histone acetylation	GO:0016573	1.44726e-13	12.8395	158	5028	94	18092
GO:BP	protein-containing complex disassembly	GO:0032984	1.60857e-13	12.7936	334	5028	164	18092
GO:BP	nucleobase-containing compound transport	GO:0015931	1.62739e-13	12.7885	274	5028	141	18092
GO:BP	internal peptidyl-lysine acetylation	GO:0018393	1.73653e-13	12.7603	163	5028	96	18092
GO:BP	peptidyl-amino acid modification	GO:0018193	1.93779e-13	12.7127	1313	5028	498	18092
GO:BP	regulation of translation	GO:0006417	2.56645e-13	12.5907	463	5028	211	18092
GO:BP	RNA 3'-end processing	GO:0031123	2.5799e-13	12.5884	159	5028	94	18092
GO:BP	ribonucleoprotein complex assembly	GO:0022618	2.78083e-13	12.5558	195	5028	109	18092
GO:BP	regulation of cellular amide metabolic process	GO:0034248	3.24868e-13	12.4883	531	5028	235	18092
GO:BP	cellular protein-containing complex assembly	GO:0034622	3.27958e-13	12.4842	1110	5028	431	18092
GO:BP	internal protein amino acid acetylation	GO:0006475	5.31844e-13	12.2742	165	5028	96	18092
GO:BP	alternative mRNA splicing, via spliceosome	GO:0000380	5.73925e-13	12.2411	89	5028	62	18092
GO:BP	intracellular signal transduction	GO:0035556	6.01555e-13	12.2207	2868	5028	979	18092
GO:BP	regulation of protein ubiquitination	GO:0031396	6.5357e-13	12.1847	214	5028	116	18092
GO:BP	response to ionizing radiation	GO:0010212	1.22455e-12	11.912	150	5028	89	18092
GO:BP	positive regulation of catabolic process	GO:0009896	1.42807e-12	11.8452	469	5028	211	18092
GO:BP	organelle localization	GO:0051640	1.8784e-12	11.7262	676	5028	283	18092
GO:BP	ncRNA processing	GO:0034470	1.88053e-12	11.7257	398	5028	185	18092
GO:BP	regulation of response to DNA damage stimulus	GO:2001020	1.92266e-12	11.7161	234	5028	123	18092
GO:BP	regulation of DNA-templated transcription in response to stress	GO:0043620	2.80447e-12	11.5521	117	5028	74	18092
GO:BP	cellular component disassembly	GO:0022411	3.15047e-12	11.5016	574	5028	247	18092
GO:BP	positive regulation of cellular component organization	GO:0051130	3.41123e-12	11.4671	1182	5028	450	18092
GO:BP	cellular amide metabolic process	GO:0043603	3.88971e-12	11.4101	1223	5028	463	18092
GO:BP	mitotic DNA integrity checkpoint	GO:0044774	4.46701e-12	11.35	111	5028	71	18092
GO:BP	posttranscriptional regulation of gene expression	GO:0010608	4.69314e-12	11.3285	897	5028	356	18092
GO:BP	regulation of phosphorus metabolic process	GO:0051174	4.83655e-12	11.3155	1661	5028	602	18092
GO:BP	spindle organization	GO:0007051	5.87035e-12	11.2313	189	5028	104	18092
GO:BP	regulation of phosphate metabolic process	GO:0019220	6.52837e-12	11.1852	1660	5028	601	18092
GO:BP	regulation of cellular protein localization	GO:1903827	6.75185e-12	11.1706	580	5028	248	18092
GO:BP	negative regulation of protein modification process	GO:0031400	7.14693e-12	11.1459	586	5028	250	18092
GO:BP	positive regulation of cellular catabolic process	GO:0031331	7.93483e-12	11.1005	400	5028	184	18092
GO:BP	protein acylation	GO:0043543	1.1498e-11	10.9394	246	5028	126	18092
GO:BP	macromolecule methylation	GO:0043414	3.55642e-11	10.449	323	5028	154	18092
GO:BP	autophagy	GO:0006914	4.87455e-11	10.3121	545	5028	233	18092
GO:BP	process utilizing autophagic mechanism	GO:0061919	4.87455e-11	10.3121	545	5028	233	18092
GO:BP	rRNA processing	GO:0006364	5.09112e-11	10.2932	224	5028	116	18092
GO:BP	phosphorylation	GO:0016310	5.64558e-11	10.2483	2157	5028	750	18092
GO:BP	regulation of DNA metabolic process	GO:0051052	6.0679e-11	10.217	371	5028	171	18092
GO:BP	protein sumoylation	GO:0016925	6.25146e-11	10.204	82	5028	56	18092
GO:BP	regulation of phosphorylation	GO:0042325	6.31336e-11	10.1997	1448	5028	529	18092
GO:BP	regulation of chromatin organization	GO:1902275	7.32739e-11	10.1351	202	5028	107	18092
GO:BP	regulation of alternative mRNA splicing, via spliceosome	GO:0000381	7.39597e-11	10.131	78	5028	54	18092
GO:BP	mitotic DNA damage checkpoint	GO:0044773	7.64311e-11	10.1167	104	5028	66	18092
GO:BP	regulation of transcription from RNA polymerase II promoter in response to stress	GO:0043618	9.08577e-11	10.0416	111	5028	69	18092
GO:BP	rRNA metabolic process	GO:0016072	1.27036e-10	9.89607	234	5028	119	18092
GO:BP	regulation of signal transduction	GO:0009966	1.33789e-10	9.87358	3207	5028	1065	18092
GO:BP	regulation of cellular response to heat	GO:1900034	1.70574e-10	9.76809	79	5028	54	18092
GO:BP	regulation of cellular localization	GO:0060341	1.71882e-10	9.76477	868	5028	340	18092
GO:BP	microtubule cytoskeleton organization involved in mitosis	GO:1902850	2.20302e-10	9.65698	150	5028	85	18092
GO:BP	positive regulation of protein modification by small protein conjugation or removal	GO:1903322	2.45624e-10	9.60973	143	5028	82	18092
GO:BP	regulation of response to stress	GO:0080134	2.60312e-10	9.58451	1455	5028	528	18092
GO:BP	microtubule cytoskeleton organization	GO:0000226	3.04492e-10	9.51642	617	5028	255	18092
GO:BP	translational termination	GO:0006415	3.43371e-10	9.46424	104	5028	65	18092
GO:BP	regulation of chromosome segregation	GO:0051983	3.4399e-10	9.46345	82	5028	55	18092
GO:BP	spindle assembly	GO:0051225	4.10448e-10	9.38674	118	5028	71	18092
GO:BP	histone methylation	GO:0016571	4.55193e-10	9.3418	149	5028	84	18092
GO:BP	nuclear-transcribed mRNA catabolic process, nonsense-mediated decay	GO:0000184	5.03206e-10	9.29825	123	5028	73	18092
GO:BP	methylation	GO:0032259	8.75935e-10	9.05753	383	5028	172	18092
GO:BP	positive regulation of cellular protein localization	GO:1903829	9.22182e-10	9.03518	306	5028	144	18092
GO:BP	organonitrogen compound biosynthetic process	GO:1901566	1.06002e-09	8.97469	1854	5028	649	18092
GO:BP	macroautophagy	GO:0016236	1.10035e-09	8.95847	312	5028	146	18092
GO:BP	regulation of kinase activity	GO:0043549	1.208e-09	8.91793	931	5028	357	18092
GO:BP	regulation of catalytic activity	GO:0050790	1.26939e-09	8.89641	2428	5028	824	18092
GO:BP	regulation of protein stability	GO:0031647	1.45324e-09	8.83766	302	5028	142	18092
GO:BP	DNA-dependent DNA replication	GO:0006261	1.7211e-09	8.76419	164	5028	89	18092
GO:BP	chordate embryonic development	GO:0043009	2.23442e-09	8.65084	671	5028	270	18092
GO:BP	embryo development ending in birth or egg hatching	GO:0009792	2.27304e-09	8.64339	689	5028	276	18092
GO:BP	cellular response to heat	GO:0034605	2.33896e-09	8.63098	121	5028	71	18092
GO:BP	positive regulation of mRNA metabolic process	GO:1903313	2.81439e-09	8.55062	87	5028	56	18092
GO:BP	DNA-templated transcription, elongation	GO:0006354	3.48446e-09	8.45786	117	5028	69	18092
GO:BP	apoptotic signaling pathway	GO:0097190	3.70585e-09	8.43111	620	5028	252	18092
GO:BP	regulation of sister chromatid segregation	GO:0033045	4.0645e-09	8.39099	66	5028	46	18092
GO:BP	regulation of histone modification	GO:0031056	4.19212e-09	8.37757	156	5028	85	18092
GO:BP	in utero embryonic development	GO:0001701	4.53828e-09	8.34311	406	5028	178	18092
GO:BP	programmed cell death	GO:0012501	5.47341e-09	8.26174	2172	5028	742	18092
GO:BP	protein localization to endoplasmic reticulum	GO:0070972	6.31926e-09	8.19933	147	5028	81	18092
GO:BP	regulation of intracellular transport	GO:0032386	6.72227e-09	8.17248	368	5028	164	18092
GO:BP	mitochondrion organization	GO:0007005	7.1976e-09	8.14281	570	5028	234	18092
GO:BP	translational elongation	GO:0006414	7.4789e-09	8.12616	140	5028	78	18092
GO:BP	anaphase-promoting complex-dependent catabolic process	GO:0031145	7.65765e-09	8.1159	84	5028	54	18092
GO:BP	cellular protein complex disassembly	GO:0043624	8.89284e-09	8.05096	227	5028	112	18092
GO:BP	cell death	GO:0008219	9.32133e-09	8.03052	2322	5028	786	18092
GO:BP	G1 DNA damage checkpoint	GO:0044783	9.47374e-09	8.02348	67	5028	46	18092
GO:BP	establishment of organelle localization	GO:0051656	9.96936e-09	8.00133	452	5028	193	18092
GO:BP	regulation of protein kinase activity	GO:0045859	9.98912e-09	8.00047	821	5028	317	18092
GO:BP	protein methylation	GO:0006479	1.06758e-08	7.9716	191	5028	98	18092
GO:BP	protein stabilization	GO:0050821	1.06758e-08	7.9716	191	5028	98	18092
GO:BP	protein alkylation	GO:0008213	1.06758e-08	7.9716	191	5028	98	18092
GO:BP	regulation of hematopoietic progenitor cell differentiation	GO:1901532	1.11206e-08	7.95387	89	5028	56	18092
GO:BP	positive regulation of protein modification process	GO:0031401	1.15407e-08	7.93777	1091	5028	404	18092
GO:BP	phosphorus metabolic process	GO:0006793	1.20278e-08	7.91982	3125	5028	1026	18092
GO:BP	organonitrogen compound catabolic process	GO:1901565	1.23381e-08	7.90875	1363	5028	490	18092
GO:BP	mitochondrial gene expression	GO:0140053	1.2989e-08	7.88642	166	5028	88	18092
GO:BP	signal transduction involved in cell cycle checkpoint	GO:0072395	1.33783e-08	7.8736	76	5028	50	18092
GO:BP	response to endoplasmic reticulum stress	GO:0034976	1.34515e-08	7.87123	301	5028	139	18092
GO:BP	viral life cycle	GO:0019058	1.37631e-08	7.86128	351	5028	157	18092
GO:BP	regulation of molecular function	GO:0065009	1.42642e-08	7.84575	2969	5028	979	18092
GO:BP	histone lysine methylation	GO:0034968	1.82349e-08	7.7391	120	5028	69	18092
GO:BP	cellular response to organic substance	GO:0071310	2.01591e-08	7.69553	2812	5028	931	18092
GO:BP	protein localization to chromosome	GO:0034502	2.14876e-08	7.66781	90	5028	56	18092
GO:BP	phosphate-containing compound metabolic process	GO:0006796	2.15944e-08	7.66566	3098	5028	1016	18092
GO:BP	establishment of protein localization to endoplasmic reticulum	GO:0072599	2.24431e-08	7.64892	118	5028	68	18092
GO:BP	mitotic G1 DNA damage checkpoint	GO:0031571	2.36324e-08	7.62649	66	5028	45	18092
GO:BP	regulation of chromosome separation	GO:1905818	2.36324e-08	7.62649	66	5028	45	18092
GO:BP	nuclear-transcribed mRNA catabolic process, deadenylation-dependent decay	GO:0000288	2.41479e-08	7.61712	79	5028	51	18092
GO:BP	Wnt signaling pathway	GO:0016055	2.65728e-08	7.57556	532	5028	219	18092
GO:BP	negative regulation of G1/S transition of mitotic cell cycle	GO:2000134	2.73441e-08	7.56314	128	5028	72	18092
GO:BP	regulation of mitotic sister chromatid separation	GO:0010965	3.01367e-08	7.5209	60	5028	42	18092
GO:BP	mitotic spindle organization	GO:0007052	3.09511e-08	7.50932	121	5028	69	18092
GO:BP	metaphase/anaphase transition of mitotic cell cycle	GO:0007091	3.19702e-08	7.49525	58	5028	41	18092
GO:BP	DNA damage response, signal transduction by p53 class mediator resulting in cell cycle arrest	GO:0006977	3.19702e-08	7.49525	58	5028	41	18092
GO:BP	signal transduction involved in DNA integrity checkpoint	GO:0072401	3.19996e-08	7.49486	75	5028	49	18092
GO:BP	signal transduction involved in DNA damage checkpoint	GO:0072422	3.19996e-08	7.49486	75	5028	49	18092
GO:BP	regulation of apoptotic process	GO:0042981	3.22828e-08	7.49103	1579	5028	555	18092
GO:BP	regulation of protein catabolic process	GO:0042176	3.80487e-08	7.41966	403	5028	174	18092
GO:BP	regulation of G1/S transition of mitotic cell cycle	GO:2000045	3.98314e-08	7.39977	184	5028	94	18092
GO:BP	regulation of microtubule cytoskeleton organization	GO:0070507	4.03102e-08	7.39458	146	5028	79	18092
GO:BP	cell-cell signaling by wnt	GO:0198738	4.06153e-08	7.39131	534	5028	219	18092
GO:BP	regulation of DNA replication	GO:0006275	4.16467e-08	7.38042	112	5028	65	18092
GO:BP	protein targeting	GO:0006605	4.43759e-08	7.35285	441	5028	187	18092
GO:BP	regulation of programmed cell death	GO:0043067	4.44979e-08	7.35166	1614	5028	565	18092
GO:BP	regulation of stem cell differentiation	GO:2000736	4.71185e-08	7.32681	117	5028	67	18092
GO:BP	intrinsic apoptotic signaling pathway	GO:0097193	5.12955e-08	7.28992	300	5028	137	18092
GO:BP	mitotic G1/S transition checkpoint	GO:0044819	5.25933e-08	7.27907	67	5028	45	18092
GO:BP	histone H4 acetylation	GO:0043967	5.25933e-08	7.27907	67	5028	45	18092
GO:BP	positive regulation of molecular function	GO:0044093	5.99242e-08	7.2224	1844	5028	635	18092
GO:BP	DNA geometric change	GO:0032392	6.43107e-08	7.19172	120	5028	68	18092
GO:BP	regulation of cell death	GO:0010941	6.86446e-08	7.16339	1754	5028	607	18092
GO:BP	signal transduction involved in mitotic cell cycle checkpoint	GO:0072413	7.07329e-08	7.15038	61	5028	42	18092
GO:BP	signal transduction involved in mitotic DNA integrity checkpoint	GO:1902403	7.07329e-08	7.15038	61	5028	42	18092
GO:BP	signal transduction involved in mitotic DNA damage checkpoint	GO:1902402	7.07329e-08	7.15038	61	5028	42	18092
GO:BP	regulation of ubiquitin-dependent protein catabolic process	GO:2000058	7.35942e-08	7.13316	165	5028	86	18092
GO:BP	intracellular signal transduction involved in G1 DNA damage checkpoint	GO:1902400	7.66195e-08	7.11566	59	5028	41	18092
GO:BP	signal transduction involved in mitotic G1 DNA damage checkpoint	GO:0072431	7.66195e-08	7.11566	59	5028	41	18092
GO:BP	DNA-templated transcription, initiation	GO:0006352	7.88994e-08	7.10293	263	5028	123	18092
GO:BP	negative regulation of transferase activity	GO:0051348	1.03728e-07	6.9841	308	5028	139	18092
GO:BP	negative regulation of cell cycle G2/M phase transition	GO:1902750	1.08272e-07	6.96549	109	5028	63	18092
GO:BP	mitochondrial translational termination	GO:0070126	1.09407e-07	6.96095	88	5028	54	18092
GO:BP	negative regulation of signal transduction	GO:0009968	1.10703e-07	6.95584	1377	5028	489	18092
GO:BP	protein targeting to ER	GO:0045047	1.21432e-07	6.91567	114	5028	65	18092
GO:BP	cell cycle arrest	GO:0007050	1.2356e-07	6.90812	240	5028	114	18092
GO:BP	regulation of cell cycle G1/S phase transition	GO:1902806	1.26912e-07	6.8965	208	5028	102	18092
GO:BP	regulation of cell communication	GO:0010646	1.27059e-07	6.896	3600	5028	1158	18092
GO:BP	maintenance of cell number	GO:0098727	1.33076e-07	6.8759	169	5028	87	18092
GO:BP	double-strand break repair	GO:0006302	1.5848e-07	6.80003	268	5028	124	18092
GO:BP	protein import	GO:0017038	1.59699e-07	6.7967	206	5028	101	18092
GO:BP	stem cell population maintenance	GO:0019827	1.67361e-07	6.77635	167	5028	86	18092
GO:BP	metaphase/anaphase transition of cell cycle	GO:0044784	1.76924e-07	6.75221	60	5028	41	18092
GO:BP	response to topologically incorrect protein	GO:0035966	1.80682e-07	6.74308	209	5028	102	18092
GO:BP	positive regulation of intracellular transport	GO:0032388	2.00188e-07	6.69856	228	5028	109	18092
GO:BP	regulation of mitotic metaphase/anaphase transition	GO:0030071	2.09159e-07	6.67952	56	5028	39	18092
GO:BP	response to organic substance	GO:0010033	2.51547e-07	6.59938	3459	5028	1114	18092
GO:BP	positive regulation of protein ubiquitination	GO:0031398	2.88056e-07	6.54052	123	5028	68	18092
GO:BP	small GTPase mediated signal transduction	GO:0007264	2.98927e-07	6.52444	520	5028	211	18092
GO:BP	regulation of cellular component biogenesis	GO:0044087	3.26784e-07	6.48574	995	5028	366	18092
GO:BP	negative regulation of cellular protein metabolic process	GO:0032269	3.30765e-07	6.48048	1099	5028	399	18092
GO:BP	negative regulation of protein metabolic process	GO:0051248	3.30833e-07	6.48039	1156	5028	417	18092
GO:BP	response to unfolded protein	GO:0006986	3.39355e-07	6.46935	187	5028	93	18092
GO:BP	mitotic sister chromatid separation	GO:0051306	3.51649e-07	6.45389	63	5028	42	18092
GO:BP	Ras protein signal transduction	GO:0007265	3.52383e-07	6.45298	352	5028	153	18092
GO:BP	negative regulation of G2/M transition of mitotic cell cycle	GO:0010972	3.67259e-07	6.43503	97	5028	57	18092
GO:BP	protein-containing complex localization	GO:0031503	3.67636e-07	6.43458	293	5028	132	18092
GO:BP	mitochondrial translation	GO:0032543	3.84058e-07	6.4156	136	5028	73	18092
GO:BP	positive regulation of chromatin organization	GO:1905269	3.85829e-07	6.41361	109	5028	62	18092
GO:BP	telomere maintenance	GO:0000723	3.95664e-07	6.40267	164	5028	84	18092
GO:BP	regulation of signaling	GO:0023051	4.25648e-07	6.37095	3636	5028	1164	18092
GO:BP	negative regulation of cell cycle G1/S phase transition	GO:1902807	4.80889e-07	6.31796	134	5028	72	18092
GO:BP	intracellular transport of virus	GO:0075733	4.84521e-07	6.31469	57	5028	39	18092
GO:BP	establishment of protein localization to membrane	GO:0090150	4.995e-07	6.30146	342	5028	149	18092
GO:BP	regulation of autophagy	GO:0010506	5.40123e-07	6.26751	348	5028	151	18092
GO:BP	negative regulation of mRNA metabolic process	GO:1903312	5.46925e-07	6.26207	93	5028	55	18092
GO:BP	protein monoubiquitination	GO:0006513	5.66177e-07	6.24705	68	5028	44	18092
GO:BP	response to abiotic stimulus	GO:0009628	6.164e-07	6.21014	1282	5028	455	18092
GO:BP	DNA conformation change	GO:0071103	6.23613e-07	6.20508	360	5028	155	18092
GO:BP	ncRNA transcription	GO:0098781	6.45337e-07	6.19021	110	5028	62	18092
GO:BP	regulation of proteolysis involved in cellular protein catabolic process	GO:1903050	6.92659e-07	6.15948	221	5028	105	18092
GO:BP	negative regulation of phosphorus metabolic process	GO:0010563	8.31328e-07	6.08023	549	5028	219	18092
GO:BP	protein K48-linked ubiquitination	GO:0070936	8.52069e-07	6.06953	62	5028	41	18092
GO:BP	cotranslational protein targeting to membrane	GO:0006613	8.95392e-07	6.04799	101	5028	58	18092
GO:BP	regulation of protein localization to nucleus	GO:1900180	9.04779e-07	6.04346	143	5028	75	18092
GO:BP	regulation of translational initiation	GO:0006446	9.42076e-07	6.02591	80	5028	49	18092
GO:BP	cellular response to ionizing radiation	GO:0071479	9.75416e-07	6.01081	71	5028	45	18092
GO:BP	mitochondrial translational elongation	GO:0070125	9.83591e-07	6.00719	87	5028	52	18092
GO:BP	protein phosphorylation	GO:0006468	9.86302e-07	6.00599	1684	5028	578	18092
GO:BP	negative regulation of intracellular signal transduction	GO:1902532	1.00813e-06	5.99648	559	5028	222	18092
GO:BP	regulation of metaphase/anaphase transition of cell cycle	GO:1902099	1.08209e-06	5.96574	58	5028	39	18092
GO:BP	response to heat	GO:0009408	1.09193e-06	5.96181	164	5028	83	18092
GO:BP	regulation of ubiquitin-protein transferase activity	GO:0051438	1.20444e-06	5.91922	56	5028	38	18092
GO:BP	negative regulation of phosphate metabolic process	GO:0045936	1.21679e-06	5.91478	548	5028	218	18092
GO:BP	regulation of cellular protein catabolic process	GO:1903362	1.37926e-06	5.86035	256	5028	117	18092
GO:BP	hematopoietic progenitor cell differentiation	GO:0002244	1.40044e-06	5.85373	183	5028	90	18092
GO:BP	regulation of proteasomal ubiquitin-dependent protein catabolic process	GO:0032434	1.46209e-06	5.83502	134	5028	71	18092
GO:BP	ncRNA export from nucleus	GO:0097064	1.668e-06	5.7778	38	5028	29	18092
GO:BP	stem cell differentiation	GO:0048863	1.68416e-06	5.77362	265	5028	120	18092
GO:BP	peptidyl-lysine methylation	GO:0018022	1.79195e-06	5.74667	137	5028	72	18092
GO:BP	regulation of nucleocytoplasmic transport	GO:0046822	1.81168e-06	5.74192	117	5028	64	18092
GO:BP	organic substance transport	GO:0071702	1.83468e-06	5.73644	2790	5028	909	18092
GO:BP	regulation of histone methylation	GO:0031060	1.90147e-06	5.72091	72	5028	45	18092
GO:BP	import into nucleus	GO:0051170	1.9462e-06	5.71081	176	5028	87	18092
GO:BP	protein localization to mitochondrion	GO:0070585	2.08125e-06	5.68168	145	5028	75	18092
GO:BP	negative regulation of cell death	GO:0060548	2.28103e-06	5.64187	1066	5028	384	18092
GO:BP	negative regulation of cellular component organization	GO:0051129	2.40794e-06	5.61835	753	5028	284	18092
GO:BP	positive regulation of protein localization to nucleus	GO:1900182	2.5174e-06	5.59905	91	5028	53	18092
GO:BP	multi-organism localization	GO:1902579	3.10933e-06	5.50733	66	5028	42	18092
GO:BP	multi-organism transport	GO:0044766	3.10933e-06	5.50733	66	5028	42	18092
GO:BP	response to stress	GO:0006950	3.25637e-06	5.48727	4199	5028	1320	18092
GO:BP	cytoskeleton organization	GO:0007010	3.34883e-06	5.47511	1435	5028	498	18092
GO:BP	chromosome separation	GO:0051304	3.52076e-06	5.45336	94	5028	54	18092
GO:BP	positive regulation of cell cycle arrest	GO:0071158	3.77899e-06	5.42262	87	5028	51	18092
GO:BP	growth	GO:0040007	3.80029e-06	5.42018	1016	5028	367	18092
GO:BP	positive regulation of cellular amide metabolic process	GO:0034250	4.4201e-06	5.35457	173	5028	85	18092
GO:BP	nuclear-transcribed mRNA poly(A) tail shortening	GO:0000289	4.61652e-06	5.33568	37	5028	28	18092
GO:BP	regulation of transcription from RNA polymerase II promoter in response to hypoxia	GO:0061418	4.64416e-06	5.33309	78	5028	47	18092
GO:BP	positive regulation of transferase activity	GO:0051347	4.8671e-06	5.31273	705	5028	267	18092
GO:BP	positive regulation of translation	GO:0045727	4.94078e-06	5.3062	142	5028	73	18092
GO:BP	nucleus organization	GO:0006997	5.20266e-06	5.28377	137	5028	71	18092
GO:BP	negative regulation of chromosome organization	GO:2001251	5.33996e-06	5.27246	90	5028	52	18092
GO:BP	hematopoietic stem cell differentiation	GO:0060218	5.33996e-06	5.27246	90	5028	52	18092
GO:BP	regulation of binding	GO:0051098	5.56933e-06	5.2542	378	5028	158	18092
GO:BP	regulation of hematopoietic stem cell differentiation	GO:1902036	5.60997e-06	5.25104	76	5028	46	18092
GO:BP	mitotic spindle assembly	GO:0090307	6.095e-06	5.21503	67	5028	42	18092
GO:BP	interleukin-1-mediated signaling pathway	GO:0070498	6.82088e-06	5.16616	105	5028	58	18092
GO:BP	canonical Wnt signaling pathway	GO:0060070	6.83414e-06	5.16532	347	5028	147	18092
GO:BP	DNA-templated transcription, termination	GO:0006353	6.88317e-06	5.16221	81	5028	48	18092
GO:BP	microtubule-based process	GO:0007017	6.99277e-06	5.15535	888	5028	325	18092
GO:BP	regulation of protein localization	GO:0032880	7.76883e-06	5.10964	936	5028	340	18092
GO:BP	positive regulation of catalytic activity	GO:0043085	7.8083e-06	5.10744	1485	5028	511	18092
GO:BP	positive regulation of viral process	GO:0048524	8.80804e-06	5.05512	108	5028	59	18092
GO:BP	DNA duplex unwinding	GO:0032508	8.95362e-06	5.048	113	5028	61	18092
GO:BP	response to epidermal growth factor	GO:0070849	9.08087e-06	5.04187	50	5028	34	18092
GO:BP	establishment of protein localization to mitochondrion	GO:0072655	9.26751e-06	5.03304	141	5028	72	18092
GO:BP	regulation of proteasomal protein catabolic process	GO:0061136	9.90679e-06	5.00407	186	5028	89	18092
GO:BP	SRP-dependent cotranslational protein targeting to membrane	GO:0006614	9.94946e-06	5.0022	96	5028	54	18092
GO:BP	telomere organization	GO:0032200	1.0025e-05	4.99892	178	5028	86	18092
GO:BP	regulation of nuclear-transcribed mRNA poly(A) tail shortening	GO:0060211	1.06862e-05	4.97118	15	5028	15	18092
GO:BP	cellular response to epidermal growth factor stimulus	GO:0071364	1.08746e-05	4.96359	46	5028	32	18092
GO:BP	negative regulation of programmed cell death	GO:0043069	1.09123e-05	4.96208	967	5028	349	18092
GO:BP	negative regulation of mRNA processing	GO:0050686	1.10478e-05	4.95672	32	5028	25	18092
GO:BP	regulation of telomere maintenance	GO:0032204	1.2134e-05	4.916	82	5028	48	18092
GO:BP	regulation of intracellular protein transport	GO:0033157	1.29587e-05	4.88744	264	5028	117	18092
GO:BP	sister chromatid cohesion	GO:0007062	1.33696e-05	4.87388	57	5028	37	18092
GO:BP	positive regulation of DNA metabolic process	GO:0051054	1.38407e-05	4.85884	206	5028	96	18092
GO:BP	embryo development	GO:0009790	1.38816e-05	4.85756	1093	5028	388	18092
GO:BP	regulation of viral process	GO:0050792	1.39291e-05	4.85608	228	5028	104	18092
GO:BP	regulation of protein serine/threonine kinase activity	GO:0071900	1.39644e-05	4.85498	513	5028	202	18092
GO:BP	immune system development	GO:0002520	1.40987e-05	4.85082	1058	5028	377	18092
GO:BP	cellular response to topologically incorrect protein	GO:0035967	1.41396e-05	4.84956	171	5028	83	18092
GO:BP	regulation of protein phosphorylation	GO:0001932	1.41745e-05	4.84849	1257	5028	439	18092
GO:BP	transport of virus	GO:0046794	1.65161e-05	4.78209	64	5028	40	18092
GO:BP	DNA biosynthetic process	GO:0071897	1.83023e-05	4.7375	196	5028	92	18092
GO:BP	protein import into nucleus	GO:0006606	1.94254e-05	4.71163	156	5028	77	18092
GO:BP	microtubule organizing center organization	GO:0031023	2.01611e-05	4.69549	143	5028	72	18092
GO:BP	endomembrane system organization	GO:0010256	2.05088e-05	4.68806	476	5028	189	18092
GO:BP	positive regulation of mitotic cell cycle	GO:0045931	2.13367e-05	4.67087	120	5028	63	18092
GO:BP	transcription initiation from RNA polymerase II promoter	GO:0006367	2.17311e-05	4.66292	202	5028	94	18092
GO:BP	protein autoubiquitination	GO:0051865	2.21595e-05	4.65444	76	5028	45	18092
GO:BP	negative regulation of apoptotic process	GO:0043066	2.24508e-05	4.64877	944	5028	340	18092
GO:BP	negative regulation of protein kinase activity	GO:0006469	2.24843e-05	4.64812	252	5028	112	18092
GO:BP	negative regulation of phosphorylation	GO:0042326	2.34437e-05	4.62997	423	5028	171	18092
GO:BP	transcription elongation from RNA polymerase II promoter	GO:0006368	2.34631e-05	4.62962	88	5028	50	18092
GO:BP	cellular response to chemical stress	GO:0062197	2.41299e-05	4.61744	373	5028	154	18092
GO:BP	ribosomal large subunit biogenesis	GO:0042273	2.7002e-05	4.5686	74	5028	44	18092
GO:BP	regulation of cyclin-dependent protein kinase activity	GO:1904029	2.74398e-05	4.56162	103	5028	56	18092
GO:BP	biological process involved in interspecies interaction between organisms	GO:0044419	2.77235e-05	4.55715	2272	5028	745	18092
GO:BP	regulation of Wnt signaling pathway	GO:0030111	3.10664e-05	4.50771	383	5028	157	18092
GO:BP	Golgi vesicle transport	GO:0048193	3.10664e-05	4.50771	383	5028	157	18092
GO:BP	cell cycle DNA replication	GO:0044786	3.14263e-05	4.50271	65	5028	40	18092
GO:BP	tRNA transport	GO:0051031	3.44225e-05	4.46316	37	5028	27	18092
GO:BP	mRNA cis splicing, via spliceosome	GO:0045292	3.44814e-05	4.46242	35	5028	26	18092
GO:BP	negative regulation of organelle organization	GO:0010639	3.49499e-05	4.45655	363	5028	150	18092
GO:BP	negative regulation of cell communication	GO:0010648	3.57637e-05	4.44656	1480	5028	505	18092
GO:BP	positive regulation of mRNA catabolic process	GO:0061014	4.22473e-05	4.3742	52	5028	34	18092
GO:BP	regulation of cell cycle arrest	GO:0071156	4.23018e-05	4.37364	114	5028	60	18092
GO:BP	DNA recombination	GO:0006310	4.25968e-05	4.37062	300	5028	128	18092
GO:BP	regulation of cyclin-dependent protein serine/threonine kinase activity	GO:0000079	4.28851e-05	4.36769	99	5028	54	18092
GO:BP	centrosome cycle	GO:0007098	4.33767e-05	4.36274	132	5028	67	18092
GO:BP	negative regulation of signaling	GO:0023057	4.84989e-05	4.31427	1483	5028	505	18092
GO:BP	response to radiation	GO:0009314	5.2136e-05	4.28286	472	5028	186	18092
GO:BP	histone H3 acetylation	GO:0043966	5.30975e-05	4.27493	59	5028	37	18092
GO:BP	establishment of chromosome localization	GO:0051303	5.4684e-05	4.26214	80	5028	46	18092
GO:BP	chromosome localization	GO:0050000	5.4684e-05	4.26214	80	5028	46	18092
GO:BP	cellular response to unfolded protein	GO:0034620	5.54514e-05	4.25609	151	5028	74	18092
GO:BP	negative regulation of protein phosphorylation	GO:0001933	5.61862e-05	4.25037	377	5028	154	18092
GO:BP	intracellular receptor signaling pathway	GO:0030522	5.71415e-05	4.24305	284	5028	122	18092
GO:BP	regulation of gene expression, epigenetic	GO:0040029	5.7692e-05	4.23888	208	5028	95	18092
GO:BP	cellular response to chemical stimulus	GO:0070887	6.04556e-05	4.21856	3438	5028	1086	18092
GO:BP	negative regulation of kinase activity	GO:0033673	6.35964e-05	4.19657	273	5028	118	18092
GO:BP	hemopoiesis	GO:0030097	6.59772e-05	4.18061	962	5028	343	18092
GO:BP	positive regulation of histone modification	GO:0031058	6.69587e-05	4.17419	95	5028	52	18092
GO:BP	regulation of canonical Wnt signaling pathway	GO:0060828	6.83255e-05	4.16542	302	5028	128	18092
GO:BP	vesicle organization	GO:0016050	7.3237e-05	4.13527	343	5028	142	18092
GO:BP	regulation of mitotic sister chromatid segregation	GO:0033047	7.56253e-05	4.12133	42	5028	29	18092
GO:BP	regulation of cell differentiation	GO:0045595	7.77983e-05	4.10903	1695	5028	568	18092
GO:BP	metaphase plate congression	GO:0051310	8.46357e-05	4.07245	62	5028	38	18092
GO:BP	cytoplasmic translation	GO:0002181	8.52841e-05	4.06913	103	5028	55	18092
GO:BP	organelle assembly	GO:0070925	8.98052e-05	4.0467	904	5028	324	18092
GO:BP	regulation of transcription involved in G1/S transition of mitotic cell cycle	GO:0000083	9.29551e-05	4.03173	34	5028	25	18092
GO:BP	tRNA export from nucleus	GO:0006409	9.29551e-05	4.03173	34	5028	25	18092
GO:BP	tRNA-containing ribonucleoprotein complex export from nucleus	GO:0071431	9.29551e-05	4.03173	34	5028	25	18092
GO:BP	positive regulation of intracellular protein transport	GO:0090316	9.69977e-05	4.01324	185	5028	86	18092
GO:BP	response to UV	GO:0009411	9.9226e-05	4.00337	150	5028	73	18092
GO:BP	production of miRNAs involved in gene silencing by miRNA	GO:0035196	0.000100461	3.998	51	5028	33	18092
GO:BP	snRNA transcription	GO:0009301	0.000102116	3.99091	74	5028	43	18092
GO:BP	regulation of biological process involved in symbiotic interaction	GO:0043903	0.000102927	3.98747	238	5028	105	18092
GO:BP	anion transport	GO:0006820	0.000108204	3.96576	2914	5028	930	18092
GO:BP	protein localization to cytoskeleton	GO:0044380	0.000121182	3.91656	58	5028	36	18092
GO:BP	I-kappaB kinase/NF-kappaB signaling	GO:0007249	0.000123857	3.90708	293	5028	124	18092
GO:BP	regulation of apoptotic signaling pathway	GO:2001233	0.000126181	3.89901	378	5028	153	18092
GO:BP	regulation of I-kappaB kinase/NF-kappaB signaling	GO:0043122	0.000127954	3.89295	253	5028	110	18092
GO:BP	regulation of viral transcription	GO:0046782	0.000128848	3.88992	65	5028	39	18092
GO:BP	regulation of small GTPase mediated signal transduction	GO:0051056	0.000129535	3.88761	331	5028	137	18092
GO:BP	regulation of cytoskeleton organization	GO:0051493	0.000131189	3.8821	538	5028	206	18092
GO:BP	mitotic metaphase plate congression	GO:0007080	0.000133148	3.87566	47	5028	31	18092
GO:BP	cellular response to growth factor stimulus	GO:0071363	0.000137733	3.86096	743	5028	272	18092
GO:BP	positive regulation of nuclear-transcribed mRNA poly(A) tail shortening	GO:0060213	0.000138897	3.85731	13	5028	13	18092
GO:BP	intrinsic apoptotic signaling pathway in response to DNA damage	GO:0008630	0.000161427	3.79202	107	5028	56	18092
GO:BP	negative regulation of mRNA splicing, via spliceosome	GO:0048025	0.000165005	3.7825	23	5028	19	18092
GO:BP	positive regulation of histone methylation	GO:0031062	0.000170471	3.76835	43	5028	29	18092
GO:BP	dsRNA processing	GO:0031050	0.000170899	3.76726	54	5028	34	18092
GO:BP	production of small RNA involved in gene silencing by RNA	GO:0070918	0.000170899	3.76726	54	5028	34	18092
GO:BP	protein localization to microtubule cytoskeleton	GO:0072698	0.000170899	3.76726	54	5028	34	18092
GO:BP	microtubule polymerization or depolymerization	GO:0031109	0.00017289	3.76223	120	5028	61	18092
GO:BP	regulation of DNA repair	GO:0006282	0.000194314	3.7115	136	5028	67	18092
GO:BP	snRNA transcription by RNA polymerase II	GO:0042795	0.000216207	3.66513	73	5028	42	18092
GO:BP	endosomal transport	GO:0016197	0.000233291	3.6321	244	5028	106	18092
GO:BP	positive regulation of Wnt signaling pathway	GO:0030177	0.000238988	3.62162	188	5028	86	18092
GO:BP	regulation of mRNA 3'-end processing	GO:0031440	0.000244279	3.61211	29	5028	22	18092
GO:BP	positive regulation of cellular component biogenesis	GO:0044089	0.000246232	3.60866	548	5028	208	18092
GO:BP	hematopoietic or lymphoid organ development	GO:0048534	0.000254231	3.59477	1002	5028	352	18092
GO:BP	negative regulation of protein modification by small protein conjugation or removal	GO:1903321	0.000261977	3.58174	98	5028	52	18092
GO:BP	viral genome replication	GO:0019079	0.000308126	3.51127	132	5028	65	18092
GO:BP	intrinsic apoptotic signaling pathway in response to DNA damage by p53 class mediator	GO:0042771	0.000319411	3.49565	46	5028	30	18092
GO:BP	regulation of posttranscriptional gene silencing	GO:0060147	0.000320805	3.49376	119	5028	60	18092
GO:BP	dephosphorylation	GO:0016311	0.000337248	3.47205	507	5028	194	18092
GO:BP	stress-activated protein kinase signaling cascade	GO:0031098	0.00035484	3.44997	286	5028	120	18092
GO:BP	protein dephosphorylation	GO:0006470	0.000373118	3.42815	336	5028	137	18092
GO:BP	histone H4-K16 acetylation	GO:0043984	0.000377193	3.42344	20	5028	17	18092
GO:BP	peptidyl-serine phosphorylation	GO:0018105	0.000423391	3.37326	316	5028	130	18092
GO:BP	protein deacylation	GO:0035601	0.000435083	3.36143	112	5028	57	18092
GO:BP	response to growth factor	GO:0070848	0.000468344	3.32944	771	5028	278	18092
GO:BP	regulation of gene silencing by RNA	GO:0060966	0.000468721	3.32909	120	5028	60	18092
GO:BP	positive regulation of RNA splicing	GO:0033120	0.000471091	3.3269	40	5028	27	18092
GO:BP	regulation of carbohydrate catabolic process	GO:0043470	0.000518664	3.28511	92	5028	49	18092
GO:BP	cellular response to oxidative stress	GO:0034599	0.000529496	3.27614	320	5028	131	18092
GO:BP	regulation of gene silencing	GO:0060968	0.000555525	3.2553	139	5028	67	18092
GO:BP	RNA polyadenylation	GO:0043631	0.000612284	3.21305	56	5028	34	18092
GO:BP	recombinational repair	GO:0000725	0.000618741	3.20849	142	5028	68	18092
GO:BP	regulation of intrinsic apoptotic signaling pathway	GO:2001242	0.000633142	3.1985	172	5028	79	18092
GO:BP	SCF-dependent proteasomal ubiquitin-dependent protein catabolic process	GO:0031146	0.000637697	3.19539	95	5028	50	18092
GO:BP	cellular response to endogenous stimulus	GO:0071495	0.000640326	3.1936	1434	5028	482	18092
GO:BP	negative regulation of response to stimulus	GO:0048585	0.000650703	3.18662	1752	5028	578	18092
GO:BP	positive regulation of protein catabolic process	GO:0045732	0.000650978	3.18643	231	5028	100	18092
GO:BP	miRNA metabolic process	GO:0010586	0.000674477	3.17103	30	5028	22	18092
GO:BP	cytokinesis	GO:0000910	0.000680245	3.16733	175	5028	80	18092
GO:BP	vesicle budding from membrane	GO:0006900	0.000690474	3.16085	108	5028	55	18092
GO:BP	transcription by RNA polymerase I	GO:0006360	0.000694031	3.15862	68	5028	39	18092
GO:BP	regulation of microtubule-based process	GO:0032886	0.00074688	3.12675	243	5028	104	18092
GO:BP	double-strand break repair via homologous recombination	GO:0000724	0.000778001	3.10902	140	5028	67	18092
GO:BP	non-canonical Wnt signaling pathway	GO:0035567	0.000829115	3.08138	151	5028	71	18092
GO:BP	positive regulation of I-kappaB kinase/NF-kappaB signaling	GO:0043123	0.000879557	3.05574	187	5028	84	18092
GO:BP	DNA replication initiation	GO:0006270	0.000880108	3.05546	43	5028	28	18092
GO:BP	cellular response to oxygen levels	GO:0071453	0.000921053	3.03572	241	5028	103	18092
GO:BP	protein deacetylation	GO:0006476	0.00092597	3.0334	101	5028	52	18092
GO:BP	RNA-dependent DNA biosynthetic process	GO:0006278	0.000941299	3.02627	71	5028	40	18092
GO:BP	positive regulation of autophagy	GO:0010508	0.000978263	3.00954	138	5028	66	18092
GO:BP	endoplasmic reticulum unfolded protein response	GO:0030968	0.000988865	3.00486	130	5028	63	18092
GO:BP	regulation of macroautophagy	GO:0016241	0.000990845	3.00399	168	5028	77	18092
GO:BP	post-translational protein modification	GO:0043687	0.00104412	2.98125	362	5028	144	18092
GO:BP	regulation of gene silencing by miRNA	GO:0060964	0.00107834	2.96724	117	5028	58	18092
GO:BP	type I interferon production	GO:0032606	0.00110613	2.95619	133	5028	64	18092
GO:BP	regulation of response to stimulus	GO:0048583	0.0011301	2.94688	4324	5028	1329	18092
GO:BP	negative regulation of mitotic sister chromatid segregation	GO:0033048	0.00115643	2.93688	39	5028	26	18092
GO:BP	negative regulation of sister chromatid segregation	GO:0033046	0.00115643	2.93688	39	5028	26	18092
GO:BP	negative regulation of mitotic sister chromatid separation	GO:2000816	0.00115643	2.93688	39	5028	26	18092
GO:BP	stress-activated MAPK cascade	GO:0051403	0.0011801	2.92808	271	5028	113	18092
GO:BP	regulation of protein-containing complex assembly	GO:0043254	0.00127617	2.89409	460	5028	176	18092
GO:BP	negative regulation of protein ubiquitination	GO:0031397	0.00128818	2.89002	84	5028	45	18092
GO:BP	negative regulation of mitotic metaphase/anaphase transition	GO:0045841	0.00130466	2.8845	37	5028	25	18092
GO:BP	mRNA polyadenylation	GO:0006378	0.0013543	2.86829	55	5028	33	18092
GO:BP	attachment of spindle microtubules to kinetochore	GO:0008608	0.00145253	2.83787	35	5028	24	18092
GO:BP	negative regulation of catabolic process	GO:0009895	0.00147654	2.83075	328	5028	132	18092
GO:BP	cellular response to external stimulus	GO:0071496	0.00147654	2.83075	328	5028	132	18092
GO:BP	Wnt signaling pathway, planar cell polarity pathway	GO:0060071	0.00148941	2.82698	110	5028	55	18092
GO:BP	cellular response to hormone stimulus	GO:0032870	0.00158769	2.79923	654	5028	238	18092
GO:BP	nuclear DNA replication	GO:0033260	0.00160471	2.7946	60	5028	35	18092
GO:BP	positive regulation of ubiquitin-dependent protein catabolic process	GO:2000060	0.00161828	2.79095	105	5028	53	18092
GO:BP	establishment of protein localization to mitochondrial membrane	GO:0090151	0.00164426	2.78403	53	5028	32	18092
GO:BP	positive regulation of transcription from RNA polymerase II promoter involved in cellular response to chemical stimulus	GO:1901522	0.00167696	2.77548	23	5028	18	18092
GO:BP	response to oxidative stress	GO:0006979	0.00169377	2.77115	474	5028	180	18092
GO:BP	beta-catenin-TCF complex assembly	GO:1904837	0.00171103	2.76674	31	5028	22	18092
GO:BP	cell surface receptor signaling pathway involved in cell-cell signaling	GO:1905114	0.0017172	2.76518	642	5028	234	18092
GO:BP	response to temperature stimulus	GO:0009266	0.0017239	2.76349	235	5028	100	18092
GO:BP	response to leukemia inhibitory factor	GO:1990823	0.00174068	2.75928	100	5028	51	18092
GO:BP	regulation of DNA binding	GO:0051101	0.00175091	2.75674	129	5028	62	18092
GO:BP	regulation of developmental process	GO:0050793	0.00177573	2.75062	2648	5028	840	18092
GO:BP	negative regulation of apoptotic signaling pathway	GO:2001234	0.00182111	2.73966	241	5028	102	18092
GO:BP	negative regulation of RNA splicing	GO:0033119	0.00183061	2.7374	27	5028	20	18092
GO:BP	mitotic sister chromatid cohesion	GO:0007064	0.00183061	2.7374	27	5028	20	18092
GO:BP	regulation of Ras protein signal transduction	GO:0046578	0.00184439	2.73415	201	5028	88	18092
GO:BP	regulation of mitotic nuclear division	GO:0007088	0.00187738	2.72645	108	5028	54	18092
GO:BP	cellular response to decreased oxygen levels	GO:0036294	0.00193978	2.71225	224	5028	96	18092
GO:BP	spliceosomal complex assembly	GO:0000245	0.00197189	2.70512	58	5028	34	18092
GO:BP	protein K63-linked ubiquitination	GO:0070534	0.00197189	2.70512	58	5028	34	18092
GO:BP	positive regulation of establishment of protein localization to mitochondrion	GO:1903749	0.00197189	2.70512	58	5028	34	18092
GO:BP	regulation of DNA-dependent DNA replication	GO:0090329	0.00199061	2.70101	51	5028	31	18092
GO:BP	Golgi vesicle budding	GO:0048194	0.00202906	2.6927	80	5028	43	18092
GO:BP	proteolysis	GO:0006508	0.00203708	2.69099	1846	5028	602	18092
GO:BP	positive regulation of canonical Wnt signaling pathway	GO:0090263	0.00209677	2.67845	154	5028	71	18092
GO:BP	peptidyl-serine modification	GO:0018209	0.00220118	2.65735	339	5028	135	18092
GO:BP	regulation of erythrocyte differentiation	GO:0045646	0.00240213	2.6194	49	5028	30	18092
GO:BP	negative regulation of chromosome separation	GO:1905819	0.00242922	2.61453	40	5028	26	18092
GO:BP	negative regulation of chromosome segregation	GO:0051985	0.00242922	2.61453	40	5028	26	18092
GO:BP	positive regulation of cellular protein catabolic process	GO:1903364	0.00243049	2.61431	149	5028	69	18092
GO:BP	positive regulation of proteasomal ubiquitin-dependent protein catabolic process	GO:0032436	0.00244339	2.61201	88	5028	46	18092
GO:BP	regulation of establishment of planar polarity	GO:0090175	0.00246047	2.60898	114	5028	56	18092
GO:BP	positive regulation of cell cycle phase transition	GO:1901989	0.0027204	2.56537	109	5028	54	18092
GO:BP	histone H3-K4 methylation	GO:0051568	0.00276064	2.55899	61	5028	35	18092
GO:BP	macromolecule deacylation	GO:0098732	0.00278336	2.55543	117	5028	57	18092
GO:BP	negative regulation of metaphase/anaphase transition of cell cycle	GO:1902100	0.00280511	2.55205	38	5028	25	18092
GO:BP	cellular response to cytokine stimulus	GO:0071345	0.00293479	2.53242	1148	5028	390	18092
GO:BP	chromatin remodeling	GO:0006338	0.00304171	2.51688	223	5028	95	18092
GO:BP	regulation of glycolytic process	GO:0006110	0.00316679	2.49938	81	5028	43	18092
GO:BP	cellular response to leukemia inhibitory factor	GO:1990830	0.00324243	2.48913	99	5028	50	18092
GO:BP	negative regulation of cellular catabolic process	GO:0031330	0.00333869	2.47642	267	5028	110	18092
GO:BP	postreplication repair	GO:0006301	0.0036183	2.4415	52	5028	31	18092
GO:BP	response to cytokine	GO:0034097	0.00363469	2.43953	1242	5028	418	18092
GO:BP	positive regulation of binding	GO:0051099	0.00364403	2.43842	181	5028	80	18092
GO:BP	regulation of generation of precursor metabolites and energy	GO:0043467	0.00366144	2.43635	167	5028	75	18092
GO:BP	regulation of cellular amino acid metabolic process	GO:0006521	0.00373743	2.42743	64	5028	36	18092
GO:BP	telomere maintenance via telomerase	GO:0007004	0.00393216	2.40537	69	5028	38	18092
GO:BP	microtubule polymerization	GO:0046785	0.00398134	2.39997	79	5028	42	18092
GO:BP	morphogenesis of an epithelium	GO:0002009	0.00401841	2.39595	576	5028	211	18092
GO:BP	regulation of DNA biosynthetic process	GO:2000278	0.00441679	2.35489	113	5028	55	18092
GO:BP	rhythmic process	GO:0048511	0.00462541	2.33485	313	5028	125	18092
GO:BP	mitochondrial membrane organization	GO:0007006	0.00473265	2.3249	154	5028	70	18092
GO:BP	regulation of nuclease activity	GO:0032069	0.00476065	2.32233	22	5028	17	18092
GO:BP	error-free translesion synthesis	GO:0070987	0.00476065	2.32233	22	5028	17	18092
GO:BP	regulation of sister chromatid cohesion	GO:0007063	0.00476065	2.32233	22	5028	17	18092
GO:BP	histone deacetylation	GO:0016575	0.00487575	2.31196	82	5028	43	18092
GO:BP	telomere maintenance via telomere lengthening	GO:0010833	0.00487575	2.31196	82	5028	43	18092
GO:BP	regulation of protein acetylation	GO:1901983	0.00500531	2.30057	77	5028	41	18092
GO:BP	mitochondrial transport	GO:0006839	0.00530232	2.27553	281	5028	114	18092
GO:BP	protein insertion into mitochondrial membrane	GO:0051204	0.00535994	2.27084	48	5028	29	18092
GO:BP	histone ubiquitination	GO:0016574	0.00535994	2.27084	48	5028	29	18092
GO:BP	pallium development	GO:0021543	0.0058922	2.22972	180	5028	79	18092
GO:BP	intrinsic apoptotic signaling pathway by p53 class mediator	GO:0072332	0.00613913	2.21189	80	5028	42	18092
GO:BP	regulation of DNA damage response, signal transduction by p53 class mediator	GO:0043516	0.00671846	2.17273	37	5028	24	18092
GO:BP	developmental growth	GO:0048589	0.00701293	2.1541	694	5028	247	18092
GO:BP	response to endogenous stimulus	GO:0009719	0.00719406	2.14303	1698	5028	553	18092
GO:BP	positive regulation of type I interferon production	GO:0032481	0.00773031	2.1118	78	5028	41	18092
GO:BP	mitotic spindle checkpoint	GO:0071174	0.00778159	2.10893	35	5028	23	18092
GO:BP	spindle checkpoint	GO:0031577	0.00778159	2.10893	35	5028	23	18092
GO:BP	mitotic spindle assembly checkpoint	GO:0007094	0.00778159	2.10893	35	5028	23	18092
GO:BP	spindle assembly checkpoint	GO:0071173	0.00778159	2.10893	35	5028	23	18092
GO:BP	regulation of DNA-templated transcription, elongation	GO:0032784	0.007866	2.10425	51	5028	30	18092
GO:BP	positive regulation of telomere maintenance	GO:0032206	0.007866	2.10425	51	5028	30	18092
GO:BP	positive regulation of nucleocytoplasmic transport	GO:0046824	0.00790552	2.10207	68	5028	37	18092
GO:BP	cellular response to abiotic stimulus	GO:0071214	0.00801722	2.09598	343	5028	134	18092
GO:BP	cellular response to environmental stimulus	GO:0104004	0.00801722	2.09598	343	5028	134	18092
GO:BP	steroid hormone mediated signaling pathway	GO:0043401	0.00806963	2.09315	142	5028	65	18092
GO:BP	positive regulation of mitotic cell cycle phase transition	GO:1901992	0.00820402	2.08597	91	5028	46	18092
GO:BP	cellular response to steroid hormone stimulus	GO:0071383	0.00860072	2.06547	213	5028	90	18092
GO:BP	regulation of nuclear division	GO:0051783	0.00939573	2.02707	137	5028	63	18092
GO:BP	positive regulation of DNA replication	GO:0045740	0.00942798	2.02558	42	5028	26	18092
GO:BP	vesicle targeting	GO:0006903	0.00952104	2.02132	94	5028	47	18092
GO:BP	cellular response to glucose starvation	GO:0042149	0.00964877	2.01553	49	5028	29	18092
GO:BP	stimulatory C-type lectin receptor signaling pathway	GO:0002223	0.00989695	2.0045	110	5028	53	18092
GO:BP	regulation of type I interferon production	GO:0032479	0.0100748	1.99676	129	5028	60	18092
GO:BP	regulation of transcription elongation from RNA polymerase II promoter	GO:0034243	0.0100893	1.99614	31	5028	21	18092
GO:BP	activation of innate immune response	GO:0002218	0.0100982	1.99576	140	5028	64	18092
GO:BP	negative regulation of ubiquitin-protein transferase activity	GO:0051444	0.0106829	1.97131	17	5028	14	18092
GO:BP	cellular response to hypoxia	GO:0071456	0.0108322	1.96528	214	5028	90	18092
GO:BP	negative regulation of response to DNA damage stimulus	GO:2001021	0.0111188	1.95394	84	5028	43	18092
GO:BP	histone monoubiquitination	GO:0010390	0.0112369	1.94935	29	5028	20	18092
GO:BP	protein K11-linked ubiquitination	GO:0070979	0.0112369	1.94935	29	5028	20	18092
GO:BP	positive regulation of signal transduction	GO:0009967	0.0114658	1.9406	1627	5028	530	18092
GO:BP	negative regulation of histone modification	GO:0031057	0.0118089	1.92779	47	5028	28	18092
GO:BP	cellular response to starvation	GO:0009267	0.0121987	1.91369	163	5028	72	18092
GO:BP	positive regulation of histone H3-K4 methylation	GO:0051571	0.0124573	1.90458	19	5028	15	18092
GO:BP	positive regulation of proteasomal protein catabolic process	GO:1901800	0.012465	1.90431	108	5028	52	18092
GO:BP	positive regulation of proteolysis involved in cellular protein catabolic process	GO:1903052	0.0126393	1.89828	127	5028	59	18092
GO:BP	cell growth	GO:0016049	0.012749	1.89452	506	5028	186	18092
GO:BP	intracellular steroid hormone receptor signaling pathway	GO:0030518	0.0133619	1.87413	119	5028	56	18092
GO:BP	positive regulation of viral transcription	GO:0050434	0.0134271	1.87202	38	5028	24	18092
GO:BP	establishment of mitotic spindle localization	GO:0040001	0.0134271	1.87202	38	5028	24	18092
GO:BP	protein localization to chromosome, centromeric region	GO:0071459	0.0134978	1.86974	23	5028	17	18092
GO:BP	positive regulation of apoptotic process	GO:0043065	0.0138121	1.85974	620	5028	222	18092
GO:BP	RNA methylation	GO:0001510	0.0140277	1.85301	82	5028	42	18092
GO:BP	establishment of cell polarity	GO:0030010	0.015291	1.81556	147	5028	66	18092
GO:BP	COPII-coated vesicle budding	GO:0090114	0.0154392	1.81138	72	5028	38	18092
GO:BP	regulation of establishment of protein localization to mitochondrion	GO:1903747	0.0154392	1.81138	72	5028	38	18092
GO:BP	regulation of peptidyl-lysine acetylation	GO:2000756	0.0155647	1.80786	62	5028	34	18092
GO:BP	positive regulation of mRNA processing	GO:0050685	0.0158754	1.79927	36	5028	23	18092
GO:BP	endoplasmic reticulum to Golgi vesicle-mediated transport	GO:0006888	0.0159703	1.79669	207	5028	87	18092
GO:BP	cellular response to extracellular stimulus	GO:0031668	0.0163717	1.78591	254	5028	103	18092
GO:BP	nucleic acid phosphodiester bond hydrolysis	GO:0090305	0.0171155	1.76661	311	5028	122	18092
GO:BP	protein localization to membrane	GO:0072657	0.0173168	1.76153	660	5028	234	18092
GO:BP	cellular response to nutrient levels	GO:0031669	0.0176374	1.75357	222	5028	92	18092
GO:BP	positive regulation of response to DNA damage stimulus	GO:2001022	0.0192433	1.71572	112	5028	53	18092
GO:BP	erythrocyte homeostasis	GO:0034101	0.0197743	1.7039	134	5028	61	18092
GO:BP	cytosolic transport	GO:0016482	0.0205864	1.68642	165	5028	72	18092
GO:BP	termination of RNA polymerase II transcription	GO:0006369	0.0212819	1.67199	41	5028	25	18092
GO:BP	regulation of ATPase activity	GO:0043462	0.0223384	1.65095	78	5028	40	18092
GO:BP	cellular response to radiation	GO:0071478	0.0230051	1.63818	197	5028	83	18092
GO:BP	cell aging	GO:0007569	0.0230059	1.63816	118	5028	55	18092
GO:BP	negative regulation of nuclear division	GO:0051784	0.0231258	1.6359	53	5028	30	18092
GO:BP	vesicle targeting, to, from or within Golgi	GO:0048199	0.0236133	1.62684	73	5028	38	18092
GO:BP	protein targeting to membrane	GO:0006612	0.0240746	1.61844	203	5028	85	18092
GO:BP	positive regulation of DNA biosynthetic process	GO:2000573	0.0244932	1.61095	68	5028	36	18092
GO:BP	regulation of telomere maintenance via telomere lengthening	GO:1904356	0.0248177	1.60524	63	5028	34	18092
GO:BP	transforming growth factor beta receptor signaling pathway	GO:0007179	0.02506	1.60102	209	5028	87	18092
GO:BP	nuclear pore organization	GO:0006999	0.0252297	1.59809	14	5028	12	18092
GO:BP	cytokinetic process	GO:0032506	0.0257117	1.58987	39	5028	24	18092
GO:BP	innate immune response activating cell surface receptor signaling pathway	GO:0002220	0.0265172	1.57647	113	5028	53	18092
GO:BP	establishment or maintenance of cell polarity	GO:0007163	0.0274877	1.56086	227	5028	93	18092
GO:BP	regulation of stress-activated protein kinase signaling cascade	GO:0070302	0.0276045	1.55902	192	5028	81	18092
GO:BP	response to hormone	GO:0009725	0.0295786	1.52902	933	5028	317	18092
GO:BP	positive regulation of kinase activity	GO:0033674	0.029648	1.52801	623	5028	221	18092
GO:BP	regulation of small molecule metabolic process	GO:0062012	0.0308371	1.51093	456	5028	168	18092
GO:BP	positive regulation of DNA-templated transcription, initiation	GO:2000144	0.030919	1.50977	37	5028	23	18092
GO:BP	RNA stabilization	GO:0043489	0.0311871	1.50603	61	5028	33	18092
GO:BP	regulation of ubiquitin protein ligase activity	GO:1904666	0.0314234	1.50275	26	5028	18	18092
GO:BP	positive regulation by host of viral transcription	GO:0043923	0.0318877	1.49638	16	5028	13	18092
GO:BP	histone H4-K5 acetylation	GO:0043981	0.0318877	1.49638	16	5028	13	18092
GO:BP	histone H4-K8 acetylation	GO:0043982	0.0318877	1.49638	16	5028	13	18092
GO:BP	positive regulation of chromosome separation	GO:1905820	0.0318877	1.49638	16	5028	13	18092
GO:BP	cerebral cortex development	GO:0021987	0.0337357	1.47191	122	5028	56	18092
GO:BP	ERAD pathway	GO:0036503	0.0347925	1.45851	103	5028	49	18092
GO:BP	cellular response to insulin stimulus	GO:0032869	0.0348381	1.45795	237	5028	96	18092
GO:BP	regulation of cell morphogenesis	GO:0022604	0.0349794	1.45619	312	5028	121	18092
GO:BP	retrograde vesicle-mediated transport, Golgi to endoplasmic reticulum	GO:0006890	0.0349934	1.45601	87	5028	43	18092
GO:BP	regulation of microtubule polymerization or depolymerization	GO:0031110	0.0349934	1.45601	87	5028	43	18092
GO:BP	cell morphogenesis	GO:0000902	0.0362559	1.44062	1063	5028	356	18092
GO:BP	innate immune response-activating signal transduction	GO:0002758	0.0362633	1.44053	114	5028	53	18092
GO:BP	microtubule organizing center localization	GO:0061842	0.0369766	1.43207	35	5028	22	18092
GO:BP	regulation of growth	GO:0040008	0.0371657	1.42986	705	5028	246	18092
GO:BP	generation of neurons	GO:0048699	0.0375453	1.42544	1599	5028	517	18092
GO:BP	regulation of telomere maintenance via telomerase	GO:0032210	0.0382405	1.41748	54	5028	30	18092
GO:BP	ER-nucleus signaling pathway	GO:0006984	0.0382405	1.41748	54	5028	30	18092
GO:BP	ubiquitin-dependent ERAD pathway	GO:0030433	0.0385117	1.41441	82	5028	41	18092
GO:BP	spindle localization	GO:0051653	0.0391868	1.40686	59	5028	32	18092
GO:BP	positive regulation of gene expression, epigenetic	GO:0045815	0.0391868	1.40686	59	5028	32	18092
GO:BP	negative regulation of extrinsic apoptotic signaling pathway	GO:2001237	0.0418771	1.37802	109	5028	51	18092
GO:BP	homeostasis of number of cells	GO:0048872	0.0436162	1.36035	283	5028	111	18092
GO:BP	transcription-coupled nucleotide-excision repair	GO:0006283	0.0449519	1.34725	72	5028	37	18092
GO:BP	establishment of vesicle localization	GO:0051650	0.0486451	1.31296	215	5028	88	18092
GO:CC	nucleus	GO:0005634	5e-324	323.306	7565	5179	3230	18963
GO:CC	intracellular anatomical structure	GO:0005622	1.83716e-300	299.736	14764	5179	4891	18963
GO:CC	intracellular membrane-bounded organelle	GO:0043231	2.10328e-298	297.677	11250	5179	4154	18963
GO:CC	intracellular organelle	GO:0043229	4.59644e-287	286.338	12431	5179	4406	18963
GO:CC	nuclear lumen	GO:0031981	7.1298e-286	285.147	4343	5179	2157	18963
GO:CC	nucleoplasm	GO:0005654	3.27502e-272	271.485	3991	5179	2012	18963
GO:CC	intracellular organelle lumen	GO:0070013	3.27763e-245	244.484	5304	5179	2399	18963
GO:CC	membrane-enclosed lumen	GO:0031974	1.18747e-232	231.925	5468	5179	2426	18963
GO:CC	organelle lumen	GO:0043233	1.18747e-232	231.925	5468	5179	2426	18963
GO:CC	membrane-bounded organelle	GO:0043227	3.48703e-219	218.458	12836	5179	4378	18963
GO:CC	organelle	GO:0043226	7.32507e-205	204.135	13974	5179	4599	18963
GO:CC	cytosol	GO:0005829	4.62123e-125	124.335	5231	5179	2102	18963
GO:CC	nuclear protein-containing complex	GO:0140513	1.58702e-105	104.799	1250	5179	699	18963
GO:CC	protein-containing complex	GO:0032991	3.85929e-93	92.4135	5556	5179	2107	18963
GO:CC	intracellular non-membrane-bounded organelle	GO:0043232	2.59418e-91	90.586	4326	5179	1724	18963
GO:CC	non-membrane-bounded organelle	GO:0043228	3.00762e-91	90.5218	4333	5179	1726	18963
GO:CC	catalytic complex	GO:1902494	1.36126e-83	82.8661	1422	5179	724	18963
GO:CC	ribonucleoprotein complex	GO:1990904	2.33723e-72	71.6313	693	5179	415	18963
GO:CC	cytoplasm	GO:0005737	2.78381e-69	68.5554	11888	5179	3770	18963
GO:CC	nuclear body	GO:0016604	2.47889e-68	67.6057	796	5179	451	18963
GO:CC	transferase complex	GO:1990234	1.18154e-61	60.9276	806	5179	443	18963
GO:CC	nucleolus	GO:0005730	3.28708e-59	58.4832	938	5179	490	18963
GO:CC	intracellular protein-containing complex	GO:0140535	2.08142e-52	51.6816	762	5179	408	18963
GO:CC	chromosome	GO:0005694	3.27243e-48	47.4851	947	5179	470	18963
GO:CC	nuclear speck	GO:0016607	8.53954e-41	40.0686	403	5179	241	18963
GO:CC	spliceosomal complex	GO:0005681	3.66196e-27	26.4363	191	5179	127	18963
GO:CC	spindle	GO:0005819	3.31579e-26	25.4794	376	5179	204	18963
GO:CC	microtubule cytoskeleton	GO:0015630	4.94029e-25	24.3062	1283	5179	524	18963
GO:CC	chromosomal region	GO:0098687	1.61365e-21	20.7922	262	5179	149	18963
GO:CC	ubiquitin ligase complex	GO:0000151	7.71865e-20	19.1125	297	5179	160	18963
GO:CC	ribosome	GO:0005840	2.62043e-19	18.5816	245	5179	138	18963
GO:CC	chromosome, centromeric region	GO:0000775	2.08958e-18	17.6799	196	5179	116	18963
GO:CC	transcription regulator complex	GO:0005667	1.48257e-17	16.829	439	5179	209	18963
GO:CC	centrosome	GO:0005813	2.32264e-17	16.634	602	5179	267	18963
GO:CC	ribosomal subunit	GO:0044391	2.72032e-17	16.5654	191	5179	112	18963
GO:CC	organelle envelope	GO:0031967	1.38494e-16	15.8586	1243	5179	479	18963
GO:CC	envelope	GO:0031975	1.38494e-16	15.8586	1243	5179	479	18963
GO:CC	transferase complex, transferring phosphorus-containing groups	GO:0061695	2.06476e-16	15.6851	269	5179	142	18963
GO:CC	acetyltransferase complex	GO:1902493	7.76333e-16	15.11	93	5179	66	18963
GO:CC	protein acetyltransferase complex	GO:0031248	7.76333e-16	15.11	93	5179	66	18963
GO:CC	chromatin	GO:0000785	1.50302e-15	14.823	423	5179	198	18963
GO:CC	nuclear envelope	GO:0005635	1.67961e-15	14.7748	476	5179	217	18963
GO:CC	focal adhesion	GO:0005925	2.38741e-14	13.6221	418	5179	193	18963
GO:CC	histone acetyltransferase complex	GO:0000123	4.37121e-14	13.3594	83	5179	59	18963
GO:CC	cell-substrate junction	GO:0030055	5.03195e-14	13.2983	426	5179	195	18963
GO:CC	fibrillar center	GO:0001650	5.46715e-14	13.2622	129	5179	80	18963
GO:CC	spindle pole	GO:0000922	2.63239e-13	12.5797	167	5179	95	18963
GO:CC	microtubule organizing center	GO:0005815	3.46702e-13	12.46	795	5179	319	18963
GO:CC	mitotic spindle	GO:0072686	4.50496e-13	12.3463	137	5179	82	18963
GO:CC	large ribosomal subunit	GO:0015934	6.02661e-13	12.2199	119	5179	74	18963
GO:CC	midbody	GO:0030496	8.36372e-13	12.0776	184	5179	101	18963
GO:CC	nuclear periphery	GO:0034399	1.05998e-11	10.9747	133	5179	78	18963
GO:CC	nuclear membrane	GO:0031965	1.72026e-11	10.7644	304	5179	144	18963
GO:CC	catalytic step 2 spliceosome	GO:0071013	4.61231e-11	10.3361	85	5179	56	18963
GO:CC	U2-type spliceosomal complex	GO:0005684	6.10242e-11	10.2145	92	5179	59	18963
GO:CC	kinetochore	GO:0000776	7.58922e-11	10.1198	139	5179	79	18963
GO:CC	anchoring junction	GO:0070161	1.70968e-10	9.76709	843	5179	324	18963
GO:CC	ribonucleoprotein granule	GO:0035770	1.98791e-10	9.7016	249	5179	121	18963
GO:CC	PML body	GO:0016605	2.21477e-10	9.65467	103	5179	63	18963
GO:CC	methyltransferase complex	GO:0034708	4.11004e-10	9.38615	111	5179	66	18963
GO:CC	protein kinase complex	GO:1902911	4.12465e-10	9.38461	104	5179	63	18963
GO:CC	condensed chromosome, centromeric region	GO:0000779	5.95405e-10	9.22519	114	5179	67	18963
GO:CC	cytoskeleton	GO:0005856	6.57846e-10	9.18188	2302	5179	771	18963
GO:CC	heterochromatin	GO:0000792	9.65006e-10	9.01547	61	5179	43	18963
GO:CC	cytoplasmic ribonucleoprotein granule	GO:0036464	3.01776e-09	8.52032	238	5179	114	18963
GO:CC	mitochondrial ribosome	GO:0005761	8.20647e-09	8.08584	88	5179	54	18963
GO:CC	organellar ribosome	GO:0000313	8.20647e-09	8.08584	88	5179	54	18963
GO:CC	condensed chromosome	GO:0000793	1.05648e-08	7.97614	212	5179	103	18963
GO:CC	condensed chromosome kinetochore	GO:0000777	1.60703e-08	7.79398	108	5179	62	18963
GO:CC	nuclear matrix	GO:0016363	1.60703e-08	7.79398	108	5179	62	18963
GO:CC	RNA polymerase II transcription regulator complex	GO:0090575	1.82969e-08	7.73762	179	5179	90	18963
GO:CC	transcription repressor complex	GO:0017053	2.05722e-08	7.68672	78	5179	49	18963
GO:CC	serine/threonine protein kinase complex	GO:1902554	3.44499e-08	7.46281	88	5179	53	18963
GO:CC	mitochondrion	GO:0005739	5.71629e-08	7.24289	1666	5179	567	18963
GO:CC	microtubule	GO:0005874	1.80484e-07	6.74356	442	5179	180	18963
GO:CC	nuclear chromosome	GO:0000228	1.95632e-07	6.70856	254	5179	115	18963
GO:CC	mitochondrial large ribosomal subunit	GO:0005762	2.37732e-07	6.62391	57	5179	38	18963
GO:CC	Cajal body	GO:0015030	2.37732e-07	6.62391	57	5179	38	18963
GO:CC	organellar large ribosomal subunit	GO:0000315	2.37732e-07	6.62391	57	5179	38	18963
GO:CC	small nuclear ribonucleoprotein complex	GO:0030532	2.69233e-07	6.56987	66	5179	42	18963
GO:CC	polysome	GO:0005844	3.05595e-07	6.51485	73	5179	45	18963
GO:CC	Sm-like protein family complex	GO:0120114	3.85531e-07	6.41394	78	5179	47	18963
GO:CC	host cell	GO:0043657	3.87445e-07	6.41179	234	5179	107	18963
GO:CC	host cellular component	GO:0018995	3.87445e-07	6.41179	234	5179	107	18963
GO:CC	cullin-RING ubiquitin ligase complex	GO:0031461	3.90568e-07	6.4083	166	5179	82	18963
GO:CC	H4 histone acetyltransferase complex	GO:1902562	4.05045e-07	6.3925	47	5179	33	18963
GO:CC	ATPase complex	GO:1904949	8.14209e-07	6.08926	84	5179	49	18963
GO:CC	RNA polymerase complex	GO:0030880	9.82103e-07	6.00784	124	5179	65	18963
GO:CC	histone methyltransferase complex	GO:0035097	1.00888e-06	5.99616	82	5179	48	18963
GO:CC	nuclear DNA-directed RNA polymerase complex	GO:0055029	1.02428e-06	5.98958	119	5179	63	18963
GO:CC	DNA-directed RNA polymerase complex	GO:0000428	1.58419e-06	5.80019	120	5179	63	18963
GO:CC	peptidase complex	GO:1905368	2.68575e-06	5.57093	96	5179	53	18963
GO:CC	cytosolic ribosome	GO:0022626	3.36524e-06	5.47298	109	5179	58	18963
GO:CC	precatalytic spliceosome	GO:0071011	4.04337e-06	5.39326	52	5179	34	18963
GO:CC	organelle membrane	GO:0031090	4.16987e-06	5.37988	3619	5179	1125	18963
GO:CC	mitochondrial protein-containing complex	GO:0098798	4.2609e-06	5.3705	271	5179	117	18963
GO:CC	SWI/SNF superfamily-type complex	GO:0070603	4.70523e-06	5.32742	80	5179	46	18963
GO:CC	histone deacetylase complex	GO:0000118	1.00285e-05	4.99876	79	5179	45	18963
GO:CC	spindle microtubule	GO:0005876	1.73224e-05	4.76139	68	5179	40	18963
GO:CC	cyclin-dependent protein kinase holoenzyme complex	GO:0000307	1.73449e-05	4.76083	43	5179	29	18963
GO:CC	proteasome complex	GO:0000502	2.14198e-05	4.66918	66	5179	39	18963
GO:CC	U2-type precatalytic spliceosome	GO:0071005	2.34239e-05	4.63034	50	5179	32	18963
GO:CC	perinuclear region of cytoplasm	GO:0048471	3.67195e-05	4.4351	740	5179	266	18963
GO:CC	ruffle	GO:0001726	4.04403e-05	4.39319	180	5179	82	18963
GO:CC	nuclear pore	GO:0005643	5.79033e-05	4.2373	85	5179	46	18963
GO:CC	spindle midzone	GO:0051233	6.15664e-05	4.21066	36	5179	25	18963
GO:CC	PcG protein complex	GO:0031519	6.60286e-05	4.18027	47	5179	30	18963
GO:CC	replication fork	GO:0005657	8.80958e-05	4.05504	71	5179	40	18963
GO:CC	spliceosomal snRNP complex	GO:0097525	0.000109827	3.95929	57	5179	34	18963
GO:CC	preribosome	GO:0030684	0.000117551	3.92977	79	5179	43	18963
GO:CC	supramolecular complex	GO:0099080	0.000128285	3.89182	1337	5179	445	18963
GO:CC	cell leading edge	GO:0031252	0.000268791	3.57058	429	5179	163	18963
GO:CC	small ribosomal subunit	GO:0015935	0.00030127	3.52104	76	5179	41	18963
GO:CC	microtubule end	GO:1990752	0.000351203	3.45444	36	5179	24	18963
GO:CC	nuclear ubiquitin ligase complex	GO:0000152	0.000364576	3.43821	45	5179	28	18963
GO:CC	cytosolic large ribosomal subunit	GO:0022625	0.000425851	3.37074	57	5179	33	18963
GO:CC	mediator complex	GO:0016592	0.000439234	3.3573	43	5179	27	18963
GO:CC	endopeptidase complex	GO:1905369	0.000484524	3.31468	72	5179	39	18963
GO:CC	U2-type catalytic step 2 spliceosome	GO:0071007	0.000499732	3.30126	30	5179	21	18963
GO:CC	P-body	GO:0000932	0.000755668	3.12167	91	5179	46	18963
GO:CC	mitotic spindle pole	GO:0097431	0.0010046	2.99801	33	5179	22	18963
GO:CC	mitochondrial envelope	GO:0005740	0.00106122	2.9742	793	5179	274	18963
GO:CC	proteasome accessory complex	GO:0022624	0.00154038	2.81237	25	5179	18	18963
GO:CC	cytoplasmic stress granule	GO:0010494	0.00183805	2.73564	75	5179	39	18963
GO:CC	site of DNA damage	GO:0090734	0.00200157	2.69863	83	5179	42	18963
GO:CC	mitochondrial matrix	GO:0005759	0.00335503	2.4743	480	5179	174	18963
GO:CC	CCR4-NOT complex	GO:0030014	0.00399704	2.39826	16	5179	13	18963
GO:CC	proteasome regulatory particle	GO:0005838	0.00439386	2.35715	22	5179	16	18963
GO:CC	RNA polymerase II, holoenzyme	GO:0016591	0.00603168	2.21956	94	5179	45	18963
GO:CC	transcription elongation factor complex	GO:0008023	0.00661579	2.17942	55	5179	30	18963
GO:CC	beta-catenin-TCF complex	GO:1990907	0.00697788	2.15628	11	5179	10	18963
GO:CC	mitochondrial membrane	GO:0031966	0.00916246	2.03799	744	5179	253	18963
GO:CC	site of double-strand break	GO:0035861	0.0101015	1.99562	61	5179	32	18963
GO:CC	Sin3 complex	GO:0016580	0.0101016	1.99561	13	5179	11	18963
GO:CC	Cdc73/Paf1 complex	GO:0016593	0.0113353	1.94557	8	5179	8	18963
GO:CC	SWI/SNF complex	GO:0016514	0.0125579	1.90108	19	5179	14	18963
GO:CC	Cul3-RING ubiquitin ligase complex	GO:0031463	0.0147311	1.83177	37	5179	22	18963
GO:CC	COP9 signalosome	GO:0008180	0.0182674	1.73832	35	5179	21	18963
GO:CC	phosphatase complex	GO:1903293	0.0217923	1.6617	50	5179	27	18963
GO:CC	protein serine/threonine phosphatase complex	GO:0008287	0.0217923	1.6617	50	5179	27	18963
GO:CC	chaperone complex	GO:0101031	0.0240803	1.61834	24	5179	16	18963
GO:CC	endosome membrane	GO:0010008	0.0280553	1.55199	506	5179	177	18963
GO:CC	melanosome	GO:0042470	0.0332804	1.47781	105	5179	47	18963
GO:CC	pigment granule	GO:0048770	0.0332804	1.47781	105	5179	47	18963
GO:CC	mitochondrial small ribosomal subunit	GO:0005763	0.0340067	1.46844	29	5179	18	18963
GO:CC	organellar small ribosomal subunit	GO:0000314	0.0340067	1.46844	29	5179	18	18963
GO:CC	chromosome, telomeric region	GO:0000781	0.034361	1.46393	72	5179	35	18963
GO:CC	mitochondrial outer membrane	GO:0005741	0.0348621	1.45765	199	5179	79	18963
GO:CC	pronucleus	GO:0045120	0.0359465	1.44434	16	5179	12	18963
GO:CC	ESC/E(Z) complex	GO:0035098	0.0359465	1.44434	16	5179	12	18963
GO:CC	Sin3-type complex	GO:0070822	0.0359465	1.44434	16	5179	12	18963
GO:CC	polysomal ribosome	GO:0042788	0.0407702	1.38966	34	5179	20	18963
GO:CC	organelle subcompartment	GO:0031984	0.0419664	1.3771	1772	5179	551	18963
GO:CC	actin cytoskeleton	GO:0015629	0.0436977	1.35954	513	5179	178	18963
GO:CC	small-subunit processome	GO:0032040	0.0442708	1.35388	39	5179	22	18963
GO:CC	microtubule plus-end	GO:0035371	0.0499134	1.30178	25	5179	16	18963
KEGG	Herpes simplex virus 1 infection	KEGG:05168	2.9335e-19	18.5326	496	2336	242	7987
KEGG	Cell cycle	KEGG:04110	1.17958e-17	16.9283	124	2336	85	7987
KEGG	Ubiquitin mediated proteolysis	KEGG:04120	4.5947e-13	12.3377	139	2336	85	7987
KEGG	Spliceosome	KEGG:03040	1.38272e-12	11.8593	150	2336	89	7987
KEGG	RNA transport	KEGG:03013	1.41852e-09	8.84816	181	2336	96	7987
KEGG	mRNA surveillance pathway	KEGG:03015	1.50329e-07	6.82296	97	2336	57	7987
KEGG	Prostate cancer	KEGG:05215	1.50329e-07	6.82296	97	2336	57	7987
KEGG	Amyotrophic lateral sclerosis	KEGG:05014	3.05974e-07	6.51432	363	2336	158	7987
KEGG	Chronic myeloid leukemia	KEGG:05220	4.25098e-07	6.37151	76	2336	47	7987
KEGG	Cellular senescence	KEGG:04218	6.06785e-07	6.21696	156	2336	80	7987
KEGG	Autophagy - animal	KEGG:04140	1.71056e-06	5.76686	136	2336	71	7987
KEGG	Viral carcinogenesis	KEGG:05203	1.72122e-06	5.76416	203	2336	97	7987
KEGG	Ribosome	KEGG:03010	1.93861e-06	5.71251	154	2336	78	7987
KEGG	Endocytosis	KEGG:04144	4.51471e-06	5.34537	252	2336	114	7987
KEGG	Mitophagy - animal	KEGG:04137	1.20256e-05	4.91989	68	2336	41	7987
KEGG	p53 signaling pathway	KEGG:04115	1.51427e-05	4.8198	73	2336	43	7987
KEGG	Human T-cell leukemia virus 1 infection	KEGG:05166	2.20118e-05	4.65734	217	2336	99	7987
KEGG	Spinocerebellar ataxia	KEGG:05017	4.13161e-05	4.38388	142	2336	70	7987
KEGG	Epstein-Barr virus infection	KEGG:05169	6.10806e-05	4.2141	199	2336	91	7987
KEGG	Protein processing in endoplasmic reticulum	KEGG:04141	7.18235e-05	4.14373	170	2336	80	7987
KEGG	Hepatitis C	KEGG:05160	0.000176479	3.75331	157	2336	74	7987
KEGG	Proteasome	KEGG:03050	0.000255936	3.59187	46	2336	29	7987
KEGG	FoxO signaling pathway	KEGG:04068	0.000335134	3.47478	130	2336	63	7987
KEGG	Longevity regulating pathway	KEGG:04211	0.000590125	3.22906	88	2336	46	7987
KEGG	Adherens junction	KEGG:04520	0.000654948	3.18379	71	2336	39	7987
KEGG	Small cell lung cancer	KEGG:05222	0.00105511	2.9767	92	2336	47	7987
KEGG	Renal cell carcinoma	KEGG:05211	0.00152777	2.81594	68	2336	37	7987
KEGG	Neurotrophin signaling pathway	KEGG:04722	0.00155814	2.80739	119	2336	57	7987
KEGG	Shigellosis	KEGG:05131	0.00161908	2.79073	246	2336	103	7987
KEGG	Huntington disease	KEGG:05016	0.0025345	2.59611	306	2336	123	7987
KEGG	Hepatitis B	KEGG:05161	0.00319688	2.49527	162	2336	72	7987
KEGG	Hepatocellular carcinoma	KEGG:05225	0.00339945	2.46859	165	2336	73	7987
KEGG	Pancreatic cancer	KEGG:05212	0.00538632	2.26871	76	2336	39	7987
KEGG	Pathways of neurodegeneration - multiple diseases	KEGG:05022	0.00560516	2.25141	475	2336	178	7987
KEGG	RNA polymerase	KEGG:03020	0.00638395	2.19491	31	2336	20	7987
KEGG	RNA degradation	KEGG:03018	0.00641001	2.19314	79	2336	40	7987
KEGG	mTOR signaling pathway	KEGG:04150	0.00686222	2.16354	154	2336	68	7987
KEGG	Non-small cell lung cancer	KEGG:05223	0.00810532	2.09123	72	2336	37	7987
KEGG	Yersinia infection	KEGG:05135	0.00946461	2.0239	136	2336	61	7987
KEGG	Colorectal cancer	KEGG:05210	0.0123009	1.91006	86	2336	42	7987
KEGG	Transcriptional misregulation in cancer	KEGG:05202	0.0146361	1.83457	191	2336	80	7987
KEGG	Oocyte meiosis	KEGG:04114	0.0158004	1.80133	127	2336	57	7987
KEGG	TNF signaling pathway	KEGG:04668	0.0227738	1.64257	112	2336	51	7987
KEGG	Alzheimer disease	KEGG:05010	0.0258362	1.58777	368	2336	139	7987
KEGG	Salmonella infection	KEGG:05132	0.0262289	1.58122	249	2336	99	7987
KEGG	Longevity regulating pathway - multiple species	KEGG:04213	0.040756	1.38981	61	2336	31	7987
KEGG	Parkinson disease	KEGG:05012	0.0433208	1.3633	249	2336	98	7987
KEGG	Mismatch repair	KEGG:03430	0.048832	1.3113	23	2336	15	7987
REAC	Gene expression (Transcription)	REAC:R-HSA-74160	5.61346e-88	87.2508	1434	3255	784	10531
REAC	RNA Polymerase II Transcription	REAC:R-HSA-73857	1.35865e-72	71.8669	1300	3255	699	10531
REAC	Metabolism of RNA	REAC:R-HSA-8953854	7.51535e-59	58.1241	657	3255	402	10531
REAC	Generic Transcription Pathway	REAC:R-HSA-212436	1.96151e-57	56.7074	1179	3255	618	10531
REAC	Cell Cycle	REAC:R-HSA-1640170	4.30894e-44	43.3656	624	3255	361	10531
REAC	Cell Cycle, Mitotic	REAC:R-HSA-69278	8.53954e-41	40.0686	512	3255	306	10531
REAC	Processing of Capped Intron-Containing Pre-mRNA	REAC:R-HSA-72203	7.2738e-33	32.1382	234	3255	164	10531
REAC	Metabolism of proteins	REAC:R-HSA-392499	1.78697e-30	29.7479	1959	3255	831	10531
REAC	Cell Cycle Checkpoints	REAC:R-HSA-69620	1.35998e-26	25.8665	270	3255	172	10531
REAC	Cellular responses to stress	REAC:R-HSA-2262752	4.92063e-26	25.308	545	3255	290	10531
REAC	mRNA Splicing	REAC:R-HSA-72172	7.19748e-26	25.1428	185	3255	130	10531
REAC	mRNA Splicing - Major Pathway	REAC:R-HSA-72163	3.8465e-25	24.4149	177	3255	125	10531
REAC	SUMOylation	REAC:R-HSA-2990846	7.54219e-25	24.1225	162	3255	117	10531
REAC	Cellular responses to external stimuli	REAC:R-HSA-8953897	1.8432e-24	23.7344	559	3255	292	10531
REAC	M Phase	REAC:R-HSA-68886	5.4487e-24	23.2637	370	3255	212	10531
REAC	Transcriptional Regulation by TP53	REAC:R-HSA-3700989	1.18302e-23	22.927	360	3255	207	10531
REAC	SUMO E3 ligases SUMOylate target proteins	REAC:R-HSA-3108232	1.35157e-22	21.8692	156	3255	111	10531
REAC	Mitotic Metaphase and Anaphase	REAC:R-HSA-2555396	1.95249e-21	20.7094	228	3255	144	10531
REAC	Mitotic Anaphase	REAC:R-HSA-68882	4.09279e-21	20.388	227	3255	143	10531
REAC	Translation	REAC:R-HSA-72766	6.75179e-19	18.1706	292	3255	168	10531
REAC	Mitotic G1 phase and G1/S transition	REAC:R-HSA-453279	1.472e-17	16.8321	148	3255	100	10531
REAC	Chromatin organization	REAC:R-HSA-4839726	1.49949e-16	15.8241	234	3255	138	10531
REAC	Chromatin modifying enzymes	REAC:R-HSA-3247509	1.49949e-16	15.8241	234	3255	138	10531
REAC	Post-translational protein modification	REAC:R-HSA-597592	3.73294e-16	15.4279	1375	3255	569	10531
REAC	Separation of Sister Chromatids	REAC:R-HSA-2467813	4.53487e-16	15.3434	187	3255	116	10531
REAC	S Phase	REAC:R-HSA-69242	6.88821e-15	14.1619	161	3255	102	10531
REAC	Regulation of TP53 Activity	REAC:R-HSA-5633007	1.4397e-14	13.8417	160	3255	101	10531
REAC	Diseases of signal transduction by growth factor receptors and second messengers	REAC:R-HSA-5663202	2.18538e-14	13.6605	359	3255	186	10531
REAC	G1/S Transition	REAC:R-HSA-69206	2.27833e-14	13.6424	131	3255	87	10531
REAC	HIV Infection	REAC:R-HSA-162906	9.03798e-14	13.0439	226	3255	129	10531
REAC	Influenza Infection	REAC:R-HSA-168255	1.75876e-13	12.7548	151	3255	95	10531
REAC	PTEN Regulation	REAC:R-HSA-6807070	6.58961e-13	12.1811	138	3255	88	10531
REAC	G2/M Checkpoints	REAC:R-HSA-69481	7.53194e-13	12.1231	149	3255	93	10531
REAC	Transcriptional regulation by RUNX3	REAC:R-HSA-8878159	2.14067e-12	11.6695	94	3255	66	10531
REAC	Deubiquitination	REAC:R-HSA-5688426	2.40148e-12	11.6195	276	3255	147	10531
REAC	Antigen processing: Ubiquitination & Proteasome degradation	REAC:R-HSA-983168	2.73608e-12	11.5629	308	3255	160	10531
REAC	Mitotic G2-G2/M phases	REAC:R-HSA-453274	7.03007e-12	11.153	198	3255	113	10531
REAC	SUMOylation of DNA damage response and repair proteins	REAC:R-HSA-3108214	7.42048e-12	11.1296	72	3255	54	10531
REAC	DNA Replication	REAC:R-HSA-69306	8.86527e-12	11.0523	127	3255	81	10531
REAC	Mitotic Prometaphase	REAC:R-HSA-68877	1.13848e-11	10.9437	199	3255	113	10531
REAC	G2/M Transition	REAC:R-HSA-69275	2.48686e-11	10.6043	196	3255	111	10531
REAC	Resolution of Sister Chromatid Cohesion	REAC:R-HSA-2500257	4.2828e-11	10.3683	123	3255	78	10531
REAC	Transport of Mature Transcript to Cytoplasm	REAC:R-HSA-72202	5.68331e-11	10.2454	78	3255	56	10531
REAC	Signaling by ROBO receptors	REAC:R-HSA-376176	1.90819e-10	9.71938	217	3255	118	10531
REAC	Synthesis of DNA	REAC:R-HSA-69239	2.05231e-10	9.68776	119	3255	75	10531
REAC	SUMOylation of transcription cofactors	REAC:R-HSA-3899300	3.43625e-10	9.46392	41	3255	35	10531
REAC	Transport of Mature mRNA derived from an Intron-Containing Transcript	REAC:R-HSA-159236	6.68897e-10	9.17464	69	3255	50	10531
REAC	Regulation of expression of SLITs and ROBOs	REAC:R-HSA-9010553	8.70308e-10	9.06033	171	3255	97	10531
REAC	Switching of origins to a post-replicative state	REAC:R-HSA-69052	1.34899e-09	8.86999	90	3255	60	10531
REAC	Regulation of mitotic cell cycle	REAC:R-HSA-453276	1.48749e-09	8.82754	86	3255	58	10531
REAC	APC/C-mediated degradation of cell cycle proteins	REAC:R-HSA-174143	1.48749e-09	8.82754	86	3255	58	10531
REAC	Host Interactions of HIV factors	REAC:R-HSA-162909	2.03564e-09	8.6913	125	3255	76	10531
REAC	Influenza Viral RNA Transcription and Replication	REAC:R-HSA-168273	2.4438e-09	8.61193	132	3255	79	10531
REAC	Mitotic Spindle Checkpoint	REAC:R-HSA-69618	2.74589e-09	8.56132	108	3255	68	10531
REAC	DNA Repair	REAC:R-HSA-73894	2.88143e-09	8.54039	303	3255	150	10531
REAC	Ub-specific processing proteases	REAC:R-HSA-5689880	3.43931e-09	8.46353	200	3255	108	10531
REAC	Membrane Trafficking	REAC:R-HSA-199991	4.68896e-09	8.32892	625	3255	271	10531
REAC	SUMOylation of chromatin organization proteins	REAC:R-HSA-4551638	5.0623e-09	8.29565	52	3255	40	10531
REAC	HIV Life Cycle	REAC:R-HSA-162587	5.15711e-09	8.28759	147	3255	85	10531
REAC	Amplification of signal from the kinetochores	REAC:R-HSA-141424	5.58396e-09	8.25306	92	3255	60	10531
REAC	Amplification of signal from unattached kinetochores via a MAD2 inhibitory signal	REAC:R-HSA-141444	5.58396e-09	8.25306	92	3255	60	10531
REAC	Regulation of mRNA stability by proteins that bind AU-rich elements	REAC:R-HSA-450531	6.83755e-09	8.1651	86	3255	57	10531
REAC	Late Phase of HIV Life Cycle	REAC:R-HSA-162599	7.18375e-09	8.14365	134	3255	79	10531
REAC	PIP3 activates AKT signaling	REAC:R-HSA-1257604	9.66712e-09	8.0147	249	3255	127	10531
REAC	Orc1 removal from chromatin	REAC:R-HSA-68949	2.0295e-08	7.69261	71	3255	49	10531
REAC	Intracellular signaling by second messengers	REAC:R-HSA-9006925	2.1437e-08	7.66884	289	3255	142	10531
REAC	Nonsense-Mediated Decay (NMD)	REAC:R-HSA-927802	2.35356e-08	7.62827	116	3255	70	10531
REAC	Nonsense Mediated Decay (NMD) enhanced by the Exon Junction Complex (EJC)	REAC:R-HSA-975957	2.35356e-08	7.62827	116	3255	70	10531
REAC	Class I MHC mediated antigen processing & presentation	REAC:R-HSA-983169	2.98348e-08	7.52528	370	3255	173	10531
REAC	Regulation of APC/C activators between G1/S and early anaphase	REAC:R-HSA-176408	3.66992e-08	7.43534	80	3255	53	10531
REAC	EML4 and NUDC in mitotic spindle formation	REAC:R-HSA-9648025	4.66932e-08	7.33075	115	3255	69	10531
REAC	Assembly of the pre-replicative complex	REAC:R-HSA-68867	4.69165e-08	7.32867	68	3255	47	10531
REAC	SUMOylation of RNA binding proteins	REAC:R-HSA-4570464	4.8773e-08	7.31182	43	3255	34	10531
REAC	SUMOylation of DNA replication proteins	REAC:R-HSA-4615885	4.8773e-08	7.31182	43	3255	34	10531
REAC	Signaling by NOTCH	REAC:R-HSA-157118	5.0056e-08	7.30054	197	3255	104	10531
REAC	Cellular response to heat stress	REAC:R-HSA-3371556	5.8724e-08	7.23118	87	3255	56	10531
REAC	RHO GTPases Activate Formins	REAC:R-HSA-5663220	6.35155e-08	7.19712	136	3255	78	10531
REAC	DNA Replication Pre-Initiation	REAC:R-HSA-69002	6.38198e-08	7.19504	85	3255	55	10531
REAC	Cyclin A:Cdk2-associated events at S phase entry	REAC:R-HSA-69656	6.38198e-08	7.19504	85	3255	55	10531
REAC	Degradation of beta-catenin by the destruction complex	REAC:R-HSA-195253	6.90647e-08	7.16074	83	3255	54	10531
REAC	TP53 Regulates Transcription of Cell Cycle Genes	REAC:R-HSA-6791312	7.91706e-08	7.10144	49	3255	37	10531
REAC	RNA Polymerase II Transcription Termination	REAC:R-HSA-73856	1.08461e-07	6.96473	65	3255	45	10531
REAC	SUMOylation of ubiquitinylation proteins	REAC:R-HSA-3232142	1.49946e-07	6.82406	35	3255	29	10531
REAC	GTP hydrolysis and joining of the 60S ribosomal subunit	REAC:R-HSA-72706	1.80614e-07	6.74325	113	3255	67	10531
REAC	rRNA processing	REAC:R-HSA-72312	1.93248e-07	6.71389	203	3255	105	10531
REAC	Cap-dependent Translation Initiation	REAC:R-HSA-72737	2.01745e-07	6.6952	120	3255	70	10531
REAC	Eukaryotic Translation Initiation	REAC:R-HSA-72613	2.01745e-07	6.6952	120	3255	70	10531
REAC	G1/S DNA Damage Checkpoints	REAC:R-HSA-69615	2.30367e-07	6.63758	68	3255	46	10531
REAC	Transcriptional regulation by RUNX2	REAC:R-HSA-8878166	2.32226e-07	6.63409	118	3255	69	10531
REAC	Cyclin E associated events during G1/S transition	REAC:R-HSA-69202	2.85896e-07	6.54379	83	3255	53	10531
REAC	Antiviral mechanism by IFN-stimulated genes	REAC:R-HSA-1169410	3.40595e-07	6.46776	79	3255	51	10531
REAC	L13a-mediated translational silencing of Ceruloplasmin expression	REAC:R-HSA-156827	3.52057e-07	6.45339	112	3255	66	10531
REAC	Regulation of TP53 Activity through Phosphorylation	REAC:R-HSA-6804756	3.55201e-07	6.44953	92	3255	57	10531
REAC	RHO GTPase Effectors	REAC:R-HSA-195258	3.73819e-07	6.42734	283	3255	136	10531
REAC	rRNA processing in the nucleus and cytosol	REAC:R-HSA-8868773	4.47633e-07	6.34908	193	3255	100	10531
REAC	Signaling by TGF-beta Receptor Complex	REAC:R-HSA-170834	4.56888e-07	6.34019	71	3255	47	10531
REAC	DNA Double-Strand Break Repair	REAC:R-HSA-5693532	4.78821e-07	6.31983	145	3255	80	10531
REAC	Activation of NF-kappaB in B cells	REAC:R-HSA-1169091	5.10807e-07	6.29174	67	3255	45	10531
REAC	Regulation of HSF1-mediated heat shock response	REAC:R-HSA-3371453	5.10807e-07	6.29174	67	3255	45	10531
REAC	Activation of APC/C and APC/C:Cdc20 mediated degradation of mitotic proteins	REAC:R-HSA-176814	7.86793e-07	6.10414	76	3255	49	10531
REAC	Mitochondrial translation termination	REAC:R-HSA-5419276	9.06355e-07	6.0427	87	3255	54	10531
REAC	Major pathway of rRNA processing in the nucleolus and cytosol	REAC:R-HSA-6791226	1.03546e-06	5.98487	183	3255	95	10531
REAC	Transcriptional activity of SMAD2/SMAD3:SMAD4 heterotrimer	REAC:R-HSA-2173793	1.07112e-06	5.97016	44	3255	33	10531
REAC	p53-Dependent G1 DNA Damage Response	REAC:R-HSA-69563	1.12462e-06	5.94899	66	3255	44	10531
REAC	p53-Dependent G1/S DNA damage checkpoint	REAC:R-HSA-69580	1.12462e-06	5.94899	66	3255	44	10531
REAC	Signaling by NOTCH4	REAC:R-HSA-9013694	1.24691e-06	5.90416	81	3255	51	10531
REAC	SCF(Skp2)-mediated degradation of p27/p21	REAC:R-HSA-187577	1.28521e-06	5.89103	60	3255	41	10531
REAC	mRNA 3'-end processing	REAC:R-HSA-72187	1.3407e-06	5.87267	56	3255	39	10531
REAC	APC/C:Cdc20 mediated degradation of mitotic proteins	REAC:R-HSA-176409	1.6642e-06	5.77879	75	3255	48	10531
REAC	Signaling by Rho GTPases	REAC:R-HSA-194315	1.8024e-06	5.74415	413	3255	183	10531
REAC	Cellular Senescence	REAC:R-HSA-2559583	2.03681e-06	5.69105	158	3255	84	10531
REAC	Epigenetic regulation of gene expression	REAC:R-HSA-212165	2.1722e-06	5.6631	111	3255	64	10531
REAC	Mitochondrial translation	REAC:R-HSA-5368287	2.28006e-06	5.64205	93	3255	56	10531
REAC	Neddylation	REAC:R-HSA-8951664	2.47133e-06	5.60707	233	3255	114	10531
REAC	SUMOylation of SUMOylation proteins	REAC:R-HSA-4085377	2.90987e-06	5.53613	32	3255	26	10531
REAC	Metabolism of non-coding RNA	REAC:R-HSA-194441	3.06131e-06	5.51409	49	3255	35	10531
REAC	snRNP Assembly	REAC:R-HSA-191859	3.06131e-06	5.51409	49	3255	35	10531
REAC	Interactions of Rev with host cellular proteins	REAC:R-HSA-177243	3.729e-06	5.42841	34	3255	27	10531
REAC	APC/C:Cdh1 mediated degradation of Cdc20 and other APC/C:Cdh1 targeted proteins in late mitosis/early G1	REAC:R-HSA-174178	3.83884e-06	5.4158	72	3255	46	10531
REAC	Homology Directed Repair	REAC:R-HSA-5693538	4.23286e-06	5.37337	117	3255	66	10531
REAC	NS1 Mediated Effects on Host Pathways	REAC:R-HSA-168276	5.25267e-06	5.27962	38	3255	29	10531
REAC	APC:Cdc20 mediated degradation of cell cycle proteins prior to satisfation of the cell cycle checkpoint	REAC:R-HSA-179419	7.28251e-06	5.13772	73	3255	46	10531
REAC	Nuclear import of Rev protein	REAC:R-HSA-180746	7.7169e-06	5.11256	31	3255	25	10531
REAC	ISG15 antiviral mechanism	REAC:R-HSA-1169408	8.04647e-06	5.09439	71	3255	45	10531
REAC	Regulation of PTEN stability and activity	REAC:R-HSA-8948751	8.8547e-06	5.05283	69	3255	44	10531
REAC	Downstream signaling events of B Cell Receptor (BCR)	REAC:R-HSA-1168372	9.56889e-06	5.01914	80	3255	49	10531
REAC	Mitochondrial translation elongation	REAC:R-HSA-5389840	1.15546e-05	4.93724	87	3255	52	10531
REAC	Mitochondrial translation initiation	REAC:R-HSA-5368286	1.15546e-05	4.93724	87	3255	52	10531
REAC	Transcriptional regulation by RUNX1	REAC:R-HSA-8878171	1.2e-05	4.92082	200	3255	99	10531
REAC	CDT1 association with the CDC6:ORC:origin complex	REAC:R-HSA-68827	1.32474e-05	4.87787	59	3255	39	10531
REAC	Interleukin-1 signaling	REAC:R-HSA-9020702	1.40572e-05	4.8521	101	3255	58	10531
REAC	Transport of Mature mRNAs Derived from Intronless Transcripts	REAC:R-HSA-159234	1.44261e-05	4.84085	39	3255	29	10531
REAC	SCF-beta-TrCP mediated degradation of Emi1	REAC:R-HSA-174113	1.48609e-05	4.82795	55	3255	37	10531
REAC	FBXL7 down-regulates AURKA during mitotic entry and in early mitosis	REAC:R-HSA-8854050	1.48609e-05	4.82795	55	3255	37	10531
REAC	Cdc20:Phospho-APC/C mediated degradation of Cyclin A	REAC:R-HSA-174184	1.50592e-05	4.8222	72	3255	45	10531
REAC	CDK-mediated phosphorylation and removal of Cdc6	REAC:R-HSA-69017	1.50592e-05	4.8222	72	3255	45	10531
REAC	mRNA Splicing - Minor Pathway	REAC:R-HSA-72165	1.6075e-05	4.79385	51	3255	35	10531
REAC	Nuclear Envelope Breakdown	REAC:R-HSA-2980766	1.65978e-05	4.77995	47	3255	33	10531
REAC	CLEC7A (Dectin-1) signaling	REAC:R-HSA-5607764	1.88346e-05	4.72504	97	3255	56	10531
REAC	The role of GTSE1 in G2/M progression after G2 checkpoint	REAC:R-HSA-8852276	1.9244e-05	4.71571	79	3255	48	10531
REAC	Export of Viral Ribonucleoproteins from Nucleus	REAC:R-HSA-168274	2.03151e-05	4.69218	30	3255	24	10531
REAC	HATs acetylate histones	REAC:R-HSA-3214847	2.2842e-05	4.64127	102	3255	58	10531
REAC	Transport of the SLBP Dependant Mature mRNA	REAC:R-HSA-159230	2.48849e-05	4.60406	32	3255	25	10531
REAC	Rev-mediated nuclear export of HIV RNA	REAC:R-HSA-165054	2.48849e-05	4.60406	32	3255	25	10531
REAC	GLI3 is processed to GLI3R by the proteasome	REAC:R-HSA-5610785	2.65915e-05	4.57526	60	3255	39	10531
REAC	Degradation of GLI2 by the proteasome	REAC:R-HSA-5610783	2.65915e-05	4.57526	60	3255	39	10531
REAC	Protein ubiquitination	REAC:R-HSA-8852135	2.75574e-05	4.55976	73	3255	45	10531
REAC	Deadenylation-dependent mRNA decay	REAC:R-HSA-429914	3.0785e-05	4.51166	56	3255	37	10531
REAC	Intra-Golgi and retrograde Golgi-to-ER traffic	REAC:R-HSA-6811442	3.10339e-05	4.50816	203	3255	99	10531
REAC	Regulation of RUNX3 expression and activity	REAC:R-HSA-8941858	3.27637e-05	4.48461	54	3255	36	10531
REAC	Transport of Mature mRNA Derived from an Intronless Transcript	REAC:R-HSA-159231	3.50812e-05	4.45493	38	3255	28	10531
REAC	Nonsense Mediated Decay (NMD) independent of the Exon Junction Complex (EJC)	REAC:R-HSA-975956	3.57433e-05	4.4468	96	3255	55	10531
REAC	Infectious disease	REAC:R-HSA-5663205	3.81712e-05	4.41826	751	3255	298	10531
REAC	Autophagy	REAC:R-HSA-9612973	4.43239e-05	4.35336	149	3255	77	10531
REAC	Toll Like Receptor 3 (TLR3) Cascade	REAC:R-HSA-168164	4.79803e-05	4.31894	92	3255	53	10531
REAC	Transport of Ribonucleoproteins into the Host Nucleus	REAC:R-HSA-168271	5.3061e-05	4.27522	29	3255	23	10531
REAC	NEP/NS2 Interacts with the Cellular Export Machinery	REAC:R-HSA-168333	5.3061e-05	4.27522	29	3255	23	10531
REAC	HDR through Homologous Recombination (HRR) or Single Strand Annealing (SSA)	REAC:R-HSA-5693567	5.65135e-05	4.24785	111	3255	61	10531
REAC	Stabilization of p53	REAC:R-HSA-69541	6.16749e-05	4.20989	57	3255	37	10531
REAC	Transport of the SLBP independent Mature mRNA	REAC:R-HSA-159227	6.35088e-05	4.19717	31	3255	24	10531
REAC	Degradation of AXIN	REAC:R-HSA-4641257	6.66848e-05	4.17597	55	3255	36	10531
REAC	Formation of a pool of free 40S subunits	REAC:R-HSA-72689	6.78721e-05	4.16831	102	3255	57	10531
REAC	Negative regulation of NOTCH4 signaling	REAC:R-HSA-9604323	7.15976e-05	4.1451	53	3255	35	10531
REAC	Oncogene Induced Senescence	REAC:R-HSA-2559585	7.243e-05	4.14008	33	3255	25	10531
REAC	Nuclear Pore Complex (NPC) Disassembly	REAC:R-HSA-3301854	7.243e-05	4.14008	33	3255	25	10531
REAC	Regulation of ornithine decarboxylase (ODC)	REAC:R-HSA-350562	7.62682e-05	4.11766	51	3255	34	10531
REAC	Signaling by NTRK1 (TRKA)	REAC:R-HSA-187037	8.69916e-05	4.06052	112	3255	61	10531
REAC	Nervous system development	REAC:R-HSA-9675108	8.82921e-05	4.05408	574	3255	234	10531
REAC	G1 Phase	REAC:R-HSA-69236	8.86191e-05	4.05247	43	3255	30	10531
REAC	Cyclin D associated events in G1	REAC:R-HSA-69231	8.86191e-05	4.05247	43	3255	30	10531
REAC	MAPK6/MAPK4 signaling	REAC:R-HSA-5687128	0.00010543	3.97704	89	3255	51	10531
REAC	MyD88-independent TLR4 cascade	REAC:R-HSA-166166	0.000107926	3.96687	96	3255	54	10531
REAC	TRIF(TICAM1)-mediated TLR4 signaling	REAC:R-HSA-937061	0.000107926	3.96687	96	3255	54	10531
REAC	Regulation of RUNX2 expression and activity	REAC:R-HSA-8939902	0.000111908	3.95114	71	3255	43	10531
REAC	Metabolism of polyamines	REAC:R-HSA-351202	0.000119759	3.92169	58	3255	37	10531
REAC	Eukaryotic Translation Termination	REAC:R-HSA-72764	0.000125828	3.90022	94	3255	53	10531
REAC	SRP-dependent cotranslational protein targeting to membrane	REAC:R-HSA-1799339	0.000132513	3.87774	113	3255	61	10531
REAC	G1/S-Specific Transcription	REAC:R-HSA-69205	0.000137424	3.86194	28	3255	22	10531
REAC	Regulation of PLK1 Activity at G2/M Transition	REAC:R-HSA-2565942	0.000141564	3.84905	85	3255	49	10531
REAC	APC/C:Cdc20 mediated degradation of Securin	REAC:R-HSA-174154	0.000143168	3.84415	67	3255	41	10531
REAC	Mitotic Prophase	REAC:R-HSA-68875	0.00014599	3.83568	99	3255	55	10531
REAC	Regulation of lipid metabolism by PPARalpha	REAC:R-HSA-400206	0.000169554	3.77069	116	3255	62	10531
REAC	TCF dependent signaling in response to WNT	REAC:R-HSA-201681	0.000177821	3.75002	196	3255	94	10531
REAC	Autodegradation of Cdh1 by Cdh1:APC/C	REAC:R-HSA-174084	0.000181067	3.74216	63	3255	39	10531
REAC	NOTCH1 Intracellular Domain Regulates Transcription	REAC:R-HSA-2122947	0.000187747	3.72643	46	3255	31	10531
REAC	Response of EIF2AK4 (GCN2) to amino acid deficiency	REAC:R-HSA-9633012	0.000193998	3.7122	102	3255	56	10531
REAC	RUNX1 interacts with co-factors whose precise effect on RUNX1 targets is not known	REAC:R-HSA-8939243	0.000201883	3.6949	36	3255	26	10531
REAC	Viral Messenger RNA Synthesis	REAC:R-HSA-168325	0.000205977	3.68618	40	3255	28	10531
REAC	Downregulation of SMAD2/3:SMAD4 transcriptional activity	REAC:R-HSA-2173795	0.000224264	3.64924	23	3255	19	10531
REAC	Macroautophagy	REAC:R-HSA-1632852	0.000244677	3.61141	134	3255	69	10531
REAC	Downstream TCR signaling	REAC:R-HSA-202424	0.000266802	3.57381	98	3255	54	10531
REAC	Oxygen-dependent proline hydroxylation of Hypoxia-inducible Factor Alpha	REAC:R-HSA-1234176	0.00028769	3.54107	66	3255	40	10531
REAC	Cellular response to hypoxia	REAC:R-HSA-1234174	0.000290135	3.5374	75	3255	44	10531
REAC	Deadenylation of mRNA	REAC:R-HSA-429947	0.000292068	3.53452	25	3255	20	10531
REAC	PPARA activates gene expression	REAC:R-HSA-1989781	0.000298326	3.52531	115	3255	61	10531
REAC	RNA Polymerase II Pre-transcription Events	REAC:R-HSA-674695	0.000311381	3.50671	82	3255	47	10531
REAC	Asymmetric localization of PCP proteins	REAC:R-HSA-4608870	0.00032584	3.487	64	3255	39	10531
REAC	Dectin-1 mediated noncanonical NF-kB signaling	REAC:R-HSA-5607761	0.000414333	3.38265	60	3255	37	10531
REAC	UCH proteinases	REAC:R-HSA-5689603	0.000429112	3.36743	92	3255	51	10531
REAC	Hedgehog 'on' state	REAC:R-HSA-5632684	0.000432651	3.36386	85	3255	48	10531
REAC	Vpr-mediated nuclear import of PICs	REAC:R-HSA-180910	0.000439949	3.3566	31	3255	23	10531
REAC	HDR through Single Strand Annealing (SSA)	REAC:R-HSA-5685938	0.000479204	3.31948	37	3255	26	10531
REAC	Regulation of TP53 Expression and Degradation	REAC:R-HSA-6806003	0.000479204	3.31948	37	3255	26	10531
REAC	G2/M DNA damage checkpoint	REAC:R-HSA-69473	0.000484017	3.31514	76	3255	44	10531
REAC	Regulation of RAS by GAPs	REAC:R-HSA-5658442	0.000501798	3.29947	67	3255	40	10531
REAC	Peptide chain elongation	REAC:R-HSA-156902	0.000502345	3.299	90	3255	50	10531
REAC	Viral mRNA Translation	REAC:R-HSA-192823	0.000502345	3.299	90	3255	50	10531
REAC	Hh mutants are degraded by ERAD	REAC:R-HSA-5362768	0.000519611	3.28432	56	3255	35	10531
REAC	Apoptosis	REAC:R-HSA-109581	0.000524307	3.28041	174	3255	84	10531
REAC	AUF1 (hnRNP D0) binds and destabilizes mRNA	REAC:R-HSA-450408	0.0005783	3.23785	54	3255	34	10531
REAC	Programmed Cell Death	REAC:R-HSA-5357801	0.000597287	3.22382	177	3255	85	10531
REAC	Estrogen-dependent gene expression	REAC:R-HSA-9018519	0.000615292	3.21092	112	3255	59	10531
REAC	Signaling by TGFB family members	REAC:R-HSA-9006936	0.000628049	3.20201	100	3255	54	10531
REAC	Ubiquitin Mediated Degradation of Phosphorylated Cdc25A	REAC:R-HSA-69601	0.000640545	3.19345	52	3255	33	10531
REAC	p53-Independent DNA Damage Response	REAC:R-HSA-69610	0.000640545	3.19345	52	3255	33	10531
REAC	p53-Independent G1/S DNA damage checkpoint	REAC:R-HSA-69613	0.000640545	3.19345	52	3255	33	10531
REAC	Autodegradation of the E3 ubiquitin ligase COP1	REAC:R-HSA-349425	0.000640545	3.19345	52	3255	33	10531
REAC	Vpu mediated degradation of CD4	REAC:R-HSA-180534	0.000640545	3.19345	52	3255	33	10531
REAC	Ubiquitin-dependent degradation of Cyclin D	REAC:R-HSA-75815	0.000640545	3.19345	52	3255	33	10531
REAC	MAP kinase activation	REAC:R-HSA-450294	0.000652152	3.18565	63	3255	38	10531
REAC	Processing of DNA double-strand break ends	REAC:R-HSA-5693607	0.000682631	3.16581	79	3255	45	10531
REAC	Regulation of activated PAK-2p34 by proteasome mediated degradation	REAC:R-HSA-211733	0.000705679	3.15139	50	3255	32	10531
REAC	Nuclear Envelope (NE) Reassembly	REAC:R-HSA-2995410	0.000744354	3.12822	70	3255	41	10531
REAC	Postmitotic nuclear pore complex (NPC) reformation	REAC:R-HSA-9615933	0.000762921	3.11752	24	3255	19	10531
REAC	Activation of HOX genes during differentiation	REAC:R-HSA-5619507	0.000803579	3.09497	84	3255	47	10531
REAC	Activation of anterior HOX genes in hindbrain development during early embryogenesis	REAC:R-HSA-5617472	0.000803579	3.09497	84	3255	47	10531
REAC	NIK-->noncanonical NF-kB signaling	REAC:R-HSA-5676590	0.000839048	3.07621	59	3255	36	10531
REAC	Ribosomal scanning and start codon recognition	REAC:R-HSA-72702	0.000839048	3.07621	59	3255	36	10531
REAC	Regulation of PTEN gene transcription	REAC:R-HSA-8943724	0.000839048	3.07621	59	3255	36	10531
REAC	Translation initiation complex formation	REAC:R-HSA-72649	0.000839048	3.07621	59	3255	36	10531
REAC	Axon guidance	REAC:R-HSA-422475	0.000936949	3.02828	549	3255	220	10531
REAC	Transcriptional regulation of white adipocyte differentiation	REAC:R-HSA-381340	0.000938781	3.02744	82	3255	46	10531
REAC	Degradation of DVL	REAC:R-HSA-4641258	0.000947472	3.02343	57	3255	35	10531
REAC	Signaling by NOTCH1 in Cancer	REAC:R-HSA-2644603	0.000947472	3.02343	57	3255	35	10531
REAC	Signaling by NOTCH1 HD+PEST Domain Mutants in Cancer	REAC:R-HSA-2894858	0.000947472	3.02343	57	3255	35	10531
REAC	Constitutive Signaling by NOTCH1 PEST Domain Mutants	REAC:R-HSA-2644606	0.000947472	3.02343	57	3255	35	10531
REAC	Constitutive Signaling by NOTCH1 HD+PEST Domain Mutants	REAC:R-HSA-2894862	0.000947472	3.02343	57	3255	35	10531
REAC	Signaling by NOTCH1 PEST Domain Mutants in Cancer	REAC:R-HSA-2644602	0.000947472	3.02343	57	3255	35	10531
REAC	Eukaryotic Translation Elongation	REAC:R-HSA-156842	0.00102324	2.99002	94	3255	51	10531
REAC	RNA polymerase II transcribes snRNA genes	REAC:R-HSA-6807505	0.00106869	2.97115	73	3255	42	10531
REAC	Regulation of TP53 Degradation	REAC:R-HSA-6804757	0.00110296	2.95744	36	3255	25	10531
REAC	SMAD2/SMAD3:SMAD4 heterotrimer regulates transcription	REAC:R-HSA-2173796	0.00110585	2.95631	32	3255	23	10531
REAC	Interactions of Vpr with host cellular proteins	REAC:R-HSA-176033	0.00111608	2.9523	34	3255	24	10531
REAC	Vif-mediated degradation of APOBEC3G	REAC:R-HSA-180585	0.00119534	2.92251	53	3255	33	10531
REAC	Activation of the mRNA upon binding of the cap-binding complex and eIFs, and subsequent binding to 43S	REAC:R-HSA-72662	0.00147612	2.83088	60	3255	36	10531
REAC	Degradation of GLI1 by the proteasome	REAC:R-HSA-5610780	0.00147612	2.83088	60	3255	36	10531
REAC	Circadian Clock	REAC:R-HSA-400253	0.00165661	2.78078	67	3255	39	10531
REAC	Interferon Signaling	REAC:R-HSA-913531	0.00166696	2.77808	191	3255	89	10531
REAC	Disease	REAC:R-HSA-1643685	0.002003	2.69832	1397	3255	505	10531
REAC	tRNA processing	REAC:R-HSA-72306	0.00208321	2.68127	103	3255	54	10531
REAC	Unfolded Protein Response (UPR)	REAC:R-HSA-381119	0.00215312	2.66693	91	3255	49	10531
REAC	MyD88 cascade initiated on plasma membrane	REAC:R-HSA-975871	0.00229715	2.63881	84	3255	46	10531
REAC	Toll Like Receptor 10 (TLR10) Cascade	REAC:R-HSA-168142	0.00229715	2.63881	84	3255	46	10531
REAC	Toll Like Receptor 5 (TLR5) Cascade	REAC:R-HSA-168176	0.00229715	2.63881	84	3255	46	10531
REAC	Activation of ATR in response to replication stress	REAC:R-HSA-176187	0.00240246	2.61934	37	3255	25	10531
REAC	G0 and Early G1	REAC:R-HSA-1538133	0.00244967	2.61089	27	3255	20	10531
REAC	Defective CFTR causes cystic fibrosis	REAC:R-HSA-5678895	0.00253506	2.59601	61	3255	36	10531
REAC	Regulation of Glucokinase by Glucokinase Regulatory Protein	REAC:R-HSA-170822	0.0025629	2.59127	29	3255	21	10531
REAC	Defective TPR may confer susceptibility towards thyroid papillary carcinoma (TPC)	REAC:R-HSA-5619107	0.0025629	2.59127	29	3255	21	10531
REAC	Hh mutants abrogate ligand secretion	REAC:R-HSA-5387390	0.00291092	2.53597	59	3255	35	10531
REAC	Nucleotide Excision Repair	REAC:R-HSA-5696398	0.00313634	2.50358	109	3255	56	10531
REAC	Vesicle-mediated transport	REAC:R-HSA-5653656	0.00341752	2.46629	717	3255	275	10531
REAC	PKMTs methylate histone lysines	REAC:R-HSA-3214841	0.00343178	2.46448	46	3255	29	10531
REAC	Mitotic Telophase/Cytokinesis	REAC:R-HSA-68884	0.00355737	2.44887	13	3255	12	10531
REAC	ESR-mediated signaling	REAC:R-HSA-8939211	0.00379036	2.42132	181	3255	84	10531
REAC	Processing and activation of SUMO	REAC:R-HSA-3215018	0.00402165	2.3956	10	3255	10	10531
REAC	Toll Like Receptor 9 (TLR9) Cascade	REAC:R-HSA-168138	0.00406425	2.39102	95	3255	50	10531
REAC	Deactivation of the beta-catenin transactivating complex	REAC:R-HSA-3769402	0.00418881	2.37791	42	3255	27	10531
REAC	Regulation of Apoptosis	REAC:R-HSA-169911	0.00434762	2.36175	53	3255	32	10531
REAC	Signaling by NTRKs	REAC:R-HSA-166520	0.00442101	2.35448	130	3255	64	10531
REAC	HCMV Infection	REAC:R-HSA-9609646	0.00452613	2.34427	120	3255	60	10531
REAC	TCR signaling	REAC:R-HSA-202403	0.00452613	2.34427	120	3255	60	10531
REAC	Interleukin-1 family signaling	REAC:R-HSA-446652	0.00497963	2.3028	138	3255	67	10531
REAC	Transcriptional Regulation by E2F6	REAC:R-HSA-8953750	0.00564324	2.24847	34	3255	23	10531
REAC	Signaling by NOTCH1	REAC:R-HSA-1980143	0.00599605	2.22213	72	3255	40	10531
REAC	HDR through Homologous Recombination (HRR)	REAC:R-HSA-5685942	0.0060068	2.22136	65	3255	37	10531
REAC	Hedgehog ligand biogenesis	REAC:R-HSA-5358346	0.0060068	2.22136	65	3255	37	10531
REAC	Regulation of TP53 Activity through Acetylation	REAC:R-HSA-6804758	0.00605141	2.21814	30	3255	21	10531
REAC	Regulation of MECP2 expression and activity	REAC:R-HSA-9022692	0.00605141	2.21814	30	3255	21	10531
REAC	Synthesis of active ubiquitin: roles of E1 and E2 enzymes	REAC:R-HSA-8866652	0.00605141	2.21814	30	3255	21	10531
REAC	Processing of Capped Intronless Pre-mRNA	REAC:R-HSA-75067	0.00607755	2.21627	28	3255	20	10531
REAC	Selenocysteine synthesis	REAC:R-HSA-2408557	0.00704786	2.15194	94	3255	49	10531
REAC	Nuclear Events (kinase and transcription factor activation)	REAC:R-HSA-198725	0.00812964	2.08993	61	3255	35	10531
REAC	Intrinsic Pathway for Apoptosis	REAC:R-HSA-109606	0.00863056	2.06396	52	3255	31	10531
REAC	Selective autophagy	REAC:R-HSA-9663891	0.00872124	2.05942	80	3255	43	10531
REAC	Selenoamino acid metabolism	REAC:R-HSA-2408522	0.00884012	2.05354	117	3255	58	10531
REAC	Formation of RNA Pol II elongation complex	REAC:R-HSA-112382	0.00944158	2.02496	59	3255	34	10531
REAC	RNA Polymerase II Transcription Elongation	REAC:R-HSA-75955	0.00944158	2.02496	59	3255	34	10531
REAC	Presynaptic phase of homologous DNA pairing and strand exchange	REAC:R-HSA-5693616	0.00977259	2.00999	39	3255	25	10531
REAC	TRAF6 mediated induction of NFkB and MAP kinases upon TLR7/8 or 9 activation	REAC:R-HSA-975138	0.00986543	2.00588	90	3255	47	10531
REAC	AURKA Activation by TPX2	REAC:R-HSA-8854518	0.010969	1.95983	71	3255	39	10531
REAC	TP53 Regulates Metabolic Genes	REAC:R-HSA-5628897	0.0110654	1.95603	83	3255	44	10531
REAC	Translesion Synthesis by POLH	REAC:R-HSA-110320	0.0111467	1.95285	19	3255	15	10531
REAC	TP53 regulates transcription of additional cell cycle genes whose exact role in the p53 pathway remain uncertain	REAC:R-HSA-6804115	0.01275	1.89449	21	3255	16	10531
REAC	Response of Mtb to phagocytosis	REAC:R-HSA-9637690	0.0137524	1.86162	23	3255	17	10531
REAC	Mitophagy	REAC:R-HSA-5205647	0.0142257	1.84693	27	3255	19	10531
REAC	Toll Like Receptor 7/8 (TLR7/8) Cascade	REAC:R-HSA-168181	0.0143406	1.84343	91	3255	47	10531
REAC	MyD88 dependent cascade initiated on endosome	REAC:R-HSA-975155	0.0143406	1.84343	91	3255	47	10531
REAC	Regulation of cholesterol biosynthesis by SREBP (SREBF)	REAC:R-HSA-1655829	0.0146656	1.8337	53	3255	31	10531
REAC	Transcriptional activation of mitochondrial biogenesis	REAC:R-HSA-2151201	0.0146656	1.8337	53	3255	31	10531
REAC	Golgi-to-ER retrograde transport	REAC:R-HSA-8856688	0.0149904	1.82419	134	3255	64	10531
REAC	Global Genome Nucleotide Excision Repair (GG-NER)	REAC:R-HSA-5696399	0.0163411	1.78672	84	3255	44	10531
REAC	Homologous DNA Pairing and Strand Exchange	REAC:R-HSA-5693579	0.0164062	1.78499	42	3255	26	10531
REAC	Death Receptor Signalling	REAC:R-HSA-73887	0.0190037	1.72116	140	3255	66	10531
REAC	Transcriptional Regulation by VENTX	REAC:R-HSA-8853884	0.0205834	1.68648	38	3255	24	10531
REAC	Mitochondrial biogenesis	REAC:R-HSA-1592230	0.0206096	1.68593	92	3255	47	10531
REAC	Cytosolic sensors of pathogen-associated DNA	REAC:R-HSA-1834949	0.0208511	1.68087	63	3255	35	10531
REAC	Signaling by WNT	REAC:R-HSA-195721	0.022693	1.64411	292	3255	122	10531
REAC	Rab regulation of trafficking	REAC:R-HSA-9007101	0.022705	1.64388	120	3255	58	10531
REAC	Gene and protein expression by JAK-STAT signaling after Interleukin-12 stimulation	REAC:R-HSA-8950505	0.0228384	1.64134	36	3255	23	10531
REAC	Cytokine Signaling in Immune system	REAC:R-HSA-1280215	0.0234521	1.62982	816	3255	303	10531
REAC	Negative epigenetic regulation of rRNA expression	REAC:R-HSA-5250941	0.0254648	1.59406	73	3255	39	10531
REAC	Signaling by Hedgehog	REAC:R-HSA-5358351	0.0261678	1.58223	149	3255	69	10531
REAC	PERK regulates gene expression	REAC:R-HSA-381042	0.027418	1.56196	32	3255	21	10531
REAC	Formation of the ternary complex, and subsequently, the 43S complex	REAC:R-HSA-72695	0.0282402	1.54913	52	3255	30	10531
REAC	Toll Like Receptor 4 (TLR4) Cascade	REAC:R-HSA-166016	0.0293081	1.53301	126	3255	60	10531
REAC	TGF-beta receptor signaling activates SMADs	REAC:R-HSA-2173789	0.0295608	1.52928	30	3255	20	10531
REAC	Interleukin-17 signaling	REAC:R-HSA-448424	0.0300782	1.52175	71	3255	38	10531
REAC	Cross-presentation of soluble exogenous antigens (endosomes)	REAC:R-HSA-1236978	0.0327809	1.48438	50	3255	29	10531
REAC	E2F mediated regulation of DNA replication	REAC:R-HSA-113510	0.0332946	1.47763	22	3255	16	10531
REAC	PINK1-PRKN Mediated Mitophagy	REAC:R-HSA-5205685	0.0332946	1.47763	22	3255	16	10531
REAC	RNA Polymerase III Transcription	REAC:R-HSA-74158	0.0334057	1.47618	41	3255	25	10531
REAC	RNA Polymerase III Abortive And Retractive Initiation	REAC:R-HSA-749476	0.0334057	1.47618	41	3255	25	10531
REAC	Downregulation of TGF-beta receptor signaling	REAC:R-HSA-2173788	0.0335446	1.47438	24	3255	17	10531
REAC	HCMV Early Events	REAC:R-HSA-9609690	0.0347406	1.45916	96	3255	48	10531
REAC	Signaling by EGFR	REAC:R-HSA-177929	0.0379895	1.42034	48	3255	28	10531
REAC	tRNA processing in the nucleus	REAC:R-HSA-6784531	0.03929	1.40572	55	3255	31	10531
REAC	Signaling by Receptor Tyrosine Kinases	REAC:R-HSA-9006934	0.0401029	1.39682	486	3255	189	10531
REAC	Signaling by Interleukins	REAC:R-HSA-449147	0.0422571	1.3741	446	3255	175	10531
REAC	rRNA modification in the nucleus and cytosol	REAC:R-HSA-6790901	0.0449235	1.34753	60	3255	33	10531
REAC	Oxidative Stress Induced Senescence	REAC:R-HSA-2559580	0.0488573	1.31107	87	3255	44	10531
REAC	PCP/CE pathway	REAC:R-HSA-4086400	0.0488622	1.31103	92	3255	46	10531
WP	mRNA Processing	WP:WP411	3.58078e-22	21.446	124	2276	93	7399
WP	VEGFA-VEGFR2 Signaling Pathway	WP:WP3888	1.26767e-17	16.897	432	2276	221	7399
WP	Retinoblastoma Gene in Cancer	WP:WP2446	3.23926e-16	15.4896	90	2276	68	7399
WP	Cell Cycle	WP:WP179	1.43394e-14	13.8435	120	2276	81	7399
WP	Androgen receptor signaling pathway	WP:WP138	2.87915e-12	11.5407	88	2276	62	7399
WP	TGF-beta Signaling Pathway	WP:WP366	4.59331e-11	10.3379	132	2276	81	7399
WP	Integrated Breast Cancer Pathway	WP:WP1984	1.08549e-09	8.96438	156	2276	89	7399
WP	DNA IR-damage and cellular response via ATR	WP:WP4016	4.48215e-08	7.34851	80	2276	52	7399
WP	Gastrin Signaling Pathway	WP:WP4659	8.29253e-07	6.08131	114	2276	65	7399
WP	Ciliary landscape	WP:WP4352	1.95202e-06	5.70952	214	2276	105	7399
WP	DNA IR-Double Strand Breaks (DSBs) and cellular response via ATM	WP:WP3959	4.54177e-06	5.34278	55	2276	37	7399
WP	G1 to S cell cycle control	WP:WP45	6.75509e-06	5.17037	64	2276	41	7399
WP	EGF/EGFR Signaling Pathway	WP:WP437	3.45412e-05	4.46166	162	2276	81	7399
WP	Cytoplasmic Ribosomal Proteins	WP:WP477	5.8662e-05	4.23164	88	2276	50	7399
WP	ATM Signaling Pathway	WP:WP2516	6.59145e-05	4.18102	40	2276	28	7399
WP	Head and Neck Squamous Cell Carcinoma	WP:WP4674	8.76984e-05	4.05701	75	2276	44	7399
WP	Apoptosis-related network due to altered Notch3 in ovarian cancer	WP:WP2864	9.53413e-05	4.02072	53	2276	34	7399
WP	Tumor suppressor activity of SMARCB1	WP:WP4204	0.00014394	3.84182	31	2276	23	7399
WP	Leptin signaling pathway	WP:WP2034	0.000146771	3.83336	76	2276	44	7399
WP	Oncostatin M Signaling Pathway	WP:WP2374	0.000176834	3.75243	65	2276	39	7399
WP	Endoderm Differentiation	WP:WP2853	0.000196611	3.70639	142	2276	71	7399
WP	Translation Factors	WP:WP107	0.000223552	3.65062	50	2276	32	7399
WP	DNA Damage Response	WP:WP707	0.000264236	3.57801	68	2276	40	7399
WP	TNF alpha Signaling Pathway	WP:WP231	0.000360164	3.4435	92	2276	50	7399
WP	Brain-Derived Neurotrophic Factor (BDNF) signaling pathway	WP:WP2380	0.000381042	3.41903	144	2276	71	7399
WP	Parkin-Ubiquitin Proteasomal System pathway	WP:WP2359	0.000381521	3.41848	71	2276	41	7399
WP	Proteasome Degradation	WP:WP183	0.000403599	3.39405	62	2276	37	7399
WP	Mesodermal Commitment Pathway	WP:WP2857	0.000692531	3.15956	151	2276	73	7399
WP	Interactome of polycomb repressive complex 2 (PRC2)	WP:WP2916	0.000754722	3.12221	16	2276	14	7399
WP	Host-pathogen interaction of human corona viruses - Interferon induction	WP:WP4880	0.00084892	3.07113	33	2276	23	7399
WP	Integrated Cancer Pathway	WP:WP1971	0.000988864	3.00486	48	2276	30	7399
WP	IL-1 signaling pathway	WP:WP195	0.00121367	2.9159	55	2276	33	7399
WP	DNA Replication	WP:WP466	0.00136089	2.86618	42	2276	27	7399
WP	Eukaryotic Transcription Initiation	WP:WP405	0.00149335	2.82584	40	2276	26	7399
WP	Signaling Pathways in Glioblastoma	WP:WP2261	0.00342939	2.46478	83	2276	44	7399
WP	Genotoxicity pathway	WP:WP4286	0.00357092	2.44722	64	2276	36	7399
WP	Hematopoietic Stem Cell Gene Regulation by GABP alpha/beta Complex	WP:WP3657	0.00432416	2.3641	21	2276	16	7399
WP	NRF2-ARE regulation	WP:WP4357	0.00464762	2.33277	23	2276	17	7399
WP	DNA Repair Pathways Full Network	WP:WP4946	0.00500448	2.30064	119	2276	58	7399
WP	Interferon type I signaling pathways	WP:WP585	0.00785924	2.10462	54	2276	31	7399
WP	ATM Signaling Network in Development and Disease	WP:WP3878	0.0084107	2.07517	45	2276	27	7399
WP	Pancreatic adenocarcinoma pathway	WP:WP4263	0.00901765	2.04491	88	2276	45	7399
WP	Initiation of transcription and translation elongation at the HIV-1 LTR	WP:WP3414	0.00915699	2.03825	32	2276	21	7399
WP	Transcription co-factors SKI and SKIL protein partners	WP:WP4533	0.00984857	2.00663	18	2276	14	7399
WP	Hereditary leiomyomatosis and renal cell carcinoma pathway	WP:WP4206	0.0108459	1.96473	20	2276	15	7399
WP	Regulation of Microtubule Cytoskeleton	WP:WP2038	0.0144323	1.84066	46	2276	27	7399
WP	Canonical NF-KB pathway	WP:WP4562	0.0148294	1.82888	8	2276	8	7399
WP	Pathways Affected in Adenoid Cystic Carcinoma	WP:WP3651	0.0159148	1.7982	65	2276	35	7399
WP	Senescence and Autophagy in Cancer	WP:WP615	0.0168699	1.77289	105	2276	51	7399
WP	Type I Interferon Induction and Signaling During SARS-CoV-2 Infection	WP:WP4868	0.0218358	1.66083	29	2276	19	7399
WP	Energy Metabolism	WP:WP1541	0.0240459	1.61896	47	2276	27	7399
WP	Unfolded protein response	WP:WP4925	0.025342	1.59616	25	2276	17	7399
WP	Kit receptor signaling pathway	WP:WP304	0.0264841	1.57702	59	2276	32	7399
WP	IL-6 signaling pathway	WP:WP364	0.0327649	1.48459	43	2276	25	7399
WP	Gastric Cancer Network 2	WP:WP2363	0.0377291	1.42332	32	2276	20	7399
WP	Exercise-induced Circadian Regulation	WP:WP410	0.0389802	1.40916	48	2276	27	7399
WP	Autophagy	WP:WP4923	0.0424378	1.37225	30	2276	19	7399
WP	Apoptosis	WP:WP254	0.0496845	1.30378	88	2276	43	7399
TF	Factor: ZF5
TF	Factor: ZF5
TF	Factor: E2F-3:HES-7
TF	Factor: E2F-4
TF	Factor: E2F-2
TF	Factor: E2F
TF	Factor: ZF5
TF	Factor: E2F-2
TF	Factor: E2F-1:Elk-1
TF	Factor: ZF5
TF	Factor: Egr-1
TF	Factor: ETF
TF	Factor: E2F-1:Elk-1
TF	Factor: E2F-2
TF	Factor: Egr-1
TF	Factor: E2F-4
TF	Factor: E2F
TF	Factor: IRX-1
TF	Factor: p300
TF	Factor: E2F-1:HES-7
TF	Factor: E2F-1
TF	Factor: E2F-2
TF	Factor: E2F-1
TF	Factor: ZF5
TF	Factor: E2F-2
TF	Factor: ZF5
TF	Factor: E2F-1
TF	Factor: E2F-2
TF	Factor: E2F-4
TF	Factor: E2F-1
TF	Factor: E2F-3:HES-7
TF	Factor: Elk-1
TF	Factor: ER81
TF	Factor: ETF
TF	Factor: E2F-4
TF	Factor: TEL1
TF	Factor: ER81
TF	Factor: E2F-3
TF	Factor: TCF-1
TF	Factor: TCF-1
TF	Factor: Erg
TF	Factor: TCF-1
TF	Factor: ETV7
TF	Factor: Elk-1
TF	Factor: GABP-alpha
TF	Factor: E2F-4
TF	Factor: Elk-1
TF	Factor: ELK-1
TF	Factor: E2F-1
TF	Factor: ETS1
TF	Factor: FLI-1
TF	Factor: pax-6
TF	Factor: Erg
TF	Factor: BEN
TF	Factor: Fli-1
TF	Factor: PEA3
TF	Factor: SAP-1
TF	Factor: IRX-1
TF	Factor: Elf-1
TF	Factor: E2F-1:HES-7
TF	Factor: E2F-1:DP-1
TF	Factor: Erm
TF	Factor: Elk-1
TF	Factor: FLI1
TF	Factor: EHF
TF	Factor: CHD2
TF	Factor: Erg
TF	Factor: PEA3
TF	Factor: Fli-1
TF	Factor: Erg
TF	Factor: TCF-1
TF	Factor: pax-6
TF	Factor: E2F-1
TF	Factor: E2F-1
TF	Factor: E2F
TF	Factor: Elf-1
TF	Factor: E2F-3:TBR2
TF	Factor: PEA3
TF	Factor: BEN
TF	Factor: E2F-4
TF	Factor: c-Ets-1
TF	Factor: Fli-1
TF	Factor: Elk-1
TF	Factor: CHD2
TF	Factor: sp4
TF	Factor: AP-2gamma:Elk-1
TF	Factor: ERG
TF	Factor: nerf
TF	Factor: c-ets-1
TF	Factor: ER71
TF	Factor: GABP-alpha
TF	Factor: Erm
TF	Factor: E2F-4:DP-1
TF	Factor: E2F-4
TF	Factor: PEA3
TF	Factor: E2F-1
TF	Factor: Elf-1
TF	Factor: ETV4
TF	Factor: Rb:E2F-1:DP-1
TF	Factor: ERG
TF	Factor: c-Ets-2
TF	Factor: nerf
TF	Factor: Elf-1
TF	Factor: E2F-4
TF	Factor: Sp1
TF	Factor: ETS1
TF	Factor: PEA3
TF	Factor: E2F-3
TF	Factor: ER81
TF	Factor: Churchill
TF	Factor: GABPA
TF	Factor: E2F
TF	Factor: PEA3
TF	Factor: E2F-7
TF	Factor: E2F-3:TBR2
TF	Factor: Sp1
TF	Factor: Churchill
TF	Factor: ELF1
TF	Factor: Elk-1
TF	Factor: Kaiso
TF	Factor: E2F-1:TBR2
TF	Factor: MAZ
TF	Factor: ELK-1
TF	Factor: E2F-1
TF	Factor: GABP-alpha
TF	Factor: TEL1
TF	Factor: ERG
TF	Factor: c-ets-2
TF	Factor: c-ets-2
TF	Factor: ERG
TF	Factor: Sp1
TF	Factor: E2F-1
TF	Factor: E2F-1
TF	Factor: E2F
TF	Factor: Fli-1
TF	Factor: ETV7
TF	Factor: Sp1
TF	Factor: p300
TF	Factor: EHF
TF	Factor: MAZ
TF	Factor: Erg
TF	Factor: Elf-1
TF	Factor: E2F
TF	Factor: PEA3
TF	Factor: meis1:Elf-1
TF	Factor: E2F-1
TF	Factor: RNF96
TF	Factor: ETF
TF	Factor: ELK1
TF	Factor: E2F-4
TF	Factor: GABPalpha
TF	Factor: E2F
TF	Factor: WT1
TF	Factor: ELF4
TF	Factor: ER71:Pax-5
TF	Factor: GCMa:PEA3
TF	Factor: Kaiso
TF	Factor: AP-2gamma:Elk-1
TF	Factor: Elf-1
TF	Factor: ETF
TF	Factor: Elk-1
TF	Factor: Sp1
TF	Factor: ER71:Pax-5
TF	Factor: E2F-1:TBR2
TF	Factor: TIEG1
TF	Factor: MOVO-B
TF	Factor: BTEB1
TF	Factor: Erg
TF	Factor: etv3
TF	Factor: E2F-1:DP-1
TF	Factor: TAFII250
TF	Factor: Hey1
TF	Factor: SAP-1
TF	Factor: E2F-1:DP-2
TF	Factor: ELK1
TF	Factor: E2F-1
TF	Factor: FLI-1
TF	Factor: E2F1
TF	Factor: Fli-1
TF	Factor: ETV5
TF	Factor: E2F-4
TF	Factor: Egr-1
TF	Factor: E2F-6
TF	Factor: WT1
TF	Factor: TAFII250
TF	Factor: Elk-1
TF	Factor: KROX
TF	Factor: ESE-1
TF	Factor: ESE-1
TF	Factor: Zbtb37
TF	Factor: E2F
TF	Factor: sp4
TF	Factor: GABP-alpha
TF	Factor: E2F-4
TF	Factor: FLI1
TF	Factor: E2F-1
TF	Factor: pax-6
TF	Factor: Elf-1
TF	Factor: E2F
TF	Factor: E2F-1
TF	Factor: Rb:E2F-1:DP-1
TF	Factor: ELF2
TF	Factor: GABP
TF	Factor: BTEB3
TF	Factor: E2F-1
TF	Factor: sp4
TF	Factor: Elf-1
TF	Factor: meis1:Elf-1
TF	Factor: Elf-1
TF	Factor: c-Ets-1
TF	Factor: IRX2a
TF	Factor: EGR
TF	Factor: GABP-ALPHA
TF	Factor: Sp1
TF	Factor: c-Ets-2
TF	Factor: SP2
TF	Factor: c-ets-1
TF	Factor: RUNX2
TF	Factor: ELK1
TF	Factor: Elf-1
TF	Factor: Egr-1
TF	Factor: GABP-alpha
TF	Factor: E2F-1
TF	Factor: GCMa:Erg
TF	Factor: REX-1
TF	Factor: ESE-1
TF	Factor: SAP-1
TF	Factor: ER81
TF	Factor: Sp1
TF	Factor: SP1:SP3
TF	Factor: ERF
TF	Factor: AP-2
TF	Factor: Pax-5
TF	Factor: E2F-4:DP-1
TF	Factor: Elk-1:Pax-9
TF	Factor: NRF-1
TF	Factor: Elk-1:Pax-5
TF	Factor: pax-6
TF	Factor: TIEG1
TF	Factor: KLF3
TF	Factor: Egr-1
TF	Factor: Erm
TF	Factor: PEA3
TF	Factor: Hey1
TF	Factor: Elk-1:Pax-5
TF	Factor: E2F
TF	Factor: GKLF
TF	Factor: Elk-1
TF	Factor: GCMa:PEA3
TF	Factor: NRF-1
TF	Factor: SP1
TF	Factor: BTEB3
TF	Factor: BEN
TF	Factor: YY2
TF	Factor: DP-1
TF	Factor: GABPalpha_GABPbeta
TF	Factor: Elf-1
TF	Factor: SP1
TF	Factor: ctcf
TF	Factor: Elk-1:TBR2
TF	Factor: CNOT3
TF	Factor: GABP-alpha
TF	Factor: GCMa:Erg
TF	Factor: Elk-1
TF	Factor: Elf-1
TF	Factor: ER71:SREBP-2
TF	Factor: Sp1
TF	Factor: RREB-1
TF	Factor: Net
TF	Factor: Sp1
TF	Factor: Sp2
TF	Factor: E2F-3:FOXI1
TF	Factor: CTCF
TF	Factor: ER71:SREBP-2
TF	Factor: PEA3
TF	Factor: Elk-1
TF	Factor: PEA3
TF	Factor: Sp1
TF	Factor: ER81
TF	Factor: Sp1
TF	Factor: Elf-1
TF	Factor: ER81
TF	Factor: Sp2
TF	Factor: ETV4
TF	Factor: E2F
TF	Factor: ATF-3
TF	Factor: Elk-1:HOXA1
TF	Factor: RNF96
TF	Factor: TEF-3:ER81
TF	Factor: Pet-1
TF	Factor: RUNX2
TF	Factor: BTEB2
TF	Factor: E2F
TF	Factor: E2F-7
TF	Factor: ESE-1
TF	Factor: Erg
TF	Factor: E2F-1
TF	Factor: pax-6
TF	Factor: Sp1
TF	Factor: Elk-1:T-bet
TF	Factor: YY1
TF	Factor: Net
TF	Factor: Pax-5
TF	Factor: GABP-alpha
TF	Factor: BTEB1
TF	Factor: ELF1
TF	Factor: Erg
TF	Factor: SP2
TF	Factor: Kaiso
TF	Factor: NRF-1
TF	Factor: Erg
TF	Factor: EGR1
TF	Factor: SAP-1
TF	Factor: ETV3
TF	Factor: CPBP
TF	Factor: Sp6
TF	Factor: Sp2
TF	Factor: E2F-4:DP-2
TF	Factor: Erm
TF	Factor: Erg
TF	Factor: Fli-1
TF	Factor: CPBP
TF	Factor: Erg
TF	Factor: Erm
TF	Factor: Hey2
TF	Factor: ER71
TF	Factor: KLF15
TF	Factor: Erg
TF	Factor: Pet-1
TF	Factor: pax-6
TF	Factor: Foxn2
TF	Factor: Fli-1
TF	Factor: E2F
TF	Factor: Elk-1
TF	Factor: Fli-1
TF	Factor: c-Ets-2
TF	Factor: MOVO-B
TF	Factor: HES-7
TF	Factor: ZNF501
TF	Factor: IRX2a
TF	Factor: ELF1
TF	Factor: E2F-1:DP-2
TF	Factor: pax-6
TF	Factor: Fli-1
TF	Factor: RUNX3
TF	Factor: EGR1
TF	Factor: Sp2
TF	Factor: NRF-1
TF	Factor: Foxn2
TF	Factor: Elk-1
TF	Factor: Sp3
TF	Factor: ZIC4
TF	Factor: Kaiso
TF	Factor: Sp2
TF	Factor: Fli-1
TF	Factor: RUNX2
TF	Factor: AhR,
TF	Factor: c-Ets-2
TF	Factor: Sp1
TF	Factor: nerf
TF	Factor: YY1
TF	Factor: Elk-1:Pax-9
TF	Factor: ETV7
TF	Factor: CTCF
TF	Factor: Kaiso
TF	Factor: E2F
TF	Factor: ATF-3
TF	Factor: Kaiso
TF	Factor: SAP-1a
TF	Factor: RUNX2
TF	Factor: E2F-1
TF	Factor: Zfx
TF	Factor: ER81
TF	Factor: E2F-1
TF	Factor: CREB,
TF	Factor: AP-2
TF	Factor: WT1
TF	Factor: KLF17
TF	Factor: LKLF
TF	Factor: ELF4
TF	Factor: Sp1
TF	Factor: ESE-1
TF	Factor: ESE-1
TF	Factor: KLF15
TF	Factor: Elf-1
TF	Factor: pax-6
TF	Factor: ER71:E2A
TF	Factor: Sp1
TF	Factor: SAP-1
TF	Factor: E2F-1
TF	Factor: ER71
TF	Factor: A-Myb:Elf-1
TF	Factor: Egr-1
TF	Factor: Elf-1
TF	Factor: Elf-1
TF	Factor: ERG
TF	Factor: Elk-1
TF	Factor: LHX4
TF	Factor: AP-2alpha
TF	Factor: GABP
TF	Factor: Elk-1:OC-2
TF	Factor: AP2
TF	Factor: Fli-1
TF	Factor: NRF-1
TF	Factor: SP1
TF	Factor: LHX4
TF	Factor: YY1
TF	Factor: Sp2
TF	Factor: CPBP
TF	Factor: AP-2
TF	Factor: E2F-6
TF	Factor: A-Myb:Elf-1
TF	Factor: FLI1
TF	Factor: NRF-1
TF	Factor: Egr-1
TF	Factor: NRF-1
TF	Factor: WT1
TF	Factor: ZNF148
TF	Factor: Osx
TF	Factor: PATZ
TF	Factor: Cdx-2
TF	Factor: Sp1
TF	Factor: SP4
TF	Factor: ZBP89
[truncated: 2,250 more rows]

## Sheet: GO_G7_signif_down_steadystate
source	term_name	term_id	adjusted_p_value	negative_log10_of_adjusted_p_value	term_size	query_size	intersection_size	effective_domain_size	intersections
GO:MF	DNA binding	GO:0003677	1.02887e-131	130.988	2519	2956	858	18694	ZFP69,ZNF253,MEIS1,ZNF835,ZNF823,ZNF100,ZNF790,ZNF606,ZNF43,PROX1,ZNF660,ZNF624,ZNF112,ZNF225,ZNF730,ZNF486,ZNF416,GLI2,ZNF675,ZSCAN22,MBD5,OLIG2,ZNF19,ZNF273,ZNF329,TBX15,ZNF564,ZNF583,ZNF283,ZNF778,ZNF658,ZNF93,ZNF597,ZMAT4,ZNF16,KDM4D,ZNF546,ZNF8,ZSCAN20,ZNF595,ZNF772,ZNF526,ZNF671,ZNF175,ZNF443,ZNF610,ZNF501,BLM,ZNF566,ZNF555,ZNF879,EXO1,FANCM,ZSCAN26,HJURP,ZNF549,CASZ1,ZSCAN16,ZNF132,ZNF484,…
GO:MF	nucleic acid binding	GO:0003676	3.88384e-128	127.411	4353	2956	1229	18694	DQX1,ZFP69,EYA1,ZNF253,MEIS1,ZNF835,ZNF823,ZNF100,ZNF790,ZNF606,ZNF43,PROX1,ZNF660,ZNF624,ZNF112,ZNF225,ZNF730,ZNF486,ZNF416,GLI2,ZNF675,ZSCAN22,ZNF200,MBD5,OLIG2,ZNF19,ZNF273,ZNF329,TBX15,ZNF564,ZNF583,ZNF283,ZNF778,ZNF658,ZNF93,ZNF597,ZMAT4,ZNF16,KDM4D,ZNF546,ZNF8,ZSCAN20,ZNF595,ZNF772,ZNF526,ZNF671,ZNF175,ZNF443,MTRF1,ZNF610,ZNF501,BLM,ZNF566,ZNF555,ZNF879,EXO1,FANCM,ZSCAN26,HJURP,ZNF549,CASZ1…
GO:MF	transcription regulator activity	GO:0140110	1.52371e-115	114.817	1914	2956	690	18694	ZFP69,ZNF253,MEIS1,ZNF835,ZNF823,ZNF100,ZNF790,ZNF606,ZNF43,PROX1,ZNF660,ZNF624,ZNF112,ZNF225,ZNF730,TAF5,ZNF486,ZNF416,GLI2,ZNF675,ZSCAN22,OLIG2,ZNF19,ZNF273,ZNF329,TBX15,ZNF564,ZNF583,ZNF283,ZNF778,ZNF658,ZNF93,ZNF597,ZNF16,ZNF546,ZNF8,ZSCAN20,ZNF595,ZNF772,ZNF526,ZNF671,ZNF175,ZNF443,ZNF610,ZNF501,ZNF566,ZNF555,ZNF879,ZSCAN26,ZNF549,CASZ1,ZSCAN16,ZNF132,ZNF484,MAMSTR,SATB2,MEOX2,ZNF543,ZNF627,…
GO:MF	double-stranded DNA binding	GO:0003690	3.09992e-106	105.509	1635	2956	607	18694	ZFP69,ZNF253,MEIS1,ZNF835,ZNF823,ZNF100,ZNF790,ZNF606,ZNF43,PROX1,ZNF660,ZNF624,ZNF112,ZNF225,ZNF730,ZNF486,ZNF416,GLI2,ZNF675,ZSCAN22,OLIG2,ZNF19,ZNF273,ZNF329,TBX15,ZNF564,ZNF583,ZNF283,ZNF778,ZNF658,ZNF93,ZNF597,ZNF16,ZNF546,ZNF8,ZSCAN20,ZNF595,ZNF772,ZNF526,ZNF671,ZNF175,ZNF443,ZNF610,ZNF501,ZNF566,ZNF555,ZNF879,ZSCAN26,ZNF549,CASZ1,ZSCAN16,ZNF132,ZNF484,SATB2,MEOX2,ZNF543,ZNF627,HOXA2,ZNF582…
GO:MF	sequence-specific double-stranded DNA binding	GO:1990837	1.0185e-104	103.992	1543	2956	582	18694	ZFP69,ZNF253,MEIS1,ZNF835,ZNF823,ZNF100,ZNF790,ZNF606,ZNF43,PROX1,ZNF660,ZNF624,ZNF112,ZNF225,ZNF730,ZNF486,ZNF416,GLI2,ZNF675,ZSCAN22,OLIG2,ZNF19,ZNF273,ZNF329,TBX15,ZNF564,ZNF583,ZNF283,ZNF778,ZNF658,ZNF93,ZNF597,ZNF16,ZNF546,ZNF8,ZSCAN20,ZNF595,ZNF772,ZNF526,ZNF671,ZNF175,ZNF443,ZNF610,ZNF501,ZNF566,ZNF555,ZNF879,ZSCAN26,ZNF549,CASZ1,ZSCAN16,ZNF132,ZNF484,SATB2,MEOX2,ZNF543,ZNF627,HOXA2,ZNF582…
GO:MF	RNA polymerase II transcription regulatory region sequence-specific DNA binding	GO:0000977	8.15771e-104	103.088	1344	2956	531	18694	ZFP69,ZNF253,MEIS1,ZNF835,ZNF823,ZNF100,ZNF790,ZNF606,ZNF43,PROX1,ZNF660,ZNF624,ZNF112,ZNF225,ZNF730,ZNF486,ZNF416,GLI2,ZNF675,ZSCAN22,OLIG2,ZNF19,ZNF273,ZNF329,TBX15,ZNF564,ZNF583,ZNF283,ZNF778,ZNF658,ZNF93,ZNF597,ZNF16,ZNF546,ZNF8,ZSCAN20,ZNF595,ZNF772,ZNF526,ZNF671,ZNF175,ZNF443,ZNF610,ZNF501,ZNF566,ZNF555,ZNF879,ZSCAN26,ZNF549,CASZ1,ZSCAN16,ZNF132,ZNF484,SATB2,MEOX2,ZNF543,ZNF627,HOXA2,ZNF582…
GO:MF	sequence-specific DNA binding	GO:0043565	1.48779e-102	101.827	1679	2956	611	18694	ZFP69,ZNF253,MEIS1,ZNF835,ZNF823,ZNF100,ZNF790,ZNF606,ZNF43,PROX1,ZNF660,ZNF624,ZNF112,ZNF225,ZNF730,ZNF486,ZNF416,GLI2,ZNF675,ZSCAN22,OLIG2,ZNF19,ZNF273,ZNF329,TBX15,ZNF564,ZNF583,ZNF283,ZNF778,ZNF658,ZNF93,ZNF597,ZNF16,ZNF546,ZNF8,ZSCAN20,ZNF595,ZNF772,ZNF526,ZNF671,ZNF175,ZNF443,ZNF610,ZNF501,BLM,ZNF566,ZNF555,ZNF879,ZSCAN26,ZNF549,CASZ1,ZSCAN16,ZNF132,ZNF484,SATB2,MEOX2,ZNF543,ZNF627,HOXA2,ZN…
GO:MF	transcription regulatory region sequence-specific DNA binding	GO:0000976	3.64778e-102	101.438	1443	2956	553	18694	ZFP69,ZNF253,MEIS1,ZNF835,ZNF823,ZNF100,ZNF790,ZNF606,ZNF43,PROX1,ZNF660,ZNF624,ZNF112,ZNF225,ZNF730,ZNF486,ZNF416,GLI2,ZNF675,ZSCAN22,OLIG2,ZNF19,ZNF273,ZNF329,TBX15,ZNF564,ZNF583,ZNF283,ZNF778,ZNF658,ZNF93,ZNF597,ZNF16,ZNF546,ZNF8,ZSCAN20,ZNF595,ZNF772,ZNF526,ZNF671,ZNF175,ZNF443,ZNF610,ZNF501,ZNF566,ZNF555,ZNF879,ZSCAN26,ZNF549,CASZ1,ZSCAN16,ZNF132,ZNF484,SATB2,MEOX2,ZNF543,ZNF627,HOXA2,ZNF582…
GO:MF	regulatory region nucleic acid binding	GO:0001067	5.09042e-102	101.293	1444	2956	553	18694	ZFP69,ZNF253,MEIS1,ZNF835,ZNF823,ZNF100,ZNF790,ZNF606,ZNF43,PROX1,ZNF660,ZNF624,ZNF112,ZNF225,ZNF730,ZNF486,ZNF416,GLI2,ZNF675,ZSCAN22,OLIG2,ZNF19,ZNF273,ZNF329,TBX15,ZNF564,ZNF583,ZNF283,ZNF778,ZNF658,ZNF93,ZNF597,ZNF16,ZNF546,ZNF8,ZSCAN20,ZNF595,ZNF772,ZNF526,ZNF671,ZNF175,ZNF443,ZNF610,ZNF501,ZNF566,ZNF555,ZNF879,ZSCAN26,ZNF549,CASZ1,ZSCAN16,ZNF132,ZNF484,SATB2,MEOX2,ZNF543,ZNF627,HOXA2,ZNF582…
GO:MF	DNA-binding transcription factor activity	GO:0003700	7.89285e-100	99.1028	1439	2956	548	18694	ZFP69,ZNF253,MEIS1,ZNF835,ZNF823,ZNF100,ZNF790,ZNF606,ZNF43,PROX1,ZNF660,ZNF624,ZNF112,ZNF225,ZNF730,ZNF486,ZNF416,GLI2,ZNF675,ZSCAN22,OLIG2,ZNF19,ZNF273,ZNF329,TBX15,ZNF564,ZNF583,ZNF283,ZNF778,ZNF658,ZNF93,ZNF597,ZNF16,ZNF546,ZNF8,ZSCAN20,ZNF595,ZNF772,ZNF526,ZNF671,ZNF175,ZNF443,ZNF610,ZNF501,ZNF566,ZNF555,ZNF879,ZSCAN26,ZNF549,CASZ1,ZSCAN16,ZNF132,ZNF484,SATB2,MEOX2,ZNF543,ZNF627,HOXA2,ZNF582…
GO:MF	DNA-binding transcription factor activity, RNA polymerase II-specific	GO:0000981	3.18259e-94	93.4972	1369	2956	521	18694	ZFP69,ZNF253,MEIS1,ZNF823,ZNF100,ZNF790,ZNF606,ZNF43,PROX1,ZNF624,ZNF112,ZNF225,ZNF730,ZNF486,ZNF416,GLI2,ZNF675,ZSCAN22,OLIG2,ZNF19,ZNF273,ZNF329,TBX15,ZNF583,ZNF283,ZNF778,ZNF658,ZNF93,ZNF597,ZNF16,ZNF546,ZNF8,ZSCAN20,ZNF595,ZNF772,ZNF526,ZNF175,ZNF443,ZNF610,ZNF566,ZNF555,ZNF879,ZSCAN26,ZNF549,CASZ1,ZSCAN16,ZNF132,ZNF484,SATB2,MEOX2,ZNF543,ZNF627,HOXA2,ZNF582,ZNF440,ZNF799,RBAK,ZNF441,ZNF665,Z…
GO:MF	heterocyclic compound binding	GO:1901363	4.8032e-90	89.3185	6302	2956	1489	18694	TSSK1B,DQX1,ZFP69,EYA1,ZNF253,HS3ST5,MEIS1,ZNF835,ZNF823,ZNF100,HSPA1L,ZNF790,ZNF606,ZNF43,PROX1,ZNF660,ZNF624,ZNF112,PRAG1,ZNF225,ZNF730,DGKG,ZNF486,ZNF416,GLI2,ZNF675,PARS2,ZSCAN22,ZNF200,PDE4B,MBD5,OLIG2,ZNF19,ZNF273,ZNF329,TBX15,EPHA4,ZNF564,ZNF583,ZNF283,ZNF778,ZNF658,ZNF93,ZNF597,ZMAT4,ZNF16,KDM4D,ZNF546,TUBD1,ZNF8,PRKCE,ZSCAN20,ZNF595,ZNF772,ZNF526,ZNF671,ZNF175,ZNF443,MTRF1,ZNF610,ZNF501,…
GO:MF	organic cyclic compound binding	GO:0097159	5.89169e-87	86.2298	6387	2956	1495	18694	TSSK1B,DQX1,ZFP69,EYA1,ZNF253,HS3ST5,MEIS1,ZNF835,ZNF823,ZNF100,HSPA1L,ZNF790,ZNF606,ZNF43,PROX1,ZNF660,ZNF624,ZNF112,PRAG1,ZNF225,ZNF730,DGKG,ZNF486,ZNF416,GLI2,ZNF675,PARS2,ZSCAN22,ZNF200,PDE4B,MBD5,OLIG2,ZNF19,ZNF273,ZNF329,TBX15,EPHA4,ZNF564,ZNF583,ZNF283,ZNF778,ZNF658,ZNF93,ZNF597,ZMAT4,ZNF16,KDM4D,ZNF546,TUBD1,ZNF8,PRKCE,ZSCAN20,ZNF595,ZNF772,ZNF526,ZNF671,ZNF175,ZNF443,MTRF1,ZNF610,ZNF501,…
GO:MF	RNA polymerase II cis-regulatory region sequence-specific DNA binding	GO:0000978	1.31249e-80	79.8819	1072	2956	423	18694	ZNF253,MEIS1,ZNF835,ZNF100,ZNF790,ZNF606,ZNF43,PROX1,ZNF660,ZNF624,ZNF112,ZNF225,ZNF730,ZNF486,ZNF416,GLI2,ZNF675,ZSCAN22,OLIG2,ZNF273,TBX15,ZNF564,ZNF583,ZNF283,ZNF658,ZNF93,ZNF597,ZNF16,ZNF546,ZNF8,ZSCAN20,ZNF595,ZNF772,ZNF526,ZNF671,ZNF175,ZNF610,ZNF501,ZNF879,ZSCAN26,ZNF549,ZSCAN16,ZNF132,ZNF484,SATB2,MEOX2,ZNF543,HOXA2,ZNF382,ZNF665,ZNF224,ZNF222,ZNF264,ZNF431,E2F8,HNF4G,ZNF681,ZNF708,ZNF502…
GO:MF	cis-regulatory region sequence-specific DNA binding	GO:0000987	1.52816e-80	79.8158	1096	2956	429	18694	ZNF253,MEIS1,ZNF835,ZNF100,ZNF790,ZNF606,ZNF43,PROX1,ZNF660,ZNF624,ZNF112,ZNF225,ZNF730,ZNF486,ZNF416,GLI2,ZNF675,ZSCAN22,OLIG2,ZNF273,TBX15,ZNF564,ZNF583,ZNF283,ZNF658,ZNF93,ZNF597,ZNF16,ZNF546,ZNF8,ZSCAN20,ZNF595,ZNF772,ZNF526,ZNF671,ZNF175,ZNF610,ZNF501,ZNF879,ZSCAN26,ZNF549,ZSCAN16,ZNF132,ZNF484,SATB2,MEOX2,ZNF543,HOXA2,ZNF382,ZNF665,ZNF224,ZNF222,ZNF264,ZNF431,E2F8,HNF4G,ZNF681,ZNF708,ZNF502…
GO:MF	metal ion binding	GO:0046872	1.39712e-45	44.8548	4255	2956	989	18694	TSSK1B,ZSWIM3,ZFP69,EYA1,ZNF253,ZNF835,ZNF823,MKRN3,ZNF100,ZNF790,ZNF606,ZNF43,ZNF660,ZNF624,ZNF112,USP2,ZNF225,ZNF730,DGKG,ZNF486,ZNF416,VAV3,GLI2,USP44,ZNF675,GTF2E1,ZSCAN22,ZNF200,PDE4B,ZNF19,ZNF273,ZNF329,ZNF564,ZNF583,ZNF283,ZNF778,ZNF658,ZNF93,ZNF597,ZMAT4,ZNF16,KDM4D,ZNF546,ZNF8,PRKCE,ZSCAN20,ZNF595,ZNF772,ZNF526,ZNF671,ZNF175,ZNF443,ZNF610,ZNF501,BLM,ZNF566,ZNF555,ZNF879,EXO1,ZSCAN26,ZNF5…
GO:MF	cation binding	GO:0043169	3.723e-44	43.4291	4344	2956	1000	18694	TSSK1B,ZSWIM3,ZFP69,EYA1,ZNF253,ZNF835,ZNF823,MKRN3,ZNF100,ZNF790,ZNF606,ZNF43,ZNF660,ZNF624,ZNF112,USP2,ZNF225,ZNF730,DGKG,ZNF486,ZNF416,VAV3,GLI2,USP44,ZNF675,GTF2E1,ZSCAN22,ZNF200,PDE4B,ZNF19,ZNF273,ZNF329,ZNF564,ZNF583,ZNF283,ZNF778,ZNF658,ZNF93,ZNF597,ZMAT4,ZNF16,KDM4D,ZNF546,ZNF8,PRKCE,ZSCAN20,ZNF595,ZNF772,ZNF526,ZNF671,ZNF175,ZNF443,ZNF610,ZNF501,BLM,ZNF566,ZNF555,ZNF879,EXO1,ZSCAN26,ZNF5…
GO:MF	ion binding	GO:0043167	1.6273e-35	34.7885	6055	2956	1264	18694	TSSK1B,ZSWIM3,DQX1,ZFP69,EYA1,ZNF253,HS3ST5,ZNF835,ZNF823,MKRN3,ZNF100,HSPA1L,ZNF790,ZNF606,ZNF43,ZNF660,ZNF624,ZNF112,PRAG1,USP2,ZNF225,ZNF730,DGKG,ZNF486,ZNF416,VAV3,GLI2,USP44,ZNF675,GTF2E1,PARS2,ZSCAN22,ZNF200,PDE4B,ZNF19,ZNF273,ZNF329,EPHA4,ZNF564,ZNF583,ZNF283,ZNF778,ZNF658,ZNF93,ZNF597,ZMAT4,ZNF16,KDM4D,ZNF546,TUBD1,ZNF8,PRKCE,ZSCAN20,ZNF595,ZNF772,ZNF526,ZNF671,ZNF175,ZNF443,ZNF610,ZNF501…
GO:MF	binding	GO:0005488	2.33162e-34	33.6323	17052	2956	2858	18694	TSSK1B,ZSWIM3,DQX1,CASS4,ZFP69,FBXL14,EYA1,ZNF253,HS3ST5,MEIS1,SGSM1,ZNF835,RIBC2,ZNF823,MKRN3,ZNF100,HSPA1L,ZNF790,WDR53,ZNF606,ELMO3,ZBED8,ZNF43,RUBCNL,C2ORF42,PROX1,ZNF660,LIPT1,ZNF624,ZNF112,PRAG1,USP2,HAS2,ZNF225,LCA5,ZNF730,DGKG,CCR7,TAF5,ZNF486,ZNF416,MAP10,VAV3,GLI2,USP44,ZNF675,GTF2E1,ARHGAP22,DSCAM,PARS2,ZSCAN22,HHIPL1,RTP4,KAT14,ZNF200,TCEANC,PDE4B,MBD5,MALSU1,OLIG2,IQCC,IGDCC3,ZNF19,N…
GO:MF	DNA-binding transcription repressor activity	GO:0001217	5.32385e-23	22.2738	332	2956	131	18694	ZFP69,PROX1,ZNF19,TBX15,ZNF778,ZNF175,ZNF566,ZNF555,HOXA2,ZNF582,ZNF440,ZNF557,ZNF224,E2F8,ZNF20,ZNF619,ZNF217,GSC,ZNF140,ZNF239,ZNF572,ZBTB6,ERF,ZNF79,ZNF398,ZNF764,SALL1,ZBTB21,ZNF550,ZBTB5,E2F7,ZNF439,E2F6,ZNF614,ZNF596,ZKSCAN3,ZNF131,ZNF133,ZNF620,ZNF202,BACH2,ZNF337,PATZ1,SKIL,ZNF436,SP5,ZNF425,BCL11A,ZBTB14,HINFP,THAP1,ZNF282,DACH1,JDP2,ZNF177,BHLHE41,ZFPM1,ZBTB45,ZNF77,ZNF684,NFX1,NACC2,ZN…
GO:MF	DNA-binding transcription repressor activity, RNA polymerase II-specific	GO:0001227	9.80717e-23	22.0085	330	2956	130	18694	ZFP69,PROX1,ZNF19,TBX15,ZNF778,ZNF175,ZNF566,ZNF555,HOXA2,ZNF582,ZNF440,ZNF557,ZNF224,E2F8,ZNF20,ZNF619,ZNF217,GSC,ZNF140,ZNF239,ZNF572,ZBTB6,ERF,ZNF79,ZNF398,ZNF764,SALL1,ZBTB21,ZNF550,ZBTB5,E2F7,ZNF439,E2F6,ZNF614,ZNF596,ZKSCAN3,ZNF131,ZNF133,ZNF620,ZNF202,BACH2,ZNF337,PATZ1,SKIL,ZNF436,SP5,ZNF425,BCL11A,ZBTB14,HINFP,THAP1,ZNF282,DACH1,JDP2,ZNF177,BHLHE41,ZFPM1,ZBTB45,ZNF77,ZNF684,NFX1,NACC2,ZN…
GO:MF	protein binding	GO:0005515	2.46414e-18	17.6083	14752	2956	2517	18694	TSSK1B,ZSWIM3,CASS4,FBXL14,EYA1,HS3ST5,MEIS1,SGSM1,ZNF835,RIBC2,MKRN3,ZNF100,HSPA1L,WDR53,ELMO3,ZBED8,RUBCNL,C2ORF42,PROX1,ZNF660,LIPT1,ZNF624,PRAG1,USP2,HAS2,ZNF225,LCA5,CCR7,TAF5,MAP10,VAV3,GLI2,USP44,ZNF675,GTF2E1,ARHGAP22,DSCAM,ZSCAN22,HHIPL1,RTP4,KAT14,ZNF200,TCEANC,PDE4B,MBD5,MALSU1,OLIG2,IQCC,IGDCC3,ZNF19,NDC80,FAM72D,ZNF273,INKA2,ZNF329,TBX15,EPHA4,TNFAIP6,ANKRD63,ZNF564,TMCC3,SPRY1,CHAC1…
GO:MF	chromatin binding	GO:0003682	4.08661e-14	13.3886	604	2956	175	18694	MEIS1,GLI2,MBD5,KDM4D,EXO1,FANCM,SATB2,ZNF431,KDM8,ERCC4,ZNF609,HDAC4,CENPA,ZNF304,EP300,OBI1,POLQ,DNMT3B,ZKSCAN3,PRDM15,JMJD1C,AJUBA,ZFX,TCF7L1,PATZ1,RBL1,MBTD1,MPHOSPH8,SUV39H1,SKIL,POLR3D,NIPBL,NCOA6,ATAD2B,ASH1L,ASXL2,MTF2,TICRR,HINFP,CHD7,NCOA5,JDP2,NSD1,NUP62,THAP7,SIN3A,E2F4,SBNO2,ASF1A,RUNX2,CHAF1A,ANKRD17,SFMBT2,PBX2,LEMD3,CHD8,ZNF274,HIRA,DNAJC2,H3-5,KMT5C,CBX2,WAC,TSHZ3,TOX3,GTF2H1,PHF…
GO:MF	transcription coregulator activity	GO:0003712	1.86897e-13	12.7284	498	2956	150	18694	TAF5,MAMSTR,MIER3,MED9,ERF,PIAS1,BICRAL,HDAC4,SP4,EP300,ZNF653,MAML2,BTG2,DNMT3B,DYRK1B,MED17,NPAT,BTAF1,CNOT2,PHF12,JMJD1C,AJUBA,MED7,ZMYND8,PEX14,CIITA,SUPT20H,EID2,NCOA6,BCL11A,MRTFB,FHL3,MED13,TADA2A,GMEB2,IRF2BP1,NCOA5,DNAJB1,BCOR,NSD1,GMEB1,BICRA,LIMD1,SIN3A,TRIM32,LMCD1,NAB2,MED8,MYSM1,SCAI,SFMBT2,CENPJ,HIRA,NCOA3,BCL10,SS18L1,ZMIZ1,GON4L,FHL2,TADA1,BCL9,TOX3,CEBPZ,CIR1,MRTFA,SP1,KMT2D,MIE…
GO:MF	DNA-binding transcription activator activity	GO:0001216	1.36303e-12	11.8655	504	2956	149	18694	MEIS1,ZNF606,ZNF43,ZNF112,ZNF225,GLI2,ZNF658,ZNF597,ZNF175,CASZ1,ZNF484,SATB2,MEOX2,ZNF224,HNF4G,HOXD4,CREB1,FOXD2,RFXAP,ZNF107,TFAP4,RFX4,TLX2,ARID3B,IRF2,PLAGL2,ZNF438,RREB1,HLF,ZNF639,POU3F2,SOX21,ZNF845,ZNF91,HOXD3,ZNF292,ZNF615,ZNF473,ZNF131,E2F3,MECOM,ZNF493,PRDM15,CSRNP3,RUNX1,HDX,TP73,ZNF786,ZNF814,PLAG1,TCF7L1,PATZ1,NRF1,ZFP62,ZNF143,VEZF1,E2F5,HINFP,ZNF341,GMEB2,ZNF600,SMAD1,MTF1,ZNF594…
GO:MF	DNA-binding transcription activator activity, RNA polymerase II-specific	GO:0001228	3.4977e-12	11.4562	500	2956	147	18694	MEIS1,ZNF606,ZNF43,ZNF112,ZNF225,GLI2,ZNF658,ZNF597,ZNF175,CASZ1,ZNF484,SATB2,MEOX2,ZNF224,HNF4G,HOXD4,CREB1,FOXD2,RFXAP,ZNF107,TFAP4,RFX4,TLX2,ARID3B,IRF2,PLAGL2,ZNF438,RREB1,HLF,ZNF639,POU3F2,SOX21,ZNF845,ZNF91,HOXD3,ZNF292,ZNF615,ZNF473,ZNF131,E2F3,MECOM,ZNF493,PRDM15,CSRNP3,RUNX1,HDX,TP73,ZNF786,ZNF814,PLAG1,TCF7L1,PATZ1,NRF1,ZFP62,ZNF143,VEZF1,HINFP,GMEB2,ZNF600,SMAD1,MTF1,ZNF594,FOXF1,GMEB1…
GO:MF	RNA methyltransferase activity	GO:0008173	3.73623e-11	10.4276	69	2956	38	18694	TRMT12,BCDIN3D,TGS1,ALKBH8,BMT2,METTL1,TRMT1L,MEPCE,EMG1,LCMT2,NSUN4,MRM3,METTL4,NSUN6,TRMT10C,THUMPD3,MRM1,DIMT1,TRMT13,THUMPD2,NSUN3,METTL16,WDR4,TRMT44,CMTR2,METTL15,RAMAC,TRMT2A,RNMT,METTL2B,TRMT61B,NSUN5,TRMO,METTL3,TYW3,METTL6,METTL8,METTL5
GO:MF	ubiquitin-like protein transferase activity	GO:0019787	1.71293e-10	9.76626	462	2956	134	18694	FBXL14,MKRN3,RNF111,RNF19A,NHLRC1,UBOX5,RNF214,PIAS1,RNF25,HDAC4,TRIM13,OBI1,TRIM26,SH3RF3,MED7,GID4,TRIM38,RNF122,TRIM68,KIAA1586,KLHL9,RFFL,IRF2BP1,RSPRY1,TRIM11,BCOR,TRAF6,CBLB,FBXO30,TAF1,ZNRF3,RNF216,RNF180,RNF34,TRIM62,TRIM32,RFWD3,RNF19B,NFX1,TRIM39,DTX2,DTX3L,MDM2,TRIM27,RNF220,FBXL3,BIRC3,FBXO11,BTRC,CBLL1,RBBP6,TRAF2,FBXO10,KLHL20,G2E3,BRAP,C18ORF25,HERC1,BIRC6,WWP1,PIAS4,MYCBP2,ITCH,WD…
GO:MF	catalytic activity, acting on RNA	GO:0140098	4.71186e-10	9.32681	399	2956	119	18694	PARS2,EXO1,FANCM,KHNYN,PUS10,PRIM1,ELAC1,TRMT12,TUT7,BCDIN3D,CNOT2,TGS1,DHX57,ALKBH8,EXOSC3,POLR3D,DHX34,PUS1,POLR3C,BMT2,DHX32,METTL1,TRMT1L,DDX59,TSEN2,MEPCE,EMG1,ZC3H12C,RPP38,DDX58,PPP1R8,POLR3B,LCMT2,NSUN4,DHX35,MRM3,METTL4,PIF1,NSUN6,TUT4,TRMT10C,ISG20L2,POLR1E,THUMPD3,POLR3E,MRM1,DIMT1,POLR1B,TRMT13,THUMPD2,NSUN3,EXOSC4,PUS3,METTL16,DDX55,ERI2,TOE1,DDX20,PTRH2,WDR4,RARS1,TRMT44,POLR3F,EXOS…
GO:MF	ubiquitin-protein transferase activity	GO:0004842	7.34278e-10	9.13414	438	2956	127	18694	FBXL14,MKRN3,RNF111,RNF19A,NHLRC1,UBOX5,RNF214,RNF25,TRIM13,OBI1,TRIM26,SH3RF3,MED7,GID4,TRIM38,RNF122,TRIM68,KLHL9,RFFL,IRF2BP1,RSPRY1,TRIM11,BCOR,TRAF6,CBLB,FBXO30,TAF1,ZNRF3,RNF216,RNF180,RNF34,TRIM62,TRIM32,RFWD3,RNF19B,NFX1,TRIM39,DTX2,DTX3L,MDM2,TRIM27,RNF220,FBXL3,BIRC3,FBXO11,BTRC,CBLL1,RBBP6,TRAF2,FBXO10,KLHL20,G2E3,BRAP,C18ORF25,HERC1,BIRC6,WWP1,MYCBP2,ITCH,WDSUB1,UBE2J2,MED31,NEURL1B,M…
GO:MF	methyltransferase activity	GO:0008168	9.48181e-10	9.02311	224	2956	78	18694	SETD1B,METTL18,TRMT12,DNMT3B,BCDIN3D,MECOM,PRDM15,TGS1,SUV39H1,ALKBH8,RRP8,ASH1L,BMT2,NSD1,METTL1,SETD5,TRMT1L,SETDB2,KDM2A,MEPCE,EMG1,EEF1AKNMT,VCPKMT,LCMT2,NSUN4,MRM3,METTL4,NSUN6,TRMT10C,KMT5C,METTL23,THUMPD3,MRM1,KMT2D,FBXO11,DIMT1,TRMT13,THUMPD2,NSUN3,SMYD4,METTL16,SETMAR,SETDB1,SETD1A,NNMT,WDR4,PRMT6,ECE2,TRMT44,CMTR2,METTL15,RAMAC,SPOUT1,SUZ12,TRMT2A,PRDM4,KMT2C,RNMT,N6AMT1,METTL2B,DPH5,TR…
GO:MF	transferase activity	GO:0016740	9.58459e-10	9.01843	2368	2956	494	18694	TSSK1B,FBXL14,HS3ST5,MKRN3,LIPT1,PRAG1,HAS2,DGKG,HS3ST1,KAT14,EPHA4,LIPT2,PRKCE,SETD1B,RNF111,RNF19A,PDIK1L,PANK1,NLK,NHLRC1,WNK3,KANSL1L,METTL18,UBOX5,STK17B,RNF214,PRIM1,OXSM,PIAS1,RNF25,HDAC4,TRIM13,MAP3K13,IPPK,EP300,MOCS3,SCYL3,ITPKC,PAPOLG,PIGA,OBI1,TRMT12,POLQ,TRIM26,STK35,LFNG,SH3RF3,UMPS,NUAK2,DNMT3B,TUT7,AK6,CLK4,DYRK1B,BCDIN3D,MECOM,ST3GAL1,PIK3C2B,PRDM15,WNK4,EPC1,MAP4K3,AURKA,MED7,TG…
GO:MF	transferase activity, transferring one-carbon groups	GO:0016741	1.46886e-09	8.83302	234	2956	80	18694	SETD1B,METTL18,TRMT12,DNMT3B,BCDIN3D,MECOM,PRDM15,TGS1,SUV39H1,ALKBH8,RRP8,ASH1L,BMT2,NSD1,METTL1,SETD5,TRMT1L,SETDB2,KDM2A,MEPCE,EMG1,EEF1AKNMT,VCPKMT,LCMT2,NSUN4,MRM3,METTL4,NSUN6,TRMT10C,KMT5C,METTL23,THUMPD3,MRM1,KMT2D,FBXO11,DIMT1,TRMT13,THUMPD2,NSUN3,SMYD4,METTL16,SETMAR,SETDB1,SETD1A,NNMT,WDR4,PRMT6,ECE2,TRMT44,CMTR2,METTL15,RAMAC,SPOUT1,SUZ12,TRMT2A,PRDM4,KMT2C,RNMT,N6AMT1,METTL2B,DPH5,TR…
GO:MF	zinc ion binding	GO:0008270	3.19341e-09	8.49574	832	2956	206	18694	ZSWIM3,GLI2,USP44,ZNF675,ZNF93,ZMAT4,ZNF8,BLM,RBAK,HNF4G,ZFHX4,ZSWIM9,ZNF830,ZNF2,PIAS1,CXXC4,HDAC4,TRIM13,RORA,ZMYM1,EP300,ZCCHC9,TET1,ZNF92,ZNF91,TRIM26,TUT7,ZNF407,OTUD7B,ZNF117,RTN4IP1,ZSWIM4,ZCCHC2,DMD,KDM4A,MBTD1,TRIM38,SUV39H1,ZMYND8,ALKBH8,TRIM68,ZC3HC1,ZNF346,THAP1,ZNF282,MARCHF7,ZNF318,ZZZ3,APEX2,TRIM11,TRAF6,CBLB,NSD1,DBF4,ZCCHC8,FBXO30,MAP3K1,PRICKLE2,USP45,TRAF4,NR2C2,SETDB2,KDM2A,TR…
GO:MF	S-adenosylmethionine-dependent methyltransferase activity	GO:0008757	6.08499e-08	7.21574	162	2956	59	18694	SETD1B,METTL18,DNMT3B,MECOM,SUV39H1,RRP8,ASH1L,BMT2,NSD1,METTL1,SETD5,TRMT1L,SETDB2,MEPCE,EMG1,VCPKMT,NSUN4,MRM3,METTL4,NSUN6,TRMT10C,KMT5C,THUMPD3,MRM1,KMT2D,FBXO11,DIMT1,THUMPD2,NSUN3,METTL16,SETMAR,SETDB1,SETD1A,NNMT,WDR4,PRMT6,CMTR2,METTL15,RAMAC,SUZ12,KMT2C,RNMT,N6AMT1,METTL2B,DPH5,TRMT61B,EHMT1,ATPSCKMT,NSUN5,METTL21A,DOT1L,TRMO,METTL3,DNMT3A,METTL6,CARNMT1,METTL8,NSD3,METTL5
GO:MF	transcription factor binding	GO:0008134	6.31106e-07	6.1999	705	2956	172	18694	PROX1,GLI2,PIK3R1,MAMSTR,RNF19A,MIER3,E2F8,NLK,HOXD4,GSC,ERCC4,CREB1,BCL2,PIAS1,RNF25,HDAC4,KEAP1,RORA,EP300,E2F7,ZNF653,E2F6,CRTC3,BPTF,EYA2,E2F3,MED17,CNOT2,RUNX1,PHF12,TP73,FAM220A,JMJD1C,BRF2,RBL1,ZMYND8,CIITA,TAF1B,TRIM68,NCOA6,TBP,ZNF644,E2F5,MTF2,MED13,BBS10,YEATS2,IRF2BP1,MAPK14,SMAD1,TRIM11,BCOR,NSD1,BHLHE41,TAF1,ZFPM1,THAP7,SIN3A,E2F4,TRIM32,RUNX2,LRIF1,NAB2,IKZF4,DTX3L,BCL3,PBX2,HIRA,N…
GO:MF	transcription coactivator activity	GO:0003713	7.69815e-07	6.11361	271	2956	82	18694	TAF5,BICRAL,SP4,EP300,MAML2,DYRK1B,MED17,NPAT,MED7,CIITA,NCOA6,MRTFB,MED13,TADA2A,GMEB2,GMEB1,BICRA,TRIM32,MYSM1,CENPJ,NCOA3,BCL10,SS18L1,ZMIZ1,TADA1,BCL9,TOX3,CEBPZ,MRTFA,SP1,KMT2D,SIRT1,ZXDC,TRIP11,NCOA2,TDRD3,NCOA7,KAT5,ARID1A,TRERF1,TAF12,KDM5A,NOTCH1,MED12L,HCFC2,TOX2,BRCA1,FIZ1,CREBBP,BCL9L,PPRC1,TMF1,JMJD6,KMT2C,ABT1,ARID1B,PML,RRP1B,WWC1,BRD8,NCOA1,TRIM24,FGF2,MED1,ATXN7L3,MED23,TRIP4,USP…
GO:MF	histone binding	GO:0042393	2.37659e-06	5.62405	241	2956	74	18694	HJURP,KDM8,KMT2E,BPTF,WDR5B,KDM4A,MBTD1,MPHOSPH8,ZMYND8,ATAD2B,RRP8,MTF2,HINFP,YEATS2,BRD1,TAF1,THAP7,SBNO2,ASF1A,MYSM1,DTX3L,SFMBT2,CHD8,HIRA,DNAJC2,KMT5C,CBX2,JAK2,PHF13,KMT2D,RSF1,SIRT1,RESF1,KDM5B,DPF3,TDRD3,KAT5,SPIN2B,KAT6B,BAZ1B,PRMT6,KDM5A,PHIP,PHC2,YEATS4,BRPF3,ING5,MCM3AP,PYGO2,CHD1,SUZ12,SPHK2,SAP30L,RNF168,GRWD1,L3MBTL2,KMT2C,MLLT3,SBNO1,SART3,UHRF1,TRIM24,ING2,BAZ2A,DPF1,RNF8,MSH6,PW…
GO:MF	tRNA methyltransferase activity	GO:0008175	6.88195e-06	5.16229	34	2956	20	18694	TRMT12,BCDIN3D,ALKBH8,METTL1,TRMT1L,LCMT2,NSUN6,TRMT10C,THUMPD3,TRMT13,THUMPD2,NSUN3,WDR4,TRMT44,METTL2B,TRMT61B,TRMO,TYW3,METTL6,METTL8
GO:MF	nucleoside-triphosphatase regulator activity	GO:0060589	1.0486e-05	4.97939	517	2956	130	18694	SYDE2,SGSM1,RIN2,VAV3,ARHGAP22,ARHGAP25,ARHGAP20,STARD13,FGD4,ARHGEF28,ELMO1,TIAM2,DEPDC5,BCAR3,TBC1D10A,AGAP6,DENND4A,FNIP1,SMCR8,ARHGEF7,PLEKHG1,RAPGEFL1,DNMBP,KRIT1,TBC1D2,CDC42EP2,TBC1D22B,ARHGEF10L,DNAJB1,SH3BP5L,SRGAP1,RIC8B,SRGAP3,ANKRD27,RASA2,ITSN2,GIT2,ARFGEF1,IQSEC1,PLEKHG2,ADPRH,RGS17,RTKN,RAB3GAP2,RALGAPB,RUNDC1,GPSM2,BAG5,DENND4C,ARAP2,DENND5B,RABIF,SH3BP4,ACAP2,DEPDC1,PREB,HERC1,AG…
GO:MF	GTPase regulator activity	GO:0030695	5.81358e-05	4.23556	476	2956	119	18694	SYDE2,SGSM1,RIN2,VAV3,ARHGAP22,ARHGAP25,ARHGAP20,STARD13,FGD4,ARHGEF28,ELMO1,TIAM2,DEPDC5,BCAR3,TBC1D10A,AGAP6,DENND4A,FNIP1,SMCR8,ARHGEF7,PLEKHG1,RAPGEFL1,DNMBP,KRIT1,TBC1D2,CDC42EP2,TBC1D22B,ARHGEF10L,SH3BP5L,SRGAP1,RIC8B,SRGAP3,ANKRD27,RASA2,ITSN2,GIT2,ARFGEF1,IQSEC1,PLEKHG2,ADPRH,RGS17,RTKN,RAB3GAP2,RALGAPB,RUNDC1,GPSM2,DENND4C,ARAP2,DENND5B,RABIF,SH3BP4,ACAP2,DEPDC1,PREB,HERC1,AGAP1,TBC1D25,…
GO:MF	ubiquitin-like protein ligase activity	GO:0061659	0.000142619	3.84582	311	2956	84	18694	MKRN3,RNF111,RNF19A,NHLRC1,UBOX5,PIAS1,RNF25,TRIM13,TRIM26,SH3RF3,MED7,GID4,TRIM38,RNF122,TRIM68,KIAA1586,RFFL,IRF2BP1,TRIM11,TRAF6,CBLB,FBXO30,ZNRF3,RNF216,RNF180,RNF34,TRIM62,TRIM32,RFWD3,RNF19B,NFX1,TRIM39,DTX2,DTX3L,MDM2,TRIM27,RNF220,BIRC3,BTRC,CBLL1,RBBP6,BRAP,C18ORF25,WWP1,PIAS4,MYCBP2,ITCH,MED31,NEURL1B,MUL1,TRIM4,TOPORS,RNF41,XIAP,KCMF1,LTN1,SMURF2,RC3H1,UBE2O,UFL1,SH3RF1,JADE2,UBR2,UBR5…
GO:MF	catalytic activity, acting on DNA	GO:0140097	0.000371355	3.43021	209	2956	61	18694	DQX1,BLM,EXO1,FANCM,ERCC4,RFC4,DFFB,DCLRE1B,SMARCAL1,GEN1,ATAD5,POLQ,DNMT3B,SETX,CHD7,APEX2,CHD9,MBD4,PGBD5,POLH,REV1,CHD8,METTL4,PIF1,MGME1,TERF2,ALKBH4,TOP3A,POLE2,POLM,SLX4,TDG,SETMAR,DNA2,HELQ,ALKBH2,DCLRE1C,DDX3X,SMARCAD1,CHD1,NAV2,POLD3,N6AMT1,MUTYH,DDX11,ZRANB3,RECQL5,ERCC6L,HMGA2,POLK,RAD17,RAD51C,ACTR8,DICER1,INO80,BRIP1,DNMT3A,RAD1,ERCC3,TWNK,PBRM1
GO:MF	ubiquitin protein ligase activity	GO:0061630	0.000474684	3.3236	300	2956	80	18694	MKRN3,RNF111,RNF19A,NHLRC1,UBOX5,RNF25,TRIM13,TRIM26,SH3RF3,MED7,GID4,TRIM38,RNF122,TRIM68,RFFL,IRF2BP1,TRIM11,TRAF6,CBLB,FBXO30,ZNRF3,RNF216,RNF180,RNF34,TRIM62,TRIM32,RFWD3,RNF19B,NFX1,TRIM39,DTX2,DTX3L,MDM2,TRIM27,RNF220,BIRC3,BTRC,CBLL1,RBBP6,BRAP,C18ORF25,WWP1,MYCBP2,ITCH,MED31,NEURL1B,MUL1,TRIM4,TOPORS,RNF41,XIAP,KCMF1,LTN1,SMURF2,RC3H1,UBE2O,SH3RF1,JADE2,UBR2,UBR5,RNF38,NEURL4,NEDD4,TRIM9,…
GO:MF	RNA binding	GO:0003723	0.000826076	3.08298	1946	2956	381	18694	DQX1,EYA1,MTRF1,GPATCH1,KHNYN,SETD1B,ARHGEF28,IREB2,EIF4ENIF1,UNK,ZNF239,PYM1,PCF11,PUS10,NUFIP2,TNS1,ZC3H4,MTRES1,SCAF4,PPAN,COIL,ZC3H10,CPEB3,RBM5,CSTF1,EP300,CWC22,ZCCHC9,PAPOLG,TEFM,NOVA1,TUT7,MRPS31,SETX,CPEB1,IGF2BP3,CSTF2T,NABP1,C1ORF131,HNRNPA1L2,MPHOSPH10,C12ORF65,PRPF38B,ZNF579,MTERF1,SNIP1,PUM2,SFSWAP,NUP42,DHX57,ALKBH8,EXOSC3,MTO1,UTP25,TNRC6C,DHX34,MTHFSD,PTCD1,RRP8,SNUPN,ZNF346,PUS1…
GO:MF	peptide N-acetyltransferase activity	GO:0034212	0.000876503	3.05725	64	2956	26	18694	KAT14,KANSL1L,EP300,EPC1,BRCA2,BRD1,TAF1,NCOA3,CLOCK,PHF20,KAT5,KAT6B,ESCO1,NAA30,BRPF3,NAA25,MCM3AP,CREBBP,NCOA1,KANSL1,NAA40,ATF2,NAA16,SUPT7L,METTL8,KAT7
GO:MF	DNA-binding transcription factor binding	GO:0140297	0.000952362	3.0212	404	2956	100	18694	PROX1,MAMSTR,MIER3,HOXD4,GSC,CREB1,BCL2,PIAS1,RNF25,HDAC4,EP300,CRTC3,MED17,FAM220A,JMJD1C,RBL1,ZMYND8,CIITA,TRIM68,NCOA6,TBP,MED13,BBS10,MAPK14,NSD1,BHLHE41,TAF1,ZFPM1,SIN3A,TRIM32,RUNX2,LRIF1,IKZF4,DTX3L,HIRA,NCOA3,BCL10,TACC2,FHL2,GTF2H1,SP1,ZBTB7A,MIER2,MEF2A,SIRT1,ID4,NCOA2,RXRA,LATS1,NCOA7,KAT5,ARID1A,TRERF1,PIAS4,DDX20,OASL,TCF7L2,TOB2,MEF2C,CRY2,TXLNG,CTDP1,FIZ1,CREBBP,DNAJA3,TMF1,HIF1AN,…
GO:MF	ubiquitin-like protein binding	GO:0032182	0.0014102	2.85072	93	2956	33	18694	USPL1,RNF111,MARCHF7,NUP62,GGA3,TRIM32,RNF19B,MDM2,SIMC1,TDG,UBXN7,DCUN1D4,RNF31,RNF168,UBAP1,UBR5,PML,NEDD4,USP13,FBXW7,PLAA,RNF8,RNF185,WDR92,USP16,RNF4,VPS36,DCUN1D5,DCUN1D1,BIRC2,SOBP,HABP4,FAF2
GO:MF	N-acetyltransferase activity	GO:0008080	0.00193295	2.71378	82	2956	30	18694	KAT14,KANSL1L,EP300,EPC1,BRCA2,BRD1,TAF1,NAT1,NCOA3,CLOCK,NAT9,PHF20,KAT5,KAT6B,ESCO1,NAA30,BRPF3,NAA25,MCM3AP,CREBBP,ESCO2,NCOA1,KANSL1,ELP3,NAA40,ATF2,NAA16,SUPT7L,METTL8,KAT7
GO:MF	transcription corepressor activity	GO:0003714	0.00239017	2.62157	192	2956	55	18694	MIER3,ERF,PIAS1,HDAC4,ZNF653,BTG2,DNMT3B,NPAT,PHF12,AJUBA,ZMYND8,PEX14,EID2,IRF2BP1,NCOA5,DNAJB1,BCOR,NSD1,LIMD1,SIN3A,LMCD1,NAB2,SCAI,SFMBT2,HIRA,GON4L,FHL2,CIR1,MIER2,SIRT1,KDM5B,ATF7IP,TRERF1,PIAS4,RUNX1T1,CBFA2T2,RCOR3,TOB2,CREBBP,SOX13,N4BP2L2,SIN3B,JAZF1,TLE3,TCF4,MED1,HMGA2,RIOX2,SNW1,DNMT3A,IRF2BP2,NCOR1,YAF2,CTBP2,ZMYND11
GO:MF	peptide-lysine-N-acetyltransferase activity	GO:0061733	0.00276491	2.55832	56	2956	23	18694	KAT14,KANSL1L,EP300,EPC1,BRCA2,BRD1,TAF1,NCOA3,CLOCK,PHF20,KAT5,KAT6B,ESCO1,BRPF3,MCM3AP,CREBBP,NCOA1,KANSL1,NAA40,ATF2,SUPT7L,METTL8,KAT7
GO:MF	transition metal ion binding	GO:0046914	0.00512391	2.2904	1110	2956	228	18694	ZSWIM3,GLI2,USP44,ZNF675,ZNF93,ZMAT4,ZNF8,BLM,RBAK,HNF4G,ZFHX4,ZSWIM9,ZNF830,ZNF2,PIAS1,CXXC4,HDAC4,TRIM13,RORA,ZMYM1,EP300,ZCCHC9,TET1,ZNF92,ZNF91,ADPRM,TRIM26,CH25H,TUT7,ZNF407,OTUD7B,EGLN2,ZNF117,RTN4IP1,ZSWIM4,ZCCHC2,DMD,KDM4A,MBTD1,TRIM38,SUV39H1,ZMYND8,ALKBH8,TRIM68,ZC3HC1,ZNF346,THAP1,ZNF282,MARCHF7,ZNF318,ZZZ3,APEX2,TRIM11,TRAF6,CBLB,NSD1,IL1A,DBF4,ZCCHC8,FBXO30,MAP3K1,PRICKLE2,USP45,TRAF…
GO:MF	histone acetyltransferase activity	GO:0004402	0.00515611	2.28768	54	2956	22	18694	KAT14,KANSL1L,EP300,EPC1,BRCA2,BRD1,TAF1,NCOA3,CLOCK,PHF20,KAT5,KAT6B,BRPF3,MCM3AP,CREBBP,NCOA1,KANSL1,NAA40,ATF2,SUPT7L,METTL8,KAT7
GO:MF	RNA polymerase II-specific DNA-binding transcription factor binding	GO:0061629	0.00573162	2.24172	284	2956	73	18694	PROX1,MAMSTR,MIER3,GSC,CREB1,RNF25,EP300,MED17,FAM220A,JMJD1C,RBL1,TRIM68,NCOA6,TBP,MED13,BBS10,MAPK14,NSD1,BHLHE41,TAF1,ZFPM1,SIN3A,TRIM32,LRIF1,DTX3L,NCOA3,BCL10,TACC2,GTF2H1,SP1,ZBTB7A,MIER2,SIRT1,NCOA2,RXRA,LATS1,NCOA7,ARID1A,TRERF1,OASL,TCF7L2,TOB2,CRY2,CTDP1,FIZ1,CREBBP,DNAJA3,TMF1,HIF1AN,PPARD,PPARA,BRD8,NCOA1,TRIM24,BAZ2A,MED1,YWHAH,TRIP4,GTF2A1,SMARCB1,ATF2,ARNT2,AKAP8,RNF6,PAGR1,SNW1,LD…
GO:MF	helicase activity	GO:0004386	0.00852433	2.06934	167	2956	48	18694	DQX1,BLM,FANCM,RFC4,SMARCAL1,POLQ,BTAF1,SETX,DHX57,DHX34,CHD7,DHX32,CHD9,DDX59,DDX58,DHX35,CHD8,PIF1,DDX55,DNA2,DDX20,ERCC6L2,HELQ,DDX3X,SMARCAD1,DDX52,DDX31,CHD1,NAV2,DHX37,ZNFX1,DDX11,ZRANB3,RECQL5,ERCC6L,ACTR8,DDX60L,DICER1,DDX27,INO80,HELZ,BRIP1,DDX56,ERCC3,TWNK,DHX30,DDX17,DHX33
GO:MF	N-methyltransferase activity	GO:0008170	0.010467	1.98018	101	2956	33	18694	SETD1B,METTL18,MECOM,SUV39H1,ASH1L,NSD1,SETD5,TRMT1L,SETDB2,VCPKMT,KMT5C,KMT2D,FBXO11,DIMT1,METTL16,SETMAR,SETDB1,SETD1A,NNMT,PRMT6,METTL15,RAMAC,SUZ12,KMT2C,RNMT,N6AMT1,EHMT1,ATPSCKMT,METTL21A,DOT1L,TRMO,NSD3,METTL5
GO:MF	modification-dependent protein binding	GO:0140030	0.0105562	1.97649	159	2956	46	18694	KDM8,KMT2E,BPTF,OTUD7B,KDM4A,MBTD1,MPHOSPH8,ZMYND8,ATAD2B,RRP8,MTF2,YEATS2,TAF1,THAP7,CHD8,DNAJC2,CBX2,ZRANB1,ABRAXAS2,PHF13,ATRIP,TDRD3,SPIN2B,WDR81,KDM5A,PHIP,YEATS4,ING5,ZBTB1,CHD1,SUZ12,RNF169,RNF168,L3MBTL2,MLLT3,PML,ZRANB3,UHRF1,TRIM24,ING2,BAZ2A,ABRAXAS1,MSH6,LRWD1,PBRM1,ZMYND11
GO:MF	methylated histone binding	GO:0035064	0.014552	1.83708	73	2956	26	18694	KDM8,KMT2E,BPTF,KDM4A,MBTD1,MPHOSPH8,ZMYND8,RRP8,MTF2,TAF1,THAP7,CHD8,CBX2,PHF13,TDRD3,SPIN2B,KDM5A,ING5,CHD1,SUZ12,L3MBTL2,UHRF1,ING2,MSH6,LRWD1,ZMYND11
GO:MF	methylation-dependent protein binding	GO:0140034	0.014552	1.83708	73	2956	26	18694	KDM8,KMT2E,BPTF,KDM4A,MBTD1,MPHOSPH8,ZMYND8,RRP8,MTF2,TAF1,THAP7,CHD8,CBX2,PHF13,TDRD3,SPIN2B,KDM5A,ING5,CHD1,SUZ12,L3MBTL2,UHRF1,ING2,MSH6,LRWD1,ZMYND11
GO:MF	GTPase activator activity	GO:0005096	0.0156805	1.80464	277	2956	70	18694	SYDE2,SGSM1,RIN2,VAV3,ARHGAP22,ARHGAP25,ARHGAP20,STARD13,TIAM2,DEPDC5,TBC1D10A,AGAP6,TBC1D2,CDC42EP2,TBC1D22B,ARHGEF10L,SRGAP1,RIC8B,SRGAP3,ANKRD27,RASA2,GIT2,ADPRH,RGS17,RAB3GAP2,RALGAPB,RUNDC1,ARAP2,ACAP2,DEPDC1,PREB,AGAP1,TBC1D25,STXBP5,SRGAP2,BNIP2,RGS14,RAP1GAP2,ARHGAP5,TBC1D20,SOS1,RALGAPA1,AGFG2,ELMOD3,ARHGAP31,ARHGAP42,SIPA1L3,ARHGAP12,MYO9A,ARHGAP23,GAPVD1,SYDE1,ARHGAP35,ARHGEF11,ARHGAP2…
GO:MF	catalytic activity, acting on a protein	GO:0140096	0.0178619	1.74807	2343	2956	438	18694	TSSK1B,FBXL14,EYA1,MKRN3,LIPT1,PRAG1,USP2,USP44,KAT14,EPHA4,LIPT2,KDM4D,PRKCE,SENP8,USPL1,SETD1B,RNF111,RNF19A,PDIK1L,FIGNL2,KDM8,NLK,NHLRC1,WNK3,KANSL1L,UBOX5,STK17B,RNF214,PTPN4,PIAS1,RNF25,HDAC4,TRIM13,USP37,MAP3K13,EP300,MOCS3,SCYL3,OBI1,CDC25A,TRIM26,STK35,SH3RF3,NUAK2,YOD1,EYA2,CLK4,DYRK1B,MECOM,OTUD7B,WNK4,EPC1,EGLN2,JMJD1C,MAP4K3,AURKA,MED7,PAK6,CSNK1G1,KDM4A,GID4,TRIM38,BRCA2,SUV39H1,RNF…
GO:MF	nuclease activity	GO:0004518	0.029135	1.53558	208	2956	55	18694	EXO1,FANCM,KHNYN,ERCC4,ELAC1,DFFB,DCLRE1B,GEN1,POLQ,CNOT2,AEN,EXOSC3,APEX2,ASTE1,MBD4,TSEN2,PGBD5,ZC3H12C,RPP38,PPP1R8,MGME1,ISG20L2,PELO,ATRIP,EXOSC4,SLX4,SETMAR,ERI2,TOE1,EME1,DNA2,EXOSC2,DCLRE1C,ANGEL2,N4BP2,AGO3,RNASEL,REXO4,REXO1,POP1,PMS2,EDC3,ZRANB3,DROSHA,CPSF3,RPP40,RAD51C,DICER1,PDE12,PAN3,RAD1,POP4,CNOT1,NOB1,CNOT6L
GO:MF	2-oxoglutarate-dependent dioxygenase activity	GO:0016706	0.0330768	1.48048	48	2956	19	18694	KDM8,JMJD7-PLA2G4B,JMJD4,TET1,EGLN2,KDM4A,ALKBH8,HSPBAP1,KDM2A,ALKBH4,KDM4B,ALKBH2,HIF1AN,JMJD6,KDM2B,RIOX2,TET3,ALKBH3,OGFOD1
GO:MF	histone-lysine N-methyltransferase activity	GO:0018024	0.0436536	1.35998	45	2956	18	18694	SETD1B,MECOM,SUV39H1,ASH1L,NSD1,SETD5,SETDB2,KMT5C,KMT2D,SETMAR,SETDB1,SETD1A,SUZ12,KMT2C,N6AMT1,EHMT1,DOT1L,NSD3
GO:BP	nucleic acid metabolic process	GO:0090304	1.17012e-184	183.932	5247	2799	1485	18092	ZFP69,EYA1,ZNF253,MEIS1,ZNF835,ZNF823,ZNF100,ZNF790,ZNF606,ZNF43,PROX1,ZNF660,ZNF624,ZNF112,USP2,ZNF225,ZNF730,TAF5,ZNF486,ZNF416,GLI2,ZNF675,GTF2E1,PARS2,ZSCAN22,TCEANC,OLIG2,ZNF19,ZNF273,ZNF329,TBX15,ZNF564,ZNF583,ZNF283,ZNF778,ZNF658,ZNF93,ZNF597,ZNF16,KDM4D,ZNF546,ZNF8,ZSCAN20,ZNF595,ZNF772,ZNF526,ZNF671,ZNF175,ZNF443,ZNF610,ZNF501,BLM,PIK3R1,ZNF566,ZNF555,ZNF879,EXO1,FANCM,USPL1,ZSCAN26,ZNF5…
GO:BP	RNA metabolic process	GO:0016070	4.59628e-170	169.338	4732	2799	1363	18092	ZFP69,EYA1,ZNF253,MEIS1,ZNF835,ZNF823,ZNF100,ZNF790,ZNF606,ZNF43,PROX1,ZNF660,ZNF624,ZNF112,USP2,ZNF225,ZNF730,TAF5,ZNF486,ZNF416,GLI2,ZNF675,GTF2E1,PARS2,ZSCAN22,TCEANC,OLIG2,ZNF19,ZNF273,ZNF329,TBX15,ZNF564,ZNF583,ZNF283,ZNF778,ZNF658,ZNF93,ZNF597,ZNF16,ZNF546,ZNF8,ZSCAN20,ZNF595,ZNF772,ZNF526,ZNF671,ZNF175,ZNF443,ZNF610,ZNF501,BLM,PIK3R1,ZNF566,ZNF555,ZNF879,EXO1,USPL1,ZSCAN26,ZNF549,CASZ1,GPA…
GO:BP	nucleobase-containing compound metabolic process	GO:0006139	8.80666e-168	167.055	5766	2799	1545	18092	ZFP69,EYA1,ZNF253,MEIS1,ZNF835,ZNF823,ZNF100,ZNF790,ZNF606,ZNF43,PROX1,ZNF660,ZNF624,ZNF112,USP2,ZNF225,ZNF730,TAF5,ZNF486,ZNF416,GLI2,ZNF675,GTF2E1,PARS2,ZSCAN22,TCEANC,PDE4B,OLIG2,ZNF19,ZNF273,ZNF329,TBX15,ZNF564,ZNF583,ZNF283,ZNF778,ZNF658,ZNF93,ZNF597,ZNF16,KDM4D,ZNF546,ZNF8,ZSCAN20,ZNF595,ZNF772,ZNF526,ZNF671,ZNF175,ZNF443,ZNF610,ZNF501,BLM,PIK3R1,ZNF566,ZNF555,ZNF879,EXO1,FANCM,USPL1,ZSCAN2…
GO:BP	heterocycle metabolic process	GO:0046483	4.92982e-159	158.307	5924	2799	1555	18092	ZFP69,EYA1,ZNF253,MEIS1,ZNF835,ZNF823,ZNF100,ZNF790,ZNF606,ZNF43,PROX1,ZNF660,ZNF624,ZNF112,USP2,ZNF225,ZNF730,TAF5,ZNF486,ZNF416,GLI2,ZNF675,GTF2E1,PARS2,ZSCAN22,TCEANC,PDE4B,OLIG2,ZNF19,ZNF273,ZNF329,TBX15,ZNF564,ZNF583,ZNF283,ZNF778,ZNF658,ZNF93,ZNF597,ZNF16,KDM4D,ZNF546,ZNF8,ZSCAN20,ZNF595,ZNF772,ZNF526,ZNF671,ZNF175,ZNF443,ZNF610,ZNF501,BLM,PIK3R1,ZNF566,ZNF555,ZNF879,EXO1,FANCM,USPL1,ZSCAN2…
GO:BP	cellular aromatic compound metabolic process	GO:0006725	5.15878e-156	155.287	5977	2799	1558	18092	ZFP69,EYA1,ZNF253,MEIS1,ZNF835,ZNF823,ZNF100,ZNF790,ZNF606,ZNF43,PROX1,ZNF660,ZNF624,ZNF112,USP2,ZNF225,ZNF730,TAF5,ZNF486,ZNF416,GLI2,ZNF675,GTF2E1,PARS2,ZSCAN22,TCEANC,PDE4B,OLIG2,ZNF19,ZNF273,ZNF329,TBX15,ZNF564,ZNF583,ZNF283,ZNF778,ZNF658,ZNF93,ZNF597,ZNF16,KDM4D,ZNF546,ZNF8,ZSCAN20,ZNF595,ZNF772,ZNF526,ZNF671,ZNF175,ZNF443,ZNF610,ZNF501,BLM,PIK3R1,ZNF566,ZNF555,ZNF879,EXO1,FANCM,USPL1,ZSCAN2…
GO:BP	organic cyclic compound metabolic process	GO:1901360	1.72295e-143	142.764	6218	2799	1573	18092	ZFP69,EYA1,ZNF253,MEIS1,ZNF835,ZNF823,ZNF100,ZNF790,ZNF606,ZNF43,PROX1,ZNF660,ZNF624,ZNF112,USP2,ZNF225,ZNF730,TAF5,ZNF486,ZNF416,GLI2,ZNF675,GTF2E1,PARS2,ZSCAN22,TCEANC,PDE4B,OLIG2,ZNF19,ZNF273,ZNF329,TBX15,ZNF564,ZNF583,ZNF283,ZNF778,ZNF658,ZNF93,ZNF597,ZNF16,KDM4D,ZNF546,ZNF8,ZSCAN20,ZNF595,ZNF772,ZNF526,ZNF671,ZNF175,ZNF443,ZNF610,ZNF501,BLM,PIK3R1,ZNF566,ZNF555,ZNF879,EXO1,FANCM,USPL1,ZSCAN2…
GO:BP	regulation of nucleobase-containing compound metabolic process	GO:0019219	1.29001e-140	139.889	4123	2799	1190	18092	ZFP69,EYA1,ZNF253,MEIS1,ZNF835,ZNF823,ZNF100,ZNF790,ZNF606,ZNF43,PROX1,ZNF660,ZNF624,ZNF112,USP2,ZNF225,ZNF730,TAF5,ZNF486,ZNF416,GLI2,ZNF675,GTF2E1,ZSCAN22,OLIG2,ZNF19,ZNF273,ZNF329,TBX15,ZNF564,ZNF583,ZNF283,ZNF778,ZNF658,ZNF93,ZNF597,ZNF16,KDM4D,ZNF546,ZNF8,ZSCAN20,ZNF595,ZNF772,ZNF526,ZNF671,ZNF175,ZNF443,ZNF610,ZNF501,BLM,PIK3R1,ZNF566,ZNF555,ZNF879,ZSCAN26,ZNF549,CASZ1,ZSCAN16,ZNF132,GDF6,Z…
GO:BP	cellular nitrogen compound metabolic process	GO:0034641	3.68721e-136	135.433	6563	2799	1615	18092	ZFP69,EYA1,ZNF253,MEIS1,ZNF835,ZNF823,ZNF100,ZNF790,ZNF606,ZNF43,PROX1,ZNF660,LIPT1,ZNF624,ZNF112,USP2,ZNF225,ZNF730,TAF5,ZNF486,ZNF416,GLI2,ZNF675,GTF2E1,PARS2,ZSCAN22,TCEANC,PDE4B,MALSU1,OLIG2,ZNF19,ZNF273,ZNF329,TBX15,EPHA4,ZNF564,ZNF583,CHAC1,ZNF283,ZNF778,ZNF658,ZNF93,ZNF597,LIPT2,ZNF16,KDM4D,ZNF546,ZNF8,ZSCAN20,ZNF595,ZNF772,ZNF526,ZNF671,ZNF175,ZNF443,MTRF1,ZNF610,ZNF501,BLM,PIK3R1,ZNF566,…
GO:BP	regulation of RNA metabolic process	GO:0051252	4.37419e-136	135.359	3850	2799	1128	18092	ZFP69,EYA1,ZNF253,MEIS1,ZNF835,ZNF823,ZNF100,ZNF790,ZNF606,ZNF43,PROX1,ZNF660,ZNF624,ZNF112,USP2,ZNF225,ZNF730,TAF5,ZNF486,ZNF416,GLI2,ZNF675,GTF2E1,ZSCAN22,OLIG2,ZNF19,ZNF273,ZNF329,TBX15,ZNF564,ZNF583,ZNF283,ZNF778,ZNF658,ZNF93,ZNF597,ZNF16,ZNF546,ZNF8,ZSCAN20,ZNF595,ZNF772,ZNF526,ZNF671,ZNF175,ZNF443,ZNF610,ZNF501,BLM,PIK3R1,ZNF566,ZNF555,ZNF879,ZSCAN26,ZNF549,CASZ1,ZSCAN16,ZNF132,GDF6,ZNF484,…
GO:BP	transcription, DNA-templated	GO:0006351	1.36629e-134	133.864	3687	2799	1093	18092	ZFP69,EYA1,ZNF253,MEIS1,ZNF835,ZNF823,ZNF100,ZNF790,ZNF606,ZNF43,PROX1,ZNF660,ZNF624,ZNF112,USP2,ZNF225,ZNF730,TAF5,ZNF486,ZNF416,GLI2,ZNF675,GTF2E1,ZSCAN22,TCEANC,OLIG2,ZNF19,ZNF273,ZNF329,TBX15,ZNF564,ZNF583,ZNF283,ZNF778,ZNF658,ZNF93,ZNF597,ZNF16,ZNF546,ZNF8,ZSCAN20,ZNF595,ZNF772,ZNF526,ZNF671,ZNF175,ZNF443,ZNF610,ZNF501,BLM,PIK3R1,ZNF566,ZNF555,ZNF879,USPL1,ZSCAN26,ZNF549,CASZ1,ZSCAN16,ZNF132…
GO:BP	nucleic acid-templated transcription	GO:0097659	5.72213e-134	133.242	3734	2799	1101	18092	ZFP69,EYA1,ZNF253,MEIS1,ZNF835,ZNF823,ZNF100,ZNF790,ZNF606,ZNF43,PROX1,ZNF660,ZNF624,ZNF112,USP2,ZNF225,ZNF730,TAF5,ZNF486,ZNF416,GLI2,ZNF675,GTF2E1,ZSCAN22,TCEANC,OLIG2,ZNF19,ZNF273,ZNF329,TBX15,ZNF564,ZNF583,ZNF283,ZNF778,ZNF658,ZNF93,ZNF597,ZNF16,ZNF546,ZNF8,ZSCAN20,ZNF595,ZNF772,ZNF526,ZNF671,ZNF175,ZNF443,ZNF610,ZNF501,BLM,PIK3R1,ZNF566,ZNF555,ZNF879,USPL1,ZSCAN26,ZNF549,CASZ1,ZSCAN16,ZNF132…
GO:BP	RNA biosynthetic process	GO:0032774	1.67673e-133	132.776	3749	2799	1103	18092	ZFP69,EYA1,ZNF253,MEIS1,ZNF835,ZNF823,ZNF100,ZNF790,ZNF606,ZNF43,PROX1,ZNF660,ZNF624,ZNF112,USP2,ZNF225,ZNF730,TAF5,ZNF486,ZNF416,GLI2,ZNF675,GTF2E1,ZSCAN22,TCEANC,OLIG2,ZNF19,ZNF273,ZNF329,TBX15,ZNF564,ZNF583,ZNF283,ZNF778,ZNF658,ZNF93,ZNF597,ZNF16,ZNF546,ZNF8,ZSCAN20,ZNF595,ZNF772,ZNF526,ZNF671,ZNF175,ZNF443,ZNF610,ZNF501,BLM,PIK3R1,ZNF566,ZNF555,ZNF879,USPL1,ZSCAN26,ZNF549,CASZ1,ZSCAN16,ZNF132…
GO:BP	regulation of cellular macromolecule biosynthetic process	GO:2000112	1.36904e-129	128.864	4038	2799	1151	18092	ZFP69,EYA1,ZNF253,MEIS1,ZNF835,ZNF823,ZNF100,ZNF790,ZNF606,ZNF43,PROX1,ZNF660,ZNF624,ZNF112,USP2,ZNF225,ZNF730,CCR7,TAF5,ZNF486,ZNF416,GLI2,ZNF675,GTF2E1,ZSCAN22,MALSU1,OLIG2,ZNF19,ZNF273,ZNF329,TBX15,ZNF564,ZNF583,ZNF283,ZNF778,ZNF658,ZNF93,ZNF597,ZNF16,ZNF546,ZNF8,ZSCAN20,ZNF595,ZNF772,ZNF526,ZNF671,ZNF175,ZNF443,MTRF1,ZNF610,ZNF501,BLM,PIK3R1,ZNF566,ZNF555,ZNF879,ZSCAN26,ZNF549,CASZ1,ZSCAN16,Z…
GO:BP	regulation of macromolecule biosynthetic process	GO:0010556	2.92537e-127	126.534	4137	2799	1165	18092	ZFP69,EYA1,ZNF253,MEIS1,ZNF835,ZNF823,ZNF100,ZNF790,ZNF606,ZNF43,PROX1,ZNF660,ZNF624,ZNF112,USP2,HAS2,ZNF225,ZNF730,CCR7,TAF5,ZNF486,ZNF416,GLI2,ZNF675,GTF2E1,ZSCAN22,MALSU1,OLIG2,ZNF19,ZNF273,ZNF329,TBX15,ZNF564,ZNF583,ZNF283,ZNF778,ZNF658,ZNF93,ZNF597,ZNF16,ZNF546,ZNF8,ZSCAN20,ZNF595,ZNF772,ZNF526,ZNF671,ZNF175,ZNF443,MTRF1,ZNF610,ZNF501,BLM,PIK3R1,ZNF566,ZNF555,ZNF879,ZSCAN26,ZNF549,CASZ1,ZSCA…
GO:BP	regulation of transcription, DNA-templated	GO:0006355	8.03349e-127	126.095	3494	2799	1039	18092	ZFP69,EYA1,ZNF253,MEIS1,ZNF835,ZNF823,ZNF100,ZNF790,ZNF606,ZNF43,PROX1,ZNF660,ZNF624,ZNF112,USP2,ZNF225,ZNF730,TAF5,ZNF486,ZNF416,GLI2,ZNF675,GTF2E1,ZSCAN22,OLIG2,ZNF19,ZNF273,ZNF329,TBX15,ZNF564,ZNF583,ZNF283,ZNF778,ZNF658,ZNF93,ZNF597,ZNF16,ZNF546,ZNF8,ZSCAN20,ZNF595,ZNF772,ZNF526,ZNF671,ZNF175,ZNF443,ZNF610,ZNF501,BLM,PIK3R1,ZNF566,ZNF555,ZNF879,ZSCAN26,ZNF549,CASZ1,ZSCAN16,ZNF132,GDF6,ZNF484,…
GO:BP	cellular macromolecule metabolic process	GO:0044260	2.80017e-126	125.553	8357	2799	1878	18092	TSSK1B,CASS4,ZFP69,FBXL14,EYA1,ZNF253,HS3ST5,MEIS1,ZNF835,ZNF823,MKRN3,ZNF100,ZNF790,ZNF606,ZNF43,RUBCNL,PROX1,ZNF660,LIPT1,ZNF624,ZNF112,PRAG1,USP2,HAS2,ZNF225,ZNF730,CCR7,TAF5,ZNF486,ZNF416,GLI2,USP44,ZNF675,GTF2E1,PARS2,ZSCAN22,KAT14,TCEANC,MBD5,MALSU1,OLIG2,ZNF19,ZNF273,INKA2,ZNF329,TBX15,EPHA4,ZNF564,SPRY1,ZNF583,CHAC1,ZNF283,ZNF778,ZNF658,ZNF93,ZNF597,LIPT2,ZNF16,KDM4D,ZNF546,ZNF8,BORA,PRKC…
GO:BP	regulation of RNA biosynthetic process	GO:2001141	6.2186e-125	124.206	3569	2799	1050	18092	ZFP69,EYA1,ZNF253,MEIS1,ZNF835,ZNF823,ZNF100,ZNF790,ZNF606,ZNF43,PROX1,ZNF660,ZNF624,ZNF112,USP2,ZNF225,ZNF730,TAF5,ZNF486,ZNF416,GLI2,ZNF675,GTF2E1,ZSCAN22,OLIG2,ZNF19,ZNF273,ZNF329,TBX15,ZNF564,ZNF583,ZNF283,ZNF778,ZNF658,ZNF93,ZNF597,ZNF16,ZNF546,ZNF8,ZSCAN20,ZNF595,ZNF772,ZNF526,ZNF671,ZNF175,ZNF443,ZNF610,ZNF501,BLM,PIK3R1,ZNF566,ZNF555,ZNF879,ZSCAN26,ZNF549,CASZ1,ZSCAN16,ZNF132,GDF6,ZNF484,…
GO:BP	regulation of nucleic acid-templated transcription	GO:1903506	6.29808e-125	124.201	3564	2799	1049	18092	ZFP69,EYA1,ZNF253,MEIS1,ZNF835,ZNF823,ZNF100,ZNF790,ZNF606,ZNF43,PROX1,ZNF660,ZNF624,ZNF112,USP2,ZNF225,ZNF730,TAF5,ZNF486,ZNF416,GLI2,ZNF675,GTF2E1,ZSCAN22,OLIG2,ZNF19,ZNF273,ZNF329,TBX15,ZNF564,ZNF583,ZNF283,ZNF778,ZNF658,ZNF93,ZNF597,ZNF16,ZNF546,ZNF8,ZSCAN20,ZNF595,ZNF772,ZNF526,ZNF671,ZNF175,ZNF443,ZNF610,ZNF501,BLM,PIK3R1,ZNF566,ZNF555,ZNF879,ZSCAN26,ZNF549,CASZ1,ZSCAN16,ZNF132,GDF6,ZNF484,…
GO:BP	transcription by RNA polymerase II	GO:0006366	1.1627e-123	122.935	2735	2799	877	18092	ZFP69,EYA1,ZNF253,MEIS1,ZNF835,ZNF823,ZNF100,ZNF790,ZNF606,ZNF43,PROX1,ZNF660,ZNF624,ZNF112,USP2,ZNF225,ZNF730,TAF5,ZNF486,ZNF416,GLI2,ZNF675,GTF2E1,ZSCAN22,OLIG2,ZNF19,ZNF273,ZNF329,TBX15,ZNF564,ZNF583,ZNF283,ZNF778,ZNF658,ZNF93,ZNF597,ZNF16,ZNF546,ZNF8,ZSCAN20,ZNF595,ZNF772,ZNF526,ZNF671,ZNF175,ZNF443,ZNF610,ZNF501,PIK3R1,ZNF566,ZNF555,ZNF879,ZSCAN26,ZNF549,CASZ1,ZSCAN16,ZNF132,ZNF484,MAMSTR,SA…
GO:BP	cellular macromolecule biosynthetic process	GO:0034645	1.71725e-119	118.765	5031	2799	1313	18092	ZFP69,EYA1,ZNF253,HS3ST5,MEIS1,ZNF835,ZNF823,ZNF100,ZNF790,ZNF606,ZNF43,PROX1,ZNF660,ZNF624,ZNF112,USP2,HAS2,ZNF225,ZNF730,CCR7,TAF5,ZNF486,ZNF416,GLI2,ZNF675,GTF2E1,PARS2,ZSCAN22,TCEANC,MALSU1,OLIG2,ZNF19,ZNF273,ZNF329,TBX15,ZNF564,ZNF583,ZNF283,ZNF778,ZNF658,ZNF93,ZNF597,ZNF16,ZNF546,ZNF8,ZSCAN20,ZNF595,ZNF772,ZNF526,ZNF671,ZNF175,ZNF443,MTRF1,ZNF610,ZNF501,BLM,PIK3R1,ZNF566,ZNF555,ZNF879,EXO1,…
GO:BP	regulation of cellular biosynthetic process	GO:0031326	4.13539e-119	118.383	4310	2799	1180	18092	ZFP69,EYA1,ZNF253,MEIS1,ZNF835,ZNF823,ZNF100,ZNF790,ZNF606,ZNF43,PROX1,ZNF660,ZNF624,ZNF112,USP2,ZNF225,ZNF730,CCR7,TAF5,ZNF486,ZNF416,GLI2,ZNF675,GTF2E1,ZSCAN22,MALSU1,OLIG2,ZNF19,ZNF273,ZNF329,TBX15,ZNF564,ZNF583,ZNF283,ZNF778,ZNF658,ZNF93,ZNF597,ZNF16,ZNF546,ZNF8,ZSCAN20,ZNF595,ZNF772,ZNF526,ZNF671,ZNF175,ZNF443,MTRF1,ZNF610,ZNF501,BLM,PIK3R1,ZNF566,ZNF555,ZNF879,ZSCAN26,ZNF549,CASZ1,ZSCAN16,Z…
GO:BP	nucleobase-containing compound biosynthetic process	GO:0034654	1.79931e-118	117.745	4211	2799	1160	18092	ZFP69,EYA1,ZNF253,MEIS1,ZNF835,ZNF823,ZNF100,ZNF790,ZNF606,ZNF43,PROX1,ZNF660,ZNF624,ZNF112,USP2,ZNF225,ZNF730,TAF5,ZNF486,ZNF416,GLI2,ZNF675,GTF2E1,ZSCAN22,TCEANC,PDE4B,OLIG2,ZNF19,ZNF273,ZNF329,TBX15,ZNF564,ZNF583,ZNF283,ZNF778,ZNF658,ZNF93,ZNF597,ZNF16,ZNF546,ZNF8,ZSCAN20,ZNF595,ZNF772,ZNF526,ZNF671,ZNF175,ZNF443,ZNF610,ZNF501,BLM,PIK3R1,ZNF566,ZNF555,ZNF879,USPL1,ZSCAN26,ZNF549,CASZ1,ZSCAN16,…
GO:BP	macromolecule biosynthetic process	GO:0009059	9.8586e-117	116.006	5139	2799	1326	18092	ZFP69,EYA1,ZNF253,HS3ST5,MEIS1,ZNF835,ZNF823,ZNF100,ZNF790,ZNF606,ZNF43,PROX1,ZNF660,ZNF624,ZNF112,USP2,HAS2,ZNF225,ZNF730,CCR7,TAF5,ZNF486,ZNF416,GLI2,ZNF675,HS3ST1,GTF2E1,PARS2,ZSCAN22,TCEANC,MALSU1,OLIG2,ZNF19,ZNF273,ZNF329,TBX15,ZNF564,ZNF583,ZNF283,ZNF778,ZNF658,ZNF93,ZNF597,ZNF16,ZNF546,ZNF8,ZSCAN20,ZNF595,ZNF772,ZNF526,ZNF671,ZNF175,ZNF443,MTRF1,ZNF610,ZNF501,BLM,PIK3R1,ZNF566,ZNF555,ZNF87…
GO:BP	regulation of transcription by RNA polymerase II	GO:0006357	2.27185e-116	115.644	2571	2799	828	18092	ZFP69,EYA1,ZNF253,MEIS1,ZNF835,ZNF823,ZNF100,ZNF790,ZNF606,ZNF43,PROX1,ZNF660,ZNF624,ZNF112,USP2,ZNF225,ZNF730,ZNF486,ZNF416,GLI2,ZNF675,ZSCAN22,OLIG2,ZNF19,ZNF273,ZNF329,TBX15,ZNF564,ZNF583,ZNF283,ZNF778,ZNF658,ZNF93,ZNF597,ZNF16,ZNF546,ZNF8,ZSCAN20,ZNF595,ZNF772,ZNF526,ZNF671,ZNF175,ZNF443,ZNF610,ZNF501,PIK3R1,ZNF566,ZNF555,ZNF879,ZSCAN26,ZNF549,CASZ1,ZSCAN16,ZNF132,ZNF484,MAMSTR,SATB2,MEOX2,ZN…
GO:BP	heterocycle biosynthetic process	GO:0018130	1.36253e-115	114.866	4277	2799	1166	18092	ZFP69,EYA1,ZNF253,MEIS1,ZNF835,ZNF823,ZNF100,ZNF790,ZNF606,ZNF43,PROX1,ZNF660,ZNF624,ZNF112,USP2,ZNF225,ZNF730,TAF5,ZNF486,ZNF416,GLI2,ZNF675,GTF2E1,ZSCAN22,TCEANC,PDE4B,OLIG2,ZNF19,ZNF273,ZNF329,TBX15,ZNF564,ZNF583,ZNF283,ZNF778,ZNF658,ZNF93,ZNF597,ZNF16,ZNF546,ZNF8,ZSCAN20,ZNF595,ZNF772,ZNF526,ZNF671,ZNF175,ZNF443,ZNF610,ZNF501,BLM,PIK3R1,ZNF566,ZNF555,ZNF879,USPL1,ZSCAN26,ZNF549,CASZ1,ZSCAN16,…
GO:BP	regulation of biosynthetic process	GO:0009889	5.6084e-115	114.251	4397	2799	1187	18092	ZFP69,EYA1,ZNF253,MEIS1,ZNF835,ZNF823,ZNF100,ZNF790,ZNF606,ZNF43,PROX1,ZNF660,ZNF624,ZNF112,USP2,HAS2,ZNF225,ZNF730,CCR7,TAF5,ZNF486,ZNF416,GLI2,ZNF675,GTF2E1,ZSCAN22,MALSU1,OLIG2,ZNF19,ZNF273,ZNF329,TBX15,ZNF564,ZNF583,ZNF283,ZNF778,ZNF658,ZNF93,ZNF597,ZNF16,ZNF546,ZNF8,ZSCAN20,ZNF595,ZNF772,ZNF526,ZNF671,ZNF175,ZNF443,MTRF1,ZNF610,ZNF501,BLM,PIK3R1,ZNF566,ZNF555,ZNF879,ZSCAN26,ZNF549,CASZ1,ZSCA…
GO:BP	aromatic compound biosynthetic process	GO:0019438	9.31344e-115	114.031	4287	2799	1166	18092	ZFP69,EYA1,ZNF253,MEIS1,ZNF835,ZNF823,ZNF100,ZNF790,ZNF606,ZNF43,PROX1,ZNF660,ZNF624,ZNF112,USP2,ZNF225,ZNF730,TAF5,ZNF486,ZNF416,GLI2,ZNF675,GTF2E1,ZSCAN22,TCEANC,PDE4B,OLIG2,ZNF19,ZNF273,ZNF329,TBX15,ZNF564,ZNF583,ZNF283,ZNF778,ZNF658,ZNF93,ZNF597,ZNF16,ZNF546,ZNF8,ZSCAN20,ZNF595,ZNF772,ZNF526,ZNF671,ZNF175,ZNF443,ZNF610,ZNF501,BLM,PIK3R1,ZNF566,ZNF555,ZNF879,USPL1,ZSCAN26,ZNF549,CASZ1,ZSCAN16,…
GO:BP	gene expression	GO:0010467	2.6794e-107	106.572	6270	2799	1499	18092	ZFP69,EYA1,ZNF253,MEIS1,ZNF835,ZNF823,ZNF100,ZNF790,ZNF606,ZNF43,PROX1,ZNF660,LIPT1,ZNF624,ZNF112,USP2,ZNF225,ZNF730,CCR7,TAF5,ZNF486,ZNF416,GLI2,ZNF675,GTF2E1,PARS2,ZSCAN22,TCEANC,PDE4B,MALSU1,OLIG2,ZNF19,ZNF273,ZNF329,TBX15,ZNF564,ZNF583,CHAC1,ZNF283,ZNF778,ZNF658,ZNF93,ZNF597,LIPT2,ZNF16,ZNF546,ZNF8,ZSCAN20,ZNF595,ZNF772,ZNF526,ZNF671,ZNF175,ZNF443,MTRF1,ZNF610,ZNF501,BLM,PIK3R1,ZNF566,ZNF555,…
GO:BP	organic cyclic compound biosynthetic process	GO:1901362	5.0771e-106	105.294	4449	2799	1176	18092	ZFP69,EYA1,ZNF253,MEIS1,ZNF835,ZNF823,ZNF100,ZNF790,ZNF606,ZNF43,PROX1,ZNF660,ZNF624,ZNF112,USP2,ZNF225,ZNF730,TAF5,ZNF486,ZNF416,GLI2,ZNF675,GTF2E1,ZSCAN22,TCEANC,PDE4B,OLIG2,ZNF19,ZNF273,ZNF329,TBX15,ZNF564,ZNF583,ZNF283,ZNF778,ZNF658,ZNF93,ZNF597,ZNF16,ZNF546,ZNF8,ZSCAN20,ZNF595,ZNF772,ZNF526,ZNF671,ZNF175,ZNF443,ZNF610,ZNF501,BLM,PIK3R1,ZNF566,ZNF555,ZNF879,USPL1,ZSCAN26,ZNF549,CASZ1,ZSCAN16,…
GO:BP	regulation of cellular metabolic process	GO:0031323	1.16327e-104	103.934	6309	2799	1499	18092	CASS4,ZFP69,EYA1,ZNF253,MEIS1,ZNF835,ZNF823,ZNF100,ZNF790,ZNF606,ZNF43,RUBCNL,PROX1,ZNF660,ZNF624,ZNF112,USP2,ZNF225,ZNF730,CCR7,TAF5,ZNF486,ZNF416,VAV3,GLI2,USP44,ZNF675,GTF2E1,DSCAM,ZSCAN22,MALSU1,OLIG2,ZNF19,ZNF273,INKA2,ZNF329,TBX15,EPHA4,ZNF564,SPRY1,ZNF583,CHAC1,ZNF283,ZNF778,ZNF658,ZNF93,ZNF597,LIPT2,ZNF16,KDM4D,ZNF546,ZNF8,BORA,PRKCE,ZSCAN20,CASP8AP2,ZNF595,ZNF772,ZNF526,ZNF671,ZNF175,ZNF…
GO:BP	nitrogen compound metabolic process	GO:0006807	6.75103e-103	102.171	10057	2799	2073	18092	TSSK1B,CASS4,ZFP69,FBXL14,EYA1,ZNF253,HS3ST5,MEIS1,ZNF835,ZNF823,MKRN3,ZNF100,ZNF790,ZNF606,ZNF43,PROX1,ZNF660,LIPT1,ZNF624,ZNF112,PRAG1,USP2,HAS2,ZNF225,ZNF730,CCR7,TAF5,ZNF486,ZNF416,GLI2,USP44,ZNF675,HS3ST1,GTF2E1,PARS2,ZSCAN22,KAT14,TCEANC,PDE4B,MBD5,MALSU1,OLIG2,ZNF19,ZNF273,INKA2,ZNF329,TBX15,EPHA4,ZNF564,SPRY1,ZNF583,CHAC1,ZNF283,ZNF778,ZNF658,ZNF93,ZNF597,LIPT2,ZNF16,KDM4D,ZNF546,ZNF8,BOR…
GO:BP	regulation of nitrogen compound metabolic process	GO:0051171	1.50155e-102	101.823	5885	2799	1422	18092	CASS4,ZFP69,EYA1,ZNF253,MEIS1,ZNF835,ZNF823,ZNF100,ZNF790,ZNF606,ZNF43,PROX1,ZNF660,ZNF624,ZNF112,USP2,HAS2,ZNF225,ZNF730,CCR7,TAF5,ZNF486,ZNF416,GLI2,USP44,ZNF675,GTF2E1,ZSCAN22,MALSU1,OLIG2,ZNF19,ZNF273,INKA2,ZNF329,TBX15,EPHA4,ZNF564,SPRY1,ZNF583,CHAC1,ZNF283,ZNF778,ZNF658,ZNF93,ZNF597,ZNF16,KDM4D,ZNF546,ZNF8,BORA,PRKCE,ZSCAN20,CASP8AP2,ZNF595,ZNF772,ZNF526,ZNF671,ZNF175,ZNF443,MTRF1,ZNF610,ZN…
GO:BP	macromolecule metabolic process	GO:0043170	1.28423e-100	99.8914	9885	2799	2043	18092	TSSK1B,CASS4,ZFP69,FBXL14,EYA1,ZNF253,HS3ST5,MEIS1,ZNF835,ZNF823,MKRN3,ZNF100,ZNF790,ZNF606,ZNF43,RUBCNL,PROX1,ZNF660,LIPT1,ZNF624,ZNF112,PRAG1,USP2,HAS2,ZNF225,ZNF730,CCR7,TAF5,ZNF486,ZNF416,GLI2,USP44,ZNF675,HS3ST1,GTF2E1,PARS2,ZSCAN22,KAT14,TCEANC,PDE4B,MBD5,MALSU1,OLIG2,ZNF19,ZNF273,INKA2,ZNF329,TBX15,EPHA4,ZNF564,SPRY1,ZNF583,CHAC1,ZNF283,ZNF778,ZNF658,ZNF93,ZNF597,LIPT2,ZNF16,KDM4D,ZNF546,Z…
GO:BP	cellular nitrogen compound biosynthetic process	GO:0044271	4.17422e-100	99.3794	5025	2799	1266	18092	ZFP69,EYA1,ZNF253,MEIS1,ZNF835,ZNF823,ZNF100,ZNF790,ZNF606,ZNF43,PROX1,ZNF660,ZNF624,ZNF112,USP2,ZNF225,ZNF730,TAF5,ZNF486,ZNF416,GLI2,ZNF675,GTF2E1,PARS2,ZSCAN22,TCEANC,PDE4B,MALSU1,OLIG2,ZNF19,ZNF273,ZNF329,TBX15,ZNF564,ZNF583,CHAC1,ZNF283,ZNF778,ZNF658,ZNF93,ZNF597,ZNF16,ZNF546,ZNF8,ZSCAN20,ZNF595,ZNF772,ZNF526,ZNF671,ZNF175,ZNF443,MTRF1,ZNF610,ZNF501,BLM,PIK3R1,ZNF566,ZNF555,ZNF879,USPL1,ZSCA…
GO:BP	regulation of primary metabolic process	GO:0080090	8.7792e-100	99.0565	6085	2799	1449	18092	CASS4,ZFP69,EYA1,ZNF253,MEIS1,ZNF835,ZNF823,ZNF100,ZNF790,ZNF606,ZNF43,RUBCNL,PROX1,ZNF660,ZNF624,ZNF112,USP2,HAS2,ZNF225,ZNF730,CCR7,TAF5,ZNF486,ZNF416,VAV3,GLI2,USP44,ZNF675,GTF2E1,ZSCAN22,MALSU1,OLIG2,ZNF19,ZNF273,INKA2,ZNF329,TBX15,EPHA4,ZNF564,SPRY1,ZNF583,CHAC1,ZNF283,ZNF778,ZNF658,ZNF93,ZNF597,ZNF16,KDM4D,ZNF546,ZNF8,BORA,PRKCE,ZSCAN20,CASP8AP2,ZNF595,ZNF772,ZNF526,ZNF671,ZNF175,ZNF443,MTR…
GO:BP	cellular metabolic process	GO:0044237	7.97052e-93	92.0985	10855	2799	2160	18092	TSSK1B,CASS4,ZFP69,FBXL14,EYA1,ZNF253,HS3ST5,MEIS1,ZNF835,ZNF823,MKRN3,ZNF100,ZNF790,ZNF606,ZNF43,RUBCNL,PROX1,ZNF660,LIPT1,ZNF624,ZNF112,PLPP7,PRAG1,USP2,HAS2,ZNF225,ZNF730,DGKG,CCR7,TAF5,ZNF486,ZNF416,VAV3,GLI2,USP44,ZNF675,GTF2E1,DSCAM,PARS2,ZSCAN22,KAT14,TCEANC,PDE4B,MBD5,MALSU1,OLIG2,ZNF19,ZNF273,INKA2,ZNF329,TBX15,EPHA4,ZNF564,SPRY1,ZNF583,CHAC1,ZNF283,ZNF778,ZNF658,ZNF93,ZNF597,LIPT2,ZNF16…
GO:BP	primary metabolic process	GO:0044238	2.55049e-92	91.5934	10575	2799	2120	18092	TSSK1B,CASS4,ZFP69,FBXL14,EYA1,ZNF253,HS3ST5,MEIS1,ZNF835,ZNF823,MKRN3,ZNF100,ZNF790,ZNF606,ZNF43,RUBCNL,PROX1,ZNF660,LIPT1,ZNF624,ZNF112,PRAG1,USP2,HAS2,ZNF225,ZNF730,DGKG,CCR7,TAF5,ZNF486,ZNF416,VAV3,GLI2,USP44,ZNF675,GTF2E1,PARS2,ZSCAN22,KAT14,TCEANC,PDE4B,MBD5,MALSU1,OLIG2,ZNF19,ZNF273,INKA2,ZNF329,TBX15,EPHA4,ZNF564,SPRY1,ZNF583,CHAC1,ZNF283,ZNF778,ZNF658,ZNF93,ZNF597,LIPT2,ZNF16,KDM4D,ZNF54…
GO:BP	regulation of gene expression	GO:0010468	1.19646e-88	87.9221	5162	2799	1261	18092	ZFP69,EYA1,ZNF253,MEIS1,ZNF835,ZNF823,ZNF100,ZNF790,ZNF606,ZNF43,PROX1,ZNF660,ZNF624,ZNF112,USP2,ZNF225,ZNF730,CCR7,TAF5,ZNF486,ZNF416,GLI2,ZNF675,GTF2E1,ZSCAN22,PDE4B,MALSU1,OLIG2,ZNF19,ZNF273,ZNF329,TBX15,ZNF564,ZNF583,CHAC1,ZNF283,ZNF778,ZNF658,ZNF93,ZNF597,ZNF16,ZNF546,ZNF8,ZSCAN20,ZNF595,ZNF772,ZNF526,ZNF671,ZNF175,ZNF443,MTRF1,ZNF610,ZNF501,BLM,PIK3R1,ZNF566,ZNF555,ZNF879,ZSCAN26,ZNF549,CAS…
GO:BP	regulation of macromolecule metabolic process	GO:0060255	2.71075e-84	83.5669	6626	2799	1498	18092	CASS4,ZFP69,EYA1,ZNF253,MEIS1,ZNF835,ZNF823,ZNF100,ZNF790,ZNF606,ZNF43,RUBCNL,PROX1,ZNF660,ZNF624,ZNF112,USP2,HAS2,ZNF225,ZNF730,CCR7,TAF5,ZNF486,ZNF416,GLI2,USP44,ZNF675,GTF2E1,ZSCAN22,PDE4B,MALSU1,OLIG2,ZNF19,ZNF273,INKA2,ZNF329,TBX15,EPHA4,ZNF564,SPRY1,ZNF583,CHAC1,ZNF283,ZNF778,ZNF658,ZNF93,ZNF597,ZNF16,KDM4D,ZNF546,ZNF8,BORA,PRKCE,ZSCAN20,CASP8AP2,ZNF595,ZNF772,ZNF526,ZNF671,ZNF175,ZNF443,MT…
GO:BP	cellular biosynthetic process	GO:0044249	1.7852e-82	81.7483	6175	2799	1418	18092	ZFP69,EYA1,ZNF253,HS3ST5,MEIS1,ZNF835,ZNF823,ZNF100,ZNF790,ZNF606,ZNF43,PROX1,ZNF660,ZNF624,ZNF112,USP2,HAS2,ZNF225,ZNF730,DGKG,CCR7,TAF5,ZNF486,ZNF416,GLI2,ZNF675,GTF2E1,PARS2,ZSCAN22,TCEANC,PDE4B,MALSU1,OLIG2,ZNF19,ZNF273,ZNF329,TBX15,ZNF564,ZNF583,CHAC1,ZNF283,ZNF778,ZNF658,ZNF93,ZNF597,ZNF16,ZNF546,ZNF8,ZSCAN20,ZNF595,ZNF772,ZNF526,ZNF671,ZNF175,ZNF443,MTRF1,ZNF610,ZNF501,BLM,PIK3R1,ZNF566,ZN…
GO:BP	organic substance biosynthetic process	GO:1901576	3.29179e-80	79.4826	6267	2799	1427	18092	ZFP69,EYA1,ZNF253,HS3ST5,MEIS1,ZNF835,ZNF823,ZNF100,ZNF790,ZNF606,ZNF43,PROX1,ZNF660,ZNF624,ZNF112,USP2,HAS2,ZNF225,ZNF730,DGKG,CCR7,TAF5,ZNF486,ZNF416,GLI2,ZNF675,HS3ST1,GTF2E1,PARS2,ZSCAN22,TCEANC,PDE4B,MALSU1,OLIG2,ZNF19,ZNF273,ZNF329,TBX15,ZNF564,ZNF583,CHAC1,ZNF283,ZNF778,ZNF658,ZNF93,ZNF597,ZNF16,ZNF546,ZNF8,ZSCAN20,ZNF595,ZNF772,ZNF526,ZNF671,ZNF175,ZNF443,MTRF1,ZNF610,ZNF501,BLM,PIK3R1,ZN…
GO:BP	regulation of metabolic process	GO:0019222	1.37353e-78	77.8622	7174	2799	1571	18092	CASS4,ZFP69,EYA1,ZNF253,MEIS1,ZNF835,ZNF823,ZNF100,ZNF790,ZNF606,ZNF43,RUBCNL,PROX1,ZNF660,ZNF624,ZNF112,USP2,HAS2,ZNF225,ZNF730,CCR7,TAF5,ZNF486,ZNF416,VAV3,GLI2,USP44,ZNF675,GTF2E1,DSCAM,ZSCAN22,PDE4B,MALSU1,OLIG2,ZNF19,ZNF273,INKA2,ZNF329,TBX15,EPHA4,ZNF564,SPRY1,ZNF583,CHAC1,ZNF283,ZNF778,ZNF658,ZNF93,ZNF597,LIPT2,ZNF16,KDM4D,ZNF546,ZNF8,BORA,PRKCE,ZSCAN20,CASP8AP2,ZNF595,ZNF772,ZNF526,ZNF671…
GO:BP	biosynthetic process	GO:0009058	1.89813e-76	75.7217	6362	2799	1432	18092	ZFP69,EYA1,ZNF253,HS3ST5,MEIS1,ZNF835,ZNF823,ZNF100,ZNF790,ZNF606,ZNF43,PROX1,ZNF660,ZNF624,ZNF112,USP2,HAS2,ZNF225,ZNF730,DGKG,CCR7,TAF5,ZNF486,ZNF416,GLI2,ZNF675,HS3ST1,GTF2E1,PARS2,ZSCAN22,TCEANC,PDE4B,MALSU1,OLIG2,ZNF19,ZNF273,ZNF329,TBX15,ZNF564,ZNF583,CHAC1,ZNF283,ZNF778,ZNF658,ZNF93,ZNF597,ZNF16,ZNF546,ZNF8,ZSCAN20,ZNF595,ZNF772,ZNF526,ZNF671,ZNF175,ZNF443,MTRF1,ZNF610,ZNF501,BLM,PIK3R1,ZN…
GO:BP	organic substance metabolic process	GO:0071704	2.24531e-65	64.6487	11403	2799	2163	18092	TSSK1B,CASS4,ZFP69,FBXL14,EYA1,ZNF253,HS3ST5,MEIS1,ZNF835,ZNF823,MKRN3,ZNF100,ZNF790,ZNF606,ZNF43,RUBCNL,PROX1,ZNF660,LIPT1,ZNF624,ZNF112,PRAG1,USP2,HAS2,ZNF225,ZNF730,DGKG,CCR7,TAF5,ZNF486,ZNF416,VAV3,GLI2,USP44,ZNF675,HS3ST1,GTF2E1,PARS2,ZSCAN22,KAT14,TCEANC,PDE4B,MBD5,MALSU1,OLIG2,ZNF19,ZNF273,INKA2,ZNF329,TBX15,EPHA4,ZNF564,SPRY1,ZNF583,CHAC1,ZNF283,ZNF778,ZNF658,ZNF93,ZNF597,LIPT2,ZNF16,KDM4…
GO:BP	metabolic process	GO:0008152	5.14806e-56	55.2884	11998	2799	2217	18092	TSSK1B,CASS4,ZFP69,FBXL14,EYA1,ZNF253,HS3ST5,MEIS1,ZNF835,ZNF823,MKRN3,ZNF100,ZNF790,ZNF606,ZNF43,RUBCNL,PROX1,ZNF660,LIPT1,ZNF624,ZNF112,PLPP7,PRAG1,USP2,HAS2,ZNF225,ZNF730,DGKG,CCR7,TAF5,ZNF486,ZNF416,VAV3,GLI2,USP44,ZNF675,HS3ST1,GTF2E1,DSCAM,PARS2,ZSCAN22,KAT14,TCEANC,PDE4B,MBD5,MALSU1,OLIG2,ZNF19,ZNF273,INKA2,ZNF329,TBX15,EPHA4,ZNF564,SPRY1,ZNF583,CHAC1,ZNF283,ZNF778,ZNF658,ZNF93,ZNF597,LIPT…
GO:BP	negative regulation of transcription, DNA-templated	GO:0045892	3.62399e-41	40.4408	1365	2799	407	18092	ZFP69,ZNF253,PROX1,USP2,GLI2,ZNF675,OLIG2,ZNF19,TBX15,ZNF778,ZNF658,ZNF93,ZNF8,ZNF175,ZNF566,ZNF555,SATB2,HOXA2,ZNF582,ZNF440,RBAK,ZNF557,ZNF224,MIER3,ZNF431,E2F8,ZNF20,KDM8,ZNF619,ZNF217,GSC,ZNF140,ZNF239,CREB1,ZFHX4,ZNF572,ZBTB6,ERF,ZNF79,ZC3H4,SCAF4,ZNF398,PIAS1,ZNF764,TFAP4,CPEB3,HDAC4,SALL1,PDGFB,ZBTB21,ZNF304,IRF2,ZNF550,ZBTB5,EP300,E2F7,ARID4A,ZNF254,ZNF438,TET1,RREB1,ZNF639,BTG2,ZNF439,FN…
GO:BP	negative regulation of nucleic acid-templated transcription	GO:1903507	5.87824e-41	40.2308	1405	2799	415	18092	ZFP69,ZNF253,PROX1,USP2,GLI2,ZNF675,OLIG2,ZNF19,TBX15,ZNF778,ZNF658,ZNF93,ZNF8,ZNF175,ZNF566,ZNF555,SATB2,HOXA2,ZNF582,ZNF440,RBAK,ZNF557,ZNF224,MIER3,ZNF431,E2F8,ZNF20,KDM8,ZNF619,ZNF217,GSC,ZNF140,ZNF239,CREB1,ZFHX4,ZNF572,ZBTB6,ERF,ZNF79,ZC3H4,SCAF4,ZNF398,PIAS1,ZNF764,TFAP4,CPEB3,HDAC4,SALL1,PDGFB,ZBTB21,ZNF304,IRF2,ZNF550,ZBTB5,EP300,E2F7,ARID4A,ZNF653,ZNF254,ZNF438,TET1,RREB1,ZNF639,BTG2,ZN…
GO:BP	negative regulation of nucleobase-containing compound metabolic process	GO:0045934	5.95123e-41	40.2254	1615	2799	459	18092	ZFP69,ZNF253,PROX1,USP2,GLI2,ZNF675,OLIG2,ZNF19,TBX15,ZNF778,ZNF658,ZNF93,ZNF8,ZNF175,BLM,ZNF566,ZNF555,SATB2,HOXA2,ZNF582,ZNF440,RBAK,ZNF557,ZNF224,MIER3,ZNF431,EIF4ENIF1,E2F8,ZNF20,KDM8,ZNF619,ZNF217,GSC,ZNF140,ZNF239,ERCC4,CREB1,ZFHX4,ZNF572,ZBTB6,TIRAP,ERF,CYREN,ZNF79,ZC3H4,SCAF4,ZNF398,PIAS1,ZNF764,TFAP4,ZC3H10,CPEB3,HDAC4,SALL1,PDGFB,ZBTB21,ZNF304,IRF2,ZNF550,ZBTB5,EP300,E2F7,ARID4A,ZNF653,…
GO:BP	negative regulation of RNA biosynthetic process	GO:1902679	8.70257e-41	40.0604	1407	2799	415	18092	ZFP69,ZNF253,PROX1,USP2,GLI2,ZNF675,OLIG2,ZNF19,TBX15,ZNF778,ZNF658,ZNF93,ZNF8,ZNF175,ZNF566,ZNF555,SATB2,HOXA2,ZNF582,ZNF440,RBAK,ZNF557,ZNF224,MIER3,ZNF431,E2F8,ZNF20,KDM8,ZNF619,ZNF217,GSC,ZNF140,ZNF239,CREB1,ZFHX4,ZNF572,ZBTB6,ERF,ZNF79,ZC3H4,SCAF4,ZNF398,PIAS1,ZNF764,TFAP4,CPEB3,HDAC4,SALL1,PDGFB,ZBTB21,ZNF304,IRF2,ZNF550,ZBTB5,EP300,E2F7,ARID4A,ZNF653,ZNF254,ZNF438,TET1,RREB1,ZNF639,BTG2,ZN…
GO:BP	negative regulation of RNA metabolic process	GO:0051253	1.18131e-39	38.9276	1511	2799	434	18092	ZFP69,ZNF253,PROX1,USP2,GLI2,ZNF675,OLIG2,ZNF19,TBX15,ZNF778,ZNF658,ZNF93,ZNF8,ZNF175,ZNF566,ZNF555,SATB2,HOXA2,ZNF582,ZNF440,RBAK,ZNF557,ZNF224,MIER3,ZNF431,EIF4ENIF1,E2F8,ZNF20,KDM8,ZNF619,ZNF217,GSC,ZNF140,ZNF239,CREB1,ZFHX4,ZNF572,ZBTB6,TIRAP,ERF,ZNF79,ZC3H4,SCAF4,ZNF398,PIAS1,ZNF764,TFAP4,ZC3H10,CPEB3,HDAC4,SALL1,PDGFB,ZBTB21,ZNF304,IRF2,ZNF550,ZBTB5,EP300,E2F7,ARID4A,ZNF653,ZNF254,ZNF438,TE…
GO:BP	negative regulation of cellular macromolecule biosynthetic process	GO:2000113	1.01718e-36	35.9926	1656	2799	456	18092	ZFP69,ZNF253,PROX1,USP2,GLI2,ZNF675,MALSU1,OLIG2,ZNF19,TBX15,ZNF778,ZNF658,ZNF93,ZNF8,ZNF175,BLM,ZNF566,ZNF555,SATB2,HOXA2,ZNF582,ZNF440,RBAK,ZNF557,ZNF224,MIER3,IREB2,ZNF431,EIF4ENIF1,E2F8,ZNF20,KDM8,ZNF619,ZNF217,GSC,ZNF140,UNK,ZNF239,ERCC4,CREB1,ZFHX4,ZNF572,ZBTB6,ZNF830,ERF,ZNF79,ZC3H4,SCAF4,ZNF398,PIAS1,ZNF764,TFAP4,CPEB3,HDAC4,SALL1,PDGFB,ZBTB21,ZNF304,IRF2,ZNF550,ZBTB5,EP300,E2F7,ARID4A,ZN…
GO:BP	negative regulation of macromolecule biosynthetic process	GO:0010558	4.2357e-36	35.3731	1704	2799	464	18092	ZFP69,ZNF253,PROX1,USP2,GLI2,ZNF675,MALSU1,OLIG2,ZNF19,TBX15,ZNF778,ZNF658,ZNF93,ZNF8,ZNF175,BLM,ZNF566,ZNF555,SATB2,HOXA2,ZNF582,ZNF440,RBAK,ZNF557,ZNF224,MIER3,IREB2,ZNF431,EIF4ENIF1,E2F8,ZNF20,KDM8,ZNF619,ZNF217,GSC,ZNF140,UNK,ZNF239,ERCC4,CREB1,ZFHX4,ZNF572,ZBTB6,ZNF830,ERF,ZNF79,ZC3H4,SCAF4,ZNF398,PIAS1,ZNF764,TFAP4,CPEB3,HDAC4,SALL1,PDGFB,ZBTB21,ZNF304,IRF2,ZNF550,ZBTB5,EP300,E2F7,ARID4A,ZN…
GO:BP	negative regulation of transcription by RNA polymerase II	GO:0000122	8.90847e-36	35.0502	961	2799	306	18092	ZFP69,PROX1,USP2,GLI2,ZNF675,OLIG2,ZNF19,TBX15,ZNF778,ZNF8,ZNF175,ZNF566,ZNF555,SATB2,HOXA2,ZNF582,ZNF440,ZNF557,ZNF224,MIER3,ZNF431,E2F8,ZNF20,ZNF619,ZNF217,GSC,ZNF140,ZNF239,ZFHX4,ZNF572,ZBTB6,ERF,ZNF79,SCAF4,ZNF398,PIAS1,ZNF764,CPEB3,HDAC4,SALL1,PDGFB,ZBTB21,IRF2,ZNF550,ZBTB5,EP300,E2F7,ZNF254,RREB1,BTG2,ZNF439,FNIP1,E2F6,MGA,ZNF614,LIN37,ZNF596,DNMT3B,BPTF,ZKSCAN3,ZNF131,E2F3,OTUD7B,CNOT2,RUN…
GO:BP	positive regulation of RNA metabolic process	GO:0051254	1.5879e-33	32.7992	1776	2799	471	18092	EYA1,MEIS1,ZNF606,ZNF43,PROX1,ZNF112,ZNF225,TAF5,GLI2,TBX15,ZNF658,ZNF597,ZNF175,BLM,PIK3R1,CASZ1,GDF6,ZNF484,MAMSTR,SATB2,MEOX2,HOXA2,RNF111,ZNF224,EIF4ENIF1,E2F8,KDM8,HNF4G,HOXD4,CREB1,ZFHX4,ZNF609,FOXD2,GABPB1,RFXAP,ZNF107,ZNF398,PIAS1,BICRAL,TFAP4,CPEB3,FADD,HDAC4,SALL1,RFX4,PDGFB,ZNF304,TLX2,RORA,ARID3B,IRF2,IPPK,EP300,E2F7,ARID4A,PLAGL2,ZNF287,ZNF438,MAML2,TET1,RREB1,HLF,ZNF639,POU3F2,BTG2,…
GO:BP	negative regulation of cellular biosynthetic process	GO:0031327	2.17111e-33	32.6633	1773	2799	470	18092	ZFP69,ZNF253,PROX1,USP2,GLI2,ZNF675,MALSU1,OLIG2,ZNF19,TBX15,ZNF778,ZNF658,ZNF93,ZNF8,ZNF175,BLM,ZNF566,ZNF555,SATB2,HOXA2,ZNF582,ZNF440,RBAK,ZNF557,ZNF224,MIER3,IREB2,ZNF431,EIF4ENIF1,E2F8,ZNF20,KDM8,ZNF619,ZNF217,GSC,ZNF140,UNK,ZNF239,ERCC4,CREB1,ZFHX4,ZNF572,ZBTB6,ZNF830,ERF,ZNF79,ZC3H4,SCAF4,ZNF398,PIAS1,ZNF764,TFAP4,CPEB3,HDAC4,SALL1,PDGFB,ZBTB21,ZNF304,IRF2,ZNF550,ZBTB5,SOGA1,EP300,E2F7,ARI…
GO:BP	positive regulation of nucleobase-containing compound metabolic process	GO:0045935	3.59522e-32	31.4443	1949	2799	501	18092	EYA1,MEIS1,ZNF606,ZNF43,PROX1,ZNF112,ZNF225,TAF5,GLI2,TBX15,ZNF658,ZNF597,KDM4D,ZNF175,BLM,PIK3R1,CASZ1,GDF6,ZNF484,MAMSTR,SATB2,MEOX2,HOXA2,RNF111,ZNF224,EIF4ENIF1,E2F8,KDM8,HNF4G,HOXD4,CREB1,ZFHX4,ZNF609,FOXD2,ARID2,GABPB1,RFXAP,ZNF107,RFC4,ZNF398,PIAS1,BICRAL,TFAP4,CPEB3,FADD,HDAC4,SALL1,RFX4,PDGFB,ZNF304,TLX2,RORA,ARID3B,IRF2,IPPK,EP300,E2F7,ARID4A,PLAGL2,ZNF287,ZNF438,MAML2,TET1,RREB1,HLF,ZN…
GO:BP	positive regulation of transcription, DNA-templated	GO:0045893	8.93384e-32	31.049	1592	2799	429	18092	EYA1,MEIS1,ZNF606,ZNF43,PROX1,ZNF112,ZNF225,GLI2,TBX15,ZNF658,ZNF597,ZNF175,BLM,PIK3R1,CASZ1,GDF6,ZNF484,MAMSTR,SATB2,MEOX2,HOXA2,RNF111,ZNF224,E2F8,KDM8,HNF4G,HOXD4,CREB1,ZFHX4,ZNF609,FOXD2,GABPB1,RFXAP,ZNF107,ZNF398,PIAS1,BICRAL,TFAP4,FADD,HDAC4,SALL1,RFX4,PDGFB,ZNF304,TLX2,RORA,ARID3B,IRF2,IPPK,EP300,E2F7,ARID4A,PLAGL2,ZNF287,ZNF438,MAML2,TET1,RREB1,HLF,ZNF639,POU3F2,BANP,ZNF827,E2F6,SOX21,ZNF…
GO:BP	negative regulation of biosynthetic process	GO:0009890	1.503e-31	30.823	1806	2799	471	18092	ZFP69,ZNF253,PROX1,USP2,GLI2,ZNF675,MALSU1,OLIG2,ZNF19,TBX15,ZNF778,ZNF658,ZNF93,ZNF8,ZNF175,BLM,ZNF566,ZNF555,SATB2,HOXA2,ZNF582,ZNF440,RBAK,ZNF557,ZNF224,MIER3,IREB2,ZNF431,EIF4ENIF1,E2F8,ZNF20,KDM8,ZNF619,ZNF217,GSC,ZNF140,UNK,ZNF239,ERCC4,CREB1,ZFHX4,ZNF572,ZBTB6,ZNF830,ERF,ZNF79,ZC3H4,SCAF4,ZNF398,PIAS1,ZNF764,TFAP4,CPEB3,HDAC4,SALL1,PDGFB,ZBTB21,ZNF304,IRF2,ZNF550,ZBTB5,SOGA1,EP300,E2F7,ARI…
GO:BP	regulation of cellular process	GO:0050794	2.37932e-31	30.6235	11531	2799	2065	18092	TSSK1B,CASS4,ZFP69,EYA1,SYDE2,ZNF253,MEIS1,ZNF835,ZNF823,ZNF100,HSPA1L,ZNF790,ZNF606,RIN2,ZNF43,RUBCNL,PROX1,ZNF660,ZNF624,ZNF112,PLPP7,PRAG1,USP2,HAS2,ZNF225,ZNF730,DGKG,CCR7,TAF5,ZNF486,ZNF416,MAP10,VAV3,GLI2,USP44,ZNF675,GTF2E1,ARHGAP22,DSCAM,ZSCAN22,PDE4B,MBD5,MALSU1,OLIG2,ZNF19,NDC80,ZNF273,INKA2,ZNF329,TBX15,EPHA4,TNFAIP6,ZNF564,SPRY1,ZNF583,CHAC1,ZNF283,ZNF778,ARHGAP25,ARHGAP20,ZNF658,ZNF9…
GO:BP	positive regulation of nucleic acid-templated transcription	GO:1903508	2.76403e-31	30.5585	1679	2799	445	18092	EYA1,MEIS1,ZNF606,ZNF43,PROX1,ZNF112,ZNF225,TAF5,GLI2,TBX15,ZNF658,ZNF597,ZNF175,BLM,PIK3R1,CASZ1,GDF6,ZNF484,MAMSTR,SATB2,MEOX2,HOXA2,RNF111,ZNF224,E2F8,KDM8,HNF4G,HOXD4,CREB1,ZFHX4,ZNF609,FOXD2,GABPB1,RFXAP,ZNF107,ZNF398,PIAS1,BICRAL,TFAP4,FADD,HDAC4,SALL1,RFX4,PDGFB,ZNF304,TLX2,RORA,ARID3B,IRF2,IPPK,EP300,E2F7,ARID4A,PLAGL2,ZNF287,ZNF438,MAML2,TET1,RREB1,HLF,ZNF639,POU3F2,BANP,ZNF827,E2F6,SOX2…
GO:BP	positive regulation of RNA biosynthetic process	GO:1902680	3.22313e-31	30.4917	1680	2799	445	18092	EYA1,MEIS1,ZNF606,ZNF43,PROX1,ZNF112,ZNF225,TAF5,GLI2,TBX15,ZNF658,ZNF597,ZNF175,BLM,PIK3R1,CASZ1,GDF6,ZNF484,MAMSTR,SATB2,MEOX2,HOXA2,RNF111,ZNF224,E2F8,KDM8,HNF4G,HOXD4,CREB1,ZFHX4,ZNF609,FOXD2,GABPB1,RFXAP,ZNF107,ZNF398,PIAS1,BICRAL,TFAP4,FADD,HDAC4,SALL1,RFX4,PDGFB,ZNF304,TLX2,RORA,ARID3B,IRF2,IPPK,EP300,E2F7,ARID4A,PLAGL2,ZNF287,ZNF438,MAML2,TET1,RREB1,HLF,ZNF639,POU3F2,BANP,ZNF827,E2F6,SOX2…
GO:BP	positive regulation of macromolecule biosynthetic process	GO:0010557	2.41727e-30	29.6167	1917	2799	489	18092	EYA1,MEIS1,ZNF606,ZNF43,PROX1,ZNF112,HAS2,ZNF225,CCR7,TAF5,GLI2,TBX15,ZNF658,ZNF597,ZNF175,BLM,PIK3R1,CASZ1,GDF6,ZNF484,MAMSTR,SATB2,MEOX2,HOXA2,RNF111,ZNF224,E2F8,KDM8,HNF4G,HOXD4,BCAR3,PYM1,CREB1,ZFHX4,ZNF609,FOXD2,GABPB1,RFXAP,ZNF107,RFC4,ZNF398,PIAS1,BICRAL,TFAP4,CPEB3,FADD,HDAC4,SALL1,RFX4,PDGFB,ZNF304,TLX2,RORA,ARID3B,IRF2,IPPK,EP300,E2F7,ARID4A,PLAGL2,ZNF287,JMJD4,ZNF438,MAML2,TET1,RREB1,H…
GO:BP	negative regulation of cellular metabolic process	GO:0031324	4.80827e-29	28.318	2794	2799	650	18092	ZFP69,ZNF253,PROX1,USP2,GLI2,USP44,ZNF675,MALSU1,OLIG2,ZNF19,INKA2,TBX15,EPHA4,SPRY1,CHAC1,ZNF778,ZNF658,ZNF93,KDM4D,ZNF8,PRKCE,ZNF175,BLM,ZNF566,ZNF555,SATB2,HOXA2,ZNF582,ZNF440,RBAK,ZNF557,ZNF224,MIER3,IREB2,ZNF431,EIF4ENIF1,E2F8,ZNF20,KDM8,ZNF619,ZNF217,GSC,ZNF140,UNK,ZNF239,ERCC4,CREB1,ZFHX4,ZNF572,ZBTB6,BCL2,ZNF830,TIRAP,ERF,CYREN,ZNF79,ZC3H4,SCAF4,ZNF398,PIAS1,ZNF764,TFAP4,ZC3H10,CPEB3,HDAC…
GO:BP	negative regulation of nitrogen compound metabolic process	GO:0051172	1.47698e-27	26.8306	2585	2799	606	18092	ZFP69,ZNF253,PROX1,USP2,GLI2,USP44,ZNF675,MALSU1,OLIG2,ZNF19,INKA2,TBX15,EPHA4,SPRY1,CHAC1,ZNF778,ZNF658,ZNF93,KDM4D,ZNF8,PRKCE,ZNF175,BLM,ZNF566,ZNF555,SATB2,HOXA2,ZNF582,ZNF440,RBAK,ZNF557,ZNF224,MIER3,IREB2,ZNF431,EIF4ENIF1,E2F8,ZNF20,KDM8,ZNF619,ZNF217,GSC,ZNF140,UNK,ZNF239,ERCC4,CREB1,ZFHX4,ZNF572,ZBTB6,TIRAP,ERF,CYREN,ZNF79,ZC3H4,SCAF4,ZNF398,PIAS1,ZNF764,TFAP4,ZC3H10,CPEB3,HDAC4,SALL1,PDGF…
GO:BP	positive regulation of cellular biosynthetic process	GO:0031328	1.70881e-26	25.7673	2035	2799	499	18092	EYA1,MEIS1,ZNF606,ZNF43,PROX1,ZNF112,ZNF225,CCR7,TAF5,GLI2,TBX15,ZNF658,ZNF597,ZNF175,BLM,PIK3R1,CASZ1,GDF6,ZNF484,MAMSTR,SATB2,MEOX2,HOXA2,RNF111,ZNF224,E2F8,KDM8,HNF4G,HOXD4,BCAR3,PYM1,CREB1,ZFHX4,ZNF609,FOXD2,GABPB1,RFXAP,ZNF107,RFC4,ZNF398,PIAS1,BICRAL,TFAP4,CPEB3,FADD,HDAC4,SALL1,RFX4,PDGFB,ZNF304,TLX2,RORA,ARID3B,IRF2,IPPK,EP300,E2F7,ARID4A,PLAGL2,ZNF287,JMJD4,ZNF438,MAML2,TET1,RREB1,HLF,ZN…
GO:BP	regulation of biological process	GO:0050789	1.22196e-25	24.9129	12145	2799	2128	18092	TSSK1B,CASS4,ZFP69,EYA1,SYDE2,ZNF253,HS3ST5,MEIS1,ZNF835,ZNF823,ZNF100,HSPA1L,ZNF790,ZNF606,RIN2,ZNF43,RUBCNL,PROX1,ZNF660,ZNF624,ZNF112,PLPP7,PRAG1,USP2,HAS2,ZNF225,ZNF730,DGKG,CCR7,TAF5,ZNF486,ZNF416,MAP10,VAV3,GLI2,USP44,ZNF675,GTF2E1,ARHGAP22,DSCAM,ZSCAN22,PDE4B,MBD5,MALSU1,OLIG2,ZNF19,NDC80,ZNF273,INKA2,ZNF329,TBX15,EPHA4,TNFAIP6,ZNF564,SPRY1,ZNF583,CHAC1,ZNF283,ZNF778,ARHGAP25,ARHGAP20,ZNF6…
GO:BP	positive regulation of biosynthetic process	GO:0009891	4.13717e-25	24.3833	2071	2799	501	18092	EYA1,MEIS1,ZNF606,ZNF43,PROX1,ZNF112,HAS2,ZNF225,CCR7,TAF5,GLI2,TBX15,ZNF658,ZNF597,ZNF175,BLM,PIK3R1,CASZ1,GDF6,ZNF484,MAMSTR,SATB2,MEOX2,HOXA2,RNF111,ZNF224,E2F8,KDM8,HNF4G,HOXD4,BCAR3,PYM1,CREB1,ZFHX4,ZNF609,FOXD2,GABPB1,RFXAP,ZNF107,RFC4,ZNF398,PIAS1,BICRAL,TFAP4,CPEB3,FADD,HDAC4,SALL1,RFX4,PDGFB,ZNF304,TLX2,RORA,ARID3B,IRF2,IPPK,EP300,E2F7,ARID4A,PLAGL2,ZNF287,JMJD4,ZNF438,MAML2,TET1,RREB1,H…
GO:BP	cell cycle	GO:0007049	4.44899e-25	24.3517	1914	2799	471	18092	PROX1,USP2,MAP10,USP44,KAT14,NDC80,SPRY1,ZNF16,TUBD1,BORA,PRKCE,BLM,EXO1,FANCM,SPDYA,HJURP,PDIK1L,E2F8,KDM8,CDCA2,ERCC4,SASS6,HAUS8,CNTRL,BCL2,ZNF830,PRIM1,CCNF,RFC4,PARD6B,PIAS1,TFAP4,KIF18A,XRCC2,CENPA,PDGFB,USP37,EP300,CCNJL,E2F7,CEP295,AHCTF1,DCLRE1B,CDCA8,ETAA1,BTG2,BANP,ASPM,LIN9,GEN1,E2F6,MGA,CDC25A,LIN37,ATAD5,KMT2E,KIF20B,NDE1,STK35,LFNG,WAPL,CEP85,FBXO43,SNX33,E2F3,MECOM,NPAT,CCNB1,NABP…
GO:BP	RNA processing	GO:0006396	1.47601e-24	23.8309	968	2799	280	18092	PIK3R1,GPATCH1,PCF11,PUS10,ZNF830,SCAF4,COIL,ZC3H10,CPEB3,ELAC1,RBM5,CSTF1,ZC3H3,CWC22,MOCS3,PAPOLG,TRMT12,NOVA1,GEMIN6,TUT7,ZNF473,CLK4,BCDIN3D,CCNB1,SETX,CPEB1,CSTF2T,HNRNPA1L2,MPHOSPH10,PRPF38B,SNIP1,PUM2,SFSWAP,INTS2,TGS1,SUV39H1,ALKBH8,EXOSC3,MTO1,UTP25,RIPK1,PTCD1,RRP8,SNUPN,PUS1,CHD7,BMT2,YJU2,SMAD1,PUM1,ESF1,METTL1,ZCCHC8,UTP18,WDR33,UTP23,TRMT1L,NSRP1,RBM12B,TSEN2,PPWD1,CLK2,EMG1,WDR43,C…
GO:BP	chromosome organization	GO:0051276	1.27419e-23	22.8948	1261	2799	338	18092	DQX1,EYA1,TAF5,MAP10,USP44,KAT14,NDC80,KDM4D,BLM,EXO1,FANCM,HJURP,SATB2,SETD1B,MIER3,KDM8,KANSL1L,ERCC4,ARID2,ZNF830,PRIM1,RFC4,KIF18A,HDAC4,CENPA,ZNF304,EP300,DFFB,ARID4A,DCLRE1B,CDCA8,TET1,SMARCAL1,BANP,GEN1,POLQ,KMT2E,WAPL,DNMT3B,BPTF,EYA2,MECOM,CCNB1,SETX,PSRC1,EPC1,CHAMP1,CENPL,CDC6,JMJD1C,EMSY,AURKA,MTERF1,NRDE2,WDR5B,TCF7L1,KDM4A,RBL1,MBTD1,MPHOSPH8,BRCA2,SUV39H1,SLF2,NIPBL,ATAD2B,RRP8,ASH…
GO:BP	positive regulation of transcription by RNA polymerase II	GO:0045944	2.41212e-21	20.6176	1276	2799	334	18092	EYA1,MEIS1,ZNF606,ZNF43,PROX1,ZNF112,ZNF225,GLI2,TBX15,ZNF658,ZNF597,ZNF175,PIK3R1,CASZ1,ZNF484,MAMSTR,SATB2,MEOX2,HOXA2,RNF111,ZNF224,E2F8,HNF4G,HOXD4,CREB1,ZNF609,FOXD2,GABPB1,RFXAP,ZNF107,TFAP4,FADD,HDAC4,SALL1,RFX4,PDGFB,ZNF304,TLX2,RORA,ARID3B,IRF2,EP300,E2F7,ARID4A,PLAGL2,ZNF438,MAML2,TET1,RREB1,HLF,ZNF639,POU3F2,ZNF827,E2F6,SOX21,ZNF845,MGA,ZNF91,CRTC3,HOXD3,ZNF292,BPTF,P2RY1,ZNF615,ZNF473…
GO:BP	cellular response to DNA damage stimulus	GO:0006974	3.98496e-21	20.3996	889	2799	254	18092	EYA1,VAV3,KDM4D,BLM,PIK3R1,EXO1,FANCM,SPDYA,RNF111,FIGNL2,E2F8,ERCC4,BCL2,ARID2,ZNF830,CYREN,RFC4,TFAP4,INO80D,XRCC2,EP300,E2F7,DCLRE1B,ETAA1,SMARCAL1,BTG2,GEN1,ATAD5,POLQ,HROB,RAD52,EEPD1,EYA2,CCNB1,SETX,SPRED3,NABP1,CNOT2,TP73,TNFRSF1A,AEN,EMSY,AURKA,BRCA2,SUV39H1,SKIL,ALKBH8,FIGN,TAOK3,SLF2,NIPBL,NCOA6,TICRR,HINFP,DYRK3,YJU2,MARCHF7,VCPIP1,MAPK14,APEX2,TRAF6,EEF1E1-BLOC1S5,MAGEF1,AP5S1,WDR33,T…
GO:BP	positive regulation of nitrogen compound metabolic process	GO:0051173	4.6202e-21	20.3353	3151	2799	682	18092	CASS4,EYA1,MEIS1,ZNF606,ZNF43,PROX1,ZNF112,HAS2,ZNF225,CCR7,TAF5,GLI2,TBX15,EPHA4,ZNF658,ZNF597,KDM4D,BORA,CASP8AP2,ZNF175,BLM,PIK3R1,FANCM,SPDYA,CASZ1,GDF6,ZNF484,MAMSTR,SATB2,MEOX2,HOXA2,RNF111,RNF19A,ZNF224,EIF4ENIF1,E2F8,KDM8,HNF4G,HOXD4,NHLRC1,WNK3,CDCA2,BCAR3,PYM1,CREB1,ZFHX4,ZNF609,FOXD2,BCL2,TBC1D10A,ARID2,TIRAP,GABPB1,RFXAP,ZNF107,RFC4,ZNF398,PIAS1,BICRAL,TFAP4,CPEB3,FADD,HDAC4,SALL1,RFX…
GO:BP	negative regulation of macromolecule metabolic process	GO:0010605	8.45075e-20	19.0731	3297	2799	702	18092	ZFP69,ZNF253,PROX1,USP2,CCR7,GLI2,USP44,ZNF675,MALSU1,OLIG2,ZNF19,INKA2,TBX15,EPHA4,SPRY1,CHAC1,ZNF778,ZNF658,ZNF93,KDM4D,ZNF8,PRKCE,ZNF175,BLM,ZNF566,ZNF555,SATB2,HOXA2,ZNF582,ZNF440,RBAK,ZNF557,ZNF224,MIER3,IREB2,ZNF431,EIF4ENIF1,E2F8,ZNF20,KDM8,ZNF619,PNRC2,NAV3,ZNF217,GSC,ZNF140,UNK,ZNF239,ERCC4,PYM1,CREB1,PUS10,ZFHX4,ZNF572,ZBTB6,ZNF830,TIRAP,ERF,CYREN,ZNF79,ZC3H4,SCAF4,ZNF398,PIAS1,ZNF764,T…
GO:BP	mitotic cell cycle	GO:0000278	1.20683e-19	18.9184	1069	2799	287	18092	USP2,MAP10,USP44,KAT14,NDC80,SPRY1,TUBD1,BORA,BLM,SPDYA,E2F8,KDM8,HAUS8,CNTRL,BCL2,ZNF830,PRIM1,CCNF,PIAS1,TFAP4,KIF18A,XRCC2,CENPA,PDGFB,USP37,EP300,CCNJL,E2F7,DCLRE1B,CDCA8,BTG2,GEN1,E2F6,CDC25A,ATAD5,KMT2E,KIF20B,NDE1,WAPL,CEP85,FBXO43,SNX33,E2F3,NPAT,CCNB1,NABP1,CNOT2,PSRC1,CHAMP1,TP73,CDC6,AJUBA,AURKA,RBL1,BRCA2,TAOK3,SLF2,NIPBL,RIPK1,TICRR,HINFP,THAP1,TOGARAM1,TADA2A,TTK,VCPIP1,PHLDA1,MIS12…
GO:BP	positive regulation of cellular metabolic process	GO:0031325	1.53654e-19	18.8135	3361	2799	712	18092	CASS4,EYA1,MEIS1,ZNF606,ZNF43,PROX1,ZNF112,ZNF225,CCR7,TAF5,VAV3,GLI2,DSCAM,TBX15,EPHA4,ZNF658,ZNF597,LIPT2,ZNF16,KDM4D,BORA,PRKCE,CASP8AP2,ZNF175,BLM,PIK3R1,FANCM,SPDYA,CASZ1,GDF6,ZNF484,MAMSTR,SATB2,MEOX2,HOXA2,RNF111,RNF19A,ZNF224,EIF4ENIF1,E2F8,KDM8,HNF4G,HOXD4,NHLRC1,WNK3,CDCA2,BCAR3,PYM1,CREB1,ZFHX4,ZNF609,FOXD2,BCL2,TBC1D10A,ARID2,TIRAP,GABPB1,RFXAP,ZNF107,RFC4,ZNF398,PIAS1,BICRAL,TFAP4,CP…
GO:BP	biological regulation	GO:0065007	3.17918e-19	18.4977	12801	2799	2191	18092	TSSK1B,CASS4,ZFP69,EYA1,SYDE2,ZNF253,HS3ST5,MEIS1,SGSM1,ZNF835,ZNF823,ZNF100,HSPA1L,ZNF790,ZNF606,RIN2,ZNF43,RUBCNL,PROX1,ZNF660,ZNF624,ZNF112,PLPP7,PRAG1,USP2,HAS2,ZNF225,LCA5,ZNF730,DGKG,CCR7,TAF5,ZNF486,ZNF416,MAP10,VAV3,GLI2,USP44,ZNF675,GTF2E1,ARHGAP22,DSCAM,ZSCAN22,PDE4B,MBD5,MALSU1,OLIG2,ZNF19,NDC80,ZNF273,INKA2,ZNF329,TBX15,EPHA4,TNFAIP6,ZNF564,SPRY1,ZNF583,CHAC1,ZNF283,ZNF778,ARHGAP25,AR…
GO:BP	negative regulation of gene expression	GO:0010629	3.93567e-19	18.405	2516	2799	560	18092	ZFP69,ZNF253,PROX1,USP2,CCR7,GLI2,ZNF675,MALSU1,OLIG2,ZNF19,TBX15,CHAC1,ZNF778,ZNF658,ZNF93,ZNF8,ZNF175,ZNF566,ZNF555,SATB2,HOXA2,ZNF582,ZNF440,RBAK,ZNF557,ZNF224,MIER3,IREB2,ZNF431,EIF4ENIF1,E2F8,ZNF20,KDM8,ZNF619,PNRC2,NAV3,ZNF217,GSC,ZNF140,UNK,ZNF239,PYM1,CREB1,PUS10,ZFHX4,ZNF572,ZBTB6,TIRAP,ERF,ZNF79,ZC3H4,SCAF4,ZNF398,PIAS1,ZNF764,TFAP4,ZC3H10,CPEB3,HDAC4,SALL1,PDGFB,ZBTB21,ZNF304,IRF2,ZNF5…
GO:BP	negative regulation of metabolic process	GO:0009892	6.58612e-19	18.1814	3539	2799	740	18092	ZFP69,ZNF253,PROX1,USP2,CCR7,GLI2,USP44,ZNF675,MALSU1,OLIG2,ZNF19,INKA2,TBX15,EPHA4,SPRY1,CHAC1,ZNF778,ZNF658,ZNF93,KDM4D,ZNF8,PRKCE,ZNF175,BLM,ZNF566,ZNF555,SATB2,HOXA2,ZNF582,ZNF440,RBAK,ZNF557,ZNF224,MIER3,IREB2,ZNF431,EIF4ENIF1,E2F8,ZNF20,KDM8,ZNF619,PNRC2,NAV3,ZNF217,GSC,ZNF140,UNK,ZNF239,ERCC4,PYM1,CREB1,PUS10,ZFHX4,ZNF572,ZBTB6,BCL2,ZNF830,TIRAP,ERF,CYREN,ZNF79,ZC3H4,SCAF4,ZNF398,PIAS1,ZNF…
GO:BP	positive regulation of macromolecule metabolic process	GO:0010604	1.2489e-18	17.9035	3541	2799	739	18092	CASS4,EYA1,MEIS1,ZNF606,ZNF43,PROX1,ZNF112,HAS2,ZNF225,CCR7,TAF5,GLI2,PDE4B,TBX15,EPHA4,ZNF658,ZNF597,KDM4D,BORA,CASP8AP2,ZNF175,BLM,PIK3R1,FANCM,SPDYA,CASZ1,GDF6,ZNF484,MAMSTR,SATB2,MEOX2,HOXA2,RNF111,RNF19A,ZNF224,EIF4ENIF1,E2F8,KDM8,HNF4G,HOXD4,NHLRC1,WNK3,CDCA2,BCAR3,PYM1,CREB1,ZFHX4,ZNF609,FOXD2,BCL2,TBC1D10A,ARID2,TIRAP,GABPB1,RFXAP,ZNF107,RFC4,ZNF398,PIAS1,BICRAL,TFAP4,ZC3H10,CPEB3,FADD,HD…
GO:BP	positive regulation of gene expression	GO:0010628	6.63479e-18	17.1782	2396	2799	533	18092	EYA1,MEIS1,ZNF606,ZNF43,PROX1,ZNF112,ZNF225,CCR7,GLI2,PDE4B,TBX15,ZNF658,ZNF597,ZNF175,BLM,PIK3R1,CASZ1,GDF6,ZNF484,MAMSTR,SATB2,MEOX2,HOXA2,RNF111,ZNF224,EIF4ENIF1,E2F8,KDM8,HNF4G,HOXD4,PYM1,CREB1,ZFHX4,ZNF609,FOXD2,TIRAP,GABPB1,RFXAP,ZNF107,ZNF398,PIAS1,BICRAL,TFAP4,ZC3H10,CPEB3,FADD,HDAC4,SALL1,RFX4,PDGFB,ZNF304,TLX2,RORA,WHRN,ARID3B,IRF2,IPPK,EP300,E2F7,ARID4A,PLAGL2,ZNF287,JMJD4,ZNF438,MAML2…
GO:BP	covalent chromatin modification	GO:0016569	7.48675e-18	17.1257	488	2799	158	18092	EYA1,TAF5,KAT14,KDM4D,SETD1B,MIER3,KDM8,KANSL1L,HDAC4,ZNF304,EP300,ARID4A,TET1,KMT2E,DNMT3B,EYA2,MECOM,CCNB1,EPC1,JMJD1C,AURKA,WDR5B,KDM4A,MPHOSPH8,BRCA2,SUV39H1,NIPBL,ASH1L,MTF2,TADA2A,YEATS2,BRD1,JDP2,ZZZ3,BCOR,NSD1,AURKB,TAF1,MBIP,SETD5,SETDB2,THAP7,SIN3A,KDM2A,MAP3K12,MYSM1,DTX3L,ZNF274,NCOA3,KMT5C,WAC,TADA1,JAK2,KMT2D,CLOCK,PAXIP1,MIER2,SIRT1,PHF20,RESF1,KDM5B,KDM6A,RIF1,SETMAR,MTHFR,KAT5,KA…
GO:BP	cell cycle process	GO:0022402	4.66115e-17	16.3315	1447	2799	353	18092	MAP10,USP44,KAT14,NDC80,SPRY1,ZNF16,BORA,PRKCE,BLM,FANCM,SPDYA,E2F8,KDM8,ERCC4,SASS6,HAUS8,CNTRL,BCL2,ZNF830,PRIM1,CCNF,RFC4,PARD6B,PIAS1,TFAP4,KIF18A,XRCC2,CENPA,PDGFB,USP37,EP300,CCNJL,E2F7,CEP295,AHCTF1,DCLRE1B,CDCA8,BTG2,ASPM,GEN1,E2F6,MGA,CDC25A,ATAD5,KMT2E,KIF20B,NDE1,WAPL,CEP85,FBXO43,SNX33,E2F3,NPAT,CCNB1,NABP1,CNOT2,PSRC1,EPC1,CHAMP1,TP73,CDC6,AJUBA,AURKA,RBL1,BRCA2,PIK3R4,SKIL,TAOK3,SLF…
GO:BP	mitotic cell cycle process	GO:1903047	9.4865e-17	16.0229	921	2799	248	18092	MAP10,USP44,KAT14,NDC80,SPRY1,BORA,BLM,SPDYA,E2F8,KDM8,HAUS8,CNTRL,BCL2,ZNF830,PRIM1,CCNF,PIAS1,TFAP4,KIF18A,CENPA,PDGFB,USP37,EP300,CCNJL,E2F7,DCLRE1B,CDCA8,BTG2,GEN1,E2F6,CDC25A,ATAD5,KMT2E,KIF20B,NDE1,CEP85,FBXO43,SNX33,E2F3,NPAT,CCNB1,NABP1,CNOT2,PSRC1,CHAMP1,CDC6,AJUBA,AURKA,RBL1,BRCA2,TAOK3,SLF2,NIPBL,RIPK1,TICRR,HINFP,TOGARAM1,TTK,PHLDA1,MIS12,RHOU,IL1A,AURKB,DBF4,PTEN,NUP62,GTSE1,TOPBP1,M…
GO:BP	macromolecule modification	GO:0043412	1.36983e-16	15.8633	4245	2799	849	18092	TSSK1B,CASS4,FBXL14,EYA1,HS3ST5,MKRN3,PROX1,LIPT1,PRAG1,USP2,CCR7,TAF5,USP44,ZNF675,KAT14,MBD5,INKA2,EPHA4,SPRY1,LIPT2,KDM4D,BORA,PRKCE,ASB7,FBXO28,BLM,PIK3R1,SENP8,FANCM,USPL1,SPDYA,COG3,GDF6,SETD1B,RNF111,RNF19A,PDIK1L,MIER3,KDM8,NLK,NHLRC1,KCTD21,WNK3,KANSL1L,CDCA2,BCAR3,CREB1,METTL18,PUS10,UBOX5,STK17B,BCL2,TIRAP,RNF214,PTPN4,CCNF,PIAS1,TFAP4,RNF25,INO80D,HDAC4,TRIM13,PDGFB,USP37,ZNF304,KEAP1…
GO:BP	histone modification	GO:0016570	3.28599e-16	15.4833	474	2799	151	18092	EYA1,TAF5,KAT14,KDM4D,SETD1B,MIER3,KDM8,KANSL1L,HDAC4,ZNF304,EP300,ARID4A,TET1,KMT2E,DNMT3B,EYA2,MECOM,CCNB1,EPC1,JMJD1C,AURKA,WDR5B,KDM4A,BRCA2,SUV39H1,NIPBL,ASH1L,MTF2,TADA2A,YEATS2,BRD1,JDP2,ZZZ3,BCOR,NSD1,AURKB,TAF1,MBIP,SETD5,SETDB2,THAP7,SIN3A,KDM2A,MAP3K12,MYSM1,DTX3L,ZNF274,NCOA3,KMT5C,WAC,TADA1,JAK2,KMT2D,CLOCK,PAXIP1,MIER2,SIRT1,PHF20,KDM5B,KDM6A,RIF1,SETMAR,MTHFR,KAT5,KAT6B,CCNA2,BAZ1B…
GO:BP	protein modification by small protein conjugation or removal	GO:0070647	3.51256e-16	15.4544	1185	2799	299	18092	FBXL14,EYA1,MKRN3,USP2,USP44,MBD5,PRKCE,ASB7,FBXO28,SENP8,FANCM,USPL1,RNF111,RNF19A,NHLRC1,KCTD21,UBOX5,BCL2,RNF214,CCNF,PIAS1,RNF25,INO80D,HDAC4,TRIM13,USP37,KEAP1,FBXL18,EP300,MOCS3,OBI1,CDC25A,TRIM26,FEM1C,NUP153,SH3RF3,FBXO43,YOD1,OTUD7B,N4BP1,KLHL25,NUP58,SPSB2,MED7,FEM1A,GID4,NUP42,TRIM38,RNF122,PEX14,TRIM68,RIPK1,KIAA1586,BCL11A,ASXL2,ZC3HC1,KLHL9,RFFL,IRF2BP1,MARCHF7,VCPIP1,RSPRY1,SMAD1,T…
GO:BP	chromatin organization	GO:0006325	6.49028e-16	15.1877	831	2799	227	18092	EYA1,TAF5,KAT14,KDM4D,HJURP,SATB2,SETD1B,MIER3,KDM8,KANSL1L,ARID2,HDAC4,CENPA,ZNF304,EP300,ARID4A,TET1,BANP,KMT2E,DNMT3B,BPTF,EYA2,MECOM,CCNB1,EPC1,CENPL,JMJD1C,EMSY,AURKA,NRDE2,WDR5B,TCF7L1,KDM4A,RBL1,MBTD1,MPHOSPH8,BRCA2,SUV39H1,NIPBL,ATAD2B,RRP8,ASH1L,MTF2,CHD7,TADA2A,YEATS2,BRD1,JDP2,ZZZ3,BCOR,NSD1,AURKB,CHD9,TAF1,MBIP,ZFPM1,SETD5,SETDB2,THAP7,SIN3A,KDM2A,ASF1A,CHAF1A,MAP3K12,MYSM1,DTX3L,CHD8…
GO:BP	negative regulation of cellular process	GO:0048523	1.40331e-15	14.8528	5208	2799	1004	18092	ZFP69,EYA1,ZNF253,MEIS1,PROX1,PLPP7,PRAG1,USP2,DGKG,CCR7,GLI2,USP44,ZNF675,DSCAM,MALSU1,OLIG2,ZNF19,NDC80,INKA2,TBX15,EPHA4,SPRY1,CHAC1,ZNF778,ARHGAP25,ZNF658,ZNF93,ZNF16,KDM4D,ZNF8,PRKCE,ZNF175,BLM,PIK3R1,ZNF566,ZNF555,PLXNA2,C12ORF66,STARD13,SATB2,MEOX2,HOXA2,ZNF582,ZNF440,RBAK,ZNF557,ZNF224,MIER3,IREB2,ZNF431,EIF4ENIF1,E2F8,ZNF20,KDM8,ZNF619,NLK,NAV3,ZNF217,PRTG,KCTD21,HMGXB4,GSC,DEPDC5,WNK3,Z…
GO:BP	regulation of cell cycle	GO:0051726	2.38641e-15	14.6223	1246	2799	308	18092	PROX1,USP2,MAP10,USP44,NDC80,ZNF16,BORA,PRKCE,BLM,SPDYA,E2F8,HAUS8,CNTRL,BCL2,ZNF830,CCNF,TFAP4,PDGFB,EP300,CCNJL,E2F7,CEP295,AHCTF1,DCLRE1B,ETAA1,BTG2,ASPM,LIN9,GEN1,E2F6,MGA,CDC25A,LIN37,ATAD5,KMT2E,KIF20B,NDE1,LFNG,WAPL,CEP85,FBXO43,E2F3,MECOM,CCNB1,NABP1,CNOT2,PSRC1,EPC1,TP73,CDC6,AURKA,DMD,RBL1,BRCA2,PIK3R4,SKIL,TAOK3,SLF2,NIPBL,RIPK1,RRP8,E2F5,KLHL9,TICRR,HINFP,DYRK3,THAP1,TTK,MAPK14,DACH1,…
GO:BP	positive regulation of metabolic process	GO:0009893	3.33505e-15	14.4769	3859	2799	776	18092	CASS4,EYA1,MEIS1,ZNF606,ZNF43,PROX1,ZNF112,HAS2,ZNF225,CCR7,TAF5,VAV3,GLI2,DSCAM,PDE4B,TBX15,EPHA4,ZNF658,ZNF597,LIPT2,ZNF16,KDM4D,BORA,PRKCE,CASP8AP2,ZNF175,BLM,PIK3R1,FANCM,SPDYA,CASZ1,GDF6,ZNF484,MAMSTR,SATB2,MEOX2,HOXA2,RNF111,RNF19A,ZNF224,EIF4ENIF1,E2F8,KDM8,HNF4G,HOXD4,NHLRC1,WNK3,CDCA2,BCAR3,PYM1,CREB1,ZFHX4,ZNF609,FOXD2,BCL2,TBC1D10A,ARID2,TIRAP,GABPB1,RFXAP,ZNF107,RFC4,ZNF398,PIAS1,BICR…
GO:BP	ncRNA processing	GO:0034470	3.34189e-14	13.476	398	2799	129	18092	PUS10,ELAC1,MOCS3,TRMT12,TUT7,BCDIN3D,MPHOSPH10,INTS2,SUV39H1,ALKBH8,EXOSC3,MTO1,UTP25,PTCD1,RRP8,PUS1,CHD7,BMT2,SMAD1,ESF1,METTL1,ZCCHC8,UTP18,UTP23,TRMT1L,TSEN2,EMG1,WDR43,RPP38,LCMT2,NSUN4,MRM3,NSUN6,TUT4,TRMT10C,ISG20L2,THUMPD3,INTS8,SHQ1,TEX10,MRM1,DIMT1,TRMT13,RIOK2,THUMPD2,NSUN3,EXOSC4,NGDN,PUS3,NOL8,METTL16,ADAT2,UTP14C,INTS7,ERI2,TOE1,GTPBP3,THG1L,WDR4,CDK5RAP1,NIFK,GEMIN4,TRMT44,HELQ,UT…
GO:BP	cell cycle checkpoint	GO:0000075	6.18524e-14	13.2086	222	2799	86	18092	PROX1,USP44,NDC80,BLM,E2F8,ZNF830,EP300,E2F7,DCLRE1B,ETAA1,BTG2,GEN1,CCNB1,NABP1,CNOT2,CDC6,AURKA,TAOK3,TICRR,HINFP,TTK,MAPK14,AURKB,GTSE1,TOPBP1,MAD1L1,E2F4,RFWD3,PLK3,TRIM39,MDM2,FZR1,WAC,ATRIP,CLOCK,PPP1R10,TAOK1,RBM38,SETMAR,INTS7,EME1,DNA2,CNOT10,KLHL22,ORC1,CDT1,WEE1,DLG1,CNOT4,PSMG2,RHNO1,PRCC,BRCA1,DTL,PIDD1,BUB1B,TIPIN,WDR76,FEM1B,PML,CDC25C,THOC1,BCL2L1,BUB1,FBXO31,CLSPN,HMGA2,TNKS1BP1,…
GO:BP	protein modification by small protein conjugation	GO:0032446	1.2807e-13	12.8926	976	2799	249	18092	FBXL14,EYA1,MKRN3,USP44,PRKCE,ASB7,FBXO28,FANCM,RNF111,RNF19A,NHLRC1,KCTD21,UBOX5,BCL2,RNF214,CCNF,PIAS1,RNF25,HDAC4,TRIM13,KEAP1,FBXL18,MOCS3,OBI1,TRIM26,FEM1C,NUP153,SH3RF3,FBXO43,N4BP1,KLHL25,NUP58,SPSB2,MED7,FEM1A,GID4,NUP42,TRIM38,RNF122,PEX14,TRIM68,KIAA1586,BCL11A,ZC3HC1,KLHL9,RFFL,IRF2BP1,MARCHF7,VCPIP1,RSPRY1,TRIM11,BCOR,TRAF6,CBLB,MAGEF1,PHF23,PTEN,FBXO30,TAF1,ZNRF3,NUP62,TRAF4,RNF216,I…
GO:BP	cell division	GO:0051301	1.97695e-13	12.704	626	2799	177	18092	MAP10,USP44,NDC80,ZNF16,BORA,PRKCE,BLM,E2F8,CDCA2,HAUS8,CNTRL,ZNF830,CCNF,PARD6B,CENPA,PDGFB,USP37,ZNF449,E2F7,AHCTF1,CDCA8,POU3F2,ASPM,CDC25A,KIF20B,NDE1,WAPL,SNX33,NUMBL,CCNB1,PRDM15,PSRC1,CDC6,AURKA,RBL1,BRCA2,PIK3R4,FIGN,ZC3HC1,KLHL9,DYRK3,MIS12,IL1A,AURKB,NUP62,SETDB2,PDGFA,MAD1L1,PLK3,KNSTRN,SKA1,CENPJ,KIF18B,RTKN,NEDD9,NCOA3,FZR1,ANKLE2,ESPL1,PELO,ALKBH4,ARL8A,ABRAXAS2,MASTL,CDC27,NEK3,PHF…
GO:BP	methylation	GO:0032259	4.28751e-13	12.3678	383	2799	123	18092	KDM4D,SETD1B,METTL18,ZNF304,ARID4A,TET1,BTG2,TRMT12,KMT2E,DNMT3B,BCDIN3D,MECOM,PRDM15,WDR5B,TGS1,MPHOSPH8,SUV39H1,ALKBH8,MTO1,RRP8,ASH1L,MTF2,BMT2,BCOR,NSD1,METTL1,SETD5,TRMT1L,SETDB2,KDM2A,MEPCE,EMG1,EEF1AKNMT,VCPKMT,LCMT2,NSUN4,MRM3,METTL4,ZNF274,NSUN6,TRMT10C,KMT5C,METTL23,THUMPD3,VIRMA,MRM1,MAT2A,KMT2D,PAXIP1,FBXO11,DIMT1,SIRT1,TRMT13,CBLL1,THUMPD2,NSUN3,SMYD4,KDM6A,RIF1,METTL16,SETMAR,MTHFR,…
GO:BP	macromolecule methylation	GO:0043414	4.74307e-13	12.3239	323	2799	109	18092	KDM4D,SETD1B,METTL18,ZNF304,ARID4A,TET1,BTG2,TRMT12,KMT2E,DNMT3B,BCDIN3D,MECOM,WDR5B,TGS1,MPHOSPH8,SUV39H1,ALKBH8,MTO1,ASH1L,MTF2,BMT2,BCOR,NSD1,METTL1,SETD5,TRMT1L,SETDB2,MEPCE,EMG1,VCPKMT,LCMT2,NSUN4,MRM3,METTL4,ZNF274,NSUN6,TRMT10C,KMT5C,THUMPD3,VIRMA,MRM1,KMT2D,PAXIP1,FBXO11,DIMT1,SIRT1,TRMT13,CBLL1,THUMPD2,NSUN3,KDM6A,RIF1,METTL16,SETMAR,MTHFR,ATF7IP,SETDB1,SETD1A,GTPBP3,WDR4,KDM4B,PRMT6,TRM…
GO:BP	RNA methylation	GO:0001510	4.81038e-13	12.3178	82	2799	45	18092	TRMT12,BCDIN3D,TGS1,ALKBH8,MTO1,BMT2,METTL1,TRMT1L,MEPCE,EMG1,LCMT2,NSUN4,MRM3,METTL4,NSUN6,TRMT10C,THUMPD3,VIRMA,MRM1,DIMT1,TRMT13,CBLL1,THUMPD2,NSUN3,METTL16,GTPBP3,WDR4,TRMT44,CMTR2,METTL15,RAMAC,TRMT2A,RNMT,METTL2B,TRMT61B,MTERF4,RBM15B,NSUN5,RBM15,TRMO,METTL3,TYW3,METTL6,METTL8,METTL5
GO:BP	DNA replication	GO:0006260	7.64315e-13	12.1167	287	2799	100	18092	GLI2,BLM,EXO1,FANCM,E2F8,BCAR3,ZNF830,PRIM1,RFC4,USP37,E2F7,ETAA1,OBI1,SMARCAL1,GEN1,ATAD5,POLQ,WAPL,CDC6,BRCA2,TICRR,DACH1,DBF4,TOPBP1,SIN3A,RFWD3,CHAF1A,POLH,ANKRD17,ORC5,ZBTB38,MCM10,REV1,METTL4,PIF1,MGME1,DNAJC2,TERF2,MMS22L,TOP3A,POLE2,ATRIP,SENP2,RBBP6,KIN,SLX4,SETMAR,KAT5,CCNA2,FAM111B,EME1,DNA2,ORC1,CDT1,BAZ1A,SDE2,ESCO1,RHNO1,BRPF3,CCNE1,ING5,BRCA1,DTL,MAP2K4,RMI1,TIPIN,SMC3,CDC34,ATF1,D…
GO:BP	peptidyl-lysine modification	GO:0018205	1.9098e-12	11.719	412	2799	128	18092	EYA1,LIPT1,TAF5,KAT14,LIPT2,KDM4D,USPL1,SETD1B,KANSL1L,PIAS1,HDAC4,ZNF304,EP300,ARID4A,KMT2E,NUP153,DNMT3B,MECOM,EPC1,NUP58,WDR5B,NUP42,BRCA2,SUV39H1,KIAA1586,BCL11A,ASH1L,MTF2,TADA2A,YEATS2,BRD1,ZZZ3,BCOR,NSD1,VPS33B,TAF1,MBIP,NUP62,SETD5,SETDB2,THAP7,SIN3A,VCPKMT,MDM2,ZNF274,NCOA3,HMG20A,ZMIZ1,KMT5C,TADA1,KMT2D,CLOCK,PAXIP1,SENP2,SIRT1,PHF20,SENP1,KDM6A,RIF1,SETMAR,KAT5,KAT6B,SETDB1,SETD1A,PIAS…
GO:BP	DNA integrity checkpoint	GO:0031570	9.55165e-12	11.0199	164	2799	67	18092	BLM,E2F8,ZNF830,EP300,E2F7,ETAA1,BTG2,CCNB1,CNOT2,CDC6,AURKA,TAOK3,TICRR,HINFP,MAPK14,GTSE1,TOPBP1,E2F4,RFWD3,PLK3,TRIM39,MDM2,FZR1,WAC,ATRIP,CLOCK,PPP1R10,TAOK1,RBM38,SETMAR,INTS7,EME1,DNA2,CNOT10,ORC1,CDT1,CNOT4,RHNO1,BRCA1,DTL,PIDD1,TIPIN,WDR76,FEM1B,PML,CDC25C,THOC1,FBXO31,CLSPN,HMGA2,TNKS1BP1,ABRAXAS1,PLK1,RAD17,DOT1L,ATF2,BRIP1,CASP2,RAD1,XPC,MDM4,MSH2,CNOT1,USP28,CDKN1B,TIPRL,CNOT6L
GO:BP	ncRNA metabolic process	GO:0034660	2.60709e-11	10.5838	494	2799	143	18092	PARS2,PUS10,ELAC1,MOCS3,TRMT12,TUT7,BCDIN3D,MPHOSPH10,INTS2,SUV39H1,ALKBH8,EXOSC3,MTO1,UTP25,PTCD1,RRP8,PUS1,CHD7,BMT2,SMAD1,ESF1,METTL1,ZCCHC8,UTP18,UTP23,TRMT1L,TSEN2,MEPCE,EMG1,WDR43,RPP38,MYBL1,LCMT2,NSUN4,MRM3,METTL4,NSUN6,TUT4,TRMT10C,ISG20L2,PELO,THUMPD3,INTS8,SHQ1,TEX10,MRM1,DIMT1,TRMT13,RIOK2,THUMPD2,NSUN3,EXOSC4,NGDN,PUS3,NOL8,METTL16,ADAT2,UTP14C,INTS7,ERI2,TOE1,GTPBP3,THG1L,WDR4,CDK5R…
GO:BP	protein modification process	GO:0036211	4.90083e-11	10.3097	4027	2799	780	18092	TSSK1B,CASS4,FBXL14,EYA1,HS3ST5,MKRN3,PROX1,LIPT1,PRAG1,USP2,CCR7,TAF5,USP44,ZNF675,KAT14,MBD5,INKA2,EPHA4,SPRY1,LIPT2,KDM4D,BORA,PRKCE,ASB7,FBXO28,BLM,PIK3R1,SENP8,FANCM,USPL1,SPDYA,COG3,GDF6,SETD1B,RNF111,RNF19A,PDIK1L,MIER3,KDM8,NLK,NHLRC1,KCTD21,WNK3,KANSL1L,CDCA2,BCAR3,CREB1,METTL18,UBOX5,STK17B,BCL2,TIRAP,RNF214,PTPN4,CCNF,PIAS1,TFAP4,RNF25,INO80D,HDAC4,TRIM13,PDGFB,USP37,ZNF304,KEAP1,MAP3K…
GO:BP	cellular protein modification process	GO:0006464	4.90083e-11	10.3097	4027	2799	780	18092	TSSK1B,CASS4,FBXL14,EYA1,HS3ST5,MKRN3,PROX1,LIPT1,PRAG1,USP2,CCR7,TAF5,USP44,ZNF675,KAT14,MBD5,INKA2,EPHA4,SPRY1,LIPT2,KDM4D,BORA,PRKCE,ASB7,FBXO28,BLM,PIK3R1,SENP8,FANCM,USPL1,SPDYA,COG3,GDF6,SETD1B,RNF111,RNF19A,PDIK1L,MIER3,KDM8,NLK,NHLRC1,KCTD21,WNK3,KANSL1L,CDCA2,BCAR3,CREB1,METTL18,UBOX5,STK17B,BCL2,TIRAP,RNF214,PTPN4,CCNF,PIAS1,TFAP4,RNF25,INO80D,HDAC4,TRIM13,PDGFB,USP37,ZNF304,KEAP1,MAP3K…
GO:BP	protein ubiquitination	GO:0016567	5.01992e-11	10.2993	895	2799	224	18092	FBXL14,MKRN3,USP44,PRKCE,ASB7,FBXO28,FANCM,RNF111,RNF19A,NHLRC1,KCTD21,UBOX5,BCL2,RNF214,CCNF,RNF25,TRIM13,KEAP1,FBXL18,OBI1,TRIM26,FEM1C,SH3RF3,FBXO43,N4BP1,KLHL25,SPSB2,MED7,FEM1A,GID4,TRIM38,RNF122,PEX14,TRIM68,ZC3HC1,KLHL9,RFFL,IRF2BP1,MARCHF7,VCPIP1,RSPRY1,TRIM11,BCOR,TRAF6,CBLB,MAGEF1,PHF23,PTEN,FBXO30,TAF1,ZNRF3,TRAF4,RNF216,INAVA,RNF180,RNF34,TRIM62,TRIM32,RFWD3,RNF19B,MED8,NFX1,TRIM39,DT…
GO:BP	negative regulation of biological process	GO:0048519	5.04545e-11	10.2971	5833	2799	1077	18092	ZFP69,EYA1,ZNF253,HS3ST5,MEIS1,PROX1,PLPP7,PRAG1,USP2,DGKG,CCR7,GLI2,USP44,ZNF675,DSCAM,PDE4B,MALSU1,OLIG2,ZNF19,NDC80,INKA2,TBX15,EPHA4,TNFAIP6,SPRY1,CHAC1,ZNF778,ARHGAP25,ZNF658,ZNF93,ZNF16,KDM4D,ZNF8,PRKCE,ZNF175,BLM,PIK3R1,ZNF566,ZNF555,PLXNA2,C12ORF66,STARD13,TRPV3,SATB2,MEOX2,HOXA2,ZNF582,ZNF440,RBAK,ZNF557,ZNF224,MIER3,IREB2,ZNF431,EIF4ENIF1,E2F8,ZNF20,KDM8,ZNF619,NLK,PNRC2,NAV3,ZNF217,PRT…
GO:BP	organelle organization	GO:0006996	6.3914e-11	10.1944	4115	2799	794	18092	DQX1,CASS4,EYA1,HSPA1L,ELMO3,RUBCNL,PROX1,LCA5,CCR7,TAF5,MAP10,VAV3,USP44,KAT14,NDC80,SPRY1,HYLS1,ARHGAP25,KDM4D,TUBD1,BORA,PRKCE,ZNF501,BLM,PIK3R1,EXO1,FANCM,USPL1,SPDYA,COG3,HJURP,STARD13,SATB2,SETD1B,MTFR2,FGD4,RNF19A,ELMO1,MIER3,EIF4ENIF1,FIGNL2,KDM8,TMCC1,NAV3,KANSL1L,LYSMD3,ERCC4,CREB1,SASS6,HAUS8,CNIH3,CNTRL,BCL2,ARID2,ZNF830,GABPB1,PRIM1,CCNF,RFC4,PARD6B,PPAN,GORAB,KIF18A,HDAC4,XRCC2,RFX4…
GO:BP	DNA repair	GO:0006281	1.92659e-10	9.71521	577	2799	158	18092	EYA1,KDM4D,BLM,EXO1,FANCM,RNF111,FIGNL2,ERCC4,ARID2,ZNF830,CYREN,RFC4,INO80D,XRCC2,EP300,DCLRE1B,ETAA1,SMARCAL1,BTG2,GEN1,POLQ,HROB,RAD52,EEPD1,EYA2,SETX,NABP1,TP73,EMSY,BRCA2,FIGN,TAOK3,SLF2,NIPBL,TICRR,HINFP,VCPIP1,APEX2,MAGEF1,AP5S1,WDR33,ASTE1,USP45,TOPBP1,MBD4,KDM2A,RFWD3,ASF1A,CHAF1A,POLH,MC1R,DTX3L,SHLD2,REV1,PIF1,MGME1,FZR1,TERF2,KMT5C,GTF2H2C,TFIP11,MMS22L,GTF2H1,POLE2,ATRIP,ZBTB7A,PAXIP…
GO:BP	DNA damage checkpoint	GO:0000077	2.24918e-10	9.64798	154	2799	62	18092	BLM,E2F8,ZNF830,EP300,E2F7,ETAA1,BTG2,CCNB1,CNOT2,AURKA,TAOK3,TICRR,HINFP,MAPK14,GTSE1,TOPBP1,E2F4,RFWD3,PLK3,TRIM39,MDM2,FZR1,WAC,ATRIP,CLOCK,PPP1R10,TAOK1,RBM38,INTS7,EME1,CNOT10,CNOT4,RHNO1,BRCA1,DTL,PIDD1,TIPIN,WDR76,FEM1B,PML,CDC25C,THOC1,FBXO31,CLSPN,HMGA2,TNKS1BP1,ABRAXAS1,PLK1,RAD17,DOT1L,ATF2,BRIP1,CASP2,RAD1,XPC,MDM4,MSH2,CNOT1,USP28,CDKN1B,TIPRL,CNOT6L
GO:BP	regulation of cell cycle process	GO:0010564	6.16973e-10	9.20973	808	2799	203	18092	MAP10,USP44,NDC80,ZNF16,BORA,PRKCE,BLM,E2F8,HAUS8,CNTRL,BCL2,ZNF830,CCNF,TFAP4,PDGFB,EP300,E2F7,CEP295,AHCTF1,BTG2,GEN1,E2F6,MGA,CDC25A,ATAD5,KMT2E,KIF20B,NDE1,WAPL,CEP85,FBXO43,CCNB1,CNOT2,PSRC1,EPC1,TP73,CDC6,AURKA,RBL1,BRCA2,PIK3R4,TAOK3,SLF2,NIPBL,RIPK1,RRP8,KLHL9,TICRR,DYRK3,TTK,DACH1,IL1A,AURKB,DBF4,PTEN,TAF1,NUP62,GTSE1,TOPBP1,MAD1L1,SIN3A,YTHDF2,E2F4,RFWD3,MEPCE,PLK3,KNSTRN,TRIM39,NACC2,A…
GO:BP	cell cycle phase transition	GO:0044770	6.27453e-10	9.20242	658	2799	173	18092	USP44,KAT14,NDC80,ZNF16,BORA,BLM,SPDYA,E2F8,KDM8,HAUS8,CNTRL,BCL2,ZNF830,PRIM1,CCNF,PIAS1,TFAP4,USP37,EP300,CCNJL,E2F7,BTG2,GEN1,E2F6,CDC25A,ATAD5,KMT2E,NDE1,E2F3,NPAT,CCNB1,CNOT2,CDC6,AJUBA,AURKA,RBL1,TAOK3,RIPK1,TICRR,HINFP,DYRK3,TTK,PHLDA1,RHOU,AURKB,DBF4,PTEN,TAF1,GTSE1,TOPBP1,MAD1L1,SIN3A,E2F4,RFWD3,MEPCE,PLK3,TRIM39,NACC2,ANKRD17,ORC5,MCM10,CENPJ,MDM2,CEP72,FBXL3,LZTS1,FZR1,ZNF324,ESPL1,MAS…
GO:BP	mitotic cell cycle checkpoint	GO:0007093	7.17787e-10	9.144	169	2799	65	18092	USP44,NDC80,BLM,E2F8,ZNF830,EP300,E2F7,DCLRE1B,BTG2,GEN1,CCNB1,NABP1,CNOT2,CDC6,AURKA,TAOK3,TICRR,TTK,AURKB,GTSE1,TOPBP1,MAD1L1,E2F4,RFWD3,PLK3,TRIM39,MDM2,PPP1R10,TAOK1,RBM38,SETMAR,EME1,CNOT10,KLHL22,ORC1,CDT1,WEE1,DLG1,CNOT4,PSMG2,PRCC,BRCA1,PIDD1,BUB1B,TIPIN,PML,CDC25C,BCL2L1,BUB1,FBXO31,CLSPN,HMGA2,TNKS1BP1,PLK1,RAD17,ATF2,CHFR,PCID2,CASP2,XPC,MDM4,MSH2,CNOT1,CDKN1B,CNOT6L
GO:BP	cellular process	GO:0009987	1.09018e-09	8.9625	17165	2799	2727	18092	TSSK1B,DQX1,CASS4,ZFP69,FBXL14,EYA1,SYDE2,ZNF253,HS3ST5,MEIS1,SGSM1,ZNF835,ZNF823,MKRN3,ZNF100,HSPA1L,ZNF790,ZNF606,ELMO3,RIN2,ZNF43,RUBCNL,PROX1,ZNF660,LIPT1,ZNF624,ZNF112,PLPP7,PRAG1,USP2,HAS2,ZNF225,LCA5,ZNF730,DGKG,CCR7,TAF5,ZNF486,ZNF416,MAP10,VAV3,GLI2,USP44,ZNF675,GTF2E1,ARHGAP22,DSCAM,PARS2,ZSCAN22,HHIPL1,RTP4,KAT14,TCEANC,PDE4B,MBD5,MALSU1,OLIG2,ZNF19,NDC80,ZNF273,INKA2,ZNF329,TRAPPC2B,T…
GO:BP	RNA modification	GO:0009451	1.32464e-09	8.8779	167	2799	64	18092	PUS10,MOCS3,TRMT12,BCDIN3D,TGS1,ALKBH8,MTO1,PUS1,BMT2,METTL1,TRMT1L,MEPCE,EMG1,LCMT2,NSUN4,MRM3,METTL4,NSUN6,TRMT10C,THUMPD3,VIRMA,MRM1,DIMT1,TRMT13,CBLL1,THUMPD2,NSUN3,PUS3,METTL16,ADAT2,RBM47,GTPBP3,THG1L,WDR4,CDK5RAP1,TRMT44,CMTR2,METTL15,RAMAC,TRMT2A,JMJD6,THUMPD1,RNMT,METTL2B,TRMT61B,MTERF4,MTFMT,QTRT2,TPRKB,RBM15B,RPUSD4,PUS7L,CTU1,ELP3,NSUN5,BAG4,RBM15,TRMO,METTL3,TYW3,METTL6,ALKBH3,METTL8…
GO:BP	mitotic cell cycle phase transition	GO:0044772	1.76444e-09	8.75339	611	2799	162	18092	USP44,KAT14,NDC80,BORA,BLM,SPDYA,E2F8,KDM8,HAUS8,CNTRL,BCL2,ZNF830,PRIM1,CCNF,PIAS1,TFAP4,USP37,EP300,CCNJL,E2F7,BTG2,GEN1,E2F6,CDC25A,ATAD5,KMT2E,NDE1,E2F3,NPAT,CCNB1,CNOT2,CDC6,AJUBA,AURKA,RBL1,TAOK3,RIPK1,TICRR,HINFP,TTK,PHLDA1,RHOU,AURKB,DBF4,PTEN,GTSE1,TOPBP1,MAD1L1,SIN3A,E2F4,RFWD3,MEPCE,PLK3,TRIM39,NACC2,ANKRD17,ORC5,MCM10,CENPJ,MDM2,CEP72,FBXL3,LZTS1,FZR1,ZNF324,ESPL1,MASTL,CDC27,POLE2,LS…
GO:BP	cellular response to stress	GO:0033554	2.16781e-09	8.66398	2126	2799	444	18092	EYA1,HSPA1L,HAS2,CCR7,VAV3,ZNF675,EPHA4,CHAC1,KDM4D,PRKCE,BLM,PIK3R1,EXO1,FANCM,SPDYA,C12ORF66,GDF6,RNF111,FIGNL2,E2F8,NHLRC1,DEPDC5,WNK3,ERCC4,BCL2,ARID2,ZNF830,TIRAP,CYREN,RFC4,TFAP4,INO80D,XRCC2,TRIM13,PIGBOS1,PLA2G4B,KEAP1,MAP3K13,RORA,EP300,MIOS,E2F7,DCLRE1B,ETAA1,SMARCAL1,BTG2,FNIP1,GEN1,ATAD5,POLQ,HROB,RAD52,NUP153,SH3RF3,EEPD1,NUAK2,DNMT3B,YOD1,EYA2,ZKSCAN3,MECOM,CCNB1,SETX,CPEB1,SPRED3,P…
GO:BP	ribosome biogenesis	GO:0042254	2.57958e-09	8.58845	308	2799	97	18092	MALSU1,ZNF658,PPAN,MPHOSPH10,SUV39H1,EXOSC3,UTP25,RRP8,CHD7,BMT2,GTPBP10,ESF1,PTEN,UTP18,UTP23,EMG1,WDR43,RPP38,NSUN4,URB2,MRM3,SURF6,ISG20L2,SHQ1,CEBPZ,TEX10,MRM1,DIMT1,RIOK2,NSUN3,EXOSC4,NGDN,NOM1,NOL8,METTL16,UTP14C,ERI2,NIFK,GEMIN4,HELQ,NLE1,UTP15,EXOSC2,RIOK1,RPF2,BYSL,DDX3X,DDX52,METTL15,PAK1IP1,UTP14A,PWP2,DDX31,MDN1,MRPL36,RNASEL,DHX37,REXO4,MAK16,TSC1,IMP3,THUMPD1,KRI1,NOL10,ABT1,RRS1,RR…
GO:BP	signal transduction by p53 class mediator	GO:0072331	1.50299e-08	7.82304	272	2799	87	18092	TAF5,BLM,EXO1,E2F8,BCL2,RFC4,TFAP4,EP300,E2F7,BTG2,BANP,ATAD5,CCNB1,SPRED3,CNOT2,TP73,AEN,AURKA,BRCA2,TBP,RRP8,DYRK3,RFFL,YJU2,MARCHF7,MAPK14,EEF1E1-BLOC1S5,AURKB,TAF1,SPRED1,GTSE1,TOPBP1,E2F4,RNF34,PLK3,BCL3,MDM2,TOP3A,ATRIP,E2F2,PAXIP1,SIRT1,PHF20,SPRED2,RBM38,KAT5,DNA2,TAF12,CNOT10,PRMT6,TP53INP1,CNOT4,TOPORS,RHNO1,RPF2,ING5,PAK1IP1,BRCA1,PIDD1,TP53RK,RMI1,IFI16,BARD1,RRS1,PML,PHLDA3,CDC25C,EH…
GO:BP	DNA metabolic process	GO:0006259	2.07114e-08	7.68379	967	2799	228	18092	EYA1,ZNF93,KDM4D,BLM,EXO1,FANCM,RNF111,FIGNL2,ERCC4,ARID2,ZNF830,CYREN,PRIM1,RFC4,INO80D,XRCC2,PDGFB,EP300,DFFB,DCLRE1B,TEFM,TET1,ETAA1,SMARCAL1,BTG2,LIN9,GEN1,ZNF91,ATAD5,POLQ,KMT2E,HROB,RAD52,EEPD1,DNMT3B,EYA2,SETX,NABP1,TP73,CDC6,EMSY,MPHOSPH8,BRCA2,FIGN,TAOK3,EXOSC3,SLF2,NIPBL,TICRR,HINFP,VCPIP1,DACH1,APEX2,AURKB,MAGEF1,AP5S1,WDR33,ASTE1,MND1,USP45,TOPBP1,MBD4,KDM2A,RFWD3,ASF1A,CLCF1,CHAF1A,C…
GO:BP	chromosome segregation	GO:0007059	3.70293e-08	7.43145	330	2799	99	18092	MAP10,USP44,NDC80,FANCM,HJURP,CDCA2,ERCC4,KIF18A,CDCA8,GEN1,NDE1,WAPL,CEP85,CCNB1,PSRC1,CHAMP1,CDC6,PUM2,SLF2,NIPBL,TTK,PUM1,MIS12,AURKB,NUP62,SETDB2,MAD1L1,KNSTRN,SKA1,KIF18B,HIRA,ESPL1,ARL8A,TLK1,ABRAXAS2,TOP3A,CDC27,PHF13,SGO1,KIF14,RIOK2,MAU2,SLX4,LATS1,EME1,KLHL22,CDT1,TRAPPC12,RGS14,PSMG2,ESCO1,CCNE1,DDX3X,SMARCAD1,CTCF,BRCA1,PDS5B,CHMP7,NUP37,RMI1,BUB1B,SMC3,NR3C1,VPS4B,RRS1,DDX11,AGO4,REC…
GO:BP	regulation of mitotic cell cycle	GO:0007346	6.56502e-08	7.18276	627	2799	160	18092	USP2,USP44,NDC80,BORA,BLM,E2F8,HAUS8,CNTRL,BCL2,ZNF830,TFAP4,PDGFB,EP300,E2F7,DCLRE1B,BTG2,GEN1,CDC25A,ATAD5,KMT2E,KIF20B,NDE1,FBXO43,CCNB1,NABP1,CNOT2,TP73,CDC6,AURKA,RBL1,BRCA2,TAOK3,RIPK1,TICRR,THAP1,TTK,IL1A,AURKB,PTEN,NUP62,GTSE1,TOPBP1,MAD1L1,SIN3A,E2F4,RFWD3,MEPCE,PLK3,TRIM39,NACC2,ANKRD17,CENPJ,MDM2,CEP72,FZR1,MEIS2,ESPL1,CDC27,GAS1,PPP1R10,LSM11,KIF14,SENP2,SIRT1,BTRC,CDK13,RIOK2,TAOK1,P…
GO:BP	mRNA processing	GO:0006397	1.83858e-07	6.73552	535	2799	140	18092	GPATCH1,PCF11,ZNF830,SCAF4,COIL,ZC3H10,CPEB3,RBM5,CSTF1,ZC3H3,CWC22,PAPOLG,NOVA1,GEMIN6,TUT7,ZNF473,CCNB1,SETX,CPEB1,CSTF2T,HNRNPA1L2,PRPF38B,SNIP1,SFSWAP,TGS1,SNUPN,YJU2,ZCCHC8,WDR33,NSRP1,TSEN2,PPWD1,CDK12,PPP1R8,PRPF4B,DHX35,PDCD7,TIA1,TUT4,ISY1-RAB43,TFIP11,ESS2,VIRMA,GTF2H1,CIR1,PRPF3,ZBTB7A,LSM11,CPSF7,CDK13,RBBP6,KIN,SMU1,METTL16,RBM38,RBM41,DDX20,GEMIN4,GEMIN7,PNN,ZC3H14,PHRF1,ZC3H11A,PRP…
GO:BP	sister chromatid segregation	GO:0000819	2.30705e-07	6.63694	189	2799	65	18092	MAP10,USP44,NDC80,KIF18A,CDCA8,GEN1,WAPL,CCNB1,PSRC1,CHAMP1,CDC6,SLF2,NIPBL,TTK,MIS12,AURKB,NUP62,MAD1L1,KNSTRN,KIF18B,HIRA,ESPL1,CDC27,PHF13,SGO1,KIF14,RIOK2,MAU2,LATS1,KLHL22,CDT1,PSMG2,ESCO1,CTCF,PDS5B,CHMP7,BUB1B,SMC3,VPS4B,RRS1,DDX11,SLF1,ESCO2,SGO2,BUB1,INCENP,FBXW7,DLGAP5,KIFC1,PLK1,NCAPH,DSN1,RAD51C,KIF23,CHMP1B,AKAP8,INO80,PINX1,PCID2,NCAPG,POGZ,CDC16,RACGAP1,CDCA5,NSL1
GO:BP	ribonucleoprotein complex biogenesis	GO:0022613	2.77912e-07	6.55609	445	2799	121	18092	MALSU1,ZNF658,PPAN,COIL,RBM5,GEMIN6,SETX,MPHOSPH10,SFSWAP,TGS1,SUV39H1,EXOSC3,UTP25,RRP8,SNUPN,CHD7,BMT2,GTPBP10,ESF1,PTEN,UTP18,UTP23,EMG1,WDR43,RPP38,NSUN4,URB2,MRM3,ISY1-RAB43,SURF6,ISG20L2,SHQ1,CEBPZ,PRPF3,TEX10,MRM1,CPSF7,DIMT1,RIOK2,NSUN3,EXOSC4,NGDN,NOM1,NOL8,METTL16,UTP14C,ERI2,DDX20,NIFK,GEMIN4,GEMIN7,HELQ,NLE1,UTP15,EXOSC2,RIOK1,RPF2,EIF5,BYSL,DDX3X,GEMIN8,DDX52,METTL15,RAMAC,PAK1IP1,AG…
GO:BP	mitotic nuclear division	GO:0140014	3.12448e-07	6.50522	300	2799	90	18092	MAP10,USP44,NDC80,BORA,KIF18A,PDGFB,CDCA8,GEN1,KIF20B,NDE1,CEP85,FBXO43,CCNB1,PSRC1,CHAMP1,CDC6,AURKA,SLF2,NIPBL,TOGARAM1,TTK,MIS12,IL1A,AURKB,NUP62,MAD1L1,KNSTRN,KIF18B,HIRA,ANKLE2,ESPL1,ABRAXAS2,CEP97,CDC27,PHF13,SGO1,KIF14,CDK13,RIOK2,MAU2,KIF11,KLHL22,KIF2A,CDT1,PHIP,PSMG2,CEP192,CTDP1,XIAP,PDS5B,CHMP7,BUB1B,SMC3,TASOR,VPS4B,RRS1,CLASP1,DAPK3,CDC25C,SLF1,SGO2,BUB1,INCENP,INSR,DLGAP5,NME6,KIFC…
GO:BP	rRNA metabolic process	GO:0016072	3.8592e-07	6.4135	234	2799	75	18092	MPHOSPH10,SUV39H1,EXOSC3,UTP25,RRP8,CHD7,BMT2,ESF1,UTP18,UTP23,EMG1,WDR43,RPP38,NSUN4,MRM3,ISG20L2,PELO,SHQ1,TEX10,MRM1,DIMT1,RIOK2,NSUN3,EXOSC4,NGDN,NOL8,METTL16,UTP14C,ERI2,NIFK,GEMIN4,HELQ,UTP15,EXOSC2,RIOK1,RPF2,BYSL,DDX52,METTL15,UTP14A,PWP2,MDN1,RNASEL,DHX37,REXO4,MAK16,IMP3,THUMPD1,KRI1,NOL10,ABT1,RRS1,RRP1B,TRMT61B,NVL,MTERF4,NOL11,DEDD2,DROSHA,RRP36,RPUSD4,NSUN5,RPP40,NOL9,LSM6,MPHOSPH6,…
GO:BP	rRNA processing	GO:0006364	7.75721e-07	6.11029	224	2799	72	18092	MPHOSPH10,SUV39H1,EXOSC3,UTP25,RRP8,CHD7,BMT2,ESF1,UTP18,UTP23,EMG1,WDR43,RPP38,NSUN4,MRM3,ISG20L2,SHQ1,TEX10,MRM1,DIMT1,RIOK2,NSUN3,EXOSC4,NGDN,NOL8,METTL16,UTP14C,ERI2,NIFK,GEMIN4,HELQ,UTP15,EXOSC2,RIOK1,RPF2,BYSL,DDX52,METTL15,UTP14A,PWP2,MDN1,RNASEL,DHX37,REXO4,MAK16,IMP3,THUMPD1,KRI1,NOL10,ABT1,RRS1,RRP1B,TRMT61B,NVL,MTERF4,NOL11,RRP36,RPUSD4,NSUN5,RPP40,NOL9,LSM6,MPHOSPH6,ZNHIT6,DDX27,HEATR…
GO:BP	mitotic DNA integrity checkpoint	GO:0044774	1.58017e-06	5.80129	111	2799	44	18092	BLM,E2F8,ZNF830,EP300,E2F7,BTG2,CCNB1,CNOT2,CDC6,AURKA,TAOK3,TICRR,GTSE1,TOPBP1,E2F4,RFWD3,PLK3,TRIM39,MDM2,PPP1R10,TAOK1,RBM38,SETMAR,EME1,CNOT10,ORC1,CNOT4,PIDD1,TIPIN,PML,CDC25C,FBXO31,CLSPN,HMGA2,TNKS1BP1,RAD17,ATF2,CASP2,XPC,MDM4,MSH2,CNOT1,CDKN1B,CNOT6L
GO:BP	regulation of chromatin organization	GO:1902275	1.96963e-06	5.70562	202	2799	66	18092	KDM4D,ZNF304,TET1,KMT2E,DNMT3B,CCNB1,MPHOSPH8,NIPBL,ATAD2B,MTF2,TADA2A,JDP2,BCOR,NSD1,SETD5,SETDB2,THAP7,SIN3A,ASF1A,METTL4,ZNF274,HIRA,ALKBH4,TLK1,PAXIP1,SIRT1,RESF1,RIF1,MTHFR,ATF7IP,SETDB1,SETD1A,KDM4B,PRMT6,KDM5A,PRKD2,PRKD1,CTCF,BRCA1,PYGO2,SPHK2,CHTOP,PARG,UBR5,TASOR,SMAD4,MLLT3,IWS1,PML,AUTS2,SART3,TLK2,ZBTB7B,ING2,BCL6,NAA40,SMARCB1,UBE2B,AKAP8,ATG5,NELFA,SNW1,KAT7,PAXBP1,NSD3,RTF1
GO:BP	histone lysine methylation	GO:0034968	2.39048e-06	5.62151	120	2799	46	18092	KDM4D,SETD1B,ZNF304,ARID4A,KMT2E,DNMT3B,MECOM,WDR5B,SUV39H1,ASH1L,MTF2,BCOR,NSD1,SETD5,SETDB2,ZNF274,KMT5C,KMT2D,PAXIP1,SIRT1,KDM6A,RIF1,SETMAR,SETDB1,SETD1A,KDM4B,PRMT6,BRCA1,PYGO2,SUZ12,SMAD4,KMT2C,N6AMT1,IWS1,AUTS2,ARID4B,EHMT1,RLF,DOT1L,SMARCB1,TET3,PAGR1,NELFA,SNW1,NSD3,RTF1
GO:BP	regulation of response to DNA damage stimulus	GO:2001020	2.62568e-06	5.58076	234	2799	73	18092	EYA1,KDM4D,FIGNL2,ERCC4,BCL2,ARID2,CYREN,ETAA1,ATAD5,POLQ,RAD52,EYA2,SPRED3,SKIL,FIGN,SLF2,DYRK3,YJU2,MARCHF7,EEF1E1-BLOC1S5,MAGEF1,SPRED1,TRIM32,RFWD3,POLH,NACC2,DTX3L,SHLD2,MDM2,TERF2,KMT5C,TFIP11,PAXIP1,PPP1R10,SIRT1,MCL1,SPRED2,RIF1,SETMAR,PIAS4,USP47,BRCA1,RNF169,RNF168,PARG,WDR76,UBR5,FEM1B,PML,DDX11,RECQL5,THOC1,AUNIP,SLF1,BCL2L1,EEF1E1,FIGNL1,ING2,PPP4R2,HMGA2,RNF8,ABRAXAS1,SMCHD1,PRKCD,N…
GO:BP	mitotic sister chromatid segregation	GO:0000070	2.82e-06	5.54975	161	2799	56	18092	MAP10,USP44,NDC80,KIF18A,CDCA8,GEN1,CCNB1,PSRC1,CHAMP1,CDC6,SLF2,NIPBL,TTK,MIS12,AURKB,NUP62,MAD1L1,KNSTRN,KIF18B,HIRA,ESPL1,CDC27,PHF13,SGO1,KIF14,RIOK2,MAU2,KLHL22,CDT1,PSMG2,PDS5B,CHMP7,BUB1B,VPS4B,RRS1,SLF1,SGO2,BUB1,INCENP,DLGAP5,KIFC1,PLK1,NCAPH,DSN1,KIF23,CHMP1B,AKAP8,INO80,PINX1,PCID2,NCAPG,POGZ,CDC16,RACGAP1,CDCA5,NSL1
GO:BP	mRNA metabolic process	GO:0016071	2.8604e-06	5.54357	877	2799	202	18092	GPATCH1,EIF4ENIF1,PNRC2,PYM1,PCF11,ZNF830,TIRAP,SCAF4,COIL,ZC3H10,CPEB3,RBM5,CSTF1,ZC3H3,CWC22,PAPOLG,BTG2,SMG9,NOVA1,GEMIN6,TUT7,ZNF473,CCNB1,SETX,CPEB1,IGF2BP3,CSTF2T,CNOT2,HNRNPA1L2,PRPF38B,SNIP1,PUM2,SFSWAP,TGS1,EXOSC3,TNRC6C,DHX34,SNUPN,PUS1,YJU2,DCP1B,MAPK14,PUM1,ZCCHC8,WDR33,TNRC6A,YTHDF2,NSRP1,PRR5L,TSEN2,PPWD1,CDK12,PPP1R8,PRPF4B,DHX35,PDCD7,TIA1,TUT4,ISY1-RAB43,TRMT10C,DCP1A,TFIP11,ESS2…
GO:BP	negative regulation of cell cycle	GO:0045786	2.87136e-06	5.54191	647	2799	158	18092	PROX1,USP44,NDC80,BLM,E2F8,BCL2,ZNF830,CCNF,TFAP4,EP300,E2F7,DCLRE1B,ETAA1,BTG2,GEN1,E2F6,MGA,KMT2E,KIF20B,WAPL,FBXO43,CCNB1,NABP1,CNOT2,EPC1,TP73,CDC6,AURKA,RBL1,SKIL,TAOK3,RIPK1,RRP8,TICRR,HINFP,TTK,MAPK14,AURKB,PTEN,GTSE1,TOPBP1,MAD1L1,E2F4,RFWD3,PLK3,TRIM39,NACC2,NUDT6,MDM2,FZR1,TERF2,THAP5,ESPL1,WAC,ATRIP,CLOCK,GAS1,PPP1R10,HEXIM2,TAOK1,SLC38A9,LATS1,RBM38,SETMAR,INTS7,LATS2,EME1,DNA2,CNOT10…
GO:BP	histone methylation	GO:0016571	3.13882e-06	5.50323	149	2799	53	18092	KDM4D,SETD1B,ZNF304,ARID4A,TET1,KMT2E,DNMT3B,MECOM,WDR5B,SUV39H1,ASH1L,MTF2,BCOR,NSD1,SETD5,SETDB2,ZNF274,KMT5C,KMT2D,PAXIP1,SIRT1,KDM6A,RIF1,SETMAR,MTHFR,SETDB1,SETD1A,KDM4B,PRMT6,CTCF,BRCA1,PYGO2,CREBBP,SUZ12,CHTOP,PRDM4,SMAD4,KMT2C,N6AMT1,IWS1,AUTS2,ARID4B,EHMT1,RLF,DOT1L,SMARCB1,TET3,PAGR1,NELFA,SNW1,PAXBP1,NSD3,RTF1
GO:BP	positive regulation of cell cycle process	GO:0090068	4.65482e-06	5.3321	310	2799	89	18092	MAP10,NDC80,ZNF16,PRKCE,E2F8,PDGFB,EP300,E2F7,CEP295,BTG2,GEN1,CDC25A,ATAD5,KMT2E,KIF20B,CCNB1,CNOT2,TP73,CDC6,AURKA,SLF2,NIPBL,RRP8,DYRK3,IL1A,AURKB,DBF4,NUP62,GTSE1,SIN3A,E2F4,MEPCE,PLK3,ANKRD17,CENPJ,MDM2,ESPL1,CDC27,GPSM2,LSM11,KIF14,CEP120,PLK4,RBM38,CNOT10,CDT1,PHIP,CNOT4,RHNO1,RPTOR,DDX3X,RAB11FIP4,BRCA1,DTL,PIDD1,PKP4,KLHL18,PKN2,VPS4B,ROCK2,PML,DDX11,CDC25C,SLF1,INSR,DLGAP5,MED1,HMGA2,TN…
GO:BP	tRNA processing	GO:0008033	8.14975e-06	5.08886	132	2799	48	18092	PUS10,ELAC1,MOCS3,TRMT12,BCDIN3D,ALKBH8,MTO1,PTCD1,PUS1,METTL1,TRMT1L,TSEN2,RPP38,LCMT2,NSUN6,TRMT10C,THUMPD3,TRMT13,THUMPD2,NSUN3,PUS3,ADAT2,GTPBP3,THG1L,WDR4,CDK5RAP1,TRMT44,RPP25L,TP53RK,POP1,THUMPD1,METTL2B,TRMT61B,C2ORF49,MTFMT,QTRT2,TPRKB,RPUSD4,CTU1,ELP3,RPP40,LSM6,TRMO,CPSF4,TYW3,METTL6,POP4,METTL8
GO:BP	positive regulation of cellular process	GO:0048522	8.3153e-06	5.08012	5863	2799	1041	18092	CASS4,EYA1,MEIS1,HSPA1L,ZNF606,RIN2,ZNF43,PROX1,ZNF112,PRAG1,USP2,HAS2,ZNF225,CCR7,TAF5,MAP10,VAV3,GLI2,DSCAM,MBD5,OLIG2,NDC80,TBX15,EPHA4,TNFAIP6,ZNF658,ZNF597,LIPT2,ZNF16,KDM4D,TUBD1,BORA,PRKCE,CASP8AP2,ZNF175,BLM,PIK3R1,FANCM,SPDYA,PLXNA2,CASZ1,GDF6,ZNF484,MAMSTR,SATB2,PIP4P1,MEOX2,HOXA2,RNF111,FGD4,RNF19A,ZNF224,EIF4ENIF1,E2F8,KDM8,HNF4G,NAV3,HOXD4,NHLRC1,TIAM2,WNK3,CDCA2,BCAR3,ERCC4,PYM1,CRE…
GO:BP	RNA splicing	GO:0008380	9.02507e-06	5.04455	459	2799	119	18092	PIK3R1,GPATCH1,PCF11,ZNF830,COIL,ZC3H10,RBM5,CSTF1,CWC22,NOVA1,GEMIN6,CLK4,SETX,CSTF2T,HNRNPA1L2,MPHOSPH10,PRPF38B,SNIP1,SFSWAP,TGS1,SNUPN,YJU2,ZCCHC8,WDR33,NSRP1,RBM12B,TSEN2,PPWD1,CLK2,CDK12,PPP1R8,PRPF4B,DHX35,METTL4,SLC38A2,PDCD7,TIA1,ISY1-RAB43,TFIP11,ESS2,VIRMA,ZNF638,CIR1,PRPF3,ZBTB7A,CPSF7,CDK13,SMU1,METTL16,RBM38,RBM41,DDX20,GEMIN4,GEMIN7,PNN,PRPF38A,PRPF4,PRCC,GEMIN8,IVNS1ABP,LSM8,CLASR…
GO:BP	peptidyl-lysine methylation	GO:0018022	1.06194e-05	4.9739	137	2799	49	18092	KDM4D,SETD1B,ZNF304,ARID4A,KMT2E,DNMT3B,MECOM,WDR5B,SUV39H1,ASH1L,MTF2,BCOR,NSD1,SETD5,SETDB2,VCPKMT,ZNF274,KMT5C,KMT2D,PAXIP1,SIRT1,KDM6A,RIF1,SETMAR,SETDB1,SETD1A,KDM4B,PRMT6,BRCA1,PYGO2,SUZ12,SMAD4,KMT2C,N6AMT1,IWS1,AUTS2,ARID4B,EHMT1,ATPSCKMT,RLF,METTL21A,DOT1L,SMARCB1,TET3,PAGR1,NELFA,SNW1,NSD3,RTF1
GO:BP	regulation of cell cycle phase transition	GO:1901987	1.19708e-05	4.92188	491	2799	125	18092	USP44,NDC80,ZNF16,BLM,E2F8,HAUS8,CNTRL,BCL2,ZNF830,TFAP4,EP300,E2F7,BTG2,GEN1,CDC25A,ATAD5,KMT2E,NDE1,CCNB1,CNOT2,CDC6,AURKA,RBL1,TAOK3,RIPK1,TICRR,DYRK3,TTK,AURKB,DBF4,PTEN,TAF1,GTSE1,TOPBP1,MAD1L1,SIN3A,E2F4,RFWD3,MEPCE,PLK3,TRIM39,NACC2,ANKRD17,CENPJ,MDM2,CEP72,FZR1,ESPL1,CDC27,PAXIP1,LSM11,KIF14,SENP2,BTRC,RIOK2,TAOK1,PLK4,RBM38,CNOT10,KLHL22,ORC1,CDT1,WEE1,CNOT4,PSMG2,HAUS6,MIIP,USP47,CEP76,…
GO:BP	positive regulation of cell cycle	GO:0045787	1.42034e-05	4.84761	408	2799	108	18092	PROX1,USP2,MAP10,NDC80,ZNF16,PRKCE,SPDYA,E2F8,TFAP4,PDGFB,EP300,E2F7,CEP295,BTG2,GEN1,CDC25A,ATAD5,KMT2E,KIF20B,LFNG,CCNB1,CNOT2,PSRC1,TP73,CDC6,AURKA,BRCA2,SLF2,NIPBL,RRP8,DYRK3,IL1A,AURKB,DBF4,NUP62,GTSE1,SIN3A,E2F4,TRIM32,MEPCE,PLK3,ANKRD17,CENPJ,MDM2,MEIS2,LRP6,ESPL1,CDC27,GPSM2,PPP1R10,LSM11,KIF14,CEP120,PLK4,NR2E1,RBM38,SETMAR,CNOT10,CDT1,PHIP,CNOT4,RHNO1,RPTOR,DDX3X,RAB11FIP4,BRCA1,DTL,PID…
GO:BP	regulation of mitotic cell cycle phase transition	GO:1901990	2.02194e-05	4.69423	450	2799	116	18092	USP44,NDC80,BLM,E2F8,HAUS8,CNTRL,BCL2,ZNF830,TFAP4,EP300,E2F7,BTG2,GEN1,CDC25A,ATAD5,KMT2E,NDE1,CCNB1,CNOT2,CDC6,AURKA,RBL1,TAOK3,RIPK1,TICRR,TTK,AURKB,PTEN,GTSE1,TOPBP1,MAD1L1,SIN3A,E2F4,RFWD3,MEPCE,PLK3,TRIM39,NACC2,ANKRD17,CENPJ,MDM2,CEP72,FZR1,ESPL1,CDC27,LSM11,KIF14,SENP2,BTRC,RIOK2,TAOK1,PLK4,RBM38,CNOT10,KLHL22,ORC1,CDT1,WEE1,CNOT4,PSMG2,HAUS6,MIIP,USP47,CEP76,RPTOR,DDX3X,CEP192,CEP131,BRC…
GO:BP	protein acetylation	GO:0006473	2.17148e-05	4.66324	204	2799	64	18092	TAF5,KAT14,KANSL1L,EP300,CEP295,EPC1,BRCA2,TADA2A,YEATS2,BRD1,ZZZ3,TAF1,MBIP,SETD5,THAP7,SIN3A,NCOA3,FAM161A,TADA1,CLOCK,PAXIP1,NAT9,SIRT1,PHF20,TAOK1,KAT5,KAT6B,TRIM16,TAF12,BAZ1A,ESCO1,YEATS4,NAA30,BRPF3,DDX3X,ING5,CTCF,NAA25,BRCA1,MCM3AP,PYGO2,CREBBP,SPHK2,JADE2,MSL1,SMAD4,IWS1,AUTS2,BRD8,ESCO2,NCOA1,KANSL1,NAA40,MRGBP,SMARCB1,PHF20L1,ATF2,ATG5,NAA16,SUPT7L,METTL8,KAT7,JADE1,GSK3B
GO:BP	tRNA methylation	GO:0030488	2.36724e-05	4.62576	40	2799	22	18092	TRMT12,BCDIN3D,ALKBH8,MTO1,METTL1,TRMT1L,LCMT2,NSUN6,TRMT10C,THUMPD3,TRMT13,THUMPD2,NSUN3,GTPBP3,WDR4,TRMT44,METTL2B,TRMT61B,TRMO,TYW3,METTL6,METTL8
GO:BP	protein polyubiquitination	GO:0000209	2.57446e-05	4.58931	344	2799	94	18092	FBXL14,FBXO28,RNF111,RNF19A,NHLRC1,UBOX5,BCL2,CCNF,FBXL18,TRIM38,TRIM68,RFFL,IRF2BP1,MARCHF7,TRAF6,FBXO30,TAF1,TRAF4,RNF216,RNF180,RNF34,TRIM32,RNF19B,DTX3L,MDM2,TRIM27,FBXL3,FZR1,FBXO38,CDC27,TRAF1,FBXO11,BTRC,RBBP6,TRAF2,FBXO10,KLHL20,WWP1,SASH1,ITCH,UBE2J2,MUL1,WSB1,TOPORS,RNF41,LONRF1,DDX3X,TRAF5,XIAP,BRCA1,DTL,FBXL4,SMURF2,RC3H1,UBE2O,CDC34,RNF31,JADE2,UBR2,RNF168,TNKS2,UBR5,FBXL5,BARD1,UBE2…
GO:BP	mitotic DNA damage checkpoint	GO:0044773	2.62251e-05	4.58128	104	2799	40	18092	BLM,E2F8,ZNF830,EP300,E2F7,BTG2,CCNB1,CNOT2,AURKA,TAOK3,TICRR,GTSE1,TOPBP1,E2F4,RFWD3,PLK3,TRIM39,MDM2,PPP1R10,TAOK1,RBM38,EME1,CNOT10,CNOT4,PIDD1,TIPIN,PML,CDC25C,FBXO31,CLSPN,HMGA2,TNKS1BP1,ATF2,CASP2,XPC,MDM4,MSH2,CNOT1,CDKN1B,CNOT6L
GO:BP	histone acetylation	GO:0016573	3.28133e-05	4.48395	158	2799	53	18092	TAF5,KAT14,KANSL1L,EP300,EPC1,BRCA2,TADA2A,YEATS2,BRD1,ZZZ3,TAF1,MBIP,SETD5,THAP7,SIN3A,NCOA3,TADA1,CLOCK,PAXIP1,SIRT1,PHF20,KAT5,KAT6B,TRIM16,TAF12,BAZ1A,YEATS4,BRPF3,ING5,CTCF,BRCA1,MCM3AP,PYGO2,CREBBP,SPHK2,JADE2,MSL1,SMAD4,IWS1,AUTS2,BRD8,NCOA1,KANSL1,NAA40,MRGBP,SMARCB1,PHF20L1,ATF2,ATG5,SUPT7L,METTL8,KAT7,JADE1
GO:BP	modification-dependent macromolecule catabolic process	GO:0043632	3.71687e-05	4.42982	675	2799	159	18092	FBXL14,USP2,USP44,RNF111,RNF19A,NHLRC1,KCTD21,CCNF,PIAS1,TRIM13,USP37,KEAP1,FBXL18,FEM1C,TUT7,YOD1,OTUD7B,N4BP1,CCNB1,KLHL25,AURKA,SPSB2,FEM1A,GID4,TRIM38,RNF122,EXOSC3,RFFL,MTM1,AURKB,MAGEF1,PTEN,TAF1,ZNRF3,USP45,RNF216,RNF180,RNF34,TRIM32,RNF19B,PLK3,TRIM39,DTX3L,ANKZF1,USP12,USP42,HERPUD1,MDM2,FBXL3,FZR1,TUT4,WAC,FBXO38,ZRANB1,CDC27,CLOCK,BAG5,KIF14,FBXO11,SIRT1,BTRC,SENP1,RBBP6,FBXO10,SOCS4,K…
GO:BP	nuclear division	GO:0000280	4.50906e-05	4.34591	451	2799	115	18092	MAP10,USP44,NDC80,BORA,FANCM,SPDYA,ERCC4,KIF18A,PDGFB,CDCA8,ASPM,GEN1,KIF20B,NDE1,WAPL,CEP85,FBXO43,CCNB1,PSRC1,CHAMP1,CDC6,AURKA,BRCA2,SLF2,NIPBL,TOGARAM1,TTK,MIS12,IL1A,AURKB,MND1,NUP62,MAD1L1,KNSTRN,MYBL1,KIF18B,HIRA,FZR1,ANKLE2,ESPL1,ABRAXAS2,MASTL,CEP97,CDC27,PHF13,SGO1,KIF14,CDK13,RIOK2,MAU2,SLX4,RAD51D,EME1,KIF11,KLHL22,KIF2A,CDT1,PHIP,PSMG2,CCNE1,CEP192,CTDP1,XIAP,PDS5B,CHMP7,RMI1,BUB1B,S…
GO:BP	ubiquitin-dependent protein catabolic process	GO:0006511	5.08503e-05	4.29371	657	2799	155	18092	FBXL14,USP2,USP44,RNF111,RNF19A,NHLRC1,KCTD21,CCNF,PIAS1,TRIM13,USP37,KEAP1,FBXL18,FEM1C,YOD1,OTUD7B,N4BP1,CCNB1,KLHL25,AURKA,SPSB2,FEM1A,GID4,TRIM38,RNF122,RFFL,MTM1,AURKB,MAGEF1,PTEN,TAF1,ZNRF3,USP45,RNF216,RNF180,RNF34,TRIM32,RNF19B,PLK3,TRIM39,DTX3L,ANKZF1,USP12,USP42,HERPUD1,MDM2,FBXL3,FZR1,WAC,FBXO38,ZRANB1,CDC27,CLOCK,BAG5,KIF14,FBXO11,SIRT1,BTRC,SENP1,RBBP6,FBXO10,SOCS4,KLHL20,FBXO45,LATS…
GO:BP	nuclear chromosome segregation	GO:0098813	6.55737e-05	4.18327	269	2799	77	18092	MAP10,USP44,NDC80,FANCM,ERCC4,KIF18A,CDCA8,GEN1,WAPL,CCNB1,PSRC1,CHAMP1,CDC6,SLF2,NIPBL,TTK,MIS12,AURKB,NUP62,MAD1L1,KNSTRN,KIF18B,HIRA,ESPL1,ABRAXAS2,CDC27,PHF13,SGO1,KIF14,RIOK2,MAU2,SLX4,LATS1,EME1,KLHL22,CDT1,TRAPPC12,PSMG2,ESCO1,CCNE1,CTCF,PDS5B,CHMP7,RMI1,BUB1B,SMC3,VPS4B,RRS1,DDX11,AGO4,SLF1,ESCO2,SGO2,BUB1,INCENP,FBXW7,DLGAP5,KIFC1,ABRAXAS1,PLK1,NCAPH,DSN1,RAD51C,KIF23,UBE2B,CHMP1B,AKAP8,…
GO:BP	regulation of chromosome organization	GO:0033044	8.64279e-05	4.06335	280	2799	79	18092	USP44,NDC80,ERCC4,ZNF304,TET1,GEN1,KMT2E,WAPL,DNMT3B,CCNB1,CDC6,MPHOSPH8,SLF2,NIPBL,MTF2,TTK,JDP2,AURKB,SETDB2,MAD1L1,SIN3A,PIF1,TERF2,H3-5,ESPL1,CDC27,PAXIP1,PPP1R10,SIRT1,RESF1,RIOK2,RIF1,SLX4,SETMAR,ATF7IP,SETDB1,KLHL22,CDT1,PRKD2,TRAPPC12,PRKD1,PSMG2,MAP2K7,CTCF,BRCA1,GNL3,BUB1B,SPHK2,CHTOP,TNKS2,TASOR,SMAD4,TINF2,PML,DDX11,AUTS2,SART3,SLF1,ZBTB7B,BUB1,ING2,DLGAP5,BCL6,PLK1,NAA40,RNF4,SMARCB1…
GO:BP	regulation of DNA replication	GO:0006275	9.03689e-05	4.04398	112	2799	41	18092	GLI2,BLM,E2F8,BCAR3,ZNF830,RFC4,USP37,E2F7,OBI1,SMARCAL1,ATAD5,WAPL,CDC6,BRCA2,TICRR,DACH1,DBF4,ANKRD17,ORC5,ZBTB38,METTL4,SENP2,RBBP6,CCNA2,DNA2,CDT1,ESCO1,BRPF3,MAP2K4,TIPIN,SMC3,ATF1,ZRANB3,ESCO2,TTF1,BCL6,RAD17,INO80,EGFR,TNFAIP1,KAT7
GO:BP	cell cycle G1/S phase transition	GO:0044843	9.67523e-05	4.01434	314	2799	86	18092	SPDYA,E2F8,BCL2,PRIM1,PIAS1,USP37,EP300,E2F7,BTG2,E2F6,CDC25A,KMT2E,E2F3,NPAT,CCNB1,CNOT2,CDC6,AURKA,RBL1,RIPK1,HINFP,RHOU,DBF4,PTEN,TAF1,GTSE1,E2F4,RFWD3,MEPCE,PLK3,TRIM39,NACC2,ANKRD17,ORC5,MCM10,MDM2,ZNF324,POLE2,LSM11,KIF14,SENP2,ID4,LATS1,RBM38,CCNA2,LATS2,CNOT10,ORC1,CDT1,WEE1,CNOT4,ACVR1B,CCNE1,RPTOR,DDX3X,CDK3,CTDSP1,PIDD1,CDKN3,CDC34,CUL1,PML,POLA2,CDC25C,TCIM,FBXW7,FBXO31,MAP3K11,TNKS1B…
GO:BP	modification-dependent protein catabolic process	GO:0019941	0.000106353	3.97325	664	2799	155	18092	FBXL14,USP2,USP44,RNF111,RNF19A,NHLRC1,KCTD21,CCNF,PIAS1,TRIM13,USP37,KEAP1,FBXL18,FEM1C,YOD1,OTUD7B,N4BP1,CCNB1,KLHL25,AURKA,SPSB2,FEM1A,GID4,TRIM38,RNF122,RFFL,MTM1,AURKB,MAGEF1,PTEN,TAF1,ZNRF3,USP45,RNF216,RNF180,RNF34,TRIM32,RNF19B,PLK3,TRIM39,DTX3L,ANKZF1,USP12,USP42,HERPUD1,MDM2,FBXL3,FZR1,WAC,FBXO38,ZRANB1,CDC27,CLOCK,BAG5,KIF14,FBXO11,SIRT1,BTRC,SENP1,RBBP6,FBXO10,SOCS4,KLHL20,FBXO45,LATS…
GO:BP	internal peptidyl-lysine acetylation	GO:0018393	0.000107951	3.96677	163	2799	53	18092	TAF5,KAT14,KANSL1L,EP300,EPC1,BRCA2,TADA2A,YEATS2,BRD1,ZZZ3,TAF1,MBIP,SETD5,THAP7,SIN3A,NCOA3,TADA1,CLOCK,PAXIP1,SIRT1,PHF20,KAT5,KAT6B,TRIM16,TAF12,BAZ1A,YEATS4,BRPF3,ING5,CTCF,BRCA1,MCM3AP,PYGO2,CREBBP,SPHK2,JADE2,MSL1,SMAD4,IWS1,AUTS2,BRD8,NCOA1,KANSL1,NAA40,MRGBP,SMARCB1,PHF20L1,ATF2,ATG5,SUPT7L,METTL8,KAT7,JADE1
GO:BP	tRNA modification	GO:0006400	0.000111645	3.95216	89	2799	35	18092	PUS10,MOCS3,TRMT12,BCDIN3D,ALKBH8,MTO1,PUS1,METTL1,TRMT1L,LCMT2,NSUN6,TRMT10C,THUMPD3,TRMT13,THUMPD2,NSUN3,PUS3,ADAT2,GTPBP3,THG1L,WDR4,CDK5RAP1,TRMT44,THUMPD1,METTL2B,TRMT61B,MTFMT,QTRT2,TPRKB,CTU1,ELP3,TRMO,TYW3,METTL6,METTL8
GO:BP	DNA-dependent DNA replication	GO:0006261	0.000135763	3.86722	164	2799	53	18092	BLM,FANCM,E2F8,ZNF830,PRIM1,RFC4,E2F7,ETAA1,SMARCAL1,GEN1,ATAD5,POLQ,CDC6,BRCA2,TICRR,DACH1,DBF4,TOPBP1,RFWD3,ORC5,MCM10,METTL4,MGME1,TERF2,MMS22L,POLE2,SENP2,SETMAR,EME1,DNA2,ORC1,CDT1,BAZ1A,CCNE1,TIPIN,CDC34,DNAJA3,POLD3,POLA2,DDX11,GINS1,ZRANB3,RECQL5,THOC1,FAM111A,BCL6,WDHD1,INO80,LRWD1,ORC2,ORC4,TWNK,KAT7
GO:BP	regulation of small GTPase mediated signal transduction	GO:0051056	0.000142841	3.84515	331	2799	89	18092	SYDE2,PRAG1,VAV3,ARHGAP22,SPRY1,ARHGAP25,ARHGAP20,STARD13,FGD4,ARHGEF28,TIAM2,DENND4A,ARHGEF7,RHOBTB2,RHOU,SRGAP1,NUP62,LPAR6,SRGAP3,RASA2,RHOBTB1,SCAI,ARFGEF1,IQSEC1,PLEKHG2,SH2B2,KANK1,RALGAPB,JAK2,DENND4C,EPOR,ARAP2,KIF14,ITPKB,ABL2,NOTCH1,SRGAP2,BNIP2,RAP1GAP2,ARHGAP5,CYTH2,CDC42SE1,SOS1,RHOT1,RALGAPA1,CCDC125,ARHGAP31,ARHGAP42,AKAP13,TRIO,SIPA1L3,ARHGAP12,AUTS2,PIK3CB,MYO9A,SPRY4,ARHGAP23,AR…
GO:BP	protein methylation	GO:0006479	0.000152121	3.81781	191	2799	59	18092	KDM4D,SETD1B,METTL18,ZNF304,ARID4A,TET1,BTG2,KMT2E,DNMT3B,MECOM,WDR5B,SUV39H1,ASH1L,MTF2,BCOR,NSD1,SETD5,SETDB2,VCPKMT,ZNF274,KMT5C,KMT2D,PAXIP1,FBXO11,SIRT1,KDM6A,RIF1,SETMAR,MTHFR,SETDB1,SETD1A,KDM4B,PRMT6,CTCF,BRCA1,PYGO2,CREBBP,SUZ12,CHTOP,PRDM4,SMAD4,KMT2C,N6AMT1,IWS1,AUTS2,ARID4B,EHMT1,ATPSCKMT,RLF,METTL21A,DOT1L,SMARCB1,TET3,PAGR1,NELFA,SNW1,PAXBP1,NSD3,RTF1
GO:BP	protein alkylation	GO:0008213	0.000152121	3.81781	191	2799	59	18092	KDM4D,SETD1B,METTL18,ZNF304,ARID4A,TET1,BTG2,KMT2E,DNMT3B,MECOM,WDR5B,SUV39H1,ASH1L,MTF2,BCOR,NSD1,SETD5,SETDB2,VCPKMT,ZNF274,KMT5C,KMT2D,PAXIP1,FBXO11,SIRT1,KDM6A,RIF1,SETMAR,MTHFR,SETDB1,SETD1A,KDM4B,PRMT6,CTCF,BRCA1,PYGO2,CREBBP,SUZ12,CHTOP,PRDM4,SMAD4,KMT2C,N6AMT1,IWS1,AUTS2,ARID4B,EHMT1,ATPSCKMT,RLF,METTL21A,DOT1L,SMARCB1,TET3,PAGR1,NELFA,SNW1,PAXBP1,NSD3,RTF1
GO:BP	internal protein amino acid acetylation	GO:0006475	0.000170249	3.76892	165	2799	53	18092	TAF5,KAT14,KANSL1L,EP300,EPC1,BRCA2,TADA2A,YEATS2,BRD1,ZZZ3,TAF1,MBIP,SETD5,THAP7,SIN3A,NCOA3,TADA1,CLOCK,PAXIP1,SIRT1,PHF20,KAT5,KAT6B,TRIM16,TAF12,BAZ1A,YEATS4,BRPF3,ING5,CTCF,BRCA1,MCM3AP,PYGO2,CREBBP,SPHK2,JADE2,MSL1,SMAD4,IWS1,AUTS2,BRD8,NCOA1,KANSL1,NAA40,MRGBP,SMARCB1,PHF20L1,ATF2,ATG5,SUPT7L,METTL8,KAT7,JADE1
GO:BP	peptidyl-lysine acetylation	GO:0018394	0.000242983	3.61442	171	2799	54	18092	TAF5,KAT14,KANSL1L,EP300,EPC1,BRCA2,TADA2A,YEATS2,BRD1,ZZZ3,TAF1,MBIP,SETD5,THAP7,SIN3A,NCOA3,TADA1,CLOCK,PAXIP1,SIRT1,PHF20,KAT5,KAT6B,TRIM16,TAF12,BAZ1A,ESCO1,YEATS4,BRPF3,ING5,CTCF,BRCA1,MCM3AP,PYGO2,CREBBP,SPHK2,JADE2,MSL1,SMAD4,IWS1,AUTS2,BRD8,NCOA1,KANSL1,NAA40,MRGBP,SMARCB1,PHF20L1,ATF2,ATG5,SUPT7L,METTL8,KAT7,JADE1
GO:BP	organelle fission	GO:0048285	0.000243473	3.61355	500	2799	122	18092	MAP10,USP44,NDC80,BORA,FANCM,SPDYA,MTFR2,TMCC1,ERCC4,KIF18A,PDGFB,CDCA8,ASPM,GEN1,KIF20B,NDE1,WAPL,CEP85,FBXO43,CCNB1,PSRC1,CHAMP1,CDC6,AURKA,BRCA2,SLF2,NIPBL,TOGARAM1,TTK,MIS12,IL1A,AURKB,MND1,NUP62,MAD1L1,KNSTRN,MYBL1,KIF18B,DNM3,HIRA,FZR1,ANKLE2,ESPL1,ABRAXAS2,MASTL,CEP97,CDC27,PHF13,SGO1,KIF14,CDK13,RIOK2,MAU2,SLX4,RAD51D,EME1,KIF11,KLHL22,KIF2A,CDT1,PHIP,MUL1,PSMG2,CCNE1,CEP192,CTDP1,XIAP,PD…
GO:BP	G1/S transition of mitotic cell cycle	GO:0000082	0.000319993	3.49486	288	2799	79	18092	SPDYA,E2F8,BCL2,PRIM1,PIAS1,USP37,EP300,E2F7,BTG2,E2F6,CDC25A,KMT2E,E2F3,NPAT,CCNB1,CNOT2,CDC6,AURKA,RBL1,RIPK1,HINFP,RHOU,DBF4,PTEN,GTSE1,E2F4,RFWD3,MEPCE,PLK3,NACC2,ANKRD17,ORC5,MCM10,MDM2,ZNF324,POLE2,LSM11,KIF14,SENP2,ID4,LATS1,RBM38,LATS2,CNOT10,ORC1,CDT1,WEE1,CNOT4,ACVR1B,CCNE1,RPTOR,DDX3X,CDK3,CTDSP1,PIDD1,CDKN3,CDC34,CUL1,PML,POLA2,CDC25C,FBXO31,TNKS1BP1,RPS6KB1,CDK14,LSM10,CRLF3,INO80,OR…
GO:BP	negative regulation of mitotic cell cycle	GO:0045930	0.000346234	3.46063	337	2799	89	18092	USP44,NDC80,BLM,E2F8,BCL2,ZNF830,EP300,E2F7,DCLRE1B,BTG2,GEN1,CCNB1,NABP1,CNOT2,CDC6,AURKA,RBL1,TAOK3,RIPK1,TICRR,TTK,AURKB,PTEN,GTSE1,TOPBP1,MAD1L1,E2F4,RFWD3,PLK3,TRIM39,NACC2,MDM2,GAS1,PPP1R10,TAOK1,RBM38,SETMAR,EME1,CNOT10,KLHL22,ORC1,BRINP2,CDT1,WEE1,NLE1,DLG1,CNOT4,PSMG2,MIIP,USP47,PRCC,ANGEL2,BRCA1,CTDSP1,PIDD1,BUB1B,TIPIN,MAGI2,FZD3,CUL1,PML,CDC25C,BCL2L1,E4F1,BUB1,FBXO31,CLSPN,NME6,HMGA2…
GO:BP	positive regulation of biological process	GO:0048518	0.00039807	3.40004	6466	2799	1121	18092	CASS4,EYA1,MEIS1,HSPA1L,ZNF606,RIN2,ZNF43,PROX1,ZNF112,PRAG1,USP2,HAS2,ZNF225,CCR7,TAF5,MAP10,VAV3,GLI2,DSCAM,PDE4B,MBD5,OLIG2,NDC80,TBX15,EPHA4,TNFAIP6,SPRY1,ZNF658,ZNF597,LIPT2,ZNF16,KDM4D,C21ORF91,TUBD1,BORA,PRKCE,CASP8AP2,ZNF175,BLM,PIK3R1,FANCM,SPDYA,PLXNA2,TRPV3,CASZ1,GDF6,ZNF484,MAMSTR,SATB2,PIP4P1,MEOX2,HOXA2,RNF111,FGD4,RNF19A,ELMO1,ZNF224,EIF4ENIF1,E2F8,KDM8,HNF4G,ZNF502,NAV3,HOXD4,NHLR…
GO:BP	regulation of histone modification	GO:0031056	0.000428414	3.36814	156	2799	50	18092	KDM4D,ZNF304,TET1,KMT2E,DNMT3B,CCNB1,NIPBL,MTF2,TADA2A,JDP2,BCOR,NSD1,SETD5,THAP7,SIN3A,ZNF274,PAXIP1,SIRT1,RIF1,MTHFR,KDM4B,PRMT6,KDM5A,PRKD2,PRKD1,CTCF,BRCA1,PYGO2,SPHK2,CHTOP,PARG,UBR5,SMAD4,IWS1,PML,AUTS2,SART3,ZBTB7B,ING2,BCL6,SMARCB1,UBE2B,AKAP8,ATG5,NELFA,SNW1,KAT7,PAXBP1,NSD3,RTF1
GO:BP	DNA damage response, signal transduction by p53 class mediator	GO:0030330	0.000679276	3.16795	111	2799	39	18092	E2F8,TFAP4,EP300,E2F7,BTG2,CCNB1,SPRED3,CNOT2,AURKA,BRCA2,DYRK3,YJU2,MARCHF7,EEF1E1-BLOC1S5,SPRED1,GTSE1,E2F4,PLK3,BCL3,MDM2,PAXIP1,SIRT1,SPRED2,RBM38,KAT5,CNOT10,CNOT4,BRCA1,PIDD1,PML,CDC25C,EEF1E1,USP10,TNKS1BP1,CASP2,MDM4,CNOT1,CDKN1B,CNOT6L
GO:BP	signal transduction in response to DNA damage	GO:0042770	0.000798691	3.09762	137	2799	45	18092	E2F8,TFAP4,EP300,E2F7,BTG2,ATAD5,CCNB1,SPRED3,CNOT2,AURKA,BRCA2,DYRK3,YJU2,MARCHF7,MAPK14,EEF1E1-BLOC1S5,SPRED1,GTSE1,E2F4,PLK3,BCL3,MDM2,FZR1,PAXIP1,SIRT1,SPRED2,RBM38,KAT5,CNOT10,CNOT4,BRCA1,DTL,PIDD1,PML,CDC25C,EEF1E1,USP10,TNKS1BP1,ABRAXAS1,PLK1,CASP2,MDM4,CNOT1,CDKN1B,CNOT6L
GO:BP	protein autoubiquitination	GO:0051865	0.000920443	3.036	76	2799	30	18092	TRIM13,OBI1,SH3RF3,RNF122,TRIM68,MARCHF7,TRAF6,TAF1,RNF19B,NFX1,DTX3L,MDM2,RNF220,TRAF2,SASH1,ITCH,CNOT4,RNF41,BRCA1,LTN1,SH3RF1,JADE2,UHRF1,RNF8,RNF185,RNF4,BFAR,UBE3A,UBE2B,KLHL24
GO:BP	regulation of cellular response to stress	GO:0080135	0.00112638	2.94832	731	2799	163	18092	EYA1,HSPA1L,CCR7,ZNF675,EPHA4,KDM4D,PIK3R1,GDF6,FIGNL2,ERCC4,BCL2,ARID2,TIRAP,CYREN,PIGBOS1,EP300,ETAA1,ATAD5,POLQ,RAD52,NUP153,SH3RF3,EYA2,ZKSCAN3,MECOM,SPRED3,NUP58,AJUBA,MFHAS1,OPRK1,RBL1,NUP42,SKIL,FIGN,TAOK3,SLF2,RIPK1,DYRK3,YJU2,MARCHF7,PPP1R15B,DNAJB1,TRAF6,EEF1E1-BLOC1S5,MAGEF1,PTEN,NUP62,TRAF4,SPRED1,INAVA,TRIM32,RFWD3,TNFRSF19,DUSP10,POLH,NACC2,DTX3L,SHLD2,HERPUD1,MDM2,SLC38A2,DNAJC2,TE…
GO:BP	positive regulation of chromatin organization	GO:1905269	0.00120827	2.91784	109	2799	38	18092	ZNF304,TET1,KMT2E,DNMT3B,CCNB1,MPHOSPH8,NIPBL,MTF2,JDP2,SETDB2,SIN3A,PAXIP1,SIRT1,RESF1,RIF1,ATF7IP,SETDB1,PRKD2,PRKD1,BRCA1,SPHK2,CHTOP,TASOR,SMAD4,PML,AUTS2,SART3,ZBTB7B,ING2,BCL6,SMARCB1,AKAP8,NELFA,SNW1,KAT7,PAXBP1,NSD3,RTF1
GO:BP	double-strand break repair	GO:0006302	0.00127727	2.89372	268	2799	73	18092	EYA1,KDM4D,BLM,FANCM,FIGNL2,ERCC4,ARID2,CYREN,XRCC2,DCLRE1B,SMARCAL1,GEN1,POLQ,RAD52,SETX,NABP1,BRCA2,FIGN,SLF2,NIPBL,MAGEF1,AP5S1,KDM2A,RFWD3,DTX3L,SHLD2,KMT5C,TFIP11,MMS22L,ZBTB7A,PAXIP1,POLM,PARP2,RIF1,SLX4,SETMAR,KAT5,RAD51D,EME1,DNA2,PIAS4,HELQ,DCLRE1C,SMARCAD1,ZFYVE26,BRCA1,RMI1,RNF169,RNF168,UBR5,BARD1,PML,DDX11,RECQL5,AUNIP,SLF1,ESCO2,FIGNL1,PPP4R2,HMGA2,RNF8,TNKS1BP1,ABRAXAS1,RAD51C,SMCH…
GO:BP	regulation of signal transduction by p53 class mediator	GO:1901796	0.00138808	2.85758	184	2799	55	18092	TAF5,BLM,EXO1,BCL2,RFC4,EP300,BANP,ATAD5,SPRED3,TP73,AURKA,TBP,DYRK3,RFFL,YJU2,MARCHF7,MAPK14,EEF1E1-BLOC1S5,AURKB,TAF1,SPRED1,TOPBP1,RNF34,PLK3,MDM2,TOP3A,ATRIP,SIRT1,PHF20,SPRED2,KAT5,DNA2,TAF12,PRMT6,TP53INP1,RHNO1,RPF2,ING5,PAK1IP1,BRCA1,TP53RK,RMI1,BARD1,RRS1,PML,EHMT1,TAF2,EEF1E1,TRIM24,ING2,RAD17,BRIP1,RAD1,MDM4,PRKAG1
GO:BP	response to ionizing radiation	GO:0010212	0.00207621	2.68273	150	2799	47	18092	EYA1,KDM4D,BLM,BCL2,XRCC2,TRIM13,DNMT3B,NABP1,AEN,BRCA2,NIPBL,TICRR,MAPK14,TANK,TOPBP1,RFWD3,CLK2,MDM2,CLOCK,PAXIP1,SIRT1,KAT5,INTS7,DCLRE1C,RHNO1,BRCA1,BAK1,RNF168,IFI16,CASP3,PML,BCL2L1,TLK2,NET1,FIGNL1,HMGA2,RNF8,TNKS1BP1,ABRAXAS1,INO80,INIP,DNMT3A,RAD1,MSH2,USP28,LZIC,TIGAR
GO:BP	tRNA metabolic process	GO:0006399	0.00219064	2.65943	191	2799	56	18092	PARS2,PUS10,ELAC1,MOCS3,TRMT12,BCDIN3D,ALKBH8,EXOSC3,MTO1,PTCD1,PUS1,METTL1,TRMT1L,TSEN2,RPP38,LCMT2,NSUN6,TRMT10C,THUMPD3,TRMT13,THUMPD2,NSUN3,PUS3,ADAT2,GTPBP3,THG1L,WDR4,CDK5RAP1,RARS1,TRMT44,EXOSC2,RPP25L,TP53RK,POP1,AIMP2,THUMPD1,METTL2B,TRMT61B,C2ORF49,MTFMT,QTRT2,TPRKB,EEF1E1,RPUSD4,CTU1,ELP3,RPP40,LSM6,TRMO,HARS2,CPSF4,TYW3,METTL6,POP4,METTL8,GATC
GO:BP	regulation of histone methylation	GO:0031060	0.00320431	2.49427	72	2799	28	18092	KDM4D,ZNF304,TET1,KMT2E,DNMT3B,MTF2,BCOR,NSD1,ZNF274,PAXIP1,SIRT1,RIF1,MTHFR,KDM4B,PRMT6,CTCF,BRCA1,PYGO2,CHTOP,SMAD4,IWS1,AUTS2,SMARCB1,NELFA,SNW1,PAXBP1,NSD3,RTF1
GO:BP	spindle organization	GO:0007051	0.00354222	2.45072	189	2799	55	18092	MAP10,NDC80,BORA,HAUS8,ASPM,CCNB1,PSRC1,AURKA,TOGARAM1,TTK,AURKB,NUP62,KNSTRN,CENPJ,LIMK2,CEP72,TACC2,ESPL1,ABRAXAS2,CEP97,STIL,GPSM2,CEP120,KIF11,KIF2A,KIZ,DLG1,RGS14,HAUS6,CEP192,XIAP,SMC3,TASOR,VPS4B,CLASP1,AUNIP,GOLGA8B,INCENP,DLGAP5,KIFC1,ABRAXAS1,PLK1,CSNK1D,SPAST,KIF23,RNF4,TUBGCP3,CHMP1B,LSM14A,RIPOR2,INO80,NCOR1,SPC25,GOLGA2,RACGAP1
GO:BP	cell cycle G2/M phase transition	GO:0044839	0.00373665	2.42752	280	2799	74	18092	KAT14,NDC80,BORA,BLM,KDM8,HAUS8,CNTRL,ZNF830,CDC25A,ATAD5,NDE1,CCNB1,CDC6,AJUBA,AURKA,TAOK3,TICRR,DYRK3,PHLDA1,AURKB,GTSE1,TOPBP1,SIN3A,PLK3,TRIM39,CENPJ,CEP72,FBXL3,FZR1,MASTL,PAXIP1,KIF14,BTRC,TAOK1,PLK4,LATS1,CCNA2,ORC1,WEE1,HAUS6,MIIP,USP47,CEP76,CEP192,CEP131,BRCA1,DTL,SDCCAG8,CEP57,VPS4B,CCP110,CUL1,CLASP1,CDC25C,TAF2,CEP135,CLSPN,HMGA2,ABRAXAS1,PLK1,RAD17,CSNK1D,RAD51C,CDK14,PCM1,PAFAH1B1,…
GO:BP	cellular protein metabolic process	GO:0044267	0.00375911	2.42491	5225	2799	913	18092	TSSK1B,CASS4,FBXL14,EYA1,HS3ST5,MKRN3,PROX1,LIPT1,PRAG1,USP2,CCR7,TAF5,USP44,ZNF675,PARS2,KAT14,MBD5,MALSU1,INKA2,EPHA4,SPRY1,CHAC1,LIPT2,KDM4D,BORA,PRKCE,ASB7,CASP8AP2,FBXO28,MTRF1,BLM,PIK3R1,SENP8,FANCM,USPL1,SPDYA,COG3,GDF6,SETD1B,RNF111,RNF19A,PDIK1L,MIER3,IREB2,EIF4ENIF1,KDM8,NLK,NHLRC1,KCTD21,WNK3,KANSL1L,CDCA2,UNK,BCAR3,PYM1,CREB1,METTL18,UBOX5,STK17B,BCL2,TBC1D10A,TIRAP,RNF214,PTPN4,CCNF,…
GO:BP	small GTPase mediated signal transduction	GO:0007264	0.00388676	2.41041	520	2799	121	18092	SYDE2,RIN2,PRAG1,VAV3,ARHGAP22,SPRY1,ARHGAP25,ARHGAP20,STARD13,FGD4,ARHGEF28,ELMO1,TIAM2,BCAR3,ZNF304,RREB1,DENND4A,RAB39A,ARHGEF7,RAPGEFL1,RHOBTB2,DOK1,KRIT1,CDC42EP2,MAPK14,RHOU,SRGAP1,NUP62,LPAR6,SRGAP3,RASA2,RHOBTB1,SCAI,ARFGEF1,IQSEC1,PLEKHG2,SH2B2,RTKN,KANK1,HMOX1,RALGAPB,JAK2,GPSM2,DENND4C,EPOR,ARAP2,KIF14,RABIF,CDC42EP3,BRAP,CCNA2,ITPKB,SETDB1,ABL2,RAB39B,NOTCH1,SRGAP2,RGS19,PRKD1,BNIP2,R…
GO:BP	negative regulation of cell cycle process	GO:0010948	0.00441194	2.35537	366	2799	91	18092	USP44,NDC80,BLM,E2F8,BCL2,ZNF830,CCNF,TFAP4,EP300,E2F7,BTG2,GEN1,E2F6,MGA,WAPL,FBXO43,CCNB1,CNOT2,EPC1,CDC6,AURKA,RBL1,TAOK3,RIPK1,TICRR,TTK,AURKB,PTEN,GTSE1,TOPBP1,MAD1L1,E2F4,RFWD3,PLK3,TRIM39,NACC2,MDM2,FZR1,TERF2,ESPL1,PPP1R10,TAOK1,RBM38,SETMAR,CNOT10,KLHL22,ORC1,CDT1,WEE1,CNOT4,PSMG2,MIIP,USP47,PCGF6,BRCA1,CTDSP1,DTL,PIDD1,BUB1B,SUZ12,L3MBTL2,CCP110,CUL1,PML,CDC25C,EHMT1,BUB1,FBXO31,CLSPN,N…
GO:BP	response to UV	GO:0009411	0.00527667	2.27764	150	2799	46	18092	PIK3R1,ERCC4,BCL2,EP300,CDC25A,N4BP1,MAP4K3,BRCA2,AURKB,TAF1,TRIM32,POLH,MC1R,BCL3,REV1,CASP7,MDM2,SIRT1,TP53INP1,SDE2,RHNO1,USP47,MAP2K7,ZBTB1,DTL,CREBBP,TIPIN,BAK1,POLD3,CASP3,PML,ZRANB3,NEDD4,FBXW7,POLK,UVSSA,MSH6,UBE2B,INO80,METTL3,ERCC3,XPC,EGFR,MSH2,USP28,USP1
GO:BP	cellular macromolecule catabolic process	GO:0044265	0.00604296	2.21875	1237	2799	250	18092	FBXL14,USP2,USP44,EPHA4,RNF111,RNF19A,EIF4ENIF1,PNRC2,NHLRC1,KCTD21,PYM1,TIRAP,CCNF,PIAS1,CPEB3,TRIM13,USP37,KEAP1,FBXL18,DFFB,BTG2,SMG9,FEM1C,TUT7,YOD1,OTUD7B,N4BP1,CCNB1,KLHL25,IGF2BP3,CNOT2,AURKA,SPSB2,PUM2,NRDE2,FEM1A,GID4,TRIM38,RNF122,EXOSC3,TNRC6C,DHX34,RIPK1,RFFL,MARCHF7,DCP1B,MAPK14,RSPRY1,MTM1,PUM1,AURKB,MAGEF1,PTEN,ZCCHC8,TAF1,WDR91,ZNRF3,USP45,TNRC6A,RNF216,YTHDF2,PRR5L,RNF180,RNF34,T…
GO:BP	proteolysis involved in cellular protein catabolic process	GO:0051603	0.00609502	2.21502	756	2799	164	18092	FBXL14,USP2,USP44,EPHA4,RNF111,RNF19A,NHLRC1,KCTD21,CCNF,PIAS1,TRIM13,USP37,KEAP1,FBXL18,FEM1C,YOD1,OTUD7B,N4BP1,CCNB1,KLHL25,AURKA,SPSB2,FEM1A,GID4,TRIM38,RNF122,RFFL,MARCHF7,RSPRY1,MTM1,AURKB,MAGEF1,PTEN,TAF1,ZNRF3,USP45,RNF216,RNF180,RNF34,TRIM32,RNF19B,PLK3,TRIM39,DTX3L,ANKZF1,USP12,USP42,HERPUD1,MDM2,FBXL3,FZR1,CLPX,WAC,FBXO38,ZRANB1,CDC27,CLOCK,BAG5,KIF14,FBXO11,SIRT1,BTRC,SENP1,RBBP6,FBXO1…
GO:BP	intracellular receptor signaling pathway	GO:0030522	0.00660202	2.18032	284	2799	74	18092	HNF4G,RORA,EP300,CNOT2,RUNX1,EGLN2,PUM2,GPATCH3,TRIM68,ASXL2,PUM1,TRAF6,TAB1,NR2C2,INAVA,RNF34,DDX58,ANKRD17,NR6A1,ZMIZ1,BIRC3,JAK2,KMT2D,ZBTB7A,CLOCK,SIRT1,IRAK2,RXRA,NR2E1,LATS1,ARID1A,TRERF1,TRIM16,ITCH,AXIN1,THRB,CRY2,TIFA,STRN3,TBX1,XIAP,BRCA1,RARA,UFL1,TMF1,UBR5,NR3C1,PML,PPARD,PPARA,NEDD4,NR2F2,NCOA1,FAM120B,NR2C1,TRIM24,ERBIN,MED1,YWHAH,TAB3,TRIP4,UBE3A,CREM,LSM14A,RNF6,PAGR1,BIRC2,SNW1,C…
GO:BP	cellular component organization or biogenesis	GO:0071840	0.00710027	2.14872	6767	2799	1155	18092	DQX1,CASS4,EYA1,HSPA1L,ELMO3,RUBCNL,PROX1,PRAG1,HAS2,LCA5,DGKG,CCR7,TAF5,MAP10,VAV3,GLI2,USP44,GTF2E1,ARHGAP22,DSCAM,RTP4,KAT14,MALSU1,NDC80,EPHA4,SPRY1,HYLS1,ARHGAP25,ZNF658,NYAP1,KDM4D,C21ORF91,TUBD1,BORA,PRKCE,MTRF1,ZNF501,BLM,PIK3R1,EXO1,FANCM,USPL1,SPDYA,COG3,HJURP,PLXNA2,STARD13,SATB2,PIP4P1,HOXA2,SETD1B,MTFR2,FGD4,RNF19A,ELMO1,MIER3,EIF4ENIF1,FIGNL2,KDM8,TMCC1,NAV3,TIAM2,KCTD21,WNK3,KANSL1…
GO:BP	RNA splicing, via transesterification reactions	GO:0000375	0.00726754	2.13861	365	2799	90	18092	GPATCH1,PCF11,COIL,ZC3H10,RBM5,CSTF1,CWC22,NOVA1,GEMIN6,SETX,CSTF2T,MPHOSPH10,PRPF38B,SNIP1,SFSWAP,TGS1,SNUPN,YJU2,ZCCHC8,WDR33,NSRP1,PPWD1,PRPF4B,DHX35,PDCD7,TIA1,ISY1-RAB43,TFIP11,ESS2,PRPF3,ZBTB7A,CPSF7,CDK13,SMU1,METTL16,RBM41,DDX20,GEMIN4,GEMIN7,PNN,PRPF38A,PRPF4,PRCC,GEMIN8,LSM8,BCAS2,MFAP1,MBNL2,SMNDC1,JMJD6,LSM2,SRSF3,SART3,RBM39,RBM7,RBM15B,GEMIN5,SNRPD1,CPSF3,RAVER2,LSM6,WBP4,RBM4B,CWF1…
GO:BP	transcription by RNA polymerase III	GO:0006383	0.00740267	2.13061	48	2799	21	18092	BRF2,ZNF143,POLR3D,TBP,POLR3C,SNAPC5,NAB2,ZNF345,CHD8,GTF3C2,ZNF76,POLR3F,RPTOR,IVNS1ABP,BRCA1,POLR3G,ICE1,ICE2,POLR1C,POLR3H,GTF3C3
GO:BP	protein acylation	GO:0043543	0.00780572	2.10759	246	2799	66	18092	TAF5,KAT14,KANSL1L,EP300,CEP295,EPC1,BRCA2,TADA2A,YEATS2,BRD1,ZZZ3,TAF1,MBIP,SETD5,THAP7,SIN3A,NMT1,NCOA3,FAM161A,TADA1,CLOCK,PAXIP1,NAT9,SIRT1,PHF20,TAOK1,KAT5,KAT6B,TRIM16,TAF12,BAZ1A,ESCO1,YEATS4,NAA30,BRPF3,DDX3X,ING5,CTCF,NAA25,BRCA1,MCM3AP,PYGO2,CREBBP,SPHK2,JADE2,MSL1,SMAD4,IWS1,AUTS2,BRD8,ESCO2,NCOA1,KANSL1,NAA40,MRGBP,SMARCB1,PHF20L1,ATF2,ZDHHC6,ATG5,NAA16,SUPT7L,METTL8,KAT7,JADE1,GSK3B
GO:BP	microtubule organizing center organization	GO:0031023	0.00790875	2.10189	143	2799	44	18092	NDC80,SASS6,HAUS8,CCNF,PARD6B,XRCC2,CEP295,GEN1,NDE1,CEP85,AURKA,BRCA2,NUP62,TUBE1,E2F4,CEP68,CENPJ,CEP72,KIAA0753,STIL,SGO1,SIRT1,CEP120,PLK4,KIF11,BNIP2,HAUS6,CEP76,CEP192,CEP131,BRCA1,CHORDC1,SDCCAG8,VPS4B,CCP110,ROCK2,CLASP1,CEP135,XPO1,PLK1,PCM1,CHMP1B,PAFAH1B1,GOLGA2
GO:BP	G1 DNA damage checkpoint	GO:0044783	0.00799611	2.09712	67	2799	26	18092	E2F8,EP300,E2F7,BTG2,CCNB1,CNOT2,AURKA,GTSE1,E2F4,RFWD3,PLK3,MDM2,WAC,RBM38,CNOT10,CNOT4,PIDD1,PML,CDC25C,FBXO31,TNKS1BP1,CASP2,MDM4,CNOT1,CDKN1B,CNOT6L
GO:BP	signal transduction involved in DNA damage checkpoint	GO:0072422	0.00829182	2.08135	75	2799	28	18092	E2F8,EP300,E2F7,BTG2,CCNB1,CNOT2,AURKA,GTSE1,E2F4,PLK3,MDM2,FZR1,RBM38,CNOT10,CNOT4,BRCA1,DTL,PIDD1,PML,CDC25C,TNKS1BP1,ABRAXAS1,PLK1,CASP2,MDM4,CNOT1,CDKN1B,CNOT6L
GO:BP	signal transduction involved in DNA integrity checkpoint	GO:0072401	0.00829182	2.08135	75	2799	28	18092	E2F8,EP300,E2F7,BTG2,CCNB1,CNOT2,AURKA,GTSE1,E2F4,PLK3,MDM2,FZR1,RBM38,CNOT10,CNOT4,BRCA1,DTL,PIDD1,PML,CDC25C,TNKS1BP1,ABRAXAS1,PLK1,CASP2,MDM4,CNOT1,CDKN1B,CNOT6L
GO:BP	RNA splicing, via transesterification reactions with bulged adenosine as nucleophile	GO:0000377	0.00935522	2.02895	362	2799	89	18092	GPATCH1,PCF11,COIL,ZC3H10,RBM5,CSTF1,CWC22,NOVA1,GEMIN6,SETX,CSTF2T,PRPF38B,SNIP1,SFSWAP,TGS1,SNUPN,YJU2,ZCCHC8,WDR33,NSRP1,PPWD1,PRPF4B,DHX35,PDCD7,TIA1,ISY1-RAB43,TFIP11,ESS2,PRPF3,ZBTB7A,CPSF7,CDK13,SMU1,METTL16,RBM41,DDX20,GEMIN4,GEMIN7,PNN,PRPF38A,PRPF4,PRCC,GEMIN8,LSM8,BCAS2,MFAP1,MBNL2,SMNDC1,JMJD6,LSM2,SRSF3,SART3,RBM39,RBM7,RBM15B,GEMIN5,SNRPD1,CPSF3,RAVER2,LSM6,WBP4,RBM4B,CWF19L1,CWC27,…
GO:BP	mRNA splicing, via spliceosome	GO:0000398	0.00935522	2.02895	362	2799	89	18092	GPATCH1,PCF11,COIL,ZC3H10,RBM5,CSTF1,CWC22,NOVA1,GEMIN6,SETX,CSTF2T,PRPF38B,SNIP1,SFSWAP,TGS1,SNUPN,YJU2,ZCCHC8,WDR33,NSRP1,PPWD1,PRPF4B,DHX35,PDCD7,TIA1,ISY1-RAB43,TFIP11,ESS2,PRPF3,ZBTB7A,CPSF7,CDK13,SMU1,METTL16,RBM41,DDX20,GEMIN4,GEMIN7,PNN,PRPF38A,PRPF4,PRCC,GEMIN8,LSM8,BCAS2,MFAP1,MBNL2,SMNDC1,JMJD6,LSM2,SRSF3,SART3,RBM39,RBM7,RBM15B,GEMIN5,SNRPD1,CPSF3,RAVER2,LSM6,WBP4,RBM4B,CWF19L1,CWC27,…
GO:BP	signal transduction involved in cell cycle checkpoint	GO:0072395	0.0112044	1.95061	76	2799	28	18092	E2F8,EP300,E2F7,BTG2,CCNB1,CNOT2,AURKA,GTSE1,E2F4,PLK3,MDM2,FZR1,RBM38,CNOT10,CNOT4,BRCA1,DTL,PIDD1,PML,CDC25C,TNKS1BP1,ABRAXAS1,PLK1,CASP2,MDM4,CNOT1,CDKN1B,CNOT6L
GO:BP	regulation of DNA repair	GO:0006282	0.011849	1.92632	136	2799	42	18092	EYA1,KDM4D,FIGNL2,ARID2,CYREN,POLQ,RAD52,EYA2,FIGN,SLF2,MAGEF1,POLH,DTX3L,SHLD2,TERF2,KMT5C,TFIP11,SIRT1,RIF1,SETMAR,BRCA1,RNF169,RNF168,PARG,UBR5,PML,DDX11,RECQL5,AUNIP,SLF1,FIGNL1,PPP4R2,HMGA2,RNF8,ABRAXAS1,SMCHD1,UBE2V2,EGFR,KAT7,SPIRE1,TIGAR,USP1
GO:BP	centrosome cycle	GO:0007098	0.0130592	1.88408	132	2799	41	18092	NDC80,SASS6,HAUS8,CCNF,PARD6B,XRCC2,CEP295,GEN1,NDE1,CEP85,AURKA,BRCA2,NUP62,TUBE1,CEP68,CENPJ,CEP72,KIAA0753,STIL,SGO1,SIRT1,CEP120,PLK4,KIF11,BNIP2,HAUS6,CEP76,CEP192,CEP131,BRCA1,CHORDC1,SDCCAG8,VPS4B,CCP110,ROCK2,CEP135,XPO1,PLK1,PCM1,CHMP1B,GOLGA2
GO:BP	histone H3-K4 methylation	GO:0051568	0.0143446	1.84331	61	2799	24	18092	SETD1B,ARID4A,KMT2E,DNMT3B,WDR5B,ASH1L,BCOR,KMT2D,PAXIP1,KDM6A,SETMAR,SETD1A,PRMT6,BRCA1,PYGO2,SMAD4,KMT2C,AUTS2,RLF,TET3,PAGR1,NELFA,SNW1,RTF1
GO:BP	histone H3-K9 methylation	GO:0051567	0.0150222	1.82327	39	2799	18	18092	KDM4D,ZNF304,ARID4A,DNMT3B,MECOM,SUV39H1,ASH1L,SETD5,SETDB2,ZNF274,SIRT1,RIF1,SETDB1,KDM4B,BRCA1,ARID4B,EHMT1,SMARCB1
GO:BP	proteasome-mediated ubiquitin-dependent protein catabolic process	GO:0043161	0.0179285	1.74646	435	2799	102	18092	FBXL14,USP44,RNF19A,NHLRC1,CCNF,PIAS1,TRIM13,KEAP1,FBXL18,YOD1,N4BP1,CCNB1,AURKA,SPSB2,GID4,TRIM38,RNF122,RFFL,MTM1,AURKB,TAF1,RNF216,RNF180,RNF34,RNF19B,PLK3,TRIM39,ANKZF1,HERPUD1,MDM2,FBXL3,FZR1,WAC,FBXO38,CDC27,CLOCK,BAG5,KIF14,SIRT1,BTRC,SENP1,SOCS4,KLHL20,FBXO45,KAT5,WWP1,KLHL22,ITCH,DNAJB12,UBE2J2,TOPORS,FAM122A,DNAJB14,FBXL4,RMND5B,CRBN,LTN1,DNAJB9,SMURF2,BUB1B,UFL1,ZYG11B,CDC34,UBR2,TRIB2…
GO:BP	regulation of transcription by RNA polymerase III	GO:0006359	0.0183755	1.73576	23	2799	13	18092	BRF2,ZNF143,POLR3C,NAB2,ZNF345,CHD8,ZNF76,POLR3F,RPTOR,BRCA1,POLR3G,ICE1,ICE2
GO:BP	DNA damage response, signal transduction by p53 class mediator resulting in cell cycle arrest	GO:0006977	0.0191679	1.71743	58	2799	23	18092	E2F8,EP300,E2F7,BTG2,CCNB1,CNOT2,AURKA,GTSE1,E2F4,PLK3,MDM2,RBM38,CNOT10,CNOT4,PIDD1,PML,CDC25C,TNKS1BP1,CASP2,MDM4,CNOT1,CDKN1B,CNOT6L
GO:BP	mitotic G1 DNA damage checkpoint	GO:0031571	0.0204459	1.68939	66	2799	25	18092	E2F8,EP300,E2F7,BTG2,CCNB1,CNOT2,AURKA,GTSE1,E2F4,RFWD3,PLK3,MDM2,RBM38,CNOT10,CNOT4,PIDD1,PML,CDC25C,FBXO31,TNKS1BP1,CASP2,MDM4,CNOT1,CDKN1B,CNOT6L
GO:BP	intracellular signal transduction involved in G1 DNA damage checkpoint	GO:1902400	0.0268421	1.57118	59	2799	23	18092	E2F8,EP300,E2F7,BTG2,CCNB1,CNOT2,AURKA,GTSE1,E2F4,PLK3,MDM2,RBM38,CNOT10,CNOT4,PIDD1,PML,CDC25C,TNKS1BP1,CASP2,MDM4,CNOT1,CDKN1B,CNOT6L
GO:BP	histone H3 acetylation	GO:0043966	0.0268421	1.57118	59	2799	23	18092	TAF5,KAT14,BRCA2,YEATS2,BRD1,MBIP,SIN3A,TADA1,SIRT1,KAT6B,TRIM16,TAF12,BRPF3,ING5,BRCA1,MCM3AP,SPHK2,JADE2,SMAD4,SMARCB1,SUPT7L,KAT7,JADE1
GO:BP	signal transduction involved in mitotic G1 DNA damage checkpoint	GO:0072431	0.0268421	1.57118	59	2799	23	18092	E2F8,EP300,E2F7,BTG2,CCNB1,CNOT2,AURKA,GTSE1,E2F4,PLK3,MDM2,RBM38,CNOT10,CNOT4,PIDD1,PML,CDC25C,TNKS1BP1,CASP2,MDM4,CNOT1,CDKN1B,CNOT6L
GO:BP	mitotic G1/S transition checkpoint	GO:0044819	0.0278565	1.55507	67	2799	25	18092	E2F8,EP300,E2F7,BTG2,CCNB1,CNOT2,AURKA,GTSE1,E2F4,RFWD3,PLK3,MDM2,RBM38,CNOT10,CNOT4,PIDD1,PML,CDC25C,FBXO31,TNKS1BP1,CASP2,MDM4,CNOT1,CDKN1B,CNOT6L
GO:BP	regulation of neuron differentiation	GO:0045664	0.0279711	1.55329	206	2799	56	18092	EYA1,MEIS1,PROX1,GLI2,OLIG2,CASZ1,GDF6,HOXA2,EIF4ENIF1,S1PR5,BCL2,MAP3K13,ASPM,HOXD3,DNMT3B,TP73,DMD,BCL11A,ISL2,PTEN,SIN3A,TRIM32,ZFHX2,MYCL,HMG20A,KCTD11,TGIF2,ID4,DIXDC1,NR2E1,CDK5RAP1,NOTCH1,BRINP2,BNIP2,THRB,MEF2C,CTDSP1,ZFHX3,RARA,MOSMO,GLI3,NCOA1,DKK1,TCF4,ARHGEF2,MED1,BCL6,YWHAH,CSNK1D,NEPRO,CDON,ETV5,REST,IRX3,GSK3B,YWHAG
GO:BP	negative regulation of mitotic cell cycle phase transition	GO:1901991	0.0285208	1.54484	255	2799	66	18092	USP44,NDC80,BLM,E2F8,BCL2,ZNF830,EP300,E2F7,BTG2,GEN1,CCNB1,CNOT2,CDC6,AURKA,RBL1,TAOK3,RIPK1,TICRR,TTK,AURKB,PTEN,GTSE1,TOPBP1,MAD1L1,E2F4,RFWD3,PLK3,TRIM39,NACC2,MDM2,TAOK1,RBM38,CNOT10,KLHL22,ORC1,CDT1,WEE1,CNOT4,PSMG2,MIIP,USP47,BRCA1,CTDSP1,PIDD1,BUB1B,CUL1,PML,CDC25C,BUB1,FBXO31,CLSPN,HMGA2,TNKS1BP1,PLK1,RAD17,PINX1,PSMD5,PCID2,CASP2,PSMD6,MDM4,PSMC6,CNOT1,JADE1,CDKN1B,CNOT6L
GO:BP	nucleic acid phosphodiester bond hydrolysis	GO:0090305	0.0316923	1.49905	311	2799	77	18092	EXO1,FANCM,KHNYN,PNRC2,ERCC4,PCF11,RFC4,ELAC1,DFFB,DCLRE1B,GEN1,ATAD5,POLQ,CSTF2T,CNOT2,AEN,EXOSC3,DCP1B,APEX2,ASTE1,UTP23,TSEN2,PGBD5,ZC3H12C,RPP38,PPP1R8,MGME1,ISG20L2,DCP1A,PELO,GTF2H1,ATRIP,CPSF7,EXOSC4,SETMAR,ERI2,TOE1,EME1,DNA2,EXOSC2,DCLRE1C,TUT1,ANGEL2,N4BP2,AGO3,RNASEL,REXO4,REXO1,POP1,ZNRD1,POLD3,KRI1,PMS2,ABT1,RRS1,CASP3,EDC3,ZRANB3,DROSHA,RRP36,CPSF3,RPP40,POLK,NOL9,NMNAT1,DICER1,PDE1…
GO:BP	positive regulation of centriole replication	GO:0046601	0.0359208	1.44465	6	2799	6	18092	CEP295,NUP62,CENPJ,CEP120,PLK4,VPS4B
GO:BP	cellular protein catabolic process	GO:0044257	0.0369609	1.43226	818	2799	171	18092	FBXL14,USP2,USP44,EPHA4,RNF111,RNF19A,NHLRC1,KCTD21,CCNF,PIAS1,TRIM13,USP37,KEAP1,FBXL18,FEM1C,YOD1,OTUD7B,N4BP1,CCNB1,KLHL25,AURKA,SPSB2,FEM1A,GID4,TRIM38,RNF122,RIPK1,RFFL,MARCHF7,RSPRY1,MTM1,AURKB,MAGEF1,PTEN,TAF1,WDR91,ZNRF3,USP45,RNF216,RNF180,RNF34,TRIM32,RNF19B,PLK3,TRIM39,DTX3L,ANKZF1,USP12,USP42,HERPUD1,MDM2,FBXL3,FZR1,CLPX,WAC,FBXO38,ZRANB1,CDC27,CLOCK,BAG5,KIF14,FBXO11,SIRT1,BTRC,SENP1…
GO:BP	regulation of protein modification by small protein conjugation or removal	GO:1903320	0.0370723	1.43095	247	2799	64	18092	USP44,PRKCE,FANCM,RNF111,NHLRC1,PIAS1,HDAC4,N4BP1,MARCHF7,TRAF6,PHF23,PTEN,TANK,TAF1,INAVA,RNF180,DTX3L,HERPUD1,BCL10,FZR1,HMG20A,ZMIZ1,BIRC3,MASTL,PAXIP1,BAG5,SENP2,BTRC,PIAS4,MYCBP2,SASH1,ITCH,MUL1,AXIN1,TOPORS,DDX3X,IVNS1ABP,XIAP,BRCA1,GNL3,DCUN1D4,UFL1,DNAJA3,UBR5,AIMP2,SART3,GCLC,PRR7,FBXW7,PLAA,PRICKLE1,TRIM44,PLK1,RNF4,NXN,UBE3A,CHFR,DCUN1D5,MALT1,PINX1,DCUN1D1,ATG5,BIRC2,GOLGA2
GO:BP	peptidyl-amino acid modification	GO:0018193	0.0372882	1.42843	1313	2799	258	18092	TSSK1B,CASS4,EYA1,LIPT1,TAF5,KAT14,EPHA4,LIPT2,KDM4D,PRKCE,USPL1,SETD1B,NLK,WNK3,KANSL1L,BCAR3,METTL18,BCL2,PIAS1,HDAC4,PDGFB,ZNF304,MAP3K13,EP300,ARID4A,FNIP1,KMT2E,NUP153,DNMT3B,CLK4,DYRK1B,MECOM,CCNB1,SPRED3,EPC1,TNFRSF1A,EGLN2,NUP58,AURKA,WDR5B,DMD,CSNK1G1,NUP42,BRCA2,SUV39H1,RIPK1,KIAA1586,RICTOR,BCL11A,ASH1L,ADORA1,MTF2,DYRK3,TADA2A,TTK,YEATS2,BRD1,MAPK14,ZZZ3,BCOR,CBLB,NSD1,SH3BP5L,AURKB,P…
GO:BP	steroid hormone mediated signaling pathway	GO:0043401	0.0389469	1.40953	142	2799	42	18092	EP300,CNOT2,RUNX1,EGLN2,TRIM68,PAQR7,ZMIZ1,JAK2,KMT2D,ZBTB7A,CLOCK,SIRT1,RXRA,NR2E1,LATS1,ARID1A,TRERF1,AXIN1,CRY2,STRN3,CREBRF,BRCA1,UFL1,TMF1,UBR5,NR3C1,PPARD,PPARA,AKAP13,NEDD4,NR2C1,PGRMC2,MED1,YWHAH,TRIP4,UBE3A,RNF6,PAGR1,NCOR1,SAFB2,CNOT1,DDX17
GO:BP	positive regulation of chromosome organization	GO:2001252	0.0395452	1.40291	170	2799	48	18092	ZNF304,TET1,KMT2E,DNMT3B,CCNB1,MPHOSPH8,SLF2,NIPBL,MTF2,JDP2,AURKB,SETDB2,SIN3A,PAXIP1,PPP1R10,SIRT1,RESF1,RIF1,SLX4,ATF7IP,SETDB1,CDT1,PRKD2,PRKD1,MAP2K7,BRCA1,GNL3,SPHK2,CHTOP,TNKS2,TASOR,SMAD4,PML,DDX11,AUTS2,SART3,SLF1,ZBTB7B,ING2,BCL6,SMARCB1,AKAP8,NELFA,SNW1,KAT7,PAXBP1,NSD3,RTF1
GO:BP	nucleocytoplasmic transport	GO:0006913	0.0440834	1.35573	360	2799	86	18092	PIK3R1,EIF4ENIF1,NUP153,GEMIN6,E2F3,NUP58,BACH2,NRDE2,NUP42,SNUPN,MAPK14,CBLB,WDR33,NUP62,GTSE1,RANBP6,MDM2,DUSP16,JAK2,UPF2,PPP1R10,RIOK2,DDX20,GEMIN4,GEMIN7,NUP155,TCF7L2,PRKD1,ZC3H11A,RGS14,FAM53B,GEMIN8,CRY2,NUP85,MCM3AP,NUP37,POM121,NUP50,CHTOP,GLI3,TSC1,UBR5,RAB23,BARD1,CCHCR1,IWS1,RRS1,PML,SRSF3,AKAP13,NEDD4,THOC1,NUP214,RBM15B,ANKRD54,XPO1,GEMIN5,SNRPD1,MED1,CPSF3,PRICKLE1,RANBP2,MAVS,ATX…
GO:BP	chordate embryonic development	GO:0043009	0.0449886	1.3469	671	2799	144	18092	EYA1,PROX1,GLI2,TBX15,PLXNA2,SATB2,MEOX2,HOXA2,E2F8,HOXD4,GSC,UNK,ZNF830,GORAB,XRCC2,PDGFB,KEAP1,EP300,E2F7,TAF8,ZFP14,TET1,SMG9,KIF20B,LFNG,HOXD3,BPTF,OTUD7B,NPAT,CCNB1,CNOT2,OSR1,MBTD1,BRCA2,SKIL,NIPBL,WDR60,ZNF568,HINFP,CHD7,PTPRR,SLC25A34,BCOR,NKD1,TRAF6,TAB1,FOXF1,LPAR6,SIN3A,NSRP1,TTLL4,RUNX2,EMG1,SALL2,NMT1,DHX35,CHD8,BCL10,ZMIZ1,LRP6,SHROOM3,LMO4,PELO,CIR1,STIL,RUNDC1,SENP2,RBBP6,TULP3,RX…
GO:BP	positive regulation of protein modification by small protein conjugation or removal	GO:1903322	0.0469962	1.32794	143	2799	42	18092	FANCM,RNF111,NHLRC1,PIAS1,HDAC4,MARCHF7,TRAF6,PHF23,PTEN,TANK,INAVA,RNF180,BCL10,FZR1,BIRC3,MASTL,PAXIP1,SENP2,BTRC,PIAS4,MYCBP2,MUL1,AXIN1,TOPORS,DDX3X,XIAP,BRCA1,GNL3,DCUN1D4,DNAJA3,AIMP2,SART3,FBXW7,PRICKLE1,PLK1,UBE3A,CHFR,DCUN1D5,MALT1,DCUN1D1,BIRC2,GOLGA2
GO:BP	intrinsic apoptotic signaling pathway in response to DNA damage	GO:0008630	0.0476934	1.32154	107	2799	34	18092	PIK3R1,BCL2,EP300,ATAD5,TP73,TNFRSF1A,AEN,BRCA2,SKIL,MARCHF7,TRIM32,NACC2,BCL3,HMOX1,SIRT1,MCL1,PIAS4,TOPORS,USP47,BRCA1,BAK1,IFI16,FNIP2,PML,PHLDA3,BCL2L1,DDIT4,ING2,MSH6,TNFRSF1B,SNW1,CASP2,MSH2,USP28
GO:BP	microtubule cytoskeleton organization	GO:0000226	0.0480059	1.31871	617	2799	134	18092	MAP10,NDC80,SPRY1,TUBD1,BORA,RNF19A,FIGNL2,NAV3,SASS6,HAUS8,CCNF,PARD6B,KIF18A,XRCC2,CENPA,PHLDB2,CEP295,ASPM,GEN1,NDE1,CEP85,CCNB1,PSRC1,AURKA,BRCA2,PEX14,FIGN,CEP350,TOGARAM1,DNAAF2,TTK,AURKB,NUP62,TUBE1,PRUNE1,TTLL4,E2F4,CEP19,CEP68,TTBK2,PLK3,KNSTRN,SKA1,CENPJ,LIMK2,KIF18B,CEP72,CCDC66,KIAA0753,BICD1,TACC2,ESPL1,ABRAXAS2,CEP97,STIL,SGO1,GPSM2,SIRT1,CEP120,TAOK1,DIXDC1,MTCL1,PLK4,KIF11,ATXN7,M…
GO:BP	negative regulation of cell cycle phase transition	GO:1901988	0.0487192	1.3123	274	2799	69	18092	USP44,NDC80,BLM,E2F8,BCL2,ZNF830,EP300,E2F7,BTG2,GEN1,CCNB1,CNOT2,CDC6,AURKA,RBL1,TAOK3,RIPK1,TICRR,TTK,AURKB,PTEN,GTSE1,TOPBP1,MAD1L1,E2F4,RFWD3,PLK3,TRIM39,NACC2,MDM2,FZR1,TAOK1,RBM38,CNOT10,KLHL22,ORC1,CDT1,WEE1,CNOT4,PSMG2,MIIP,USP47,BRCA1,CTDSP1,DTL,PIDD1,BUB1B,CUL1,PML,CDC25C,BUB1,FBXO31,CLSPN,HMGA2,TNKS1BP1,ABRAXAS1,PLK1,RAD17,PINX1,PSMD5,PCID2,CASP2,PSMD6,MDM4,PSMC6,CNOT1,JADE1,CDKN1B,CNO…
GO:BP	centrosome duplication	GO:0051298	0.0491316	1.30864	73	2799	26	18092	NDC80,SASS6,CCNF,CEP295,GEN1,NDE1,BRCA2,NUP62,CENPJ,CEP72,KIAA0753,STIL,SIRT1,CEP120,PLK4,CEP76,CEP192,CEP131,BRCA1,CHORDC1,VPS4B,CCP110,ROCK2,CEP135,XPO1,CHMP1B
GO:CC	nucleus	GO:0005634	3.49422e-208	207.457	7565	2900	1916	18963	TSSK1B,DQX1,ZFP69,EYA1,ZNF253,MEIS1,ZNF835,RIBC2,ZNF823,ZNF100,HSPA1L,ZNF790,ZNF606,ZBED8,ZNF43,C2ORF42,PROX1,ZNF660,ZNF624,ZNF112,PLPP7,PRAG1,USP2,ZNF225,ZNF730,TAF5,ZNF486,ZNF416,GLI2,USP44,ZNF675,GTF2E1,ARHGAP22,ZSCAN22,KAT14,ZNF200,TCEANC,PDE4B,MBD5,OLIG2,ZNF19,NDC80,ZNF273,INKA2,ZNF329,TRAPPC2B,TBX15,ZNF564,SPRY1,ZNF583,ZNF283,ZNF778,HYLS1,ZNF658,ZNF93,ZNF597,ZMAT4,ZNF16,KAZN,KDM4D,ZNF546,TU…
GO:CC	intracellular anatomical structure	GO:0005622	1.8096e-146	145.742	14764	2900	2734	18963	TSSK1B,DQX1,CASS4,ZFP69,FBXL14,EYA1,SYDE2,ZNF253,HS3ST5,MEIS1,SGSM1,ZNF835,RIBC2,ZNF823,ZNF100,HSPA1L,ZNF790,ZNF606,ELMO3,RIN2,ZBED8,ZNF43,RUBCNL,C2ORF42,PROX1,ZNF660,LIPT1,ZNF624,ZNF112,PLPP7,PRAG1,USP2,HAS2,ZNF225,LCA5,ZNF730,DGKG,CCR7,TAF5,ZNF486,ZNF416,MAP10,VAV3,GLI2,USP44,ZNF675,HS3ST1,GTF2E1,ARHGAP22,PARS2,ZSCAN22,RTP4,KAT14,ZNF200,TCEANC,PDE4B,MBD5,MALSU1,OLIG2,ZNF19,NDC80,FAM72D,ZNF273,I…
GO:CC	intracellular membrane-bounded organelle	GO:0043231	3.34386e-132	131.476	11250	2900	2300	18963	TSSK1B,DQX1,ZFP69,EYA1,ZNF253,HS3ST5,MEIS1,SGSM1,ZNF835,RIBC2,ZNF823,ZNF100,HSPA1L,ZNF790,ZNF606,ZBED8,ZNF43,RUBCNL,C2ORF42,PROX1,ZNF660,LIPT1,ZNF624,ZNF112,PLPP7,PRAG1,USP2,ZNF225,ZNF730,CCR7,TAF5,ZNF486,ZNF416,GLI2,USP44,ZNF675,HS3ST1,GTF2E1,ARHGAP22,PARS2,ZSCAN22,KAT14,ZNF200,TCEANC,PDE4B,MBD5,MALSU1,OLIG2,ZNF19,NDC80,FAM72D,ZNF273,INKA2,ZNF329,TRAPPC2B,TBX15,EPHA4,ZNF564,TMCC3,SPRY1,ZNF583,CH…
GO:CC	intracellular organelle	GO:0043229	6.8989e-128	127.161	12431	2900	2443	18963	TSSK1B,DQX1,CASS4,ZFP69,EYA1,ZNF253,HS3ST5,MEIS1,SGSM1,ZNF835,RIBC2,ZNF823,ZNF100,HSPA1L,ZNF790,ZNF606,ZBED8,ZNF43,RUBCNL,C2ORF42,PROX1,ZNF660,LIPT1,ZNF624,ZNF112,PLPP7,PRAG1,USP2,ZNF225,LCA5,ZNF730,DGKG,CCR7,TAF5,ZNF486,ZNF416,MAP10,GLI2,USP44,ZNF675,HS3ST1,GTF2E1,ARHGAP22,PARS2,ZSCAN22,KAT14,ZNF200,TCEANC,PDE4B,MBD5,MALSU1,OLIG2,ZNF19,NDC80,FAM72D,ZNF273,INKA2,ZNF329,TRAPPC2B,TBX15,EPHA4,ZNF564…
GO:CC	nuclear lumen	GO:0031981	1.12369e-113	112.949	4343	2900	1167	18963	EYA1,HSPA1L,ZNF606,ZBED8,C2ORF42,USP2,TAF5,GLI2,USP44,GTF2E1,KAT14,MBD5,NDC80,INKA2,TRAPPC2B,SPRY1,ZNF16,KAZN,KDM4D,TUBD1,ZNF175,ZNF501,BLM,EXO1,FANCM,USPL1,ZSCAN26,SPDYA,HJURP,CASZ1,SATB2,PIP4P1,MEOX2,HOXA2,SETD1B,RBAK,RNF111,PDIK1L,ZNF224,MIER3,EIF4ENIF1,E2F8,KDM8,NLK,HNF4G,ARL4A,PNRC2,ZNF217,HOXD4,HOMEZ,KANSL1L,CDCA2,ZNF45,ERCC4,PYM1,PCF11,CREB1,ZNF572,ZBTB6,UBOX5,ZNF609,ZNF480,BCL2,NUFIP2,ARI…
GO:CC	nucleoplasm	GO:0005654	1.28241e-110	109.892	3991	2900	1094	18963	EYA1,HSPA1L,ZNF606,ZBED8,C2ORF42,USP2,TAF5,GLI2,USP44,GTF2E1,KAT14,MBD5,NDC80,INKA2,TRAPPC2B,SPRY1,ZNF16,KAZN,KDM4D,TUBD1,ZNF175,BLM,EXO1,FANCM,USPL1,ZSCAN26,SPDYA,HJURP,CASZ1,SATB2,PIP4P1,MEOX2,HOXA2,SETD1B,RBAK,RNF111,PDIK1L,ZNF224,MIER3,EIF4ENIF1,E2F8,KDM8,NLK,HNF4G,ARL4A,PNRC2,ZNF217,HOXD4,HOMEZ,KANSL1L,CDCA2,ZNF45,ERCC4,PYM1,PCF11,CREB1,ZNF572,ZBTB6,UBOX5,ZNF609,ZNF480,BCL2,NUFIP2,ARID2,ZNF8…
GO:CC	organelle	GO:0043226	1.88921e-78	77.7237	13974	2900	2528	18963	TSSK1B,DQX1,CASS4,ZFP69,EYA1,ZNF253,HS3ST5,MEIS1,SGSM1,ZNF835,RIBC2,ZNF823,ZNF100,HSPA1L,ZNF790,ZNF606,ZBED8,ZNF43,RUBCNL,C2ORF42,PROX1,ZNF660,LIPT1,ZNF624,ZNF112,PLPP7,PRAG1,USP2,HAS2,ZNF225,LCA5,ZNF730,DGKG,CCR7,TAF5,ZNF486,ZNF416,MAP10,GLI2,USP44,ZNF675,HS3ST1,GTF2E1,ARHGAP22,PARS2,ZSCAN22,KAT14,ZNF200,TCEANC,PDE4B,MBD5,MALSU1,OLIG2,ZNF19,NDC80,FAM72D,ZNF273,INKA2,ZNF329,TRAPPC2B,TBX15,EPHA4,T…
GO:CC	membrane-bounded organelle	GO:0043227	6.59043e-78	77.1811	12836	2900	2384	18963	TSSK1B,DQX1,ZFP69,EYA1,ZNF253,HS3ST5,MEIS1,SGSM1,ZNF835,RIBC2,ZNF823,ZNF100,HSPA1L,ZNF790,ZNF606,ZBED8,ZNF43,RUBCNL,C2ORF42,PROX1,ZNF660,LIPT1,ZNF624,ZNF112,PLPP7,PRAG1,USP2,HAS2,ZNF225,ZNF730,CCR7,TAF5,ZNF486,ZNF416,GLI2,USP44,ZNF675,HS3ST1,GTF2E1,ARHGAP22,PARS2,ZSCAN22,KAT14,ZNF200,TCEANC,PDE4B,MBD5,MALSU1,OLIG2,ZNF19,NDC80,FAM72D,ZNF273,INKA2,ZNF329,TRAPPC2B,TBX15,EPHA4,TNFAIP6,ZNF564,TMCC3,SP…
GO:CC	intracellular organelle lumen	GO:0070013	1.68303e-75	74.7739	5304	2900	1241	18963	EYA1,HSPA1L,ZNF606,ZBED8,C2ORF42,LIPT1,USP2,TAF5,GLI2,USP44,HS3ST1,GTF2E1,PARS2,KAT14,MBD5,MALSU1,NDC80,INKA2,TRAPPC2B,SPRY1,LIPT2,ZNF16,KAZN,KDM4D,TUBD1,ZNF175,ZNF501,BLM,EXO1,FANCM,USPL1,ZSCAN26,SPDYA,HJURP,CASZ1,SATB2,PIP4P1,MEOX2,HOXA2,SETD1B,RBAK,RNF111,PDIK1L,ZNF224,MIER3,EIF4ENIF1,E2F8,KDM8,NLK,HNF4G,ARL4A,PNRC2,ZNF217,HOXD4,HOMEZ,KANSL1L,CDCA2,ZNF45,ERCC4,PYM1,PCF11,CREB1,ZNF572,ZBTB6,UBO…
GO:CC	membrane-enclosed lumen	GO:0031974	9.97961e-68	67.0009	5468	2900	1246	18963	EYA1,HSPA1L,ZNF606,ZBED8,C2ORF42,LIPT1,USP2,TAF5,GLI2,USP44,HS3ST1,GTF2E1,PARS2,KAT14,MBD5,MALSU1,NDC80,INKA2,TRAPPC2B,TNFAIP6,SPRY1,LIPT2,ZNF16,KAZN,KDM4D,TUBD1,ZNF175,ZNF501,BLM,EXO1,FANCM,USPL1,ZSCAN26,SPDYA,HJURP,CASZ1,SATB2,PIP4P1,MEOX2,HOXA2,SETD1B,RBAK,RNF111,PDIK1L,ZNF224,MIER3,EIF4ENIF1,E2F8,KDM8,NLK,HNF4G,ARL4A,PNRC2,ZNF217,HOXD4,HOMEZ,KANSL1L,CDCA2,ZNF45,ERCC4,PYM1,PCF11,CREB1,ZNF572,Z…
GO:CC	organelle lumen	GO:0043233	9.97961e-68	67.0009	5468	2900	1246	18963	EYA1,HSPA1L,ZNF606,ZBED8,C2ORF42,LIPT1,USP2,TAF5,GLI2,USP44,HS3ST1,GTF2E1,PARS2,KAT14,MBD5,MALSU1,NDC80,INKA2,TRAPPC2B,TNFAIP6,SPRY1,LIPT2,ZNF16,KAZN,KDM4D,TUBD1,ZNF175,ZNF501,BLM,EXO1,FANCM,USPL1,ZSCAN26,SPDYA,HJURP,CASZ1,SATB2,PIP4P1,MEOX2,HOXA2,SETD1B,RBAK,RNF111,PDIK1L,ZNF224,MIER3,EIF4ENIF1,E2F8,KDM8,NLK,HNF4G,ARL4A,PNRC2,ZNF217,HOXD4,HOMEZ,KANSL1L,CDCA2,ZNF45,ERCC4,PYM1,PCF11,CREB1,ZNF572,Z…
GO:CC	nuclear body	GO:0016604	1.92466e-34	33.7156	796	2900	262	18963	EYA1,GLI2,KAZN,BLM,EXO1,USPL1,MEOX2,SETD1B,RNF111,EIF4ENIF1,ZNF217,UBOX5,NUFIP2,ZNF830,RFXAP,PIAS1,COIL,HDAC4,E2F7,CWC22,DCLRE1B,ITPKC,PAPOLG,MAML2,RREB1,S100PBP,BANP,KMT2E,STK35,HOXD3,GEMIN6,FNBP4,AK6,ZNF473,MECOM,N4BP1,NPAT,SETX,PRDM15,ELF2,EPC1,CHAMP1,ZNF202,SAP130,NRDE2,MED7,PLAG1,GPATCH2,TGS1,SKIL,ALKBH8,CIITA,POLR3D,SETBP1,HINFP,DYRK3,THAP1,BRD1,MAPK14,DBF4,PTEN,ZCCHC8,TAB1,THAP7,TOPBP1,NSR…
GO:CC	nuclear protein-containing complex	GO:0140513	1.1115e-30	29.9541	1250	2900	351	18963	DQX1,HSPA1L,TAF5,GTF2E1,KAT14,NDC80,TBX15,KDM4D,FANCM,GPATCH1,SATB2,SETD1B,E2F8,ZNF217,MED9,HMGXB4,KANSL1L,ERCC4,PYM1,PCF11,CREB1,ZNF830,RFXAP,PRIM1,BICRAL,RBM5,HDAC4,XRCC2,CSTF1,ZC3H3,EP300,E2F7,CWC22,TAF8,AHCTF1,SMARCAL1,E2F6,MGA,LIN37,NUP153,BPTF,TAF1A,E2F3,MED17,MECOM,CCNB1,CSTF2T,NABP1,HNRNPA1L2,MPHOSPH10,RUNX1,PHF12,EPC1,PRPF38B,JMJD1C,NUP58,SNIP1,SAP130,MED7,WDR5B,INTS2,TGS1,KDM4A,NUP42,SU…
GO:CC	nucleolus	GO:0005730	2.73132e-23	22.5636	938	2900	266	18963	GLI2,ZNF16,ZNF501,BLM,HJURP,E2F8,ARL4A,HOMEZ,PYM1,PPAN,COIL,GORAB,NOL4L,IPPK,DFFB,ZCCHC9,CDCA8,RREB1,NOVA1,KIF20B,STK35,NUP153,CEP85,TAF1A,N4BP1,MRPS31,SETX,MPHOSPH10,THAP2,ZNF397,AEN,ZNF202,NRDE2,ZFX,GPATCH2,TGS1,PAK6,HDHD3,ZNF506,MPHOSPH8,PEX14,TAF1B,EXOSC3,TRIM68,UTP25,RRP8,ZBTB14,E2F5,ZNF346,CHD7,THAP1,BMT2,GTPBP10,MAGI1,PHLDA1,ZZZ3,ZNF415,ESF1,NFKBIE,DNAJB1,APEX2,METTL1,UTP18,WDR33,TAF1,MBIP…
GO:CC	cytosol	GO:0005829	3.983e-22	21.3998	5231	2900	1031	18963	FBXL14,SYDE2,SGSM1,HSPA1L,RIN2,DGKG,VAV3,GLI2,GTF2E1,ARHGAP22,PDE4B,MALSU1,NDC80,FAM72D,SPRY1,CHAC1,HYLS1,ARHGAP25,ARHGAP20,KAZN,TUBD1,BORA,PRKCE,ASB7,ZNF175,BLM,PIK3R1,SENP8,ZSCAN26,COG3,STARD13,C15ORF39,CASZ1,PDE7B,RNF111,FGD4,RNF19A,ARHGEF28,ELMO1,PANK1,IREB2,EFCC1,EIF4ENIF1,E2F8,KDM8,TMCC1,NLK,HNF4G,ARL4A,PNRC2,NHLRC1,HOMEZ,TIAM2,DEPDC5,WNK3,CDCA2,PYM1,SASS6,HAUS8,ZNF480,CNTRL,BCL2,TBC1D10A,N…
GO:CC	intracellular non-membrane-bounded organelle	GO:0043232	9.22514e-20	19.035	4326	2900	868	18963	CASS4,USP2,LCA5,DGKG,TAF5,MAP10,GLI2,PDE4B,MBD5,MALSU1,NDC80,HYLS1,ZNF16,KAZN,KDM4D,TUBD1,BORA,PRKCE,FBXO28,ZNF175,ZNF501,BLM,HJURP,STARD13,KHNYN,SETD1B,FGD4,RNF19A,EIF4ENIF1,E2F8,KDM8,HNF4G,TBCCD1,ARL4A,PNRC2,NAV3,HOMEZ,HMGXB4,CDCA2,TBC1D31,ERCC4,PYM1,CREB1,SASS6,HAUS8,STK17B,FRMD4B,CNTRL,NUFIP2,ZNF830,JPH1,GABPB1,PTPN4,TNS1,PRIM1,CCNF,RFC4,SCN8A,PPAN,BICRAL,COIL,GORAB,KIF18A,HDAC4,XRCC2,SALL1,C…
GO:CC	non-membrane-bounded organelle	GO:0043228	9.9848e-20	19.0007	4333	2900	869	18963	CASS4,USP2,LCA5,DGKG,TAF5,MAP10,GLI2,PDE4B,MBD5,MALSU1,NDC80,HYLS1,ZNF16,KAZN,KDM4D,TUBD1,BORA,PRKCE,FBXO28,ZNF175,ZNF501,BLM,HJURP,STARD13,KHNYN,SETD1B,FGD4,RNF19A,EIF4ENIF1,E2F8,KDM8,HNF4G,TBCCD1,ARL4A,PNRC2,NAV3,HOMEZ,HMGXB4,CDCA2,TBC1D31,ERCC4,PYM1,CREB1,SASS6,HAUS8,STK17B,FRMD4B,CNTRL,NUFIP2,ZNF830,JPH1,GABPB1,PTPN4,TNS1,PRIM1,CCNF,RFC4,SCN8A,PPAN,BICRAL,COIL,GORAB,KIF18A,HDAC4,XRCC2,SALL1,C…
GO:CC	chromosome	GO:0005694	3.98363e-19	18.3997	947	2900	256	18963	MBD5,NDC80,KDM4D,FBXO28,BLM,HJURP,SETD1B,KDM8,HMGXB4,CDCA2,ERCC4,CREB1,ZNF830,PRIM1,RFC4,BICRAL,KIF18A,XRCC2,SALL1,CENPA,EP300,AHCTF1,DCLRE1B,CDCA8,ETAA1,OBI1,SMARCAL1,ATAD5,POLQ,KMT2E,HROB,NDE1,WAPL,SMCR8,BPTF,GPATCH11,CCNB1,SETX,C1ORF131,MPHOSPH10,PHF12,CHAMP1,TP73,CENPL,JMJD1C,SAP130,ZFX,RBL1,MPHOSPH8,BRCA2,SUV39H1,EXOSC3,SLF2,NIPBL,RRP8,ASH1L,TTK,BRD1,GTPBP10,MIS12,NSD1,AURKB,BICRA,SETD5,SETD…
GO:CC	transferase complex	GO:1990234	4.73857e-17	16.3244	806	2900	221	18963	FBXL14,TAF5,GTF2E1,KAT14,KDM4D,PIK3R1,SETD1B,RNF19A,DEPDC5,KANSL1L,PRIM1,CCNF,KEAP1,FBXL18,EP300,CCNJL,TAF8,PIGA,E2F6,MGA,FEM1C,SMCR8,CCNB1,KLHL25,PIK3C2B,EPC1,SPSB2,ZSWIM4,MED7,WDR5B,FEM1A,KDM4A,GID4,PIK3R4,SUPT20H,POLR3D,NCOA6,TBP,MTF2,POLR3C,KLHL9,TADA2A,PIK3R3,YEATS2,BRD1,ZZZ3,BCOR,METTL1,TAF1,MBIP,SETD5,RNF19B,CDK12,POLR3B,CHD8,NRBF2,FBXL3,FZR1,CBX2,GTF2H2C,POLR1E,TADA1,DCAF10,VIRMA,FBXO38,G…
GO:CC	nuclear speck	GO:0016607	2.19834e-15	14.6579	403	2900	130	18963	GLI2,KAZN,MEOX2,SETD1B,EIF4ENIF1,ZNF217,ZNF830,RFXAP,PIAS1,HDAC4,E2F7,CWC22,ITPKC,MAML2,RREB1,S100PBP,KMT2E,FNBP4,AK6,MECOM,SAP130,NRDE2,PLAG1,GPATCH2,POLR3D,DYRK3,BRD1,MAPK14,TAB1,THAP7,NSRP1,MBD4,RNF34,CLK2,DUSP10,CDK12,PPP1R8,SFMBT2,PRPF4B,GTF2H2C,TFIP11,WAC,ADAMTS4,VIRMA,ZNF638,CIR1,PRPF3,EPOR,HEXIM2,GATAD2B,TEPSIN,CDK13,CBLL1,RBBP6,TRIP11,SMU1,GLIS2,DUSP11,CCNL1,SETD1A,TOE1,PPP4R3B,PNN,ZC3H1…
GO:CC	catalytic complex	GO:1902494	1.25068e-12	11.9029	1422	2900	325	18963	FBXL14,TAF5,GTF2E1,KAT14,KDM4D,PIK3R1,GPATCH1,SATB2,SETD1B,RNF19A,ZNF217,HMGXB4,DEPDC5,KANSL1L,PRIM1,CCNF,RFC4,BICRAL,FADD,HDAC4,KEAP1,FBXL18,EP300,CCNJL,CWC22,TAF8,PIGA,E2F6,MGA,ATAD5,FEM1C,SMCR8,BPTF,MECOM,CCNB1,KLHL25,PIK3C2B,PHF12,EPC1,JMJD1C,SPSB2,SAP130,ZSWIM4,MED7,WDR5B,FEM1A,KDM4A,GID4,PIK3R4,SUPT20H,EXOSC3,POLR3D,NCOA6,RIPK1,TBP,ASH1L,MTF2,POLR3C,WDR60,KLHL9,TADA2A,PIK3R3,YEATS2,BRD1,YJU…
GO:CC	intracellular protein-containing complex	GO:0140535	5.59197e-11	10.2524	762	2900	193	18963	FBXL14,TAF5,GTF2E1,KAT14,TRAPPC2B,RNF19A,ELMO1,DEPDC5,KANSL1L,PRIM1,CCNF,CPEB3,KEAP1,FBXL18,EP300,TAF8,FEM1C,SMCR8,KLHL25,CNOT2,EPC1,SPSB2,ZSWIM4,MED7,FEM1A,GID4,BRCA2,SUPT20H,POLR3D,RICTOR,TBP,POLR3C,KLHL9,TADA2A,YEATS2,BRD1,ZZZ3,BCOR,NKD1,DBF4,TAF1,MBIP,SETD5,PRR5L,RNF19B,POLR3B,BCL3,FBXL3,FZR1,CBX2,GTF2H2C,POLR1E,TADA1,DCAF10,FBXO38,GTF2H1,POLR3E,CDC27,MAT2A,POLE2,TRAPPC10,FBXO11,PHF20,POLR1B,…
GO:CC	centrosome	GO:0005813	2.33019e-10	9.63261	602	2900	159	18963	USP2,MAP10,PDE4B,NDC80,HYLS1,RNF19A,HNF4G,TBCCD1,TBC1D31,SASS6,HAUS8,CNTRL,CCNF,XRCC2,KEAP1,CCNJL,CEP295,DCLRE1B,CCDC15,ASPM,GEN1,KIF20B,BICDL1,NDE1,CEP85,AK6,CEP85L,CCNB1,CPEB1,AURKA,PLAG1,ZNF322,BRCA2,CEP350,WDR60,DYRK3,AURKB,NUP62,TUBE1,MAD1L1,YTHDF2,CEP19,CEP68,TSEN2,LRIF1,ITSN2,PLK3,KNSTRN,CEP170,CENPJ,LIMK2,CEP72,CCDC66,MAP11,CEP57L1,KIAA0753,BICD1,FAM161A,MAMLD1,ESPL1,ABRAXAS2,MASTL,CEP97,…
GO:CC	microtubule organizing center	GO:0005815	2.84082e-10	9.54656	795	2900	197	18963	USP2,LCA5,MAP10,PDE4B,NDC80,HYLS1,TUBD1,RNF19A,HNF4G,TBCCD1,TBC1D31,SASS6,HAUS8,CNTRL,CCNF,KIF18A,XRCC2,KEAP1,WHRN,CCNJL,TTC30B,CEP295,DCLRE1B,CCDC15,ASPM,GEN1,KMT2E,KIF20B,BICDL1,NDE1,CEP85,AK6,CEP85L,CCNB1,CPEB1,AJUBA,AURKA,PLAG1,ZNF322,BRCA2,FIGN,CEP350,WDR60,DYRK3,TOGARAM1,AURKB,NUP62,TTC30A,TUBE1,TOPBP1,MAD1L1,YTHDF2,TTLL4,CEP19,CEP68,TSEN2,LRIF1,TTBK2,ITSN2,PLK3,KNSTRN,CEP170,CENPJ,LIMK2,CE…
GO:CC	spindle	GO:0005819	7.0109e-08	7.15423	376	2900	105	18963	MAP10,BORA,TBCCD1,HAUS8,KIF18A,CEP295,CDCA8,ASPM,KIF20B,NDE1,CEP85,CCNB1,PSRC1,CHAMP1,CDC6,AURKA,CEP350,WDR60,TOGARAM1,TADA2A,TTK,YEATS2,MAPK14,AURKB,NUP62,TOPBP1,MAD1L1,CEP19,PLK3,KNSTRN,CEP170,SKA1,LIMK2,KIF18B,NEDD9,MAP11,FAM161A,ESPL1,ARL8A,ABRAXAS2,CDC27,SGO1,GPSM2,KIF14,CKAP2L,RIF1,MTCL1,PLK4,LATS1,BIRC6,LATS2,KIF11,KLHL22,KIF2A,BNIP2,RGS14,TOPORS,HAUS6,MAP7D3,MTUS1,CTDP1,RAB11FIP4,NUP85,XI…
GO:CC	chromosome, centromeric region	GO:0000775	2.39301e-06	5.62105	196	2900	62	18963	NDC80,KDM4D,FBXO28,HJURP,KIF18A,CENPA,AHCTF1,CDCA8,NDE1,WAPL,GPATCH11,CCNB1,CHAMP1,CENPL,SUV39H1,TTK,MIS12,AURKB,MAD1L1,SIN3A,KNSTRN,SKA1,SS18L1,KMT5C,SGO1,ZNF276,NGDN,CENPI,BAZ1B,CDT1,TRAPPC12,CTCF,NUP85,PDS5B,SPOUT1,NUP37,BUB1B,SMC3,CLASP1,SKA3,SGO2,BUB1,KANSL1,INCENP,CLIP1,XPO1,ERCC6L,PLK1,DSN1,SMC6,PAFAH1B1,PINX1,LRWD1,PPP1CC,NUP133,ORC2,NCAPG,DNMT3A,SPC25,CDCA5,KAT7,NSL1
GO:CC	chromosomal region	GO:0098687	3.76923e-06	5.42375	262	2900	76	18963	NDC80,KDM4D,FBXO28,BLM,HJURP,ERCC4,KIF18A,CENPA,AHCTF1,DCLRE1B,CDCA8,NDE1,WAPL,GPATCH11,CCNB1,SETX,CHAMP1,CENPL,SUV39H1,TTK,MIS12,AURKB,MAD1L1,SIN3A,KNSTRN,SKA1,SS18L1,TERF2,KMT5C,SGO1,ZNF276,NGDN,RIF1,SLX4,CENPI,RAD51D,BAZ1B,CDT1,TRAPPC12,CTCF,NUP85,PDS5B,SPOUT1,NUP37,BUB1B,SMC3,TNKS2,TINF2,CLASP1,SKA3,SGO2,BUB1,KANSL1,INCENP,CLIP1,XPO1,ERCC6L,RNF8,PLK1,RAD17,DSN1,DOT1L,SMC6,NSMCE4A,PAFAH1B1,PIN…
GO:CC	microtubule cytoskeleton	GO:0015630	4.46837e-06	5.34985	1283	2900	269	18963	USP2,LCA5,MAP10,PDE4B,NDC80,HYLS1,TUBD1,BORA,RNF19A,HNF4G,TBCCD1,NAV3,TBC1D31,SASS6,HAUS8,CNTRL,CCNF,KIF18A,XRCC2,KEAP1,WHRN,CCNJL,TTC30B,CEP295,DCLRE1B,CDCA8,CCDC15,ASPM,GEN1,KMT2E,KIF20B,BICDL1,NDE1,CEP85,AK6,TAF1A,CEP85L,CCNB1,CPEB1,PSRC1,CHAMP1,ZNF397,CDC6,AJUBA,AURKA,PLAG1,ZNF322,BRCA2,PIK3R4,FIGN,FHDC1,CEP350,APPBP2,WDR60,KIF21B,DYRK3,TOGARAM1,TADA2A,TTK,YEATS2,CDC42EP2,MAPK14,ZNF415,AURKB,…
GO:CC	transcription regulator complex	GO:0005667	5.15019e-06	5.28818	439	2900	112	18963	MEIS1,TAF5,GTF2E1,TBX15,SATB2,ZNF224,E2F8,GSC,CREB1,RFXAP,TFAP4,HDAC4,EP300,E2F7,ARID4A,TAF8,POU3F2,LIN9,E2F6,LIN37,TAF1A,E2F3,MED17,RUNX1,PHF12,AJUBA,MED7,BRF2,TCF7L1,RBL1,SKIL,TAF1B,NCOA6,TBP,E2F5,DACH1,SMAD1,FOXF1,TAF1,ZFPM1,LIMD1,SIN3A,E2F4,RUNX2,MED8,AKIRIN2,NR6A1,PBX2,GTF3C2,GTF2H2C,RFX3,LMO4,BCL9,GTF2H1,SP1,CORO2A,ZBTB7A,CLOCK,E2F2,GATAD2B,MEF2A,RXRA,KAT5,DEPDC1,ATF7IP,TRERF1,DDX20,TAF12,T…
GO:CC	spindle pole	GO:0000922	9.63223e-06	5.01627	167	2900	54	18963	MAP10,TBCCD1,HAUS8,ASPM,KIF20B,NDE1,CEP85,CCNB1,PSRC1,CDC6,AURKA,WDR60,MAPK14,AURKB,NUP62,TOPBP1,MAD1L1,CEP19,PLK3,KNSTRN,NEDD9,FAM161A,ABRAXAS2,SGO1,GPSM2,CKAP2L,MTCL1,PLK4,LATS1,BIRC6,LATS2,KIF11,KLHL22,KIF2A,BNIP2,RGS14,TOPORS,CTDP1,SPOUT1,PKP4,SMC3,VPS4B,DDX11,AUNIP,FAM110A,DLGAP5,PLK1,DSN1,SMC6,TUBGCP3,KATNAL1,CKAP2,TTC28,GOLGA2
GO:CC	methyltransferase complex	GO:0034708	2.26615e-05	4.64471	111	2900	40	18963	KDM4D,SETD1B,E2F6,MGA,WDR5B,KDM4A,NCOA6,MTF2,METTL1,TAF1,CHD8,VIRMA,TEX10,KMT2D,PAXIP1,AEBP2,SIRT1,PHF20,CBLL1,KDM5B,KDM6A,SETD1A,WDR4,KDM4B,KDM5A,RIOK1,HCFC2,RAMAC,SUZ12,PRDM4,KMT2C,RNMT,N6AMT1,TRMT61B,KANSL1,RBM15B,SNRPD1,RBM15,METTL3,PAGR1
GO:CC	acetyltransferase complex	GO:1902493	4.34731e-05	4.36178	93	2900	35	18963	TAF5,KAT14,KANSL1L,EP300,EPC1,SUPT20H,TADA2A,YEATS2,BRD1,ZZZ3,MBIP,TADA1,PHF20,KAT5,KAT6B,TAF12,YEATS4,NAA30,BRPF3,ING5,NAA25,CREBBP,JADE2,MSL1,BRD8,KANSL1,TAF2,ATXN7L3,MRGBP,PHF20L1,ATF2,NAA16,SUPT7L,KAT7,JADE1
GO:CC	protein acetyltransferase complex	GO:0031248	4.34731e-05	4.36178	93	2900	35	18963	TAF5,KAT14,KANSL1L,EP300,EPC1,SUPT20H,TADA2A,YEATS2,BRD1,ZZZ3,MBIP,TADA1,PHF20,KAT5,KAT6B,TAF12,YEATS4,NAA30,BRPF3,ING5,NAA25,CREBBP,JADE2,MSL1,BRD8,KANSL1,TAF2,ATXN7L3,MRGBP,PHF20L1,ATF2,NAA16,SUPT7L,KAT7,JADE1
GO:CC	kinetochore	GO:0000776	4.69396e-05	4.32846	139	2900	46	18963	NDC80,FBXO28,HJURP,KIF18A,CENPA,AHCTF1,NDE1,GPATCH11,CCNB1,CHAMP1,TTK,MIS12,AURKB,MAD1L1,SIN3A,KNSTRN,SKA1,SS18L1,SGO1,ZNF276,CENPI,CDT1,TRAPPC12,NUP85,SPOUT1,NUP37,BUB1B,CLASP1,SKA3,SGO2,BUB1,KANSL1,INCENP,CLIP1,XPO1,ERCC6L,PLK1,DSN1,PAFAH1B1,PINX1,LRWD1,PPP1CC,NUP133,ORC2,SPC25,NSL1
GO:CC	histone acetyltransferase complex	GO:0000123	7.84967e-05	4.10515	83	2900	32	18963	TAF5,KAT14,KANSL1L,EP300,EPC1,SUPT20H,TADA2A,YEATS2,BRD1,ZZZ3,MBIP,TADA1,PHF20,KAT5,KAT6B,TAF12,YEATS4,BRPF3,ING5,CREBBP,JADE2,MSL1,BRD8,KANSL1,TAF2,ATXN7L3,MRGBP,PHF20L1,ATF2,SUPT7L,KAT7,JADE1
GO:CC	heterochromatin	GO:0000792	0.000105749	3.97573	61	2900	26	18963	KDM4D,SALL1,MPHOSPH8,SUV39H1,RRP8,KMT5C,CBX2,SIRT1,BAZ1B,PHC2,SMARCAD1,SUZ12,WDR76,TASOR,PML,RRP1B,UHRF1,INCENP,BAZ2A,HMGA2,CBX6,UBE2B,LRWD1,ORC2,DNMT3A,MBD2
GO:CC	ubiquitin ligase complex	GO:0000151	0.0001132	3.94615	297	2900	79	18963	FBXL14,RNF19A,DEPDC5,CCNF,KEAP1,FBXL18,FEM1C,KLHL25,SPSB2,ZSWIM4,MED7,FEM1A,GID4,KLHL9,BCOR,RNF19B,FBXL3,FZR1,CBX2,DCAF10,FBXO38,CDC27,FBXO11,BTRC,CBLL1,TRAF2,FBXO10,KLHL20,FBXO45,BRAP,WWP1,ZSWIM6,KLHL22,UBE2J2,MED31,PHC2,TOPORS,USP47,RANBP10,PCGF6,BRCA1,DTL,FBXL4,CRBN,DCUN1D4,SMURF2,BUB1B,ZYG11B,RNF31,UBR2,RNF168,FBXL5,BARD1,CUL1,NEDD4,SPSB1,DCAF4,DCAF17,FBXO21,FBXW7,KLHL8,FBXO31,RNF144A,MED1,RN…
GO:CC	condensed chromosome, centromeric region	GO:0000779	0.000158605	3.79968	114	2900	39	18963	NDC80,FBXO28,HJURP,CENPA,AHCTF1,NDE1,GPATCH11,CCNB1,CHAMP1,MIS12,AURKB,MAD1L1,KNSTRN,SKA1,SS18L1,SGO1,ZNF276,CDT1,NUP85,SPOUT1,NUP37,BUB1B,CLASP1,SKA3,SGO2,BUB1,KANSL1,INCENP,ERCC6L,PLK1,DSN1,PINX1,LRWD1,PPP1CC,NUP133,ORC2,NCAPG,SPC25,NSL1
GO:CC	PML body	GO:0016605	0.000241536	3.61702	103	2900	36	18963	BLM,RNF111,EIF4ENIF1,PIAS1,N4BP1,SKIL,CIITA,THAP1,PTEN,TOPBP1,RFWD3,TRIM27,ZMYM2,HIRA,TOP3A,SENP2,SIRT1,KLHL20,TDG,PIAS4,TRIM16,TP53INP1,TCF7L2,RGS14,CIART,TOPORS,ELF4,SP3,PML,DAPK3,NR2C1,RNF4,SMC6,WDFY3,CHFR,RNF6
GO:CC	condensed chromosome kinetochore	GO:0000777	0.000298691	3.52478	108	2900	37	18963	NDC80,FBXO28,HJURP,CENPA,AHCTF1,NDE1,GPATCH11,CCNB1,CHAMP1,MIS12,MAD1L1,KNSTRN,SKA1,SS18L1,SGO1,ZNF276,CDT1,NUP85,SPOUT1,NUP37,BUB1B,CLASP1,SKA3,SGO2,BUB1,KANSL1,INCENP,ERCC6L,PLK1,DSN1,PINX1,LRWD1,PPP1CC,NUP133,ORC2,SPC25,NSL1
GO:CC	host cellular component	GO:0018995	0.00111964	2.95092	234	2900	63	18963	MBD5,HNF4G,CCNF,RORA,EP300,CCNJL,NUP153,CCNB1,CNOT2,NUP58,NUP42,ZC3HC1,NUP62,NR2C2,SETDB2,MBD4,NR6A1,MYCL,BAZ2B,POLR1E,ETV6,MRTFA,RXRA,NR2E1,KAT6B,CCNA2,ETV7,CCNL1,SETDB1,NUP155,CCNQ,CCNE1,THRB,POLR1A,REL,NUP85,RARA,CREBBP,VPS37C,NUP37,POM121,NUP50,UBAP1,NR3C1,RNMT,PPARD,PPARA,NR2F2,NUP214,CCNJ,NR2C1,CCNL2,XPO1,BAZ2A,RAD17,RANBP2,CCNT1,MBD1,NUP133,RAD1,KPNA3,VPS37A,MBD2
GO:CC	host cell	GO:0043657	0.00111964	2.95092	234	2900	63	18963	MBD5,HNF4G,CCNF,RORA,EP300,CCNJL,NUP153,CCNB1,CNOT2,NUP58,NUP42,ZC3HC1,NUP62,NR2C2,SETDB2,MBD4,NR6A1,MYCL,BAZ2B,POLR1E,ETV6,MRTFA,RXRA,NR2E1,KAT6B,CCNA2,ETV7,CCNL1,SETDB1,NUP155,CCNQ,CCNE1,THRB,POLR1A,REL,NUP85,RARA,CREBBP,VPS37C,NUP37,POM121,NUP50,UBAP1,NR3C1,RNMT,PPARD,PPARA,NR2F2,NUP214,CCNJ,NR2C1,CCNL2,XPO1,BAZ2A,RAD17,RANBP2,CCNT1,MBD1,NUP133,RAD1,KPNA3,VPS37A,MBD2
GO:CC	chromatin	GO:0000785	0.00132203	2.87876	423	2900	100	18963	KDM4D,HMGXB4,CREB1,BICRAL,SALL1,CENPA,AHCTF1,OBI1,KMT2E,WAPL,SMCR8,BPTF,PHF12,TP73,JMJD1C,SAP130,RBL1,MPHOSPH8,SUV39H1,EXOSC3,SLF2,NIPBL,RRP8,ASH1L,NSD1,BICRA,SIN3A,WDR43,ANKRD17,ORC5,SS18L1,H3-5,KMT5C,CBX2,MMS22L,JAK2,TTI2,ZBTB7A,PPP1R10,GATAD2B,RSF1,SIRT1,MAU2,EXOSC4,DPF3,KAT5,KAT6B,BAZ1B,ARID1A,FAM111B,BAZ1A,PHC2,ESCO1,SMARCAD1,PDS5B,TRIM45,SOS1,H2AC14,CHMP7,SUZ12,SMC3,SPHK2,UBR2,WDR76,ICE1,TA…
GO:CC	midbody	GO:0030496	0.001773	2.75129	184	2900	52	18963	MAP10,MBD5,CNTRL,KEAP1,CDCA8,ASPM,KIF20B,PSRC1,CHAMP1,AURKA,KLHL9,AURKB,NUP62,BCL3,URB2,CCDC66,MAP11,ALKBH4,ARL8A,ABRAXAS2,KIF14,PTCH1,MTCL1,BIRC6,DTNBP1,TOPORS,EXOC6,TXNDC9,ZFYVE26,CTDP1,SPART,RAB11FIP4,PKP4,PKN2,VPS4B,DDX11,PIK3CB,ARF6,INCENP,ANKRD54,RAB8A,RNF8,PLK1,SPAST,KIF23,KATNAL1,TTC28,CHMP1B,PPP1CC,SVIL,RACGAP1,SSH1
GO:CC	nuclear membrane	GO:0031965	0.00235271	2.62843	304	2900	76	18963	C2ORF42,ZNF224,NAV3,BCL2,AHCTF1,NUP153,EPC1,AEN,KCNH1,NUP58,PUM2,INTS2,NUP42,ZC3HC1,SMAD1,UTP18,PRICKLE2,NUP62,THAP7,SCAI,ANKRD17,DTX2,ADRA1B,LEMD3,TRIM27,FZR1,DNAJC2,CPTP,TEPSIN,SENP2,SIRT1,PHF20,SENP1,RIF1,BRAP,OSBPL6,KLHDC2,DNAJB12,NUP155,PRPF38A,YEATS4,RAP1GAP2,INTS5,TXLNG,DNAJB14,ZBTB1,NUP85,DTL,MCM3AP,TBC1D20,DHX37,POM121,NUP50,TEX2,BCL2L1,TNRC18,ERBIN,XPO1,PRICKLE1,RANBP2,SPAST,GRK5,WDFY3,…
GO:CC	condensed chromosome	GO:0000793	0.00338789	2.47007	212	2900	57	18963	NDC80,FBXO28,BLM,HJURP,CENPA,AHCTF1,NDE1,WAPL,GPATCH11,CCNB1,CHAMP1,BRCA2,SUV39H1,MIS12,AURKB,TOPBP1,MAD1L1,KNSTRN,SKA1,SS18L1,SGO1,ZNF276,RIF1,SETMAR,BAZ1B,NIFK,CDT1,CTCF,NUP85,BRCA1,SPOUT1,AGO3,NUP37,BUB1B,SMC3,RRS1,CLASP1,SKA3,SGO2,BUB1,KANSL1,INCENP,ERCC6L,PLK1,DSN1,SMC6,NSMCE4A,AKAP8,PINX1,LRWD1,PPP1CC,NUP133,ORC2,NCAPG,RAD1,SPC25,NSL1
GO:CC	ribonucleoprotein complex	GO:1990904	0.00352816	2.45245	693	2900	148	18963	DQX1,MKRN3,MALSU1,GPATCH1,UNK,NUFIP2,ZNF830,PPAN,CPEB3,RBM5,CWC22,TEFM,MRPS31,CPEB1,HNRNPA1L2,MPHOSPH10,C12ORF65,PRPF38B,SNIP1,TGS1,UTP25,YJU2,DHX32,ZCCHC8,UTP18,NUP62,UTP23,TNRC6A,LIMD1,NSRP1,RBM12B,MEPCE,PPWD1,WDR37,EMG1,RBMS3,RPP38,DDX58,PPP1R8,ARFGEF1,NSUN4,PRPF4B,DHX35,PDCD7,MRPS30,TIA1,TRMT10C,ATXN2,TFIP11,ESS2,WAC,EIF1B,MRPL46,PRPF3,UPF2,LSM11,RIOK2,NSUN3,NGDN,SMU1,MRPL15,LARP4B,UTP14C,RBM…
GO:CC	spindle midzone	GO:0051233	0.0109822	1.95931	36	2900	16	18963	MAP10,KIF18A,CDCA8,KIF20B,CDC6,AURKA,AURKB,KIF18B,ARL8A,KIF14,RIF1,CTDP1,PKP4,INCENP,PLK1,RACGAP1
GO:CC	histone methyltransferase complex	GO:0035097	0.0196927	1.70569	82	2900	27	18963	KDM4D,SETD1B,E2F6,MGA,WDR5B,KDM4A,NCOA6,MTF2,TAF1,CHD8,TEX10,KMT2D,PAXIP1,AEBP2,SIRT1,PHF20,KDM5B,KDM6A,SETD1A,KDM4B,KDM5A,HCFC2,SUZ12,PRDM4,KMT2C,KANSL1,PAGR1
GO:CC	preribosome	GO:0030684	0.0271466	1.56628	79	2900	26	18963	PPAN,MPHOSPH10,UTP25,UTP18,UTP23,WDR37,EMG1,RIOK2,NGDN,UTP14C,RIOK1,BYSL,UTP14A,PWP2,MDN1,MAK16,IMP3,KRI1,NOL10,RRS1,RRP1B,RRP36,HEATR1,NIP7,KRR1,NOB1
GO:CC	nuclear envelope	GO:0005635	0.0288178	1.54034	476	2900	104	18963	C2ORF42,PLPP7,ZNF224,NAV3,BCL2,AHCTF1,NUP153,EPC1,AEN,KCNH1,NUP58,PUM2,INTS2,NUP42,SNUPN,ZC3HC1,SMAD1,UTP18,PRICKLE2,NUP62,THAP7,MAD1L1,RNF180,SCAI,ANKRD17,DTX2,ADRA1B,LEMD3,TRIM27,FZR1,DNAJC2,CPTP,TEPSIN,SENP2,SIRT1,PHF20,SENP1,RIF1,BRAP,VRK2,OSBPL6,KLHDC2,DNAJB12,NUP155,BNIP2,PRPF38A,C12ORF43,YEATS4,RAP1GAP2,INTS5,TXLNG,DNAJB14,ZBTB1,NUP85,DTL,MCM3AP,TBC1D20,CHMP7,NUP37,DHX37,POM121,NUP50,PARP1…
GO:CC	Gemini of coiled bodies	GO:0097504	0.0308824	1.51029	12	2900	8	18963	GEMIN6,NPAT,DDX20,GEMIN4,GEMIN7,GEMIN8,GEMIN5,HABP4
GO:CC	nuclear chromosome	GO:0000228	0.033984	1.46873	254	2900	62	18963	NDC80,BLM,PRIM1,CENPA,ETAA1,SMARCAL1,WAPL,CCNB1,SETX,PHF12,SAP130,BRCA2,SUV39H1,NIPBL,MIS12,TOPBP1,SIN3A,LRIF1,ORC5,MCM10,H3-5,MMS22L,POLE2,SLX4,KAT5,BAZ1B,NIFK,ORC1,SMARCAD1,BRCA1,AGO3,BCAS2,BUB1B,TIPIN,SMC3,POLD3,SIN3B,RRS1,POLA2,GINS1,ZRANB3,BRD8,BUB1,INCENP,FIGNL1,TRIM24,ING2,HMGA2,PLK1,DSN1,SMCHD1,SMARCB1,ACTR8,WDHD1,INO80,PINX1,LRWD1,ORC2,RAD1,ORC4,NCOR1,PBRM1
GO:CC	host intracellular organelle	GO:0033647	0.0372692	1.42865	179	2900	47	18963	MBD5,HNF4G,CCNF,RORA,EP300,CCNJL,CCNB1,CNOT2,ZC3HC1,NR2C2,SETDB2,MBD4,NR6A1,MYCL,BAZ2B,POLR1E,ETV6,MRTFA,RXRA,NR2E1,KAT6B,CCNA2,ETV7,CCNL1,SETDB1,CCNQ,CCNE1,THRB,POLR1A,REL,RARA,CREBBP,NR3C1,RNMT,PPARD,PPARA,NR2F2,CCNJ,NR2C1,CCNL2,BAZ2A,RAD17,CCNT1,MBD1,RAD1,KPNA3,MBD2
GO:CC	host cell nucleus	GO:0042025	0.0372692	1.42865	179	2900	47	18963	MBD5,HNF4G,CCNF,RORA,EP300,CCNJL,CCNB1,CNOT2,ZC3HC1,NR2C2,SETDB2,MBD4,NR6A1,MYCL,BAZ2B,POLR1E,ETV6,MRTFA,RXRA,NR2E1,KAT6B,CCNA2,ETV7,CCNL1,SETDB1,CCNQ,CCNE1,THRB,POLR1A,REL,RARA,CREBBP,NR3C1,RNMT,PPARD,PPARA,NR2F2,CCNJ,NR2C1,CCNL2,BAZ2A,RAD17,CCNT1,MBD1,RAD1,KPNA3,MBD2
GO:CC	host intracellular membrane-bounded organelle	GO:0033648	0.0372692	1.42865	179	2900	47	18963	MBD5,HNF4G,CCNF,RORA,EP300,CCNJL,CCNB1,CNOT2,ZC3HC1,NR2C2,SETDB2,MBD4,NR6A1,MYCL,BAZ2B,POLR1E,ETV6,MRTFA,RXRA,NR2E1,KAT6B,CCNA2,ETV7,CCNL1,SETDB1,CCNQ,CCNE1,THRB,POLR1A,REL,RARA,CREBBP,NR3C1,RNMT,PPARD,PPARA,NR2F2,CCNJ,NR2C1,CCNL2,BAZ2A,RAD17,CCNT1,MBD1,RAD1,KPNA3,MBD2
KEGG	Herpes simplex virus 1 infection	KEGG:05168	1.16451e-83	82.9339	496	1123	245	7987	ZFP69,ZNF253,ZNF823,ZNF100,ZNF790,ZNF606,ZNF43,ZNF624,ZNF112,ZNF225,ZNF730,ZNF486,ZNF416,ZNF675,ZNF200,ZNF19,ZNF273,ZNF564,ZNF583,ZNF283,ZNF778,ZNF658,ZNF93,ZNF597,ZNF546,ZNF8,ZNF595,ZNF772,ZNF671,ZNF175,ZNF443,ZNF610,PIK3R1,ZNF566,ZNF555,ZNF879,ZNF549,ZNF132,ZNF484,ZNF543,ZNF627,ZNF582,ZNF382,ZNF440,ZNF799,RBAK,ZNF441,ZNF665,ZNF557,ZNF224,ZNF222,ZNF431,ZNF20,ZNF619,ZNF708,ZNF189,ZNF223,ZNF737,ZN…
KEGG	Cell cycle	KEGG:04110	0.00130038	2.88593	124	1123	36	7987	EP300,CDC25A,E2F3,CCNB1,CDC6,RBL1,E2F5,TTK,DBF4,MAD1L1,E2F4,ORC5,MDM2,FZR1,ESPL1,CDC27,E2F2,CCNA2,ORC1,WEE1,CCNE1,CREBBP,BUB1B,SMC3,SMAD4,CUL1,CDC25C,BUB1,YWHAH,PLK1,ORC2,ORC4,CDC16,CDKN1B,GSK3B,YWHAG
KEGG	Ubiquitin mediated proteolysis	KEGG:04120	0.00338937	2.46988	139	1123	38	7987	NHLRC1,UBOX5,PIAS1,KEAP1,RHOBTB2,KLHL9,TRAF6,CBLB,MAP3K1,TRIM32,RHOBTB1,MDM2,FZR1,BIRC3,CDC27,BTRC,HERC1,BIRC6,WWP1,PIAS4,ITCH,UBE2J2,XIAP,BRCA1,SMURF2,UBE2O,CDC34,UBR5,UBE2W,CUL1,PML,NEDD4,FBXW7,UBE3A,UBE2B,BIRC2,CDC16,UBE2R2
KEGG	Fanconi anemia pathway	KEGG:03460	0.00986682	2.00582	54	1123	19	7987	BLM,FANCM,ERCC4,BRCA2,POLH,REV1,TOP3A,ATRIP,FANCF,SLX4,EME1,FAAP24,BRCA1,RMI1,PMS2,POLK,RAD51C,BRIP1,USP1
KEGG	RNA polymerase	KEGG:03020	0.0175933	1.75465	31	1123	13	7987	POLR3D,POLR3C,POLR3B,POLR1E,POLR3E,POLR1B,POLR3F,POLR3A,POLR1A,POLR3G,ZNRD1,POLR1C,POLR3H
KEGG	Ribosome biogenesis in eukaryotes	KEGG:03008	0.029307	1.53303	101	1123	28	7987	AK6,MPHOSPH10,UTP18,EMG1,WDR43,RPP38,RIOK2,UTP14C,UTP15,RIOK1,RPP25L,GNL3,UTP14A,PWP2,MDN1,REXO1,POP1,IMP3,SPATA5,NVL,DROSHA,XPO1,RPP40,EFL1,HEATR1,NXT1,POP4,NOB1
KEGG	Transcriptional misregulation in cancer	KEGG:05202	0.0322512	1.49145	191	1123	45	7987	EYA1,MEIS1,RUNX1,JMJD1C,KLF3,SMAD1,PAX3,PDGFA,SIN3A,RUNX2,MDM2,H3-5,BIRC3,ETV6,SP1,TRAF1,KDM6A,RXRA,CCNA2,ETV7,RUNX1T1,MEF2C,PRCC,REL,RARA,ATF1,BAK1,ELK4,MLLT3,PML,BCL2L1,HMGA2,BCL6,POLK,DOT1L,CCNT1,PBX3,CDK14,ARNT2,ETV5,BIRC2,ETV1,NCOR1,CDKN1B,MLLT1
REAC	Gene expression (Transcription)	REAC:R-HSA-74160	1.40463e-82	81.8524	1434	1642	498	10531	ZFP69,ZNF253,ZNF100,ZNF790,ZNF606,ZNF43,ZNF660,ZNF624,ZNF112,USP2,ZNF225,ZNF730,TAF5,ZNF486,ZNF416,GLI2,ZNF675,GTF2E1,ZNF200,ZNF19,ZNF273,ZNF564,ZNF583,ZNF778,ZNF658,ZNF597,ZNF546,ZNF595,ZNF772,ZNF671,ZNF175,ZNF443,ZNF610,BLM,ZNF566,ZNF555,EXO1,ZNF549,ZNF484,SATB2,PIP4P1,ZNF543,ZNF627,SETD1B,ZNF582,ZNF382,ZNF440,ZNF799,RNF111,ZNF441,ZNF665,ZNF557,ZNF224,ZNF222,ZNF264,ZNF431,E2F8,ZNF20,ZNF619,HNF4…
REAC	RNA Polymerase II Transcription	REAC:R-HSA-73857	9.21703e-70	69.0354	1300	1642	445	10531	ZFP69,ZNF253,ZNF100,ZNF790,ZNF606,ZNF43,ZNF660,ZNF624,ZNF112,USP2,ZNF225,ZNF730,TAF5,ZNF486,ZNF416,GLI2,ZNF675,GTF2E1,ZNF200,ZNF19,ZNF273,ZNF564,ZNF583,ZNF778,ZNF658,ZNF597,ZNF546,ZNF595,ZNF772,ZNF671,ZNF175,ZNF443,ZNF610,BLM,ZNF566,ZNF555,EXO1,ZNF549,ZNF484,SATB2,PIP4P1,ZNF543,ZNF627,SETD1B,ZNF582,ZNF382,ZNF440,ZNF799,RNF111,ZNF441,ZNF665,ZNF557,ZNF224,ZNF222,ZNF264,ZNF431,E2F8,ZNF20,ZNF619,HNF4…
REAC	Generic Transcription Pathway	REAC:R-HSA-212436	1.44402e-65	64.8404	1179	1642	410	10531	ZFP69,ZNF253,ZNF100,ZNF790,ZNF606,ZNF43,ZNF660,ZNF624,ZNF112,USP2,ZNF225,ZNF730,TAF5,ZNF486,ZNF416,GLI2,ZNF675,ZNF200,ZNF19,ZNF273,ZNF564,ZNF583,ZNF778,ZNF658,ZNF597,ZNF546,ZNF595,ZNF772,ZNF671,ZNF175,ZNF443,ZNF610,BLM,ZNF566,ZNF555,EXO1,ZNF549,ZNF484,SATB2,PIP4P1,ZNF543,ZNF627,SETD1B,ZNF582,ZNF382,ZNF440,ZNF799,RNF111,ZNF441,ZNF665,ZNF557,ZNF224,ZNF222,ZNF264,ZNF431,E2F8,ZNF20,ZNF619,HNF4G,ZNF68…
REAC	Chromatin modifying enzymes	REAC:R-HSA-3247509	1.54186e-09	8.81196	234	1642	79	10531	KAT14,KDM4D,SETD1B,ARID2,EP300,ARID4A,KMT2E,MECOM,EPC1,SAP130,KDM4A,SUV39H1,SUPT20H,ASH1L,YEATS2,BRD1,ZZZ3,PAX3,NSD1,MBIP,SETDB2,KDM2A,KMT5C,TADA1,JAK2,KMT2D,CLOCK,GATAD2B,AEBP2,PHF20,KDM5B,KDM6A,NCOA2,KAT5,KAT6B,ATF7IP,ARID1A,SETDB1,SETD1A,ATXN7,TAF12,KDM4B,PRMT6,KDM5A,PHF21A,YEATS4,BRPF3,ING5,CREBBP,H2AC14,SUZ12,SAP30L,JADE2,MSL1,JMJD6,KMT2C,ARID1B,ARID4B,BRD8,EHMT1,KDM2B,NCOA1,KANSL1,ELP3,ATXN…
REAC	Chromatin organization	REAC:R-HSA-4839726	1.54186e-09	8.81196	234	1642	79	10531	KAT14,KDM4D,SETD1B,ARID2,EP300,ARID4A,KMT2E,MECOM,EPC1,SAP130,KDM4A,SUV39H1,SUPT20H,ASH1L,YEATS2,BRD1,ZZZ3,PAX3,NSD1,MBIP,SETDB2,KDM2A,KMT5C,TADA1,JAK2,KMT2D,CLOCK,GATAD2B,AEBP2,PHF20,KDM5B,KDM6A,NCOA2,KAT5,KAT6B,ATF7IP,ARID1A,SETDB1,SETD1A,ATXN7,TAF12,KDM4B,PRMT6,KDM5A,PHF21A,YEATS4,BRPF3,ING5,CREBBP,H2AC14,SUZ12,SAP30L,JADE2,MSL1,JMJD6,KMT2C,ARID1B,ARID4B,BRD8,EHMT1,KDM2B,NCOA1,KANSL1,ELP3,ATXN…
REAC	Cell Cycle	REAC:R-HSA-1640170	4.35226e-09	8.36129	624	1642	161	10531	NDC80,BORA,BLM,EXO1,HJURP,HAUS8,CNTRL,PRIM1,RFC4,KIF18A,CENPA,FBXL18,EP300,AHCTF1,CDCA8,LIN9,E2F6,CDC25A,LIN37,NDE1,NUP153,WAPL,E2F3,CCNB1,CENPL,CDC6,AJUBA,AURKA,RBL1,NUP42,BRCA2,NIPBL,E2F5,PHLDA1,MIS12,AURKB,DBF4,MND1,NUP62,GTSE1,TOPBP1,MAD1L1,E2F4,ORC5,MCM10,SKA1,CENPJ,LEMD3,MDM2,CEP72,PIF1,FZR1,ANKLE2,TERF2,BLZF1,ESPL1,MASTL,JAK2,TOP3A,CDC27,POLE2,SGO1,ATRIP,E2F2,RSF1,PHF20,BTRC,MAU2,TAOK1,PLK…
REAC	SUMOylation	REAC:R-HSA-2990846	2.94697e-08	7.53063	162	1642	59	10531	BLM,SATB2,PIAS1,HDAC4,RORA,EP300,CDCA8,RAD52,NUP153,DNMT3B,ZNF131,AURKA,NUP42,AURKB,NUP62,SIN3A,MDM2,TRIM27,CBX2,MRTFA,SENP2,SENP1,NCOA2,RXRA,TDG,PIAS4,NUP155,PHC2,TOPORS,THRB,NUP85,BRCA1,RARA,CREBBP,NUP37,POM121,NUP50,SUZ12,SMC3,RNF168,SP3,L3MBTL2,NR3C1,PML,PPARA,NUP214,NCOA1,INCENP,NR2C1,ING2,RANBP2,SMC6,SENP5,NSMCE4A,MBD1,NUP133,DNMT3A,XPC,DDX17
REAC	SUMO E3 ligases SUMOylate target proteins	REAC:R-HSA-3108232	1.72495e-07	6.76322	156	1642	56	10531	BLM,SATB2,PIAS1,HDAC4,RORA,EP300,CDCA8,RAD52,NUP153,DNMT3B,ZNF131,AURKA,NUP42,AURKB,NUP62,SIN3A,MDM2,TRIM27,CBX2,MRTFA,NCOA2,RXRA,TDG,PIAS4,NUP155,PHC2,TOPORS,THRB,NUP85,BRCA1,RARA,CREBBP,NUP37,POM121,NUP50,SUZ12,SMC3,RNF168,SP3,L3MBTL2,NR3C1,PML,PPARA,NUP214,NCOA1,INCENP,NR2C1,ING2,RANBP2,SMC6,NSMCE4A,MBD1,NUP133,DNMT3A,XPC,DDX17
REAC	Metabolism of RNA	REAC:R-HSA-8953854	5.77835e-07	6.2382	657	1642	160	10531	PNRC2,PCF11,RBM5,CSTF1,CWC22,SMG9,TRMT12,NUP153,GEMIN6,TUT7,ZNF473,IGF2BP3,CSTF2T,CNOT2,MPHOSPH10,TGS1,NUP42,ALKBH8,EXOSC3,MTO1,UTP25,SNUPN,DCP1B,MAPK14,METTL1,UTP18,WDR33,NUP62,TSEN2,PPWD1,EMG1,WDR43,RPP38,LCMT2,NSUN4,MRM3,PDCD7,NSUN6,TUT4,TRMT10C,ISG20L2,DCP1A,TFIP11,GTF2H1,PRPF3,TEX10,MRM1,UPF2,LSM11,CPSF7,DIMT1,TRMT13,RIOK2,EXOSC4,PUS3,ADAT2,UTP14C,GTPBP3,DDX20,THG1L,WDR4,CNOT10,GEMIN4,GEMIN7…
REAC	Cell Cycle Checkpoints	REAC:R-HSA-69620	1.49349e-06	5.8258	270	1642	80	10531	NDC80,BLM,EXO1,RFC4,KIF18A,CENPA,AHCTF1,CDCA8,CDC25A,NDE1,CCNB1,CENPL,CDC6,MIS12,AURKB,DBF4,GTSE1,TOPBP1,MAD1L1,ORC5,MCM10,SKA1,MDM2,TOP3A,CDC27,SGO1,ATRIP,PHF20,TAOK1,KAT5,CENPI,CCNA2,DNA2,PIAS4,ORC1,KIF2A,WEE1,RHNO1,CCNE1,NUP85,BRCA1,NUP37,RMI1,BUB1B,RNF168,BARD1,CLASP1,CDC25C,SGO2,BUB1,INCENP,PPP2R1B,CLIP1,XPO1,CLSPN,ERCC6L,RNF8,YWHAH,ABRAXAS1,PLK1,RAD17,RANBP2,DSN1,PAFAH1B1,PSMD5,PPP1CC,NUP13…
REAC	Cell Cycle, Mitotic	REAC:R-HSA-69278	1.56367e-06	5.80586	512	1642	130	10531	NDC80,BORA,HAUS8,CNTRL,PRIM1,RFC4,KIF18A,CENPA,FBXL18,EP300,AHCTF1,CDCA8,LIN9,E2F6,CDC25A,LIN37,NDE1,NUP153,WAPL,E2F3,CCNB1,CENPL,CDC6,AJUBA,AURKA,RBL1,NUP42,NIPBL,E2F5,PHLDA1,MIS12,AURKB,DBF4,NUP62,GTSE1,MAD1L1,E2F4,ORC5,MCM10,SKA1,CENPJ,LEMD3,CEP72,FZR1,ANKLE2,BLZF1,ESPL1,MASTL,JAK2,CDC27,POLE2,SGO1,E2F2,BTRC,MAU2,TAOK1,PLK4,CENPI,CCNA2,DNA2,ORC1,KIF2A,CDT1,NUP155,WEE1,ESCO1,HAUS6,CCNE1,CEP76,C…
REAC	Transcriptional Regulation by TP53	REAC:R-HSA-3700989	3.62759e-06	5.44038	360	1642	98	10531	USP2,TAF5,BLM,EXO1,PIP4P1,E2F8,RFC4,EP300,E2F7,BTG2,BANP,CCNB1,CNOT2,TP73,AURKA,RBL1,TNRC6C,RICTOR,TBP,RFFL,BRD1,MAPK14,AURKB,PTEN,TAF1,TNRC6A,TOPBP1,E2F4,RNF34,PLK3,CDK12,CENPJ,MDM2,PRELID3A,GTF2H1,TOP3A,ATRIP,GATAD2B,PHF20,CDK13,SLC38A9,KAT5,CCNA2,RAD51D,DNA2,TAF12,CNOT10,TP53INP1,CNOT4,RABGGTB,RHNO1,BRPF3,CCNE1,TNRC6B,TACO1,RPTOR,ING5,CTDP1,BRCA1,PIDD1,AGO3,TP53RK,CREBBP,RMI1,TSC1,BARD1,PMS2,P…
REAC	DNA Double-Strand Break Repair	REAC:R-HSA-5693532	2.10058e-05	4.67766	145	1642	49	10531	EYA1,BLM,EXO1,ERCC4,RFC4,XRCC2,GEN1,POLQ,RAD52,EYA2,KDM4A,BRCA2,TOPBP1,POLH,TOP3A,POLE2,ATRIP,PAXIP1,POLM,PARP2,RIF1,SLX4,KAT5,CCNA2,RAD51D,BAZ1B,EME1,DNA2,PIAS4,KDM4B,DCLRE1C,RHNO1,BRCA1,RMI1,TIPIN,RNF168,POLD3,BARD1,CLSPN,PPP4R2,RNF8,POLK,ABRAXAS1,RAD17,RAD51C,RNF4,BRIP1,RAD1,UBE2V2
REAC	tRNA processing	REAC:R-HSA-72306	5.28502e-05	4.27695	103	1642	38	10531	TRMT12,NUP153,NUP42,ALKBH8,MTO1,METTL1,NUP62,TSEN2,RPP38,LCMT2,NSUN6,TRMT10C,TRMT13,PUS3,ADAT2,GTPBP3,THG1L,WDR4,NUP155,TRMT44,NUP85,TP53RK,NUP37,POM121,NUP50,POP1,TRMT61B,C2ORF49,NUP214,QTRT2,TPRKB,CTU1,RPP40,RANBP2,NUP133,CPSF4,TYW3,POP4
REAC	DNA Repair	REAC:R-HSA-73894	8.34465e-05	4.07859	303	1642	82	10531	EYA1,BLM,EXO1,FANCM,RNF111,ERCC4,ZNF830,RFC4,PIAS1,INO80D,XRCC2,EP300,DCLRE1B,GEN1,POLQ,RAD52,EYA2,KDM4A,BRCA2,USP45,TOPBP1,MBD4,POLH,REV1,TERF2,GTF2H1,TOP3A,POLE2,ATRIP,PAXIP1,POLM,PARP2,FANCF,RIF1,SLX4,TDG,KAT5,CCNA2,RAD51D,BAZ1B,EME1,DNA2,PIAS4,KDM4B,FAAP24,ALKBH2,DCLRE1C,RHNO1,BRCA1,DTL,H2AC14,RMI1,TIPIN,RNF168,PARG,POLD3,TINF2,BARD1,PMS2,CLSPN,USP10,PPP4R2,RNF8,POLK,UVSSA,ABRAXAS1,RAD17,MSH6…
REAC	Amplification of signal from unattached kinetochores via a MAD2 inhibitory signal	REAC:R-HSA-141444	0.000236004	3.62708	92	1642	34	10531	NDC80,KIF18A,CENPA,AHCTF1,CDCA8,NDE1,CENPL,MIS12,AURKB,MAD1L1,SKA1,SGO1,TAOK1,CENPI,KIF2A,NUP85,NUP37,BUB1B,CLASP1,SGO2,BUB1,INCENP,PPP2R1B,CLIP1,XPO1,ERCC6L,PLK1,RANBP2,DSN1,PAFAH1B1,PPP1CC,NUP133,SPC25,NSL1
REAC	Amplification of signal from the kinetochores	REAC:R-HSA-141424	0.000236004	3.62708	92	1642	34	10531	NDC80,KIF18A,CENPA,AHCTF1,CDCA8,NDE1,CENPL,MIS12,AURKB,MAD1L1,SKA1,SGO1,TAOK1,CENPI,KIF2A,NUP85,NUP37,BUB1B,CLASP1,SGO2,BUB1,INCENP,PPP2R1B,CLIP1,XPO1,ERCC6L,PLK1,RANBP2,DSN1,PAFAH1B1,PPP1CC,NUP133,SPC25,NSL1
REAC	Homology Directed Repair	REAC:R-HSA-5693538	0.000259992	3.58504	117	1642	40	10531	BLM,EXO1,ERCC4,RFC4,XRCC2,GEN1,POLQ,RAD52,BRCA2,TOPBP1,POLH,TOP3A,POLE2,ATRIP,PARP2,SLX4,KAT5,CCNA2,RAD51D,EME1,DNA2,PIAS4,RHNO1,BRCA1,RMI1,TIPIN,RNF168,POLD3,BARD1,CLSPN,PPP4R2,RNF8,POLK,ABRAXAS1,RAD17,RAD51C,RNF4,BRIP1,RAD1,UBE2V2
REAC	Rho GTPase cycle	REAC:R-HSA-194840	0.000379143	3.4212	140	1642	45	10531	SYDE2,VAV3,ARHGAP22,ARHGAP25,ARHGAP20,STARD13,FGD4,TIAM2,ARHGEF7,RHOBTB2,ARHGEF10L,RHOU,SRGAP1,SRGAP3,RHOBTB1,PLEKHG2,ARAP2,SRGAP2,ARHGAP5,SOS1,RHOT1,ARHGEF39,ARHGAP31,ARHGAP42,AKAP13,TRIO,ARHGAP12,MYO9A,ARHGAP23,NET1,SYDE1,ARHGAP35,ARHGEF40,ARHGEF11,ARHGEF2,ARHGAP26,ARHGEF17,ARHGAP21,GNA13,ARHGAP32,DLC1,ARHGAP19,ARHGAP11A,RACGAP1,ARAP3
REAC	Mitotic Prometaphase	REAC:R-HSA-68877	0.000417781	3.37905	199	1642	58	10531	NDC80,HAUS8,CNTRL,KIF18A,CENPA,AHCTF1,CDCA8,NDE1,WAPL,CCNB1,CENPL,MIS12,AURKB,MAD1L1,SKA1,CENPJ,CEP72,SGO1,TAOK1,PLK4,CENPI,KIF2A,HAUS6,CEP76,CEP192,CEP131,NUP85,PDS5B,NUP37,BUB1B,SMC3,SDCCAG8,CEP57,CCP110,CLASP1,SGO2,BUB1,INCENP,CEP135,PPP2R1B,CLIP1,XPO1,ERCC6L,PLK1,NCAPH,CSNK1D,RANBP2,DSN1,TUBGCP3,PCM1,PAFAH1B1,PPP1CC,NUP133,NCAPG,SPC25,CDCA5,NSL1,YWHAG
REAC	HDR through Homologous Recombination (HRR) or Single Strand Annealing (SSA)	REAC:R-HSA-5693567	0.000480911	3.31794	111	1642	38	10531	BLM,EXO1,ERCC4,RFC4,XRCC2,GEN1,RAD52,BRCA2,TOPBP1,POLH,TOP3A,POLE2,ATRIP,SLX4,KAT5,CCNA2,RAD51D,EME1,DNA2,PIAS4,RHNO1,BRCA1,RMI1,TIPIN,RNF168,POLD3,BARD1,CLSPN,PPP4R2,RNF8,POLK,ABRAXAS1,RAD17,RAD51C,RNF4,BRIP1,RAD1,UBE2V2
REAC	Epigenetic regulation of gene expression	REAC:R-HSA-212165	0.000480911	3.31794	111	1642	38	10531	EP300,TET1,DNMT3B,TAF1A,SAP130,SUV39H1,TAF1B,TBP,RRP8,MTF2,SIN3A,POLR1E,GTF2H1,GATAD2B,AEBP2,SIRT1,POLR1B,TDG,BAZ1B,UBTF,POLR1A,H2AC14,SUZ12,SAP30L,ZNRD1,SIN3B,ARID4B,UHRF1,TTF1,SAP30BP,BAZ2A,TET3,POLR1C,DNMT3A,GTF2H4,ERCC3,MBD2,GSK3B
REAC	Circadian Clock	REAC:R-HSA-400253	0.000501537	3.2997	67	1642	27	10531	CREB1,RORA,EP300,CRTC3,TGS1,NCOA6,CHD9,BHLHE41,FBXL3,CLOCK,SIRT1,BTRC,NCOA2,RXRA,MEF2C,CRY2,CREBBP,MEF2D,NR3C1,CUL1,PPARA,NCOA1,MED1,CSNK1D,ATF2,PPP1CC,NCOR1
REAC	Regulation of TP53 Activity	REAC:R-HSA-5633007	0.000618448	3.2087	160	1642	49	10531	USP2,TAF5,BLM,EXO1,PIP4P1,RFC4,EP300,BANP,TP73,AURKA,RICTOR,TBP,RFFL,BRD1,MAPK14,AURKB,TAF1,TOPBP1,RNF34,PLK3,MDM2,TOP3A,ATRIP,GATAD2B,PHF20,KAT5,CCNA2,DNA2,TAF12,TP53INP1,RHNO1,BRPF3,ING5,BRCA1,TP53RK,RMI1,BARD1,PML,EHMT1,TAF2,PPP2R1B,ING2,RAD17,PRDM1,BRIP1,RAD1,MDM4,PRKAG1,PDPK1
REAC	Signaling by Rho GTPases	REAC:R-HSA-194315	0.000653469	3.18478	413	1642	101	10531	SYDE2,VAV3,ARHGAP22,NDC80,ARHGAP25,ARHGAP20,STARD13,FGD4,TIAM2,KIF18A,CENPA,AHCTF1,CDCA8,NDE1,ARHGEF7,CENPL,PIK3R4,RHOBTB2,MAPK14,ARHGEF10L,MIS12,RHOU,AURKB,SRGAP1,MAD1L1,SRGAP3,RHOBTB1,SCAI,SKA1,PLEKHG2,LIMK2,RTKN,MRTFA,SGO1,ARAP2,KIF14,TAOK1,NCOA2,CENPI,GOPC,WIPF2,KIF2A,SRGAP2,ARHGAP5,NUP85,SOS1,WASL,H2AC14,NUP37,RHOT1,BUB1B,PKN2,ARHGEF39,ARHGAP31,ARHGAP42,ROCK2,AKAP13,TRIO,CLASP1,ARHGAP12,CDC2…
REAC	Presynaptic phase of homologous DNA pairing and strand exchange	REAC:R-HSA-5693616	0.000673134	3.1719	39	1642	19	10531	BLM,EXO1,RFC4,XRCC2,BRCA2,TOPBP1,TOP3A,ATRIP,KAT5,RAD51D,DNA2,RHNO1,BRCA1,RMI1,BARD1,RAD17,RAD51C,BRIP1,RAD1
REAC	HDR through Homologous Recombination (HRR)	REAC:R-HSA-5685942	0.000941564	3.02615	65	1642	26	10531	BLM,EXO1,RFC4,XRCC2,GEN1,BRCA2,TOPBP1,POLH,TOP3A,POLE2,ATRIP,SLX4,KAT5,RAD51D,EME1,DNA2,RHNO1,BRCA1,RMI1,POLD3,BARD1,POLK,RAD17,RAD51C,BRIP1,RAD1
REAC	HATs acetylate histones	REAC:R-HSA-3214847	0.00121038	2.91708	102	1642	35	10531	KAT14,EP300,EPC1,SAP130,SUPT20H,YEATS2,BRD1,ZZZ3,PAX3,MBIP,TADA1,CLOCK,PHF20,NCOA2,KAT5,KAT6B,ATXN7,TAF12,YEATS4,BRPF3,ING5,CREBBP,H2AC14,JADE2,MSL1,BRD8,NCOA1,KANSL1,ELP3,ATXN7L3,MRGBP,ATF2,SUPT7L,KAT7,JADE1
REAC	Resolution of D-loop Structures through Holliday Junction Intermediates	REAC:R-HSA-5693568	0.0017877	2.7477	31	1642	16	10531	BLM,EXO1,XRCC2,GEN1,BRCA2,TOP3A,SLX4,KAT5,RAD51D,EME1,DNA2,BRCA1,RMI1,BARD1,RAD51C,BRIP1
REAC	Mitotic Spindle Checkpoint	REAC:R-HSA-69618	0.00188413	2.72489	108	1642	36	10531	NDC80,KIF18A,CENPA,AHCTF1,CDCA8,NDE1,CENPL,MIS12,AURKB,MAD1L1,SKA1,CDC27,SGO1,TAOK1,CENPI,KIF2A,NUP85,NUP37,BUB1B,CLASP1,SGO2,BUB1,INCENP,PPP2R1B,CLIP1,XPO1,ERCC6L,PLK1,RANBP2,DSN1,PAFAH1B1,PPP1CC,NUP133,CDC16,SPC25,NSL1
REAC	Homologous DNA Pairing and Strand Exchange	REAC:R-HSA-5693579	0.00272346	2.56488	42	1642	19	10531	BLM,EXO1,RFC4,XRCC2,BRCA2,TOPBP1,TOP3A,ATRIP,KAT5,RAD51D,DNA2,RHNO1,BRCA1,RMI1,BARD1,RAD17,RAD51C,BRIP1,RAD1
REAC	Resolution of Sister Chromatid Cohesion	REAC:R-HSA-2500257	0.0029853	2.52501	123	1642	39	10531	NDC80,KIF18A,CENPA,AHCTF1,CDCA8,NDE1,WAPL,CCNB1,CENPL,MIS12,AURKB,MAD1L1,SKA1,SGO1,TAOK1,CENPI,KIF2A,NUP85,PDS5B,NUP37,BUB1B,SMC3,CLASP1,SGO2,BUB1,INCENP,PPP2R1B,CLIP1,XPO1,ERCC6L,PLK1,RANBP2,DSN1,PAFAH1B1,PPP1CC,NUP133,SPC25,CDCA5,NSL1
REAC	Resolution of D-Loop Structures	REAC:R-HSA-5693537	0.00305958	2.51434	32	1642	16	10531	BLM,EXO1,XRCC2,GEN1,BRCA2,TOP3A,SLX4,KAT5,RAD51D,EME1,DNA2,BRCA1,RMI1,BARD1,RAD51C,BRIP1
REAC	HDR through Single Strand Annealing (SSA)	REAC:R-HSA-5685938	0.0066387	2.17792	37	1642	17	10531	BLM,EXO1,ERCC4,RFC4,RAD52,TOPBP1,TOP3A,ATRIP,KAT5,DNA2,RHNO1,BRCA1,RMI1,BARD1,RAD17,BRIP1,RAD1
REAC	RORA activates gene expression	REAC:R-HSA-1368082	0.00764263	2.11676	18	1642	11	10531	RORA,EP300,TGS1,NCOA6,CHD9,NCOA2,RXRA,CREBBP,PPARA,NCOA1,MED1
REAC	Metabolism of non-coding RNA	REAC:R-HSA-194441	0.0102575	1.98896	49	1642	20	10531	NUP153,GEMIN6,TGS1,NUP42,SNUPN,NUP62,DDX20,GEMIN4,GEMIN7,NUP155,GEMIN8,NUP85,NUP37,POM121,NUP50,NUP214,GEMIN5,SNRPD1,RANBP2,NUP133
REAC	TP53 Regulates Transcription of Cell Cycle Genes	REAC:R-HSA-6791312	0.0102575	1.98896	49	1642	20	10531	E2F8,EP300,E2F7,BTG2,CCNB1,CNOT2,AURKA,RBL1,E2F4,PLK3,CENPJ,CCNA2,CNOT10,CNOT4,CCNE1,CDC25C,TNKS1BP1,CNOT1,CDKN1B,CNOT6L
REAC	snRNP Assembly	REAC:R-HSA-191859	0.0102575	1.98896	49	1642	20	10531	NUP153,GEMIN6,TGS1,NUP42,SNUPN,NUP62,DDX20,GEMIN4,GEMIN7,NUP155,GEMIN8,NUP85,NUP37,POM121,NUP50,NUP214,GEMIN5,SNRPD1,RANBP2,NUP133
REAC	Negative epigenetic regulation of rRNA expression	REAC:R-HSA-5250941	0.0113098	1.94655	73	1642	26	10531	DNMT3B,TAF1A,SAP130,SUV39H1,TAF1B,TBP,RRP8,SIN3A,POLR1E,GTF2H1,SIRT1,POLR1B,UBTF,POLR1A,H2AC14,SAP30L,ZNRD1,SIN3B,ARID4B,TTF1,SAP30BP,BAZ2A,POLR1C,GTF2H4,ERCC3,MBD2
REAC	SUMOylation of ubiquitinylation proteins	REAC:R-HSA-3232142	0.0129587	1.88744	35	1642	16	10531	PIAS1,NUP153,NUP42,NUP62,MDM2,TRIM27,PIAS4,NUP155,NUP85,NUP37,POM121,NUP50,PML,NUP214,RANBP2,NUP133
REAC	Antigen processing: Ubiquitination & Proteasome degradation	REAC:R-HSA-983168	0.0180367	1.74384	308	1642	75	10531	FBXL14,ASB7,RNF111,RNF19A,UBOX5,CCNF,RNF25,KEAP1,FBXL18,KLHL25,SPSB2,KLHL9,TRIM11,CBLB,FBXO30,RNF34,TRIM32,RNF19B,TRIM39,DTX3L,RNF220,FBXL3,FZR1,CDC27,FBXO11,BTRC,RBBP6,FBXO10,KLHL20,HERC1,WWP1,KLHL22,ITCH,UBE2J2,KBTBD7,TRIM4,WSB1,KCTD7,RNF41,LONRF1,ASB8,FBXL4,ASB13,LTN1,SMURF2,UBE2O,UFL1,CDC34,SH3RF1,UBR2,FBXL5,UBE2W,CUL1,NEDD4,SPSB1,TRIM9,FBXO21,FBXW7,FBXO31,KBTBD6,RNF4,UBE3A,KLHL42,ASB6,UBE2B,…
REAC	Regulation of TP53 Activity through Phosphorylation	REAC:R-HSA-6804756	0.0193769	1.71272	92	1642	30	10531	TAF5,BLM,EXO1,RFC4,AURKA,TBP,MAPK14,AURKB,TAF1,TOPBP1,PLK3,MDM2,TOP3A,ATRIP,KAT5,CCNA2,DNA2,TAF12,TP53INP1,RHNO1,BRCA1,TP53RK,RMI1,BARD1,TAF2,RAD17,BRIP1,RAD1,MDM4,PRKAG1
REAC	Resolution of D-loop Structures through Synthesis-Dependent Strand Annealing (SDSA)	REAC:R-HSA-5693554	0.0234789	1.62932	26	1642	13	10531	BLM,EXO1,XRCC2,BRCA2,TOP3A,KAT5,RAD51D,DNA2,BRCA1,RMI1,BARD1,RAD51C,BRIP1
REAC	SUMOylation of DNA damage response and repair proteins	REAC:R-HSA-3108214	0.0264986	1.57678	72	1642	25	10531	BLM,PIAS1,RAD52,NUP153,NUP42,NUP62,CBX2,TDG,PIAS4,NUP155,PHC2,NUP85,BRCA1,NUP37,POM121,NUP50,SMC3,RNF168,PML,NUP214,RANBP2,SMC6,NSMCE4A,NUP133,XPC
REAC	Regulation of lipid metabolism by PPARalpha	REAC:R-HSA-400206	0.0287	1.54212	116	1642	35	10531	MED9,TIAM2,RORA,EP300,MED17,MED7,TGS1,NRF1,NCOA6,MED13,MTF1,CHD9,SIN3A,MED8,NCOA3,FHL2,SP1,CLOCK,NCOA2,RXRA,MED31,CPT2,RGL1,CREBBP,MED29,PPARA,NCOA1,FAM120B,MED1,MED23,MED13L,MED22,NFYB,ARNT2,NCOR1
WP	Androgen receptor signaling pathway	WP:WP138	1.13692e-08	7.94427	88	971	36	7399	PIK3R1,CREB1,PIAS1,EP300,PAK6,PATZ1,ZNF318,PTEN,NR2C2,SIN3A,RUNX2,MDM2,LIMK2,NCOA3,ZMIZ1,FHL2,SP1,SIRT1,NCOA2,KAT5,TGIF1,PIAS4,CCNE1,BRCA1,CREBBP,SMAD4,ROCK2,NCOA1,RNF4,UBE3A,RNF6,ETV5,NCOR1,EGFR,KAT7,GSK3B
WP	Integrated Breast Cancer Pathway	WP:WP1984	2.28077e-05	4.64192	156	971	45	7399	BLM,CREB1,BCL2,PIAS1,FADD,MAP3K13,EP300,ITPKC,CDC25A,AURKA,BRCA2,ZMYND8,SMAD1,PTEN,TAB1,PLK3,RPP38,MDM2,NCOA3,ZMIZ1,SP1,SIRT1,MYCBP2,PPP4R3B,WEE1,USP38,NUP85,BRCA1,IRS1,RALGAPA1,ATF1,BAK1,TSC1,SMAD4,BARD1,CASP3,PML,PPP4R3A,PLK1,CSNK1D,MSH6,USP16,BMPR2,EGFR,MSH2
WP	Endoderm Differentiation	WP:WP2853	2.79239e-05	4.55402	142	971	42	7399	TAF5,VAV3,GLI2,NLK,ZFHX4,PIAS1,SP4,TET1,SOX21,DNMT3B,BPTF,BTAF1,EMSY,TCF7L1,KDM4A,MBTD1,TNRC6C,DUSP5,MTF2,PAX3,TOX3,CEBPZ,AEBP2,TRERF1,ZNF462,DUSP4,NOTCH1,RFX7,AHDC1,ZNF281,UBR5,SMAD4,NR3C1,ELK4,WWC1,DKK1,TCF4,BCORL1,PBX3,WDHD1,RTF1,CTBP2
WP	Pathways Affected in Adenoid Cystic Carcinoma	WP:WP3651	4.05779e-05	4.39171	65	971	25	7399	EP300,MGA,JMJD1C,BRD1,MAGI1,BCOR,NSD1,PTEN,MYBL1,TLK1,KDM6A,ARID1A,NOTCH1,CMTR2,BRCA1,CREBBP,MAGI2,KMT2C,ARID4B,UHRF1,KANSL1,FBXW7,ERBIN,BCORL1,NCOR1
WP	Hematopoietic Stem Cell Gene Regulation by GABP alpha/beta Complex	WP:WP3657	4.07769e-05	4.38959	21	971	13	7399	BCL2,GABPB1,EP300,DNMT3B,ZFX,PTEN,TERF2,ETV6,MCL1,CREBBP,SMAD4,BCL2L1,DNMT3A
WP	TNF alpha Signaling Pathway	WP:WP231	5.03984e-05	4.29758	92	971	31	7399	FADD,OTUD7B,TNFRSF1A,RIPK1,RFFL,NFKBIE,TAB1,TANK,MAP3K1,CASP7,BIRC3,TBK1,TRAF1,BTRC,TRAF2,MAP3K5,MAP2K7,REL,SOS1,CREBBP,MAP2K4,CUL1,CASP3,BCL2L1,TAB3,PLK1,TNFRSF1B,MADD,BIRC2,CFLAR,DIABLO
WP	TGF-beta Signaling Pathway	WP:WP366	0.000229129	3.63992	132	971	38	7399	PIK3R1,RNF111,PIAS1,EP300,NUP153,SNIP1,RBL1,SKIL,EID2,E2F5,MAPK14,TRAF6,TAB1,SIN3A,E2F4,RUNX2,LIMK2,NEDD9,DCP1A,SP1,MEF2A,BTRC,BCAR1,TGIF1,WWP1,ITCH,AXIN1,MEF2C,SOS1,CREBBP,MAP2K4,SMURF2,SMAD4,CUL1,PML,NUP214,ATF2,SNW1
WP	DNA IR-damage and cellular response via ATR	WP:WP4016	0.000283411	3.54758	80	971	27	7399	EXO1,SMARCAL1,RAD52,BRCA2,TOPBP1,RFWD3,CLK2,MDM2,TOP3A,SP1,ATRIP,BRCA1,RMI1,BARD1,PML,CDC25C,RECQL5,EEF1E1,CLSPN,BCL6,ABRAXAS1,PLK1,RAD17,BRIP1,RAD1,MSH2,USP1
WP	Energy Metabolism	WP:WP1541	0.000476775	3.32169	47	971	19	7399	CREB1,EP300,NRF1,MAPK14,MEF2A,SIRT1,RXRA,MEF2C,PPP3CC,PPRC1,MEF2D,PPARD,PPARA,NCOA1,MED1,ATF2,PRKAG1,PPP3CB,GSK3B
WP	Cell Cycle	WP:WP179	0.00121033	2.9171	120	971	34	7399	EP300,CDC25A,E2F3,CCNB1,CDC6,RBL1,E2F5,TTK,DBF4,MAD1L1,E2F4,ORC5,MDM2,FZR1,ESPL1,CDC27,E2F2,CCNA2,ORC1,WEE1,CCNE1,SMC3,SMAD4,CUL1,CDC25C,BUB1,YWHAH,PLK1,ORC2,ORC4,CDC16,CDKN1B,GSK3B,YWHAG
WP	DNA IR-Double Strand Breaks (DSBs) and cellular response via ATM	WP:WP3959	0.00178042	2.74948	55	971	20	7399	BLM,EXO1,RAD52,TP73,BRCA2,TRAF6,MDM2,TERF2,RIF1,LATS1,KAT5,DCLRE1C,BRCA1,SMC3,BAK1,CASP3,CDC25C,RNF8,RAD17,ATF2
WP	Apoptosis	WP:WP254	0.00217078	2.66338	88	971	27	7399	PIK3R1,BCL2,FADD,IRF2,DFFB,TP73,TNFRSF1A,RIPK1,NFKBIE,MAP3K1,CASP7,MDM2,BIRC3,TNFRSF25,TRAF1,MCL1,TRAF2,XIAP,MAP2K4,BAK1,CASP3,BCL2L1,TNFRSF1B,BIRC2,CASP2,CFLAR,DIABLO
WP	Photodynamic therapy-induced AP-1 survival signaling.	WP:WP3611	0.00576	2.23958	50	971	18	7399	BCL2,TNFRSF1A,MAPK14,TRAF6,BCL3,MCL1,TRAF2,CCNA2,CCNE1,MAP3K5,MAP2K7,TRAF5,MAP2K4,BAK1,BCL2L1,ATF2,CFLAR,EGFR
WP	Mesodermal Commitment Pathway	WP:WP2857	0.00706249	2.15104	151	971	38	7399	MEIS1,VAV3,NLK,ARL4A,ZFHX4,WDCP,PIAS1,TET1,SOX21,DNMT3B,EMSY,TCF7L1,MBTD1,MTF2,SMAD1,TOX3,JAK2,AEBP2,KDM6A,LATS1,TRERF1,ZNF462,AXIN1,AHDC1,TBX1,ZNF281,UBR5,SMAD4,ELK4,DKK1,TCF4,HMGA2,BCORL1,PBX3,WDHD1,MACF1,BMPR2,CTBP2
WP	DNA Repair Pathways Full Network	WP:WP4946	0.00710037	2.14872	119	971	32	7399	EXO1,FANCM,ERCC4,RFC4,RAD52,BRCA2,APEX2,MBD4,POLH,REV1,TERF2,GTF2H1,POLE2,POLM,PARP2,FANCF,TDG,FAAP24,DCLRE1C,BRCA1,POLD3,PMS2,MUTYH,POLK,MSH6,RAD51C,BRIP1,GTF2H4,ERCC3,XPC,MSH2,USP1
WP	Retinoblastoma Gene in Cancer	WP:WP2446	0.0276567	1.5582	90	971	25	7399	PRIM1,RFC4,CDC25A,E2F3,NPAT,CCNB1,SUV39H1,TTK,SIN3A,MDM2,POLE2,E2F2,RABIF,PLK4,CCNA2,ORC1,CDT1,WEE1,CCNE1,SMC3,POLD3,BARD1,MSH6,CDKN1B,RRM2
WP	Apoptosis Modulation and Signaling	WP:WP1772	0.0403696	1.39395	92	971	25	7399	BCL2,FADD,DFFB,TNFRSF1A,RIPK1,TRAF6,CASP7,BIRC3,TNFRSF25,MCL1,BIRC6,PTRH2,PRKD1,MAP3K5,XIAP,PIDD1,BAK1,CASP3,BCL2L1,TNFRSF1B,MADD,BIRC2,CASP2,CFLAR,DIABLO
WP	Gastrin Signaling Pathway	WP:WP4659	0.0461668	1.33567	114	971	29	7399	PRKCE,PIK3R1,ARHGEF28,CREB1,PIK3R3,MAPK14,BIRC3,JAK2,SP1,BCAR1,KAT5,PRKD2,PRKD1,MEF2C,IRS1,SOS1,MEF2D,CASP3,BCL2L1,TCF4,MAP3K11,PRKCD,CRK,ATF2,RPS6KB1,BIRC2,EGFR,CDKN1B,GSK3B
TF	Factor: ZF5
TF	Factor: ZF5
TF	Factor: E2F-3:HES-7
TF	Factor: ZF5
TF	Factor: E2F
TF	Factor: ZF5
TF	Factor: E2F-4
TF	Factor: E2F-1:Elk-1
TF	Factor: ER81
TF	Factor: Elk-1
TF	Factor: p300
TF	Factor: E2F-1:HES-7
TF	Factor: Erg
TF	Factor: E2F-2
TF	Factor: ETV7
TF	Factor: SAP-1
TF	Factor: IRX-1
TF	Factor: TEL1
TF	Factor: ETS1
TF	Factor: FLI-1
TF	Factor: E2F-4
TF	Factor: Fli-1
TF	Factor: Erg
TF	Factor: E2F-2
TF	Factor: E2F-2
TF	Factor: Egr-1
TF	Factor: FLI1
TF	Factor: Fli-1
TF	Factor: E2F-2
TF	Factor: E2F-1:Elk-1
TF	Factor: ELK-1
TF	Factor: Elf-1
TF	Factor: Elk-1
TF	Factor: ER81
TF	Factor: Elf-1
TF	Factor: E2F-2
TF	Factor: PEA3
TF	Factor: E2F-1
TF	Factor: ETF
TF	Factor: Elf-1
TF	Factor: E2F-4
TF	Factor: Elk-1
TF	Factor: E2F-2
TF	Factor: E2F-3:HES-7
TF	Factor: GABP-alpha
TF	Factor: nerf
TF	Factor: Erm
TF	Factor: PEA3
TF	Factor: Egr-1
TF	Factor: E2F-4
TF	Factor: ERG
TF	Factor: Erm
TF	Factor: ZF5
TF	Factor: Elf-1
TF	Factor: ERG
TF	Factor: E2F
TF	Factor: E2F-1
TF	Factor: Erg
TF	Factor: ZF5
TF	Factor: E2F-1
TF	Factor: E2F-1:HES-7
TF	Factor: PEA3
TF	Factor: IRX-1
TF	Factor: EHF
TF	Factor: TCF-1
TF	Factor: GABP-alpha
TF	Factor: c-Ets-2
TF	Factor: ELF1
TF	Factor: E2F-4
TF	Factor: nerf
TF	Factor: Elk-1
TF	Factor: ER71
TF	Factor: Elf-1
TF	Factor: EHF
TF	Factor: Elk-1
TF	Factor: TEL1
TF	Factor: c-Ets-1
TF	Factor: ETV4
TF	Factor: Erg
TF	Factor: pax-6
TF	Factor: Elk-1
TF	Factor: E2F-1
TF	Factor: E2F-3:TBR2
TF	Factor: E2F-3
TF	Factor: ELF4
TF	Factor: PEA3
TF	Factor: E2F-1
TF	Factor: Fli-1
TF	Factor: GABP-alpha
TF	Factor: GABPalpha
TF	Factor: GABPA
TF	Factor: c-ets-2
TF	Factor: ETV7
TF	Factor: TCF-1
TF	Factor: CHD2
TF	Factor: meis1:Elf-1
TF	Factor: E2F-1
TF	Factor: ER81
TF	Factor: PEA3
TF	Factor: c-ets-1
TF	Factor: TCF-1
TF	Factor: TCF-1
TF	Factor: ETS1
TF	Factor: E2F-1:TBR2
TF	Factor: PEA3
TF	Factor: Elf-1
TF	Factor: Elf-1
TF	Factor: E2F-7
TF	Factor: ELK-1
TF	Factor: ELK1
TF	Factor: E2F-1
TF	Factor: ERG
TF	Factor: GABP-alpha
TF	Factor: E2F
TF	Factor: etv3
TF	Factor: ELF2
TF	Factor: ERG
TF	Factor: ETF
TF	Factor: BEN
TF	Factor: Fli-1
TF	Factor: ETV5
TF	Factor: ER71:Pax-5
TF	Factor: GABP
TF	Factor: p300
TF	Factor: E2F-1:DP-1
TF	Factor: pax-6
TF	Factor: SAP-1
TF	Factor: SAP-1
TF	Factor: GABP-alpha
TF	Factor: Elf-1
TF	Factor: Elf-1
TF	Factor: Net
TF	Factor: E2F-3:TBR2
TF	Factor: CHD2
TF	Factor: c-ets-2
TF	Factor: ELK1
TF	Factor: AP-2gamma:Elk-1
TF	Factor: PEA3
TF	Factor: ER81
TF	Factor: Rb:E2F-1:DP-1
TF	Factor: E2F-1
TF	Factor: GABP-alpha
TF	Factor: ER81
TF	Factor: Erg
TF	Factor: E2F-4
TF	Factor: Churchill
TF	Factor: GABP-ALPHA
TF	Factor: E2F-4
TF	Factor: E2F-1
TF	Factor: Elk-1
TF	Factor: Elk-1
TF	Factor: BEN
TF	Factor: E2F-4
TF	Factor: E2F-4:DP-1
TF	Factor: E2F-4
TF	Factor: E2F-1
TF	Factor: E2F
TF	Factor: FLI-1
TF	Factor: Net
TF	Factor: E2F
TF	Factor: ER81
TF	Factor: MAZ
TF	Factor: E2F
TF	Factor: FLI1
TF	Factor: Pet-1
TF	Factor: Elf-1
TF	Factor: ESE-1
TF	Factor: ESE-1
TF	Factor: E2F-1
TF	Factor: E2F-1
TF	Factor: Kaiso
TF	Factor: Elf-1
TF	Factor: Fli-1
TF	Factor: ERF
TF	Factor: ESE-1
TF	Factor: Erg
TF	Factor: ETV3
TF	Factor: ER71
TF	Factor: sp4
TF	Factor: E2F
TF	Factor: Elk-1:Pax-5
TF	Factor: c-Ets-2
TF	Factor: E2F-1:TBR2
TF	Factor: ER71:Pax-5
TF	Factor: AP-2gamma:Elk-1
TF	Factor: Elf-1
TF	Factor: E2F-3
TF	Factor: Elk-1
TF	Factor: E2F-1
TF	Factor: Elk-1:Pax-9
TF	Factor: ETV7
TF	Factor: TAFII250
TF	Factor: ELF1
TF	Factor: c-Ets-1
TF	Factor: E2F-4
TF	Factor: E2F-1
TF	Factor: Erg
TF	Factor: GABPalpha_GABPbeta
TF	Factor: Elf-1
TF	Factor: MAZ
TF	Factor: TAFII250
TF	Factor: E2F-1
TF	Factor: E2F1
TF	Factor: RUNX2
TF	Factor: GCMa:PEA3
TF	Factor: PEA3
TF	Factor: Elf-1
TF	Factor: Erm
TF	Factor: c-ets-1
TF	Factor: REX-1
TF	Factor: TEF-3:ER81
TF	Factor: Kaiso
TF	Factor: E2F-1
TF	Factor: Churchill
TF	Factor: SAP-1
TF	Factor: SAP-1
TF	Factor: Erm
TF	Factor: E2F-1:DP-2
TF	Factor: c-Ets-2
TF	Factor: Sp1
TF	Factor: E2F-4:DP-1
TF	Factor: Egr-1
TF	Factor: Elk-1
TF	Factor: GCMa:Erg
TF	Factor: Elf-1
TF	Factor: meis1:Elf-1
TF	Factor: Elk-1:HOXA1
TF	Factor: ELF1
TF	Factor: E2F
TF	Factor: ELK1
TF	Factor: TIEG1
TF	Factor: ATF-3
TF	Factor: c-Ets-2
TF	Factor: E2F
TF	Factor: WT1
TF	Factor: MOVO-B
TF	Factor: Elk-1
TF	Factor: Rb:E2F-1:DP-1
TF	Factor: ELF5
TF	Factor: ER81
TF	Factor: Pax-5
TF	Factor: PEA3
TF	Factor: ESE-1
TF	Factor: ESE-1
TF	Factor: Elk-1
TF	Factor: ER71
TF	Factor: elf5
TF	Factor: Fli-1
TF	Factor: Sp1
TF	Factor: ESE-1
TF	Factor: Elk-1:TBR2
TF	Factor: Zbtb37
TF	Factor: Sp1
TF	Factor: SAP-1a
TF	Factor: Erg
TF	Factor: E2F-4
TF	Factor: Elk-1:Pax-5
TF	Factor: ETV4
TF	Factor: Sp1
TF	Factor: Elk-1
TF	Factor: ZNF76
TF	Factor: WT1
TF	Factor: nerf
TF	Factor: DP-1
TF	Factor: Fli-1
TF	Factor: E2F-1
TF	Factor: Pax-5
TF	Factor: ETF
TF	Factor: c-Ets-1(p54)
TF	Factor: Erm
TF	Factor: E2F-6
TF	Factor: CPBP
TF	Factor: PEA3
TF	Factor: ER71:SREBP-2
TF	Factor: pax-6
TF	Factor: Fli-1
TF	Factor: pax-6
TF	Factor: ELF3
TF	Factor: ctcf
TF	Factor: GCMa:PEA3
TF	Factor: RNF96
TF	Factor: GKLF
TF	Factor: Fli-1
TF	Factor: sp4
TF	Factor: FEV
TF	Factor: E2F-3:FOXI1
TF	Factor: Hey1
TF	Factor: NRF-1
TF	Factor: CTCF
TF	Factor: ELK4
TF	Factor: BEN
TF	Factor: ERG
TF	Factor: EGR
TF	Factor: RUNX2
TF	Factor: E2F
TF	Factor: Erg
TF	Factor: NRF-1
TF	Factor: Pet-1
TF	Factor: Erg
TF	Factor: EGR1
TF	Factor: Erg
TF	Factor: Erg
TF	Factor: GABP-alpha
TF	Factor: Fli-1
TF	Factor: SP1:SP3
TF	Factor: Elk-1:T-bet
TF	Factor: IRX2a
TF	Factor: GABP-alpha
TF	Factor: ER71:SREBP-2
TF	Factor: ATF-3
TF	Factor: KROX
TF	Factor: CREB,
TF	Factor: ZIC4
TF	Factor: ELK3
TF	Factor: Zbtb37
TF	Factor: E2F-1
TF	Factor: Elf-1
TF	Factor: AP-2
TF	Factor: NRF-1
TF	Factor: Elk-1:Pax-1
TF	Factor: ETF
TF	Factor: BTEB1
TF	Factor: A-Myb:Elf-1
TF	Factor: FLI1
TF	Factor: ELF4
TF	Factor: Elk-1:HOXA1
TF	Factor: Fli-1
TF	Factor: E2F-1:DP-1
TF	Factor: GABP-alpha
TF	Factor: Pet-1
TF	Factor: E2F
TF	Factor: Sp1
TF	Factor: Egr-1
TF	Factor: E2F
TF	Factor: Sp1
TF	Factor: pax-6
TF	Factor: GCMa:Erg
TF	Factor: REX1
TF	Factor: Sp1
TF	Factor: HOXB2:PEA3
TF	Factor: NRF-1
TF	Factor: E2F-4
TF	Factor: FLI1
TF	Factor: TEF-3:Elk-1
TF	Factor: Elf-1
TF	Factor: YY1
TF	Factor: pax-6
TF	Factor: Erg
TF	Factor: YY2
TF	Factor: EGR1
TF	Factor: E2F-1
TF	Factor: LHX4
TF	Factor: KLF3
TF	Factor: RREB-1
TF	Factor: BTEB3
TF	Factor: Elf-1
TF	Factor: A-Myb:Elf-1
TF	Factor: E2F
TF	Factor: E2F-1
TF	Factor: ATF
TF	Factor: CREM
TF	Factor: Egr-1
TF	Factor: Sp1
TF	Factor: E2F
TF	Factor: Elf-1
TF	Factor: NRF-1
TF	Factor: Hey2
TF	Factor: Elk-1
TF	Factor: BSX
TF	Factor: Elk-1:OC-2
TF	Factor: Sp1
TF	Factor: nerf
TF	Factor: ATF2
TF	Factor: E2F-1
TF	Factor: SP1
TF	Factor: ELK1
TF	Factor: ER71:E2A
TF	Factor: SP2
TF	Factor: ATF-1
TF	Factor: Pax-3
TF	Factor: SP2
TF	Factor: HOXB2:PEA3
TF	Factor: AP-2beta
TF	Factor: ERG
TF	Factor: GABPalpha
TF	Factor: E2F
TF	Factor: Elk-1
TF	Factor: Sp2
TF	Factor: HOXB2:Elk-1
TF	Factor: Sp1
TF	Factor: Elk-1:Pax-9
TF	Factor: ZNF501
TF	Factor: AhR,
TF	Factor: Sp1
TF	Factor: sp4
TF	Factor: Kaiso
TF	Factor: Hey1
TF	Factor: EGR1
TF	Factor: NRF-1
TF	Factor: CNOT3
TF	Factor: SAP1A
TF	Factor: ER81
TF	Factor: IRX2a
TF	Factor: E2F-1:DP-2
TF	Factor: Barhl-1
TF	Factor: CREB
TF	Factor: Elf5
TF	Factor: Elk-1:TBR2
TF	Factor: LHX4
TF	Factor: E2F-7
TF	Factor: CREB1
TF	Factor: ER71:E2A
TF	Factor: Elk-1:OC-2
TF	Factor: Erg
TF	Factor: AP-2
TF	Factor: CREB
TF	Factor: SP1
TF	Factor: Sp2
TF	Factor: Pax-3
TF	Factor: TR4
TF	Factor: ELF1
TF	Factor: E2F-4:DP-2
TF	Factor: RUNX2
TF	Factor: E2F-3:FOXI1
TF	Factor: isx
TF	Factor: TIEG1
TF	Factor: CREB,
TF	Factor: ETV1
TF	Factor: ELF3
TF	Factor: Erg
TF	Factor: ZNF597
TF	Factor: BTEB3
TF	Factor: ZIC4
TF	Factor: Sp1
TF	Factor: Sp2
TF	Factor: Pet-1
TF	Factor: ETV6
TF	Factor: Sp2
TF	Factor: pax-6
TF	Factor: GABPA
TF	Factor: rax
TF	Factor: KLF15
TF	Factor: pax-6
TF	Factor: E2F-2
TF	Factor: Elk-1:SREBP-2
TF	Factor: YY1
TF	Factor: GABP
TF	Factor: AP2
TF	Factor: E2F-1
TF	Factor: Sp1
TF	Factor: Erg
TF	Factor: CREB
TF	Factor: Pax-3
TF	Factor: Kaiso
TF	Factor: RUNX2
TF	Factor: ESE-1
TF	Factor: Pax-3
TF	Factor: Elk-1:HOXB13
TF	Factor: SP4
TF	Factor: nerf
TF	Factor: LBP-1
TF	Factor: Egr-1
TF	Factor: CREB1
TF	Factor: E2F1
TF	Factor: WT1
TF	Factor: BTEB1
TF	Factor: ELFR
TF	Factor: NRF-1
TF	Factor: Sp1
TF	Factor: RNF96
TF	Factor: TEF-3:Elk-1
TF	Factor: MOVO-B
TF	Factor: BTEB2
TF	Factor: LBP-1
TF	Factor: KLF14
TF	Factor: XBP-1
TF	Factor: HES-7
TF	Factor: KLF17
TF	Factor: LKLF
TF	Factor: CPBP
TF	Factor: Sp6
TF	Factor: Sp2
TF	Factor: MECP2
TF	Factor: YY1
TF	Factor: Kaiso
TF	Factor: Staf
TF	Factor: ZFX
TF	Factor: AP-2
TF	Factor: Elk-1:HOXA3
TF	Factor: E2F-1
TF	Factor: KLF15
TF	Factor: SP1:SP3
TF	Factor: AP-2alpha
TF	Factor: CTCF
TF	Factor: Elf-1
TF	Factor: CREB
TF	Factor: Kaiso
TF	Factor: TR4
TF	Factor: AP-2
TF	Factor: Sp3
TF	Factor: nerf
TF	Factor: PSF
TF	Factor: Egr-1
TF	Factor: Sp1
TF	Factor: Alx-4
TF	Factor: Egr-1
TF	Factor: NRF-1
TF	Factor: Nkx3-2
TF	Factor: Cdx-2
TF	Factor: RUNX3
TF	Factor: BTEB4
TF	Factor: CREM
TF	Factor: ESE-1
TF	Factor: YY1
TF	Factor: c-Ets-1(p54)
TF	Factor: Foxn2
TF	Factor: CREM
TF	Factor: SAP-1
TF	Factor: ELFR
TF	Factor: pax-2
TF	Factor: CREB
TF	Factor: ETS1
TF	Factor: GKLF
TF	Factor: BARHL2
TF	Factor: WT1
TF	Factor: sp4
TF	Factor: PRX-2
TF	Factor: PRX-2
TF	Factor: Elk-1:Pax-1
TF	Factor: Barhl-1
TF	Factor: Pet-1
TF	Factor: ATF-3
TF	Factor: E2F
TF	Factor: RUNX3
TF	Factor: YY1
TF	Factor: Elk-1:HOXB13
TF	Factor: CREM
TF	Factor: E2F-3:FOXO6
TF	Factor: CREB1
TF	Factor: Sp1
TF	Factor: nerf
TF	Factor: CREB1
TF	Factor: Sp2
TF	Factor: BEN
TF	Factor: ESE-1
TF	Factor: Elf5
TF	Factor: E2F
TF	Factor: LIM-1
TF	Factor: ZNF501
TF	Factor: Sp3
TF	Factor: Sp2
TF	Factor: ER81
TF	Factor: ETS1
TF	Factor: CTCF
TF	Factor: Osx
TF	Factor: YY1
TF	Factor: NRF-1
TF	Factor: CPBP
TF	Factor: Foxn2
TF	Factor: YY1
TF	Factor: YY1
TF	Factor: GABPalpha_GABPbeta
TF	Factor: E2F
TF	Factor: Fli-1
TF	Factor: Egr-1
TF	Factor: CREB1
TF	Factor: BTEB2
TF	Factor: ZNF76
TF	Factor: Elk-1:T-bet
TF	Factor: ETV5
TF	Factor: E2F-1
TF	Factor: AP-2beta
TF	Factor: Zfx
TF	Factor: ZBP89
TF	Factor: TFAP2A
TF	Factor: WT1
TF	Factor: USF2
TF	Factor: SP1
TF	Factor: etv3
TF	Factor: SAP-1
TF	Factor: ATF-3
TF	Factor: SP1
TF	Factor: E2F
TF	Factor: Elk-1
TF	Factor: WT1
TF	Factor: E2F-2
TF	Factor: THAP11
TF	Factor: NRF-1
TF	Factor: SAP-1
TF	Factor: Erm
TF	Factor: YY1
TF	Factor: AP2
TF	Factor: E2F
TF	Factor: CREB1
TF	Factor: TEF-3:ER81
TF	Factor: ZNF148
TF	Factor: isx
TF	Factor: E2F-1
TF	Factor: rax
TF	Factor: Egr-3
TF	Factor: MAZ
TF	Factor: Sp2
TF	Factor: TFAP2A
TF	Factor: Osx
TF	Factor: KLF3
TF	Factor: WT1
TF	Factor: DEAF1
TF	Factor: Tel-2
TF	Factor: YY1
TF	Factor: YY1
TF	Factor: Egr-1
TF	Factor: YY1
TF	Factor: Cdx-2
TF	Factor: WT1
TF	Factor: ctcf
TF	Factor: ATF-2
TF	Factor: SREBP-1
TF	Factor: ZBP89
TF	Factor: TF3C-beta
TF	Factor: OVOL
TF	Factor: E2F-3:FOXO6
TF	Factor: RREB-1
TF	Factor: ZNF460
TF	Factor: KLF15
TF	Factor: SP1
TF	Factor: ERF
TF	Factor: AP-2alpha
TF	Factor: Sp1
TF	Factor: ZSCAN18
TF	Factor: ESE-1
TF	Factor: SP2
TF	Factor: ZBP99
TF	Factor: GABP-alpha
TF	Factor: GABP-alpha
TF	Factor: FOXO1A:Elf-1
TF	Factor: KLF15
TF	Factor: CREB1
TF	Factor: ERF
TF	Factor: ATF2
TF	Factor: Sp1
TF	Factor: E2F-3:Prrxl1
TF	Factor: Egr-1
TF	Factor: E2F-3:Prrxl1
TF	Factor: SP1
TF	Factor: E2F-3:T-bet
TF	Factor: Net
TF	Factor: ER81
TF	Factor: Sp1
TF	Factor: BSX
TF	Factor: ctcf
TF	Factor: ATF-1
TF	Factor: ATF-2
TF	Factor: ZBTB7C
TF	Factor: Elk-1
TF	Factor: AP-2alpha
TF	Factor: ATF-1
TF	Factor: AP-2alpha
TF	Factor: DREF
TF	Factor: ATF
TF	Factor: CREB
TF	Factor: AP-2gamma
TF	Factor: Elk-1:HOXA3
TF	Factor: PATZ
TF	Factor: YY1
TF	Factor: ATF-2
TF	Factor: SP2
TF	Factor: ATF
TF	Factor: AP-2
TF	Factor: CREB
TF	Factor: pax-2
TF	Factor: EGR-1
TF	Factor: Egr-1
TF	Factor: E2F-6
TF	Factor: CREB1
TF	Factor: ATF-3
TF	Factor: CPBP
TF	Factor: GMEB-1
TF	Factor: WT1
TF	Factor: AP-2rep
TF	Factor: ATF-2
TF	Factor: DEAF1
TF	Factor: NGFI-C
TF	Factor: EKLF
TF	Factor: ER81
TF	Factor: KLF15
TF	Factor: ATF-1
TF	Factor: ATF-2
TF	Factor: SAP-1
TF	Factor: E2F-1
TF	Factor: NRF-1
TF	Factor: CREB
TF	Factor: RUNX3
TF	Factor: CREB1
TF	Factor: HOXB8
TF	Factor: E2F-6
TF	Factor: CREB1
TF	Factor: EHF
TF	Factor: CREB1
TF	Factor: FLI-1
TF	Factor: HES-1
TF	Factor: Sp1
TF	Factor: Sp2
TF	Factor: AHR
TF	Factor: ELK4
TF	Factor: DP-1
TF	Factor: CP2
TF	Factor: TFEB
TF	Factor: MITF
TF	Factor: ZNF501
TF	Factor: ELF2
TF	Factor: CPBP
TF	Factor: PATZ
TF	Factor: YY2
TF	Factor: ZNF460
TF	Factor: ZNF777
TF	Factor: AP-2alphaA
TF	Factor: AP-2alphaA
TF	Factor: GKLF
TF	Factor: CREB1
TF	Factor: KROX
TF	Factor: E2F-3
TF	Factor: Sp2
TF	Factor: Sp2
TF	Factor: CREB
TF	Factor: Erg
TF	Factor: Alx-4
TF	Factor: EGR1
TF	Factor: Elf-1
TF	Factor: CPBP
TF	Factor: Sp2
TF	Factor: Sp6
TF	Factor: B-Myb
TF	Factor: ZNF37A
TF	Factor: ER81
TF	Factor: BTEB3
TF	Factor: NFATc3
TF	Factor: NRF-1
TF	Factor: DB1
TF	Factor: GABP
TF	Factor: MAZ
TF	Factor: ZNF148
TF	Factor: BTEB2
TF	Factor: Barhl2
TF	Factor: Sp4
TF	Factor: AP-2alpha
TF	Factor: OVOL
TF	Factor: Tax/CREB
TF	Factor: ATF-2
TF	Factor: EGR
TF	Factor: Six-2
TF	Factor: Hey2
TF	Factor: foxl2
TF	Factor: USF1
TF	Factor: Kaiso
TF	Factor: Nkx2-8
TF	Factor: Net
TF	Factor: AhR:Arnt
TF	Factor: EGR1
TF	Factor: etv3
TF	Factor: ATF-1
TF	Factor: GABP
TF	Factor: CREB
TF	Factor: SP1
TF	Factor: AP-2alpha
TF	Factor: Elk-1
TF	Factor: Sp3
TF	Factor: Egr-2
TF	Factor: HES-1
TF	Factor: CP2
TF	Factor: Miz-1
TF	Factor: BTEB2
TF	Factor: TFEC
TF	Factor: NRF-1
TF	Factor: DREF
TF	Factor: GABP-alpha
TF	Factor: YY1
TF	Factor: ZNF76
TF	Factor: ATF4
TF	Factor: ATF-3
TF	Factor: B-Myb
TF	Factor: B-Myb
TF	Factor: CREB1
TF	Factor: ELF4
TF	Factor: AhR
TF	Factor: AP-2
TF	Factor: NF-YA
TF	Factor: TFE3
TF	Factor: Net
TF	Factor: CP2
TF	Factor: ATF-2
TF	Factor: ATF-2
TF	Factor: USF1
TF	Factor: E2F2
TF	Factor: YY2
TF	Factor: Egr-2
TF	Factor: LRF
TF	Factor: CREB1
TF	Factor: HOXB8
TF	Factor: GKLF
TF	Factor: nerf
TF	Factor: Sp1
TF	Factor: STAT1
TF	Factor: Sp2
TF	Factor: C/EBPBETA
TF	Factor: CREB
TF	Factor: XBP-1
TF	Factor: Elk-1:SREBP-2
TF	Factor: DB1
TF	Factor: BTEB2
TF	Factor: MECP2
TF	Factor: Staf
TF	Factor: MAZR
TF	Factor: CREB1
TF	Factor: ZNF597
TF	Factor: ZF5
TF	Factor: Net
TF	Factor: SP1
TF	Factor: Sp2
TF	Factor: ZBP99
TF	Factor: TEF-3:Fli-1
TF	Factor: FLI-1
TF	Factor: FPM315
TF	Factor: FPM315
TF	Factor: CREBPA
TF	Factor: c-Myc:Max
TF	Factor: WT1
TF	Factor: CREB1
TF	Factor: Sp2
TF	Factor: SP4
TF	Factor: ATF-1
TF	Factor: ELF5
TF	Factor: LBP9
TF	Factor: ATF-3
TF	Factor: GABP-beta
TF	Factor: GABP-ALPHA
TF	Factor: GKLF
TF	Factor: ETV3
TF	Factor: CREB1
TF	Factor: USF2
TF	Factor: elf5
TF	Factor: Egr-1
TF	Factor: Kid3
TF	Factor: BMAL1
TF	Factor: SP1
TF	Factor: FKLF
TF	Factor: Otx3
TF	Factor: AhR,
TF	Factor: FPM315
TF	Factor: DEC2
TF	Factor: PAX5
TF	Factor: SAP-1a
TF	Factor: ER81
TF	Factor: AIBZIP
TF	Factor: USF2
TF	Factor: ATF-2
TF	Factor: Egr-1
TF	Factor: HOXA6
TF	Factor: Elk-1
TF	Factor: Elk-1:TEF
TF	Factor: TFEC
TF	Factor: XBP-1
TF	Factor: EGR4
TF	Factor: TEF-3:Erg
TF	Factor: FPM315
TF	Factor: Kaiso
TF	Factor: BTEB3
TF	Factor: WT1
TF	Factor: Elk-1:ETV7
TF	Factor: batf3
TF	Factor: ATF6
TF	Factor: USF
TF	Factor: BARHL2
TF	Factor: ZNF339
TF	Factor: NF-YC
TF	Factor: c-Ets-1(p54)
TF	Factor: CP2
TF	Factor: ATF
TF	Factor: Pet-1
TF	Factor: Elk-1:TEF
TF	Factor: HOXB2:Elk-1
TF	Factor: ATF-1
TF	Factor: SP1
TF	Factor: batf3
TF	Factor: batf3
TF	Factor: NFATc2
MIRNA	hsa-miR-20a-5p	MIRNA:hsa-miR-20a-5p	3.96465e-20	19.4018	1065	2827	332	14849	WDR53,HAS2,HS3ST1,EPHA4,ZNF93,ZNF597,KDM4D,ZNF665,ZNF264,ZNF681,WNK3,UNK,LYSMD3,CREB1,ZBTB6,UBOX5,HAUS8,STK17B,BCL2,NUFIP2,GABPB1,PTPN4,RFXAP,PRIM1,ZNF107,PARD6B,PPAN,ZNF398,COIL,PDGFB,RORA,ZMYM1,IRF2,SP4,ZBTB5,PLAGL2,ZNF35,BTG2,CRTC3,POLQ,KCNB1,FEM1C,GPN2,FRMD6,YOD1,GPATCH11,E2F3,MED17,N4BP1,NPAT,CCNB1,NABP1,ARHGEF7,RUNX1,C12ORF65,ZNF805,ANKRD13C,EMSY,ZNF202,ZNF786,SACS,ZNF426,PAK6,FEM1A,GID4,RB…
MIRNA	hsa-miR-20b-5p	MIRNA:hsa-miR-20b-5p	1.29003e-19	18.8894	912	2827	293	14849	WDR53,HAS2,HS3ST1,EPHA4,ZNF93,ZNF597,ZNF665,ZNF264,ZNF681,WNK3,UNK,LYSMD3,CREB1,ZBTB6,UBOX5,HAUS8,STK17B,NUFIP2,GABPB1,PTPN4,RFXAP,PRIM1,ZNF107,PARD6B,COIL,PDGFB,RORA,ZMYM1,SP4,ZBTB5,PLAGL2,ZNF35,BTG2,CRTC3,POLQ,KCNB1,FEM1C,FRMD6,YOD1,E2F3,MED17,N4BP1,NPAT,NABP1,ARHGEF7,C12ORF65,ZNF805,ANKRD13C,EMSY,ZNF202,ZNF786,SACS,ZNF426,PAK6,FEM1A,GID4,ZNF280B,SKIL,FHDC1,PRR14L,KLF3,E2F5,ANKRD12,ZNF174,ZNF57…
MIRNA	hsa-miR-519d-3p	MIRNA:hsa-miR-519d-3p	1.59945e-19	18.796	901	2827	290	14849	WDR53,HAS2,HS3ST1,EPHA4,ZNF93,ZNF597,ZNF665,ZNF264,ZNF681,WNK3,UNK,LYSMD3,CREB1,ZBTB6,UBOX5,HAUS8,STK17B,NUFIP2,GABPB1,PTPN4,RFXAP,PRIM1,ZNF107,PARD6B,COIL,PDGFB,RORA,ZMYM1,SP4,ZBTB5,PLAGL2,ZNF35,BTG2,CRTC3,POLQ,KCNB1,FEM1C,FRMD6,YOD1,E2F3,MED17,N4BP1,NPAT,NABP1,ARHGEF7,C12ORF65,ZNF805,ANKRD13C,EMSY,ZNF202,ZNF786,SACS,ZNF426,PAK6,FEM1A,GID4,ZNF280B,SKIL,FHDC1,PRR14L,KLF3,E2F5,ANKRD12,ZNF174,ZNF57…
MIRNA	hsa-miR-106b-5p	MIRNA:hsa-miR-106b-5p	6.00624e-19	18.2214	1085	2827	333	14849	WDR53,HAS2,HS3ST1,IGDCC3,EPHA4,ZNF93,ZNF597,ZNF665,ZNF264,ZNF681,WNK3,UNK,LYSMD3,CREB1,ZBTB6,UBOX5,HAUS8,STK17B,NUFIP2,GABPB1,PTPN4,RFXAP,PRIM1,ZNF107,PARD6B,COIL,PDGFB,RORA,ZMYM1,SP4,ZBTB5,PLAGL2,ZNF35,RREB1,BTG2,CRTC3,POLQ,KCNB1,FEM1C,FRMD6,YOD1,E2F3,MED17,N4BP1,NPAT,NABP1,ARHGEF7,C12ORF65,ZNF805,ANKRD13C,EMSY,ZNF202,ZNF786,ZNF587,SACS,ZNF426,PAK6,FEM1A,OPRK1,GID4,RBL1,ZNF280B,SKIL,FHDC1,RHOBTB…
MIRNA	hsa-miR-17-5p	MIRNA:hsa-miR-17-5p	8.40139e-19	18.0756	1175	2827	354	14849	ZSWIM3,WDR53,HAS2,HS3ST1,EPHA4,ZNF93,ZNF597,FBXO28,ZNF665,ZNF264,ZNF681,WNK3,UNK,LYSMD3,CREB1,ZBTB6,UBOX5,HAUS8,STK17B,BCL2,NUFIP2,GABPB1,PTPN4,RFXAP,PRIM1,ZNF107,PARD6B,COIL,RBM5,PDGFB,RORA,ZMYM1,SP4,ZBTB5,PLAGL2,ZNF35,TEFM,ZIK1,BTG2,CRTC3,POLQ,KCNB1,FEM1C,FRMD6,YOD1,E2F3,MED17,N4BP1,NPAT,NABP1,ARHGEF7,RUNX1,C12ORF65,ZNF805,ANKRD13C,EMSY,ZNF202,ZNF786,MFHAS1,SACS,PLAG1,ZNF426,PAK6,FEM1A,KDM4A,GI…
MIRNA	hsa-miR-93-5p	MIRNA:hsa-miR-93-5p	1.91119e-18	17.7187	1214	2827	362	14849	WDR53,HAS2,HS3ST1,EPHA4,ZNF93,ZNF597,ZNF665,ZNF264,ZNF681,ZNF217,WNK3,UNK,LYSMD3,CREB1,ZBTB6,UBOX5,HAUS8,STK17B,NUFIP2,GABPB1,PTPN4,RFXAP,PRIM1,ZNF107,PARD6B,PPAN,COIL,PDGFB,ZBTB21,MAP3K13,RORA,ZMYM1,SP4,ZBTB5,ZBTB3,TAF8,PLAGL2,ZNF35,BTG2,CRTC3,POLQ,KCNB1,FEM1C,NUP153,FRMD6,DNMT3B,YOD1,E2F3,MED17,N4BP1,NPAT,NABP1,ARHGEF7,C12ORF65,ZNF805,ANKRD13C,EMSY,ZNF202,NUP58,MSANTD4,ZNF786,SACS,GPATCH2,ZNF42…
MIRNA	hsa-miR-21-5p	MIRNA:hsa-miR-21-5p	1.61138e-13	12.7928	608	2827	199	14849	MEIS1,CCR7,TAF5,EPHA4,PRKCE,PIK3R1,SETD1B,RNF111,IREB2,NAV3,ZNF217,MED9,WNK3,PYM1,CNTRL,BCL2,NUFIP2,JPH1,CPEB3,ARID4A,ZNF35,EXOC8,TET1,BTG2,MGA,CDC25A,DSE,ZNF292,YOD1,E2F3,ZNF587,DMD,OSR1,GID4,TRIM38,FIGN,SNRK,FILIP1L,DNAJC16,KRIT1,PRR14L,NIPBL,ATAD2B,RFFL,RSPRY1,PTEN,B3GNT5,ANKRD46,TAF1,MAP3K1,PRICKLE2,VPS54,NR2C2,DMTF1,DUSP10,ITSN2,POLR3B,DTX3L,ZBTB38,FAM217B,REV1,ZMYM2,NCOA3,BCL10,SLC5A3,KLF9,…
MIRNA	hsa-miR-32-5p	MIRNA:hsa-miR-32-5p	1.80857e-13	12.7427	565	2827	188	14849	GTF2E1,C21ORF91,ZNF772,FBXO28,COG3,ZNF224,MIER3,ZNF264,ZNF430,NUFIP2,TIRAP,PARD6B,ZNF398,CPEB3,NOL4L,FAM135A,TAF8,BTG2,FNIP1,POLQ,BPTF,E2F3,OTUD7B,CCNB1,CNOT2,ZNF17,AEN,CDC6,AURKA,MFHAS1,MED7,GID4,ZFP62,PCTP,ZSCAN12,DUSP5,KIAA1586,BCL11A,MIS12,C2ORF69,PTEN,MTF1,ZNF594,TANK,SERTAD3,ZNRF3,USP45,VPS54,SETD5,ZNF267,SBNO2,DUSP10,RANBP6,IKZF4,GIT2,ZNF417,VCPKMT,PPP1R3D,MDM2,RGS17,KIAA1958,HIVEP1,H3-5,B…
MIRNA	hsa-miR-192-5p	MIRNA:hsa-miR-192-5p	1.45458e-11	10.8373	989	2827	284	14849	ZSWIM3,ZNF823,TMEM169,ZNF200,IQCC,ZNF273,TRAPPC2B,HYLS1,KDM4D,C21ORF91,BORA,ZNF443,BLM,FANCM,HJURP,SATB2,E2F8,NLK,LYSMD3,ZNF45,TBC1D31,ERCC4,SASS6,ZBTB6,STK17B,RSBN1L,BCL2,GABPB1,ZNF230,PRIM1,WDCP,RFC4,BICRAL,KIF18A,CENPA,ZNF449,ZMYM1,SP4,PLAGL2,CEP295,SLC16A6,OBI1,CCDC15,ASPM,LIN9,GEN1,CDC25A,ATAD5,POLQ,ZFP30,KIF20B,NDE1,CLK4,CEP85L,PSRC1,PHF12,C12ORF65,ZNF701,PAK6,KIAA1671,BRCA2,PIK3R4,FHDC1,TR…
MIRNA	hsa-miR-19b-3p	MIRNA:hsa-miR-19b-3p	7.28441e-11	10.1376	712	2827	216	14849	C2ORF42,ZNF772,ZNF526,FBXO28,C12ORF66,CASZ1,RNF111,ARHGEF28,E2F8,ZNF217,WNK3,ERCC4,CREB1,ZFHX4,NUFIP2,PTPN4,ZNF107,HDAC4,ATXN7L1,USP37,RORA,SOGA1,LIN9,FRMD6,SMCR8,OTUD7B,LRIG3,EPC1,CSNK1G1,SKIL,CEP350,PRR14L,ZNF644,ANKRD12,MRTFB,PIK3R3,GMEB2,MCM3AP-AS1,PHLDA1,ZNF507,MAPK14,ABHD17C,NKAPD1,ZNF680,PPP1R15B,PTEN,CHD9,WDR33,MAP3K1,PRICKLE2,TNRC6A,RNF216,MBD4,GIT2,ZNF417,NACC2,ARFGEF1,BCL3,CEP170,HOMER…
MIRNA	hsa-miR-19a-3p	MIRNA:hsa-miR-19a-3p	8.05122e-11	10.0941	569	2827	181	14849	C2ORF42,ZNF772,ZNF526,FBXO28,CASZ1,RNF111,E2F8,ZNF217,WNK3,ERCC4,NUFIP2,ZNF107,HDAC4,USP37,RORA,LIN9,FRMD6,OTUD7B,SKIL,CEP350,PRR14L,ZNF644,ANKRD12,MRTFB,MTF2,PIK3R3,MCM3AP-AS1,PHLDA1,MAPK14,ABHD17C,NKAPD1,ZNF680,PPP1R15B,PTEN,CHD9,MAP3K1,PRICKLE2,TNRC6A,RNF216,MBD4,GIT2,NACC2,ARFGEF1,BCL3,CEP170,HOMER1,SLC38A2,NRBF2,WAC,ARL8A,ZNF134,DCC,PHF13,STOX2,CLOCK,PRRC2C,GATAD2B,ARAP2,MEF2A,ZBTB4,VPS26C,F…
MIRNA	hsa-miR-98-5p	MIRNA:hsa-miR-98-5p	1.39129e-10	9.85658	779	2827	231	14849	MEIS1,TAF5,VAV3,ZNF200,EPHA4,SPRY1,ZNF8,ZNF443,ZNF566,ZNF799,RNF111,ZNF264,KCTD21,ZNF609,STK17B,FRMD4B,BCL2,GABPB1,TNS1,CCNF,C10ORF88,PPAN,COIL,PDGFB,ARID3B,ZBTB5,MIOS,PLAGL2,JMJD4,YAE1,E2F6,ZBTB24,CDC25A,NUAK2,SMCR8,YOD1,ZNF473,IGF2BP3,LRIG3,ZNF202,ZNF587,SACS,ZFX,PLAG1,DHX57,SUV39H1,FIGN,PAFAH2,FAM222B,PCTP,UTP25,POLR3D,KLF3,ZNF644,E2F5,MTF2,PUS1,ZNF578,DYRK3,CHD7,PLEKHO1,ABHD17C,NKAPD1,PPP1R15…
MIRNA	hsa-miR-190a-3p	MIRNA:hsa-miR-190a-3p	2.99396e-09	8.52375	644	2827	194	14849	PROX1,DGKG,ZNF675,ZNF273,TUBD1,PIK3R1,PIP4P1,ZNF264,E2F8,NLK,HMGXB4,KANSL1L,UNK,CREB1,ZNF609,RSBN1L,KCNJ6,NUFIP2,ITPRIPL1,PIAS1,TRIM13,RORA,FBXL18,SLC16A6,EXOC8,BTG2,KCNB1,SH3TC2,GPATCH11,TIGD5,N4BP1,NABP1,ELF2,CSRNP3,BACH2,PLAG1,KIAA1671,MBTD1,NRF1,SNRK,ASH1L,PEX5L,KLHL9,ZNF507,ANKRD44,ZNF318,PUM1,ZC3H6,CREBZF,BCOR,TRAF6,MTF1,TANK,NR2C2,SPRED1,RIC8B,ZNF267,ASF1A,PLCXD1,ZNF347,IKZF4,MAP3K12,ZC3H1…
MIRNA	hsa-miR-1277-5p	MIRNA:hsa-miR-1277-5p	4.0812e-09	8.38921	621	2827	188	14849	PROX1,DGKG,ZNF675,PIK3R1,ZNF557,ZNF264,E2F8,NLK,HMGXB4,KANSL1L,UNK,CREB1,ZNF609,RSBN1L,KCNJ6,NUFIP2,ITPRIPL1,PIAS1,INO80D,TRIM13,FAM135A,RORA,FBXL18,SLC16A6,EXOC8,ATAD5,KCNB1,GPATCH11,NABP1,ELF2,CSRNP3,BACH2,MSANTD4,KIAA1671,MBTD1,NRF1,SNRK,RTL6,PRR14L,ASH1L,PEX5L,KLHL9,ANKRD44,ZNF318,PUM1,ZC3H6,PPP1R15B,CREBZF,NR2C2,SPRED1,PLCXD1,ZNF347,IKZF4,MAP3K12,DTX3L,MYBL1,SLC30A4,NR6A1,ITPRIPL2,ZSCAN21,ZM…
MIRNA	hsa-let-7d-5p	MIRNA:hsa-let-7d-5p	9.94982e-09	8.00218	391	2827	130	14849	ZNF200,EPHA4,ZNF8,ZNF526,ZNF443,ZNF566,ZNF799,ZNF264,KCTD21,ZNF609,GABPB1,COIL,PDGFB,FAM135A,ARID3B,ZBTB5,PLAGL2,YAE1,E2F6,ZBTB24,SMCR8,YOD1,IGF2BP3,LRIG3,ZNF587,DHX57,ZNF280B,FIGN,PAFAH2,FAM222B,POLR3D,ZNF644,ZNF578,DYRK3,PLEKHO1,ABHD17C,NKAPD1,PPP1R15B,NSD1,ANKRD46,TNRC6A,PDGFA,GGA3,ATXN7L3B,RBM12B,ZNF417,NOA1,DTX3L,NR6A1,PBX2,HERPUD1,HOMER1,NCOA3,LRRC42,ATXN2,ZNF611,ESPL1,RALGAPB,KMT2D,TRAPPC1…
MIRNA	hsa-miR-5011-5p	MIRNA:hsa-miR-5011-5p	1.04794e-08	7.97967	648	2827	193	14849	PROX1,DGKG,ZNF675,ZNF273,TUBD1,PIK3R1,ZNF264,E2F8,NLK,HMGXB4,KANSL1L,UNK,CREB1,ZNF609,RSBN1L,KCNJ6,NUFIP2,ITPRIPL1,PIAS1,TRIM13,RORA,FBXL18,SLC16A6,EXOC8,BTG2,ZFP30,KCNB1,SH3TC2,GPATCH11,TIGD5,NABP1,ELF2,CSRNP3,BACH2,PLAG1,KIAA1671,MBTD1,ZNF280B,NRF1,SNRK,RTL6,PRR14L,ASH1L,PEX5L,KLHL9,ZNF507,ANKRD44,ZNF318,PUM1,ZC3H6,PPP1R15B,CREBZF,MTF1,FAM76A,TANK,NR2C2,SPRED1,RIC8B,PLCXD1,ZNF347,IKZF4,MAP3K12,…
MIRNA	hsa-let-7b-5p	MIRNA:hsa-let-7b-5p	2.09772e-08	7.67825	1212	2827	321	14849	ZNF606,ZNF200,EPHA4,ZNF8,ZNF443,ZNF566,GPATCH1,PIP4P1,ZNF799,ZNF264,PRTG,KCTD21,ZFHX4,ZNF609,GABPB1,PRIM1,CCNF,WDCP,SCAF4,COIL,CPEB3,PDGFB,ARID3B,ZBTB5,EP300,MIOS,E2F7,PLAGL2,AHCTF1,ZCCHC9,CDCA8,YAE1,BTG2,E2F6,CDC25A,NUP153,SMCR8,YOD1,E2F3,CCNB1,CPEB1,IGF2BP3,CNOT2,LRIG3,ZNF805,CCDC71,AURKA,ZNF587,ZNF426,DMD,KDM4A,DHX57,DNMBP,SUPT20H,FIGN,PAFAH2,FAM222B,SLF2,POLR3D,NIPBL,KIAA1586,PTCD1,RRP8,ZNF64…
MIRNA	hsa-miR-103a-3p	MIRNA:hsa-miR-103a-3p	2.70118e-08	7.56845	452	2827	144	14849	ZNF100,ZNF606,C2ORF42,ZNF273,PIK3R1,PIP4P1,SETD1B,TMCC1,C16ORF72,CREB1,BCL2,NUFIP2,CPEB3,SALL1,ZNF449,IPPK,E2F7,CDC25A,FEM1C,OTUD7B,N4BP1,EPC1,ZNF623,AVL9,PLAG1,JAKMIP2,UTP25,PRR14L,ASH1L,MED13,ZNF680,PTEN,MTF1,ZNRF3,SPRED1,GGA3,DMTF1,RUNX2,LRIF1,CDADC1,NACC2,ZBTB38,USP42,EFNB2,ARL8A,TLK1,SNX16,ZRANB1,CDCA4,GPR180,ARL4C,AEBP2,CPSF7,SYNJ1,RBBP6,JOSD1,RIF1,ZCCHC14,LATS1,MTHFR,LARP4B,GOPC,PURB,ABL2,…
MIRNA	hsa-miR-526b-3p	MIRNA:hsa-miR-526b-3p	4.65129e-08	7.33243	637	2827	188	14849	WDR53,HAS2,HS3ST1,EPHA4,ZNF93,ZNF665,ZNF264,ZNF681,WNK3,UNK,CREB1,UBOX5,HAUS8,NUFIP2,GABPB1,PTPN4,RFXAP,PRIM1,ZNF107,COIL,PDGFB,RORA,ZMYM1,SP4,ZBTB5,ZNF35,BTG2,KCNB1,FEM1C,YOD1,MED17,NPAT,NABP1,C12ORF65,ZNF805,EMSY,ZNF202,ZNF786,ZNF426,PAK6,FEM1A,GID4,SKIL,FHDC1,KLF3,ZNF174,ZNF578,TNFAIP8L1,PPP1R15B,ZNF780A,ZNF7,NR2C2,SPRED1,ATXN7L3B,RNF34,RBM12B,ZNF446,KLHL28,RNF19B,LRIF1,ZNF347,ZC3H12C,ZNF417,N…
MIRNA	hsa-miR-181b-5p	MIRNA:hsa-miR-181b-5p	9.7034e-08	7.01308	371	2827	122	14849	ZNF253,ZNF597,ZNF526,ZNF440,TMCC1,NLK,PNRC2,CREB1,RSBN1L,BCL2,ZNF107,C17ORF100,SCN8A,INO80D,ZNF449,ZNF791,EP300,ZNF829,ZNF439,KMT2E,NDE1,SMCR8,BPTF,EMSY,ZNF699,PLAG1,DUSP5,ZNF136,ZNF415,ZNF616,IL1A,C2ORF69,PTEN,CHD9,TOPBP1,MEPCE,LMCD1,NR6A1,SLC38A2,NCOA3,ZADH2,NEK3,PRRC2C,GOLGA1,RSF1,SLC25A25,FBXO11,SIRT1,ID4,RESF1,ZBTB4,ZXDC,MCL1,ZNF780B,NCOA7,PURB,LATS2,GTPBP3,ATXN7,KDM5A,TEF,CARD10,BRINP2,CCNQ…
MIRNA	hsa-miR-181d-5p	MIRNA:hsa-miR-181d-5p	1.61076e-07	6.79297	284	2827	99	14849	ZNF253,ZNF597,BORA,ZNF440,TMCC1,PNRC2,RSBN1L,BCL2,ZNF107,SCN8A,PARD6B,INO80D,ZNF449,ZNF791,ARID3B,EP300,ZNF829,ZNF439,KMT2E,SMCR8,EMSY,ZNF699,DUSP5,ZNF136,ZNF415,ZNF616,IL1A,C2ORF69,CHD9,TOPBP1,NR6A1,PBX2,SLC38A2,NCOA3,ZADH2,PRRC2C,GOLGA1,RSF1,SLC25A25,FBXO11,ID4,RESF1,ZBTB4,ZNF780B,NCOA7,PURB,GTPBP3,ATXN7,KDM5A,TEF,CCNQ,GSKIP,TNRC6B,ZBTB33,LONRF1,SLC25A37,LDLR,DDX3X,DDX52,MTUS1,MEAK7,TTPAL,CPEB4…
MIRNA	hsa-miR-215-5p	MIRNA:hsa-miR-215-5p	1.67202e-07	6.77676	753	2827	213	14849	ZSWIM3,TMEM169,ZNF200,IQCC,ZNF273,HYLS1,KDM4D,BORA,ZNF443,BLM,HJURP,E2F8,NLK,ZNF45,TBC1D31,ZBTB6,BCL2,GABPB1,ZNF230,PRIM1,WDCP,RFC4,KIF18A,CENPA,ZNF449,PLAGL2,SLC16A6,OBI1,CCDC15,ASPM,LIN9,GEN1,ATAD5,ZFP30,KIF20B,NDE1,CLK4,CEP85L,PSRC1,RUNX1,PHF12,C12ORF65,GPANK1,ZNF701,PAK6,BRCA2,TRIM68,SLF2,ZBTB14,ZNF346,MRTFB,TICRR,TEX30,CHD7,TTK,TBC1D22B,MIS12,CREBZF,HSPBAP1,BCOR,CHSY3,B3GNT5,ZNRF3,TOPBP1,RIC…
MIRNA	hsa-miR-30b-5p	MIRNA:hsa-miR-30b-5p	1.73387e-07	6.76098	414	2827	132	14849	MKRN3,RUBCNL,HHIPL1,ZNF200,ZNF543,MIER3,IREB2,SKIDA1,ZNF264,BCL2,CCNF,USP37,SP4,PLAGL2,C8ORF76,S100PBP,YOD1,PIK3C2B,AVL9,MSANTD4,SACS,CSNK1G1,ZMYND8,RNF122,SKIL,CEP350,TNRC6C,NIPBL,NCOA6,MTF2,BMT2,ZNF507,JDP2,SMAD1,PPP1R15B,IL1A,DBF4,B3GNT5,TANK,TNRC6A,SETD5,RNF34,KLHL28,RUNX2,WDR37,IKZF4,WDR43,NACC2,ZBTB38,VCPKMT,WDR89,RNF220,NCOA3,MAP11,LHFPL2,CBX2,SHROOM3,MAST3,TSHZ3,BCL9,POLR3E,PHF13,GOLGA1,Z…
MIRNA	hsa-miR-30d-5p	MIRNA:hsa-miR-30d-5p	2.06974e-07	6.68408	367	2827	120	14849	MKRN3,RUBCNL,HHIPL1,ZNF200,ZNF543,MIER3,IREB2,SKIDA1,ZNF264,ZNF609,CCNF,USP37,IRF2,SP4,PLAGL2,RREB1,C8ORF76,S100PBP,FNIP1,PIK3C2B,AVL9,MSANTD4,SACS,CSNK1G1,HDHD3,ZMYND8,RNF122,CEP350,MTF2,BMT2,ZNF507,JDP2,SMAD1,PPP1R15B,IL1A,DBF4,TAB1,TANK,TNRC6A,SETD5,RUNX2,NACC2,NMT1,RNF220,NCOA3,MAP11,LHFPL2,CBX2,SHROOM3,MAST3,BCL9,POLR3E,PHF13,GOLGA1,ZSCAN29,SENP2,ZBTB4,FANCF,ADO,MCL1,TAOK1,JOSD1,RIF1,FBXO45,…
MIRNA	hsa-miR-26a-5p	MIRNA:hsa-miR-26a-5p	2.64937e-07	6.57686	457	2827	142	14849	KAT14,PDE4B,TMCC3,CHAC1,ZNF772,MTRF1,ZNF566,TMCC1,SASS6,HAUS8,NUFIP2,CPEB3,EP300,E2F7,ZNF254,ZBTB24,DNMT3B,NABP1,C6ORF47,CDC6,MFHAS1,SACS,ZNF814,PLAG1,ZNF426,ZNF506,NUP42,DNMBP,PIK3R4,DUSP5,TTK,PHLDA1,TNFAIP8L1,SMAD1,ZNF680,PPP1R15B,CREBZF,PTEN,ZBTB45,TNRC6A,RNF216,SSH2,ZNF347,CHAF1A,RHOBTB1,GIT2,FRAT2,MDM2,RGS17,SLC35B3,SLC38A2,SLC5A3,TUT4,TIMM29,DCP1A,LRP6,DCAF10,FAM126B,ZNF134,RBM48,MAT2A,ARL4…
MIRNA	hsa-miR-4458	MIRNA:hsa-miR-4458	3.01676e-07	6.52046	310	2827	105	14849	ZNF200,EPHA4,ZNF8,ZNF443,ZNF566,ZNF799,ZNF264,KCTD21,ZNF609,GABPB1,COIL,PDGFB,ARID3B,ZBTB5,PLAGL2,YAE1,E2F6,SMCR8,YOD1,IGF2BP3,LRIG3,ZNF587,FIGN,PAFAH2,FAM222B,POLR3D,ZNF644,ZNF578,DYRK3,PLEKHO1,ABHD17C,NKAPD1,PPP1R15B,NSD1,ANKRD46,GGA3,ATXN7L3B,RBM12B,ZNF417,NOA1,DTX3L,NR6A1,PBX2,HERPUD1,NCOA3,ATXN2,ZNF611,ESPL1,KMT2D,TRAPPC10,ZNF28,CEP120,ZNF584,NOM1,INTS7,FUT10,DNA2,NUP155,RAB40C,NAA30,USP47,M…
MIRNA	hsa-miR-4500	MIRNA:hsa-miR-4500	3.01676e-07	6.52046	310	2827	105	14849	ZNF200,EPHA4,ZNF8,ZNF443,ZNF566,ZNF799,ZNF264,KCTD21,ZNF609,GABPB1,COIL,PDGFB,ARID3B,ZBTB5,PLAGL2,YAE1,E2F6,SMCR8,YOD1,IGF2BP3,LRIG3,ZNF587,FIGN,PAFAH2,FAM222B,POLR3D,ZNF644,ZNF578,DYRK3,PLEKHO1,ABHD17C,NKAPD1,PPP1R15B,NSD1,ANKRD46,GGA3,ATXN7L3B,RBM12B,ZNF417,NOA1,DTX3L,NR6A1,PBX2,HERPUD1,NCOA3,ATXN2,ZNF611,ESPL1,KMT2D,TRAPPC10,ZNF28,CEP120,ZNF584,NOM1,INTS7,FUT10,DNA2,NUP155,RAB40C,NAA30,USP47,M…
MIRNA	hsa-miR-106a-5p	MIRNA:hsa-miR-106a-5p	3.39787e-07	6.46879	711	2827	202	14849	WDR53,HAS2,HS3ST1,EPHA4,ZNF93,ZNF665,ZNF264,ZNF681,WNK3,UNK,CREB1,UBOX5,HAUS8,NUFIP2,GABPB1,PTPN4,RFXAP,PRIM1,ZNF107,COIL,PDGFB,RORA,ZMYM1,SP4,ZBTB5,ZNF35,BTG2,KCNB1,FEM1C,YOD1,MED17,NPAT,NABP1,RUNX1,C12ORF65,ZNF805,CYB561D1,EMSY,ZNF202,ZNF786,ZNF426,PAK6,FEM1A,GID4,SKIL,FHDC1,KLF3,ZNF174,ZNF578,TNFAIP8L1,MAPK14,PPP1R15B,ZNF780A,SH3BP5L,PTEN,MTF1,ZNF7,NR2C2,SPRED1,ATXN7L3B,RNF34,RBM12B,ZNF446,KLH…
MIRNA	hsa-miR-92a-3p	MIRNA:hsa-miR-92a-3p	4.14277e-07	6.38271	1406	2827	357	14849	GTF2E1,EPHA4,TMCC3,C21ORF91,ZNF772,PRR12,COG3,KHNYN,PIP4P1,SETD1B,PDIK1L,ZNF224,ZNF264,ZFHX4,ZNF430,NUFIP2,TIRAP,PARD6B,PPAN,CPEB3,NOL4L,FAM135A,RORA,EP300,TAF8,BTG2,FNIP1,CDC25A,CRTC3,POLQ,GEMIN6,CEP85,BPTF,E2F3,OTUD7B,CCNB1,BTAF1,CSTF2T,CNOT2,PHF12,ZNF17,AEN,EGLN2,CDC6,AURKA,MED7,ZCCHC2,KIAA1671,GID4,ZMYND8,ZFP62,ZSCAN12,PRR14L,DUSP5,MTHFSD,KIAA1586,ZNF174,RFFL,ZNF282,HS3ST3A1,VCPIP1,ZNF507,COA…
MIRNA	hsa-miR-15a-5p	MIRNA:hsa-miR-15a-5p	4.23623e-07	6.37302	717	2827	203	14849	C2ORF42,CHAC1,PIK3R1,C15ORF39,PIP4P1,SETD1B,PDIK1L,PANK1,TBCCD1,PNRC2,WNK3,C16ORF72,PCF11,ZFHX4,BCL2,NUFIP2,ZNF691,PRIM1,CPEB3,SALL1,ZNF449,NOL4L,IPPK,FBXL18,ZBTB5,E2F7,BTG2,ZNF91,CDC25A,ATAD5,E2F3,N4BP1,HNRNPA1L2,ZNF620,AVL9,MSANTD4,PLAG1,ASH1L,ASXL2,DYRK3,MCM3AP-AS1,GOLPH3L,VPS33B,PRICKLE2,ZNRF3,C17ORF80,NR2C2,SPRED1,C2ORF74,GGA3,ZNF267,ATXN7L3B,MBD4,DMTF1,LRIF1,CDADC1,MYBL1,NR6A1,USP42,CENPJ,S…
MIRNA	hsa-miR-181c-5p	MIRNA:hsa-miR-181c-5p	7.1937e-07	6.14305	287	2827	98	14849	ZNF253,ZNF597,ZNF440,TMCC1,NLK,PNRC2,RSBN1L,BCL2,ZNF107,SCN8A,INO80D,ZNF449,ZNF791,ZNF829,ZNF439,KMT2E,SMCR8,EMSY,ZNF699,DUSP5,ZNF136,ZNF415,ZNF616,IL1A,C2ORF69,PTEN,CHD9,TOPBP1,NR6A1,SLC38A2,NCOA3,ZADH2,PRRC2C,GOLGA1,RSF1,SLC25A25,FBXO11,SIRT1,ID4,RESF1,ZBTB4,ZNF780B,NCOA7,PURB,LATS2,GTPBP3,ATXN7,KDM5A,TEF,CCNQ,GSKIP,TNRC6B,ZBTB33,LONRF1,SLC25A37,LDLR,DDX3X,DDX52,MTUS1,MEAK7,TTPAL,CPEB4,TMF1,ELK…
MIRNA	hsa-miR-6778-3p	MIRNA:hsa-miR-6778-3p	8.56171e-07	6.06744	675	2827	192	14849	WDR53,HAS2,ZNF225,HS3ST1,INKA2,ZNF283,TUBD1,ZNF8,ASB7,SENP8,ZSCAN16,ZNF665,KCTD21,UBOX5,TIRAP,PTPN4,PRIM1,ZC3H4,XRCC2,ZMYM1,ZBTB3,ZFP14,SDHAF1,ZNF439,ZNF91,ZFP30,TTC4,GPN2,GEMIN6,SMCR8,ZNF561,ZNF865,AEN,EGLN2,ZNF623,SEC22A,MSANTD4,ZNF786,AURKA,SNIP1,ZNF699,ZSWIM4,WDR5B,ZNF426,FEM1A,RBL1,NUP42,FHDC1,MTO1,DNAJC16,ZNF578,PEX5L,KLHL9,HINFP,THAP1,GTPBP10,PLEKHO1,ZNF236,TNFAIP8L1,JDP2,APEX2,NKD1,ZCCHC8…
MIRNA	hsa-let-7g-5p	MIRNA:hsa-let-7g-5p	9.03516e-07	6.04406	339	2827	111	14849	ZNF200,EPHA4,ZNF8,ZNF443,ZNF566,ZNF799,ZNF264,KCTD21,ZNF609,GABPB1,COIL,PDGFB,ARID3B,ZBTB5,PLAGL2,YAE1,E2F6,SMCR8,YOD1,IGF2BP3,LRIG3,ZNF587,FIGN,PAFAH2,FAM222B,POLR3D,ZNF644,ZNF578,DYRK3,BRD1,PLEKHO1,ABHD17C,NKAPD1,PPP1R15B,NSD1,ANKRD46,MAP3K1,GGA3,ATXN7L3B,RBM12B,ZNF417,NOA1,DTX3L,NR6A1,PBX2,HERPUD1,NCOA3,ATXN2,ZNF611,ESPL1,KMT2D,TRAPPC10,ZNF28,CEP120,ZNF584,NOM1,INTS7,FUT10,DNA2,NUP155,RAB40C,N…
MIRNA	hsa-let-7c-5p	MIRNA:hsa-let-7c-5p	1.63869e-06	5.7855	514	2827	153	14849	TAF5,ZNF200,EPHA4,ZNF8,ZNF526,ZNF443,ZNF566,ZNF799,ZNF264,KCTD21,PCF11,ZNF609,GABPB1,CCNF,COIL,PDGFB,ARID3B,ZBTB5,PLAGL2,YAE1,E2F6,ZNF614,CDC25A,SMCR8,BPTF,YOD1,IGF2BP3,CSTF2T,LRIG3,RAPGEFL1,NUP58,MAP4K3,ZNF587,FIGN,PAFAH2,FAM222B,DNAJC16,POLR3D,RICTOR,ZNF644,SNUPN,E2F5,ZNF578,DYRK3,PLEKHO1,ABHD17C,NKAPD1,PPP1R15B,BCOR,NSD1,ANKRD46,GGA3,ATXN7L3B,RBM12B,RFWD3,ZNF417,NOA1,ANKRD17,DTX3L,NR6A1,PBX2,H…
MIRNA	hsa-let-7a-5p	MIRNA:hsa-let-7a-5p	1.64776e-06	5.7831	637	2827	182	14849	MEIS1,HAS2,CCR7,TAF5,ZNF200,EPHA4,ZNF8,ZNF443,PIK3R1,ZNF566,ZNF555,ZNF799,ZNF264,KCTD21,UNK,UBOX5,ZNF609,CNTRL,BCL2,GABPB1,COIL,PDGFB,KIAA2026,ARID3B,ZBTB5,PLAGL2,TMEM39A,ZCCHC9,YAE1,POU3F2,S100PBP,ASPM,FNIP1,E2F6,SMCR8,BPTF,YOD1,ZNF260,IGF2BP3,LRIG3,NUP58,ZNF587,SFSWAP,DHX57,PEX14,FIGN,PAFAH2,FAM222B,POLR3D,NIPBL,ZNF644,ZNF578,DYRK3,BMT2,PLEKHO1,ABHD17C,NKAPD1,PPP1R15B,ZNF780A,BCOR,NSD1,AURKB,AN…
MIRNA	hsa-miR-15b-5p	MIRNA:hsa-miR-15b-5p	2.04502e-06	5.6893	760	2827	210	14849	C2ORF42,CHAC1,PIK3R1,C15ORF39,PIP4P1,SETD1B,PDIK1L,PANK1,TBCCD1,PNRC2,ZNF217,WNK3,C16ORF72,ZFHX4,BCL2,NUFIP2,ZNF691,ARID2,COIL,CPEB3,FADD,SALL1,ZNF449,NOL4L,IPPK,FBXL18,ZBTB5,E2F7,BTG2,ZNF91,CDC25A,ATAD5,E2F3,N4BP1,BTAF1,PIK3C2B,HNRNPA1L2,ZNF620,AVL9,MSANTD4,PLAG1,ASH1L,DYRK3,MCM3AP-AS1,PHLDB3,VPS33B,AP5S1,FBXO30,PRICKLE2,ZNRF3,NR2C2,SPRED1,GGA3,ZNF267,ATXN7L3B,MBD4,DMTF1,LRIF1,CDADC1,NR6A1,USP42…
MIRNA	hsa-miR-181a-5p	MIRNA:hsa-miR-181a-5p	2.06317e-06	5.68547	545	2827	160	14849	ZNF253,PROX1,ZNF597,FBXO28,ZNF440,TMCC1,NLK,PNRC2,KBTBD3,LYSMD3,RSBN1L,BCL2,ZNF107,SCN8A,INO80D,ZNF449,ZNF791,ZNF35,ZNF829,ZNF439,KMT2E,LFNG,SMCR8,YOD1,RUNX1,ANKRD13C,EMSY,NUP58,ZNF699,PLAG1,ZNF426,FAM222B,DUSP5,E2F5,PHLDA1,ZNF136,PUM1,ZNF415,ZNF616,IL1A,C2ORF69,PTEN,CHD9,ZNF594,SRGAP1,TOPBP1,MOB3B,RNF34,NOL4,NR6A1,SLC38A2,NCOA3,ZNF562,ZADH2,TGIF2,ZNF25,PRRC2C,GOLGA1,GATAD2B,ZNF12,RSF1,SLC25A25,F…
MIRNA	hsa-let-7i-5p	MIRNA:hsa-let-7i-5p	2.30382e-06	5.63755	332	2827	108	14849	ZNF200,EPHA4,ZNF8,ZNF443,ZNF566,ZNF799,ZNF264,KCTD21,ZNF609,GABPB1,COIL,PDGFB,ARID3B,ZBTB5,PLAGL2,YAE1,E2F6,CDC25A,SMCR8,YOD1,IGF2BP3,LRIG3,ZNF587,FIGN,PAFAH2,FAM222B,POLR3D,ZNF644,ZNF578,DYRK3,PLEKHO1,ABHD17C,NKAPD1,PPP1R15B,NSD1,AURKB,ANKRD46,GGA3,ATXN7L3B,RBM12B,ZNF417,NOA1,DTX3L,NR6A1,PBX2,HERPUD1,NCOA3,ATXN2,ZNF611,ESPL1,KMT2D,TRAPPC10,ZNF28,KDM5B,CEP120,ZNF584,NOM1,INTS7,FUT10,DNA2,NUP155,R…
MIRNA	hsa-miR-3927-3p	MIRNA:hsa-miR-3927-3p	2.38294e-06	5.62289	183	2827	69	14849	ZNF8,KCTD21,ZBTB6,GABPB1,COIL,PDGFB,FAM135A,ARID3B,ZBTB5,E2F7,PLAGL2,EXOC8,YAE1,E2F6,YOD1,CSRNP3,ZNF587,FEM1A,FIGN,FAM222B,ZNF578,DYRK3,PPP1R15B,NSD1,MBD4,RBM12B,NOA1,NR6A1,HERPUD1,NCOA3,ZNF562,MAMLD1,ESPL1,ZNF28,ZNF584,NOM1,ZSWIM1,INTS7,NPHP3,RAB40C,MAP2K7,SMARCAD1,CRY2,TXLNG,MTUS1,USP38,RAB11FIP4,C19ORF47,HIC2,OPA3,C5ORF51,ABT1,C12ORF4,EDEM3,PDP2,ZNF850,CEP135,MFSD8,FGF2,NHLRC3,SPRYD4,KCNJ2,NXP…
MIRNA	hsa-let-7e-5p	MIRNA:hsa-let-7e-5p	3.33517e-06	5.47688	608	2827	174	14849	ZNF200,EPHA4,ZNF8,ZNF443,ZNF566,ZNF799,ZNF264,KCTD21,TBC1D31,ZNF609,GABPB1,COIL,SALL1,PDGFB,USP37,ARID3B,ZBTB5,PLAGL2,YAE1,E2F6,SMCR8,YOD1,ZFP3,IGF2BP3,LRIG3,ZNF805,TNFRSF1A,ZNF256,JMJD1C,ZNF587,DHX57,FIGN,ZFP62,PAFAH2,FAM222B,POLR3D,ZNF644,ZNF578,DYRK3,CHD7,PLEKHO1,ZNF236,ABHD17C,NKAPD1,PAX3,PPP1R15B,NSD1,C19ORF48,AURKB,CHD9,CCDC97,ANKRD46,GGA3,ATXN7L3B,RBM12B,PLCXD1,ZNF417,NOA1,DTX3L,NR6A1,PBX2…
MIRNA	hsa-miR-410-3p	MIRNA:hsa-miR-410-3p	3.39802e-06	5.46877	248	2827	86	14849	DGKG,LYSMD3,ZNF609,HAUS8,NUFIP2,ITPRIPL1,EXOC8,RREB1,ZFP30,GPATCH11,CCNB1,NABP1,ELF2,BACH2,PRR14L,KLHL9,ZNF507,ZNF318,PPP1R15B,CREBZF,BCOR,TRAF6,FAM76A,ZNF267,DUSP10,MAP3K12,MYBL1,ITPRIPL2,MDM2,RGS17,FBXL3,HIVEP1,LRP6,KLF7,ZRANB1,ETV6,SP1,STOX2,ZBTB7A,PRKD3,PRRC2C,ANKRD33B,RSF1,POLR1B,CKAP2L,ZNF319,ZNF608,DDX55,C18ORF25,TGIF1,ITPKB,NOTCH1,TRIM4,DCLRE1C,SLC46A3,LDLR,DDX3X,DDX52,AGO3,DNAJB9,RC3H1,N…
MIRNA	hsa-miR-6831-5p	MIRNA:hsa-miR-6831-5p	4.05048e-06	5.39249	185	2827	69	14849	ZNF8,KCTD21,ZBTB6,GABPB1,COIL,PDGFB,FAM135A,ARID3B,ZBTB5,E2F7,PLAGL2,EXOC8,YAE1,E2F6,YOD1,CSRNP3,ZNF587,FEM1A,FIGN,FAM222B,ZNF578,DYRK3,PPP1R15B,NSD1,MBD4,RBM12B,NOA1,NR6A1,HERPUD1,NCOA3,ZNF562,MAMLD1,ESPL1,ZNF28,ZNF584,NOM1,ZSWIM1,INTS7,NPHP3,RAB40C,MAP2K7,SMARCAD1,CRY2,TXLNG,MTUS1,USP38,RAB11FIP4,C19ORF47,HIC2,OPA3,C5ORF51,ABT1,C12ORF4,EDEM3,PDP2,ZNF850,CEP135,MFSD8,FGF2,NHLRC3,SPRYD4,KCNJ2,NXP…
MIRNA	hsa-miR-1827	MIRNA:hsa-miR-1827	4.8256e-06	5.31645	829	2827	224	14849	ZNF606,ZNF43,ZSCAN22,HHIPL1,TRAPPC2B,ZNF583,ZNF546,ZNF566,ZNF555,HJURP,ZNF440,ZNF665,ZNF557,IREB2,ZNF264,ZNF431,ZNF619,ZNF681,TBCCD1,HOMEZ,C16ORF72,STK17B,RSBN1L,NUFIP2,GABPB1,PRIM1,ZC3H4,TFAP4,SALL1,ZMYM1,ZBTB3,TAF8,PAPOLG,ZNF639,ZNF490,BTG2,GEN1,E2F6,UMPS,GEMIN6,BPTF,ZNF766,MED17,ZNF805,ZNF623,ZNF117,CCDC117,MSANTD4,ZNF786,ZNF587,MED7,WDR5B,TGS1,NANP,FEM1A,TRIM38,MPHOSPH8,SKIL,CIITA,BLOC1S3,DYR…
MIRNA	hsa-miR-183-5p	MIRNA:hsa-miR-183-5p	4.82698e-06	5.31632	348	2827	111	14849	WDR53,ZNF486,C15ORF39,ZFHX4,STK17B,NUFIP2,ZC3H4,ZIK1,CCNB1,BTAF1,CCDC142,ZNF805,AVL9,AURKA,SFSWAP,TGS1,GID4,NIPBL,ASH1L,MRTFB,MTF2,ABHD17C,ZNF616,WDR33,ZFPM1,TRAF4,MBD4,POLH,PTPN9,FAM217B,SLC5A3,TERF2,LRP6,ABRAXAS2,MASTL,MRTFA,GAS1,SLC25A25,BTRC,SENP1,TTC9C,SLC38A9,RIF1,TIMM22,ZNF24,PREB,C18ORF25,ITPKB,LATS2,FUT10,MYCBP2,KIF2A,MYO10,UBXN7,PLEKHM1,ZNF621,GCC1,NAA30,TUT1,TNRC6B,STK40,RNF41,RBM34,BE…
MIRNA	hsa-miR-30c-5p	MIRNA:hsa-miR-30c-5p	6.29711e-06	5.20086	519	2827	152	14849	MKRN3,RUBCNL,HHIPL1,ZNF200,ZNF543,MIER3,IREB2,SKIDA1,ZNF264,HMGXB4,CCNF,HDAC4,USP37,SP4,EP300,PLAGL2,ZNF829,C8ORF76,S100PBP,LIN9,POLQ,E2F3,PIK3C2B,RAPGEFL1,CCDC117,AVL9,MSANTD4,SACS,CSNK1G1,ZNF506,ZMYND8,RNF122,CEP350,MTF2,MED13,BMT2,ZNF507,JDP2,SMAD1,PPP1R15B,IL1A,DBF4,B3GNT5,TANK,TNRC6A,SETD5,RNF34,ZNF146,RUNX2,IKZF4,NACC2,ZNF668,NEDD9,RNF220,NCOA3,HMG20A,MAP11,LHFPL2,CBX2,SHROOM3,MAST3,MGAT2,B…
MIRNA	hsa-miR-92b-3p	MIRNA:hsa-miR-92b-3p	6.96357e-06	5.15717	709	2827	196	14849	GTF2E1,C21ORF91,ZNF772,COG3,PDIK1L,ZNF224,ZNF264,NLK,ZNF430,NUFIP2,TIRAP,PARD6B,CPEB3,KEAP1,NOL4L,FAM135A,SOGA1,TAF8,DENND4A,BTG2,FNIP1,POLQ,BPTF,E2F3,OTUD7B,CCNB1,CNOT2,MPHOSPH10,ZNF17,AEN,CDC6,AURKA,MED7,GID4,ZFP62,ZSCAN12,DUSP5,KIAA1586,ZNF282,C2ORF69,PHF23,PTEN,MTF1,TANK,SERTAD3,ZNRF3,VPS54,SETD5,SIN3A,ZNF267,KDM2A,DUSP10,RANBP6,GIT2,ZNF417,NACC2,PPP1R3D,MDM2,KIAA1958,HIVEP1,H3-5,BAZ2B,SURF6,…
MIRNA	hsa-miR-130b-3p	MIRNA:hsa-miR-130b-3p	7.2463e-06	5.13988	571	2827	164	14849	EPHA4,FBXO28,STARD13,SATB2,ZNF224,ZNF264,ZNF431,ZNF217,WNK3,PTPN4,RFXAP,ZNF107,PIGA,KCNB1,SMCR8,NABP1,PHF12,EPC1,C12ORF65,ZNF620,ZNF202,MSANTD4,GPATCH2,CSNK1G1,BMT2,NKAPD1,PPP1R15B,PTEN,WDR33,TNRC6A,POGK,KLHL28,ASF1A,IKZF4,MED8,CDADC1,AKIRIN2,ZNF417,NACC2,CEP170,FAM217B,VCPKMT,SLC38A2,C3ORF38,NRBF2,SLC5A3,THAP6,TERF2,KLF9,MASTL,ZNF678,RUNDC1,CDCA4,KMT2D,ZBTB7A,GAS1,ZNF12,POLR1B,ZBTB4,TAOK1,SOCS4,…
MIRNA	hsa-miR-367-3p	MIRNA:hsa-miR-367-3p	8.42157e-06	5.07461	331	2827	106	14849	GTF2E1,ZNF772,ZNF264,NUFIP2,TIRAP,PARD6B,CPEB3,TAF8,BTG2,FNIP1,POLQ,BPTF,OTUD7B,CCNB1,CNOT2,AEN,AURKA,MED7,GID4,ZFP62,ZSCAN12,DUSP5,KIAA1586,TANK,SERTAD3,ZNRF3,ZNF267,RANBP6,ZNF417,PPP1R3D,MDM2,KIAA1958,HIVEP1,H3-5,BAZ2B,LHFPL2,ZNF75A,ZADH2,ZNF134,GATAD2B,CARD6,TMEM41A,SMU1,AKAP10,SLX4,GPBP1L1,G2E3,ZNF24,ATF7IP,CIC,PPP1R37,WDR81,SASH1,TEF,PHLPP2,CNOT4,PRXL2C,IPP,NKAP,DDX3X,CYTH2,REL,MAP2K4,WASL,D…
MIRNA	hsa-miR-1247-3p	MIRNA:hsa-miR-1247-3p	9.95383e-06	5.00201	344	2827	109	14849	ZSCAN22,INKA2,ZNF566,FANCM,HJURP,ZNF799,IREB2,ZNF264,TBCCD1,STK17B,KCNJ6,PARD6B,ZMYM1,ZBTB3,TAF8,ZNF35,SDHAF1,ZNF639,ZNF91,ZFP30,HOXD3,GEMIN6,BPTF,ZNF805,CCDC117,AVL9,ZNF587,WDR5B,TGS1,NUP42,BLOC1S3,RFFL,GTPBP10,TRAF6,SRGAP1,ZNRF3,ZFP82,ZNF793,PLCXD1,KNSTRN,DTX3L,SFMBT2,PLEKHG2,THAP6,TERF2,TIMM29,ZNF611,DCP1A,NIF3L1,MMS22L,CCDC77,KIAA0513,SGO1,TCEANC2,RESF1,TTC9C,SLX4,NOM1,CENPI,DUSP19,PURB,CLCN5…
MIRNA	hsa-miR-4524b-5p	MIRNA:hsa-miR-4524b-5p	1.12683e-05	4.94814	189	2827	69	14849	CHAC1,PIK3R1,SETD1B,PNRC2,WNK3,ZFHX4,NUFIP2,ZNF691,PARD6B,ZC3H10,SALL1,ZNF449,FBXL18,CDC25A,ATAD5,N4BP1,HNRNPA1L2,ZNF620,PLAG1,ZNF436,ASH1L,ZNF507,ZNRF3,SPRED1,DMTF1,NR6A1,C3ORF38,EFNB2,CBX2,KANK1,ATXN2,RALGAPB,TLK1,CDCA4,TAOK1,RIF1,ZNF367,TFAP2A,TEF,ZC3H14,WEE1,UTP15,CCNE1,HCFC2,CDC37L1,DDX3X,REL,CREBRF,TSC22D2,NUP50,PRDM4,RAPH1,SBNO1,SEC24A,DCAF17,FOXK1,FGF2,USP53,KIF23,CCNT1,ACTR3B,CRK,SLC30A6…
MIRNA	hsa-miR-4524a-5p	MIRNA:hsa-miR-4524a-5p	1.12683e-05	4.94814	189	2827	69	14849	CHAC1,PIK3R1,SETD1B,PNRC2,WNK3,ZFHX4,NUFIP2,ZNF691,PARD6B,ZC3H10,SALL1,ZNF449,FBXL18,CDC25A,ATAD5,N4BP1,HNRNPA1L2,ZNF620,PLAG1,ZNF436,ASH1L,ZNF507,ZNRF3,SPRED1,DMTF1,NR6A1,C3ORF38,EFNB2,CBX2,KANK1,ATXN2,RALGAPB,TLK1,CDCA4,TAOK1,RIF1,ZNF367,TFAP2A,TEF,ZC3H14,WEE1,UTP15,CCNE1,HCFC2,CDC37L1,DDX3X,REL,CREBRF,TSC22D2,NUP50,PRDM4,RAPH1,SBNO1,SEC24A,DCAF17,FOXK1,FGF2,USP53,KIF23,CCNT1,ACTR3B,CRK,SLC30A6…
MIRNA	hsa-miR-195-5p	MIRNA:hsa-miR-195-5p	1.13357e-05	4.94555	639	2827	179	14849	C2ORF42,CHAC1,PIK3R1,C15ORF39,PIP4P1,SETD1B,PDIK1L,PANK1,TBCCD1,PNRC2,WNK3,C16ORF72,ZFHX4,BCL2,NUFIP2,ZNF691,CPEB3,SALL1,ZNF449,NOL4L,IPPK,FBXL18,ZBTB5,E2F7,BTG2,ZNF91,CDC25A,ATAD5,E2F3,N4BP1,HNRNPA1L2,ZNF620,AVL9,MSANTD4,PLAG1,ASH1L,DYRK3,ZNF280C,MCM3AP-AS1,NKD1,VPS33B,PRICKLE2,ZNRF3,NR2C2,SPRED1,GGA3,ZNF267,ATXN7L3B,MBD4,DMTF1,RUNX2,LRIF1,CDADC1,NR6A1,USP42,EFNB2,CBX2,KANK1,RALGAPB,TLK1,SNX16,J…
MIRNA	hsa-miR-363-3p	MIRNA:hsa-miR-363-3p	1.42545e-05	4.84605	342	2827	108	14849	GTF2E1,ZNF772,ZNF264,CREB1,NUFIP2,TIRAP,PARD6B,CPEB3,TAF8,BTG2,FNIP1,POLQ,BPTF,OTUD7B,CCNB1,CNOT2,AEN,AURKA,MED7,GID4,ZFP62,ZSCAN12,DUSP5,KIAA1586,TANK,SERTAD3,ZNRF3,ZNF267,RANBP6,ZNF417,PPP1R3D,MDM2,KIAA1958,HIVEP1,H3-5,BAZ2B,LHFPL2,ZNF75A,ZADH2,ZNF134,GATAD2B,CARD6,TMEM41A,SMU1,AKAP10,SLX4,GPBP1L1,G2E3,ZNF24,ATF7IP,CIC,PPP1R37,WDR81,SASH1,TEF,NOTCH1,PHLPP2,CNOT4,PRXL2C,IPP,NKAP,DDX3X,CYTH2,REL,…
MIRNA	hsa-miR-548ah-5p	MIRNA:hsa-miR-548ah-5p	1.7552e-05	4.75567	319	2827	102	14849	EPHA4,ZNF93,SATB2,ZNF264,WNK3,HAUS8,NUFIP2,PTPN4,COIL,SP4,BTG2,KCNB1,FEM1C,MED17,NPAT,ZNF805,ZNF623,EMSY,MSANTD4,ZCCHC2,PAK6,NUP42,PPP1R15B,ZNF780A,PRICKLE2,ATXN7L3B,RBM12B,NACC2,FOXJ2,MDM2,TRIM27,NEDD9,ADAMTS9,SLC5A3,THAP6,FAM126B,CEP97,KIAA0513,ANKRD33B,ZNF3,IRAK2,G2E3,PURB,FUT10,TP53INP1,RAB39B,SNAP47,FAXC,BNIP2,ACVR1B,RPF2,PRXL2C,HBP1,ZBTB33,C16ORF70,ZFYVE26,XIAP,FOXK2,COX19,ZNF714,TNKS2,MTPA…
MIRNA	hsa-miR-3609	MIRNA:hsa-miR-3609	2.10218e-05	4.67733	320	2827	102	14849	EPHA4,ZNF93,SATB2,ZNF264,WNK3,HAUS8,NUFIP2,PTPN4,COIL,SP4,BTG2,KCNB1,FEM1C,MED17,NPAT,ZNF805,ZNF623,EMSY,MSANTD4,ZCCHC2,PAK6,NUP42,PPP1R15B,ZNF780A,PRICKLE2,ATXN7L3B,RBM12B,NACC2,FOXJ2,MDM2,TRIM27,NEDD9,ADAMTS9,SLC5A3,THAP6,FAM126B,CEP97,KIAA0513,ANKRD33B,ZNF3,IRAK2,G2E3,PURB,FUT10,TP53INP1,RAB39B,SNAP47,FAXC,BNIP2,ACVR1B,RPF2,PRXL2C,HBP1,ZBTB33,C16ORF70,ZFYVE26,XIAP,FOXK2,COX19,ZNF714,TNKS2,MTPA…
MIRNA	hsa-miR-16-5p	MIRNA:hsa-miR-16-5p	2.14678e-05	4.66821	1555	2827	379	14849	C2ORF42,MALSU1,CHAC1,PRR12,PIK3R1,C15ORF39,PIP4P1,SETD1B,RNF111,PDIK1L,PANK1,TMCC1,TBCCD1,PNRC2,WNK3,C16ORF72,ZFHX4,BCL2,NUFIP2,ZNF691,PRIM1,SCAF4,PPAN,TFAP4,CPEB3,INO80D,SALL1,ZNF449,PHLDB2,ZNF791,NOL4L,IPPK,FBXL18,ZBTB5,E2F7,CDCA8,PAPOLG,BTG2,ZNF827,ZNF91,CDC25A,ATAD5,FEM1C,E2F3,OTUD7B,N4BP1,MRPS31,BTAF1,HNRNPA1L2,EPC1,EGLN2,ZNF620,AVL9,MSANTD4,WDR5B,PLAG1,DMD,PEX14,UTP25,RICTOR,TBP,ZNF644,ASH1…
MIRNA	hsa-miR-200b-3p	MIRNA:hsa-miR-200b-3p	2.63764e-05	4.57878	185	2827	67	14849	RIN2,MBD5,C21ORF91,CREB1,ZFHX4,BCL2,NUFIP2,PTPN4,PARD6B,INO80D,EP300,DNMT3B,E2F3,C6ORF47,TCF7L1,WDR37,MAMLD1,TBK1,SP1,CDCA4,ANKRD33B,DENND5B,NCOA2,KLHL20,PTPN12,TP53INP1,NOTCH1,TCF7L2,CAMSAP2,ZNF621,YEATS4,N4BP2,TJAP1,XIAP,IRS1,SHOX2,DNAJB9,SUZ12,RAB23,OXR1,ROCK2,ABT1,CAB39,SEC24A,DDIT4,GPATCH8,ERBIN,BAG4,KLHL42,PHLPP1,PSD3,CRLF3,MALT1,FOXG1,ETV5,CASP2,SHOC2,GPX8,CRKL,DNMT3A,SECISBP2L,DLC1,FRS2,P…
MIRNA	hsa-let-7f-5p	MIRNA:hsa-let-7f-5p	2.74043e-05	4.56218	395	2827	120	14849	USP2,GTF2E1,ZNF200,EPHA4,ZNF8,ZNF443,ZNF566,ZNF799,ZNF264,KCTD21,ZNF609,GABPB1,COIL,PDGFB,ARID3B,ZBTB5,PLAGL2,YAE1,E2F6,SMCR8,YOD1,IGF2BP3,LRIG3,ZNF587,ZNF280B,FIGN,PAFAH2,FAM222B,POLR3D,ZNF644,ZNF578,DYRK3,PLEKHO1,ABHD17C,NKAPD1,PPP1R15B,BCOR,NSD1,ANKRD46,ASTE1,USP45,GGA3,ATXN7L3B,RBM12B,ZNF417,NOA1,DTX3L,NR6A1,PBX2,HERPUD1,NCOA3,ATXN2,ZNF611,ESPL1,SP1,KMT2D,TRAPPC10,ZNF28,CEP120,ZNF584,NOM1,BAZ…
MIRNA	hsa-miR-548aw	MIRNA:hsa-miR-548aw	2.89166e-05	4.53885	266	2827	88	14849	ZNF93,ZNF772,RNF111,E2F8,WNK3,ERCC4,ZNF107,C19ORF44,RORA,SMCR8,NUP58,ZNF701,SKIL,TAOK3,CEP350,MAPK14,ZZZ3,NKAPD1,ZNF680,PPP1R15B,LIMD1,ZBTB38,MYBL1,SLC30A4,H3-5,ARL8A,ZNF678,KIAA0513,STOX2,TMEM41A,AKAP10,KIAA0895,ZNF367,CCNA2,ATF7IP,CCNL1,WDR81,ANKRD50,MED12L,PHIP,UBXN7,CNOT4,HBP1,AMMECR1L,HCFC2,ZBTB33,LDLR,TRIM33,ZFYVE26,REL,SPART,F8A3,AGO3,WASL,NBPF11,RAB23,SMAD4,PLEKHF2,FAM104A,ARHGAP12,SP140L…
MIRNA	hsa-miR-3653-5p	MIRNA:hsa-miR-3653-5p	4.0967e-05	4.38757	619	2827	172	14849	HAS2,HS3ST1,ZNF329,ZNF283,SENP8,ZNF566,PLXNA2,SATB2,ZNF431,GJC1,ZSWIM9,ZNF609,ZNF430,KCNJ6,ZMYM1,ZBTB3,YAE1,ZFP14,SDHAF1,ZNF439,ZNF91,POLQ,ZFP30,TTC4,GPN2,SMCR8,HNRNPA1L2,ZNF623,SEC22A,ZNF786,SNIP1,ZNF699,WDR5B,ZNF576,C2ORF72,FEM1A,NUP42,SKIL,HINFP,THAP1,GTPBP10,PLEKHO1,MARCHF7,ZBTB43,TNFAIP8L1,ZCCHC8,GMEB1,WDR91,NUP62,PPP1R3B,RNF216,RNF19B,LRIF1,ZNF34,ZNF347,ZNF321P,KNSTRN,NOA1,ZNF101,ITPRIPL2,R…
MIRNA	hsa-miR-6838-5p	MIRNA:hsa-miR-6838-5p	4.15106e-05	4.38184	431	2827	128	14849	CHAC1,PIK3R1,SETD1B,PNRC2,WNK3,C16ORF72,ZFHX4,NUFIP2,ZNF691,CPEB3,SALL1,ZNF449,IPPK,FBXL18,E2F7,CDC25A,ATAD5,N4BP1,HNRNPA1L2,ZNF620,AVL9,MSANTD4,PLAG1,ASH1L,DYRK3,PRICKLE2,ZNRF3,SPRED1,ZNF267,ATXN7L3B,MBD4,DMTF1,CDADC1,NR6A1,USP42,EFNB2,CBX2,KANK1,RALGAPB,TLK1,SNX16,CDCA4,GPR180,KMT2D,LSM11,CPSF7,RBBP6,TAOK1,SH3BP4,RIF1,KIAA0895,ZNF367,MTHFR,ZFP28,ABL2,RUNX1T1,TFAP2A,CARD10,SYNRG,PHLPP2,WEE1,RUBC…
MIRNA	hsa-miR-200c-3p	MIRNA:hsa-miR-200c-3p	4.74789e-05	4.3235	214	2827	74	14849	RIN2,ZNF416,MBD5,C21ORF91,ZNF217,ZFHX4,BCL2,NUFIP2,PTPN4,PARD6B,INO80D,EP300,DNMT3B,E2F3,C6ORF47,TCF7L1,OSR1,PTEN,ZFPM1,WDR37,KLF9,MAMLD1,TBK1,SP1,CDCA4,ANKRD33B,SIRT1,DENND5B,TRPS1,NCOA2,KLHL20,TP53INP1,NOTCH1,TCF7L2,CAMSAP2,ZNF621,RCOR3,YEATS4,N4BP2,TJAP1,XIAP,IRS1,SHOX2,DNAJB9,SUZ12,GLI3,ROCK2,ABT1,CAB39,JAZF1,SEC24A,DDIT4,GPATCH8,MFSD8,ERBIN,BAG4,KLHL42,RPS6KB1,PSD3,CRLF3,MALT1,CASP2,SHOC2,GP…
MIRNA	hsa-miR-1305	MIRNA:hsa-miR-1305	4.78069e-05	4.32051	195	2827	69	14849	ZNF225,PDE7B,KANSL1L,PTPN4,INO80D,EP300,ZNF740,TET1,BTG2,KCNB1,SH3TC2,CTTNBP2NL,ZNF766,MSANTD4,ZFX,GPATCH3,TNRC6C,KLHL28,ZC3H12C,FRAT2,FAM217B,SLC30A4,MDM2,MRM3,ZMYM2,NRBF2,ADNP2,ALKBH4,ADAMTS4,TLK1,ZNF678,PHF13,ARAP2,ID4,ZNF24,DEPDC1,TCF7L2,FAXC,TRIM4,CERT1,RNF41,WHAMM,DDX52,XIAP,ZFHX3,COX19,RC3H1,WDR59,ARHGEF39,DGKH,TASOR,ELK4,KLHDC10,ZNF689,PPARA,IKZF5,DDIT4,USP13,TSHZ1,FGF2,PNO1,PRKCD,AGGF1,Z…
MIRNA	hsa-let-7f-2-3p	MIRNA:hsa-let-7f-2-3p	4.86691e-05	4.31275	98	2827	42	14849	ZNF264,E2F8,KANSL1L,CREB1,RORA,PAPOLG,ZNF256,ZFX,PCTP,ZNF136,RBM12B,FOXJ2,MDM2,NRBF2,TBK1,ZBTB7A,CASD1,ARAP2,SENP1,ZNF608,NCOA7,ZNF585A,TP53INP1,RAB39B,CERT1,BRPF3,LDLR,IRS1,C1ORF52,MAP2K4,GRIK3,ARID1B,POLA2,NR2F2,MSH6,SHOC2,IRF2BP2,SESN3,USF3,CDKN1B,GSK3B,USP1
MIRNA	hsa-miR-101-3p	MIRNA:hsa-miR-101-3p	5.35999e-05	4.27084	391	2827	118	14849	EYA1,MEIS1,ZNF100,RNF111,PANK1,ZNF431,NLK,ZNF223,LYSMD3,ZNF480,NUFIP2,CCNF,C10ORF88,PIAS1,TFAP4,INO80D,ZBTB21,RORA,RREB1,OBI1,ZNF490,BTG2,ZNF827,FRMD6,E2F3,N4BP1,CPEB1,PIK3C2B,RUNX1,CHAMP1,PRPF38B,ZFX,ZCCHC2,PLAG1,MBTD1,NUP42,KIAA1586,PEX5L,BMT2,GMEB2,ABHD17C,PPP1R15B,RBM12B,ANKRD17,FAM217B,SLC38A2,BCL9,MMS22L,JAK2,TGIF2,ZBTB7A,AEBP2,ARAP2,FBXO11,DIMT1,DENND5B,BTRC,RIOK2,ADO,MCL1,PURB,ARID1A,TRER…
MIRNA	hsa-miR-424-5p	MIRNA:hsa-miR-424-5p	5.60347e-05	4.25154	471	2827	137	14849	CHAC1,PIK3R1,SETD1B,PNRC2,WNK3,C16ORF72,ZFHX4,NUFIP2,ZNF691,CCNF,PIAS1,CPEB3,SALL1,ZNF449,IPPK,FBXL18,E2F7,CDC25A,ATAD5,N4BP1,HNRNPA1L2,ZNF620,AVL9,MSANTD4,SACS,PLAG1,ASH1L,DYRK3,PRICKLE2,ZNRF3,SPRED1,ZNF267,ATXN7L3B,MBD4,DMTF1,CDADC1,ANKRD17,NR6A1,USP42,EFNB2,BAZ2B,CBX2,KANK1,RALGAPB,TLK1,SNX16,CDCA4,GPR180,KMT2D,LSM11,CPSF7,KDM5B,RBBP6,TAOK1,SH3BP4,RIF1,PTCH1,KIAA0895,ZNF367,MTHFR,ZFP28,ABL2,RU…
MIRNA	hsa-miR-1468-3p	MIRNA:hsa-miR-1468-3p	6.23392e-05	4.20524	266	2827	87	14849	ZNF93,ZNF772,RNF111,E2F8,WNK3,ERCC4,ZNF107,C19ORF44,FAM135A,RORA,NUP58,ZNF701,SKIL,TAOK3,CEP350,ZZZ3,NKAPD1,ZNF680,PPP1R15B,ZFP82,MYBL1,H3-5,ARL8A,ZNF678,KIAA0513,STOX2,TMEM41A,ZNF367,ZNF24,CCNA2,CCNL1,FUT10,CAPN7,ANKRD50,MED12L,UBXN7,CNOT4,HBP1,AMMECR1L,HCFC2,ZBTB33,LDLR,DDX3X,TRIM33,ZFYVE26,SPART,F8A3,AGO3,ZFHX3,WASL,MOSMO,NBPF11,RAB23,SMAD4,PLEKHF2,FAM104A,ARHGAP12,SP140L,ZBTB7B,USP13,CCNL2,FG…
MIRNA	hsa-miR-497-5p	MIRNA:hsa-miR-497-5p	7.11728e-05	4.14769	460	2827	134	14849	CHAC1,PIK3R1,SETD1B,PNRC2,WNK3,C16ORF72,ZFHX4,BCL2,NUFIP2,ZNF691,CPEB3,SALL1,ZNF449,IPPK,FBXL18,E2F7,CDC25A,ATAD5,E2F3,N4BP1,HNRNPA1L2,ZNF620,AVL9,MSANTD4,PLAG1,ASH1L,DYRK3,BRD1,PRICKLE2,ZNRF3,SPRED1,ZNF267,ATXN7L3B,MBD4,DMTF1,RUNX2,CDADC1,NR6A1,USP42,EFNB2,CBX2,KANK1,RALGAPB,TLK1,SNX16,CDCA4,GPR180,KMT2D,LSM11,CPSF7,BTRC,RBBP6,TAOK1,SH3BP4,RIF1,KIAA0895,ZNF367,MTHFR,ZFP28,ABL2,RUNX1T1,TFAP2A,CAR…
MIRNA	hsa-miR-646	MIRNA:hsa-miR-646	7.2639e-05	4.13883	251	2827	83	14849	CHAC1,PIK3R1,ZSCAN16,SETD1B,PNRC2,WNK3,ZFHX4,NUFIP2,ZNF691,SALL1,ZNF449,FBXL18,BTG2,ATAD5,ZFP30,N4BP1,HNRNPA1L2,ZNF620,PLAG1,RBL1,ASH1L,ZNRF3,SETD5,SPRED1,DMTF1,NR6A1,EFNB2,CBX2,KANK1,SHROOM3,RALGAPB,TLK1,CDCA4,KMT2D,TAOK1,RIF1,ZNF367,TFAP2A,WEE1,CCNE1,IPP,HCFC2,CDC37L1,DDX3X,REL,CREBRF,TSC22D2,SOGA3,POM121,NUP50,HERPUD2,PRDM4,FEM1B,RAPH1,SBNO1,SEC24A,GOLGA8B,DCAF17,FOXK1,TOX4,FGF2,BAG4,USP53,KIF…
MIRNA	hsa-miR-6808-5p	MIRNA:hsa-miR-6808-5p	9.35511e-05	4.02895	661	2827	180	14849	ZNF43,PRAG1,ZSCAN22,HHIPL1,TRAPPC2B,ZNF583,CHAC1,ZNF546,ZNF566,ZNF555,PDE7B,ZNF440,ZNF665,ZNF557,IREB2,ZNF681,ZNF708,TBCCD1,HOMEZ,ZNF609,NUFIP2,GABPB1,PRIM1,ZC3H4,CCNF,ZMYM1,ZNF639,ZNF490,UMPS,BPTF,ZNF766,ZNF805,AEN,ZNF623,CCDC117,MSANTD4,ZNF786,TGS1,RBL1,MPHOSPH8,BLOC1S3,THAP1,GTPBP10,ZC3H6,PPP1R15B,ZNRF3,MOB3A,PLCXD1,NOA1,ZNF527,TRIM39,DTX2,PTPN9,SFMBT2,PLEKHG2,ZNF101,PRPF4B,PAQR7,FZR1,MRPS30,T…
MIRNA	hsa-miR-466	MIRNA:hsa-miR-466	0.000125557	3.90116	169	2827	61	14849	PROX1,GLI2,PIK3R1,PIP4P1,UNK,CREB1,RSBN1L,TRIM13,RORA,TMEM79,ZNF827,HNRNPA1L2,PLAG1,PAK6,ZNF415,NR2C2,PLCXD1,CCDC174,ZNF562,PLEKHA2,MMS22L,GTF2H1,ZNF343,ZNF678,SP1,PHF13,RSF1,TAOK1,AGAP1,RBM41,UBTF,CHRM3,SYNRG,DUSP18,XIAP,SOS1,TIMM8A,MOSMO,TFCP2,DGKH,NR3C1,CPEB2,VKORC1L1,PHOSPHO2-KLHL23,BUB1,ARF6,TMEM51,ZNF850,CEP135,FGF2,BAG4,SMIM15,ASB6,GRPEL2,SFXN5,BRIX1,PCBP1,PPP1CC,USF3,RTF1,C5ORF24
MIRNA	hsa-miR-429	MIRNA:hsa-miR-429	0.000143322	3.84369	151	2827	56	14849	RIN2,MBD5,C21ORF91,ZFHX4,BCL2,NUFIP2,PTPN4,PARD6B,INO80D,EP300,C6ORF47,TCF7L1,PTEN,WDR37,MAMLD1,TBK1,SP1,CDCA4,ANKRD33B,DENND5B,NCOA2,KLHL20,TP53INP1,TCF7L2,CAMSAP2,ZNF621,YEATS4,N4BP2,TJAP1,XIAP,IRS1,SHOX2,DNAJB9,ABT1,CAB39,SEC24A,DDIT4,GPATCH8,ERBIN,ONECUT2,BAG4,KLHL42,PSD3,CRLF3,MALT1,CASP2,SHOC2,GPX8,CRKL,SECISBP2L,DLC1,FRS2,PDPK1,CDKN1B,QKI,ELMO2
MIRNA	hsa-miR-4768-3p	MIRNA:hsa-miR-4768-3p	0.000177	3.75203	649	2827	176	14849	ZNF43,TMEM169,ZNF486,ZSCAN22,ZNF329,TRAPPC2B,ZNF583,ZNF610,ZNF566,ZNF555,ZNF549,ZNF440,ZNF665,IREB2,ZNF264,ZNF681,TBCCD1,HOMEZ,KCTD21,UNK,GJC1,STK17B,GABPB1,PRIM1,ZNF107,PARD6B,ZNF764,ZMYM1,FBXL18,PAPOLG,ZNF639,ZNF490,BTG2,UMPS,BPTF,ZNF805,CCDC117,MSANTD4,ZNF699,ZFP64,TGS1,NANP,FEM1A,MPHOSPH8,ZNF713,BLOC1S3,THAP1,GTPBP10,ZC3H6,PPP1R15B,SLC25A34,SERTAD3,SRGAP1,ZNRF3,SPRED1,RBM12B,PLCXD1,ZNF394,KNS…
MIRNA	hsa-miR-6893-5p	MIRNA:hsa-miR-6893-5p	0.00018054	3.74343	658	2827	178	14849	ZNF43,PRAG1,ZSCAN22,HHIPL1,TRAPPC2B,ZNF583,CHAC1,ZNF546,ZNF566,ZNF555,PDE7B,ZNF440,ZNF665,ZNF557,IREB2,ZNF681,ZNF708,TBCCD1,HOMEZ,ZNF609,NUFIP2,GABPB1,PRIM1,ZC3H4,CCNF,ZMYM1,ZNF639,ZNF490,UMPS,BPTF,ZNF766,ZNF805,ZNF623,CCDC117,MSANTD4,ZNF786,TGS1,RBL1,MPHOSPH8,BLOC1S3,THAP1,GTPBP10,ZC3H6,PPP1R15B,ZNRF3,MOB3A,PLCXD1,NOA1,ZNF527,TRIM39,DTX2,PTPN9,SFMBT2,PLEKHG2,ZNF101,PRPF4B,PAQR7,FZR1,MRPS30,TERF2…
MIRNA	hsa-miR-1297	MIRNA:hsa-miR-1297	0.000212894	3.67184	194	2827	67	14849	CHAC1,ZNF772,ZNF566,HAUS8,NUFIP2,EP300,E2F7,ZBTB24,NABP1,MFHAS1,SACS,ZNF426,NUP42,PHLDA1,TNFAIP8L1,PPP1R15B,CREBZF,ZBTB45,TNRC6A,RNF216,ZNF347,FRAT2,MDM2,RGS17,SLC35B3,SLC5A3,TIMM29,DCP1A,FAM126B,ZNF134,RBM48,MAT2A,ZNF608,DEPDC1,FAXC,SDE2,TNRC6B,C16ORF70,DDX3X,CREBRF,BRCA1,TSC22D2,SOGA3,ARHGEF39,TRIB2,METTL2B,ZNF410,EDEM3,DDIT4,RRP36,TSHZ1,HMGA2,WDR92,GTF2A1,PNPLA3,KIAA0408,RNF6,TET3,SLC26A2,TBC1…
MIRNA	hsa-miR-30e-5p	MIRNA:hsa-miR-30e-5p	0.000213385	3.67084	346	2827	105	14849	MKRN3,RUBCNL,HHIPL1,ZNF200,EXO1,ZNF543,MIER3,IREB2,SKIDA1,ZNF264,CCNF,USP37,ZBTB21,SP4,PLAGL2,C8ORF76,S100PBP,PIK3C2B,AVL9,MSANTD4,SACS,CSNK1G1,ZMYND8,RNF122,CEP350,MTF2,BMT2,ZNF507,JDP2,PPP1R15B,IL1A,DBF4,TANK,TNRC6A,SETD5,NACC2,RNF220,NCOA3,MAP11,LHFPL2,CBX2,SHROOM3,MAST3,POLR3E,PHF13,GOLGA1,ZSCAN29,FANCF,ADO,TAOK1,JOSD1,RIF1,FBXO45,GPBP1L1,KIF11,NOTCH1,LDLR,CDC37L1,N4BP2,CHD1,TRIM23,MBNL2,JADE…
MIRNA	hsa-miR-520d-5p	MIRNA:hsa-miR-520d-5p	0.000228946	3.64027	164	2827	59	14849	ZNF772,ZNF566,CASZ1,TBCCD1,ZNF217,RSBN1L,NUFIP2,ZNF107,ZBTB5,PAPOLG,BPTF,SKIL,ZNF507,ZNF136,ZNF415,MAGEF1,PTEN,CEP19,KLHL28,ZSCAN21,ZMYM2,NCOA3,ZMIZ1,TACC2,FAM126B,ARL8A,ZKSCAN8,SGO1,KMT2D,ZCCHC14,MYO10,WEE1,CCNE1,C16ORF70,LDLR,CDC37L1,SMARCAD1,SFT2D3,REL,ZFHX3,DNAJB9,RNASEL,SMC3,MEF2D,NR3C1,INCENP,FBXO21,SGMS1,RPP40,TNKS1BP1,TMC7,C11ORF24,EPM2AIP1,UBE2B,KPNA3,KLHL24,GUCD1,FAM8A1,RNPS1
MIRNA	hsa-miR-490-3p	MIRNA:hsa-miR-490-3p	0.000245961	3.60913	214	2827	72	14849	ZNF175,ZNF549,ZNF681,HOMEZ,ZNF737,PCF11,NUFIP2,ZMYM1,ZBTB3,MOCS3,SDHAF1,ZNF490,GEN1,ZNF845,ZNF766,HNRNPA1L2,ZNF117,ZNF699,TGS1,ZNF250,ESF1,CREBZF,PPP1R3G,ZNF394,RANBP6,ZNF570,ZNF417,NOA1,CCDC77,ZNF641,CRAMP1,ZNF548,TTC9C,RIF1,KLHL26,RBM38,ABL2,CBFA2T2,ZNF674,ZNF554,CERT1,SUOX,RAB36,TNKS2,SRRD,TASOR,NUDT19,RILPL1,CAB39,CLASP1,IRGQ,ZNF500,RBM7,RAP2B,LONRF2,FOXK1,CLSPN,CDC42EP4,HMGA2,CYP20A1,NOL9,SP…
MIRNA	hsa-miR-940	MIRNA:hsa-miR-940	0.000268762	3.57063	706	2827	188	14849	ZNF43,PRAG1,ZSCAN22,HHIPL1,TRAPPC2B,ZNF583,CHAC1,ZNF546,ZNF566,ZNF555,PDE7B,ZNF440,ZNF665,ZNF557,IREB2,ZNF681,ZNF708,TBCCD1,HOMEZ,ZNF609,NUFIP2,GABPB1,PRIM1,ZC3H4,CCNF,ZMYM1,ZNF639,ZNF490,UMPS,BPTF,ZNF766,ZNF805,ZNF623,CCDC117,MSANTD4,ZNF786,TGS1,KIAA1671,RBL1,MPHOSPH8,BLOC1S3,THAP1,GTPBP10,ZC3H6,PPP1R15B,ZNRF3,ZNF77,MOB3A,PLCXD1,NOA1,ZNF527,TRIM39,DTX2,PTPN9,SFMBT2,PLEKHG2,ZNF101,PRPF4B,PAQR7,FZ…
MIRNA	hsa-miR-4465	MIRNA:hsa-miR-4465	0.000474102	3.32413	190	2827	65	14849	CHAC1,ZNF772,ZNF566,HAUS8,NUFIP2,EP300,E2F7,ZBTB24,NABP1,MFHAS1,SACS,ZNF426,NUP42,PHLDA1,TNFAIP8L1,PPP1R15B,CREBZF,ZBTB45,TNRC6A,RNF216,ZNF347,FRAT2,MDM2,RGS17,SLC35B3,SLC5A3,TIMM29,DCP1A,FAM126B,ZNF134,RBM48,MAT2A,ZNF608,DEPDC1,FAXC,SDE2,TNRC6B,C16ORF70,DDX3X,CREBRF,BRCA1,TSC22D2,SOGA3,ARHGEF39,METTL2B,ZNF410,EDEM3,DDIT4,RRP36,TSHZ1,WDR92,GTF2A1,PNPLA3,KIAA0408,RNF6,TET3,SLC26A2,TBC1D13,PDE12,MA…
MIRNA	hsa-miR-4789-5p	MIRNA:hsa-miR-4789-5p	0.000477718	3.32083	253	2827	81	14849	DGKG,KIAA1549L,PIK3R1,PIP4P1,ZNF264,E2F8,KANSL1L,CREB1,RSBN1L,PIAS1,PAPOLG,YAE1,CSRNP3,ZNF256,PLAG1,ZKSCAN4,SNRK,PCTP,ASH1L,ANKRD44,ZNF136,ZC3H6,MTF1,TANK,NR2C2,RBM12B,PLCXD1,MDM2,SLC38A2,ZMYM2,NRBF2,ZNF562,FAM126B,MMS22L,CASD1,ARAP2,RSF1,SENP1,NSUN3,NCOA7,ZNF585A,LATS2,CHRM3,TP53INP1,SRGAP2,BRPF3,SUOX,DNAJB14,AGO3,IRS1,SOS1,C1ORF52,NUP37,MOSMO,PKN2,BLOC1S4,DGKH,RAPH1,ROCK2,ARID1B,POLA2,CPEB2,VKO…
MIRNA	hsa-miR-524-5p	MIRNA:hsa-miR-524-5p	0.00048858	3.31106	171	2827	60	14849	ZNF772,ZNF566,CASZ1,TBCCD1,ZNF217,RSBN1L,NUFIP2,ZNF107,ZBTB5,PAPOLG,BPTF,SKIL,TTK,ZNF507,ZNF136,ZNF415,MAGEF1,PTEN,CEP19,KLHL28,ZSCAN21,ZMYM2,NCOA3,ZMIZ1,TACC2,FAM126B,ARL8A,ZKSCAN8,SGO1,KMT2D,ZCCHC14,MYO10,WEE1,CCNE1,C16ORF70,LDLR,CDC37L1,SMARCAD1,SFT2D3,REL,ZFHX3,DNAJB9,RNASEL,SMC3,MEF2D,NR3C1,INCENP,FBXO21,SGMS1,RPP40,TNKS1BP1,TMC7,C11ORF24,EPM2AIP1,UBE2B,KPNA3,KLHL24,GUCD1,FAM8A1,RNPS1
MIRNA	hsa-miR-4796-3p	MIRNA:hsa-miR-4796-3p	0.000537475	3.26964	286	2827	89	14849	HHIPL1,EPHA4,ZNF93,ZNF264,WNK3,HAUS8,PTPN4,COIL,SP4,PLAGL2,BTG2,KCNB1,FEM1C,MED17,NPAT,ZNF805,EMSY,PAK6,PRR14L,ZNF780A,TNRC6A,SPRED1,ATXN7L3B,RBM12B,NACC2,FOXJ2,NSUN4,NCOA3,SLC5A3,FAM126B,CEP97,CCDC77,KIAA0513,KMT2D,ANKRD33B,KDM5B,JOSD1,PURB,FUT10,TP53INP1,SNAP47,FAXC,BNIP2,ACVR1B,RPF2,EIF5,HBP1,ZBTB33,C16ORF70,ZFYVE26,XIAP,FOXK2,MEX3A,COX19,TSC22D2,C19ORF47,TNKS2,MTPAP,ZNFX1,FBXL5,NR3C1,C9ORF40,…
MIRNA	hsa-miR-27a-3p	MIRNA:hsa-miR-27a-3p	0.000540611	3.26712	428	2827	123	14849	ZNF778,ZNF175,LENG1,ZNF627,SETD1B,ELMO1,MIER3,NLK,PNRC2,HMGXB4,LYSMD3,NUFIP2,WDCP,INO80D,SP4,E2F7,PLAGL2,RREB1,BTG2,LFNG,GPATCH11,RUNX1,ZFX,PLAG1,MBTD1,PRR14L,DUSP5,APPBP2,MED13,DYRK3,MAPK14,ABHD17C,PAX3,NSD1,SERTAD3,TOPBP1,ITSN2,SEMA6D,FAM217B,TRIM27,H3-5,FHL2,ZNF638,MMS22L,CDC27,SP1,GLCCI1,ARL4C,KMT2D,SLC25A25,ID4,RESF1,TAOK1,FBXO46,RXRA,ZNF384,ABL2,TP53INP1,ITCH,PHLPP2,NEURL1B,WEE1,PHC2,SLC46A…
MIRNA	hsa-let-7b-3p	MIRNA:hsa-let-7b-3p	0.000544328	3.26414	116	2827	45	14849	ZNF546,ZNF264,E2F8,KANSL1L,ZNF181,CREB1,RORA,PAPOLG,ZNF256,LRRC75A,CNKSR2,PCTP,VEZF1,ZNF136,CREBZF,RBM12B,MDM2,NRBF2,PPP1R10,ARAP2,SENP1,NCOA7,ZNF585A,TP53INP1,WEE1,BRPF3,HBP1,LDLR,SFT2D3,ZNF800,CREBRF,C1ORF52,TTC33,ARID1B,CASP3,POLA2,SEC24A,SGMS1,MSH6,SIPA1L2,SHOC2,IRF2BP2,USF3,CDKN1B,GSK3B
MIRNA	hsa-miR-340-5p	MIRNA:hsa-miR-340-5p	0.00057944	3.23699	340	2827	102	14849	ZNF264,ZNF619,PNRC2,LYSMD3,HAUS8,NUFIP2,GABPB1,TNS1,ZNF107,PIAS1,INO80D,ZNF35,MED17,PUM2,ZCCHC2,PLAG1,ZNF701,FIGN,SNRK,KIAA1586,BCL11A,MTF2,BBS10,PUM1,CREBZF,BCOR,RFWD3,ASF1A,PPWD1,FRAT2,MDM2,SLC38A2,FBXL3,BCL10,H3-5,ZNF324B,INTS8,ZNF776,MAT2A,PRKD3,ID4,SLX4,KIAA0895,DEPDC1,KAT6B,KIF11,MPHOSPH9,RPF2,ZFYVE26,CRY2,TXLNG,CREBRF,ZFHX3,MRPL36,NUP50,ZNF281,SMC3,HERPUD2,IMP3,TMEM138,FEM1B,ZNF83,CAB39,AR…
MIRNA	hsa-miR-302c-3p	MIRNA:hsa-miR-302c-3p	0.000581498	3.23545	506	2827	141	14849	WDR53,HAS2,HS3ST1,IGDCC3,SATB2,ZNF665,ZNF557,ZNF264,UNK,CREB1,UBOX5,HAUS8,GABPB1,PRIM1,TFAP4,INO80D,IRF2,PIGA,KCNB1,FEM1C,YOD1,MED17,C12ORF65,ZNF805,NUP58,AVL9,MSANTD4,ZNF786,ZNF426,FEM1A,FHDC1,KLF3,ZNF174,ZNF578,TNFAIP8L1,APEX2,ZNF7,MAP3K1,NR2C2,SPRED1,RNF34,RBM12B,ZNF446,KLHL28,RNF19B,LRIF1,ZNF347,FOXJ2,CEP72,C14ORF119,GTF2H2C,TRIM65,MASTL,KIAA0513,ZNF12,POLM,IFFO1,RESF1,RBBP6,TAOK1,ZNF682,RAD5…
MIRNA	hsa-miR-6516-5p	MIRNA:hsa-miR-6516-5p	0.000612306	3.21303	647	2827	173	14849	ZNF835,TMEM169,ZSCAN22,ZNF566,ZNF549,ZNF799,MIER3,IREB2,ZNF619,TBCCD1,HOMEZ,GJC1,RSBN1L,KCNJ6,NUFIP2,CCNF,ZBTB3,TAF8,ZNF35,MOCS3,SCYL3,PAPOLG,SDHAF1,ZNF490,FNIP1,GEN1,YOD1,MED17,OTUD7B,CCNB1,ZNF805,ZNF117,AVL9,ZNF786,ZNF587,WDR5B,ZFX,TGS1,NANP,FEM1A,OPRK1,ZNF250,MPHOSPH8,CIITA,KIAA1586,KLF3,ZNF578,RFFL,BLOC1S5,ZNF280C,ESF1,ZC3H6,TRAF6,TANK,ZNRF3,SPRED1,POGK,ZNF793,PLCXD1,RANBP6,ZNF570,ATL2,ZNF417…
MIRNA	hsa-miR-454-3p	MIRNA:hsa-miR-454-3p	0.000711131	3.14805	396	2827	115	14849	FBXO28,STARD13,SATB2,ZNF224,ZNF431,WNK3,PTPN4,RFXAP,ZNF107,PIGA,TET1,KCNB1,NABP1,PHF12,ZNF805,ZNF620,MSANTD4,GID4,CHD7,NKAPD1,PPP1R15B,TNRC6A,MED8,CDADC1,AKIRIN2,ZNF417,NACC2,CEP170,FAM217B,SLC38A2,NRBF2,THAP6,TERF2,MASTL,ZNF678,RUNDC1,CDCA4,ZBTB7A,ZNF12,POLR1B,ZBTB4,TAOK1,SLC38A9,NOM1,ZNF24,DEPDC1,CCNA2,ATF7IP,WIPF2,ANKRD50,ORC1,TCF7L2,CAMSAP2,RFX7,CNOT4,PRPF38A,TRIM4,RPF2,HBP1,TNRC6B,PRPF4,C16O…
MIRNA	hsa-miR-301b-3p	MIRNA:hsa-miR-301b-3p	0.000723897	3.14032	375	2827	110	14849	FBXO28,STARD13,SATB2,ZNF224,ZNF431,WNK3,PTPN4,RFXAP,ZNF107,PIGA,KCNB1,NABP1,CNOT2,PHF12,ZNF620,MSANTD4,NKAPD1,PPP1R15B,PTEN,TNRC6A,MED8,CDADC1,AKIRIN2,ZNF417,NACC2,CEP170,FAM217B,SLC38A2,NRBF2,THAP6,TERF2,MASTL,ZNF678,RUNDC1,CDCA4,ZBTB7A,ZNF12,POLR1B,ZBTB4,TAOK1,SLC38A9,NOM1,ZNF24,DEPDC1,CCNA2,ATF7IP,WIPF2,ANKRD50,ORC1,TCF7L2,CAMSAP2,RFX7,CNOT4,PRPF38A,TRIM4,RPF2,HBP1,TNRC6B,PRPF4,C16ORF70,NKAP,D…
MIRNA	hsa-miR-98-3p	MIRNA:hsa-miR-98-3p	0.000854445	3.06832	114	2827	44	14849	ZNF546,ZNF264,E2F8,KANSL1L,ZNF181,CREB1,RORA,PAPOLG,ZNF256,CNKSR2,PCTP,VEZF1,E2F5,ZNF136,CREBZF,RBM12B,MDM2,NRBF2,PPP1R10,ARAP2,SENP1,NCOA7,ZNF585A,TP53INP1,WEE1,BRPF3,HBP1,LDLR,SFT2D3,ZNF800,CREBRF,C1ORF52,TTC33,ARID1B,POLA2,SEC24A,SGMS1,MSH6,SIPA1L2,SHOC2,IRF2BP2,USF3,CDKN1B,GSK3B
MIRNA	hsa-miR-561-3p	MIRNA:hsa-miR-561-3p	0.000956161	3.01947	140	2827	51	14849	GTF2E1,CHAC1,C21ORF91,ZNF543,NUFIP2,SCYL3,PAPOLG,DMD,ZNF713,BLOC1S5,ZNF146,PPWD1,MDM2,SLC35B3,PELO,ZNF99,CDCA4,ARL4C,RABIF,TAOK1,PTCH1,GPBP1L1,FUT10,NUP155,RFX7,TNRC6B,LONRF1,TSC22D2,WASL,DHODH,CPEB4,TMF1,C5ORF51,BNC2,ZNF275,PPP4R2,STK38,MSH6,PAG1,KLHL12,PCBP1,INIP,CHIC1,FXR1,SON,SESN3,FRS2,SUPT7L,CDKN1B,VLDLR,CNOT6L
MIRNA	hsa-miR-519c-3p	MIRNA:hsa-miR-519c-3p	0.00102761	2.98817	348	2827	103	14849	EPHA4,FANCM,SATB2,ZNF224,ZNF681,WNK3,NUFIP2,PTPN4,RFXAP,ZNF107,TFAP4,INO80D,PDGFB,IRF2,ZBTB5,ZNF35,PIGA,KCNB1,NABP1,EMSY,ZNF202,SKIL,BMT2,PPP1R15B,PTEN,NR2C2,KLHL28,MED8,CDADC1,ZNF417,NACC2,PTPN9,C3ORF38,SLC5A3,CEP97,CDCA4,ANKRD33B,POLR1B,ZBTB4,RBBP6,TAOK1,PURB,UBTF,WIPF2,ANKRD50,TCF7L2,CAMSAP2,BNIP2,CNOT4,RPF2,HBP1,PRPF4,LDLR,CREBRF,DNAJB14,WASL,DNAJB9,MOSMO,IFNAR2,CCDC137,FEM1B,ZNFX1,SMAD4,FBXL…
MIRNA	hsa-miR-301a-3p	MIRNA:hsa-miR-301a-3p	0.00111215	2.95384	395	2827	114	14849	FBXO28,STARD13,SATB2,MEOX2,ZNF224,ZNF431,WNK3,PTPN4,RFXAP,ZNF107,PIGA,KCNB1,NABP1,PHF12,ZNF620,MSANTD4,SNIP1,NKAPD1,PPP1R15B,PTEN,TNRC6A,MED8,CDADC1,AKIRIN2,ZNF417,NACC2,CEP170,FAM217B,SLC38A2,NRBF2,THAP6,TERF2,MASTL,ZNF678,RUNDC1,CDCA4,ZBTB7A,ZNF12,POLR1B,ZBTB4,TAOK1,SLC38A9,NOM1,ZNF24,DEPDC1,CCNA2,ATF7IP,WIPF2,ANKRD50,ORC1,TCF7L2,CAMSAP2,RFX7,CNOT4,PRPF38A,TRIM4,RPF2,MAP3K5,HBP1,TNRC6B,PRPF4,C1…
MIRNA	hsa-miR-6083	MIRNA:hsa-miR-6083	0.00118684	2.92561	175	2827	60	14849	DGKG,ZNF609,RSBN1L,NUFIP2,SLC16A6,N4BP1,ZNF117,BACH2,MSANTD4,MBTD1,NRF1,ASH1L,HINFP,CREBZF,TRAF6,TANK,NR2C2,TNRC6A,KLHL28,ASF1A,MAP3K12,ZMYM2,KLF7,ZRANB1,SP1,ZBTB7A,PRKD3,PRRC2C,ANKRD33B,ZNF319,ZNF608,ADAT2,MYCBP2,PHIP,LDLR,CREBRF,TRIM23,TTC33,FEM1B,HOXD10,TBPL1,DNAJA4,ARHGEF11,BCORL1,CBX6,RSBN1,GLRX2,IBTK,CDON,AKAP8,QSER1,ZNF268,REST,STRN,PALM2AKAP2,USF3,QKI,GSK3B,RRM2,LMLN
MIRNA	hsa-miR-1185-2-3p	MIRNA:hsa-miR-1185-2-3p	0.00125564	2.90113	119	2827	45	14849	ZNF264,E2F8,KANSL1L,CREB1,RORA,PAPOLG,ZNF256,ZFX,PCTP,ZNF136,RBM12B,FOXJ2,MDM2,NRBF2,ZMIZ1,TBK1,ZBTB7A,CASD1,ARAP2,SENP1,ZNF608,NCOA7,PITPNM2,ZNF585A,TP53INP1,RAB39B,CERT1,BRPF3,LDLR,IRS1,C1ORF52,MAP2K4,GRIK3,ARID1B,POLA2,NR2F2,MSH6,ARCN1,SHOC2,IRF2BP2,SESN3,USF3,CDKN1B,GSK3B,USP1
MIRNA	hsa-miR-186-5p	MIRNA:hsa-miR-186-5p	0.00136407	2.86516	749	2827	194	14849	VAV3,ZNF583,ZSCAN16,RNF111,MIER3,HMGXB4,UNK,NUFIP2,RBM5,XRCC2,ZBTB21,RORA,AHCTF1,BTG2,FNIP1,STK35,IGF2BP3,THAP2,ZNF805,ZNF256,AEN,AVL9,MSANTD4,ZNF699,ZNF426,NUP42,FIGN,UTP25,BBS10,DYRK3,BMT2,BRD1,SMAD1,PUM1,PPP1R15B,NSD1,WDR33,BHLHE41,NUP62,TTC30A,ZNF793,MOB3A,NSRP1,RBM12B,ITSN2,MED8,ATL2,KNSTRN,MYSM1,ANKRD17,ORC5,PTPN9,ANKZF1,FAM217B,NMT1,SLC30A4,FBXL3,PLEKHM3,BICD1,CBX2,ZNF324,ZNF324B,ZNF333,ZF…
MIRNA	hsa-miR-153-5p	MIRNA:hsa-miR-153-5p	0.00141272	2.84994	247	2827	78	14849	ZNF543,ZNF582,RNF111,PANK1,ZNF264,NLK,COIL,INO80D,ZNF791,MAP3K13,RORA,ZNF740,YAE1,ZFP14,POU3F2,DSE,KCNB1,ZNF260,SNRK,TAOK3,KIAA1586,RICTOR,MED13,TADA2A,MAPK14,RFX1,MAP3K1,ZNF347,ZMYM2,ZNF274,CEP57L1,ALKBH4,TLK1,TRAPPC13,ETV6,GLCCI1,ZBTB7A,ZNF25,CDKN2AIP,CKAP2L,FANCF,ZNF319,NSUN3,SMU1,RBM47,ANKRD50,FAAP24,GSKIP,DUSP18,ZNF800,XIAP,RNASEL,CBR1,MOSMO,HIC2,ZNF654,FEM1B,RAB23,SBNO1,FZD2,ZNF266,PPP2R1B,…
MIRNA	hsa-miR-519b-3p	MIRNA:hsa-miR-519b-3p	0.00145784	2.83629	342	2827	101	14849	EPHA4,FANCM,SATB2,ZNF224,ZNF681,WNK3,NUFIP2,PTPN4,RFXAP,ZNF107,TFAP4,INO80D,PDGFB,IRF2,ZBTB5,ZNF35,PIGA,KCNB1,NABP1,EMSY,ZNF202,SKIL,BMT2,PPP1R15B,NR2C2,KLHL28,MED8,CDADC1,ZNF417,NACC2,PTPN9,C3ORF38,SLC5A3,CEP97,CDCA4,ANKRD33B,POLR1B,ZBTB4,RBBP6,TAOK1,PURB,UBTF,WIPF2,ANKRD50,TCF7L2,CAMSAP2,BNIP2,CNOT4,RPF2,HBP1,PRPF4,LDLR,CREBRF,DNAJB14,WASL,DNAJB9,MOSMO,IFNAR2,CCDC137,FEM1B,ZNFX1,SMAD4,FBXL5,KLH…
MIRNA	hsa-miR-1185-1-3p	MIRNA:hsa-miR-1185-1-3p	0.00149008	2.82679	116	2827	44	14849	ZNF264,E2F8,KANSL1L,CREB1,RORA,PAPOLG,ZNF256,ZFX,PCTP,ZNF136,RBM12B,FOXJ2,MDM2,NRBF2,ZMIZ1,TBK1,ZBTB7A,CASD1,ARAP2,SENP1,ZNF608,NCOA7,ZNF585A,TP53INP1,RAB39B,CERT1,BRPF3,LDLR,IRS1,C1ORF52,MAP2K4,GRIK3,ARID1B,POLA2,NR2F2,MSH6,ARCN1,SHOC2,IRF2BP2,SESN3,USF3,CDKN1B,GSK3B,USP1
MIRNA	hsa-miR-4649-3p	MIRNA:hsa-miR-4649-3p	0.00153546	2.81376	501	2827	138	14849	ZNF790,ZNF43,PARS2,ZSCAN22,ZNF583,ZNF566,ZNF555,HJURP,ZNF440,ZNF665,IREB2,ZNF264,ZNF431,ZNF681,TBCCD1,HOMEZ,C16ORF72,NUFIP2,GABPB1,PRIM1,SALL1,ZMYM1,TAF8,PLAGL2,PAPOLG,ZNF639,ZNF490,E2F6,UMPS,BPTF,ZNF766,ZNF805,ZNF623,ZNF81,MSANTD4,ZNF786,ZNF587,MED7,TGS1,MPHOSPH8,PAFAH2,BLOC1S3,THAP1,GTPBP10,ZC3H6,PPP1R15B,SLC25A34,ZNRF3,MOB3A,ZNF394,NOA1,SCAI,SFMBT2,PLEKHG2,ZNF101,PAQR7,MRPS30,TERF2,POLR1E,ZNF3…
MIRNA	hsa-miR-590-3p	MIRNA:hsa-miR-590-3p	0.00156465	2.80558	389	2827	112	14849	PDIK1L,MIER3,IREB2,ZNF264,KANSL1L,NUFIP2,ITPRIPL1,CSTF1,IPPK,PIGA,ZFP14,ZNF639,GPN2,GPATCH11,CTTNBP2NL,CCNB1,ZNF260,JMJD1C,NUP58,MSANTD4,MBTD1,NUP42,DHX57,MED13,ZNF507,MAPK14,PPP1R15B,ZNF780A,THAP8,MTF1,GMEB1,SETD5,RBM12B,CHAF1A,NOA1,PPP1R3D,MDM2,NCOA3,TIMM29,PLEKHA2,ZNF71,ZNF75A,WAC,ADAMTS4,CDC27,CRAMP1,ZBTB7A,C21ORF58,DENND4C,GATAD2B,AEBP2,ZNF276,ID4,FANCF,SENP1,TRPS1,SMU1,NOM1,DEPDC1,KAT6B,ITP…
MIRNA	hsa-miR-519a-3p	MIRNA:hsa-miR-519a-3p	0.00163694	2.78597	347	2827	102	14849	EPHA4,FANCM,SATB2,ZNF224,ZNF681,WNK3,NUFIP2,PTPN4,RFXAP,ZNF107,TFAP4,INO80D,PDGFB,IRF2,ZBTB5,ZNF35,PIGA,KCNB1,NABP1,EMSY,ZNF202,SKIL,BMT2,PPP1R15B,PTEN,NR2C2,KLHL28,MED8,CDADC1,ZNF417,NACC2,PTPN9,C3ORF38,SLC5A3,CEP97,CDCA4,ANKRD33B,POLR1B,ZBTB4,RBBP6,TAOK1,PURB,UBTF,WIPF2,ANKRD50,TCF7L2,CAMSAP2,BNIP2,CNOT4,RPF2,HBP1,PRPF4,LDLR,CREBRF,DNAJB14,WASL,DNAJB9,MOSMO,IFNAR2,CCDC137,FEM1B,ZNFX1,SMAD4,FBXL…
MIRNA	hsa-miR-3666	MIRNA:hsa-miR-3666	0.00166687	2.7781	364	2827	106	14849	FBXO28,STARD13,SATB2,ZNF224,ZNF431,WNK3,PTPN4,RFXAP,ZNF107,PIGA,KCNB1,NABP1,PHF12,ZNF620,MSANTD4,NKAPD1,PPP1R15B,TNRC6A,MED8,CDADC1,AKIRIN2,ZNF417,NACC2,CEP170,FAM217B,SLC38A2,NRBF2,THAP6,TERF2,MASTL,ZNF678,RUNDC1,CDCA4,ZBTB7A,ZNF12,POLR1B,ZBTB4,TAOK1,SLC38A9,NOM1,ZNF24,DEPDC1,CCNA2,ATF7IP,WIPF2,ANKRD50,ORC1,TCF7L2,CAMSAP2,RFX7,CNOT4,PRPF38A,TRIM4,RPF2,HBP1,TNRC6B,PRPF4,C16ORF70,NKAP,DUSP18,LDLR,…
MIRNA	hsa-miR-202-3p	MIRNA:hsa-miR-202-3p	0.00168008	2.77467	204	2827	67	14849	HAS2,ARHGAP22,ZNF200,EPHA4,ZNF526,ZNF443,ZNF566,KHNYN,ZNF799,MIER3,ZNF264,KCTD21,COIL,E2F6,YOD1,IGF2BP3,LRIG3,ZNF280B,FIGN,PAFAH2,FAM222B,ZNF644,DYRK3,PLEKHO1,ABHD17C,PPP1R15B,ATXN7L3B,ZNF417,DTX3L,PBX2,MDM2,ATXN2,ZNF611,LRP6,SP1,KMT2D,TRAPPC10,ZNF584,LATS2,FUT10,DNA2,SDE2,USP47,RAMAC,PHACTR4,TSC22D2,WASL,PARP16,C5ORF51,ABT1,EDEM3,SOX6,PDP2,ONECUT2,NHLRC3,ATXN7L3,HMGA2,AKAP8,TOMM40L,PDE12,SEMA4C,…
MIRNA	hsa-miR-3163	MIRNA:hsa-miR-3163	0.00173591	2.76047	339	2827	100	14849	ZNF253,ZNF606,ZNF582,ZNF224,ZNF264,PNRC2,ZNF223,HMGXB4,ZNF609,NUFIP2,ZC3H4,PARD6B,IPPK,E2F7,ATAD5,CCNB1,CSTF2T,ELF2,LRIG3,CENPL,MSANTD4,MTF2,MED13,ZNF680,TRAF6,CHD9,TNRC6A,RBM12B,DUSP10,MYBL1,FAM217B,ITPRIPL2,EFNB2,HIVEP1,H3-5,KLF7,INTS8,ETV6,CDCA4,ZBTB7A,PRRC2C,ID4,RWDD2A,ZCCHC14,SLX4,NOM1,ZNF608,GPBP1L1,DEPDC1,TGIF1,RUNX1T1,WIPF2,PHIP,WEE1,NFATC3,SDE2,DDX3X,REL,ZFHX3,NUP50,SMC3,NBPF11,HERPUD2,T…
MIRNA	hsa-miR-548f-5p	MIRNA:hsa-miR-548f-5p	0.0019319	2.71402	261	2827	81	14849	ZNF93,ZNF772,RNF111,E2F8,WNK3,ERCC4,ZNF691,ZNF107,C19ORF44,RORA,PLAGL2,LFNG,NUP58,ZNF701,SKIL,TAOK3,CEP350,ZZZ3,NKAPD1,ZNF680,PPP1R15B,MYBL1,H3-5,ARL8A,ZNF678,KIAA0513,STOX2,CRAMP1,TMEM41A,ZNF367,CCNA2,CCNL1,ANKRD50,MED12L,UBXN7,CNOT4,HBP1,AMMECR1L,HCFC2,ZBTB33,LDLR,TRIM33,ZFYVE26,SPART,F8A3,AGO3,WASL,NBPF11,RAB23,SMAD4,PLEKHF2,FAM104A,ARHGAP12,SP140L,ZBTB7B,MYZAP,INCENP,USP13,CCNL2,RAVER2,MAVS,W…
MIRNA	hsa-miR-3607-3p	MIRNA:hsa-miR-3607-3p	0.00194271	2.71159	99	2827	39	14849	FBXO28,ZNF543,MIER3,ZNF264,XRCC2,IRF2,N4BP1,PAK6,CSNK1G1,TRIM38,PRR14L,ZNF418,CHD9,FAM217B,USP42,BCL10,SHROOM3,AEBP2,ZBTB46,SLC38A9,PURB,THRB,N4BP2,FOXK2,HIC2,CPEB4,ABT1,DDIT4,FGF2,CYP20A1,GTPBP8,GIGYF1,SMIM15,CRLF3,QSER1,PBRM1,EVI5,PLEKHA1,QKI
MIRNA	hsa-miR-372-3p	MIRNA:hsa-miR-372-3p	0.00207935	2.68207	460	2827	128	14849	WDR53,HAS2,HS3ST1,SATB2,ZNF665,ZNF264,UNK,CREB1,UBOX5,HAUS8,GABPB1,PRIM1,TFAP4,INO80D,IRF2,PIGA,FEM1C,YOD1,MED17,C12ORF65,ZNF805,AVL9,ZNF786,ZNF426,FEM1A,FHDC1,KLF3,ZNF174,ZNF578,TNFAIP8L1,APEX2,ZNF7,NR2C2,SPRED1,RNF34,RBM12B,ZNF446,RNF19B,LRIF1,ZNF347,FOXJ2,CEP72,C14ORF119,GTF2H2C,TRIM65,MASTL,KIAA0513,ZNF12,POLM,IFFO1,RESF1,TRPS1,RBBP6,TAOK1,ZNF682,ADAT2,SP2,LATS2,RBM41,FAAP24,ZNF514,PHLPP2,WEE…
MIRNA	hsa-miR-4295	MIRNA:hsa-miR-4295	0.00220169	2.65724	366	2827	106	14849	FBXO28,STARD13,SATB2,ZNF224,ZNF431,WNK3,PTPN4,RFXAP,ZNF107,PIGA,KCNB1,NABP1,PHF12,ZNF620,MSANTD4,NKAPD1,PPP1R15B,TNRC6A,MED8,CDADC1,AKIRIN2,ZNF417,NACC2,CEP170,FAM217B,SLC38A2,NRBF2,THAP6,TERF2,MASTL,ZNF678,RUNDC1,CDCA4,ZBTB7A,ZNF12,POLR1B,ZBTB4,TAOK1,SLC38A9,NOM1,ZNF24,DEPDC1,CCNA2,ATF7IP,WIPF2,ANKRD50,ORC1,TCF7L2,CAMSAP2,RFX7,CNOT4,PRPF38A,TRIM4,RPF2,HBP1,TNRC6B,PRPF4,C16ORF70,NKAP,DUSP18,LDLR,…
MIRNA	hsa-let-7f-1-3p	MIRNA:hsa-let-7f-1-3p	0.00232	2.63451	114	2827	43	14849	ZNF546,ZNF264,E2F8,KANSL1L,ZNF181,CREB1,RORA,PAPOLG,ZNF256,CNKSR2,PCTP,VEZF1,ZNF136,CREBZF,RBM12B,MDM2,NRBF2,PPP1R10,ARAP2,SENP1,NCOA7,ZNF585A,TP53INP1,WEE1,BRPF3,HBP1,LDLR,SFT2D3,ZNF800,CREBRF,C1ORF52,TTC33,ARID1B,POLA2,SEC24A,SGMS1,MSH6,SIPA1L2,SHOC2,IRF2BP2,USF3,CDKN1B,GSK3B
[truncated: 545 more rows]
