# Supplementary material for: CDK12/CDK13 inhibition disrupts transcriptional elongation and replication fork progression in glioblastoma
Source: EMBO Mol Med. 2026 Mar 25;18(5):1592–624. doi: 10.1038/s44321-026-00393-w (PMC13179391; doi:10.1038/s44321-026-00393-w)
Supplement: Supplementary file 11 — Source data Fig. 4 [file 44321_2026_393_MOESM11_ESM.zip › Figure 4/4C/Figure 4C - Clustered uTSS.xlsx]

## Sheet: Clustered uTSS
Chromosome	Start	End	Strand	Cluster	Eukl. Distance	Cluster	Eukl. Distance	K27ac-D_S	K27me3-D_S	New order
chr1	11873	11873	+	5	2609,839039	0	3059,545465	0,12352075	0	4
chr1	17436	17436	-	5	2179,973565	0	2860,709479	0,12352075	0	4
chr1	30365	30365	+	5	2269,738658	0	3370,020765	0,2470415	0,198600969	4
chr1	36081	36081	-	5	1997,621941	0	4124,257026	0,12352075	0,595802907	4
chr1	182387	182387	+	5	3012,469795	0	3540,465467	0,12352075	0	4
chr1	187958	187958	-	5	2283,466589	0	2944,190621	0,494082999	0	4
chr1	206597	206597	-	5	1800,662487	0	4104,635405	0,2470415	0,595802907	4
chr1	495445	495445	-	5	1924,521579	0	2609,401967	0	0	4
chr1	730351	730351	-	5	1565,752118	0	2765,469834	0,2470415	0,198600969	4
chr1	919692	919692	-	5	1903,561814	0	4689,680397	0,12352075	0,794403876	4
chr1	966481	966481	+	5	1947,743259	0	2731,608545	0,2470415	0	4
chr1	182450145	182450145	+	5	1798,227951	0	3764,374085	0,12352075	0,397201938	4
chr1	1137016	1137016	+	5	1490,151668	0	2138,592853	0,12352075	0	4
chr1	26863148	26863148	+	5	2625,015428	0	4015,137608	0,741124499	0,198600969	4
chr1	1296170	1296170	-	5	1512,829799	0	2245,99597	0,370562249	0	4
chr1	1312566	1312566	-	5	1477,249437	0	2281,806543	0,2470415	0	4
chr1	1339708	1339708	-	5	1449,638494	0	2132,770531	0,12352075	0	4
chr1	1358794	1358794	-	5	1740,940797	0	2554,66069	0,12352075	0	4
chr1	1434573	1434573	-	5	1463,792596	0	2619,336677	0,494082999	0,198600969	4
chr1	11654429	11654429	-	5	1873,468221	0	3822,942487	0,12352075	0,397201938	4
chr1	7669729	7669729	+	5	3263,848952	0	3318,767224	0,617603749	0	4
chr1	1599432	1599432	+	5	2276,644708	0	2910,177213	0,2470415	0	4
chr1	1632779	1632779	+	5	1328,301903	0	1981,492298	0,12352075	0	4
chr1	1699938	1699938	+	5	1468,574633	0	2718,115732	0,12352075	0,198600969	4
chr1	2050070	2050070	-	5	1888,208942	0	4497,412064	0	0,794403876	4
chr1	2183875	2183875	-	5	1633,695496	0	2171,180211	0	0	4
chr1	2352661	2352661	-	5	2141,693792	0	2586,897298	0,2470415	0	4
chr1	2476314	2476314	+	5	1367,306191	0	3144,065004	0,370562249	0,595802907	4
chr1	2557011	2557011	-	5	2101,937821	0	4056,117761	0,2470415	0,397201938	4
chr1	247937028	247937028	+	5	1812,168846	0	3240,921437	0,2470415	0,198600969	4
chr1	5862741	5862741	-	5	1333,730914	0	2056,143141	0,494082999	0	4
chr1	8208671	8208671	+	5	1752,481505	0	3186,721038	0,2470415	0,198600969	4
chr1	8494913	8494913	-	5	2086,589519	0	2752,040226	0,494082999	0	4
chr1	8866590	8866590	-	5	3177,506708	0	3712,783831	0	0	4
chr1	158353893	158353893	+	5	1369,724625	0	3578,681308	0	0,397201938	4
chr1	9960787	9960787	-	5	1766,213294	0	3450,432968	0,370562249	0,397201938	4
chr1	9967380	9967380	+	5	2070,282027	0	2673,38399	0,2470415	0	4
chr1	10298965	10298965	+	5	2170,981345	0	3121,278953	1,358728248	0	4
chr1	11143897	11143897	+	5	1964,665782	0	2614,182627	0,370562249	0	4
chr1	11609530	11609530	+	5	1759,441681	0	3612,519352	0,2470415	0,397201938	4
chr1	11654856	11654856	+	5	1992,312011	0	3746,75022	0,2470415	0,397201938	4
chr1	11840318	11840318	+	5	2037,118846	0	2734,674093	0	0	4
chr1	12029157	12029157	+	5	1683,524664	0	2327,999709	0,12352075	0	4
chr1	12191712	12191712	+	5	1401,52187	0	1806,931857	0,12352075	0	4
chr1	12507245	12507245	+	5	1604,88779	0	2774,078095	0,988165999	0	4
chr1	12579023	12579023	-	5	1805,526186	0	2536,897814	0,370562249	0	4
chr1	87212668	87212668	+	5	2134,956821	0	3448,336191	0,617603749	0,198600969	4
chr1	15171624	15171624	-	5	1785,644011	0	2508,539961	0,370562249	0	4
chr1	15542165	15542165	+	5	2024,716319	0	2642,370598	0,2470415	0	4
chr1	15749890	15749890	-	5	2054,338829	0	2972,168901	0,370562249	0	4
chr1	16437424	16437424	-	5	2022,564243	0	3264,85892	0,2470415	0,198600969	4
chr1	16460947	16460947	+	5	1934,396726	0	2842,255309	0,2470415	0	4
chr1	16461806	16461806	+	5	2063,680038	0	3030,795838	0,617603749	0	4
chr1	16492701	16492701	-	5	2332,247373	0	3117,783408	0,864645249	0	4
chr1	16548913	16548913	+	5	1945,223638	0	3828,269204	0,12352075	0,397201938	4
chr1	16630906	16630906	-	5	2794,625654	0	4162,373812	0,12352075	0,198600969	4
chr1	16681254	16681254	+	5	2158,910605	0	4746,17081	0,494082999	0,595802907	4
chr1	17277888	17277888	+	5	2098,838832	0	2825,991346	0,370562249	0	4
chr1	17580552	17580552	+	5	1390,289226	0	3068,085537	0,617603749	0,198600969	4
chr1	17618312	17618312	+	5	1455,84757	0	2133,900686	0,12352075	0	4
chr1	244053204	244053204	+	5	2128,365247	0	3080,983893	0,864645249	0	4
chr1	18883275	18883275	-	5	1745,732421	0	2423,429106	0,2470415	0	4
chr1	19274122	19274122	-	5	1980,012705	0	2755,637653	0	0	4
chr1	19295736	19295736	-	5	1648,32084	0	2289,339176	0,12352075	0	4
chr1	19607806	19607806	+	5	1775,973282	0	2890,555026	1,358728248	0	4
chr1	19799349	19799349	-	5	2503,279662	0	3653,185426	2,346894247	0	4
chr1	20186486	20186486	-	5	2941,986181	0	3787,444177	0,741124499	0	4
chr1	20243094	20243094	+	5	2089,519154	0	3491,341002	0,370562249	0,198600969	4
chr1	20428794	20428794	-	5	1697,630657	0	2545,532749	0,741124499	0	4
chr1	20652193	20652193	-	5	1953,157418	0	2832,376524	0,370562249	0	4
chr1	209938216	209938216	+	5	2553,127957	0	5331,31341	0,2470415	0,993004844	4
chr1	22719516	22719516	+	5	1644,620748	0	4029,093345	0,12352075	0,595802907	4
chr1	22863226	22863226	-	5	1945,951333	0	2707,23603	0,370562249	0	4
chr1	81699769	81699769	+	5	2006,728992	0	3044,829585	0,864645249	0	4
chr1	25272508	25272508	+	5	1310,645201	0	1773,953105	0	0	4
chr1	23044304	23044304	+	5	2464,498325	0	3080,180282	0,370562249	0	4
chr1	23521929	23521929	+	5	2217,854573	0	2962,109519	0,12352075	0	4
chr1	23929069	23929069	+	5	1654,046329	0	3601,869023	0,2470415	0,397201938	4
chr1	1915259	1915259	+	5	1379,935061	0	2103,695308	0,12352075	0	4
chr1	24919416	24919416	-	5	1349,419077	0	2925,717058	0,2470415	0,198600969	4
chr1	25023502	25023502	+	5	4577,327336	0	4380,781514	1,482248998	0,198600969	4
chr1	25823606	25823606	-	5	1985,789293	0	3686,481368	0,617603749	0,198600969	4
chr1	21669357	21669357	-	5	1919,104269	0	2587,362803	0	0	4
chr1	59515629	59515629	+	5	1956,396105	0	2783,800811	0,741124499	0	4
chr1	27323873	27323873	+	5	1877,426496	0	3488,189154	0,617603749	0,198600969	4
chr1	27834400	27834400	+	5	2533,751463	0	3395,015095	0,741124499	0	4
chr1	109113831	109113831	-	5	2142,640568	0	3285,430601	0,494082999	0,397201938	4
chr1	198540945	198540945	-	5	1694,956114	0	3121,771947	0,2470415	0,198600969	4
chr1	30739232	30739232	-	5	2083,660418	0	3326,674053	0,494082999	0,198600969	4
chr1	30935776	30935776	-	5	2053,387466	0	2661,348478	0,370562249	0	4
chr1	30949205	30949205	-	5	2542,58279	0	3272,069274	0,370562249	0	4
chr1	30968237	30968237	-	5	1779,258868	0	2799,697416	0,617603749	0	4
chr1	31758735	31758735	-	5	1673,108349	0	2221,05133	0	0	4
chr1	31816051	31816051	-	5	2111,053311	0	2517,938408	0,12352075	0	4
chr1	32086948	32086948	+	5	1909,296854	0	3977,407764	0,864645249	0,397201938	4
chr1	32825312	32825312	+	5	2166,721984	0	3023,190649	0,494082999	0	4
chr1	86156772	86156772	-	5	2329,334568	0	2869,466072	0,2470415	0	4
chr1	33332492	33332492	-	5	1731,817062	0	2625,955633	0,494082999	0	4
chr1	34978706	34978706	-	5	1531,514928	0	2372,478174	0,617603749	0	4
chr1	35059785	35059785	+	5	1768,44311	0	3588,927873	0,370562249	0,397201938	4
chr1	35366077	35366077	-	5	1996,872952	0	3601,105866	0,864645249	0,198600969	4
chr1	231818517	231818517	-	5	1883,688793	0	2675,03149	0,2470415	0	4
chr1	50023954	50023954	-	5	1787,210823	0	3254,085623	0	0,198600969	4
chr1	36418578	36418578	-	5	1747,95876	0	2778,918347	0,370562249	0,198600969	4
chr1	37480229	37480229	+	5	2779,341506	0	3509,776924	1,111686748	0	4
chr1	37500994	37500994	-	5	1946,183426	0	2826,202073	0,370562249	0	4
chr1	37765152	37765152	-	5	2147,205341	0	4527,499857	0,12352075	0,595802907	4
chr1	37794101	37794101	+	5	1827,60055	0	2590,536802	0,12352075	0	4
chr1	37795487	37795487	+	5	1845,249278	0	3926,76764	0,2470415	0,397201938	4
chr1	162376854	162376854	-	5	1796,368929	0	2555,757621	0,741124499	0	4
chr1	38881626	38881626	-	5	1936,847746	0	2584,076816	0,370562249	0	4
chr1	153945256	153945256	-	5	2389,614433	0	3398,09849	1,235207498	0	4
chr1	39514865	39514865	+	5	1702,909752	0	3794,967544	0,2470415	0,397201938	4
chr1	39559698	39559698	-	5	2025,769609	0	3021,321881	0,617603749	0	4
chr1	39565069	39565069	+	5	2741,683758	0	3435,140193	0,2470415	0	4
chr1	39567510	39567510	-	5	2650,919302	0	3506,909144	0,370562249	0	4
chr1	40393344	40393344	+	5	2228,811006	0	3131,00581	0,988165999	0	4
chr1	40396799	40396799	+	5	1835,165694	0	3486,125718	0,741124499	0,198600969	4
chr1	161038964	161038964	-	5	1660,90056	0	2341,926425	0,12352075	0	4
chr1	41014589	41014589	+	5	2091,875674	0	2865,332473	0,370562249	0	4
chr1	41161432	41161432	-	5	1627,379267	0	2491,373729	0,494082999	0	4
chr1	42456267	42456267	-	5	2766,22622	0	3444,336613	0,370562249	0	4
chr1	26354130	26354130	-	5	1637,983486	0	3063,482773	0,12352075	0,198600969	4
chr1	42857621	42857621	+	5	2220,052207	0	3183,927897	0,370562249	0	4
chr1	43171712	43171712	-	5	4360,087336	0	4019,045565	0,494082999	0	4
chr1	1214153	1214153	-	5	1754,566126	0	2608,252157	0,370562249	0	4
chr1	219928557	219928557	-	5	1724,05798	0	3700,687909	0,370562249	0,595802907	4
chr1	43364715	43364715	-	5	1836,081177	0	2868,582913	0,741124499	0	4
chr1	43448644	43448644	-	5	1680,857804	0	2473,034891	0,12352075	0	4
chr1	43448538	43448538	+	5	1565,566152	0	2354,167557	0,12352075	0	4
chr1	43727343	43727343	-	5	2389,557014	0	2928,081243	0,370562249	0	4
chr1	43838621	43838621	+	5	1872,099925	0	3154,812949	1,852811247	0	4
chr1	44244283	44244283	-	5	1777,155413	0	3295,046113	0,12352075	0,198600969	4
chr1	44252559	44252559	-	5	1555,434304	0	2379,100765	0,370562249	0	4
chr1	44671056	44671056	-	5	1876,77472	0	3516,749269	0,617603749	0,198600969	4
chr1	44721901	44721901	-	5	2077,069377	0	3183,053615	0,12352075	0,198600969	4
chr1	44762034	44762034	+	5	2226,509643	0	2985,114504	0,370562249	0	4
chr1	45646685	45646685	-	5	2023,627942	0	2737,295396	0,494082999	0	4
chr1	51322268	51322268	-	5	1838,905842	0	2480,103136	0,2470415	0	4
chr1	16018790	16018790	-	5	1492,945111	0	2988,21114	0,370562249	0,198600969	4
chr1	46674035	46674035	+	5	1801,666775	0	2595,649643	0,370562249	0	4
chr1	49472085	49472085	-	5	1403,228291	0	3376,633482	0,2470415	0,397201938	4
chr1	40754354	40754354	+	5	1753,135431	0	2430,000457	0,12352075	0	4
chr1	51060017	51060017	+	5	1500,222041	0	2101,992655	0	0	4
chr1	51329653	51329653	+	5	1692,340165	0	2341,390355	0,12352075	0	4
chr1	52050917	52050917	+	5	2252,574937	0	3116,629742	0,741124499	0	4
chr1	53440020	53440020	-	5	1535,207758	0	2296,632263	0,370562249	0	4
chr1	54236442	54236442	+	5	1871,206075	0	3486,447433	0,617603749	0,198600969	4
chr1	54641739	54641739	+	5	1840,771289	0	3865,86337	0,12352075	0,397201938	4
chr1	86156984	86156984	-	5	2195,338933	0	2920,74708	0,2470415	0	4
chr1	55225640	55225640	+	5	1803,98896	0	2466,751751	0	0	4
chr1	55944963	55944963	-	5	2092,602859	0	3679,107828	0,494082999	0,198600969	4
chr1	55945086	55945086	+	5	2078,599904	0	3673,833585	0,617603749	0,198600969	4
chr1	56414962	56414962	+	5	1787,463914	0	2649,079427	0,494082999	0	4
chr1	56645318	56645318	-	5	1673,041463	0	3252,524197	0,370562249	0,198600969	4
chr1	59733296	59733296	-	5	2103,502925	0	3218,013161	1,605769748	0	4
chr1	59772794	59772794	+	5	1776,721223	0	2243,488418	0,2470415	0	4
chr1	60622685	60622685	-	5	1942,222605	0	2601,783469	0,864645249	0	4
chr1	60825584	60825584	-	5	1667,952979	0	2644,555996	1,111686748	0	4
chr1	61654241	61654241	+	5	1734,816091	0	2801,31937	0,494082999	0,198600969	4
chr1	62078785	62078785	+	5	1992,292222	0	2954,790188	0,617603749	0	4
chr1	62078856	62078856	-	5	1948,37042	0	2907,998131	0,617603749	0	4
chr1	63010925	63010925	-	5	2117,549008	0	3700,55775	0,494082999	0,198600969	4
chr1	63011268	63011268	-	5	1987,730293	0	3247,388306	0,617603749	0,198600969	4
chr1	63012471	63012471	-	5	1589,831541	0	2479,651484	0,370562249	0	4
chr1	63326984	63326984	-	5	1956,59121	0	2709,532531	0,370562249	0	4
chr1	63548979	63548979	+	5	1653,145768	0	3181,103257	0,12352075	0,198600969	4
chr1	64579846	64579846	+	5	1862,982741	0	2685,252825	0,370562249	0	4
chr1	241357205	241357205	-	5	1857,168355	0	4169,877528	0,2470415	0,794403876	4
chr1	65002476	65002476	-	5	1516,363718	0	2887,671839	0,2470415	0,198600969	4
chr1	219613145	219613145	-	5	2380,915593	0	3282,656355	0,741124499	0	4
chr1	68183610	68183610	-	5	1402,436628	0	2240,376717	0,370562249	0	4
chr1	69055897	69055897	+	5	1906,664742	0	3752,125782	0,2470415	0,397201938	4
chr1	69919321	69919321	+	5	1362,609221	0	2602,036633	0,12352075	0,198600969	4
chr1	70706452	70706452	+	5	1643,268903	0	3635,59297	0	0,397201938	4
chr1	71046505	71046505	+	5	1695,222541	0	3016,614314	0	0,198600969	4
chr1	71837012	71837012	-	5	1464,119971	0	2087,80143	0,12352075	0	4
chr1	73306169	73306169	+	5	1520,790445	0	2938,160061	0,617603749	0,198600969	4
chr1	73674678	73674678	+	5	1687,944797	0	2593,209891	1,111686748	0	4
chr1	74577429	74577429	+	5	2005,17539	0	2701,823309	0,370562249	0	4
chr1	74589734	74589734	+	5	1731,284854	0	2432,878835	0,12352075	0	4
chr1	75745013	75745013	-	5	2120,662361	0	2841,459683	0,617603749	0	4
chr1	75789476	75789476	+	5	2357,745511	0	3439,71225	1,605769748	0	4
chr1	76011323	76011323	+	5	1957,728491	0	4793,11096	0,12352075	0,794403876	4
chr1	77060142	77060142	+	5	1817,32066	0	4365,403608	0	0,595802907	4
chr1	81557702	81557702	-	5	1721,919946	0	3147,669458	0,494082999	0,198600969	4
chr1	82903182	82903182	+	5	1530,437434	0	2333,142953	0,2470415	0	4
chr1	82984922	82984922	-	5	1508,221843	0	2108,922966	0,2470415	0	4
chr1	82986208	82986208	-	5	1660,631128	0	2349,358881	0,2470415	0	4
chr1	83446053	83446053	+	5	1950,436668	0	2832,915234	0,494082999	0	4
chr1	83860996	83860996	-	5	2022,738036	0	3478,989542	0,12352075	0,198600969	4
chr1	83860546	83860546	-	5	1963,258724	0	3412,893135	0,12352075	0,198600969	4
chr1	3454664	3454664	+	5	1640,093586	0	3117,070348	0	0,198600969	4
chr1	210328251	210328251	+	5	2564,731154	0	3933,61645	0,741124499	0,198600969	4
chr1	86156471	86156471	-	5	2109,590322	0	2519,431029	0,12352075	0	4
chr1	86357687	86357687	-	5	1747,150191	0	3316,222127	0,617603749	0,198600969	4
chr1	86634275	86634275	+	5	2057,274521	0	2827,641594	0	0	4
chr1	40508718	40508718	+	5	1862,375435	0	3257,001049	0	0,198600969	4
chr1	87129764	87129764	+	5	1495,33136	0	2461,569285	0,741124499	0	4
chr1	89363876	89363876	+	5	1775,967021	0	3564,149652	0,370562249	0,397201938	4
chr1	99646112	99646112	+	5	2452,966376	0	3039,591265	0,2470415	0	4
chr1	226223663	226223663	+	5	2213,633078	0	2466,286985	0,2470415	0	4
chr1	94745900	94745900	-	5	2044,564615	0	2941,32352	0,741124499	0	4
chr1	94824492	94824492	+	5	2548,544811	0	4408,715461	0,370562249	0,397201938	4
chr1	95318263	95318263	-	5	1555,478638	0	3642,478717	0	0,397201938	4
chr1	96374125	96374125	-	5	1990,997232	0	2831,513068	0,494082999	0	4
chr1	97095922	97095922	+	5	1791,149397	0	2557,611674	0,494082999	0	4
chr1	97796920	97796920	+	5	1539,386522	0	2497,150265	0,988165999	0	4
chr1	99004275	99004275	+	5	2211,500463	0	3363,001575	1,605769748	0	4
chr1	99487804	99487804	-	5	1823,482109	0	3270,257824	0,494082999	0,198600969	4
chr1	99712953	99712953	-	5	1751,418846	0	3284,683628	0,370562249	0,198600969	4
chr1	100178273	100178273	-	5	1984,565895	0	3526,469416	0,12352075	0,198600969	4
chr1	100281240	100281240	+	5	2372,498011	0	2836,504907	0,617603749	0	4
chr1	100647004	100647004	-	5	1745,101362	0	2581,25703	0,370562249	0	4
chr1	86547077	86547077	+	5	2455,891112	0	3071,561591	0,494082999	0	4
chr1	101236528	101236528	-	5	2110,729801	0	4302,027847	0,617603749	0,595802907	4
chr1	101847080	101847080	-	5	1374,558923	0	4070,468713	0,12352075	0,595802907	4
chr1	101997234	101997234	-	5	1437,464141	0	4073,01061	0	0,595802907	4
chr1	176463174	176463174	+	5	1537,192647	0	3010,968506	0,12352075	0,198600969	4
chr1	105618935	105618935	-	5	1692,028471	0	2766,249026	0	0,198600969	4
chr1	106028253	106028253	-	5	2019,049335	0	4590,193149	0	0,794403876	4
chr1	106818238	106818238	+	5	1652,245935	0	2219,281274	0,2470415	0	4
chr1	43526036	43526036	+	5	2361,273669	0	4001,300074	1,235207498	0,198600969	4
chr1	107897222	107897222	+	5	2032,708023	0	3244,016143	0,2470415	0,198600969	4
chr1	107964442	107964442	+	5	2139,839825	0	3091,911648	0,988165999	0	4
chr1	108857216	108857216	+	5	1847,742646	0	2878,48377	1,235207498	0	4
chr1	109186548	109186548	+	5	2605,524838	0	3571,293472	0,12352075	0,198600969	4
chr1	11047239	11047239	-	5	2055,610771	0	3570,893917	0,2470415	0,198600969	4
chr1	111346559	111346559	+	5	2255,613804	0	3678,571771	0,2470415	0,397201938	4
chr1	111608318	111608318	-	5	1878,440817	0	2389,176247	0	0	4
chr1	111990535	111990535	+	5	2227,573334	0	3335,302474	0,617603749	0,198600969	4
chr1	112461833	112461833	-	5	1845,215953	0	2778,237123	0,741124499	0	4
chr1	112850643	112850643	-	5	1991,148151	0	3881,522394	0,370562249	0,397201938	4
chr1	112923349	112923349	+	5	1799,834395	0	3334,358065	0	0,198600969	4
chr1	113206253	113206253	-	5	1435,7568	0	3110,189753	0,617603749	0,198600969	4
chr1	113856634	113856634	+	5	1862,937702	0	3218,184778	0,2470415	0,198600969	4
chr1	116478826	116478826	-	5	1889,755537	0	2923,34266	0,741124499	0	4
chr1	117295465	117295465	+	5	1555,291961	0	3081,0091	0,2470415	0,198600969	4
chr1	34792998	34792998	+	5	1627,077902	0	2275,707529	0,12352075	0	4
chr1	119001405	119001405	-	5	1783,782979	0	2511,663712	0,370562249	0	4
chr1	119047404	119047404	+	5	2274,387196	0	3614,864028	2,840977246	0	4
chr1	119328251	119328251	+	5	1397,54653	0	2946,811909	0,2470415	0,397201938	4
chr1	119368945	119368945	+	5	1777,469507	0	5047,92303	0,12352075	0,993004844	4
chr1	119563879	119563879	+	5	2542,442991	0	4582,41215	0,494082999	0,595802907	4
chr1	119599291	119599291	-	5	2535,673147	0	3605,250302	0	0,198600969	4
chr1	120434109	120434109	-	5	2156,410809	0	3522,928582	0,12352075	0,198600969	4
chr1	120912237	120912237	+	5	2429,535177	0	3882,86695	0,617603749	0,198600969	4
chr1	121052167	121052167	-	5	1908,172652	0	3269,729027	0	0,198600969	4
chr1	121098265	121098265	-	5	3429,933833	0	3739,298202	0,2470415	0,198600969	4
chr1	121397905	121397905	-	5	2246,720949	0	3628,963455	0,2470415	0,198600969	4
chr1	121519111	121519111	+	5	1949,409343	0	3269,890161	0,12352075	0,198600969	4
chr1	143422592	143422592	-	5	1359,720053	0	2563,276152	0,12352075	0,198600969	4
chr1	143793599	143793599	+	5	1488,934252	0	2835,129101	0,12352075	0,198600969	4
chr1	144248205	144248205	-	5	1551,577639	0	3121,32059	0,494082999	0,198600969	4
chr1	144250297	144250297	-	5	2016,170117	0	3430,386492	0,741124499	0,198600969	4
chr1	144459464	144459464	-	5	2066,605372	0	2984,980463	0,617603749	0	4
chr1	145167607	145167607	-	5	1878,772824	0	2539,048579	0,12352075	0	4
chr1	149082311	149082311	-	5	2459,154519	0	3685,240998	0,2470415	0,198600969	4
chr1	145850645	145850645	-	5	1783,922883	0	2739,592129	0,741124499	0	4
chr1	145918458	145918458	-	5	2290,082197	0	3284,72956	1,111686748	0	4
chr1	147177850	147177850	+	5	1389,327645	0	3393,188949	0,12352075	0,397201938	4
chr1	76074745	76074745	+	5	1892,550532	0	3718,912048	0,2470415	0,397201938	4
chr1	151156648	151156648	+	5	2232,097161	0	2529,758889	0,494082999	0	4
chr1	147517875	147517875	-	5	2114,889803	0	3194,73406	0	0,198600969	4
chr1	148362533	148362533	-	5	2156,549817	0	3108,346228	1,235207498	0	4
chr1	16921930	16921930	+	5	1901,763559	0	2466,973278	0,12352075	0	4
chr1	148929140	148929140	+	5	1747,069205	0	2456,015257	0,617603749	0	4
chr1	149201146	149201146	-	5	2565,88296	0	3403,177411	0,864645249	0	4
chr1	149702208	149702208	+	5	2474,017309	0	3240,123532	0,2470415	0,198600969	4
chr1	150160727	150160727	+	5	2438,986138	0	3403,19648	0,741124499	0	4
chr1	150261693	150261693	+	5	1627,9396	0	2419,021227	0,12352075	0	4
chr1	150492344	150492344	+	5	2177,00832	0	3456,4315	0,12352075	0,198600969	4
chr1	150551928	150551928	+	5	2058,668967	0	2867,55248	0,12352075	0	4
chr1	1477848	1477848	+	5	2115,072182	0	2850,894717	0,12352075	0	4
chr1	151838276	151838276	+	5	1688,743299	0	2354,219368	0,370562249	0	4
chr1	152018277	152018277	+	5	2031,195189	0	2897,000236	0,494082999	0	4
chr1	152313458	152313458	+	5	1822,954067	0	2895,604258	0	0,198600969	4
chr1	153689793	153689793	-	5	1337,202797	0	3001,568782	0,370562249	0,198600969	4
chr1	153793946	153793946	+	5	1952,01305	0	3889,334264	0,741124499	0,397201938	4
chr1	153962420	153962420	-	5	3007,103407	0	3490,97403	1,235207498	0	4
chr1	154259726	154259726	+	5	2125,230966	0	3030,363737	0,370562249	0	4
chr1	154553608	154553608	+	5	1628,427103	0	2445,754872	0,370562249	0	4
chr1	41242306	41242306	-	5	2235,726422	0	3101,368062	0,864645249	0	4
chr1	155173786	155173786	+	5	4043,257865	0	4630,986077	0,988165999	0,397201938	4
chr1	155174753	155174753	+	5	1544,03173	0	2271,501012	0,2470415	0	4
chr1	11691621	11691621	-	5	1561,36053	0	3146,173856	0,370562249	0,198600969	4
chr1	155346445	155346445	-	5	1781,022065	0	3683,583916	0,370562249	0,397201938	4
chr1	155433179	155433179	+	5	1830,320822	0	2575,173897	0,494082999	0	4
chr1	155679255	155679255	-	5	2524,784143	0	3977,249595	0,617603749	0,198600969	4
chr1	155783832	155783832	-	5	2100,702702	0	2999,927001	0,2470415	0	4
chr1	155926086	155926086	-	5	2106,200869	0	2818,126078	0,494082999	0	4
chr1	155951336	155951336	-	5	2250,303142	0	2650,251412	0,370562249	0	4
chr1	247112417	247112417	-	5	2036,136527	0	3367,151966	0,864645249	0,198600969	4
chr1	156337313	156337313	+	5	2878,125917	0	3773,608622	1,235207498	0,198600969	4
chr1	157777132	157777132	-	5	1784,978625	0	4406,750661	0	0,595802907	4
chr1	157128361	157128361	+	5	2553,047167	0	3409,59472	0,494082999	0	4
chr1	157925966	157925966	+	5	1614,235364	0	4305,012773	0,2470415	0,993004844	4
chr1	158025549	158025549	+	5	1721,941038	0	2684,360637	0,741124499	0	4
chr1	158140640	158140640	-	5	2277,197114	0	3752,96371	0,741124499	0,198600969	4
chr1	159432191	159432191	+	5	1787,91311	0	2432,977886	0,2470415	0	4
chr1	159900079	159900079	-	5	1769,41067	0	2563,387808	0,2470415	0,198600969	4
chr1	160208869	160208869	-	5	1730,882958	0	2651,394178	0,494082999	0	4
chr1	1280435	1280435	+	5	1578,174827	0	3099,946134	0,12352075	0,198600969	4
chr1	51836402	51836402	-	5	1778,641514	0	2606,915853	0,864645249	0	4
chr1	202161588	202161588	-	5	1406,586536	0	2002,252059	0,12352075	0	4
chr1	7680087	7680087	+	5	1965,823546	0	2753,363683	0,2470415	0	4
chr1	161135149	161135149	+	5	2180,216399	0	3497,573442	0,494082999	0,198600969	4
chr1	161227185	161227185	+	5	2120,63285	0	3510,077064	0,370562249	0,198600969	4
chr1	161238203	161238203	-	5	1604,133641	0	3198,727251	0,370562249	0,198600969	4
chr1	161581338	161581338	+	5	2164,602461	0	2806,383166	0	0	4
chr1	161606058	161606058	+	5	2011,362154	0	3475,608899	0,370562249	0,198600969	4
chr1	161685252	161685252	-	5	1842,936404	0	3372,059134	0,494082999	0,198600969	4
chr1	161722652	161722652	+	5	2724,578317	0	3399,883743	0,741124499	0	4
chr1	162157106	162157106	+	5	2095,113673	0	2955,921836	0,741124499	0	4
chr1	162378840	162378840	+	5	2219,072546	0	3713,064918	0,12352075	0,397201938	4
chr1	150808260	150808260	-	5	1886,579977	0	2788,477753	0,617603749	0	4
chr1	163161674	163161674	+	5	2246,265957	0	4377,467455	0,2470415	0,595802907	4
chr1	165582155	165582155	-	5	1290,788981	0	3000,011676	0	0,595802907	4
chr1	166490039	166490039	-	5	3201,845672	0	3455,860401	1,605769748	0	4
chr1	167195805	167195805	-	5	1663,458832	0	2459,723748	0,370562249	0	4
chr1	29122501	29122501	-	5	2166,619159	0	2977,265033	0,2470415	0	4
chr1	167998659	167998659	+	5	2551,84283	0	4333,184173	0,2470415	0,397201938	4
chr1	168247430	168247430	-	5	1563,160653	0	2795,507315	0,617603749	0,198600969	4
chr1	168375523	168375523	+	5	1738,211704	0	3757,753043	0,617603749	0,397201938	4
chr1	168422656	168422656	-	5	2257,660079	0	3540,887903	0,2470415	0,198600969	4
chr1	168495644	168495644	-	5	1890,281122	0	3342,338393	0,864645249	0,198600969	4
chr1	168786940	168786940	+	5	1693,427517	0	3189,421898	0	0,198600969	4
chr1	169087005	169087005	-	5	1971,330892	0	2359,893476	0,2470415	0	4
chr1	169104123	169104123	+	5	1713,376945	0	2299,911747	0,370562249	0	4
chr1	35631537	35631537	-	5	1910,918607	0	2807,912247	0,370562249	0	4
chr1	170151462	170151462	-	5	2616,233053	0	4218,81133	0,494082999	0,397201938	4
chr1	170174378	170174378	+	5	1457,490277	0	2098,519799	0,2470415	0	4
chr1	120889745	120889745	+	5	1533,192866	0	3987,60857	0	0,794403876	4
chr1	171864191	171864191	+	5	2129,338965	0	3823,892594	1,235207498	0,198600969	4
chr1	172452892	172452892	+	5	1756,074302	0	3160,03301	0,494082999	0,198600969	4
chr1	173461362	173461362	-	5	2152,442677	0	2765,329756	0,494082999	0	4
chr1	174874385	174874385	+	5	1921,584486	0	2635,69436	0,2470415	0	4
chr1	174875517	174875517	+	5	1860,050307	0	2686,221473	0,494082999	0	4
chr1	174954261	174954261	-	5	1786,259062	0	3439,964896	0,617603749	0,198600969	4
chr1	175877342	175877342	+	5	1423,916375	0	2139,70552	0,12352075	0	4
chr1	451678	451678	-	5	1388,94902	0	2917,903728	0,2470415	0,198600969	4
chr1	686654	686654	-	5	1663,188889	0	3097,142246	0,494082999	0,198600969	4
chr1	175968540	175968540	-	5	1481,45609	0	2198,958553	0,494082999	0	4
chr1	177351585	177351585	+	5	1363,55485	0	3542,713874	0,12352075	0,397201938	4
chr1	177700523	177700523	+	5	1751,330722	0	3702,507224	0	0,397201938	4
chr1	234531779	234531779	-	5	2390,826203	0	2987,475373	0,741124499	0	4
chr1	179868840	179868840	-	5	1839,869268	0	2612,176545	0,494082999	0	4
chr1	180274681	180274681	-	5	1569,321774	0	2428,3171	0,2470415	0	4
chr1	180438390	180438390	-	5	2024,996283	0	2572,854091	0,370562249	0	4
chr1	180954887	180954887	-	5	1806,922459	0	2554,564198	0,12352075	0	4
chr1	181174483	181174483	+	5	1783,404709	0	2617,018486	0,617603749	0	4
chr1	182407620	182407620	+	5	2218,948746	0	3765,564074	0,370562249	0,397201938	4
chr1	182712861	182712861	+	5	1960,993232	0	2725,348858	0,494082999	0	4
chr1	183141270	183141270	-	5	2573,911585	0	3724,007773	1,852811247	0	4
chr1	185001526	185001526	+	5	1738,919318	0	2492,409906	0	0	4
chr1	30757774	30757774	-	5	2298,549079	0	2939,03782	0,370562249	0	4
chr1	185335039	185335039	-	5	1827,904507	0	2674,901877	0,370562249	0	4
chr1	187443627	187443627	+	5	1602,052008	0	2673,953957	1,235207498	0	4
chr1	191228498	191228498	-	5	1729,635797	0	3935,788928	0,2470415	0,595802907	4
chr1	192716327	192716327	+	5	1873,497822	0	2749,383334	0,370562249	0	4
chr1	193057415	193057415	-	5	1996,004844	0	2952,336307	0,988165999	0	4
chr1	193136502	193136502	+	5	1996,570358	0	3018,00472	0,988165999	0	4
chr1	193304744	193304744	+	5	2461,736064	0	2584,390336	0	0	4
chr1	196088715	196088715	-	5	1293,268109	0	1860,414514	0	0	4
chr1	12618210	12618210	-	5	2380,282018	0	3997,783587	0,988165999	0,198600969	4
chr1	199018964	199018964	-	5	1615,058277	0	2879,223209	0,2470415	0,198600969	4
chr1	200373792	200373792	-	5	1934,203053	0	2966,96403	1,111686748	0	4
chr1	145707400	145707400	-	5	2350,633325	0	3188,921548	0,864645249	0	4
chr1	201519903	201519903	+	5	1906,857678	0	2654,091101	0,370562249	0	4
chr1	201719507	201719507	+	5	2031,028597	0	2835,985507	0,370562249	0	4
chr1	201863372	201863372	+	5	1977,366185	0	3040,400337	0,617603749	0	4
chr1	201978460	201978460	+	5	2133,99256	0	3017,92849	0,2470415	0	4
chr1	202003123	202003123	+	5	1730,794203	0	2666,617799	0,494082999	0	4
chr1	202168050	202168050	+	5	1495,534598	0	1930,646301	0	0	4
chr1	202820256	202820256	+	5	1761,824991	0	3274,613658	0	0,198600969	4
chr1	6485469	6485469	-	5	1736,399254	0	2517,170881	0,12352075	0	4
chr1	203287699	203287699	+	5	2162,160451	0	4301,328039	0,741124499	0,397201938	4
chr1	203729580	203729580	+	5	1913,459874	0	2703,354766	0,12352075	0	4
chr1	203730576	203730576	+	5	1803,812358	0	2576,674871	0,2470415	0	4
chr1	204141407	204141407	+	5	1838,832263	0	2530,531969	0,12352075	0	4
chr1	205246495	205246495	+	5	1662,037651	0	2462,420557	0,370562249	0	4
chr1	205256200	205256200	+	5	2807,8213	0	4117,915592	0,370562249	0,397201938	4
chr1	205943460	205943460	-	5	1743,450332	0	2538,681006	0,2470415	0	4
chr1	205935127	205935127	+	5	3230,137673	0	4301,695623	1,852811247	0,198600969	4
chr1	205957924	205957924	+	5	1994,546828	0	2888,539457	0,370562249	0	4
chr1	32870912	32870912	-	5	1683,717385	0	3294,322195	0,2470415	0,198600969	4
chr1	206474802	206474802	+	5	1777,614573	0	2404,114153	0	0	4
chr1	207818378	207818378	+	5	1546,550504	0	3114,913066	0,2470415	0,198600969	4
chr1	208728687	208728687	+	5	1678,90049	0	3274,975098	0	0,397201938	4
chr1	209372054	209372054	+	5	1439,219373	0	4153,074153	0,370562249	0,595802907	4
chr1	209623510	209623510	-	5	1690,079307	0	3105,651361	0	0,198600969	4
chr1	209724125	209724125	-	5	1349,744351	0	2389,860002	0,370562249	0,198600969	4
chr1	204152044	204152044	-	5	2722,419505	0	4281,192334	0,2470415	0,397201938	4
chr1	211133374	211133374	-	5	2952,942617	0	3935,872374	1,482248998	0,198600969	4
chr1	212052051	212052051	-	5	1900,339226	0	2735,686902	0,370562249	0	4
chr1	212077612	212077612	+	5	2736,464378	0	4061,058371	1,358728248	0,198600969	4
chr1	212352817	212352817	+	5	2034,060097	0	2952,932058	0,988165999	0	4
chr1	7669743	7669743	+	5	2924,396743	0	3214,959725	0,370562249	0	4
chr1	213986153	213986153	-	5	2023,324446	0	2763,844836	0	0	4
chr1	213924748	213924748	+	5	1852,279153	0	3308,173356	0	0,397201938	4
chr1	216072464	216072464	+	5	1686,289668	0	3583,57426	0,12352075	0,397201938	4
chr1	66534152	66534152	+	5	2086,603423	0	3133,802371	0,494082999	0,198600969	4
chr1	218437632	218437632	+	5	1889,884121	0	3356,479309	0,370562249	0,198600969	4
chr1	218442625	218442625	+	5	1892,642783	0	2821,5782	0,617603749	0	4
chr1	218918511	218918511	-	5	1764,617716	0	3304,109343	0,741124499	0,198600969	4
chr1	219557324	219557324	-	5	1783,958277	0	2715,371437	1,235207498	0	4
chr1	220200676	220200676	-	5	1672,522089	0	3103,243848	0,864645249	0,198600969	4
chr1	220267715	220267715	-	5	1815,453609	0	3599,868427	1,111686748	0,198600969	4
chr1	21111383	21111383	-	5	2372,025654	0	3304,829853	0,370562249	0	4
chr1	221840666	221840666	-	5	2647,088147	0	3739,458797	0,494082999	0,198600969	4
chr1	221978520	221978520	-	5	1588,854392	0	3931,43739	0,617603749	0,397201938	4
chr1	222737215	222737215	+	5	1894,372913	0	2749,907774	0,494082999	0	4
chr1	222739683	222739683	+	5	1745,343313	0	2564,047508	0,494082999	0	4
chr1	224213279	224213279	-	5	1530,210987	0	2114,832234	0	0	4
chr1	224219612	224219612	+	5	1940,38433	0	3460,045802	0,370562249	0,198600969	4
chr1	167914134	167914134	-	5	1641,7616	0	2525,39112	0,617603749	0	4
chr1	224398311	224398311	-	5	2374,064107	0	3277,562229	0,864645249	0	4
chr1	201377680	201377680	-	5	1868,211296	0	3408,56929	0,2470415	0,198600969	4
chr1	225922142	225922142	-	5	3247,90726	0	4200,260888	0,494082999	0,198600969	4
chr1	226148002	226148002	+	5	2164,381382	0	3115,511921	0,741124499	0	4
chr1	51297961	51297961	-	5	2673,652469	0	2964,436043	0,617603749	0	4
chr1	226675068	226675068	-	5	1805,47526	0	2630,152825	0,2470415	0	4
chr1	227697707	227697707	-	5	2352,418174	0	4171,661974	0,12352075	0,595802907	4
chr1	227941683	227941683	-	5	1793,198966	0	2645,195632	0	0,198600969	4
chr1	227967010	227967010	+	5	1633,664144	0	2283,040489	0,2470415	0	4
chr1	228097262	228097262	+	5	1626,353086	0	3295,942928	0,494082999	0,198600969	4
chr1	228213655	228213655	-	5	1876,45381	0	2576,77663	0,12352075	0	4
chr1	228213664	228213664	-	5	1863,682662	0	2575,493142	0,12352075	0	4
chr1	228397109	228397109	-	5	1734,309134	0	2582,651364	0,617603749	0	4
chr1	228462073	228462073	+	5	1645,185785	0	4169,329532	0	0,794403876	4
chr1	229885818	229885818	-	5	1935,684985	0	2509,182618	0	0	4
chr1	229892036	229892036	-	5	1819,076874	0	2478,930583	0,12352075	0	4
chr1	231476525	231476525	-	5	1781,051336	0	2500,146348	0,12352075	0	4
chr1	231925833	231925833	+	5	2199,588638	0	3920,898698	1,235207498	0,198600969	4
chr1	232718070	232718070	+	5	1688,217936	0	3174,983726	0,370562249	0,397201938	4
chr1	232742715	232742715	-	5	1961,619845	0	3274,55508	0,12352075	0,198600969	4
chr1	234646288	234646288	+	5	2154,70603	0	3095,562942	0,2470415	0	4
chr1	234760056	234760056	-	5	1669,450169	0	2439,659838	0,2470415	0	4
chr1	234963999	234963999	-	5	1823,311266	0	2666,705672	0,370562249	0	4
chr1	235190116	235190116	-	5	1847,938807	0	2949,352203	0,864645249	0	4
chr1	235853060	235853060	-	5	1885,402325	0	2768,609303	0,864645249	0	4
chr1	91949370	91949370	+	5	1804,503581	0	2440,203905	0,2470415	0	4
chr1	237862174	237862174	+	5	1505,689432	0	2668,093321	0,2470415	0,198600969	4
chr1	239719119	239719119	-	5	3255,116375	0	3569,693534	0,864645249	0	4
chr1	239899872	239899872	-	5	1527,200433	0	2353,699998	0,617603749	0	4
chr1	240007523	240007523	+	5	1462,452546	0	2178,901831	0,494082999	0	4
chr1	154193743	154193743	-	5	1517,030535	0	3496,113142	0,370562249	0,397201938	4
chr1	244461370	244461370	+	5	2355,362937	0	3139,448619	0,2470415	0	4
chr1	246524287	246524287	-	5	2047,107078	0	2656,645966	0	0	4
chr1	246789616	246789616	+	5	1716,043285	0	2417,468563	0,2470415	0	4
chr1	247202060	247202060	-	5	1668,009074	0	2354,658931	0,2470415	0,198600969	4
chr1	247256071	247256071	+	5	1454,064563	0	2867,672277	0,12352075	0,198600969	4
chr1	247507057	247507057	+	5	1886,116719	0	3926,89882	0,12352075	0,397201938	4
chr1	247530804	247530804	-	5	2214,17353	0	2924,883547	0	0,198600969	4
chr1	248122135	248122135	+	5	1450,731505	0	2047,072707	0,12352075	0	4
chr1	248697061	248697061	+	5	1635,74736	0	4369,015392	0,2470415	0,595802907	4
chr1	156061159	156061159	+	5	1617,180738	0	2361,240836	0,12352075	0	4
chr1	3746771	3746771	-	5	2454,979465	0	4222,626102	0,2470415	0,397201938	4
chr1	168729206	168729206	-	5	1406,630267	0	3079,622237	0,370562249	0,198600969	4
chr1	41021725	41021725	-	5	1539,020993	0	3156,722368	0,12352075	0,198600969	4
chr1	161223628	161223628	-	5	1916,083722	0	2728,25938	0,2470415	0,198600969	4
chr1	200894899	200894899	+	5	1420,51861	0	2282,064008	0,617603749	0	4
chr1	223143248	223143248	-	5	2346,706913	0	4198,347991	0	0,397201938	4
chr1	40988518	40988518	+	5	2098,20355	0	2850,540277	0,494082999	0	4
chr1	48776969	48776969	-	5	2067,155829	0	3578,487725	0	0,198600969	4
chr1	92486925	92486925	-	5	1965,835548	0	3975,333155	0	0,397201938	4
chr1	203797522	203797522	+	5	2300,999762	0	3438,79209	1,111686748	0	4
chr1	35573313	35573313	+	5	2146,695415	0	2917,584014	0,2470415	0	4
chr1	203765182	203765182	+	5	1681,98215	0	2473,692432	0,2470415	0	4
chr1	156153577	156153577	+	5	1650,283784	0	2380,038493	0,12352075	0	4
chr1	197268251	197268251	+	5	1680,091228	0	2750,606627	1,111686748	0	4
chr1	67134970	67134970	-	5	1524,79674	0	2198,000022	0	0	4
chr1	203086012	203086012	-	5	1652,237708	0	2889,607761	0,12352075	0,198600969	4
chr1	157099808	157099808	-	5	1731,530713	0	2398,614941	0,494082999	0	4
chr1	248021947	248021947	+	5	2254,928936	0	2833,776196	0,12352075	0	4
chr1	158606438	158606438	+	5	1717,743704	0	3958,846897	0	0,595802907	4
chr1	109307011	109307011	-	5	1803,700922	0	2597,816483	0,617603749	0	4
chr1	198858982	198858982	-	5	1886,477207	0	2947,596755	0,864645249	0	4
chr1	232804891	232804891	+	5	2072,638807	0	2777,361706	0,494082999	0	4
chr1	1173879	1173879	+	5	2123,655193	0	2692,718055	0	0	4
chr1	28592264	28592264	+	5	1909,362545	0	2719,071821	0,12352075	0	4
chr1	94820600	94820600	+	5	2220,489746	0	3982,855953	0,617603749	0,397201938	4
chr1	183186263	183186263	+	5	2154,766266	0	2817,407599	0,2470415	0	4
chr1	28592494	28592494	+	5	2139,337154	0	2853,033406	0,12352075	0	4
chr1	47190036	47190036	-	5	1395,318932	0	3064,25522	0,494082999	0,198600969	4
chr1	150982291	150982291	+	5	2044,221945	0	3572,84608	0,370562249	0,198600969	4
chr1	241957766	241957766	+	5	1778,039312	0	2328,122454	0,2470415	0	4
chr1	15153746	15153746	+	5	2555,763575	0	3957,536643	0,494082999	0,198600969	4
chr1	112720566	112720566	+	5	1647,934465	0	3789,898735	0,2470415	0,397201938	4
chr1	149583822	149583822	+	5	1996,763673	0	3489,169725	0,2470415	0,198600969	4
chr1	66533592	66533592	+	5	1726,941923	0	3075,113921	0,2470415	0,198600969	4
chr1	153678687	153678687	+	5	1770,264729	0	4085,940553	0,494082999	0,595802907	4
chr1	234629310	234629310	+	5	1967,202326	0	2900,462997	0,988165999	0	4
chr1	100719639	100719639	+	5	1803,204126	0	2735,80463	0,741124499	0	4
chr1	6466195	6466195	-	5	1710,541945	0	2318,709759	0,370562249	0	4
chr1	50048054	50048054	+	5	1785,607528	0	3085,560169	0	0,198600969	4
chr1	117001749	117001749	+	5	2317,151176	0	3532,39364	0,617603749	0,198600969	4
chr1	22710838	22710838	+	5	2242,512449	0	4303,572836	0,864645249	0,397201938	4
chr1	212699840	212699840	-	5	2317,619707	0	3622,553251	0,2470415	0,198600969	4
chr1	150272283	150272283	+	5	1661,339356	0	2486,411023	0,370562249	0	4
chr1	200027709	200027709	+	5	2516,009982	0	3522,984586	0	0,198600969	4
chr1	32765626	32765626	+	5	1784,906325	0	2677,452704	0,2470415	0	4
chr1	86468926	86468926	+	5	2160,01496	0	3435,380036	0,12352075	0,397201938	4
chr1	95992067	95992067	+	5	1780,611633	0	3415,542688	0,494082999	0,198600969	4
chr1	1361799	1361799	-	5	2166,931821	0	2641,466169	0,741124499	0,198600969	4
chr1	20177439	20177439	-	5	1565,494896	0	2450,931134	0,494082999	0	4
chr1	2073461	2073461	+	5	2037,717816	0	3357,145228	0	0,198600969	4
chr1	228144695	228144695	+	5	1815,407619	0	2306,100174	0	0	4
chr1	111227658	111227658	+	5	2894,627826	0	3976,56673	3,088018746	0,595802907	4
chr1	152709046	152709046	+	5	1815,168577	0	5138,970623	0,2470415	0,993004844	4
chr1	247008057	247008057	-	5	2039,823037	0	4048,032826	0,370562249	0,397201938	4
chr1	148135813	148135813	-	5	1647,848889	0	2385,891639	0,370562249	0	4
chr1	99264291	99264291	+	5	1366,082755	0	2985,083341	0,494082999	0,198600969	4
chr1	183653316	183653316	-	5	2028,63952	0	2762,191139	0,494082999	0	4
chr1	68449954	68449954	-	5	1658,38699	0	2509,32763	0,494082999	0	4
chr1	161238210	161238210	-	5	1614,671678	0	3196,616775	0,370562249	0,198600969	4
chr1	177970244	177970244	-	5	1742,945428	0	2450,999313	0,2470415	0	4
chr1	71067716	71067716	-	5	1935,592712	0	2692,517698	0,617603749	0	4
chr1	109763923	109763923	-	5	1659,654106	0	2421,357301	0,370562249	0	4
chr1	42825577	42825577	+	5	2590,80714	0	3340,018783	0,12352075	0	4
chr1	170145958	170145958	+	5	2099,136524	0	4161,598777	0,864645249	0,397201938	4
chr1	167090377	167090377	-	5	1776,068393	0	2931,148264	0,2470415	0,198600969	4
chr1	177029445	177029445	-	5	1918,53433	0	3416,813981	0,2470415	0,198600969	4
chr1	145910050	145910050	-	5	1991,50734	0	2667,112132	0,617603749	0	4
chr1	186448724	186448724	-	5	1962,531353	0	3420,803713	0,370562249	0,198600969	4
chr1	26177490	26177490	+	5	1370,318552	0	3578,496388	0,12352075	0,397201938	4
chr1	227815684	227815684	+	5	1642,828841	0	2211,711121	0	0	4
chr1	174964777	174964777	+	5	2046,759582	0	3027,888263	0,741124499	0	4
chr1	155301438	155301438	-	5	1626,809314	0	2297,427752	0,370562249	0	4
chr1	247416172	247416172	+	5	2258,214451	0	4039,084806	0	0,397201938	4
chr1	2413827	2413827	-	5	2617,432179	0	3190,300009	0,2470415	0	4
chr1	32901389	32901389	-	5	1760,123527	0	2481,371936	0,2470415	0	4
chr1	150272798	150272798	+	5	1725,792039	0	2626,845249	0,494082999	0	4
chr1	155192909	155192909	-	5	4576,408748	0	4028,783438	0,864645249	0	4
chr1	173993072	173993072	-	5	1707,879091	0	3280,180852	0,2470415	0,198600969	4
chr1	145707368	145707368	-	5	2257,572402	0	3092,597105	0,864645249	0	4
chr1	90717302	90717302	-	5	1511,876159	0	2644,623396	0,2470415	0,198600969	4
chr1	34781213	34781213	+	5	1556,311741	0	2755,217034	0,2470415	0,198600969	4
chr1	10450030	10450030	+	5	1966,408392	0	2747,101118	0,12352075	0	4
chr1	161663114	161663114	+	5	1648,716717	0	2368,576614	0,2470415	0	4
chr1	44017163	44017163	-	5	1656,394981	0	2401,909159	0,12352075	0	4
chr1	155920042	155920042	-	5	2326,65047	0	3052,274529	0,370562249	0	4
chr1	162412136	162412136	-	5	1909,583878	0	2565,39702	0,370562249	0	4
chr1	230747387	230747387	+	5	2006,386711	0	2671,941176	0,494082999	0	4
chr1	94121148	94121148	-	5	1696,035834	0	2374,292365	0	0	4
chr1	31704017	31704017	-	5	1648,199582	0	3191,290592	0,2470415	0,198600969	4
chr1	20119566	20119566	-	5	1910,264142	0	2852,905404	0,741124499	0	4
chr1	241357230	241357230	-	5	1907,417578	0	4210,163733	0,12352075	0,794403876	4
chr1	10982037	10982037	-	5	4060,826729	0	3923,791199	1,358728248	0	4
chr1	27342021	27342021	+	5	1880,939232	0	2775,739758	0,741124499	0	4
chr1	162631974	162631974	+	5	1695,195823	0	3435,510975	0,864645249	0,198600969	4
chr1	165907920	165907920	+	5	1366,554381	0	2113,61821	0,2470415	0	4
chr1	155192915	155192915	-	5	4612,253162	0	4035,796725	0,988165999	0	4
chr1	248755759	248755759	-	5	1835,477693	0	3908,887831	0,12352075	0,397201938	4
chr1	53142638	53142638	-	5	2221,490589	0	2696,359417	0,12352075	0	4
chr1	145405778	145405778	-	5	1691,753188	0	2461,131972	0,12352075	0	4
chr1	46665878	46665878	-	5	1688,651034	0	2440,889135	0,12352075	0	4
chr1	108192835	108192835	-	5	1697,229812	0	2424,1615	0,370562249	0	4
chr1	42456022	42456022	-	5	2963,503203	0	3676,925878	0,494082999	0	4
chr1	248324568	248324568	-	5	1994,200466	0	2535,00471	0	0	4
chr1	1358555	1358555	-	5	1802,230652	0	2697,557553	0,2470415	0	4
chr1	17249097	17249097	+	5	1853,17753	0	2705,677048	0,370562249	0	4
chr1	9997227	9997227	+	5	1962,177888	0	2778,533584	0,494082999	0	4
chr1	115641969	115641969	+	5	2302,143741	0	2803,628087	0,12352075	0,198600969	4
chr1	89198942	89198942	-	5	1557,573537	0	3231,606747	0,494082999	0,198600969	4
chr1	224929674	224929674	+	5	1784,378129	0	2343,345731	0,12352075	0	4
chr1	20119536	20119536	-	5	1940,449509	0	2865,313723	0,741124499	0	4
chr1	160190574	160190574	+	5	2009,531156	0	3549,907958	0,741124499	0,397201938	4
chr1	177969922	177969922	-	5	1567,749679	0	3001,496138	0,12352075	0,198600969	4
chr1	33375593	33375593	-	5	1541,926871	0	3538,449491	0,864645249	0,397201938	4
chr1	26913975	26913975	-	5	1890,474322	0	2641,925981	0,12352075	0	4
chr1	27934954	27934954	+	5	2052,21371	0	2835,268968	0,12352075	0	4
chr1	33082177	33082177	+	5	2153,318939	0	3523,679745	0,370562249	0,198600969	4
chr1	220118241	220118241	-	5	2139,072853	0	2788,225618	0,617603749	0	4
chr1	9069635	9069635	-	5	1820,643274	0	2579,031567	0,370562249	0	4
chr1	183590604	183590604	-	5	1729,970852	0	3055,989182	0,370562249	0,198600969	4
chr1	159536007	159536007	-	5	1890,359322	0	3774,586348	0,12352075	0,595802907	4
chr1	155173848	155173848	+	5	4127,780434	0	4435,713564	0,741124499	0,397201938	4
chr1	161550103	161550103	-	5	1721,088861	0	2215,413025	0,2470415	0	4
chr1	41484683	41484683	-	5	1913,639422	0	2748,850762	0,12352075	0	4
chr1	148887372	148887372	+	5	1979,610713	0	2849,223097	0,370562249	0	4
chr1	46175086	46175086	+	5	2057,756531	0	2869,861682	0,12352075	0	4
chr1	2207733	2207733	-	5	1701,00942	0	2443,404702	0,370562249	0	4
chr1	192948257	192948257	-	5	2021,926075	0	3484,162772	0,370562249	0,198600969	4
chr1	156149943	156149943	+	5	2220,632068	0	4747,070122	0,2470415	0,595802907	4
chr1	89176003	89176003	-	5	2487,221831	0	3176,154341	0,370562249	0	4
chr1	59310031	59310031	+	5	1666,102405	0	2469,22006	0	0	4
chr1	161631176	161631176	-	5	2251,280165	0	3747,93206	0,2470415	0,198600969	4
chr1	154567777	154567777	+	5	2295,125408	0	3956,243023	0,2470415	0,595802907	4
chr1	15456731	15456731	+	5	1680,463045	0	3165,82089	0	0,198600969	4
chr1	21293289	21293289	+	5	1634,228003	0	2585,483069	0,864645249	0	4
chr1	108950448	108950448	-	5	1892,68879	0	2755,553768	0,494082999	0	4
chr1	43337817	43337817	+	5	1823,531971	0	3387,24383	0,2470415	0,198600969	4
chr1	149906991	149906991	-	5	2077,066481	0	3559,556191	0,2470415	0,198600969	4
chr1	32362538	32362538	+	5	2485,256338	0	3027,996193	0,370562249	0	4
chr1	44017340	44017340	-	5	1612,700465	0	2403,272833	0,12352075	0	4
chr1	28812169	28812169	+	5	2902,092498	0	4111,239376	0,370562249	0,198600969	4
chr1	56854796	56854796	+	5	1947,483317	0	2640,675169	0	0	4
chr1	31576514	31576514	+	5	1677,593106	0	2431,22125	0,494082999	0	4
chr1	78044969	78044969	+	5	2467,170814	0	5018,56219	0,12352075	0,794403876	4
chr1	118989510	118989510	-	5	1744,539511	0	2412,646819	0,12352075	0,198600969	4
chr1	6497096	6497096	-	5	2658,183284	0	4343,84254	0,494082999	0,397201938	4
chr1	64505913	64505913	+	5	2152,862296	0	2983,482087	0,617603749	0	4
chr1	86424170	86424170	+	5	1857,370101	0	3423,005582	0,370562249	0,198600969	4
chr1	113871712	113871712	-	5	2269,082077	0	3556,134884	0,2470415	0,198600969	4
chr1	116754429	116754429	+	5	1732,994354	0	3316,878718	0,2470415	0,198600969	4
chr1	247507108	247507108	+	5	1767,830144	0	3665,021125	0,12352075	0,397201938	4
chr1	22710837	22710837	+	5	2200,106065	0	4288,806479	0,864645249	0,397201938	4
chr1	172659007	172659007	+	5	1592,729012	0	3066,879677	0,12352075	0,198600969	4
chr1	201283505	201283505	+	5	1470,867605	0	2997,897403	0,12352075	0,198600969	4
chr1	32702770	32702770	-	5	2658,718195	0	3445,062924	0,741124499	0	4
chr1	182953166	182953166	-	5	1861,502955	0	2562,226197	0,12352075	0	4
chr1	46197499	46197499	-	5	4173,087455	0	3896,031827	1,976331997	0	4
chr1	10966687	10966687	-	5	1935,428953	0	2623,404263	0,494082999	0	4
chr1	58577252	58577252	-	5	1381,620099	0	3385,019599	0,12352075	0,397201938	4
chr1	156642116	156642116	+	5	2334,784489	0	3657,085372	0,370562249	0,198600969	4
chr1	65067746	65067746	-	5	1876,83757	0	3240,44066	0,617603749	0,198600969	4
chr1	247491067	247491067	+	5	1824,615173	0	3756,011143	0,2470415	0,397201938	4
chr1	158353695	158353695	+	5	1407,800093	0	2937,920091	0	0,397201938	4
chr1	196651877	196651877	+	5	1821,656656	0	3145,920186	0,494082999	0,198600969	4
chr1	19647609	19647609	+	5	1557,203758	0	2902,996444	0,370562249	0,198600969	4
chr1	160400563	160400563	+	5	2034,300607	0	2654,800905	0,494082999	0	4
chr1	7669764	7669764	+	5	2736,439844	0	3096,446997	0,370562249	0	4
chr1	192575772	192575772	+	5	1919,03753	0	2661,410468	0,12352075	0	4
chr1	161215294	161215294	+	5	1713,039661	0	2595,890249	0,617603749	0	4
chr1	24200239	24200239	+	5	2094,064567	0	2972,338406	0,494082999	0	4
chr1	248273814	248273814	-	5	1797,299838	0	2260,713767	0,12352075	0	4
chr1	186828899	186828899	+	5	1972,159783	0	4487,571943	0,2470415	0,595802907	4
chr1	220117962	220117962	-	5	1982,951837	0	2675,097017	0,617603749	0	4
chr1	172138907	172138907	-	5	1955,024158	0	2671,733013	0,741124499	0	4
chr1	19643228	19643228	+	5	1925,249668	0	3528,66812	0,494082999	0,198600969	4
chr1	63323675	63323675	-	5	1902,916733	0	2728,990851	0,2470415	0	4
chr1	113871759	113871759	-	5	2286,490027	0	3739,520674	0,2470415	0,198600969	4
chr1	15758794	15758794	+	5	2703,290612	0	3623,102777	0,617603749	0	4
chr1	15764498	15764498	+	5	1463,681679	0	2549,531398	0	0,198600969	4
chr1	151372705	151372705	-	5	1752,80277	0	2517,404051	0,2470415	0	4
chr1	242449468	242449468	-	5	1298,380801	0	2002,605703	0,370562249	0	4
chr1	168137667	168137667	-	5	2344,467928	0	3195,750299	0,741124499	0	4
chr1	27635185	27635185	-	5	1639,722862	0	2359,308751	0	0	4
chr1	186461114	186461114	-	5	1837,896401	0	3256,152566	0,2470415	0,198600969	4
chr1	98046171	98046171	-	5	1767,725376	0	3207,995486	0,370562249	0,198600969	4
chr1	161550737	161550737	-	5	1582,667306	0	2610,416589	0,370562249	0,198600969	4
chr1	54153181	54153181	-	5	2427,083139	0	2858,99332	0	0	4
chr1	31373076	31373076	-	5	2470,753449	0	3346,608976	0,741124499	0	4
chr1	196943737	196943737	+	5	1568,794658	0	3637,243053	0	0,595802907	4
chr1	148889402	148889402	+	5	2363,035259	0	2723,271494	0,494082999	0,198600969	4
chr1	156893717	156893717	+	5	1671,033069	0	2399,528064	0,12352075	0	4
chr1	168136707	168136707	-	5	2088,893255	0	3728,088913	0,864645249	0,198600969	4
chr1	168136436	168136436	-	5	2042,215145	0	3698,211313	0,864645249	0,198600969	4
chr1	168137573	168137573	-	5	2277,523185	0	3078,893156	0,741124499	0	4
chr1	156705583	156705583	-	5	3232,936848	0	4731,199282	0	0,595802907	4
chr1	221736900	221736900	-	5	2083,557445	0	2929,065667	0,370562249	0	4
chr1	1449688	1449688	+	5	2026,26958	0	4072,90934	0,2470415	0,397201938	4
chr1	156284324	156284324	+	5	2009,837003	0	2814,68165	0,494082999	0	4
chr1	109623987	109623987	+	5	1503,846055	0	2458,976964	0,988165999	0	4
chr1	46176488	46176488	-	5	1985,103507	0	3504,833017	0,494082999	0,198600969	4
chr1	19643713	19643713	+	5	2197,95126	0	3809,523867	0,741124499	0,198600969	4
chr1	23015852	23015852	-	5	1744,860608	0	3188,513354	0,2470415	0,198600969	4
chr1	35869807	35869807	+	5	1705,015491	0	3567,324815	0,2470415	0,397201938	4
chr1	43933800	43933800	+	5	1534,789795	0	2389,136379	0,741124499	0	4
chr1	202808421	202808421	-	5	2677,257347	0	3205,896786	0,12352075	0	4
chr1	197917371	197917371	+	5	1946,089195	0	5137,562094	0,12352075	0,794403876	4
chr1	200872980	200872980	+	5	1673,66647	0	3794,961647	0	0,397201938	4
chr1	95092516	95092516	+	5	2229,958119	0	3513,799128	0,2470415	0,198600969	4
chr1	111503633	111503633	-	5	1986,521629	0	2541,412841	0	0	4
chr1	170068915	170068915	-	5	1634,09371	0	3408,076758	1,235207498	0,198600969	4
chr1	204944225	204944225	+	5	1573,882407	0	1998,810826	0,12352075	0	4
chr1	51330564	51330564	-	5	3320,697002	0	3256,191258	0,741124499	0	4
chr1	154178204	154178204	-	5	2159,826294	0	3147,768556	1,111686748	0	4
chr1	84144270	84144270	+	5	2275,392259	0	3144,969425	1,729290498	0	4
chr1	57860580	57860580	+	5	1579,578747	0	2442,417289	0,370562249	0	4
chr1	202159454	202159454	-	5	1712,124321	0	2510,705181	0,370562249	0	4
chr1	151070760	151070760	+	5	2549,944528	0	3268,586104	0,370562249	0,198600969	4
chr1	154942658	154942658	-	5	1618,60145	0	2472,635125	0,494082999	0	4
chr1	174447963	174447963	+	5	1655,640913	0	2376,291259	0,12352075	0	4
chr1	25272485	25272485	+	5	1312,158751	0	1784,187075	0	0	4
chr1	11779619	11779619	-	5	1788,518106	0	3860,433657	0,2470415	0,397201938	4
chr1	171652688	171652688	-	5	1740,710868	0	2448,772965	0,2470415	0	4
chr1	156816848	156816848	-	5	1772,920872	0	4068,950668	0,370562249	0,595802907	4
chr1	99970516	99970516	+	5	3060,801908	0	3883,444525	0,988165999	0,198600969	4
chr1	46615133	46615133	-	5	1945,395034	0	3133,719358	1,235207498	0	4
chr1	31764340	31764340	-	5	1618,63325	0	2378,918131	0,2470415	0	4
chr1	209938173	209938173	+	5	2558,774054	0	5523,651193	0,2470415	0,993004844	4
chr1	28193856	28193856	-	5	1617,367003	0	2284,797171	0,12352075	0	4
chr1	92486100	92486100	-	5	2152,780852	0	4369,270152	0,12352075	0,595802907	4
chr1	167630231	167630231	+	5	1769,880386	0	3024,039955	0,12352075	0,198600969	4
chr1	205994439	205994439	-	5	1813,668461	0	3375,321987	1,111686748	0,198600969	4
chr1	49257410	49257410	+	5	1850,936447	0	3293,317567	0,370562249	0,198600969	4
chr1	101237018	101237018	+	5	1991,016308	0	4735,910464	0,370562249	0,595802907	4
chr1	19643408	19643408	+	5	2102,387712	0	3649,825368	0,741124499	0,198600969	4
chr1	1246722	1246722	-	5	1712,592382	0	3020,06667	0,2470415	0,198600969	4
chr1	207911125	207911125	-	5	1939,286009	0	2978,005386	0,741124499	0	4
chr1	46671853	46671853	+	5	2639,349071	0	3951,370069	0,12352075	0,198600969	4
chr1	7853491	7853491	-	5	1922,652399	0	3381,556027	0,494082999	0,198600969	4
chr1	228208043	228208043	+	5	1381,468195	0	3009,938183	0,494082999	0,198600969	4
chr1	163202916	163202916	-	5	2274,581855	0	4695,279656	0,494082999	0,595802907	4
chr1	172420684	172420684	+	5	1310,401048	0	2175,880684	0,494082999	0	4
chr1	42533019	42533019	+	5	2003,424261	0	3915,069589	0,12352075	0,397201938	4
chr1	164774641	164774641	-	5	1502,9682	0	3071,030468	0,370562249	0,198600969	4
chr1	201283451	201283451	+	5	1444,523353	0	2946,590254	0,12352075	0,198600969	4
chr1	225941492	225941492	-	5	1328,430275	0	1933,046389	0,2470415	0	4
chr1	42785031	42785031	+	5	1610,896072	0	2219,073904	0	0	4
chr1	111473983	111473983	+	5	2083,339269	0	3660,631326	0,617603749	0,198600969	4
chr1	107965180	107965180	-	5	2492,278953	0	3154,899508	0,988165999	0	4
chr1	228149929	228149929	+	5	1523,141559	0	2162,448588	0	0	4
chr1	84181631	84181631	+	5	1747,741977	0	2621,369837	0,370562249	0	4
chr1	1331279	1331279	+	5	1736,124029	0	2467,372827	0,12352075	0	4
chr1	38881587	38881587	-	5	1995,461331	0	2613,020602	0,370562249	0	4
chr1	200666940	200666940	-	5	1768,327025	0	3043,303352	1,482248998	0	4
chr1	24965010	24965010	-	5	1707,583552	0	2323,229807	0,12352075	0	4
chr1	235650754	235650754	-	5	1629,00204	0	3250,756323	0,12352075	0,198600969	4
chr1	203175826	203175826	-	5	1526,007253	0	2437,078169	0,741124499	0	4
chr1	28193936	28193936	-	5	1629,113848	0	2331,532557	0,2470415	0	4
chr1	119368784	119368784	+	5	1698,526546	0	5017,408638	0,12352075	0,993004844	4
chr1	120805555	120805555	+	5	1553,670919	0	3033,238111	0,2470415	0,198600969	4
chr1	84384801	84384801	-	5	1721,781277	0	2616,041263	0,617603749	0	4
chr1	235649784	235649784	-	5	2295,0413	0	3904,446173	0,864645249	0,397201938	4
chr1	7853065	7853065	-	5	1737,232216	0	3293,481476	0,370562249	0,198600969	4
chr1	51330562	51330562	-	5	3340,083809	0	3284,582566	0,741124499	0	4
chr1	197268203	197268203	+	5	1638,773015	0	2692,352275	1,111686748	0	4
chr1	228416882	228416882	-	5	1557,559359	0	2158,884214	0,12352075	0	4
chr1	244461272	244461272	+	5	2406,376865	0	3126,08376	0,2470415	0	4
chr1	56966140	56966140	-	5	1447,302148	0	3583,588864	0	0,397201938	4
chr1	65525650	65525650	+	5	1524,486707	0	2085,788895	0,2470415	0	4
chr1	65525688	65525688	+	5	1474,337288	0	2011,329362	0,12352075	0	4
chr1	62194848	62194848	+	5	1466,977564	0	2181,574847	0,2470415	0	4
chr1	23627333	23627333	+	5	2181,466191	0	3027,944453	0,2470415	0	4
chr1	179591612	179591612	+	5	2034,235506	0	2885,309424	0,12352075	0,198600969	4
chr1	32251264	32251264	+	5	1444,34397	0	2177,969957	0,370562249	0	4
chr1	148595717	148595717	-	5	2047,698954	0	2820,398123	0,741124499	0	4
chr1	13704854	13704854	+	5	1650,787396	0	4131,959223	0,12352075	0,595802907	4
chr1	211346363	211346363	+	5	1917,364375	0	2587,10232	0,370562249	0	4
chr1	212624473	212624473	+	5	1952,176827	0	2594,845407	0,12352075	0	4
chr1	115642628	115642628	+	5	2434,828195	0	4143,657346	0,2470415	0,397201938	4
chr1	17205127	17205127	+	5	1787,359636	0	2161,43579	0,2470415	0	4
chr1	44141631	44141631	-	5	1898,910157	0	2837,943336	0	0,198600969	4
chr1	30723585	30723585	-	5	2140,753168	0	3408,07925	0	0,198600969	4
chr1	161721543	161721543	+	5	2324,210818	0	3741,27053	0,741124499	0,198600969	4
chr1	202462713	202462713	+	5	1962,458916	0	2901,766402	0,494082999	0	4
chr1	108661093	108661093	-	5	2362,500997	0	3398,402537	0	0,198600969	4
chr1	46220305	46220305	-	5	2036,913553	0	2839,201026	0,741124499	0	4
chr1	159397464	159397464	+	5	1742,321502	0	3699,146071	0,12352075	0,397201938	4
chr1	99765793	99765793	-	5	3068,948304	0	3524,915615	1,605769748	0	4
chr1	42740236	42740236	-	5	1732,354219	0	2412,249901	0,12352075	0	4
chr1	151036585	151036585	+	5	1561,547997	0	2436,7467	0,494082999	0	4
chr1	109539871	109539871	+	5	2072,717442	0	3221,299194	0,617603749	0,198600969	4
chr1	224616316	224616316	+	5	1634,587673	0	3167,145521	0,2470415	0,198600969	4
chr1	238486017	238486017	-	5	1592,583961	0	2385,836759	0,370562249	0	4
chr1	233904675	233904675	+	5	2290,473798	0	3995,398662	0	0,397201938	4
chr1	100538138	100538138	+	5	1981,653596	0	4001,84351	0,12352075	0,397201938	4
chr1	161069891	161069891	-	5	1600,173475	0	3047,378779	0,12352075	0,198600969	4
chr1	11847783	11847783	-	5	1792,12232	0	2434,345759	0,12352075	0	4
chr1	118185228	118185228	-	5	1780,911313	0	4123,849352	0,12352075	0,595802907	4
chr1	26960468	26960468	-	5	1610,636327	0	3193,252306	0,370562249	0,198600969	4
chr1	41375669	41375669	-	5	1545,567795	0	2163,013502	0,12352075	0	4
chr1	25420914	25420914	-	5	1638,121603	0	2208,369382	0	0	4
chr1	209652329	209652329	-	5	1541,452775	0	3765,105854	0,741124499	0,397201938	4
chr1	24112135	24112135	-	5	2916,518776	0	4511,194082	0,988165999	0,397201938	4
chr1	116560111	116560111	-	5	1500,824713	0	3194,636264	0,617603749	0,198600969	4
chr1	85133793	85133793	+	5	1904,773618	0	3528,166449	0,370562249	0,198600969	4
chr1	202809470	202809470	-	5	2531,770893	0	3285,530367	0,494082999	0	4
chr1	20988432	20988432	-	5	1952,791181	0	2802,607235	0,2470415	0	4
chr1	206083594	206083594	+	5	1898,69292	0	2443,902301	0,2470415	0	4
chr1	20186095	20186095	+	5	2224,648822	0	2865,988212	0,12352075	0	4
chr1	156490687	156490687	-	5	1553,191031	0	2270,032592	0,12352075	0	4
chr1	60073770	60073770	-	5	1491,166064	0	2244,17484	0,2470415	0	4
chr1	248405994	248405994	+	5	1754,465939	0	3727,185764	0,12352075	0,397201938	4
chr1	16981586	16981586	-	5	1738,132218	0	3552,341516	0,2470415	0,397201938	4
chr1	103696320	103696320	-	5	1398,674291	0	2663,133342	0,12352075	0,198600969	4
chr1	174700538	174700538	+	5	1686,235932	0	2361,878742	0,2470415	0	4
chr1	174275099	174275099	+	5	1678,839575	0	2540,025578	1,111686748	0	4
chr1	173205532	173205532	-	5	1578,40295	0	2285,15113	0,12352075	0	4
chr1	20589096	20589096	+	5	1752,189152	0	3317,660358	0,494082999	0,198600969	4
chr1	174700994	174700994	+	5	1569,782073	0	2300,871524	0,2470415	0	4
chr1	174874418	174874418	+	5	1898,359372	0	2619,80831	0,2470415	0	4
chr1	178513108	178513108	+	5	2004,534826	0	2801,266483	0,12352075	0	4
chr1	162024465	162024465	-	5	2311,152797	0	4219,875651	0,2470415	0,397201938	4
chr1	24556024	24556024	-	5	1400,96035	0	2707,964607	0,12352075	0,198600969	4
chr1	42740254	42740254	-	5	1749,477996	0	2412,135255	0,12352075	0	4
chr1	9026345	9026345	-	5	1446,914225	0	2674,5154	0,2470415	0,198600969	4
chr1	198639039	198639039	+	5	2440,463028	0	4321,786037	0,2470415	0,397201938	4
chr1	45326894	45326894	+	5	1754,704214	0	2317,314364	0,12352075	0	4
chr1	43530882	43530882	+	5	2086,8986	0	3617,153747	0	0,198600969	4
chr1	24514313	24514313	+	5	2002,397758	0	2786,232615	0,864645249	0	4
chr1	1758642	1758642	-	5	2156,08422	0	3046,941499	0,2470415	0	4
chr1	3752449	3752449	+	5	1870,05677	0	3919,53627	0	0,397201938	4
chr1	52842759	52842759	+	5	1206,165409	0	1825,736753	0	0	4
chr1	16048761	16048761	+	5	1842,35307	0	2693,901358	0,370562249	0	4
chr1	211326614	211326614	+	5	2293,876849	0	4526,02689	0,617603749	0,595802907	4
chr1	219959098	219959098	-	5	2079,840303	0	3266,131495	0	0,198600969	4
chr1	23285518	23285518	-	5	2161,260014	0	3791,331476	1,111686748	0,198600969	4
chr1	2476288	2476288	+	5	1369,129627	0	3363,227106	0,370562249	0,397201938	4
chr1	22972866	22972866	-	5	1718,856077	0	2426,613966	0,12352075	0	4
chr1	162868815	162868815	-	5	2035,535186	0	4049,155864	0,12352075	0,397201938	4
chr1	16212652	16212652	-	5	2534,43184	0	3017,404588	0,12352075	0	4
chr1	52633167	52633167	+	5	1771,790925	0	2488,025015	0,2470415	0	4
chr1	247605585	247605585	+	5	1246,939395	0	3857,421518	0	0,595802907	4
chr1	63322458	63322458	-	5	1825,755239	0	2730,124171	0,494082999	0	4
chr1	162381727	162381727	+	5	1702,189012	0	2344,775298	0,2470415	0	4
chr1	212565333	212565333	+	5	1966,006285	0	2759,732294	0,370562249	0	4
chr1	167094074	167094074	+	5	1862,190198	0	2328,244337	0,12352075	0,198600969	4
chr1	248038171	248038171	+	5	1375,909277	0	2897,691582	0,2470415	0,198600969	4
chr1	19980434	19980434	-	5	1707,591924	0	3224,10471	0,12352075	0,198600969	4
chr1	46174901	46174901	-	5	2050,409489	0	2870,861099	0,12352075	0	4
chr1	161089558	161089558	-	5	1530,056024	0	2344,646455	0,494082999	0	4
chr1	227734995	227734995	+	5	3858,120732	0	3360,825206	0,617603749	0	4
chr1	159397469	159397469	+	5	1724,159588	0	3684,007489	0,12352075	0,397201938	4
chr1	11189354	11189354	+	5	1999,13685	0	3582,438342	0,494082999	0,198600969	4
chr1	108661526	108661526	-	5	1927,839813	0	2451,65202	0,12352075	0,198600969	4
chr1	160081537	160081537	+	5	2138,042612	0	3809,634582	0,2470415	0,198600969	4
chr1	161631963	161631963	-	5	2479,165	0	3171,522995	0,12352075	0	4
chr1	202159991	202159991	-	5	1699,790035	0	2494,338427	0,12352075	0	4
chr1	103554643	103554643	+	5	1998,439962	0	2853,891681	0,2470415	0	4
chr1	202928599	202928599	-	5	1998,34726	0	2881,437784	0,12352075	0	4
chr1	63322566	63322566	+	5	1857,355387	0	2749,427569	0,494082999	0	4
chr1	19645765	19645765	+	5	1715,818534	0	3007,590161	0,2470415	0,198600969	4
chr1	19645371	19645371	+	5	1650,379769	0	2389,111659	0,2470415	0	4
chr1	171137739	171137739	+	5	1489,122602	0	3869,802628	0,370562249	0,595802907	4
chr1	173207331	173207331	-	5	1706,083356	0	2338,147556	0,12352075	0	4
chr1	27934999	27934999	+	5	2054,811396	0	2839,48275	0,12352075	0	4
chr1	40783786	40783786	+	5	1829,841183	0	2657,942318	0,2470415	0	4
chr1	154859876	154859876	-	5	1835,252907	0	4983,274516	0,12352075	0,993004844	4
chr1	43530859	43530859	+	5	2076,090524	0	3596,003861	0	0,198600969	4
chr1	11654876	11654876	+	5	2032,855309	0	3573,825739	0,2470415	0,397201938	4
chr1	59814948	59814948	+	5	1708,46811	0	2332,959844	0,12352075	0	4
chr1	162630862	162630862	+	5	1638,862451	0	2617,143032	0,617603749	0	4
chr1	222548104	222548104	-	5	1736,258108	0	3209,369557	0,2470415	0,198600969	4
chr1	248593768	248593768	-	5	1384,790882	0	2808,255239	0,12352075	0,198600969	4
chr1	159862657	159862657	-	5	1634,969715	0	2918,526559	0,494082999	0,198600969	4
chr1	89821938	89821938	+	5	3314,107807	0	3763,843095	0,741124499	0	4
chr1	156705816	156705816	-	5	3274,327016	0	4449,495133	0	0,397201938	4
chr1	177164904	177164904	-	5	1540,698434	0	4312,49255	0,494082999	0,595802907	4
chr1	18897148	18897148	-	5	1683,398701	0	4181,603823	0,2470415	0,595802907	4
chr1	220786912	220786912	+	5	1786,600334	0	3226,928602	0,2470415	0,198600969	4
chr1	192158461	192158461	+	5	1527,219437	0	4630,172604	0	0,794403876	4
chr1	6358929	6358929	-	5	2589,643778	0	3506,627022	0,494082999	0,198600969	4
chr1	172138807	172138807	+	5	1971,909813	0	2650,085506	0,741124499	0	4
chr1	15585051	15585051	-	5	2236,67368	0	3062,948225	0,370562249	0	4
chr1	53062212	53062212	+	5	1563,483519	0	3138,704441	0,12352075	0,198600969	4
chr1	217089645	217089645	-	5	2081,585073	0	4152,014	0,494082999	0,397201938	4
chr1	36306367	36306367	+	5	4769,40858	0	3779,092816	0,864645249	0	4
chr1	117210927	117210927	-	5	1347,299625	0	1881,792826	0	0	4
chr1	248361580	248361580	+	5	1534,072602	0	3754,596287	0,2470415	0,397201938	4
chr1	13153111	13153111	-	5	1472,421302	0	3322,934059	0	0,397201938	4
chr1	19923617	19923617	-	5	1619,394955	0	2482,56863	0,494082999	0	4
chr1	1206592	1206592	-	5	1703,525118	0	2401,263163	0,2470415	0	4
chr1	43300981	43300981	+	5	1597,637613	0	3043,013708	0,2470415	0,198600969	4
chr1	8945867	8945867	+	5	1870,765454	0	2624,235849	0	0	4
chr1	43285581	43285581	-	5	1743,098943	0	2962,008797	0,12352075	0,198600969	4
chr1	1179680	1179680	+	5	1243,679111	0	1805,985347	0	0	4
chr1	26168963	26168963	-	5	3519,655829	0	3589,330132	0,370562249	0,198600969	4
chr1	228174569	228174569	+	5	1571,141544	0	2207,40969	0,12352075	0	4
chr1	16019594	16019594	-	5	1401,413072	0	2417,842485	0,2470415	0,198600969	4
chr1	173603072	173603072	-	5	1732,836005	0	2627,860419	0,864645249	0	4
chr1	26317957	26317957	+	5	1777,594689	0	2663,956958	0,494082999	0	4
chr1	150720895	150720895	-	5	2214,083475	0	3439,603069	0,494082999	0,198600969	4
chr1	111989155	111989155	-	5	1816,052727	0	2719,455509	0,617603749	0	4
chr1	182672932	182672932	-	5	1666,800893	0	2391,032385	0,370562249	0	4
chr1	109598892	109598892	+	5	2254,444063	0	3130,292305	0,617603749	0	4
chr1	247748158	247748158	-	5	1634,143686	0	3124,83766	0,2470415	0,198600969	4
chr1	56645313	56645313	+	5	1674,136462	0	3301,569575	0,370562249	0,198600969	4
chr1	34669694	34669694	-	5	1622,988767	0	4635,113853	0	0,794403876	4
chr1	151766654	151766654	+	5	2251,137499	0	3528,881926	0,494082999	0,198600969	4
chr1	247857186	247857186	+	5	1656,506621	0	2630,515091	0,2470415	0,198600969	4
chr1	48776891	48776891	-	5	2039,7235	0	3102,733279	0	0,198600969	4
chr1	158579899	158579899	-	5	1619,889608	0	3724,298309	0	0,397201938	4
chr1	151831802	151831802	-	5	1974,450665	0	2577,48385	0,617603749	0	4
chr1	248473350	248473350	+	5	2162,813477	0	4609,686722	0,2470415	0,595802907	4
chr1	196943767	196943767	+	5	1592,61519	0	3835,753773	0	0,595802907	4
chr1	1435689	1435689	+	5	1716,04981	0	3055,551352	0,494082999	0,198600969	4
chr1	115089500	115089500	-	5	1791,846775	0	3621,578584	0	0,397201938	4
chr1	173635337	173635337	+	5	1689,024792	0	3095,984358	0,12352075	0,198600969	4
chr1	6045887	6045887	+	5	2448,239108	0	3867,443844	0,370562249	0,397201938	4
chr1	153563887	153563887	-	5	1931,920918	0	2789,331999	0,741124499	0	4
chr1	48222715	48222715	+	5	1629,046493	0	2258,10046	0,370562249	0	4
chr1	84893206	84893206	-	5	1823,864542	0	3334,619325	0,2470415	0,198600969	4
chr1	248387608	248387608	+	5	1832,264339	0	2520,954363	0	0	4
chr1	15438442	15438442	+	5	1659,659585	0	3254,623969	0,12352075	0,198600969	4
chr1	44746393	44746393	+	5	2472,97121	0	3207,298816	0,741124499	0	4
chr1	201115372	201115372	-	5	1780,22973	0	2530,733513	0,494082999	0	4
chr1	20139322	20139322	+	5	2064,154952	0	2722,529936	0	0	4
chr1	156154547	156154547	+	5	1675,634453	0	2307,112016	0	0	4
chr1	182671924	182671924	-	5	1980,767082	0	2818,856577	0,2470415	0	4
chr1	247673041	247673041	-	5	1931,677616	0	3239,998101	0	0,198600969	4
chr1	156920631	156920631	+	5	1777,363566	0	3841,874935	0	0,397201938	4
chr1	183590459	183590459	-	5	1744,581466	0	3279,479563	0,370562249	0,198600969	4
chr1	107688499	107688499	-	5	1848,76591	0	2795,207418	0,741124499	0	4
chr1	205456086	205456086	-	5	2043,686761	0	4658,126179	0,12352075	0,595802907	4
chr1	66050718	66050718	-	5	1979,985574	0	2641,112294	0,370562249	0	4
chr1	244352634	244352634	+	5	1482,817549	0	3260,286873	1,852811247	0,198600969	4
chr1	19979659	19979659	-	5	1646,827092	0	3193,660736	0,2470415	0,198600969	4
chr1	75796881	75796881	+	5	3050,860404	0	3855,754237	0,12352075	0	4
chr1	168576604	168576604	+	5	1260,251225	0	1877,508933	0,12352075	0	4
chr1	15659712	15659712	+	5	1938,588041	0	2730,865479	0	0	4
chr1	42784895	42784895	-	5	1506,018724	0	2111,654837	0	0	4
chr1	74235386	74235386	+	5	1594,863886	0	2373,257725	0,494082999	0	4
chr1	160367070	160367070	+	5	2198,460742	0	3468,099949	0,2470415	0,198600969	4
chr1	11654406	11654406	+	5	1831,106274	0	3799,655344	0,12352075	0,397201938	4
chr1	12063302	12063302	+	5	1779,292345	0	3032,851028	0,2470415	0,198600969	4
chr1	172144644	172144644	-	5	2547,215208	0	3299,340826	1,111686748	0	4
chr1	19484295	19484295	-	5	1835,689414	0	2760,108788	0,494082999	0	4
chr1	47434641	47434641	-	5	1315,182084	0	1925,74816	0,12352075	0	4
chr1	246417412	246417412	-	5	2433,87452	0	3206,931963	0,741124499	0	4
chr1	53459398	53459398	+	5	2103,151549	0	2730,276081	0,2470415	0	4
chr1	34782267	34782267	+	5	1569,622646	0	3043,394856	0	0,198600969	4
chr1	103696451	103696451	-	5	1455,959039	0	2952,41333	0,12352075	0,198600969	4
chr1	206828876	206828876	+	5	1680,720119	0	2900,182453	0,2470415	0,198600969	4
chr1	40738835	40738835	+	5	1691,230995	0	2661,266774	0,741124499	0	4
chr1	180230263	180230263	+	5	1797,449449	0	2735,451952	0,12352075	0	4
chr1	27626597	27626597	-	5	1834,122385	0	3031,792429	0	0,198600969	4
chr1	166154798	166154798	-	5	1422,450619	0	2097,817026	0,2470415	0	4
chr1	113951144	113951144	+	5	1727,163223	0	2434,96781	0,2470415	0	4
chr1	7389754	7389754	-	5	1923,587602	0	2949,899435	0,617603749	0	4
chr1	156936244	156936244	-	5	2086,111154	0	2662,559512	0	0	4
chr1	169460669	169460669	-	5	1656,901377	0	3175,850006	0,2470415	0,198600969	4
chr1	201739899	201739899	+	5	1496,299291	0	2080,113342	0	0	4
chr1	192636146	192636146	+	5	1572,32588	0	2271,392678	0,2470415	0	4
chr1	209768564	209768564	+	5	1677,195683	0	3208,198801	0,370562249	0,198600969	4
chr1	155320893	155320893	+	5	2259,536241	0	3600,033414	0,617603749	0,198600969	4
chr1	1632172	1632172	+	5	1311,349895	0	1920,413327	0,12352075	0	4
chr1	31576484	31576484	+	5	1670,318665	0	2399,119408	0,494082999	0	4
chr1	111200646	111200646	-	5	1294,902255	0	1961,766665	0,370562249	0	4
chr1	95061595	95061595	+	5	1922,094215	0	2894,446615	0,617603749	0	4
chr1	11691709	11691709	+	5	1550,973938	0	2923,126099	0,370562249	0,198600969	4
chr1	32247221	32247221	+	5	1971,37584	0	2532,549956	0,12352075	0	4
chr1	16073651	16073651	-	5	2224,201872	0	2774,297802	0,12352075	0	4
chr1	203186704	203186704	-	5	1566,09786	0	2465,768807	0,494082999	0	4
chr1	160151602	160151602	+	5	2059,823586	0	3545,363979	0,2470415	0,198600969	4
chr1	6034687	6034687	+	5	2396,811232	0	2893,032071	0,2470415	0	4
chr1	212615017	212615017	+	5	2624,565801	0	3352,955668	0,494082999	0	4
chr1	172144835	172144835	-	5	2315,769436	0	3134,449518	1,235207498	0	4
chr1	231040254	231040254	-	5	1453,474819	0	3749,549443	0,12352075	0,595802907	4
chr1	236523438	236523438	+	5	2560,694118	0	3549,791304	0,864645249	0	4
chr1	119896515	119896515	-	5	1561,133041	0	3023,994594	0,12352075	0,198600969	4
chr1	11479154	11479154	+	5	1793,971939	0	3834,196891	0,12352075	0,595802907	4
chr1	24556086	24556086	+	5	1398,150963	0	2984,735319	0,12352075	0,198600969	4
chr1	6026332	6026332	+	5	1463,536922	0	3040,729362	0,2470415	0,198600969	4
chr1	93614097	93614097	-	5	2145,882715	0	3034,709517	1,235207498	0	4
chr1	63623215	63623215	+	5	1826,181842	0	2312,82238	0,617603749	0	4
chr1	241999098	241999098	-	5	2021,535675	0	3452,374873	0,2470415	0,198600969	4
chr1	196977555	196977555	+	5	1466,05426	0	2061,14873	0,370562249	0	4
chr1	90836161	90836161	-	5	1599,154923	0	2411,003195	0,370562249	0	4
chr1	180558973	180558973	+	5	2288,804191	0	2758,505156	0,12352075	0	4
chr1	1358547	1358547	-	5	1792,172426	0	2688,334058	0,2470415	0	4
chr1	212545693	212545693	+	5	2003,327093	0	2624,55423	0,494082999	0	4
chr1	80641286	80641286	+	5	1898,482357	0	3050,952962	0,494082999	0,198600969	4
chr1	201808610	201808610	+	5	1493,056433	0	2321,230494	0,2470415	0	4
chr1	109114114	109114114	+	5	1839,132123	0	3300,075	0,370562249	0,198600969	4
chr1	85404506	85404506	-	5	2130,63566	0	3224,901299	1,111686748	0	4
chr1	51330202	51330202	-	5	1755,708599	0	2427,970991	0	0	4
chr1	100345014	100345014	+	5	2123,494503	0	2952,185681	0,2470415	0,198600969	4
chr1	43269982	43269982	+	5	1796,463042	0	4245,800405	0	0,595802907	4
chr1	9072259	9072259	-	5	1999,346415	0	2680,362702	0,2470415	0	4
chr1	36125222	36125222	-	5	1443,550779	0	2243,285673	0,370562249	0	4
chr1	156299307	156299307	-	5	2128,827933	0	2866,034298	0,12352075	0	4
chr1	65913244	65913244	+	5	1552,279602	0	2891,601288	0,494082999	0,198600969	4
chr1	92075472	92075472	-	5	1811,990511	0	2318,668788	0,2470415	0	4
chr1	154155116	154155116	-	5	2223,567282	0	3031,420131	0,370562249	0	4
chr1	144456805	144456805	-	5	1545,49508	0	2267,333301	0,12352075	0	4
chr1	116383369	116383369	+	5	2473,87518	0	3162,050547	1,235207498	0	4
chr1	51102227	51102227	+	5	1959,160566	0	2793,808798	0,370562249	0	4
chr1	9151777	9151777	-	5	2106,818166	0	3165,818696	1,111686748	0	4
chr1	6244178	6244178	+	5	2061,355547	0	3210,120171	0	0,198600969	4
chr1	228416861	228416861	-	5	1505,54141	0	2110,354401	0,12352075	0	4
chr1	220690362	220690362	+	5	1542,275297	0	2241,946713	0	0	4
chr1	202203711	202203711	+	5	1663,454036	0	2341,163805	0,12352075	0	4
chr1	161505456	161505456	+	5	1708,617957	0	2372,72792	0,12352075	0	4
chr1	15807699	15807699	-	5	1985,589221	0	3356,388015	0,12352075	0,198600969	4
chr1	160177410	160177410	+	5	1614,739744	0	2332,074323	0,2470415	0	4
chr1	247758406	247758406	-	5	1469,888216	0	3586,438767	0,2470415	0,397201938	4
chr1	159439721	159439721	+	5	1424,893649	0	3594,09162	0,12352075	0,397201938	4
chr1	161550621	161550621	-	5	1532,525078	0	2247,486371	0,370562249	0	4
chr1	1167862	1167862	+	5	1438,69187	0	3410,575945	0	0,595802907	4
chr1	40757283	40757283	+	5	1609,250629	0	2262,087366	0,2470415	0	4
chr1	207801939	207801939	-	5	1948,87797	0	2874,014472	0,494082999	0	4
chr1	26159078	26159078	+	5	1534,971526	0	3645,663547	0	0,397201938	4
chr1	236518213	236518213	+	5	2655,584866	0	3716,060574	0,370562249	0,198600969	4
chr1	93775383	93775383	-	5	1885,706931	0	2656,996005	0,370562249	0	4
chr1	179591831	179591831	+	5	1536,443397	0	3664,641607	0,12352075	0,397201938	4
chr1	203494152	203494152	+	5	1884,612464	0	3240,170857	0,12352075	0,198600969	4
chr1	46394316	46394316	+	5	1727,902807	0	3416,756962	0,2470415	0,397201938	4
chr1	15756637	15756637	+	5	2310,134284	0	3004,6987	0,2470415	0	4
chr1	111227712	111227712	+	5	3851,755423	0	5080,148624	3,705622495	0,595802907	4
chr1	16980678	16980678	-	5	1737,856772	0	4407,784319	0,12352075	0,595802907	4
chr1	147225339	147225339	-	5	2642,843489	0	4838,931816	0,494082999	0,794403876	4
chr1	63317257	63317257	-	5	1626,647459	0	2454,977314	0,370562249	0	4
chr1	1033992	1033992	+	5	5064,002305	0	3944,198787	0,494082999	0	4
chr1	248295578	248295578	-	5	1644,149473	0	2183,760941	0,2470415	0	4
chr1	248145147	248145147	+	5	1792,455218	0	3305,237734	0,12352075	0,198600969	4
chr1	1167103	1167103	+	5	1633,135436	0	2156,899657	0	0	4
chr1	34755046	34755046	+	5	1617,864462	0	4155,736881	0,12352075	0,595802907	4
chr1	35808015	35808015	+	5	2046,237153	0	2853,947109	0,617603749	0	4
chr1	202540113	202540113	+	5	2799,326206	0	3835,168298	1,235207498	0,198600969	4
chr1	26545841	26545841	+	5	1876,495615	0	2654,86824	0,2470415	0	4
chr1	16043781	16043781	+	5	1863,601091	0	3274,06858	0,2470415	0,198600969	4
chr1	205943456	205943456	-	5	1697,032059	0	2480,232974	0,2470415	0	4
chr1	207802523	207802523	-	5	1871,575883	0	2763,478755	0,494082999	0	4
chr1	19815283	19815283	-	5	1807,411593	0	2430,045183	0,2470415	0	4
chr1	202193989	202193989	+	5	2322,848203	0	3570,300476	0,2470415	0,198600969	4
chr1	57423112	57423112	-	5	1816,297975	0	3166,904526	0,12352075	0,397201938	4
chr1	74483440	74483440	-	5	1923,621299	0	2591,470048	0,2470415	0	4
chr1	224929653	224929653	+	5	1810,530493	0	2393,630061	0,12352075	0	4
chr1	41163017	41163017	-	5	1669,392766	0	2506,536764	0,2470415	0	4
chr1	160317264	160317264	+	5	1916,674393	0	3209,45746	0,12352075	0,198600969	4
chr1	103696454	103696454	-	5	1435,358403	0	2923,019786	0,12352075	0,198600969	4
chr1	111427735	111427735	-	5	1946,965592	0	4407,325323	0,2470415	0,595802907	4
chr1	198638967	198638967	+	5	2449,025608	0	4342,240199	0,2470415	0,397201938	4
chr1	162362982	162362982	+	5	1692,556031	0	2336,748035	0,2470415	0	4
chr1	109712250	109712250	+	5	2038,610073	0	3197,662265	0,494082999	0,198600969	4
chr1	245154984	245154984	+	5	2024,211015	0	3172,000847	0	0,198600969	4
chr1	172659102	172659102	+	5	1646,729826	0	3112,441412	0,12352075	0,198600969	4
chr1	225825353	225825353	+	5	2219,895063	0	3475,513692	0,617603749	0,198600969	4
chr1	171619762	171619762	+	5	2290,522286	0	4108,997384	0,12352075	0,397201938	4
chr1	183304874	183304874	-	5	1671,372116	0	2401,030977	0,370562249	0	4
chr1	982093	982093	-	5	1833,240433	0	3292,835502	0	0,198600969	4
chr1	247948857	247948857	+	5	1391,722586	0	2989,504929	0,12352075	0,198600969	4
chr1	205084460	205084460	-	5	2242,095666	0	2874,095478	0,370562249	0	4
chr1	84408350	84408350	+	5	1428,978974	0	2194,227485	0,370562249	0	4
chr1	228425360	228425360	-	5	1890,592292	0	2759,488737	0,2470415	0	4
chr1	148162709	148162709	+	5	1279,777031	0	2863,436422	0,2470415	0,198600969	4
chr1	44118820	44118820	+	5	2180,431037	0	3421,012757	0	0,198600969	4
chr1	95117922	95117922	+	5	2107,884907	0	5045,616912	0,494082999	0,794403876	4
chr1	23424748	23424748	-	5	1378,764318	0	2243,296487	0,370562249	0	4
chr1	41021755	41021755	-	5	1555,714658	0	3165,567341	0,12352075	0,198600969	4
chr1	84635020	84635020	-	5	1621,138792	0	2352,233292	0,370562249	0	4
chr1	168280876	168280876	+	5	1586,488098	0	2329,412717	0,2470415	0	4
chr1	54806062	54806062	+	5	1656,025193	0	2216,467278	0,12352075	0	4
chr1	167518529	167518529	-	5	1891,539996	0	2625,536232	0,741124499	0	4
chr1	6727526	6727526	+	5	2142,218382	0	3477,987991	0,2470415	0,198600969	4
chr1	6724744	6724744	+	5	2279,347985	0	4073,209215	0,2470415	0,397201938	4
chr1	217090568	217090568	-	5	2062,147765	0	4119,640618	0,370562249	0,397201938	4
chr1	15736257	15736257	+	5	1318,414059	0	1969,819204	0,12352075	0	4
chr1	26543111	26543111	+	5	1582,583246	0	3076,896506	0,12352075	0,198600969	4
chr1	161524539	161524539	+	5	2556,773609	0	3329,912429	0,370562249	0	4
chr1	27626240	27626240	-	5	1855,553912	0	3305,118722	0	0,198600969	4
chr1	40665682	40665682	-	5	2277,967606	0	3453,859286	0,370562249	0,198600969	4
chr1	13371999	13371999	-	5	2053,130025	0	4005,626724	0,370562249	0,397201938	4
chr1	200666751	200666751	-	5	1848,462101	0	3068,42784	1,482248998	0	4
chr1	2556364	2556364	+	5	1998,693956	0	3464,184835	0,2470415	0,397201938	4
chr1	43980504	43980504	+	5	2220,744685	0	2918,876614	0,12352075	0	4
chr1	115089503	115089503	-	5	1822,473437	0	3832,999253	0	0,397201938	4
chr1	218510094	218510094	+	5	1927,872288	0	2676,323536	0,370562249	0	4
chr1	186828948	186828948	+	5	2022,41716	0	4522,457698	0,2470415	0,595802907	4
chr1	111204538	111204538	-	5	1763,671414	0	3572,102072	0,2470415	0,397201938	4
chr1	54641785	54641785	+	5	1875,568819	0	3491,61977	0,12352075	0,397201938	4
chr1	2467450	2467450	+	5	2144,716748	0	3361,861239	0,12352075	0,198600969	4
chr1	230747383	230747383	+	5	2050,532026	0	2674,622903	0,494082999	0	4
chr1	84398531	84398531	+	5	1578,654689	0	2175,263156	0,12352075	0	4
chr1	13700187	13700187	+	5	1866,62696	0	3510,423792	0,617603749	0,198600969	4
chr1	960583	960583	+	5	1529,333309	0	2396,340906	0,370562249	0	4
chr1	156816457	156816457	-	5	1758,833597	0	3836,272996	0,370562249	0,397201938	4
chr1	111229735	111229735	+	5	2168,709345	0	3690,698881	2,717456496	0,198600969	4
chr1	37942264	37942264	-	5	1859,501199	0	3380,625421	0,370562249	0,198600969	4
chr1	31617688	31617688	+	5	1787,112105	0	4052,959557	0,494082999	0,595802907	4
chr1	155679829	155679829	-	5	2774,056102	0	4178,930278	0,494082999	0,198600969	4
chr1	26467537	26467537	-	5	1767,636551	0	2559,781729	0,494082999	0	4
chr1	32872484	32872484	-	5	1871,044532	0	3723,046081	0,494082999	0,397201938	4
chr1	117203836	117203836	-	5	1614,104082	0	3210,470751	0,2470415	0,198600969	4
chr1	117210960	117210960	-	5	1422,399608	0	1990,159544	0	0	4
chr1	216805385	216805385	-	5	1349,387333	0	2882,316695	0,2470415	0,198600969	4
chr1	205504668	205504668	+	5	1927,886329	0	3283,555488	0,370562249	0,198600969	4
chr1	153628433	153628433	+	5	5387,96521	0	4323,628583	1,111686748	0	4
chr1	92217914	92217914	+	5	2509,585415	0	2964,592571	0,12352075	0	4
chr1	151853712	151853712	-	5	2342,587879	0	4155,440614	0,370562249	0,397201938	4
chr1	158831350	158831350	+	5	1896,38455	0	2542,899773	0,2470415	0	4
chr1	15742498	15742498	+	5	1977,678801	0	2745,653357	0,370562249	0	4
chr1	15476103	15476103	+	5	2060,201956	0	2618,316658	0,370562249	0	4
chr1	21279615	21279615	-	5	1968,581651	0	3095,669754	1,976331997	0	4
chr1	200618838	200618838	-	5	1834,651611	0	2617,716833	0,494082999	0	4
chr1	161722256	161722256	+	5	2870,625556	0	3590,121695	0,617603749	0	4
chr1	108857094	108857094	-	5	1877,737481	0	2875,600711	0,988165999	0	4
chr1	111346621	111346621	+	5	2188,11169	0	3794,179339	0,2470415	0,397201938	4
chr1	147902794	147902794	+	5	1662,824903	0	2186,685212	0,2470415	0	4
chr1	155174593	155174593	+	5	1570,727759	0	2335,264801	0,370562249	0	4
chr1	175067832	175067832	+	5	2093,295372	0	3280,24062	0	0,198600969	4
chr1	200042824	200042824	+	5	1735,466076	0	3834,493834	0,12352075	0,397201938	4
chr1	109613084	109613084	-	5	2722,276349	0	3403,550864	1,482248998	0	4
chr1	150257773	150257773	+	5	1862,204292	0	3466,356309	0,494082999	0,198600969	4
chr1	167630192	167630192	+	5	1766,032588	0	3016,532142	0,12352075	0,198600969	4
chr1	201648321	201648321	+	5	1620,515833	0	3116,087571	0,12352075	0,198600969	4
chr1	40862363	40862363	-	5	1649,299026	0	2266,856691	0	0	4
chr1	150272789	150272789	+	5	1729,955402	0	2640,824015	0,494082999	0	4
chr1	151826096	151826096	-	5	1574,820907	0	2270,827373	0,12352075	0	4
chr1	4654608	4654608	+	5	1370,116719	0	1896,758737	0	0	4
chr1	1426127	1426127	+	5	1795,903698	0	2729,70697	0,494082999	0	4
chr1	26269278	26269278	+	5	2197,300243	0	2990,395017	0,494082999	0	4
chr1	161309968	161309968	-	5	1332,935039	0	3496,29814	0,2470415	0,397201938	4
chr1	42153409	42153409	+	5	1314,695019	0	1897,11399	0	0	4
chr1	65309542	65309542	+	5	1792,261984	0	4555,501235	0,494082999	0,794403876	4
chr1	2800868	2800868	-	5	1883,995968	0	3222,528665	0	0,198600969	4
chr1	65148993	65148993	+	5	1590,902696	0	4134,717548	0	0,595802907	4
chr1	12831410	12831410	-	5	2145,00523	0	4910,271091	0	0,794403876	4
chr1	23913362	23913362	-	5	1658,840002	0	2390,593789	0,12352075	0	4
chr1	42164745	42164745	-	5	1963,665452	0	2566,737065	0,2470415	0	4
chr1	173917327	173917327	-	5	1557,646546	0	2081,549088	0,2470415	0	4
chr1	206003395	206003395	-	5	1773,841255	0	2800,422334	1,482248998	0	4
chr1	18890891	18890891	-	5	1968,926257	0	2776,063603	0,2470415	0	4
chr1	89290362	89290362	-	5	2361,811649	0	3073,021909	0,12352075	0	4
chr1	242449482	242449482	-	5	1329,649128	0	1980,490766	0,2470415	0	4
chr1	15343883	15343883	-	5	2069,85433	0	2833,164913	0,617603749	0	4
chr1	155300952	155300952	-	5	1499,672144	0	2990,518661	0,2470415	0,198600969	4
chr1	63324441	63324441	-	5	1749,002038	0	2523,913171	0,12352075	0	4
chr1	206053172	206053172	+	5	2113,74623	0	3601,367143	0,494082999	0,198600969	4
chr1	24143140	24143140	-	5	1940,677179	0	3041,875654	0,2470415	0,198600969	4
chr1	248203067	248203067	+	5	1803,544267	0	3214,312376	0,2470415	0,198600969	4
chr1	247712755	247712755	-	5	1764,653438	0	4495,281585	0,12352075	0,794403876	4
chr1	161550623	161550623	-	5	1532,674631	0	2251,268996	0,370562249	0	4
chr1	115768805	115768805	-	5	1728,559849	0	2476,027909	0,12352075	0	4
chr1	93591967	93591967	+	5	1531,904725	0	2250,511463	0,12352075	0	4
chr1	26554541	26554541	+	5	1629,189295	0	2507,850167	0,617603749	0	4
chr1	3698045	3698045	+	5	1322,530945	0	1868,745873	0,12352075	0	4
chr1	26021774	26021774	+	5	1616,483362	0	2338,195803	0,2470415	0	4
chr1	209651334	209651334	-	5	1608,549487	0	3390,225028	0,864645249	0,198600969	4
chr1	152623103	152623103	-	5	1584,361128	0	4306,447611	0,2470415	0,595802907	4
chr1	161631047	161631047	-	5	2314,1115	0	3783,018624	0,2470415	0,198600969	4
chr1	159314659	159314659	-	5	1721,671489	0	2325,208928	0,12352075	0	4
chr1	91404837	91404837	-	5	3064,677036	0	3718,876957	0,494082999	0,198600969	4
chr1	92168923	92168923	+	5	1745,122488	0	2566,721109	0,370562249	0	4
chr1	154327746	154327746	+	5	3473,634268	0	4102,176638	0,864645249	0,198600969	4
chr1	91952151	91952151	+	5	1850,307483	0	2521,479689	0	0	4
chr1	51345116	51345116	-	5	1572,808611	0	2256,854682	0	0	4
chr1	205680509	205680509	-	5	2395,395235	0	3816,958267	0,617603749	0,198600969	4
chr1	91906002	91906002	-	5	1573,983791	0	3896,677098	0,12352075	0,595802907	4
chr1	51059836	51059836	+	5	1458,137577	0	2089,81746	0	0	4
chr1	155063991	155063991	-	5	3011,085762	0	4190,895591	0,741124499	0,198600969	4
chr1	89364058	89364058	+	5	1742,552796	0	3336,849028	0,370562249	0,198600969	4
chr1	27374852	27374852	-	5	2079,024021	0	2687,455991	0,12352075	0	4
chr1	228076550	228076550	-	5	2138,128401	0	2992,286884	0,370562249	0	4
chr1	145910189	145910189	-	5	2077,005555	0	2731,132747	0,617603749	0	4
chr1	217089824	217089824	-	5	2122,435199	0	3993,259866	0,370562249	0,397201938	4
chr1	120963647	120963647	+	5	2159,977463	0	4221,715255	0,2470415	0,397201938	4
chr1	143744834	143744834	+	5	1641,153905	0	2216,387528	0,12352075	0	4
chr1	203083794	203083794	+	5	1435,563734	0	2126,353836	0,12352075	0	4
chr1	152566780	152566780	-	5	1921,606882	0	3770,565903	0,2470415	0,397201938	4
chr1	56819404	56819404	-	5	1632,855252	0	3016,14942	0,12352075	0,397201938	4
chr1	45624054	45624054	-	5	1726,210395	0	2552,88798	0,370562249	0	4
chr1	26168582	26168582	-	5	1428,443897	0	2698,813068	0,12352075	0,198600969	4
chr1	230057788	230057788	+	5	1785,086687	0	2462,543128	0	0	4
chr1	40247936	40247936	+	5	2120,394227	0	3002,733573	0,741124499	0	4
chr1	21812264	21812264	+	5	1740,372829	0	3283,432842	0,370562249	0,198600969	4
chr1	248755787	248755787	-	5	1792,911893	0	3874,967121	0,12352075	0,397201938	4
chr1	24507593	24507593	+	5	2430,708594	0	3185,804307	0,370562249	0	4
chr1	247921017	247921017	+	5	2023,081806	0	2617,131225	0,370562249	0	4
chr1	6485954	6485954	-	5	2158,716079	0	2935,449743	0,2470415	0	4
chr1	14945918	14945918	+	5	2102,213652	0	3502,487967	0,12352075	0,198600969	4
chr1	37765120	37765120	-	5	2111,259466	0	4513,610727	0,12352075	0,595802907	4
chr1	212847649	212847649	-	5	1885,350391	0	2525,227365	0	0	4
chr1	156581364	156581364	+	5	1979,089244	0	3387,653896	0	0,198600969	4
chr1	26318265	26318265	-	5	1650,742538	0	3026,551556	0,494082999	0,198600969	4
chr1	33321098	33321098	-	5	1740,05039	0	2485,004982	0,12352075	0	4
chr1	1540624	1540624	-	5	2035,873889	0	3601,037288	0,370562249	0,198600969	4
chr1	247965331	247965331	+	5	1707,575487	0	2905,549662	0,2470415	0,198600969	4
chr1	9182203	9182203	+	5	2897,36146	0	4381,482652	1,111686748	0,198600969	4
chr1	196652042	196652042	+	5	1859,387104	0	2883,37321	0,494082999	0,198600969	4
chr1	161367876	161367876	-	5	2190,800973	0	2585,235299	0,617603749	0	4
chr1	119844880	119844880	-	5	2571,660331	0	3583,185506	0,2470415	0,198600969	4
chr1	212301857	212301857	+	5	2216,569716	0	3144,706474	0,617603749	0	4
chr1	9691466	9691466	+	5	2507,146084	0	3803,070039	0,494082999	0,198600969	4
chr1	158399466	158399466	-	5	1747,413295	0	3157,558912	0	0,198600969	4
chr1	31373288	31373288	-	5	2455,279181	0	3315,148834	0,741124499	0	4
chr1	200891530	200891530	+	5	2903,588549	0	3290,477317	0,370562249	0	4
chr1	21651898	21651898	-	5	1681,711853	0	3462,844197	0,2470415	0,397201938	4
chr1	227815716	227815716	+	5	1647,49238	0	2226,243457	0	0	4
chr1	225889146	225889146	-	5	1366,446138	0	2123,860991	0,494082999	0	4
chr1	154206333	154206333	-	5	2545,807392	0	3290,995895	0	0	4
chr1	113887581	113887581	-	5	2057,299371	0	2880,195251	0,2470415	0	4
chr1	13175280	13175280	+	5	1375,071653	0	3280,090901	0	0,397201938	4
chr1	247533839	247533839	-	5	1626,700999	0	3537,114525	0,12352075	0,397201938	4
chr1	248060681	248060681	+	5	1738,627969	0	3130,600655	0,12352075	0,198600969	4
chr1	158420866	158420866	-	5	1851,008844	0	4192,106641	0	0,794403876	4
chr1	158465561	158465561	+	5	1727,530459	0	4183,009557	0	0,794403876	4
chr1	29123903	29123903	-	5	3051,065766	0	4087,896372	0,617603749	0,198600969	4
chr1	74673792	74673792	-	5	1758,284578	0	2790,060422	0,864645249	0	4
chr1	247815729	247815729	-	5	1641,418878	0	3070,522916	0,2470415	0,198600969	4
chr1	247895586	247895586	+	5	1636,531412	0	3395,845922	0,2470415	0,397201938	4
chr1	248627128	248627128	-	5	1499,541384	0	2721,467365	0	0,397201938	4
chr1	156815749	156815749	+	5	1616,716451	0	4175,466476	0,370562249	0,595802907	4
chr1	113953876	113953876	+	5	1877,071679	0	2817,285528	0,864645249	0	4
chr1	44788170	44788170	-	5	2385,266975	0	3365,53869	0,2470415	0,198600969	4
chr1	61846074	61846074	+	5	2019,121755	0	2821,667288	0,12352075	0	4
chr1	94543701	94543701	+	5	2012,923297	0	2959,84162	0,617603749	0	4
chr1	112882049	112882049	+	5	2100,588007	0	3543,358945	1,235207498	0,198600969	4
chr1	116671745	116671745	+	5	1665,394124	0	2239,875168	0,12352075	0	4
chr1	175968479	175968479	-	5	1530,787687	0	2279,946492	0,494082999	0	4
chr1	224257110	224257110	-	5	1687,184733	0	2480,833431	0	0	4
chr1	167518610	167518610	-	5	1886,249296	0	2601,725718	0,617603749	0	4
chr1	156242183	156242183	+	5	3569,121509	0	3402,768346	0,617603749	0	4
chr1	153416519	153416519	+	5	2212,417482	0	4612,261946	0	0,595802907	4
chr1	151442205	151442205	-	5	1889,919718	0	3515,259692	0,864645249	0,198600969	4
chr1	43933319	43933319	+	5	1529,871515	0	2359,40075	0,617603749	0	4
chr1	33269692	33269692	+	5	1772,464343	0	2647,705846	0,494082999	0	4
chr1	182400667	182400667	-	5	1731,722719	0	3770,343275	0	0,397201938	4
chr1	149936373	149936373	-	5	1936,508296	0	3049,993851	1,235207498	0	4
chr1	190624889	190624889	+	5	1370,729865	0	2606,895593	0,12352075	0,198600969	4
chr1	36084093	36084093	+	5	1708,86325	0	2542,350001	0,617603749	0	4
chr1	46506998	46506998	+	5	1768,221737	0	4698,289463	0,2470415	0,794403876	4
chr1	156153584	156153584	+	5	1628,061839	0	2356,729474	0,12352075	0	4
chr1	16004235	16004235	+	5	1361,785534	0	2940,838179	0,370562249	0,198600969	4
chr1	43979935	43979935	+	5	2494,124956	0	3424,288796	0,370562249	0	4
chr1	225941220	225941220	-	5	1379,69567	0	1976,999758	0	0	4
chr1	1363541	1363541	-	5	1878,133154	0	3414,820873	0,2470415	0,198600969	4
chr1	93585162	93585162	-	5	2016,218796	0	3003,536928	0,988165999	0	4
chr1	112508964	112508964	+	5	1811,53897	0	3228,338702	0,2470415	0,198600969	4
chr1	228735478	228735478	+	5	1842,689073	0	3290,113479	0,12352075	0,198600969	4
chr1	237890922	237890922	-	5	1571,559635	0	2385,608087	0,370562249	0	4
chr1	159900165	159900165	-	5	1747,767572	0	2532,71546	0,2470415	0	4
chr1	157993272	157993272	+	5	2300,382303	0	3767,106854	1,111686748	0,198600969	4
chr1	35807635	35807635	+	5	2138,78535	0	2854,205749	0,617603749	0	4
chr1	26225319	26225319	+	5	1472,284335	0	2170,315774	0,12352075	0	4
chr1	186435160	186435160	+	5	1793,293903	0	2573,760944	0,617603749	0	4
chr1	198859153	198859153	-	5	1818,201376	0	2801,117585	0,864645249	0	4
chr1	173669851	173669851	-	5	2123,689467	0	2786,984649	0,370562249	0	4
chr1	162342545	162342545	+	5	2383,425116	0	3625,963203	0,370562249	0,198600969	4
chr1	110480765	110480765	+	5	1302,132345	0	4193,194442	0,370562249	0,595802907	4
chr1	205448398	205448398	-	5	1912,886263	0	3258,728822	1,976331997	0	4
chr1	220200619	220200619	-	5	1660,977933	0	3337,89998	0,864645249	0,198600969	4
chr1	981173	981173	-	5	1711,599241	0	3175,398659	0	0,198600969	4
chr1	153616325	153616325	-	5	1780,09019	0	2573,620134	0,370562249	0	4
chr1	173917378	173917378	-	5	1477,077486	0	2101,590174	0,2470415	0	4
chr1	109509727	109509727	-	5	1988,311674	0	3570,781884	0,494082999	0,198600969	4
chr1	236142538	236142538	+	5	1568,37516	0	2337,123332	0,2470415	0	4
chr1	21508983	21508983	+	5	2261,32522	0	4761,847865	0	0,794403876	4
chr1	222928423	222928423	+	5	2085,872872	0	2881,820426	0,988165999	0	4
chr1	10230763	10230763	+	5	2024,051514	0	2965,259426	0,741124499	0	4
chr1	245988551	245988551	-	5	1621,655469	0	2267,711582	0,12352075	0	4
chr1	246355540	246355540	-	5	1675,295627	0	2369,641968	0,2470415	0	4
chr1	241635930	241635930	-	5	1584,678154	0	2334,964428	0,2470415	0	4
chr1	168136930	168136930	-	5	2319,722786	0	3566,216955	0,741124499	0,198600969	4
chr1	198540680	198540680	-	5	1703,501349	0	2863,145518	0,2470415	0,198600969	4
chr1	24930276	24930276	-	5	1750,002635	0	2959,510762	0	0,198600969	4
chr1	66533360	66533360	+	5	1731,450517	0	3325,322099	0,2470415	0,198600969	4
chr1	161197416	161197416	+	5	1792,327281	0	3323,907516	0,494082999	0,198600969	4
chr1	153541809	153541809	-	5	2167,99376	0	3016,75711	0,864645249	0	4
chr1	148808341	148808341	+	5	1869,207504	0	2651,964465	0,12352075	0	4
chr1	148889559	148889559	+	5	2423,466945	0	3476,658694	0,370562249	0,198600969	4
chr1	157046903	157046903	-	5	3239,986097	0	3486,624132	0,494082999	0	4
chr1	216423448	216423448	-	5	2333,045057	0	3673,164018	0,12352075	0,397201938	4
chr1	143792494	143792494	+	5	1610,863484	0	3559,773096	0	0,397201938	4
chr1	149701103	149701103	+	5	1282,773433	0	2461,993007	0,12352075	0,198600969	4
chr1	182684587	182684587	-	5	4451,287234	0	4014,456714	1,358728248	0	4
chr1	156893730	156893730	+	5	1652,692714	0	2405,506898	0,12352075	0	4
chr12	91182817	91182817	-	5	1674,09727	0	3149,777783	0,864645249	0,198600969	4
chr12	14885854	14885854	-	5	1794,26502	0	2970,866955	0,12352075	0,198600969	4
chr12	75209839	75209839	-	5	1670,798857	0	2407,244286	0,12352075	0	4
chr12	75209748	75209748	-	5	1699,119642	0	2432,645315	0,2470415	0	4
chr12	55932027	55932027	+	5	2348,146212	0	3762,015536	0,370562249	0,198600969	4
chr12	10810168	10810168	-	5	1852,908594	0	2711,324966	0,617603749	0	4
chr12	56020904	56020904	+	5	1777,667503	0	2370,313498	0,2470415	0	4
chr12	56021042	56021042	+	5	1872,929	0	2415,560195	0,2470415	0	4
chr12	95996365	95996365	-	5	1721,860872	0	2366,324969	0,370562249	0	4
chr12	21372901	21372901	+	5	1538,61727	0	3022,3877	0	0,198600969	4
chr12	29783942	29783942	-	5	2005,896681	0	4500,98295	0,12352075	0,595802907	4
chr12	57550043	57550043	+	5	1787,583705	0	2729,2574	0,370562249	0	4
chr12	54385779	54385779	-	5	1663,307433	0	2254,523803	0	0	4
chr12	54384733	54384733	-	5	1998,883505	0	2741,163618	0,12352075	0	4
chr12	129904025	129904025	-	5	1640,708643	0	3076,671558	0,12352075	0,198600969	4
chr12	116559380	116559380	+	5	2447,276933	0	4181,073323	0,12352075	0,397201938	4
chr12	42589746	42589746	-	5	1657,710069	0	2403,360429	0,12352075	0	4
chr12	102480563	102480563	-	5	1836,357038	0	3332,948619	0,988165999	0,198600969	4
chr12	57051198	57051198	-	5	1986,682589	0	3390,389288	0,12352075	0,198600969	4
chr12	19205324	19205324	+	5	1522,389698	0	2491,928053	0,741124499	0	4
chr12	57016529	57016529	-	5	1591,440687	0	1991,379199	0	0	4
chr12	49605639	49605639	-	5	2023,066018	0	2808,903405	0,2470415	0	4
chr12	23584586	23584586	-	5	1711,737884	0	2652,046711	0,741124499	0	4
chr12	40908356	40908356	+	5	1512,44967	0	2117,780002	0,12352075	0	4
chr12	11186937	11186937	-	5	1707,039967	0	3111,171914	0,494082999	0,198600969	4
chr12	45065411	45065411	-	5	1707,466705	0	3706,891869	0,2470415	0,397201938	4
chr12	56934408	56934408	-	5	1711,266348	0	3154,71791	0,12352075	0,198600969	4
chr12	91179618	91179618	-	5	1497,856764	0	2415,640741	0,741124499	0	4
chr12	55574414	55574414	+	5	2397,397755	0	4246,8733	0,12352075	0,397201938	4
chr12	121354209	121354209	-	5	1752,49158	0	2615,639925	0,617603749	0	4
chr12	112575235	112575235	+	5	1707,29034	0	3289,660334	0,494082999	0,198600969	4
chr12	55129768	55129768	+	5	1921,524142	0	3470,934803	0	0,397201938	4
chr12	52834311	52834311	-	5	1826,889433	0	4813,262706	0,2470415	1,390206782	4
chr12	48727434	48727434	+	5	1636,362647	0	3171,054511	0,12352075	0,198600969	4
chr12	14951151	14951151	-	5	1940,569148	0	3638,011775	0,370562249	0,397201938	4
chr12	6631649	6631649	-	5	1613,059232	0	2198,985641	0,12352075	0	4
chr12	100794775	100794775	+	5	2180,897953	0	4608,350022	0,12352075	0,794403876	4
chr12	109116586	109116586	+	5	2389,22911	0	2854,609745	0,12352075	0	4
chr12	55712305	55712305	-	5	1988,476104	0	2879,44634	0,370562249	0	4
chr12	121298308	121298308	-	5	1865,586174	0	2842,005411	1,235207498	0	4
chr12	57342456	57342456	-	5	1767,028349	0	2785,219125	0,864645249	0	4
chr12	51888102	51888102	+	5	1561,398032	0	2262,007522	0,370562249	0	4
chr12	57341774	57341774	-	5	1820,407435	0	2944,841454	0,864645249	0,198600969	4
chr12	11355590	11355590	-	5	2277,292443	0	4390,145395	0,12352075	0,595802907	4
chr12	14771131	14771131	-	5	1831,068402	0	2809,45898	0,617603749	0	4
chr12	110067695	110067695	-	5	2394,973212	0	3603,239273	0,370562249	0,198600969	4
chr12	47725490	47725490	-	5	1799,919022	0	2802,774762	1,235207498	0	4
chr12	57611434	57611434	+	5	1885,031836	0	2739,457176	0,617603749	0	4
chr12	113135599	113135599	-	5	2258,257156	0	3484,213254	0	0,198600969	4
chr12	262836	262836	-	5	2363,96784	0	4184,18757	0,2470415	0,397201938	4
chr12	11310436	11310436	-	5	2110,746695	0	2881,70144	0,12352075	0	4
chr12	29223665	29223665	+	5	1654,227848	0	2293,879412	0,370562249	0	4
chr12	6635959	6635959	-	5	1437,388477	0	2136,917569	0,12352075	0	4
chr12	132618775	132618775	+	5	1414,444868	0	2119,788875	0	0	4
chr12	25052227	25052227	+	5	2364,579236	0	4033,623112	0,2470415	0,397201938	4
chr12	10826269	10826269	-	5	2147,028123	0	2794,106316	0,2470415	0	4
chr12	112791747	112791747	+	5	1543,685591	0	3693,672212	0	0,595802907	4
chr12	123268254	123268254	-	5	1981,546394	0	2846,099665	0,370562249	0	4
chr12	630890	630890	+	5	1855,024673	0	2703,207026	0,370562249	0	4
chr12	10453377	10453377	-	5	2041,213256	0	3582,840683	0,12352075	0,198600969	4
chr12	13103667	13103667	-	5	3859,75998	0	5198,067492	0,864645249	0,595802907	4
chr12	53164493	53164493	-	5	1949,698379	0	4125,557139	0,617603749	0,397201938	4
chr12	122730844	122730844	-	5	2241,816292	0	3523,927216	0	0,397201938	4
chr12	6789527	6789527	+	5	1342,68028	0	1985,596083	0	0,198600969	4
chr12	9669712	9669712	+	5	1538,364972	0	2562,865788	0,370562249	0,198600969	4
chr12	53968914	53968914	-	5	2004,487991	0	3444,521612	0,2470415	0,198600969	4
chr12	55842936	55842936	-	5	1560,494867	0	2395,095452	0,494082999	0	4
chr12	113057856	113057856	+	5	1628,175491	0	4457,274614	0,370562249	0,794403876	4
chr12	57455306	57455306	+	5	2027,485469	0	2771,549665	0,370562249	0	4
chr12	33439819	33439819	-	5	2132,510234	0	4396,878818	0,494082999	0,595802907	4
chr12	120978542	120978542	+	5	1444,082318	0	2058,166794	0	0	4
chr12	53344793	53344793	-	5	2353,998423	0	3200,779614	0,494082999	0	4
chr12	8227618	8227618	-	5	1703,916702	0	3288,837408	0,2470415	0,198600969	4
chr12	70637429	70637429	-	5	1718,055176	0	2519,730804	0,370562249	0	4
chr12	90955176	90955176	-	5	2090,596145	0	2819,861447	0,370562249	0	4
chr12	48122646	48122646	+	5	1925,66457	0	2510,147364	0	0	4
chr12	120650276	120650276	+	5	2427,061286	0	2840,809488	0,617603749	0	4
chr12	25973754	25973754	+	5	1918,614764	0	3347,346905	0,988165999	0,198600969	4
chr12	48789146	48789146	+	5	1727,338803	0	3094,621511	0,494082999	0,198600969	4
chr12	48789575	48789575	+	5	1907,764133	0	3306,923794	0,741124499	0,198600969	4
chr12	6700815	6700815	-	5	2437,206143	0	3110,071511	0,12352075	0	4
chr12	130337886	130337886	+	5	1721,762626	0	2353,256653	0,12352075	0	4
chr12	48999375	48999375	-	5	2485,419725	0	3366,650471	0,370562249	0	4
chr12	91004972	91004972	-	5	1734,613762	0	3236,44365	0,12352075	0,198600969	4
chr12	10420595	10420595	-	5	1618,635239	0	3907,893137	0,988165999	0,397201938	4
chr12	100357073	100357073	+	5	1443,68127	0	3334,685405	0,2470415	0,397201938	4
chr12	116148654	116148654	-	5	1714,327871	0	2271,586903	0	0	4
chr12	12764648	12764648	+	5	2453,885713	0	3174,654477	0,864645249	0	4
chr12	52905076	52905076	-	5	1326,378432	0	2010,887022	0,617603749	0	4
chr12	64390758	64390758	-	5	2059,195168	0	2490,628898	0	0	4
chr12	70610024	70610024	-	5	1765,519801	0	2894,987293	1,111686748	0	4
chr12	53968756	53968756	-	5	2044,936688	0	3476,739412	0,2470415	0,198600969	4
chr12	57738246	57738246	-	5	1585,218385	0	3182,213203	0,494082999	0,198600969	4
chr12	7091893	7091893	-	5	2780,447905	0	3839,185884	0,864645249	0,198600969	4
chr12	16353416	16353416	+	5	1436,24269	0	3771,344458	0	0,595802907	4
chr12	31792298	31792298	-	5	2013,863014	0	2620,838085	0	0	4
chr12	95548802	95548802	-	5	1994,676779	0	3892,194856	0,370562249	0,397201938	4
chr12	32015	32015	-	5	2451,610031	0	4304,784558	0,988165999	0,397201938	4
chr12	262873	262873	-	5	2217,594034	0	4137,983983	0,370562249	0,397201938	4
chr12	586486	586486	-	5	1824,541595	0	2582,602518	0,12352075	0	4
chr12	1500490	1500490	+	5	2193,597843	0	3047,432305	0,12352075	0	4
chr12	1660380	1660380	-	5	2173,801113	0	2907,486174	0,370562249	0	4
chr12	1936576	1936576	-	5	1917,399377	0	2654,185066	0	0	4
chr12	2223481	2223481	-	5	1728,807216	0	3453,827945	0	0,397201938	4
chr12	4275477	4275477	-	5	2208,877133	0	4059,574968	0	0,397201938	4
chr12	4276184	4276184	-	5	2803,582339	0	4345,926343	0,2470415	0,397201938	4
chr12	5243151	5243151	-	5	1640,978356	0	4211,269325	0	0,794403876	4
chr12	6040183	6040183	-	5	1811,382847	0	3230,577662	0,12352075	0,198600969	4
chr12	6510221	6510221	+	5	2297,006399	0	2891,796626	0,494082999	0	4
chr12	6581609	6581609	-	5	1928,271225	0	3007,936615	0,864645249	0	4
chr12	6889358	6889358	-	5	2130,987676	0	3109,246114	0,617603749	0	4
chr12	6883980	6883980	+	5	2090,826044	0	2618,918946	0,370562249	0	4
chr12	6884681	6884681	+	5	2214,145206	0	2811,050419	0,494082999	0	4
chr12	6963244	6963244	+	5	3243,047136	0	3844,17249	2,223373497	0,198600969	4
chr12	6967606	6967606	-	5	2391,569556	0	2891,106231	0,494082999	0	4
chr12	8134852	8134852	-	5	1375,538989	0	1955,529915	0,12352075	0	4
chr12	8235414	8235414	+	5	1651,250996	0	3215,464028	0,2470415	0,198600969	4
chr12	47079959	47079959	-	5	2271,277912	0	4239,167551	0	0,397201938	4
chr12	9381422	9381422	-	5	1951,511094	0	3991,634575	0,2470415	0,397201938	4
chr12	9407414	9407414	-	5	2078,193591	0	3338,869187	0,370562249	0,198600969	4
chr12	9511659	9511659	+	5	1114,88615	0	3315,125245	0,12352075	0,397201938	4
chr12	9617283	9617283	+	5	1816,539147	0	2622,686715	0,741124499	0	4
chr12	9633418	9633418	+	5	2060,007131	0	2702,935947	0,370562249	0	4
chr12	9642867	9642867	+	5	1693,89427	0	2316,874173	0,2470415	0	4
chr12	9953337	9953337	-	5	1805,291313	0	3156,993741	0	0,198600969	4
chr12	10338292	10338292	-	5	1535,696444	0	2254,655076	0,370562249	0	4
chr12	10553378	10553378	+	5	1848,151978	0	2509,446609	0,12352075	0	4
chr12	10599835	10599835	-	5	1627,231837	0	2528,855007	0,741124499	0	4
chr12	11548029	11548029	+	5	1700,005071	0	2443,994584	0,2470415	0	4
chr12	12111951	12111951	+	5	2609,383715	0	3912,80805	0,2470415	0,198600969	4
chr12	108131785	108131785	+	5	1498,52671	0	4057,10981	0	0,595802907	4
chr12	12927725	12927725	+	5	1740,210284	0	2367,239473	0,12352075	0	4
chr12	12979836	12979836	+	5	2702,456653	0	3130,719661	0,12352075	0	4
chr12	13376745	13376745	-	5	1901,945867	0	2534,022574	0,370562249	0	4
chr12	14567731	14567731	+	5	1804,054984	0	3301,939258	0,12352075	0,198600969	4
chr12	10929235	10929235	+	5	1587,113102	0	2310,263177	0,12352075	0	4
chr12	18090193	18090193	-	5	1532,609314	0	3557,162939	0,370562249	0,794403876	4
chr12	109814796	109814796	-	5	1491,200448	0	3671,154274	0	0,397201938	4
chr12	20014684	20014684	+	5	1611,564022	0	3061,851344	0,12352075	0,198600969	4
chr12	20127901	20127901	-	5	1701,911979	0	2479,16339	0,2470415	0	4
chr12	22046173	22046173	+	5	2232,797306	0	3101,335126	0,617603749	0	4
chr12	23175635	23175635	+	5	1583,366608	0	2184,215757	0,12352075	0	4
chr12	25553283	25553283	-	5	1742,094657	0	3156,082003	0,12352075	0,198600969	4
chr12	25874079	25874079	-	5	2035,746701	0	2644,12141	0,370562249	0	4
chr12	27446634	27446634	-	5	1777,989678	0	2700,581768	0,617603749	0	4
chr12	50073584	50073584	+	5	1605,822318	0	2261,699618	0,2470415	0	4
chr12	29389293	29389293	+	5	1631,785805	0	3201,160166	0,2470415	0,198600969	4
chr12	109388718	109388718	+	5	1951,281586	0	2672,209293	0,12352075	0	4
chr12	31369301	31369301	-	5	1519,334914	0	2210,269573	0	0	4
chr12	31887203	31887203	-	5	2402,326635	0	3160,450178	0,494082999	0	4
chr12	6124675	6124675	-	5	1633,260792	0	3034,952068	0,12352075	0,198600969	4
chr12	40156238	40156238	+	5	1999,507012	0	2780,875664	0,370562249	0	4
chr12	41764188	41764188	+	5	1603,760953	0	4275,403892	0,12352075	0,595802907	4
chr12	42323859	42323859	-	5	1824,870336	0	2742,896807	0,741124499	0	4
chr12	42646498	42646498	-	5	1766,473789	0	2572,040094	0,2470415	0	4
chr12	42646582	42646582	+	5	1794,552195	0	2624,210906	0,2470415	0	4
chr12	43155314	43155314	+	5	2328,918635	0	3561,734998	0,2470415	0,198600969	4
chr12	47187811	47187811	+	5	1667,493289	0	2344,406258	0	0	4
chr12	47364269	47364269	-	5	1980,638385	0	4104,480771	0,12352075	0,397201938	4
chr12	14567883	14567883	-	5	1717,372504	0	3258,743689	0,12352075	0,198600969	4
chr12	54295779	54295779	-	5	2595,08748	0	3334,925656	0,370562249	0	4
chr12	48818495	48818495	+	5	2002,61796	0	2948,544259	0,370562249	0	4
chr12	6772519	6772519	+	5	1825,298737	0	2633,507294	0,12352075	0	4
chr12	57006546	57006546	-	5	2078,010359	0	3549,47766	0,370562249	0,198600969	4
chr12	48132796	48132796	+	5	1395,66762	0	1981,94989	0	0	4
chr12	48654518	48654518	-	5	2043,416083	0	2979,851546	0,370562249	0	4
chr12	48654530	48654530	-	5	2043,783801	0	2973,392149	0,370562249	0	4
chr12	48667593	48667593	-	5	1725,746804	0	2448,261418	0,370562249	0	4
chr12	48772037	48772037	-	5	1897,769697	0	3379,851074	0,12352075	0,198600969	4
chr12	48998346	48998346	+	5	1731,8429	0	2270,868877	0	0	4
chr12	49324576	49324576	-	5	1942,243406	0	3394,739079	0,617603749	0,198600969	4
chr12	49389173	49389173	+	5	2015,591519	0	2802,996057	0,370562249	0	4
chr12	49911863	49911863	-	5	1579,925735	0	2315,476804	0,494082999	0	4
chr12	49911952	49911952	+	5	1638,584144	0	2409,46606	0,494082999	0	4
chr12	50234212	50234212	-	5	2069,169458	0	2861,762222	0,741124499	0	4
chr12	21131193	21131193	+	5	1609,169523	0	2923,94979	0,12352075	0,198600969	4
chr12	50456570	50456570	+	5	2258,52428	0	3064,291165	0,741124499	0	4
chr12	49566439	49566439	-	5	1680,171099	0	2473,133643	0,370562249	0	4
chr12	51324174	51324174	-	5	1965,61919	0	3557,348729	0,864645249	0,198600969	4
chr12	10390041	10390041	-	5	1874,238362	0	2624,89573	0,2470415	0	4
chr12	51324668	51324668	-	5	1905,498599	0	3472,783164	0,741124499	0,198600969	4
chr12	52007655	52007655	-	5	3085,004668	0	4260,615474	0,370562249	0,397201938	4
chr12	52084745	52084745	+	5	1688,861632	0	3142,803993	0	0,198600969	4
chr12	52210929	52210929	+	5	1439,913883	0	2086,576962	0	0	4
chr12	52258508	52258508	-	5	1678,166902	0	2409,90766	0,2470415	0	4
chr12	72272748	72272748	+	5	1933,96193	0	2371,548824	0	0	4
chr12	51591232	51591232	+	5	2699,520651	0	4364,987459	0	0,397201938	4
chr12	53056943	53056943	+	5	1581,78972	0	2401,93836	0,370562249	0	4
chr12	53513983	53513983	+	5	1608,677689	0	3224,072917	0,864645249	0,198600969	4
chr12	53996785	53996785	-	5	2468,652703	0	3708,007076	3,088018746	0	4
chr12	54000010	54000010	-	5	1821,981486	0	2850,388896	0,988165999	0	4
chr12	54058253	54058253	+	5	1505,359933	0	2319,291985	0,370562249	0	4
chr12	54081823	54081823	-	5	1783,049379	0	2596,392872	0,12352075	0	4
chr12	54126070	54126070	+	5	2114,008611	0	3292,00714	0,370562249	0,198600969	4
chr12	54231476	54231476	-	5	2153,609694	0	3212,723825	1,235207498	0	4
chr12	104215778	104215778	+	5	1912,653277	0	3980,069276	0,494082999	0,397201938	4
chr12	54353690	54353690	+	5	2504,443171	0	3982,35152	1,235207498	0,198600969	4
chr12	56025091	56025091	-	5	1829,487701	0	2575,243659	0,2470415	0	4
chr12	123391274	123391274	+	5	1969,070284	0	2899,245934	0,2470415	0	4
chr12	56512864	56512864	+	5	2211,89245	0	2803,070402	0,617603749	0	4
chr12	57147619	57147619	-	5	2009,736156	0	2749,013807	0,370562249	0	4
chr12	38905591	38905591	-	5	1575,931884	0	2273,721981	0,2470415	0	4
chr12	57748682	57748682	-	5	2917,720348	0	3932,072076	0,12352075	0,198600969	4
chr12	57896482	57896482	-	5	2594,911322	0	3312,906132	0,864645249	0	4
chr12	58781716	58781716	-	5	1829,886282	0	2723,877125	0,2470415	0,198600969	4
chr12	63822156	63822156	-	5	1912,156443	0	2737,462596	0,2470415	0	4
chr12	64622605	64622605	-	5	2050,231512	0	2931,165137	0,494082999	0	4
chr12	65881578	65881578	-	5	2258,629627	0	2980,403015	0,370562249	0	4
chr12	66251081	66251081	+	5	1523,848593	0	2220,877166	0,2470415	0	4
chr12	67096284	67096284	-	5	2335,889468	0	3441,747924	0	0,397201938	4
chr12	67929234	67929234	+	5	1833,894618	0	4976,904015	0,12352075	0,794403876	4
chr12	68627375	68627375	-	5	1857,620196	0	2712,55248	0,370562249	0	4
chr12	68805494	68805494	-	5	1904,00284	0	2609,979285	0	0	4
chr12	69273218	69273218	-	5	2188,663656	0	3627,730491	0,2470415	0,198600969	4
chr12	69515439	69515439	+	5	1656,719574	0	2638,713709	0,741124499	0	4
chr12	71850983	71850983	-	5	2107,425245	0	3380,288208	0,12352075	0,198600969	4
chr12	72273509	72273509	-	5	1431,838462	0	2828,818816	0,12352075	0,198600969	4
chr12	6964096	6964096	+	5	2043,1987	0	3276,166021	0,370562249	0,198600969	4
chr12	75234739	75234739	+	5	2127,181838	0	4085,203918	0,2470415	0,397201938	4
chr12	76259882	76259882	+	5	1996,921986	0	2910,884108	0,864645249	0	4
chr12	78359746	78359746	-	5	2561,436866	0	3625,541003	0	0,198600969	4
chr12	79419256	79419256	+	5	2174,346624	0	3052,393316	0,988165999	0	4
chr12	80763153	80763153	+	5	1472,944077	0	3068,106635	0,494082999	0,198600969	4
chr12	80832629	80832629	-	5	1672,962187	0	3885,433241	0,370562249	0,397201938	4
chr12	81279188	81279188	+	5	1531,930859	0	2275,467877	0,12352075	0	4
chr12	81953718	81953718	+	5	1611,88353	0	3007,603784	0,617603749	0,198600969	4
chr12	87330738	87330738	+	5	1502,4212	0	2132,831804	0,2470415	0	4
chr12	87768811	87768811	+	5	1857,228547	0	3346,803647	0,12352075	0,198600969	4
chr12	90293317	90293317	+	5	1735,998095	0	3796,378691	0,370562249	0,397201938	4
chr12	90918022	90918022	+	5	1742,339023	0	3207,172623	0,2470415	0,198600969	4
chr12	93174365	93174365	+	5	2083,940606	0	2891,498437	0,2470415	0	4
chr12	93737823	93737823	-	5	1756,49149	0	2480,983817	0,12352075	0	4
chr12	93943606	93943606	-	5	1610,677366	0	3123,620172	0,12352075	0,198600969	4
chr12	643636	643636	-	5	1691,789462	0	2368,797432	0,2470415	0	4
chr12	610416	610416	-	5	1776,093595	0	2508,161346	0,12352075	0	4
chr12	94571352	94571352	-	5	1913,083897	0	2697,481915	0,12352075	0	4
chr12	94834453	94834453	+	5	1807,566815	0	2243,886214	0,2470415	0	4
chr12	95309922	95309922	+	5	2373,333202	0	3175,35199	0	0	4
chr12	95649254	95649254	+	5	1670,839382	0	4301,638304	0,370562249	0,595802907	4
chr12	97939121	97939121	-	5	1448,938587	0	1999,163866	0,2470415	0	4
chr12	98457145	98457145	-	5	1680,482595	0	2988,26801	0,2470415	0,198600969	4
chr12	100173343	100173343	-	5	1330,710228	0	2158,350128	0,494082999	0	4
chr12	100189883	100189883	+	5	1490,336659	0	2087,672638	0	0	4
chr12	101594930	101594930	+	5	2148,71455	0	2848,632693	0,494082999	0	4
chr12	92421530	92421530	+	5	2185,226847	0	3478,350431	0,2470415	0,198600969	4
chr12	101138557	101138557	+	5	1871,813407	0	3245,939821	0	0,198600969	4
chr12	102824399	102824399	-	5	1957,962326	0	4360,816508	0,2470415	0,595802907	4
chr12	103151841	103151841	+	5	1558,745198	0	3074,826403	0,12352075	0,198600969	4
chr12	103496039	103496039	+	5	1591,514626	0	3074,266173	0,2470415	0,198600969	4
chr12	104591632	104591632	+	5	1683,118082	0	2472,450836	0,2470415	0	4
chr12	105327017	105327017	-	5	1608,88979	0	2431,344857	0,2470415	0	4
chr12	105704202	105704202	+	5	1917,675311	0	3321,318067	0,2470415	0,198600969	4
chr12	106684700	106684700	-	5	1631,069636	0	2299,441001	0,2470415	0	4
chr12	107736554	107736554	+	5	1798,636469	0	2333,56651	0,12352075	0	4
chr12	107903771	107903771	-	5	1414,754702	0	3918,549384	0	0,595802907	4
chr12	109053965	109053965	-	5	2035,647199	0	3965,682699	0,494082999	0,397201938	4
chr12	109773487	109773487	-	5	1555,299002	0	2279,398805	0,12352075	0	4
chr12	110936601	110936601	+	5	1901,930635	0	4416,757232	0,12352075	0,595802907	4
chr12	111304141	111304141	+	5	1676,963877	0	3099,999694	0,12352075	0,198600969	4
chr12	112037715	112037715	-	5	1782,767119	0	2811,031149	0,617603749	0	4
chr12	112163321	112163321	-	5	1465,680678	0	2216,198729	0,12352075	0	4
chr12	112695176	112695176	-	5	2031,16014	0	4834,935356	0	0,794403876	4
chr12	113159177	113159177	-	5	1389,557617	0	2105,231302	0,12352075	0	4
chr12	113291522	113291522	+	5	1760,46912	0	2514,174367	0,2470415	0	4
chr12	14814182	14814182	-	5	2129,187194	0	2728,270539	0,12352075	0	4
chr12	116428318	116428318	-	5	2145,67963	0	3485,913801	0	0,198600969	4
chr12	116987337	116987337	-	5	1716,60143	0	2674,885264	0	0,198600969	4
chr12	117099466	117099466	+	5	1585,551756	0	3428,276545	0	0,397201938	4
chr12	118761679	118761679	-	5	1944,60748	0	2910,062456	0,12352075	0,198600969	4
chr12	118833536	118833536	-	5	1736,824715	0	3781,388129	0	0,397201938	4
chr12	120155499	120155499	-	5	1829,516421	0	2534,567674	0,12352075	0	4
chr12	120723192	120723192	+	5	1805,767443	0	2649,89945	0,494082999	0	4
chr12	8681599	8681599	+	5	1994,60485	0	3751,511948	0,741124499	0,397201938	4
chr12	121444352	121444352	-	5	1657,800656	0	3610,703162	0,864645249	0,397201938	4
chr12	121596528	121596528	+	5	1905,132579	0	2535,617503	0,12352075	0	4
chr12	122063289	122063289	+	5	2248,199562	0	2722,392833	0,2470415	0	4
chr12	122167718	122167718	+	5	2011,247631	0	3992,551051	0,2470415	0,397201938	4
chr12	122395541	122395541	+	5	2030,261872	0	2988,658041	0,370562249	0	4
chr12	123010728	123010728	-	5	1508,527148	0	2249,353933	0,2470415	0	4
chr12	123081383	123081383	+	5	1453,662781	0	2945,328832	0,2470415	0,198600969	4
chr12	123536408	123536408	+	5	2003,77641	0	2642,53744	0,741124499	0	4
chr12	123616709	123616709	+	5	2015,504732	0	3526,031232	0,370562249	0,198600969	4
chr12	12071467	12071467	+	5	1589,399544	0	2471,701532	0,2470415	0	4
chr12	124337242	124337242	-	5	1778,876012	0	2415,610468	0	0	4
chr12	125622451	125622451	+	5	2664,42062	0	2899,471713	0	0	4
chr12	125983374	125983374	-	5	1888,12043	0	2852,228265	0,864645249	0	4
chr12	126095991	126095991	+	5	1615,946513	0	2299,374835	0,12352075	0	4
chr12	126426145	126426145	+	5	2194,586762	0	2831,933695	0,2470415	0	4
chr12	126442480	126442480	+	5	1825,556831	0	2790,76938	0,864645249	0	4
chr12	126690318	126690318	-	5	1753,996468	0	3537,311089	0,12352075	0,397201938	4
chr12	126737006	126737006	+	5	1739,199683	0	3151,176779	0,370562249	0,198600969	4
chr12	126874690	126874690	-	5	1690,887756	0	3055,422825	0,370562249	0,198600969	4
chr12	127060397	127060397	-	5	1810,996076	0	3339,164265	0,2470415	0,198600969	4
chr12	127284283	127284283	-	5	2341,590513	0	3841,740805	3,211539496	0	4
chr12	127636467	127636467	-	5	1711,069209	0	2804,655036	0,988165999	0	4
chr12	127655588	127655588	-	5	1547,376898	0	2247,594729	0,12352075	0	4
chr12	127915409	127915409	+	5	1300,491265	0	1985,355905	0,2470415	0	4
chr12	128027166	128027166	-	5	1848,357682	0	3598,735964	0,2470415	0,397201938	4
chr12	128118141	128118141	-	5	1365,03037	0	3366,207191	0,12352075	0,397201938	4
chr12	128118216	128118216	+	5	1353,785096	0	3563,233433	0,12352075	0,397201938	4
chr12	128853095	128853095	-	5	1609,958795	0	3742,16799	0	0,397201938	4
chr12	129208600	129208600	+	5	1807,824396	0	3194,616922	0,2470415	0,198600969	4
chr12	130161678	130161678	-	5	1805,428076	0	2539,601916	0	0	4
chr12	130993976	130993976	-	5	1252,972874	0	2734,204368	0,12352075	0,198600969	4
chr12	131165010	131165010	+	5	1993,438425	0	2811,229109	0,12352075	0	4
chr12	131648121	131648121	-	5	1312,499781	0	2484,534996	0,12352075	0,198600969	4
chr12	132031223	132031223	+	5	1775,103645	0	2656,887967	0,494082999	0	4
chr12	132329849	132329849	+	5	1880,753756	0	3242,568592	0,494082999	0,198600969	4
chr12	132581996	132581996	+	5	1358,420623	0	2003,204528	0,12352075	0	4
chr12	57111362	57111362	-	5	2312,915811	0	3048,413277	0	0	4
chr12	93571680	93571680	+	5	2574,409234	0	4718,806848	0,2470415	0,595802907	4
chr12	81369414	81369414	-	5	1403,825282	0	2289,664337	0,494082999	0	4
chr12	111843005	111843005	-	5	3589,984223	0	3736,050569	1,852811247	0	4
chr12	57610115	57610115	+	5	1907,564426	0	2500,386176	0,12352075	0	4
chr12	80937707	80937707	-	5	1820,524298	0	3587,384612	0	0,397201938	4
chr12	121274585	121274585	-	5	2573,837679	0	3146,096111	0,12352075	0	4
chr12	45292689	45292689	+	5	2160,084671	0	3021,130177	0,494082999	0	4
chr12	95996344	95996344	-	5	1681,668781	0	2354,169163	0,370562249	0	4
chr12	69699303	69699303	-	5	1448,776419	0	2687,367465	0,12352075	0,198600969	4
chr12	12785658	12785658	+	5	2457,568821	0	3070,726987	0,617603749	0	4
chr12	68225810	68225810	-	5	2413,041711	0	3164,652846	0,12352075	0	4
chr12	10238960	10238960	+	5	1966,118456	0	3208,999168	0,12352075	0,198600969	4
chr12	120688309	120688309	+	5	1917,206777	0	2973,521011	0,988165999	0	4
chr12	48814479	48814479	+	5	2638,867136	0	3349,149359	0,12352075	0	4
chr12	6444884	6444884	+	5	1774,93622	0	2608,886531	0,370562249	0	4
chr12	18738118	18738118	+	5	2150,500528	0	3584,716932	0,494082999	0,198600969	4
chr12	108598084	108598084	-	5	1277,178962	0	1699,566306	0	0	4
chr12	10410146	10410146	-	5	1785,231818	0	3394,006443	0,494082999	0,198600969	4
chr12	3077354	3077354	+	5	1947,545641	0	3460,213582	0,494082999	0,198600969	4
chr12	81078078	81078078	+	5	1767,592994	0	3747,774771	0,864645249	0,397201938	4
chr12	109814827	109814827	-	5	1465,793074	0	3628,854263	0	0,397201938	4
chr12	66189213	66189213	+	5	1783,467566	0	2367,276299	0	0	4
chr12	51391406	51391406	-	5	1472,784299	0	2141,303937	0	0	4
chr12	14843526	14843526	-	5	1567,047871	0	3202,739471	0,370562249	0,198600969	4
chr12	56230050	56230050	+	5	1813,34654	0	2300,330619	0,12352075	0	4
chr12	96043520	96043520	-	5	2561,136699	0	3271,205141	0,370562249	0	4
chr12	53423854	53423854	+	5	1595,923323	0	2391,30137	0,12352075	0	4
chr12	49295146	49295146	+	5	1569,766265	0	2243,557326	0	0	4
chr12	50201533	50201533	-	5	2589,488189	0	3468,016955	0,988165999	0	4
chr12	53103485	53103485	+	5	2053,254107	0	2643,601672	0,2470415	0	4
chr12	21015695	21015695	+	5	1444,36917	0	2654,1633	0,12352075	0,397201938	4
chr12	46825997	46825997	-	5	2893,701438	0	4619,180075	0,864645249	0,397201938	4
chr12	118376554	118376554	+	5	2784,567074	0	3312,778501	1,111686748	0	4
chr12	131828392	131828392	+	5	1911,667171	0	4354,437263	0	0,595802907	4
chr12	54008984	54008984	+	5	1868,733347	0	2467,69029	0,12352075	0	4
chr12	95943330	95943330	+	5	2235,713276	0	3688,507219	0,494082999	0,198600969	4
chr12	124289163	124289163	+	5	2603,181849	0	4457,290221	0,741124499	0,397201938	4
chr12	86839000	86839000	-	5	1734,402331	0	4323,33822	0,370562249	0,595802907	4
chr12	126449327	126449327	-	5	1626,937489	0	2383,593805	0,617603749	0	4
chr12	52291534	52291534	-	5	1498,67928	0	3252,956826	0,864645249	0,198600969	4
chr12	49228018	49228018	+	5	1883,179267	0	2723,065206	0,741124499	0	4
chr12	129109689	129109689	+	5	1679,419065	0	2258,415641	0	0	4
chr12	117099446	117099446	-	5	1582,586508	0	3424,460227	0	0,397201938	4
chr12	59596028	59596028	+	5	1577,789984	0	3713,871486	0,12352075	0,397201938	4
chr12	6700415	6700415	-	5	2653,536109	0	3710,31048	0,12352075	0,198600969	4
chr12	53954902	53954902	+	5	1884,377387	0	3883,24084	0	0,595802907	4
chr12	27772727	27772727	-	5	2147,453458	0	2889,051256	0,2470415	0	4
chr12	81512391	81512391	-	5	1676,849783	0	2470,552639	0,741124499	0	4
chr12	21334917	21334917	-	5	2024,542452	0	3442,937886	0,12352075	0,198600969	4
chr12	114684175	114684175	-	5	1611,585472	0	1927,004257	0,12352075	0	4
chr12	50396609	50396609	-	5	1795,983224	0	2680,277955	1,358728248	0	4
chr12	52079703	52079703	+	5	1543,697541	0	2130,796683	0,12352075	0	4
chr12	6375450	6375450	-	5	2219,245723	0	2672,499924	0,617603749	0	4
chr12	49961871	49961871	+	5	1814,98414	0	2483,933371	0	0	4
chr12	26052563	26052563	+	5	2215,595222	0	3118,025949	0,370562249	0	4
chr12	6828406	6828406	+	5	2201,704689	0	3183,743546	0,2470415	0	4
chr12	106684728	106684728	+	5	1619,039449	0	2298,906536	0,2470415	0	4
chr12	12070938	12070938	+	5	1700,857853	0	2652,446825	0,2470415	0	4
chr12	125186385	125186385	+	5	2391,26471	0	2783,283773	0,2470415	0	4
chr12	101739472	101739472	-	5	2102,744582	0	3528,016209	0,12352075	0,198600969	4
chr12	51953379	51953379	+	5	1732,573609	0	3022,399175	0,2470415	0,198600969	4
chr12	1617055	1617055	+	5	1602,58794	0	3272,832209	0,370562249	0,198600969	4
chr12	57604823	57604823	+	5	2218,917659	0	3672,420194	0,617603749	0,198600969	4
chr12	47758398	47758398	-	5	3351,189256	0	3932,051909	1,358728248	0,198600969	4
chr12	57128482	57128482	+	5	2238,922855	0	3747,399618	0,494082999	0,198600969	4
chr12	53207251	53207251	-	5	1897,915039	0	2641,8984	0,2470415	0	4
chr12	57251187	57251187	-	5	1547,153313	0	2234,949146	0,12352075	0	4
chr12	124839671	124839671	-	5	1770,961242	0	2505,935023	0,2470415	0	4
chr12	49346887	49346887	+	5	3523,590123	0	3409,06513	1,111686748	0	4
chr12	4809175	4809175	+	5	1615,945331	0	3578,497426	0	0,397201938	4
chr12	69699416	69699416	-	5	1625,442868	0	2974,947854	0,12352075	0,198600969	4
chr12	110689777	110689777	-	5	1814,412467	0	2824,443561	0	0,198600969	4
chr12	123110489	123110489	-	5	1562,938833	0	2312,496557	0,12352075	0	4
chr12	30926903	30926903	+	5	1785,464135	0	4057,411904	0,12352075	0,595802907	4
chr12	59689369	59689369	+	5	1316,298405	0	2842,887262	0,12352075	0,198600969	4
chr12	123459703	123459703	+	5	2310,715155	0	3904,411665	0,617603749	0,198600969	4
chr12	53985519	53985519	-	5	5257,385965	0	4314,93555	0,864645249	0	4
chr12	2857039	2857039	-	5	2023,074665	0	3488,369517	0,2470415	0,198600969	4
chr12	124295092	124295092	+	5	1589,649796	0	3967,921411	0	0,595802907	4
chr12	80935833	80935833	-	5	1396,37258	0	4173,684611	0,370562249	0,595802907	4
chr12	6199945	6199945	+	5	2116,697843	0	3033,51491	0,494082999	0	4
chr12	79913911	79913911	-	5	2235,752043	0	3186,049296	1,358728248	0	4
chr12	933076	933076	-	5	2297,436784	0	3055,988585	0,370562249	0	4
chr12	6840924	6840924	+	5	1541,193619	0	2225,135582	0,12352075	0	4
chr12	8123631	8123631	+	5	1447,424668	0	2153,044591	0,12352075	0	4
chr12	14961601	14961601	-	5	2218,948592	0	2852,366786	0	0	4
chr12	29499693	29499693	-	5	2384,943855	0	3723,514487	0,494082999	0,198600969	4
chr12	7670599	7670599	-	5	1914,630392	0	4243,17905	0	0,595802907	4
chr12	53048948	53048948	+	5	2089,139473	0	2969,340634	0,617603749	0	4
chr12	32896846	32896846	-	5	1517,952799	0	4584,458887	0	0,794403876	4
chr12	120369164	120369164	-	5	2417,206784	0	2870,535826	0,12352075	0	4
chr12	52022831	52022831	+	5	1978,565357	0	3314,675969	0,370562249	0,198600969	4
chr12	65642372	65642372	-	5	1782,66542	0	3168,398118	0,494082999	0,198600969	4
chr12	120972292	120972292	-	5	4022,403817	0	4644,180602	0,988165999	0,198600969	4
chr12	122021883	122021883	+	5	2120,644149	0	2934,210982	0,2470415	0	4
chr12	7128889	7128889	-	5	1656,176802	0	3113,465356	0,12352075	0,198600969	4
chr12	52364622	52364622	-	5	1556,485308	0	4527,913649	0	0,794403876	4
chr12	14948896	14948896	-	5	1537,637067	0	2946,612747	0,12352075	0,198600969	4
chr12	27971983	27971983	-	5	2229,524963	0	3786,784677	0,617603749	0,198600969	4
chr12	6951355	6951355	+	5	1625,971932	0	3119,838045	0	0,198600969	4
chr12	108702998	108702998	-	5	1689,419317	0	2908,091112	1,605769748	0	4
chr12	18738012	18738012	-	5	2085,661439	0	3554,101726	0,494082999	0,198600969	4
chr12	117099416	117099416	-	5	1566,199339	0	3406,531473	0	0,397201938	4
chr12	1027747	1027747	+	5	2307,149702	0	3032,013897	0,370562249	0	4
chr12	18261539	18261539	+	5	1874,171967	0	3719,143029	0,12352075	0,397201938	4
chr12	80444234	80444234	+	5	1724,723956	0	3257,421946	0,988165999	0,198600969	4
chr12	110846986	110846986	+	5	1930,831077	0	3209,885604	0,12352075	0,198600969	4
chr12	55935833	55935833	+	5	1969,188272	0	2850,783004	0,370562249	0	4
chr12	10939207	10939207	-	5	2032,554247	0	2789,247262	0,494082999	0	4
chr12	69778951	69778951	+	5	1477,958888	0	2205,335742	0	0	4
chr12	53050064	53050064	+	5	1530,553541	0	3146,893747	0,494082999	0,198600969	4
chr12	85036350	85036350	+	5	2464,541186	0	4567,649543	0,12352075	0,595802907	4
chr12	100503359	100503359	+	5	1688,71613	0	3249,663161	0,370562249	0,397201938	4
chr12	85836409	85836409	-	5	1764,139844	0	4524,633792	0,12352075	0,794403876	4
chr12	57767078	57767078	-	5	2940,232313	0	4400,29876	0,2470415	0,397201938	4
chr12	117968990	117968990	-	5	2340,465913	0	2849,298239	0	0	4
chr12	116881441	116881441	-	5	1362,914846	0	4137,428098	0	0,595802907	4
chr12	109900576	109900576	+	5	2700,036261	0	3624,204282	0,988165999	0	4
chr12	20571863	20571863	+	5	1731,582569	0	2595,485429	0,370562249	0	4
chr12	49972946	49972946	+	5	1302,101387	0	1849,534636	0,12352075	0	4
chr12	56362857	56362857	-	5	1912,698975	0	2529,128147	0,12352075	0	4
chr12	53974956	53974956	-	5	1898,979678	0	4617,010962	0,617603749	0,595802907	4
chr12	121793688	121793688	-	8	6195,229392	0	4378,472181	0,988165999	0	4
chr12	119713724	119713724	-	5	2193,37176	0	3063,155626	0,741124499	0	4
chr12	108633894	108633894	-	5	3932,897088	0	3771,499688	1,358728248	0	4
chr12	91178646	91178646	-	5	1623,860195	0	2369,291755	0,494082999	0	4
chr12	122774571	122774571	+	5	2079,102882	0	2776,34792	0,2470415	0	4
chr12	112411442	112411442	-	5	2207,885467	0	2901,66138	0,2470415	0,198600969	4
chr12	70920738	70920738	-	5	1279,14096	0	2848,502117	0	0,198600969	4
chr12	53507484	53507484	-	5	1887,572209	0	3229,466038	0,2470415	0,198600969	4
chr12	122203680	122203680	+	5	2250,154438	0	3238,669735	0,370562249	0,198600969	4
chr12	130162458	130162458	+	5	1549,912977	0	2277,128458	0	0	4
chr12	53336354	53336354	-	5	2214,476344	0	3733,821388	0,12352075	0,397201938	4
chr12	6951270	6951270	+	5	1573,405234	0	2840,775276	0	0,198600969	4
chr12	6946576	6946576	+	5	3174,220776	0	4312,615975	0	0,198600969	4
chr12	122203708	122203708	+	5	2207,312247	0	3181,76101	0,370562249	0,198600969	4
chr12	108880091	108880091	+	5	1894,418002	0	3119,391402	0	0,198600969	4
chr12	25648578	25648578	-	5	1757,374835	0	2529,937946	0	0	4
chr12	57479866	57479866	-	5	1632,093816	0	3723,26635	0,12352075	0,397201938	4
chr12	7872915	7872915	-	5	1684,062884	0	3630,127713	0,12352075	0,397201938	4
chr12	92702842	92702842	+	5	1659,477872	0	3286,332095	0,494082999	0,198600969	4
chr12	51831917	51831917	-	5	1763,5246	0	3236,829968	0,12352075	0,198600969	4
chr12	57619909	57619909	+	5	1397,306955	0	1984,887853	0,12352075	0	4
chr12	80707633	80707633	+	5	1692,073334	0	2443,468398	0,370562249	0	4
chr12	10435993	10435993	-	5	1644,164417	0	3308,884793	0,864645249	0,198600969	4
chr12	9607916	9607916	-	5	1702,821859	0	2539,754267	0,370562249	0	4
chr12	14696599	14696599	-	5	2547,842789	0	3059,585896	0,2470415	0	4
chr12	57194503	57194503	+	5	1982,634705	0	2410,14247	0	0	4
chr12	68963240	68963240	-	5	2053,176887	0	2936,651821	0,12352075	0	4
chr12	22334714	22334714	-	5	1602,173632	0	2535,095283	0,988165999	0	4
chr12	10454685	10454685	-	5	2111,114438	0	3487,658604	0,12352075	0,198600969	4
chr12	56763323	56763323	+	5	2501,194499	0	3702,701926	0,12352075	0,198600969	4
chr12	9065070	9065070	-	5	1634,453506	0	3765,325707	0,370562249	0,397201938	4
chr12	57459784	57459784	+	5	2971,585898	0	4591,003378	0,988165999	0,397201938	4
chr12	14973041	14973041	+	5	1607,099259	0	3177,449428	0,2470415	0,198600969	4
chr12	125326615	125326615	+	5	2074,548449	0	3047,855859	0,617603749	0	4
chr12	51391316	51391316	+	5	1530,018216	0	2229,686279	0	0	4
chr12	4273761	4273761	+	5	1893,775942	0	3380,897101	0,2470415	0,198600969	4
chr12	51009215	51009215	-	5	1919,450291	0	2757,378398	0,494082999	0	4
chr12	49630543	49630543	+	5	2076,084523	0	2958,635362	0,494082999	0	4
chr12	106601147	106601147	+	5	1677,182069	0	2363,901795	0	0	4
chr12	51907503	51907503	+	5	1331,526308	0	1991,042771	0,12352075	0	4
chr12	6375563	6375563	-	5	2388,452746	0	2894,407628	0,741124499	0	4
chr12	39626182	39626182	+	5	1380,058635	0	1871,046422	0	0	4
chr12	18737509	18737509	-	5	2063,376705	0	2914,113155	0,370562249	0	4
chr12	54033949	54033949	+	5	1696,021262	0	2393,813403	0,12352075	0	4
chr12	49962783	49962783	-	5	3700,011889	0	3657,764152	0,988165999	0	4
chr12	125027423	125027423	-	5	1588,343601	0	3106,710527	0,2470415	0,198600969	4
chr12	57110289	57110289	-	5	1641,132824	0	2381,96994	0,2470415	0	4
chr12	54028439	54028439	+	5	1737,92071	0	2292,366622	0,12352075	0	4
chr12	10807302	10807302	-	5	2112,742974	0	3331,699855	0,370562249	0,198600969	4
chr12	121581023	121581023	-	5	2247,11612	0	3169,076481	0,12352075	0	4
chr12	27466809	27466809	+	5	1639,737696	0	2465,160618	0,2470415	0	4
chr12	57479607	57479607	-	5	1651,124993	0	3559,660555	0,12352075	0,595802907	4
chr12	14951106	14951106	-	5	1856,100498	0	3752,623094	0,370562249	0,397201938	4
chr12	123524958	123524958	-	5	1503,028795	0	2336,647628	0,2470415	0	4
chr12	88029401	88029401	-	5	1459,818987	0	3609,023019	0	0,397201938	4
chr12	95548238	95548238	-	5	2417,434213	0	3888,126984	0,370562249	0,198600969	4
chr12	96255497	96255497	+	5	1829,232787	0	2524,873731	0,12352075	0	4
chr12	53991737	53991737	+	5	2329,590539	0	4207,83321	0,12352075	0,397201938	4
chr12	123520226	123520226	-	5	2477,845129	0	3209,886287	0,617603749	0	4
chr12	94650557	94650557	-	5	2105,0776	0	2729,525243	0,2470415	0	4
chr12	459938	459938	+	5	1837,455959	0	3372,382853	0,12352075	0,198600969	4
chr12	49094801	49094801	-	5	1960,720151	0	3180,148892	0,2470415	0,198600969	4
chr12	54364486	54364486	-	5	1999,889015	0	2799,899	0,370562249	0	4
chr12	52926469	52926469	-	5	2162,853862	0	2873,765755	0,617603749	0	4
chr12	49227925	49227925	+	5	1830,046158	0	2692,008508	0,741124499	0	4
chr12	101594970	101594970	+	5	2146,45711	0	2842,520908	0,494082999	0	4
chr12	55712408	55712408	-	5	1976,504088	0	2940,328806	0,494082999	0	4
chr12	52037714	52037714	+	5	2668,111349	0	3148,466282	0,370562249	0	4
chr12	6375159	6375159	+	5	1400,2723	0	2104,470241	0,2470415	0	4
chr12	6606451	6606451	-	5	3067,901188	0	4381,427604	0,864645249	0,198600969	4
chr12	48789089	48789089	-	5	1779,057384	0	3096,600653	0,494082999	0,198600969	4
chr12	56454657	56454657	-	5	1638,062545	0	3020,948383	0,12352075	0,198600969	4
chr12	52274644	52274644	+	5	1463,159298	0	2300,79716	0,494082999	0	4
chr12	113135754	113135754	-	5	2286,772625	0	3472,356852	0	0,198600969	4
chr12	51848222	51848222	+	5	1929,738378	0	3394,734109	0,2470415	0,198600969	4
chr12	30677244	30677244	-	5	2288,783573	0	3054,158493	0,2470415	0	4
chr12	81598371	81598371	-	5	1635,437682	0	2826,585077	1,482248998	0	4
chr12	65882325	65882325	-	5	2283,318954	0	3158,780064	0,2470415	0	4
chr12	47216443	47216443	-	5	2296,657632	0	3265,453917	0,494082999	0	4
chr12	92702988	92702988	+	5	1728,11467	0	3370,756788	0,494082999	0,198600969	4
chr12	27696446	27696446	+	5	2371,204703	0	3041,135811	0,988165999	0	4
chr12	7130370	7130370	+	5	1866,155166	0	4096,922234	0,494082999	0,397201938	4
chr12	54634895	54634895	-	5	1641,309669	0	3179,465957	0,494082999	0,397201938	4
chr12	11134244	11134244	-	5	2078,628592	0	2942,996177	0,741124499	0	4
chr12	10849475	10849475	-	5	1592,040617	0	2453,402008	0,617603749	0	4
chr12	64622508	64622508	+	5	2086,539775	0	2907,715481	0,494082999	0	4
chr12	57632679	57632679	-	5	2935,778371	0	4602,54014	0,370562249	0,397201938	4
chr12	24212420	24212420	+	5	1911,031474	0	3246,503234	0,2470415	0,198600969	4
chr12	4590077	4590077	+	5	1806,89686	0	3299,020574	0,494082999	0,198600969	4
chr12	120250163	120250163	-	5	2642,937267	0	3451,621531	0,741124499	0	4
chr12	32485971	32485971	+	5	2700,729596	0	3033,158271	0,12352075	0	4
chr12	110920579	110920579	-	5	3039,743778	0	4178,382758	1,358728248	0,198600969	4
chr12	57755102	57755102	+	5	2332,268953	0	3222,444139	0,2470415	0	4
chr12	11031407	11031407	-	5	2066,969499	0	2955,190038	0,494082999	0	4
chr12	133235836	133235836	-	5	1830,056171	0	2389,948246	0	0	4
chr12	21354959	21354959	+	5	1622,233417	0	3081,909642	0,12352075	0,198600969	4
chr12	40827937	40827937	+	5	1575,139174	0	3566,116134	0,12352075	0,397201938	4
chr12	94834397	94834397	+	5	1796,965993	0	2258,396711	0,2470415	0	4
chr12	43552203	43552203	-	5	1611,336928	0	2272,995429	0,12352075	0	4
chr12	101739462	101739462	-	5	2068,801236	0	3491,089019	0,12352075	0,198600969	4
chr12	56994491	56994491	+	5	1482,33529	0	2118,516042	0	0	4
chr12	1629230	1629230	+	5	1913,546696	0	4406,782774	0,2470415	0,595802907	4
chr12	95551476	95551476	-	5	1821,460459	0	3930,941224	0,2470415	0,397201938	4
chr12	123272240	123272240	-	5	2675,945529	0	3458,589703	0,370562249	0	4
chr12	55936007	55936007	+	5	2074,770342	0	3048,195151	0,617603749	0	4
chr12	57434783	57434783	+	5	2228,023517	0	3412,734434	0	0,198600969	4
chr12	80209452	80209452	+	5	1503,940642	0	2156,812934	0,2470415	0	4
chr12	42331797	42331797	+	5	1815,047619	0	2892,937421	1,235207498	0	4
chr12	55426253	55426253	+	5	2379,201861	0	4588,673083	0,2470415	0,595802907	4
chr12	56230716	56230716	+	5	1678,676874	0	2089,699893	0	0	4
chr12	12950384	12950384	-	5	2657,7245	0	4078,354366	0,12352075	0,397201938	4
chr12	68159740	68159740	-	5	1943,422114	0	2383,41775	0,12352075	0	4
chr12	47079951	47079951	-	5	2258,481902	0	4232,708391	0	0,397201938	4
chr12	132206028	132206028	-	5	1432,128149	0	3831,806287	0,12352075	0,595802907	4
chr12	55931161	55931161	+	5	2497,839219	0	4476,120947	0,864645249	0,397201938	4
chr12	53335776	53335776	-	5	1986,795792	0	3671,630564	0,12352075	0,397201938	4
chr12	14938537	14938537	-	5	1322,06112	0	1971,550626	0,12352075	0	4
chr12	50952543	50952543	+	5	1760,736946	0	3187,362738	0,12352075	0,198600969	4
chr12	4562207	4562207	+	5	1883,085693	0	3839,861895	0,494082999	0,397201938	4
chr12	122227456	122227456	-	5	2636,329232	0	2839,442818	0,741124499	0	4
chr12	10454616	10454616	-	5	2127,520555	0	3567,683476	0,12352075	0,198600969	4
chr12	6310932	6310932	+	5	1579,084422	0	3075,074755	0,12352075	0,198600969	4
chr12	6310435	6310435	+	5	1624,694976	0	3164,234647	0,2470415	0,198600969	4
chr12	4590071	4590071	+	5	1874,660175	0	3117,710361	0,494082999	0,198600969	4
chr12	213702	213702	-	5	1563,297239	0	3745,693376	0,370562249	0,595802907	4
chr12	3077378	3077378	+	5	2122,881178	0	3556,248417	0,494082999	0,198600969	4
chr12	107580873	107580873	+	5	1596,166965	0	2174,911042	0	0	4
chr12	50842925	50842925	+	5	1665,233221	0	3177,160781	0,370562249	0,198600969	4
chr12	24584168	24584168	-	5	2015,881852	0	2454,223177	0	0	4
chr12	81369369	81369369	-	5	1391,411688	0	2273,617459	0,494082999	0	4
chr12	10802627	10802627	-	5	1671,296261	0	3784,149168	0,617603749	0,397201938	4
chr12	10909562	10909562	-	5	1865,748662	0	2816,247867	0,617603749	0	4
chr12	108632081	108632081	-	5	1819,366405	0	2615,813759	0,12352075	0	4
chr12	79045691	79045691	+	5	1742,889542	0	2533,193501	0,370562249	0	4
chr12	51591235	51591235	+	5	2665,162833	0	4308,464419	0	0,397201938	4
chr12	80099536	80099536	+	5	1910,625222	0	2709,390945	0,741124499	0	4
chr12	100901645	100901645	+	5	1658,283551	0	3737,955736	0,12352075	0,397201938	4
chr12	6384161	6384161	+	5	2052,218204	0	2538,342829	0	0	4
chr12	48328979	48328979	+	5	1642,865265	0	2974,225053	0,2470415	0,198600969	4
chr12	110689115	110689115	-	5	1902,60986	0	3362,524195	0,12352075	0,198600969	4
chr12	94262618	94262618	+	5	1671,446131	0	2715,056067	0,864645249	0	4
chr12	96194374	96194374	+	5	2349,391126	0	3160,127028	0,2470415	0	4
chr12	118359705	118359705	-	5	1974,699753	0	2798,987702	0,864645249	0	4
chr12	6963698	6963698	+	5	1989,730334	0	3255,918026	0,370562249	0,198600969	4
chr12	40106081	40106081	-	5	2071,2902	0	2847,683226	0,12352075	0	4
chr12	122183122	122183122	+	5	1660,188521	0	2455,687285	0,2470415	0	4
chr12	74292631	74292631	-	5	1789,333221	0	4032,995146	0,2470415	0,595802907	4
chr12	103495968	103495968	-	5	1637,609351	0	3306,460634	0,2470415	0,397201938	4
chr12	14961280	14961280	-	5	1856,859716	0	2764,099024	0	0,198600969	4
chr12	24903067	24903067	-	5	2132,982781	0	4286,511446	0,494082999	0,397201938	4
chr12	11022620	11022620	-	5	1789,488332	0	2418,720344	0,370562249	0	4
chr12	11062294	11062294	-	5	1919,311809	0	2931,38791	0,741124499	0	4
chr12	2959934	2959934	+	5	2332,448606	0	4524,907435	0,494082999	0,595802907	4
chr12	85036277	85036277	-	5	2453,684719	0	4249,2658	0,12352075	0,397201938	4
chr12	123110428	123110428	-	5	1585,220669	0	2301,295675	0,12352075	0	4
chr12	128267402	128267402	+	5	1384,662926	0	2089,7606	0,2470415	0	4
chr12	48525631	48525631	+	5	1722,01087	0	3262,270248	0,370562249	0,198600969	4
chr12	121804723	121804723	+	5	2364,333788	0	3446,995522	0,741124499	0	4
chr12	103496010	103496010	-	5	1638,670965	0	3097,436335	0,2470415	0,397201938	4
chr12	11310435	11310435	-	5	2110,068413	0	2882,992071	0,12352075	0	4
chr12	12049860	12049860	+	5	1608,543522	0	2231,934348	0,12352075	0	4
chr12	92736488	92736488	+	5	2048,548082	0	2869,432977	0,617603749	0	4
chr12	31647159	31647159	+	5	2080,447179	0	2840,541829	0,12352075	0	4
chr12	40224996	40224996	+	5	1973,43299	0	4143,116312	0,864645249	0,397201938	4
chr12	69825226	69825226	+	5	2152,692635	0	3240,169901	0	0,397201938	4
chr12	10986912	10986912	-	5	1579,564157	0	2380,973683	0,2470415	0	4
chr12	10998304	10998304	-	5	2063,673722	0	3091,192406	0,617603749	0	4
chr12	52898984	52898984	-	5	1861,896469	0	2597,409585	0,2470415	0	4
chr12	63823662	63823662	+	5	1779,048595	0	3207,618976	0	0,397201938	4
chr12	86745149	86745149	-	5	2013,648444	0	5128,4775	0,12352075	0,993004844	4
chr12	122695999	122695999	-	5	2705,330888	0	3283,996061	0,370562249	0	4
chr12	122709424	122709424	-	5	2251,493874	0	3810,77607	0,370562249	0,397201938	4
chr12	27972733	27972733	-	5	2601,629038	0	3447,113165	0,864645249	0,198600969	4
chr12	80716911	80716911	+	5	1458,179555	0	3186,516136	0,12352075	0,397201938	4
chr12	57742161	57742161	-	5	2394,417752	0	3787,626271	0,370562249	0,198600969	4
chr12	52233242	52233242	+	5	1383,463279	0	2100,182315	0,2470415	0	4
chr12	6200399	6200399	+	5	2283,289733	0	3171,026188	0,617603749	0	4
chr12	11269707	11269707	-	5	1962,33027	0	2495,53968	0	0,198600969	4
chr12	54033047	54033047	+	5	2015,566155	0	2925,792501	0,494082999	0	4
chr12	57050129	57050129	-	5	2169,52425	0	3964,264885	0,12352075	0,397201938	4
chr12	57216793	57216793	+	5	1807,058458	0	3514,952391	0,12352075	0,397201938	4
chr12	4379712	4379712	-	5	1705,771834	0	3586,42771	0,12352075	0,397201938	4
chr12	92432999	92432999	-	5	1987,220815	0	3193,305605	0,2470415	0,198600969	4
chr12	113773683	113773683	-	5	1941,261328	0	3836,30788	0,12352075	0,397201938	4
chr12	12875476	12875476	+	5	1754,237236	0	2430,465419	0,12352075	0	4
chr12	57824692	57824692	-	5	2079,649763	0	2934,746467	0,741124499	0	4
chr12	95308419	95308419	+	5	1800,081296	0	2639,342904	0,2470415	0	4
chr12	133235877	133235877	-	5	1873,356928	0	2400,287748	0	0	4
chr12	123762300	123762300	+	5	1690,035795	0	2098,780108	0	0	4
chr12	52210830	52210830	-	5	1487,346413	0	2114,678923	0	0	4
chr12	52213583	52213583	-	5	2052,678181	0	2752,708481	0,864645249	0	4
chr12	92428148	92428148	-	5	2005,79678	0	2729,917504	0,370562249	0	4
chr12	47758461	47758461	-	5	3368,083133	0	4112,226403	1,358728248	0,198600969	4
chr12	123762494	123762494	+	5	1668,427834	0	2043,666333	0	0	4
chr12	6647432	6647432	-	5	1422,410413	0	2170,584481	0,12352075	0	4
chr12	128823958	128823958	-	5	2127,230046	0	2954,608764	0	0,198600969	4
chr12	49950736	49950736	+	5	1694,520806	0	2318,749999	0	0	4
chr12	13981602	13981602	-	5	2184,349567	0	3864,899785	0,741124499	0,198600969	4
chrX	103832257	103832257	-	5	2036,591274	0	3570,129604	0,2470415	0,198600969	4
chrX	31266954	31266954	-	5	1986,764802	0	4077,474491	0,988165999	0,397201938	4
chrX	77969638	77969638	-	5	1453,303885	0	2144,50806	0,12352075	0	4
chrX	100637104	100637104	-	5	2585,491452	0	4730,11784	0,2470415	0,595802907	4
chrX	141698739	141698739	-	5	1678,062459	0	2520,091903	0,12352075	0	4
chrX	102651365	102651365	+	5	1201,327455	0	3423,653338	0,2470415	0,397201938	4
chrX	63786087	63786087	-	5	1412,657017	0	3538,664871	0	0,397201938	4
chrX	126819728	126819728	+	5	1464,576209	0	2118,46961	0,12352075	0	4
chrX	130138040	130138040	-	5	1322,503276	0	2905,799467	0	0,198600969	4
chrX	155881344	155881344	+	5	1967,720957	0	2514,621314	0,12352075	0	4
chrX	9967357	9967357	+	5	1731,630014	0	3189,677609	0,2470415	0,198600969	4
chrX	71223223	71223223	+	5	1766,142065	0	2488,575679	0,2470415	0	4
chrX	78945390	78945390	+	5	1737,140739	0	3884,847679	0,12352075	0,397201938	4
chrX	2609190	2609190	+	5	1939,981093	0	3425,989928	0,494082999	0,198600969	4
chrX	52184887	52184887	+	5	1378,767795	0	2968,057012	0	0,397201938	4
chrX	50008963	50008963	+	5	1434,322631	0	3153,206881	0,2470415	0,397201938	4
chrX	108438430	108438430	-	5	1700,248353	0	2970,967534	0,2470415	0,397201938	4
chrX	80022242	80022242	+	5	1453,53653	0	3779,450356	0,12352075	0,595802907	4
chrX	47467669	47467669	-	5	1851,823695	0	2564,125823	0,2470415	0	4
chrX	47467670	47467670	-	5	1849,499874	0	2556,733764	0,2470415	0	4
chrX	147189787	147189787	-	5	1879,227418	0	2931,298537	0	0,198600969	4
chrX	38006552	38006552	+	5	1769,397851	0	3267,197526	0,370562249	0,198600969	4
chrX	145817828	145817828	+	5	1550,628391	0	3714,344744	0,370562249	0,397201938	4
chrX	155460005	155460005	-	5	1809,30994	0	3258,660653	0	0,198600969	4
chrX	153494979	153494979	+	5	1708,84129	0	4394,432149	0,2470415	0,595802907	4
chrX	153781040	153781040	+	5	1666,704893	0	2496,743328	0,2470415	0	4
chrX	152714585	152714585	+	5	1526,039304	0	2754,110807	0,2470415	0,198600969	4
chrX	72808210	72808210	-	5	1965,40337	0	4250,35686	0,12352075	0,595802907	4
chrX	125319870	125319870	+	5	1682,843023	0	3099,156227	0	0,198600969	4
chrX	22272912	22272912	+	5	1590,582605	0	3595,554588	0	0,397201938	4
chrX	132023301	132023301	+	5	2921,570785	0	3964,637309	0	0,198600969	4
chrX	33128428	33128428	-	5	1585,033778	0	3826,308167	0,12352075	0,595802907	4
chrX	11265992	11265992	-	5	2282,83688	0	4893,119883	0,864645249	0,595802907	4
chrX	54998534	54998534	-	5	2355,34674	0	3992,550662	0,12352075	0,397201938	4
chrX	120985784	120985784	-	5	1389,352019	0	1879,167898	0	0	4
chrX	120932297	120932297	-	5	1303,154544	0	2437,236258	0	0,198600969	4
chrX	134546630	134546630	-	5	1570,982309	0	2578,773317	1,111686748	0	4
chrX	102247099	102247099	+	5	1554,924902	0	3086,033398	0,12352075	0,198600969	4
chrX	11758158	11758158	+	5	2415,691933	0	3678,771102	0,12352075	0,198600969	4
chrX	115289714	115289714	+	5	1783,317544	0	4191,423455	0	0,794403876	4
chrX	17635499	17635499	+	5	1419,573011	0	3033,658711	0,494082999	0,198600969	4
chrX	17375199	17375199	+	5	1886,207477	0	3334,316098	0,12352075	0,198600969	4
chrX	123184277	123184277	+	5	1949,043033	0	3403,505403	0,741124499	0,198600969	4
chrX	140926231	140926231	-	5	1904,433707	0	3786,664442	0	0,595802907	4
chrX	20017187	20017187	-	5	1971,006994	0	2711,382641	0,2470415	0	4
chrX	2500976	2500976	-	5	1612,226889	0	3140,369037	0,494082999	0,198600969	4
chrX	153926264	153926264	-	5	1721,066611	0	3173,665759	0,12352075	0,198600969	4
chrX	120115913	120115913	-	5	1708,476258	0	3680,766951	0,12352075	0,397201938	4
chrX	107825865	107825865	+	5	2021,294646	0	4375,905653	0,617603749	0,397201938	4
chrX	152759217	152759217	+	5	1301,285568	0	4521,760908	0,12352075	0,794403876	4
chrX	101659850	101659850	-	5	1420,243696	0	2959,918899	0,2470415	0,397201938	4
chrX	154886302	154886302	-	5	2034,239198	0	4036,150423	0,2470415	0,397201938	4
chrX	119646848	119646848	-	5	1528,29132	0	2665,887753	0,12352075	0,198600969	4
chrX	134541437	134541437	-	5	1740,482178	0	4134,158373	0,12352075	0,595802907	4
chrX	150692961	150692961	+	5	2130,532881	0	3672,066274	0,988165999	0,198600969	4
chrX	110055328	110055328	+	5	1613,963129	0	3116,609117	0,2470415	0,397201938	4
chrX	124963817	124963817	-	5	1663,827395	0	3224,105804	0,2470415	0,198600969	4
chrX	106900163	106900163	+	5	1627,653088	0	2360,416977	0,2470415	0	4
chrX	154412091	154412091	-	5	2697,098655	0	3466,927751	0,370562249	0	4
chrX	102440008	102440008	-	5	1532,795108	0	3681,493048	0,370562249	0,397201938	4
chrX	54920823	54920823	+	5	2136,256873	0	4153,99821	0,2470415	0,397201938	4
chrX	155997695	155997695	+	5	1594,549942	0	2164,676482	0,12352075	0	4
chrX	50067587	50067587	+	5	2191,834157	0	2655,411004	0,370562249	0	4
chrX	151958658	151958658	-	5	1554,281103	0	2294,736347	0,2470415	0	4
chrX	86148450	86148450	+	5	1683,36597	0	2735,300054	0,12352075	0,198600969	4
chrX	3066798	3066798	+	5	2139,266677	0	4389,970414	0,494082999	0,595802907	4
chrX	67544622	67544622	+	5	2212,742737	0	4342,83818	0,741124499	0,397201938	4
chrX	153875944	153875944	-	5	2159,234593	0	3056,690516	0,12352075	0	4
chrX	34942795	34942795	+	5	2336,913553	0	2686,219295	0,12352075	0	4
chrX	119399335	119399335	+	5	2001,327317	0	3673,057109	0,864645249	0,198600969	4
chrX	3040233	3040233	+	5	1563,776606	0	2360,129911	0,2470415	0	4
chrX	120966344	120966344	-	5	1282,183253	0	1749,50734	0	0	4
chrX	120971204	120971204	-	5	1266,747451	0	1715,921158	0,12352075	0	4
chrX	120976064	120976064	-	5	1129,925316	0	1560,25774	0	0	4
chrX	152394492	152394492	-	5	1788,365678	0	3660,657317	0	0,397201938	4
chrX	103576230	103576230	+	5	2142,149248	0	3673,648159	0,2470415	0,397201938	4
chrX	386907	386907	-	5	3536,125406	0	3426,264167	0,864645249	0	4
chrX	103776839	103776839	+	5	1499,042928	0	4249,658472	0	0,595802907	4
chrX	128052403	128052403	-	5	1815,894917	0	2403,296172	0,2470415	0	4
chrX	100731534	100731534	-	5	1587,828603	0	3941,387647	0,12352075	0,595802907	4
chrX	151734745	151734745	+	5	1592,388832	0	3812,595608	0,12352075	0,595802907	4
chrX	130171961	130171961	+	5	1985,833116	0	3263,405893	0,741124499	0,198600969	4
chrX	91835460	91835460	+	5	1363,125669	0	3627,243056	0,12352075	0,397201938	4
chrX	152914441	152914441	+	5	1705,792032	0	3158,68892	0,2470415	0,198600969	4
chrX	78945331	78945331	+	5	1760,155121	0	3682,988673	0,12352075	0,397201938	4
chrX	136147532	136147532	+	5	1533,090567	0	2393,897145	0,370562249	0	4
chrX	136148558	136148558	+	5	1713,213459	0	4724,320258	0,2470415	0,794403876	4
chrX	1615132	1615132	+	5	1252,206257	0	1830,457596	0,2470415	0	4
chrX	1615058	1615058	+	5	1249,726059	0	1834,705798	0,2470415	0	4
chrX	151695457	151695457	+	5	1549,218345	0	2151,256169	0	0	4
chrX	131289306	131289306	-	5	1612,483462	0	4017,143208	0,12352075	0,794403876	4
chrX	66040080	66040080	-	5	1459,428273	0	2089,896352	0	0	4
chrX	1336615	1336615	+	5	1403,700591	0	1959,790694	0,12352075	0	4
chrX	139530735	139530735	+	5	1355,310856	0	2818,826107	0,12352075	0,198600969	4
chrX	153904713	153904713	+	5	1396,596031	0	3444,110885	0	0,397201938	4
chrX	154295794	154295794	+	5	1618,635267	0	3021,072851	0	0,397201938	4
chrX	15507307	15507307	+	5	2201,51411	0	4790,965211	0,370562249	0,794403876	4
chrX	70452291	70452291	+	5	1393,270778	0	2971,913284	0,12352075	0,198600969	4
chrX	126552814	126552814	-	5	1383,685635	0	1862,675321	0,12352075	0	4
chrX	150445453	150445453	+	5	1927,538301	0	2955,947319	1,235207498	0	4
chrX	52069272	52069272	-	5	1902,476386	0	2680,481073	0,12352075	0	4
chrX	120946879	120946879	-	5	1253,341834	0	1738,3602	0	0	4
chrX	120951740	120951740	-	5	1104,23865	0	1438,601686	0	0	4
chrX	47629930	47629930	-	5	2024,446447	0	2782,155391	0,494082999	0	4
chrX	16946657	16946657	+	5	2164,898552	0	3351,699506	0,12352075	0,198600969	4
chrX	23334848	23334848	+	5	1547,921723	0	4181,862658	0,370562249	0,595802907	4
chrX	106918359	106918359	+	5	1798,923726	0	3300,667413	0,2470415	0,198600969	4
chrX	147213591	147213591	-	5	1675,429592	0	2398,251715	0,370562249	0	4
chrX	51710511	51710511	+	5	1463,822367	0	2109,261402	0,12352075	0	4
chrX	51682831	51682831	-	5	1492,7306	0	3048,031308	0,2470415	0,198600969	4
chrX	153673288	153673288	-	5	1666,444805	0	3652,299783	0	0,595802907	4
chrX	10567603	10567603	-	5	1749,55028	0	2633,99185	0,494082999	0	4
chrX	153321767	153321767	-	5	1750,150105	0	3168,642521	0,12352075	0,198600969	4
chrX	78659328	78659328	-	5	1947,919331	0	3276,976681	0,494082999	0,198600969	4
chrX	135785475	135785475	-	5	1574,541343	0	3098,086575	0,2470415	0,198600969	4
chrX	135802749	135802749	-	5	1496,850498	0	2848,167004	0	0,198600969	4
chrX	49058965	49058965	+	5	2645,222849	0	4046,994374	0,12352075	0,198600969	4
chrX	134169766	134169766	-	5	2229,860231	0	4606,845121	0,370562249	0,595802907	4
chrX	134237212	134237212	+	5	2076,84706	0	2862,008995	0,2470415	0	4
chrX	104062938	104062938	-	5	1917,73482	0	2978,384213	0,12352075	0,198600969	4
chrX	103975923	103975923	+	5	2256,440076	0	3541,707695	0	0,397201938	4
chrX	120362088	120362088	+	5	1806,578572	0	3829,987568	0,370562249	0,397201938	4
chrX	48255391	48255391	+	5	1447,996128	0	2155,967029	0,2470415	0	4
chrX	26216168	26216168	+	5	1511,029516	0	2101,641825	0	0	4
chrX	102712447	102712447	+	5	1860,685065	0	2690,617028	0,370562249	0	4
chrX	103310990	103310990	-	5	2196,341162	0	3489,197718	0	0,198600969	4
chrX	153830887	153830887	-	5	1362,819423	0	2922,62265	0,12352075	0,198600969	4
chrX	48127220	48127220	+	5	1714,871548	0	3650,070157	0,2470415	0,595802907	4
[truncated: 38,443 more rows]
