# Supplementary material for: CDK12/CDK13 inhibition disrupts transcriptional elongation and replication fork progression in glioblastoma
Source: EMBO Mol Med. 2026 Mar 25;18(5):1592–624. doi: 10.1038/s44321-026-00393-w (PMC13179391; doi:10.1038/s44321-026-00393-w)
Supplement: Supplementary file 11 — Source data Fig. 4 [file 44321_2026_393_MOESM11_ESM.zip › Figure 4/4D/Fig 4D EU.xlsx]

## Sheet: Fig 4D
Object ID	Total Intensity A647 EU	Mean Intensity A647 EU	Total Intensity A405 DAPI	Mean Intensity A405 DAPI	Total Intensity A488 pSER2	Mean Intensity A488 pSER2	Circularity Factor	Elongation Factor	Well	Area	TREATMENTS	[Total Intensity A405 DAPI] / 1000000	Rand(0)	Replicates
0	695961	784.623	2078246	2343.01	232604	262.237	1.18049	2.91454	1	887	Mock	2.07825	0.548814	set 1
1	679445	814.682	2349606	2817.27	273407	327.826	1.07501	1.85277	1	834	Mock	2.34961	0.715189	set 1
2	747870	733.206	2334520	2288.75	361534	354.445	1.16737	2.7782	1	1020	Mock	2.33452	0.602763	set 1
4	676759	854.494	1866401	2356.57	167676	211.712	1.12123	2.43035	1	792	Mock	1.8664	0.423655	set 1
5	1.56664e+06	1147.73	5083773	3724.38	406123	297.526	1.22633	3.47193	1	1365	Mock	5.08377	0.645894	set 1
6	695300	633.82	2721113	2480.5	250421	228.278	1.11023	2.3348	1	1097	Mock	2.72111	0.437587	set 1
7	1.01919e+06	1129.93	2254441	2499.38	359562	398.627	1.23315	3.81057	1	902	Mock	2.25444	0.891773	set 1
8	433275	800.878	2223523	4110.02	31832	58.8392	1.03057	1.56192	1	541	Mock	2.22352	0.963663	set 1
9	508580	634.14	2021994	2521.19	264993	330.415	1.08996	2.36139	1	802	Mock	2.02199	0.383442	set 1
10	930940	824.57	2303072	2039.92	350512	310.462	1.5887	2.29458	1	1129	Mock	2.30307	0.791725	set 1
11	3427863	1387.24	5435823	2199.85	630430	255.132	1.11202	1.52169	1	2471	Mock	5.43582	0.528895	set 1
12	1140017	846.967	3694791	2745.02	447855	332.73	1.10853	2.57342	1	1346	Mock	3.69479	0.568045	set 1
13	1894015	1798.68	2850136	2706.68	445449	423.029	1.17082	2.98126	1	1053	Mock	2.85014	0.925597	set 1
14	2230218	2239.17	3460894	3474.79	303953	305.174	1.21401	3.39744	1	996	Mock	3.46089	0.0710361	set 1
15	684988	835.351	1945004	2371.96	315638	384.924	1.25462	2.45385	1	820	Mock	1.945	0.0871293	set 1
17	3705235	1969.82	6024312	3202.72	601271	319.655	1.20606	3.45232	1	1881	Mock	6.02431	0.83262	set 1
18	477513	626.657	1894840	2486.67	300776	394.719	1.19316	3.21493	1	762	Mock	1.89484	0.778157	set 1
19	2053668	1503.42	4424353	3238.91	518673	379.702	1.27452	3.70189	1	1366	Mock	4.42435	0.870012	set 1
20	1105969	1244.06	2226509	2504.51	268680	302.227	1.1377	2.64128	1	889	Mock	2.22651	0.978618	set 1
21	2193028	1879.2	5073037	4347.08	391033	335.075	1.21193	3.4877	1	1167	Mock	5.07304	0.799159	set 1
22	1575091	1263.1	3972031	3185.27	338239	271.242	1.10345	2.37034	1	1247	Mock	3.97203	0.461479	set 1
23	849298	902.548	2587630	2749.87	290307	308.509	1.12358	2.45781	1	941	Mock	2.58763	0.780529	set 1
24	815827	1090.68	2117313	2830.63	199967	267.336	1.2543	3.68318	1	748	Mock	2.11731	0.118274	set 1
26	736462	862.368	2434904	2851.18	274537	321.472	1.25776	3.98833	1	854	Mock	2.4349	0.143353	set 1
27	585630	721.219	2040166	2512.52	260875	321.275	1.33983	4.72485	1	812	Mock	2.04017	0.944669	set 1
28	1.94041e+06	1499.54	3470903	2682.31	485315	375.05	1.09709	2.34615	1	1294	Mock	3.4709	0.521848	set 1
30	2428992	1504.02	4789552	2965.67	511057	316.444	1.12296	2.16298	1	1615	Mock	4.78955	0.264556	set 1
31	253050	434.794	1478193	2539.85	146507	251.73	1.25819	3.85884	1	582	Mock	1.47819	0.774234	set 1
32	3493725	2481.34	4840834	3438.09	487075	345.934	1.05018	1.80183	1	1408	Mock	4.84083	0.45615	set 1
34	2201979	1398.97	5366018	3409.16	476303	302.607	1.18226	2.63428	1	1574	Mock	5.36602	0.0187898	set 1
36	772685	1015.35	2603739	3421.47	237307	311.836	1.09263	2.15524	1	761	Mock	2.60374	0.612096	set 1
37	731319	815.294	2595162	2893.16	291837	325.348	1.23047	3.23214	1	897	Mock	2.59516	0.616934	set 1
38	960446	1215.75	3002130	3800.16	328764	416.157	1.14163	2.19605	1	790	Mock	3.00213	0.943748	set 1
40	679403	896.31	1.96333e+06	2590.14	229452	302.707	1.25126	3.10102	1	758	Mock	1.96333	0.359508	set 1
41	947331	991.97	2213423	2317.72	321982	337.154	1.30213	4.09582	1	955	Mock	2.21342	0.437032	set 1
42	673076	730.017	2.04181e+06	2214.54	250013	271.164	1.18109	3.03347	1	922	Mock	2.04181	0.697631	set 1
43	1826349	2251.97	2143836	2643.45	240371	296.388	1.36899	4.57346	1	811	Mock	2.14384	0.0602255	set 1
44	915610	876.182	2674245	2559.09	403261	385.896	1.20915	2.97911	1	1045	Mock	2.67424	0.666767	set 1
45	640878	860.239	2128792	2857.44	221295	297.04	1.45801	5.69588	1	745	Mock	2.12879	0.670638	set 1
46	1460281	2226.04	2341048	3568.67	177392	270.415	1.20278	3.02239	1	656	Mock	2.34105	0.210383	set 1
48	2344075	2061.63	3515318	3091.75	468932	412.429	1.11887	2.43448	1	1137	Mock	3.51532	0.315428	set 1
49	459490	498.903	1819484	1975.55	260108	282.419	1.20103	2.64876	1	921	Mock	1.81948	0.363711	set 1
50	786970	861.018	2374226	2597.62	254478	278.422	1.17764	2.4107	1	914	Mock	2.37423	0.570197	set 1
51	1411978	1075.38	5247734	3996.75	512792	390.55	1.02493	1.75836	1	1313	Mock	5.24773	0.438602	set 1
52	756099	917.596	2367333	2872.98	282281	342.574	1.30973	3.50558	1	824	Mock	2.36733	0.988374	set 1
55	1190429	1510.7	2708081	3436.65	242952	308.315	1.22892	3.21258	1	788	Mock	2.70808	0.16131	set 1
56	779540	1337.12	2321849	3982.59	159763	274.036	1.16477	2.45151	1	583	Mock	2.32185	0.653108	set 1
58	744397	910.021	2760716	3374.96	235071	287.373	1.25639	3.63842	1	818	Mock	2.76072	0.466311	set 1
59	1317646	1008.92	3623058	2774.16	432730	331.34	1.2598	3.11786	1	1306	Mock	3.62306	0.244426	set 1
60	852302	1073.43	2383662	3002.09	216564	272.751	1.31256	4.27578	1	794	Mock	2.38366	0.15897	set 1
61	1309106	949.315	3184586	2309.34	440505	319.438	1.37634	4.34885	1	1379	Mock	3.18459	0.110375	set 1
62	3141066	1575.26	6052686	3035.45	779239	390.792	1.17124	2.14105	1	1994	Mock	6.05269	0.65633	set 1
63	1153383	1505.72	2651618	3461.64	186975	244.093	1.04769	1.76042	1	766	Mock	2.65162	0.138183	set 1
64	988638	1288.97	1.84118e+06	2400.49	449689	586.296	1.23268	1.83274	1	767	Mock	1.84118	0.196582	set 1
65	688674	1110.76	1926439	3107.16	254471	410.437	1.12451	2.16797	1	620	Mock	1.92644	0.368725	set 1
67	1.75646e+06	1028.97	4260492	2495.89	540548	316.666	1.14675	2.61392	1	1707	Mock	4.26049	0.0971013	set 1
68	1280444	1230.01	3288227	3158.72	408241	392.162	1.25328	2.20236	1	1041	Mock	3.28823	0.837945	set 1
69	1731855	1183.77	4407095	3012.37	555646	379.799	1.31947	2.01513	1	1463	Mock	4.40709	0.0960984	set 1
70	636823	1192.55	1948614	3649.09	203880	381.798	1.11078	2.35701	1	534	Mock	1.94861	0.976459	set 1
71	490263	536.98	2595577	2842.91	247912	271.536	1.20896	3.22646	1	913	Mock	2.59558	0.468651	set 1
72	1871404	1441.76	2784389	2145.14	527817	406.639	1.18839	1.60742	1	1298	Mock	2.78439	0.976761	set 1
73	1011899	1165.78	2628019	3027.67	342301	394.356	1.16496	2.62555	1	868	Mock	2.62802	0.604846	set 1
74	574319	651.155	2704001	3065.76	311755	353.464	1.09564	1.86813	1	882	Mock	2.704	0.739264	set 1
75	2453275	1500.47	5938753	3632.26	611627	374.084	1.10333	2.43235	1	1635	Mock	5.93875	0.0391878	set 1
76	672804	1152.06	2655617	4547.29	259135	443.724	1.0386	1.52721	1	584	Mock	2.65562	0.282807	set 1
77	626971	571.012	1929242	1757.05	358553	326.551	1.25868	2.70279	1	1098	Mock	1.92924	0.120197	set 1
78	1678399	1538.4	2544215	2332	448162	410.781	1.11684	2.42077	1	1091	Mock	2.54421	0.29614	set 1
79	1114588	1331.65	3357678	4011.56	310275	370.699	1.13583	2.42112	1	837	Mock	3.35768	0.118728	set 1
80	993847	958.387	2509684	2420.14	354371	341.727	1.25327	3.43575	1	1037	Mock	2.50968	0.317983	set 1
81	2031113	1315.49	5664459	3668.69	449706	291.26	1.16549	2.69841	1	1544	Mock	5.66446	0.414263	set 1
82	1040332	887.655	2695731	2300.11	364178	310.732	1.1769	2.97329	1	1172	Mock	2.69573	0.0641475	set 1
84	847326	963.966	3000032	3413.01	271344	308.696	1.15781	2.78842	1	879	Mock	3.00003	0.566601	set 1
85	1083260	1157.33	2713775	2899.33	342000	365.385	1.2643	3.45287	1	936	Mock	2.71378	0.265389	set 1
86	929720	833.83	3064346	2748.29	343634	308.192	1.33049	4.09691	1	1115	Mock	3.06435	0.523248	set 1
87	749585	1097.49	2678615	3921.84	243536	356.568	1.14727	2.9058	1	683	Mock	2.67862	0.0939405	set 1
88	1476636	1088.16	5407067	3984.57	520139	383.301	1.03055	1.53965	1	1357	Mock	5.40707	0.575946	set 1
89	2217775	893.184	6405041	2579.56	908164	365.753	1.16513	1.9319	1	2483	Mock	6.40504	0.929296	set 1
90	1077500	1041.06	2832038	2736.27	377718	364.945	1.03262	1.58037	1	1035	Mock	2.83204	0.318569	set 1
92	891904	1102.48	2823279	3489.84	259223	320.424	1.13919	2.07576	1	809	Mock	2.82328	0.131798	set 1
93	677168	820.81	2216690	2686.9	322589	391.017	1.23619	3.35261	1	825	Mock	2.21669	0.716327	set 1
95	565090	923.35	1853761	3029.02	202522	330.918	1.32957	4.41479	1	612	Mock	1.85376	0.183191	set 1
96	750804	841.708	2323478	2604.8	311552	349.274	1.17192	3.05791	1	892	Mock	2.32348	0.586513	set 1
97	634690	867.063	1.90192e+06	2598.25	217746	297.467	1.35424	4.69044	1	732	Mock	1.90192	0.0201075	set 1
98	1376297	957.091	3113185	2164.94	581689	404.513	1.13717	2.43522	1	1438	Mock	3.11319	0.82894	set 1
99	833048	791.119	2333768	2216.3	446856	424.365	1.1523	1.8483	1	1053	Mock	2.33377	0.00469548	set 1
100	756101	700.094	2680968	2482.38	323587	299.618	1.16676	2.27648	1	1080	Mock	2.68097	0.677817	set 1
101	3590302	2116.92	4682062	2760.65	672468	396.502	1.47166	5.31707	1	1696	Mock	4.68206	0.270008	set 1
102	806687	771.949	2649030	2534.96	330736	316.494	1.16532	3.173	1	1045	Mock	2.64903	0.735194	set 1
103	654951	640.226	2536991	2479.95	353478	345.531	1.06838	2.0489	1	1023	Mock	2.53699	0.962189	set 1
104	970589	1242.75	2675626	3425.9	317197	406.142	1.1096	2.44347	1	781	Mock	2.67563	0.248753	set 1
105	713525	877.645	2205555	2712.86	243374	299.353	1.16574	3.08485	1	813	Mock	2.20555	0.576157	set 1
106	830920	867.349	2315043	2416.54	261826	273.305	1.18862	2.64078	1	958	Mock	2.31504	0.592042	set 1
107	687040	772.823	2495060	2806.59	300735	338.285	1.14182	2.77691	1	889	Mock	2.49506	0.572252	set 1
108	368781	515.778	2675114	3741.42	274466	383.869	1.24073	3.76934	1	715	Mock	2.67511	0.223082	set 1
109	1330914	667.125	5888733	2951.75	757831	379.865	1.16067	1.83341	1	1995	Mock	5.88873	0.952749	set 1
110	659938	745.693	2573861	2908.32	307614	347.586	1.05503	1.79798	1	885	Mock	2.57386	0.447125	set 1
111	2.60345e+06	2076.11	4781989	3813.39	489732	390.536	1.15879	2.71595	1	1254	Mock	4.78199	0.846409	set 1
112	583060	822.37	2941874	4149.33	270893	382.078	1.05447	1.82725	1	709	Mock	2.94187	0.699479	set 1
114	729860	663.509	2654148	2412.86	394163	358.33	1.09614	2.42077	1	1100	Mock	2.65415	0.813798	set 1
115	657293	730.326	2785154	3094.62	250963	278.848	1.25182	3.74037	1	900	Mock	2.78515	0.396506	set 1
116	732341	821.932	1800511	2020.78	260785	292.688	1.54309	4.88523	1	891	Mock	1.80051	0.881103	set 1
117	743142	748.381	2411422	2428.42	328839	331.157	1.1362	2.70758	1	993	Mock	2.41142	0.581273	set 1
118	1104351	1332.15	2516351	3035.41	404654	488.123	1.28824	4.01559	1	829	Mock	2.51635	0.881735	set 1
119	2024072	1449.91	5065182	3628.35	476172	341.097	1.14168	2.91341	1	1396	Mock	5.06518	0.692532	set 1
120	799371	757.698	2454911	2326.93	296590	281.128	1.34765	3.84456	1	1055	Mock	2.45491	0.725254	set 1
122	1729189	1673.95	3488491	3377.05	494691	478.888	1.24507	3.61364	1	1033	Mock	3.48849	0.956084	set 1
123	1799623	1311.68	4593424	3347.98	383396	279.443	1.16892	3.10507	1	1372	Mock	4.59342	0.64399	set 1
124	1443147	1630.67	2655658	3000.74	318396	359.769	1.28649	3.65733	1	885	Mock	2.65566	0.423855	set 1
125	466827	516.402	1804626	1996.27	257931	285.322	1.28977	3.87656	1	904	Mock	1.80463	0.606393	set 1
126	578666	547.979	2594210	2456.64	306624	290.364	1.04734	1.80319	1	1056	Mock	2.59421	0.0191932	set 1
127	465661	564.438	1.71905e+06	2083.7	260259	315.465	1.14998	2.58879	1	825	Mock	1.71905	0.301575	set 1
129	965825	821.979	2456348	2090.51	322476	274.448	1.12733	1.8	1	1175	Mock	2.45635	0.290078	set 1
130	506021	658.025	2797699	3638.1	265287	344.977	1.15509	2.65593	1	769	Mock	2.7977	0.618015	set 1
132	762088	704.333	2597974	2401.09	304143	281.093	1.08127	2.27066	1	1082	Mock	2.59797	0.135474	set 1
134	964899	912.866	3046610	2882.32	457051	432.404	1.24886	3.35929	1	1057	Mock	3.04661	0.569965	set 1
135	668537	737.086	2657005	2929.44	359028	395.841	1.21311	3.50542	1	907	Mock	2.657	0.590873	set 1
136	1056180	1502.39	2551705	3629.74	263403	374.684	1.19812	3.56197	1	703	Mock	2.55171	0.574325	set 1
137	539146	704.766	2718277	3553.3	242588	317.108	1.22761	3.62159	1	765	Mock	2.71828	0.653201	set 1
139	837256	540.863	3519907	2273.84	477964	308.762	1.3145	2.31085	1	1548	Mock	3.51991	0.431418	set 1
140	2588229	3469.48	3.5428e+06	4749.06	315879	423.43	1.15774	2.33376	1	746	Mock	3.5428	0.896547	set 1
142	3114763	2826.46	4465638	4052.3	428294	388.652	1.19032	3.07156	1	1102	Mock	4.46564	0.435865	set 1
143	633566	816.451	2687147	3462.82	234528	302.227	1.18069	3.05656	1	776	Mock	2.68715	0.891923	set 1
144	1010488	803.889	3139755	2497.82	289273	230.13	1.40339	2.56557	1	1257	Mock	3.13976	0.806194	set 1
145	1605100	1354.51	3035497	2561.6	475909	401.611	1.24614	3.81032	1	1185	Mock	3.0355	0.703889	set 1
146	582017	609.442	2667406	2793.1	320308	335.401	1.08586	2.22547	1	955	Mock	2.66741	0.100227	set 1
147	942864	1518.3	2638336	4248.53	331310	533.51	1.13893	2.5641	1	621	Mock	2.63834	0.919483	set 1
148	798059	696.387	2319965	2024.4	419676	366.209	1.15594	1.83054	1	1146	Mock	2.31996	0.714241	set 1
149	1585736	1127.03	3392568	2411.21	527668	375.031	1.07256	2.10092	1	1407	Mock	3.39257	0.998847	set 1
150	532516	599.006	2631179	2959.71	284913	320.487	1.08096	2.01213	1	889	Mock	2.63118	0.149448	set 1
151	377435	411.149	2033494	2215.14	290617	316.576	1.37688	3.57567	1	918	Mock	2.03349	0.868126	set 1
152	533844	674.045	2536923	3203.19	259316	327.419	1.5051	5.79331	1	792	Mock	2.53692	0.162493	set 1
153	615473	609.379	2447563	2423.33	407474	403.44	1.148	1.8013	1	1010	Mock	2.44756	0.61556	set 1
154	3.98514e+06	2687.22	6453334	4351.54	1146599	773.162	1.73844	3.35052	1	1483	Mock	6.45333	0.12382	set 1
155	601381	811.58	2558777	3453.14	179475	242.206	1.08167	2.10456	1	741	Mock	2.55878	0.848008	set 1
156	775660	707.719	2526725	2305.41	393259	358.813	1.29454	4.33453	1	1096	Mock	2.52672	0.807319	set 1
157	1516363	1769.38	3038482	3545.49	300458	350.593	1.2327	3.65207	1	857	Mock	3.03848	0.569101	set 1
158	921054	779.893	3005309	2544.72	385851	326.715	1.35209	3.13985	1	1181	Mock	3.00531	0.407183	set 1
159	3186662	2271.32	4245367	3025.92	464375	330.987	1.19941	3.55028	1	1403	Mock	4.24537	0.069167	set 1
160	587502	663.095	2407836	2717.65	303258	342.278	1.34229	4.60802	1	886	Mock	2.40784	0.697429	set 1
161	641816	734.343	2736792	3131.34	262784	300.668	1.09209	2.12514	1	874	Mock	2.73679	0.453543	set 1
162	721212	796.919	2660933	2940.26	241038	266.34	1.12702	2.65752	1	905	Mock	2.66093	0.722056	set 1
163	826547	878.371	2797037	2972.41	368551	391.659	1.13487	2.60491	1	941	Mock	2.79704	0.866382	set 1
164	692962	1091.28	2825603	4449.77	193452	304.649	1.07215	2.15748	1	635	Mock	2.8256	0.975522	set 1
165	800260	868.903	2647535	2874.63	306374	332.654	1.12698	2.53185	1	921	Mock	2.64753	0.855803	set 1
167	1480014	1031.37	5717764	3984.5	496052	345.681	1.09014	2.41029	1	1435	Mock	5.71776	0.359978	set 1
168	788445	899.025	2647627	3018.96	287039	327.296	1.19367	3.37003	1	877	Mock	2.64763	0.729991	set 1
169	1100095	882.193	3485023	2794.73	454018	364.088	1.09189	1.91274	1	1247	Mock	3.48502	0.17163	set 1
171	731538	815.538	2720185	3032.54	285902	318.731	1.09512	2.46674	1	897	Mock	2.72018	0.054338	set 1
172	3023692	2054.14	4856127	3299	654772	444.818	1.10212	2.10637	1	1472	Mock	4.85613	0.199997	set 1
173	5680740	3856.58	6181976	4196.86	488053	331.333	1.13515	2.53373	1	1473	Mock	6.18198	0.0185218	set 1
174	864077	1034.82	2586225	3097.28	198360	237.557	1.42108	4.79513	1	835	Mock	2.58623	0.793698	set 1
176	2851713	1283.98	6232468	2806.15	828924	373.221	1.1365	2.10275	1	2221	Mock	6.23247	0.345352	set 1
178	909347	1201.25	2669031	3525.8	291517	385.095	1.21652	3.27167	1	757	Mock	2.66903	0.704414	set 1
179	823896	967.014	2677709	3142.85	258749	303.696	1.1673	2.68397	1	852	Mock	2.67771	0.0318389	set 1
181	557225	556.113	2623834	2618.6	380253	379.494	1.09854	2.50696	1	1002	Mock	2.62383	0.621478	set 1
182	768694	926.137	2623511	3160.86	275281	331.664	1.21873	3.39181	1	830	Mock	2.62351	0.577229	set 1
184	2911022	2793.69	4169704	4001.64	554923	532.556	1.18398	3.29278	1	1042	Mock	4.1697	0.934214	set 1
185	502446	535.657	2648282	2823.33	250755	267.329	1.12858	1.66598	1	938	Mock	2.64828	0.613966	set 1
186	551797	579.01	2773452	2910.23	348270	365.446	1.06265	1.69095	1	953	Mock	2.77345	0.535633	set 1
187	1.56036e+06	1082.08	5935631	4116.25	480732	333.379	1.06152	1.64501	1	1442	Mock	5.93563	0.58991	set 1
188	661906	712.493	2621598	2821.96	253309	272.668	1.06545	1.98633	1	929	Mock	2.6216	0.730122	set 1
189	2715472	1983.54	6035261	4408.52	555570	405.822	1.03953	1.57163	1	1369	Mock	6.03526	0.311945	set 1
190	1749937	734.034	6235559	2615.59	880501	369.338	1.26211	1.88358	1	2384	Mock	6.23556	0.398221	set 1
191	1209496	921.872	4371892	3332.23	423324	322.655	1.15228	2.45092	1	1312	Mock	4.37189	0.209844	set 1
192	2498034	1140.13	6201599	2830.49	904940	413.026	1.10641	2.27213	1	2191	Mock	6.2016	0.186193	set 1
193	683055	1165.62	1522563	2598.23	282828	482.642	1.04457	1.57313	1	586	Mock	1.52256	0.944372	set 1
194	2322008	1635.22	5.89627e+06	4152.3	637923	449.242	1.12812	2.58299	1	1420	Mock	5.89627	0.739551	set 1
198	2178357	1982.13	3.20668e+06	2917.81	518509	471.801	1.14991	2.95255	1	1099	Mock	3.20668	0.0580292	set 1
199	1998842	1419.63	4688883	3330.17	644820	457.969	1.20956	3.277	1	1408	Mock	4.68888	0.434417	set 1
200	816532	776.91	2663830	2534.57	390175	371.242	1.3106	4.30439	1	1051	Mock	2.66383	0.311796	set 1
201	536634	1054.29	1817584	3570.89	179449	352.552	1.09618	1.99234	1	509	Mock	1.81758	0.696343	set 1
203	3178331	3410.23	3685152	3954.03	306789	329.173	1.11211	2.59023	1	932	Mock	3.68515	0.179604	set 1
204	1052950	731.215	5809361	4034.28	646780	449.153	1.18555	3.18369	1	1440	Mock	5.80936	0.0246787	set 1
205	642177	541.922	3084310	2602.79	472645	398.857	1.22015	2.43438	1	1185	Mock	3.08431	0.0672496	set 1
206	1.71971e+06	1275.75	5631364	4177.57	533503	395.774	1.2199	2.46302	1	1348	Mock	5.63136	0.679393	set 1
207	967508	1082.22	2829095	3164.54	357787	400.209	1.0672	1.89392	1	894	Mock	2.8291	0.453697	set 1
208	464570	491.608	2302117	2436.1	391950	414.762	1.16134	2.95417	1	945	Mock	2.30212	0.536579	set 1
209	825090	1370.58	2.51612e+06	4179.59	303427	504.032	1.05714	1.94426	1	602	Mock	2.51612	0.896671	set 1
210	538656	575.487	2702915	2887.73	248338	265.318	1.36026	4.04651	1	936	Mock	2.70291	0.990339	set 1
211	1448410	1086.58	5.76495e+06	4324.79	535536	401.752	1.05056	2.00899	1	1333	Mock	5.76495	0.216897	set 1
212	996990	1175.7	2805481	3308.35	345409	407.322	1.14257	2.63097	1	848	Mock	2.80548	0.663078	set 1
213	814822	869.607	2478592	2645.24	364797	389.324	1.0398	1.72689	1	937	Mock	2.47859	0.263322	set 1
214	806751	835.146	2835735	2935.54	291607	301.871	1.18421	3.08081	1	966	Mock	2.83574	0.020651	set 1
215	1658169	1495.19	5060462	4563.09	492783	444.349	1.04214	1.83738	1	1109	Mock	5.06046	0.758379	set 1
216	1758174	1900.73	2499151	2701.78	329598	356.322	1.10749	1.78728	1	925	Mock	2.49915	0.320017	set 1
217	852889	989.43	2808046	3257.59	313701	363.922	1.14883	1.95254	1	862	Mock	2.80805	0.383464	set 1
218	1532223	1452.34	4022589	3812.88	481534	456.43	1.18705	2.02962	1	1055	Mock	4.02259	0.588317	set 1
219	1263455	801.176	5656847	3587.09	731371	463.774	1.23512	1.86826	1	1577	Mock	5.65685	0.831048	set 1
220	1640300	988.133	5326733	3208.88	582142	350.688	1.12553	1.65442	1	1660	Mock	5.32673	0.628982	set 1
221	1004990	1367.33	3054024	4155.13	283337	385.493	1.08265	1.9973	1	735	Mock	3.05402	0.872651	set 1
222	733293	725.315	2547299	2519.58	365287	361.313	1.10229	2.61433	1	1011	Mock	2.5473	0.273542	set 1
223	795065	888.341	3215557	3592.8	331787	370.712	1.07768	1.78322	1	895	Mock	3.21556	0.798047	set 1
224	719401	724.472	2590300	2608.56	361543	364.092	1.12627	2.39442	1	993	Mock	2.5903	0.185636	set 1
225	3404212	2210.53	5017730	3258.27	504858	327.83	1.08174	2.07039	1	1540	Mock	5.01773	0.952792	set 1
228	2478573	2157.16	4826995	4201.04	578310	503.316	1.16825	2.50489	1	1149	Mock	4.827	0.947371	set 1
229	1421634	1286.55	3190412	2887.25	437123	395.586	1.26564	3.79803	1	1105	Mock	3.19041	0.730856	set 1
231	650656	1070.16	2353162	3870.33	200811	330.281	1.12155	2.18125	1	608	Mock	2.35316	0.213312	set 1
232	1492276	1429.38	3268581	3130.82	369562	353.987	1.32796	4.52865	1	1044	Mock	3.26858	0.518201	set 1
234	696916	814.154	2501533	2922.35	221407	258.653	1.2341	3.49254	1	856	Mock	2.50153	0.20747	set 1
235	515611	565.363	2743304	3008.01	362086	397.024	1.09987	2.09358	1	912	Mock	2.7433	0.424685	set 1
236	1800587	1061.04	5097623	3003.9	757211	446.206	1.408	2.01068	1	1697	Mock	5.09762	0.37417	set 1
237	681154	1043.11	2.90531e+06	4449.17	184639	282.755	1.05918	1.86301	1	653	Mock	2.90531	0.463575	set 1
238	1906361	1659.15	3383387	2944.64	425461	370.288	1.14955	2.49198	1	1149	Mock	3.38339	0.277629	set 1
239	737899	728.429	2716313	2681.45	372585	367.804	1.04888	1.93333	1	1013	Mock	2.71631	0.586784	set 1
240	623833	551.576	2638742	2333.11	399057	352.836	1.06652	1.77902	1	1131	Mock	2.63874	0.863856	set 1
241	1729634	1478.32	5.41696e+06	4629.88	534908	457.186	1.21692	3.47399	1	1170	Mock	5.41696	0.117532	set 1
242	1059816	1017.1	2601767	2496.9	394176	378.288	1.09529	2.28004	1	1042	Mock	2.60177	0.517379	set 1
243	526139	611.079	2455800	2852.26	275437	319.904	1.12393	2.65455	1	861	Mock	2.4558	0.132068	set 1
244	1454075	1085.94	5610451	4190.03	443015	330.855	1.3419	3.67904	1	1339	Mock	5.61045	0.71686	set 1
245	735698	718.455	2530119	2470.82	344031	335.968	1.1697	2.53874	1	1024	Mock	2.53012	0.39606	set 1
246	915870	850.39	2672602	2481.52	383949	356.499	1.19178	2.66869	1	1077	Mock	2.6726	0.565421	set 1
247	1450222	930.823	5691559	3653.12	575607	369.453	1.06694	2.11723	1	1558	Mock	5.69156	0.18328	set 1
248	792629	1097.82	1871769	2592.48	301091	417.024	1.10556	2.31378	1	722	Mock	1.87177	0.144848	set 1
249	833309	707.994	2459290	2089.46	406288	345.189	1.23787	2.51735	1	1177	Mock	2.45929	0.488056	set 1
250	1445634	1313.02	3332007	3026.35	449674	408.423	1.26907	3.01058	1	1101	Mock	3.33201	0.355613	set 1
251	2843073	1890.34	6357359	4226.97	693117	460.849	1.15281	2.41812	1	1504	Mock	6.35736	0.940432	set 1
252	704915	1076.21	2397053	3659.62	279702	427.026	1.04107	1.53765	1	655	Mock	2.39705	0.765325	set 1
253	460273	568.941	2319529	2867.16	251504	310.883	1.30215	4.37683	1	809	Mock	2.31953	0.748664	set 1
254	1060294	1084.15	3024974	3093.02	305440	312.311	1.0758	2.15609	1	978	Mock	3.02497	0.90372	set 1
256	1270113	1851.48	2.96445e+06	4321.35	271337	395.535	1.03006	1.59424	1	686	Mock	2.96445	0.552192	set 1
257	1.94458e+06	1082.73	6419017	3574.06	798306	444.491	1.15193	2.0602	1	1796	Mock	6.41902	0.584476	set 1
258	1324839	1293.79	3116238	3043.2	460958	450.154	1.24306	2.16491	1	1024	Mock	3.11624	0.961936	set 1
259	738635	825.291	2554688	2854.4	172872	193.153	1.25704	3.35917	1	895	Mock	2.55469	0.292148	set 1
260	669962	873.484	2801557	3652.62	321409	419.047	1.07069	1.97028	1	767	Mock	2.80156	0.240829	set 1
262	1518973	1165.75	3858922	2961.57	588976	452.015	1.10612	1.67036	1	1303	Mock	3.85892	0.0164296	set 1
263	965357	1193.27	2760585	3412.34	311458	384.991	1.16457	2.72328	1	809	Mock	2.76058	0.929529	set 1
264	2570504	2457.46	3467646	3315.15	423004	404.402	1.14232	2.7981	1	1046	Mock	3.46765	0.669917	set 1
265	2857058	3228.31	3615840	4085.69	541863	612.275	1.15554	2.99102	1	885	Mock	3.61584	0.785153	set 1
266	1073069	832.482	3133852	2431.23	415955	322.696	1.19836	2.97004	1	1289	Mock	3.13385	0.28173	set 1
267	2.83858e+06	2112.04	6067453	4514.47	501497	373.138	1.19056	3.08333	1	1344	Mock	6.06745	0.58641	set 1
268	635468	774.961	2478621	3022.71	263942	321.88	1.17577	2.586	1	820	Mock	2.47862	0.0639553	set 1
269	1819787	913.548	5828980	2926.19	526993	264.555	1.12062	2.82626	1	1992	Mock	5.82898	0.485628	set 1
271	2.05881e+06	1863.18	3195774	2892.1	471485	426.683	1.15422	2.84996	1	1105	Mock	3.19577	0.876505	set 1
272	1601388	1175.76	5389137	3956.78	719834	528.512	1.29612	4.4621	1	1362	Mock	5.38914	0.338159	set 1
273	1653548	1685.57	3935161	4011.38	421352	429.513	1.21926	3.27528	1	981	Mock	3.93516	0.96157	set 1
274	1272553	1145.41	2632001	2369.04	492271	443.088	1.06778	1.83522	1	1111	Mock	2.632	0.231702	set 1
275	1897219	1994.97	3610843	3796.89	382503	402.211	1.06883	2.1182	1	951	Mock	3.61084	0.949319	set 1
276	1127130	811.469	5245950	3776.78	480179	345.701	1.14855	2.17492	1	1389	Mock	5.24595	0.941378	set 1
277	2293519	1537.21	4763324	3192.58	620292	415.745	1.10353	2.10469	1	1492	Mock	4.76332	0.799203	set 1
278	1961623	1454.13	3650260	2705.9	534536	396.246	1.07638	2.25239	1	1349	Mock	3.65026	0.630448	set 1
280	463370	517.732	2458452	2746.87	316493	353.623	1.32218	3.89241	1	895	Mock	2.45845	0.29302	set 1
281	887693	929.521	2218659	2323.2	310095	324.707	1.19614	2.58537	1	955	Mock	2.21866	0.848944	set 1
282	1485567	1553.94	4575865	4786.47	462905	484.21	1.07347	1.50766	1	956	Mock	4.57587	0.617877	set 1
283	1099910	877.121	2826561	2254.04	503377	401.417	1.2435	3.29851	1	1254	Mock	2.82656	0.0132369	set 1
284	1651857	812.122	5901815	2901.58	855336	420.519	1.22992	2.63792	1	2034	Mock	5.90182	0.347234	set 1
285	1663547	1094.44	5929807	3901.19	625757	411.682	1.16163	2.11084	1	1520	Mock	5.92981	0.148141	set 1
286	1827359	1099.49	4924941	2963.26	677181	407.449	1.28724	2.34401	1	1662	Mock	4.92494	0.981829	set 1
287	789720	1012.46	2621539	3360.95	304165	389.955	1.06426	2.21767	1	780	Mock	2.62154	0.47837	set 1
288	775045	1027.91	2627260	3484.43	326970	433.647	1.27966	3.71943	1	754	Mock	2.62726	0.497391	set 1
289	470122	478.739	1911640	1946.68	308034	313.68	1.36639	2.35017	1	982	Mock	1.91164	0.639473	set 1
290	526609	720.395	2524156	3453.02	323846	443.018	1.0552	1.87636	1	731	Mock	2.52416	0.368585	set 1
291	1647265	1287.93	4220800	3300.08	534788	418.13	1.12535	2.2392	1	1279	Mock	4.2208	0.1369	set 1
292	1590849	1053.54	5783881	3830.38	684390	453.238	1.2232	3.7314	1	1510	Mock	5.78388	0.822118	set 1
293	1384321	1120.91	4087749	3309.92	418305	338.709	1.22068	3.20415	1	1235	Mock	4.08775	0.189848	set 1
294	2305682	1564.23	3752559	2545.83	609188	413.289	1.05864	2.03156	1	1474	Mock	3.75256	0.511319	set 1
295	463457	574.296	2503189	3101.85	302262	374.55	1.19574	3.17132	1	807	Mock	2.50319	0.224317	set 1
296	669256	719.63	2591239	2786.28	366454	394.037	1.30725	4.17535	1	930	Mock	2.59124	0.0978445	set 1
297	407159	391.123	2405707	2310.96	324234	311.464	1.17948	3.13007	1	1041	Mock	2.40571	0.862192	set 1
298	704659	598.691	2454727	2085.58	287490	244.257	1.18391	2.47974	1	1177	Mock	2.45473	0.972919	set 1
299	636398	685.036	3023293	3254.35	348060	374.661	1.18292	2.76986	1	929	Mock	3.02329	0.960835	set 1
300	375958	477.71	2152261	2734.77	209284	265.926	1.25448	3.84975	1	787	Mock	2.15226	0.906555	set 1
301	423513	567.712	2279278	3055.33	225875	302.781	1.28435	3.97483	1	746	Mock	2.27928	0.774047	set 1
302	3194858	1699.39	5679907	3021.23	631449	335.877	1.05106	1.8628	1	1880	Mock	5.67991	0.333145	set 1
303	1176435	1117.22	2653538	2519.98	507859	482.297	1.20157	3.27944	1	1053	Mock	2.65354	0.0811014	set 1
304	1125905	1964.93	2626837	4584.36	265331	463.056	1.03471	1.70415	1	573	Mock	2.62684	0.407241	set 1
305	629695	629.695	2459831	2459.83	365671	365.671	1.24178	2.91043	1	1000	Mock	2.45983	0.232234	set 1
306	435734	616.314	2072531	2931.44	75206	106.373	1.20079	3.20139	1	707	Mock	2.07253	0.132488	set 1
308	1667082	1481.85	3714334	3301.63	531659	472.586	1.16939	3.0168	1	1125	Mock	3.71433	0.725594	set 1
309	588481	852.871	2668634	3867.59	275653	399.497	1.15554	2.8816	1	690	Mock	2.66863	0.0114275	set 1
310	1485251	1224.44	3011837	2482.97	519494	428.272	1.08076	2.14484	1	1213	Mock	3.01184	0.770581	set 1
311	653756	599.776	2588631	2374.89	446813	409.92	1.16964	2.62976	1	1090	Mock	2.58863	0.146947	set 1
312	1926501	1675.22	3.32631e+06	2892.44	354935	308.639	1.03051	1.81331	1	1150	Mock	3.32631	0.0795221	set 1
313	2711192	2168.95	5278135	4222.51	459175	367.34	1.08985	2.28016	1	1250	Mock	5.27813	0.089603	set 1
314	634725	621.67	2486848	2435.7	384669	376.757	1.20844	3.23412	1	1021	Mock	2.48685	0.672048	set 1
315	1533790	1004.45	4944979	3238.36	532148	348.492	1.11805	2.61036	1	1527	Mock	4.94498	0.245367	set 1
316	516827	532.811	2443490	2519.06	299328	308.586	1.15969	2.93293	1	970	Mock	2.44349	0.420539	set 1
317	920404	978.113	2636031	2801.31	325890	346.323	1.13323	2.88946	1	941	Mock	2.63603	0.557369	set 1
318	1231226	789.754	5083017	3260.43	492211	315.722	1.02154	1.71054	1	1559	Mock	5.08302	0.860551	set 1
319	1357021	1579.77	2588921	3013.88	422453	491.796	1.15832	2.88391	1	859	Mock	2.58892	0.727044	set 1
320	2306249	1365.45	6410639	3795.52	630947	373.562	1.16563	2.45756	1	1689	Mock	6.41064	0.270328	set 1
321	655356	639.372	3330034	3248.81	293110	285.961	1.4002	5.04257	1	1025	Mock	3.33003	0.131483	set 1
322	1306386	1117.52	3225943	2759.57	442010	378.11	1.19149	2.7494	1	1169	Mock	3.22594	0.0553743	set 1
323	731962	920.707	2575156	3239.19	313076	393.806	1.15802	2.99749	1	795	Mock	2.57516	0.301599	set 1
324	1371572	1271.15	5.34978e+06	4958.1	430246	398.745	1.05281	1.90194	1	1079	Mock	5.34978	0.262118	set 1
325	1806496	1163.98	5454053	3514.21	522954	336.955	1.13459	2.88597	1	1552	Mock	5.45405	0.456141	set 1
326	1554804	925.479	5195297	3092.44	643235	382.878	1.1444	2.59443	1	1680	Mock	5.1953	0.683281	set 1
327	1053795	755.409	3.20324e+06	2296.23	482118	345.604	1.13925	2.65867	1	1395	Mock	3.20324	0.695625	set 1
329	881994	775.039	3362423	2954.68	224613	197.375	1.11983	1.63757	1	1138	Mock	3.36242	0.379927	set 1
330	2057180	1127.22	5276862	2891.43	682967	374.228	1.07057	2.08902	1	1825	Mock	5.27686	0.181151	set 1
331	949306	565.737	5449240	3247.46	578232	344.596	1.05163	1.87915	1	1678	Mock	5.44924	0.788546	set 1
332	1060453	1233.08	2394991	2784.87	270585	314.634	1.0542	1.71609	1	860	Mock	2.39499	0.0568481	set 1
333	965486	660.387	4241476	2901.15	418035	285.934	1.37191	2.02401	1	1462	Mock	4.24148	0.696997	set 1
334	1048150	979.579	5896327	5510.59	757662	708.095	1.03637	1.69844	1	1070	Mock	5.89633	0.778695	set 1
335	3.93803e+06	3024.6	4640607	3564.21	497715	382.27	1.04769	1.64061	1	1302	Mock	4.64061	0.777408	set 1
337	892990	1039.57	2684160	3124.75	388784	452.601	1.10219	2.40023	1	859	Mock	2.68416	0.373813	set 1
338	1859212	2029.71	2310528	2522.41	361076	394.188	1.05904	1.7149	1	916	Mock	2.31053	0.5876	set 1
339	515799	937.816	1906611	3466.57	126595	230.173	1.08689	1.96071	1	550	Mock	1.90661	0.272822	set 1
340	2034711	1379.47	5326584	3611.24	487473	330.49	1.15856	2.09434	1	1475	Mock	5.32658	0.370853	set 1
342	1326910	794.557	5346666	3201.6	525258	314.526	1.05631	1.86784	1	1670	Mock	5.34667	0.459856	set 1
343	532953	614.709	2627043	3030.04	368479	425.005	1.15986	2.82703	1	867	Mock	2.62704	0.0446123	set 1
344	1784530	1566.75	2840384	2493.75	343911	301.941	1.04296	1.65199	1	1139	Mock	2.84038	0.799796	set 1
345	1812369	1017.04	4702187	2638.71	421282	236.41	1.1517	2.21555	1	1782	Mock	4.70219	0.0769564	set 1
346	2517741	1269.02	6336618	3193.86	689662	347.612	1.58526	5.75694	1	1984	Mock	6.33662	0.518835	set 1
347	1545300	981.766	4611325	2929.69	614086	390.144	1.09686	1.71463	1	1574	Mock	4.61132	0.30681	set 1
348	2744914	3267.75	3.51554e+06	4185.16	413732	492.538	1.07528	1.87249	1	840	Mock	3.51554	0.577543	set 1
349	574602	777.54	2568996	3476.31	338462	458	1.16923	2.87899	1	739	Mock	2.569	0.959433	set 1
351	797623	781.217	2408712	2359.17	284308	278.46	1.21467	3.40865	1	1021	Mock	2.40871	0.0353624	set 1
352	644846	733.613	2515529	2861.81	361168	410.885	1.3286	3.84979	1	879	Mock	2.51553	0.430402	set 1
353	2259730	1177.56	4838663	2521.45	807494	420.789	1.21925	2.04447	1	1919	Mock	4.83866	0.510017	set 1
355	542056	795.971	1884757	2767.63	158243	232.369	1.21167	3.35683	1	681	Mock	1.88476	0.681393	set 1
356	1.26924e+06	1065.69	3289119	2761.64	393693	330.557	1.21658	3.08157	1	1191	Mock	3.28912	0.277596	set 1
357	548670	508.97	2511721	2329.98	299140	277.495	1.36225	3.99506	1	1078	Mock	2.51172	0.128861	set 1
358	1719680	1299.83	3402404	2571.73	473481	357.884	1.14939	2.96048	1	1323	Mock	3.4024	0.392676	set 1
361	673416	745.754	2459861	2724.1	264495	292.907	1.06947	1.59591	1	903	Mock	2.45986	0.903984	set 1
362	985726	1044.2	3152809	3339.84	327020	346.419	1.30087	3.24226	1	944	Mock	3.15281	0.543806	set 1
363	1750061	1765.95	3324047	3354.24	337407	340.471	1.10228	2.45245	1	991	Mock	3.32405	0.456911	set 1
364	620371	779.361	2312914	2905.67	202547	254.456	1.06166	2.08933	1	796	Mock	2.31291	0.882041	set 1
366	634968	792.719	2232255	2786.84	261786	326.824	1.19949	2.22338	1	801	Mock	2.23225	0.724168	set 1
367	902463	1338.97	1804027	2676.6	209143	310.301	1.12337	2.72474	1	674	Mock	1.80403	0.399025	set 1
368	589874	789.657	1460384	1955	159744	213.847	1.13713	2.60814	1	747	Mock	1.46038	0.904044	set 1
369	850568	1003.03	2450989	2890.32	281926	332.46	1.23612	2.85868	1	848	Mock	2.45099	0.690025	set 1
370	731795	1360.21	2097712	3899.09	151847	282.243	1.08822	1.84307	1	538	Mock	2.09771	0.699622	set 1
371	692982	636.932	2275189	2091.17	261952	240.765	1.15885	1.79814	1	1088	Mock	2.27519	0.32772	set 1
372	1412008	983.292	4406256	3068.42	366132	254.967	1.16325	1.61288	1	1436	Mock	4.40626	0.756779	set 1
373	1038265	827.963	5799273	4624.62	871631	695.081	1.05218	1.97297	1	1254	Mock	5.79927	0.636061	set 1
374	706781	657.471	2400362	2232.89	256395	238.507	1.16489	2.68265	1	1075	Mock	2.40036	0.24002	set 1
375	732410	809.293	2598565	2871.34	320723	354.39	1.04803	1.56441	1	905	Mock	2.59856	0.160539	set 1
376	1121059	684.825	4321560	2639.93	331771	202.67	1.22086	1.83772	1	1637	Mock	4.32156	0.796391	set 1
377	1460434	1237.66	3839604	3253.9	468382	396.934	1.16843	3.27703	1	1180	Mock	3.8396	0.959167	set 1
378	1928256	1662.29	4000128	3448.39	515094	444.047	1.15015	2.99914	1	1160	Mock	4.00013	0.458139	set 1
379	1505146	1188.9	4786915	3781.13	284517	224.737	1.0596	1.73615	1	1266	Mock	4.78691	0.590984	set 1
380	681164	990.064	1.9968e+06	2902.33	153245	222.74	1.11809	1.88661	1	688	Mock	1.9968	0.857723	set 1
381	1165794	1517.96	2113981	2752.58	396148	515.818	1.17163	2.43599	1	768	Mock	2.11398	0.457223	set 1
382	965683	765.201	3193520	2530.52	325299	257.765	1.11167	2.16178	1	1262	Mock	3.19352	0.951874	set 1
383	520660	484.786	1975523	1839.41	192645	179.372	1.13318	2.02399	1	1074	Mock	1.97552	0.575751	set 1
384	554817	708.579	2263026	2890.2	331387	423.227	1.52658	6.6962	1	783	Mock	2.26303	0.820767	set 1
385	418011	427.414	2195368	2244.75	285481	291.903	1.28615	3.68956	1	978	Mock	2.19537	0.908844	set 1
386	2517233	1710.08	5070720	3444.78	461841	313.751	1.11506	2.74864	1	1472	Mock	5.07072	0.815524	set 1
387	429654	712.527	1468138	2434.72	157097	260.526	1.25307	3.67051	1	603	Mock	1.46814	0.159414	set 1
389	550921	619.012	2284404	2566.75	317699	356.965	1.16471	2.88568	1	890	Mock	2.2844	0.398434	set 1
390	506324	697.416	2209139	3042.89	159498	219.694	1.30845	4.41689	1	726	Mock	2.20914	0.062713	set 1
391	1469346	1094.08	4774212	3554.89	457517	340.668	1.0973	2.20291	1	1343	Mock	4.77421	0.424032	set 1
393	1199731	879.568	3.90424e+06	2862.34	343431	251.782	1.12958	1.84047	1	1364	Mock	3.90424	0.849038	set 1
394	1442977	1032.17	5439014	3890.57	592224	423.622	1.10533	2.44936	1	1398	Mock	5.43901	0.0333046	set 1
395	823151	870.138	2004777	2119.21	279950	295.93	1.17118	2.66667	1	946	Mock	2.00478	0.958983	set 1
396	735611	856.357	2398933	2792.7	290403	338.071	1.33792	4.0765	1	859	Mock	2.39893	0.355369	set 1
397	606875	728.541	2902481	3484.37	374596	449.695	1.3259	3.8424	1	833	Mock	2.90248	0.356707	set 1
398	1028348	804.025	5404803	4225.8	607216	474.758	1.2459	3.63623	1	1279	Mock	5.4048	0.0163285	set 1
399	1260551	862.8	5143757	3520.71	420625	287.902	1.10894	2.29885	1	1461	Mock	5.14376	0.185232	set 1
400	357474	493.749	1663976	2298.31	99503	137.435	1.14972	2.65912	1	724	Mock	1.66398	0.40126	set 1
401	1857313	1512.47	4955883	4035.74	517720	421.596	1.12558	2.6664	1	1228	Mock	4.95588	0.929291	set 1
402	763291	1120.84	2483571	3646.95	302265	443.855	1.08586	1.71655	1	681	Mock	2.48357	0.0996149	set 1
404	1472460	1465.13	2778417	2764.59	411168	409.122	1.46892	5.94542	1	1005	Mock	2.77842	0.869489	set 1
405	1790552	1238.28	5075682	3510.15	611877	423.151	1.13907	2.89779	1	1446	Mock	5.07568	0.454162	set 1
407	1213171	1107.92	3421896	3125.02	433690	396.064	1.18088	3.13991	1	1095	Mock	3.4219	0.232744	set 1
408	1007905	992.032	2513358	2473.78	276959	272.597	1.29392	3.68165	1	1016	Mock	2.51336	0.614465	set 1
410	411414	555.215	2585277	3488.9	138700	187.179	1.24678	3.71372	1	741	Mock	2.58528	0.0156061	set 1
411	559158	709.591	2137884	2713.05	238150	302.221	1.17318	2.96139	1	788	Mock	2.13788	0.428796	set 1
412	577277	721.596	2323163	2903.95	259492	324.365	1.08972	1.83678	1	800	Mock	2.32316	0.0680741	set 1
413	1180863	942.429	3606391	2878.21	347520	277.35	1.03767	1.781	1	1253	Mock	3.60639	0.251941	set 1
414	790654	626.509	2660094	2107.84	405014	320.93	1.10491	2.16641	1	1262	Mock	2.66009	0.221161	set 1
415	260415	374.698	1469814	2114.84	173291	249.34	1.38374	4.88658	1	695	Mock	1.46981	0.253191	set 1
416	475561	577.137	2606633	3163.39	279279	338.931	1.27541	3.79034	1	824	Mock	2.60663	0.131055	set 1
417	419988	564.5	2365527	3179.47	194062	260.836	1.24757	3.33333	1	744	Mock	2.36553	0.0120362	set 1
418	427068	507.81	2435015	2895.38	218992	260.395	1.1098	2.21244	1	841	Mock	2.43501	0.115484	set 1
419	1349830	1208.44	5636665	5046.25	614726	550.337	1.02785	1.54787	1	1117	Mock	5.63666	0.61848	set 1
420	1.80241e+06	1239.62	4640347	3191.44	406049	279.263	1.07535	2.29932	1	1454	Mock	4.64035	0.974256	set 1
422	909060	1515.1	2623017	4371.69	203903	339.838	1.02138	1.47088	1	600	Mock	2.62302	0.409054	set 1
423	3266097	1432.5	5798279	2543.1	729478	319.947	1.4995	2.37875	1	2280	Mock	5.79828	0.162954	set 1
424	614624	676.899	2598981	2862.31	276897	304.953	1.07428	2.14207	1	908	Mock	2.59898	0.638762	set 1
425	1698587	1685.11	2321353	2302.93	268775	266.642	1.25881	3.42479	1	1008	Mock	2.32135	0.490305	set 1
427	316324	602.522	1470832	2801.58	198165	377.457	1.08402	2.28083	1	525	Mock	1.47083	0.0653042	set 1
428	465487	748.371	1798000	2890.68	249711	401.465	1.1099	1.89168	1	622	Mock	1.798	0.783234	set 1
429	902733	913.697	2270653	2298.23	315749	319.584	1.54006	1.91231	1	988	Mock	2.27065	0.288398	set 1
430	1485007	1199.52	5206540	4205.61	519711	419.799	1.08182	2.15563	1	1238	Mock	5.20654	0.241419	set 1
431	1.04764e+06	1110.97	2904379	3079.94	439525	466.092	1.1417	2.66071	1	943	Mock	2.90438	0.662505	set 1
432	1220663	1058.68	3004100	2605.46	409636	355.278	1.2273	3.59367	1	1153	Mock	3.0041	0.246063	set 1
433	997821	978.256	2720136	2666.8	408449	400.44	1.27023	3.80207	1	1020	Mock	2.72014	0.665859	set 1
435	682939	660.483	2808016	2715.68	393972	381.017	1.15147	1.80678	1	1034	Mock	2.80802	0.424089	set 1
436	509572	552.681	1844821	2000.89	248691	269.73	1.33912	1.71477	1	922	Mock	1.84482	0.554688	set 1
438	2928148	1945.61	5573237	3703.15	416691	276.871	1.09482	1.9264	1	1505	Mock	5.57324	0.706575	set 1
439	916152	1016.82	2427647	2694.39	355099	394.117	1.15749	2.68804	1	901	Mock	2.42765	0.414857	set 1
440	506789	595.522	2421380	2845.34	237315	278.866	1.27827	4.14186	1	851	Mock	2.42138	0.360546	set 1
441	401957	464.154	2803777	3237.62	245872	283.917	1.0762	2.16345	1	866	Mock	2.80378	0.828657	set 1
442	670709	598.313	2808039	2504.94	331251	295.496	1.15144	2.98238	1	1121	Mock	2.80804	0.924967	set 1
443	902944	885.239	2642205	2590.4	335509	328.93	1.34285	3.31143	1	1020	Mock	2.64221	0.0460073	set 1
444	582847	671.483	2131947	2456.16	305245	351.665	1.37281	4.12034	1	868	Mock	2.13195	0.232627	set 1
445	2014604	1493.41	4646721	3444.57	425814	315.652	1.10767	2.61719	1	1349	Mock	4.64672	0.348519	set 1
446	1110966	1215.5	2530317	2768.4	396681	434.005	1.37651	4.89428	1	914	Mock	2.53032	0.814966	set 1
447	891940	884.861	3108630	3083.96	340986	338.28	1.3317	3.66786	1	1008	Mock	3.10863	0.985491	set 1
448	496272	699.961	2373623	3347.85	298016	420.333	1.08806	2.08683	1	709	Mock	2.37362	0.968972	set 1
449	452080	698.733	1427999	2207.11	207749	321.096	1.11571	2.11145	1	647	Mock	1.428	0.904948	set 1
450	710220	694.252	2817734	2754.38	409564	400.356	1.2385	3.76334	1	1023	Mock	2.81773	0.296556	set 1
452	1264548	952.937	5756876	4338.26	438663	330.567	1.04336	2.02406	1	1327	Mock	5.75688	0.24942	set 1
454	654178	582.527	3184435	2835.65	352405	313.807	1.40156	4.91901	1	1123	Mock	3.18444	0.950953	set 1
455	902272	639.456	6058851	4294.01	499719	354.159	1.17032	2.78332	1	1411	Mock	6.05885	0.23342	set 1
456	1490845	963.701	5936379	3837.35	628254	406.111	1.27069	2.78251	1	1547	Mock	5.93638	0.689768	set 1
457	918414	1286.29	2554777	3578.12	287031	402.004	1.15335	2.37912	1	714	Mock	2.55478	0.0583564	set 1
458	978243	1368.17	2596269	3631.15	289111	404.351	1.08957	2.38687	1	715	Mock	2.59627	0.730709	set 1
459	1953162	1627.63	4494419	3745.35	514117	428.431	1.24675	3.48673	1	1200	Mock	4.49442	0.88172	set 1
460	597997	593.251	2543895	2523.71	378880	375.873	1.1293	2.76505	1	1008	Mock	2.5439	0.272437	set 1
461	866174	1022.64	2575066	3040.22	431707	509.689	1.06567	1.65182	1	847	Mock	2.57507	0.379057	set 1
462	1580606	766.54	6114844	2965.49	884104	428.76	1.22007	2.37016	1	2062	Mock	6.11484	0.374296	set 1
463	976959	1376	2519701	3548.87	266128	374.828	1.11244	2.19368	1	710	Mock	2.5197	0.748788	set 1
465	576520	649.966	2844059	3206.38	339464	382.71	1.11699	2.35484	1	887	Mock	2.84406	0.171853	set 1
466	750834	779.682	2566754	2665.37	421066	437.244	1.28952	4.21465	1	963	Mock	2.56675	0.449292	set 1
467	782996	1065.3	2872113	3907.64	243446	331.219	1.1577	1.8478	1	735	Mock	2.87211	0.304468	set 1
468	1401917	1518.87	3754518	4067.73	380077	411.784	1.19216	2.64729	1	923	Mock	3.75452	0.839189	set 1
469	2127844	2614.06	3167135	3890.83	402811	494.854	1.11606	2.22833	1	814	Mock	3.16714	0.237742	set 1
470	2512576	1402.11	6305416	3518.65	736767	411.142	1.1942	1.88201	1	1792	Mock	6.30542	0.502389	set 1
471	792608	861.53	2403171	2612.14	306546	333.202	1.12535	2.34607	1	920	Mock	2.40317	0.942584	set 1
473	827445	981.548	2756477	3269.84	443163	525.698	1.2239	3.53365	1	843	Mock	2.75648	0.867289	set 1
474	471122	550.376	2426290	2834.45	351948	411.154	1.25745	3.89528	1	856	Mock	2.42629	0.94021	set 1
475	1.88491e+06	1230.36	5742342	3748.26	600264	391.817	1.39293	3.32876	1	1532	Mock	5.74234	0.750765	set 1
476	1351153	1227.21	2937132	2667.69	346952	315.124	1.09229	2.35907	1	1101	Mock	2.93713	0.699575	set 1
478	467594	506.054	2649454	2867.37	259124	280.437	1.24034	3.68008	1	924	Mock	2.64945	0.994401	set 1
479	567569	644.965	2637860	2997.57	291052	330.741	1.25433	3.41319	1	880	Mock	2.63786	0.451822	set 1
480	636333	547.619	2804011	2413.09	466361	401.343	1.10136	1.55974	1	1162	Mock	2.80401	0.0708698	set 1
482	1186853	924.34	5.96185e+06	4643.18	489580	381.293	1.05944	1.91808	1	1284	Mock	5.96185	0.152355	set 1
484	836780	1040.77	2114317	2629.75	320605	398.762	1.40958	4.86141	1	804	Mock	2.11432	0.131289	set 1
485	1581459	1048.71	5005967	3319.61	542923	360.029	1.14289	2.55118	1	1508	Mock	5.00597	0.604118	set 1
486	1662415	1369.37	3296543	2715.44	445128	366.662	1.16718	3.16201	1	1214	Mock	3.29654	0.382808	set 1
487	627346	589.057	2168999	2036.62	391829	367.915	1.11931	1.77986	1	1065	Mock	2.169	0.895386	set 1
488	1712319	1667.3	4035502	3929.41	397406	386.958	1.17775	2.46853	1	1027	Mock	4.0355	0.967795	set 1
489	1082107	1245.23	2448909	2818.08	454257	522.735	1.24323	3.38174	1	869	Mock	2.44891	0.546885	set 1
490	366885	379.798	1891035	1957.59	285786	295.845	1.29956	2.15334	1	966	Mock	1.89104	0.274824	set 1
492	719384	731.081	2898970	2946.11	343108	348.687	1.16136	3.10664	1	984	Mock	2.89897	0.896761	set 1
493	746055	1295.23	2003203	3477.78	266308	462.34	1.12009	2.08292	1	576	Mock	2.0032	0.406733	set 1
494	1533235	982.843	4100884	2628.77	664496	425.959	1.27682	3.07425	1	1560	Mock	4.10088	0.552078	set 1
495	2147730	2103.56	3291567	3223.87	577544	565.665	1.11475	2.51161	1	1021	Mock	3.29157	0.271653	set 1
496	556630	581.641	1982562	2071.64	440219	459.999	1.21333	2.15872	1	957	Mock	1.98256	0.455444	set 1
497	930088	893.456	2733702	2626.03	362512	348.234	1.05856	1.97644	1	1041	Mock	2.7337	0.401714	set 1
498	1792721	1377.96	4687225	3602.79	571096	438.967	1.12136	2.64962	1	1301	Mock	4.68722	0.248413	set 1
501	406500	455.207	2375468	2660.1	301689	337.838	1.28227	4.11197	1	893	Mock	2.37547	0.373035	set 1
503	2182608	1811.29	5535661	4593.91	503965	418.228	1.16473	2.91935	1	1205	Mock	5.53566	0.750595	set 1
504	813003	1094.22	2335180	3142.91	355787	478.852	1.15832	2.98805	1	743	Mock	2.33518	0.333507	set 1
505	1372899	906.802	5984050	3952.48	579611	382.834	1.2619	3.827	1	1514	Mock	5.98405	0.924159	set 1
506	1127319	884.866	2531608	1987.13	445685	349.831	1.09485	2.15484	1	1274	Mock	2.53161	0.862319	set 1
507	1396384	1804.11	2265173	2926.58	354544	458.067	1.30857	3.84019	1	774	Mock	2.26517	0.0486903	set 1
508	726717	846.99	2847993	3319.34	323402	376.925	1.13101	2.66782	1	858	Mock	2.84799	0.253643	set 1
509	891469	904.127	2840725	2881.06	364862	370.043	1.11165	1.92933	1	986	Mock	2.84072	0.446136	set 1
510	2252930	1610.39	4255706	3041.96	581889	415.932	1.12278	2.79986	1	1399	Mock	4.25571	0.104628	set 1
511	1853425	1440.11	3807738	2958.62	510478	396.642	1.23496	3.46577	1	1287	Mock	3.80774	0.348476	set 1
512	2331251	1709.13	4538742	3327.52	517028	379.053	1.20519	3.27344	1	1364	Mock	4.53874	0.740098	set 1
513	1.9573e+06	1085.58	5920141	3283.49	634272	351.787	1.04679	1.84771	1	1803	Mock	5.92014	0.680514	set 1
514	1034850	802.209	3188121	2471.41	395852	306.862	1.24651	2.67674	1	1290	Mock	3.18812	0.622384	set 1
515	1468755	908.321	5764080	3564.68	572599	354.112	1.07989	2.28121	1	1617	Mock	5.76408	0.710528	set 1
516	997563	885.149	2864184	2541.42	356113	315.983	1.07346	1.83709	1	1127	Mock	2.86418	0.204924	set 1
517	432694	562.671	2467944	3209.29	326129	424.095	1.26471	3.55696	1	769	Mock	2.46794	0.341698	set 1
518	1040946	847.676	2398352	1953.06	429295	349.589	1.29262	1.73825	1	1228	Mock	2.39835	0.676242	set 1
519	781175	926.661	2782272	3300.44	361053	428.295	1.36358	4.40749	1	843	Mock	2.78227	0.879235	set 1
520	1.5178e+06	1238.01	2779202	2266.89	503977	411.074	1.28247	2.9058	1	1226	Mock	2.7792	0.543678	set 1
521	676030	794.395	2598501	3053.47	349638	410.855	1.3195	4.03337	1	851	Mock	2.5985	0.2827	set 1
522	1868517	1491.23	4105274	3276.36	485177	387.212	1.1465	3.05547	1	1253	Mock	4.10527	0.0302353	set 1
526	2086205	1021.15	5330075	2608.95	735983	360.246	1.088	1.87852	1	2043	Mock	5.33007	0.530537	set 1
527	1006661	1192.73	2614295	3097.51	450139	533.34	1.33815	4.68743	1	844	Mock	2.61429	0.922111	set 1
528	1.51301e+06	1379.23	2883377	2628.42	432678	394.419	1.24425	3.76854	1	1097	Mock	2.88338	0.0894945	set 1
529	369098	536.48	1619423	2353.81	253702	368.753	1.17054	1.80132	1	688	Mock	1.61942	0.405942	set 1
531	580328	681.937	2252192	2646.52	367469	431.808	1.15149	2.68009	1	851	Mock	2.25219	0.342611	set 1
532	1446724	1373.91	2.46137e+06	2337.49	429855	408.219	1.29856	3.1723	1	1053	Mock	2.46137	0.622231	set 1
533	449495	626.911	2908574	4056.59	329836	460.022	1.0846	1.97376	1	717	Mock	2.90857	0.279068	set 1
536	720228	1010.14	2187294	3067.73	365703	512.907	1.13002	2.13315	1	713	Mock	2.18729	0.57714	set 1
537	1263480	1199.89	3673205	3488.32	385579	366.172	1.16325	2.78665	1	1053	Mock	3.6732	0.69527	set 1
538	872076	871.205	4040023	4035.99	442957	442.514	1.1595	2.42911	1	1001	Mock	4.04002	0.671957	set 1
539	1489597	2010.25	2969198	4007.01	316398	426.988	1.04174	1.55957	1	741	Mock	2.9692	0.948861	set 1
540	660739	821.815	2764271	3438.15	295945	368.091	1.42116	5.28761	1	804	Mock	2.76427	0.00270321	set 1
541	638242	862.489	2501081	3379.84	253317	342.32	1.12896	2.63369	1	740	Mock	2.50108	0.647197	set 1
542	709472	1004.92	2689768	3809.87	288006	407.941	1.36057	4.88011	1	706	Mock	2.68977	0.600392	set 1
543	2130765	1477.65	5057009	3506.94	593168	411.351	1.08497	2.44674	1	1442	Mock	5.05701	0.58874	set 1
544	1106994	1239.63	2755614	3085.79	373207	417.925	1.08805	2.3058	1	893	Mock	2.75561	0.96277	set 1
545	1460952	1103.44	3793207	2864.96	457270	345.37	1.18488	2.15124	1	1324	Mock	3.79321	0.0168717	set 1
546	830337	871.288	2684365	2816.75	427059	448.121	1.16218	2.73548	1	953	Mock	2.68437	0.696482	set 1
547	2271520	1273.99	5406594	3032.3	603587	338.523	1.11745	2.71675	1	1783	Mock	5.40659	0.813679	set 1
548	964948	1056.9	2901397	3177.87	426877	467.554	1.08456	1.83671	1	913	Mock	2.9014	0.509807	set 1
549	1358797	1478.56	2707531	2946.17	473396	515.121	1.05092	1.9544	1	919	Mock	2.70753	0.333965	set 1
550	773947	882.494	2806309	3199.9	354300	403.991	1.24392	3.0882	1	877	Mock	2.80631	0.79084	set 1
551	616184	749.616	2514052	3058.46	336906	409.861	1.2526	3.61957	1	822	Mock	2.51405	0.0972429	set 1
553	535503	636.746	2301221	2736.29	265520	315.719	1.17185	2.8898	1	841	Mock	2.30122	0.519952	set 1
554	2550946	2024.56	4481651	3556.87	386426	306.687	1.09059	1.67435	1	1260	Mock	4.48165	0.693956	set 1
555	2919028	2875.89	4069922	4009.78	442977	436.431	1.08	2.39096	1	1015	Mock	4.06992	0.0908857	set 1
556	1945087	976.449	6161856	3093.3	738854	370.911	1.0979	2.04106	1	1992	Mock	6.16186	0.22776	set 1
557	3893823	2385.92	5445983	3337	721700	442.218	1.1706	2.58571	1	1632	Mock	5.44598	0.410302	set 1
558	840660	802.923	2283168	2180.68	435588	416.034	1.38362	4.5087	1	1047	Mock	2.28317	0.623295	set 1
559	589397	666.739	2874430	3251.62	321447	363.628	1.12915	2.64206	1	884	Mock	2.87443	0.886961	set 1
561	2096430	1110.4	5474195	2899.47	681755	361.099	1.11975	2.74895	1	1888	Mock	5.47419	0.133461	set 1
563	1083310	1127.27	2785740	2898.79	365751	380.594	1.11972	2.52492	1	961	Mock	2.78574	0.871786	set 1
564	2333596	1806.19	4485737	3471.93	520031	402.501	1.17665	3.02801	1	1292	Mock	4.48574	0.502721	set 1
565	2343864	1815.54	4299485	3330.35	586861	454.579	1.04863	1.99538	1	1291	Mock	4.29948	0.922348	set 1
566	4304045	2610.09	5205657	3156.86	648063	393.004	1.08765	2.00475	1	1649	Mock	5.20566	0.541381	set 1
567	1.84197e+06	1207.06	5241677	3434.91	432057	283.13	1.08331	2.00255	1	1526	Mock	5.24168	0.923306	set 1
568	917070	1077.64	2962150	3480.79	380148	446.707	1.10029	2.09633	1	851	Mock	2.96215	0.829897	set 1
569	3677846	2868.83	4469429	3486.29	456297	355.926	1.06393	2.08527	1	1282	Mock	4.46943	0.968286	set 1
570	995884	788.507	2458885	1946.86	569187	450.663	1.13041	2.78227	1	1263	Mock	2.45888	0.919783	set 1
571	1626831	1663.43	2774217	2836.62	435053	444.839	1.14501	2.41584	1	978	Mock	2.77422	0.0360338	set 1
572	809578	927.352	2748728	3148.6	368509	422.118	1.32145	4.19777	1	873	Mock	2.74873	0.174772	set 1
573	631526	755.414	2647440	3166.79	337602	403.83	1.0644	2.0962	1	836	Mock	2.64744	0.389135	set 1
574	1455264	1012.01	4727158	3287.31	514070	357.49	1.07615	2.20994	1	1438	Mock	4.72716	0.952143	set 1
575	566510	710.803	2583572	3241.62	273053	342.601	1.22436	3.40713	1	797	Mock	2.58357	0.300029	set 1
576	682468	761.683	2573101	2871.76	344298	384.261	1.16937	3.32892	1	896	Mock	2.5731	0.160468	set 1
577	2620668	1994.42	5010574	3813.22	485872	369.766	1.1329	2.93263	1	1314	Mock	5.01057	0.886305	set 1
578	3.14739e+06	2265.94	6.12242e+06	4407.79	523415	376.829	1.13801	2.66262	1	1389	Mock	6.12242	0.446394	set 1
579	729395	730.125	2510227	2512.74	314717	315.032	1.08342	2.04043	1	999	Mock	2.51023	0.907876	set 1
580	380464	724.693	1521340	2897.79	246685	469.876	1.08855	1.75468	1	525	Mock	1.52134	0.16023	set 1
581	708799	652.669	2973134	2737.69	366317	337.308	1.11044	2.64895	1	1086	Mock	2.97313	0.661118	set 1
582	1176135	890.337	3.80763e+06	2882.39	528020	399.712	1.3886	3.40391	1	1321	Mock	3.80763	0.440264	set 1
583	868479	927.862	2820668	3013.53	364171	389.072	1.29326	3.9711	1	936	Mock	2.82067	0.0764868	set 1
584	1366944	1264.52	2893970	2677.12	505207	467.352	1.21304	3.23831	1	1081	Mock	2.89397	0.696463	set 1
585	2930030	3284.79	2859937	3206.21	416240	466.637	1.0776	1.98912	1	892	Mock	2.85994	0.247399	set 1
586	824668	790.669	2200794	2110.06	373552	358.151	1.12621	2.51637	1	1043	Mock	2.20079	0.0396155	set 1
587	1469983	2421.72	2.50574e+06	4128.07	232358	382.797	1.12846	2.77049	1	607	Mock	2.50574	0.0599443	set 1
588	1240529	1227.03	2789503	2759.15	332696	329.076	1.07605	2.00962	1	1011	Mock	2.7895	0.0610785	set 1
589	1171230	1910.65	2054788	3352.02	227057	370.403	1.15295	2.78247	1	613	Mock	2.05479	0.907733	set 1
590	1227741	693.639	5454262	3081.5	701727	396.456	1.46568	3.6322	1	1770	Mock	5.45426	0.739884	set 1
592	770478	872.569	2593489	2937.13	390786	442.566	1.11934	2.67793	1	883	Mock	2.59349	0.672582	set 1
593	707141	769.468	2541378	2765.37	377856	411.16	1.2349	3.38207	1	919	Mock	2.54138	0.52894	set 1
594	1.56571e+06	1401.71	3191531	2857.23	459264	411.158	1.04737	1.86595	1	1117	Mock	3.19153	0.304446	set 1
595	561484	676.487	3018457	3636.7	296539	357.276	1.142	2.65636	1	830	Mock	3.01846	0.997962	set 1
598	883210	889.436	2625637	2644.15	415732	418.663	1.37986	5.0199	1	993	Mock	2.62564	0.378245	set 1
599	2823171	1712.05	5059169	3068.02	694104	420.924	1.09829	1.73687	1	1649	Mock	5.05917	0.979527	set 1
601	2780979	3383.19	3007788	3659.11	356664	433.898	1.09499	2.05562	1	822	Mock	3.00779	0.327988	set 1
602	1.04018e+06	903.72	2359573	2050.02	426326	370.396	1.08523	1.95326	1	1151	Mock	2.35957	0.680349	set 1
603	2132550	3173.44	2.86174e+06	4258.54	330333	491.567	1.09426	2.38039	1	672	Mock	2.86174	0.0632076	set 1
604	1957537	1380.49	6411152	4521.26	536579	378.405	1.20409	2.981	1	1418	Mock	6.41115	0.607249	set 1
605	2655298	1580.53	6287390	3742.49	681864	405.871	1.10748	2.47393	1	1680	Mock	6.28739	0.477647	set 1
607	1428641	2790.31	1670181	3262.07	204966	400.324	1.05126	2.0613	1	512	Mock	1.67018	0.238413	set 1
608	2054810	1804.05	6.43788e+06	5652.22	529447	464.835	1.0227	1.45757	1	1139	Mock	6.43788	0.514513	set 1
609	1276437	1410.43	2427932	2682.8	324996	359.112	1.10625	2.61093	1	905	Mock	2.42793	0.367928	set 1
610	2541244	1863.08	5177328	3795.7	534763	392.055	1.1707	3.00508	1	1364	Mock	5.17733	0.45652	set 1
611	1083562	1378.58	2909497	3701.65	253221	322.164	1.09685	1.81288	1	786	Mock	2.9095	0.337477	set 1
613	1917596	1280.96	6008985	4014.02	600726	401.287	1.02428	1.64495	1	1497	Mock	6.00899	0.133439	set 1
614	2029384	1708.24	3294777	2773.38	364344	306.687	1.07885	1.81271	1	1188	Mock	3.29478	0.096804	set 1
615	452673	644.833	2175026	3098.33	212519	302.734	1.31825	4.13915	1	702	Mock	2.17503	0.343392	set 1
617	792745	808.923	3032754	3094.65	423095	431.73	1.06916	2.11446	1	980	Mock	3.03275	0.659176	set 1
619	1.91802e+06	1262.69	5888202	3876.37	545088	358.847	1.03578	1.86728	1	1519	Mock	5.8882	0.999278	set 1
620	1201670	1210.14	2964070	2984.96	342578	344.993	1.14171	2.47624	1	993	Mock	2.96407	0.351893	set 1
621	3169439	4288.82	2705664	3661.25	286430	387.591	1.06172	2.05803	1	739	Mock	2.70566	0.721407	set 1
622	2244937	2343.36	3406668	3556.02	389575	406.654	1.07644	2.11826	1	958	Mock	3.40667	0.637583	set 1
623	947122	1417.85	2709605	4056.29	316656	474.036	1.08183	2.31297	1	668	Mock	2.7096	0.813054	set 1
624	1596670	1329.45	3137204	2612.16	553440	460.816	1.11946	2.66529	1	1201	Mock	3.1372	0.976226	set 1
626	640716	1246.53	2789081	5426.23	118802	231.132	1.01783	1.58835	1	514	Mock	2.78908	0.764562	set 1
627	1206384	1152.23	2854812	2726.66	425716	406.606	1.2016	2.92968	1	1047	Mock	2.85481	0.698248	set 1
628	2549503	3940.5	2242053	3465.31	283749	438.561	1.10326	1.89645	1	647	Mock	2.24205	0.335498	set 1
629	3093843	1844.87	5893467	3514.29	695792	414.903	1.12227	2.3909	1	1677	Mock	5.89347	0.147686	set 1
631	1252367	1284.48	2047789	2100.3	338063	346.731	1.495	2.4178	1	975	Mock	2.04779	0.241902	set 1
632	3265252	1869.06	5922295	3389.98	620843	355.377	1.1988	2.16002	1	1747	Mock	5.9223	0.432281	set 1
633	704515	864.436	2780487	3411.64	249833	306.544	1.15783	2.42586	1	815	Mock	2.78049	0.521996	set 1
634	1200088	917.498	5618022	4295.12	407060	311.208	1.06931	2.25076	1	1308	Mock	5.61802	0.773084	set 1
635	2080298	2009.95	4449257	4298.8	450499	435.265	1.06594	2.14644	1	1035	Mock	4.44926	0.958741	set 1
636	797357	780.957	2691731	2636.37	378145	370.367	1.27346	2.18599	1	1021	Mock	2.69173	0.11732	set 1
637	3235088	1995.74	4232520	2611.05	827840	510.697	1.30418	1.71901	1	1621	Mock	4.23252	0.107004	set 1
638	1.92896e+06	1042.12	6135433	3314.66	745551	402.783	1.0694	2.08516	1	1851	Mock	6.13543	0.589695	set 1
639	717869	723.658	2397143	2416.47	305060	307.52	1.04167	1.62463	1	992	Mock	2.39714	0.745398	set 1
640	728380	764.302	2608331	2736.97	376981	395.573	1.19261	2.99798	1	953	Mock	2.60833	0.84815	set 1
641	711008	687.629	2510017	2427.48	427402	413.348	1.2752	3.97848	1	1034	Mock	2.51002	0.935832	set 1
642	2538168	1956.95	4352105	3355.52	649276	500.598	1.09657	2.12641	1	1297	Mock	4.3521	0.983426	set 1
643	741448	871.267	1.94038e+06	2280.12	301427	354.203	1.12123	2.15429	1	851	Mock	1.94038	0.399802	set 1
644	948837	922.993	2747368	2672.54	492813	479.39	1.33544	4.31082	1	1028	Mock	2.74737	0.380335	set 1
645	1470883	921.029	5455443	3416.06	498785	312.326	1.06736	2.25716	1	1597	Mock	5.45544	0.147809	set 1
646	1319104	1195.92	2871044	2602.94	425330	385.612	1.228	3.01449	1	1103	Mock	2.87104	0.684934	set 1
647	2265923	1577.94	5609672	3906.46	447393	311.555	1.09417	2.47441	1	1436	Mock	5.60967	0.656762	set 1
648	1188675	1297.68	2500018	2729.28	363097	396.394	1.21105	2.7437	1	916	Mock	2.50002	0.862063	set 1
649	1478920	1574.99	2840720	3025.26	498507	530.891	1.05492	1.66314	1	939	Mock	2.84072	0.097258	set 1
650	705408	1014.98	1.54493e+06	2222.93	330192	475.096	1.6085	5.22398	1	695	Mock	1.54493	0.497777	set 1
651	966767	912.044	3455573	3259.97	364710	344.066	1.25886	2.76466	1	1060	Mock	3.45557	0.581082	set 1
652	1611799	1176.5	4609409	3364.53	541113	394.973	1.12136	2.27651	1	1370	Mock	4.60941	0.241557	set 1
653	1036154	1827.43	1839233	3243.8	213629	376.771	1.11803	2.61404	1	567	Mock	1.83923	0.169025	set 1
654	1522352	1069.07	3.39921e+06	2387.09	614790	431.735	1.06905	1.7354	1	1424	Mock	3.39921	0.859581	set 1
655	681699	777.308	2156319	2458.74	336235	383.392	1.13709	2.46794	1	877	Mock	2.15632	0.0585349	set 1
656	945967	852.223	2872835	2588.14	328518	295.962	1.13556	2.02298	1	1110	Mock	2.87283	0.470621	set 1
657	3120322	3230.15	3603602	3730.44	435439	450.765	1.24214	3.8826	1	966	Mock	3.6036	0.115834	set 1
658	854385	1220.55	2812400	4017.71	296546	423.637	1.12788	2.74538	1	700	Mock	2.8124	0.457059	set 1
659	2311797	2176.83	3625486	3413.83	421674	397.056	1.16294	2.77972	1	1062	Mock	3.62549	0.979962	set 1
660	1144697	737.088	5665230	3647.93	520797	335.349	1.68049	7.12377	1	1553	Mock	5.66523	0.423706	set 1
661	1034349	923.526	2815019	2513.41	412934	368.691	1.09392	1.9738	1	1120	Mock	2.81502	0.857125	set 1
662	1094273	1153.08	2762762	2911.23	354118	373.149	1.10675	1.99081	1	949	Mock	2.76276	0.117316	set 1
663	2655359	2291.08	3672703	3168.86	435299	375.582	1.32696	4.5494	1	1159	Mock	3.6727	0.271252	set 1
664	728349	832.399	2492749	2848.86	297189	339.645	1.3777	3.43595	1	875	Mock	2.49275	0.403793	set 1
665	1101458	1286.75	2533888	2960.15	332688	388.654	1.19485	2.88398	1	856	Mock	2.53389	0.399812	set 1
668	2112626	1060.02	5474692	2746.96	711977	357.239	1.59357	3.11305	1	1993	Mock	5.47469	0.713767	set 1
669	1469671	2084.64	2946187	4178.99	210562	298.669	1.04691	1.71831	1	705	Mock	2.94619	0.639187	set 1
670	3643915	2482.23	5374893	3661.37	659930	449.544	1.23097	3.33032	1	1468	Mock	5.37489	0.399161	set 1
671	3356277	2416.33	5034595	3624.62	417439	300.532	1.16818	2.46738	1	1389	Mock	5.0346	0.43176	set 1
672	3541605	2201.12	6404547	3980.45	707994	440.021	1.16303	2.23964	1	1609	Mock	6.40455	0.614528	set 1
673	1207901	1591.44	2561742	3375.15	281577	370.984	1.18884	2.99744	1	759	Mock	2.56174	0.0700422	set 1
674	3308909	2837.83	4001930	3432.19	553355	474.575	1.19877	3.28997	1	1166	Mock	4.00193	0.822407	set 1
675	1584785	1684.15	2758941	2931.92	457107	485.767	1.07287	2.01885	1	941	Mock	2.75894	0.653421	set 1
676	3633762	2730.1	4734925	3557.42	639163	480.213	1.25484	3.95649	1	1331	Mock	4.73492	0.726342	set 1
678	1662907	1717.88	2939287	3036.45	611366	631.576	1.14671	2.1878	1	968	Mock	2.93929	0.110477	set 1
679	1422538	1428.25	2724081	2735.02	425423	427.132	1.24365	3.80697	1	996	Mock	2.72408	0.405036	set 1
680	1362944	1418.26	2825334	2939.99	359875	374.48	1.09512	2.06237	1	961	Mock	2.82533	0.405374	set 1
681	1051257	1282.02	2940622	3586.12	426882	520.588	1.1017	1.90703	1	820	Mock	2.94062	0.321043	set 1
682	994458	1065.87	2446743	2622.45	341199	365.701	1.14138	2.7117	1	933	Mock	2.44674	0.0299503	set 1
683	1351451	1209.89	2739422	2452.48	478413	428.302	1.19811	2.94444	1	1117	Mock	2.73942	0.737254	set 1
684	882315	904.938	2489667	2553.5	434166	445.298	1.10252	2.30575	1	975	Mock	2.48967	0.109784	set 1
685	1861762	1859.9	3164555	3161.39	468981	468.512	1.31378	4.41287	1	1001	Mock	3.16456	0.606308	set 1
686	3448995	3665.24	4259271	4526.32	425461	452.137	1.18986	3.17531	1	941	Mock	4.25927	0.703217	set 1
687	623102	796.806	2374402	3036.32	236582	302.535	1.21631	3.43001	1	782	Mock	2.3744	0.634786	set 1
688	6772156	4206.31	5437157	3377.12	632103	392.611	1.10164	2.01284	1	1610	Mock	5.43716	0.959142	set 1
689	1354724	1060.03	3022865	2365.31	381974	298.884	1.10329	2.51497	1	1278	Mock	3.02286	0.103298	set 1
690	2416187	1696.76	5823612	4089.62	647068	454.402	1.11388	2.57593	1	1424	Mock	5.82361	0.867167	set 1
691	1103909	1171.88	2620685	2782.04	359061	381.169	1.17615	2.41988	1	942	Mock	2.62068	0.0291902	set 1
692	4763604	3212.14	4796323	3234.2	560124	377.697	1.19371	2.62167	1	1483	Mock	4.79632	0.534917	set 1
693	783976	1311	1626813	2720.42	266999	446.487	1.13591	2.66667	1	598	Mock	1.62681	0.404244	set 1
694	1008684	1103.59	2758441	3017.99	264257	289.121	1.12813	2.6797	1	914	Mock	2.75844	0.524184	set 1
695	2654825	2058	3.84182e+06	2978.15	547820	424.667	1.14653	3.05633	1	1290	Mock	3.84182	0.3651	set 1
696	655825	647.409	2350992	2320.82	384958	380.018	1.17124	2.45728	1	1013	Mock	2.35099	0.190567	set 1
697	1326351	1150.35	3401653	2950.26	495041	429.35	1.16428	2.90747	1	1153	Mock	3.40165	0.0191229	set 1
698	786983	931.341	2140443	2533.07	310250	367.16	1.12915	2.15611	1	845	Mock	2.14044	0.51815	set 1
699	2194233	1141.05	4767739	2479.32	747592	388.763	1.28397	2.65007	1	1923	Mock	4.76774	0.842777	set 1
700	4024694	2026.53	6600119	3323.32	788548	397.053	1.18312	1.77178	1	1986	Mock	6.60012	0.373216	set 1
701	877963	821.294	2545752	2381.43	342411	320.31	1.10391	2.05898	1	1069	Mock	2.54575	0.222864	set 1
702	2742738	2124.51	5892688	4564.44	1155380	894.95	1.11	2.21927	1	1291	Mock	5.89269	0.080532	set 1
703	1825567	1698.2	3194352	2971.49	467441	434.829	1.27722	3.78442	1	1075	Mock	3.19435	0.0853109	set 1
705	1026174	1024.13	2555288	2550.19	426837	425.985	1.14143	2.274	1	1002	Mock	2.55529	0.100014	set 1
706	700616	833.075	2528990	3007.12	309519	368.037	1.07509	1.90281	1	841	Mock	2.52899	0.26504	set 1
707	1956917	894.386	5268098	2407.72	766372	350.261	1.07747	2.23094	1	2188	Mock	5.2681	0.0661495	set 1
708	1743837	1939.75	3079610	3425.6	387436	430.963	1.62394	6.69928	1	899	Mock	3.07961	0.0656049	set 1
709	1393678	1438.26	3087466	3186.24	367988	379.761	1.0877	2.32718	1	969	Mock	3.08747	0.856276	set 1
710	1317372	870.702	5173820	3419.58	545717	360.685	1.04099	1.91095	1	1513	Mock	5.17382	0.16212	set 1
711	971126	1464.75	1740986	2625.92	321847	485.44	1.11094	2.04728	1	663	Mock	1.74099	0.559682	set 1
712	818563	680.435	3031293	2519.78	373118	310.156	1.05691	1.99184	1	1203	Mock	3.03129	0.773456	set 1
713	3.14852e+06	2378.04	4204685	3175.74	594712	449.178	1.30675	2.99934	1	1324	Mock	4.20468	0.45641	set 1
714	2220095	1773.24	3516754	2808.91	607549	485.263	1.04261	1.91481	1	1252	Mock	3.51675	0.153369	set 1
715	529381	576.668	2814658	3066.08	285913	311.452	1.12819	2.52535	1	918	Mock	2.81466	0.199596	set 1
716	1414143	1058.49	2345913	1755.92	354329	265.216	1.19197	2.0622	1	1336	Mock	2.34591	0.432984	set 1
717	747857	850.804	2597362	2954.91	328391	373.596	1.34988	3.82837	1	879	Mock	2.59736	0.528234	set 1
718	3172498	2630.6	4544809	3768.5	520341	431.46	1.07	1.89885	1	1206	Mock	4.54481	0.34944	set 1
719	749910	653.801	2459488	2144.28	332386	289.787	1.1224	1.82544	1	1147	Mock	2.45949	0.78148	set 1
721	4563497	3722.27	5.78823e+06	4721.23	434223	354.179	1.08751	1.94649	1	1226	Mock	5.78823	0.927212	set 1
722	912798	886.212	2841558	2758.79	403861	392.098	1.31042	4.01196	1	1030	Mock	2.84156	0.0289525	set 1
723	1704545	1759.08	2725483	2812.68	436777	450.75	1.06048	1.84318	1	969	Mock	2.72548	0.895691	set 1
726	1845156	1532.52	4091571	3398.31	333370	276.885	1.03837	1.62572	1	1204	Mock	4.09157	0.690785	set 1
727	1326767	1176.21	2002539	1775.3	394239	349.503	1.82913	2.36463	1	1128	Mock	2.00254	0.987349	set 1
728	856709	997.333	3171447	3692.02	253620	295.25	1.10661	2.22449	1	859	Mock	3.17145	0.759282	set 1
729	1816931	1236.85	5546266	3775.54	450187	306.458	1.05745	1.77171	1	1469	Mock	5.54627	0.364545	set 1
730	1101083	991.967	3306547	2978.87	297668	268.169	1.05553	1.87657	1	1110	Mock	3.30655	0.501063	set 1
733	1266275	1122.58	2368420	2099.66	373442	331.066	1.24021	1.99366	1	1128	Mock	2.36842	0.260904	set 1
734	1024313	913.749	2455280	2190.26	395496	352.806	1.13893	2.04163	1	1121	Mock	2.45528	0.49597	set 1
735	1829189	972.973	4750716	2526.98	586335	311.88	1.1572	2.07515	1	1880	Mock	4.75072	0.68174	set 1
736	790101	731.575	2760377	2555.9	281290	260.454	1.14759	2.72809	1	1080	Mock	2.76038	0.27734	set 1
737	857894	830.488	2983892	2888.57	402774	389.907	1.11243	2.08885	1	1033	Mock	2.98389	0.52438	set 1
738	1891163	1389.54	3.03968e+06	2233.42	476237	349.917	1.13282	1.59153	1	1361	Mock	3.03968	0.11738	set 1
739	1004733	929.448	2221686	2055.21	472914	437.478	1.0935	2.35662	1	1081	Mock	2.22169	0.159845	set 1
740	767838	844.706	2535063	2788.85	328644	361.545	1.3356	4.19775	1	909	Mock	2.53506	0.0468064	set 1
741	1950837	1430.23	5789655	4244.62	579726	425.019	1.12803	1.87279	1	1364	Mock	5.78965	0.970731	set 1
742	1008877	1158.3	1750083	2009.28	213702	245.352	1.55645	2.23839	1	871	Mock	1.75008	0.00386035	set 1
743	1437880	1496.23	2736067	2847.1	453927	472.349	1.18643	2.70109	1	961	Mock	2.73607	0.17858	set 1
745	1953984	895.091	5438157	2491.14	820543	375.879	1.50338	2.24138	1	2183	Mock	5.43816	0.0813696	set 1
746	3727831	2139.97	5488410	3150.64	745100	427.727	1.2477	2.73511	1	1742	Mock	5.48841	0.881897	set 1
747	1589119	1192.14	5324534	3994.4	487849	365.978	1.19546	2.29227	1	1333	Mock	5.32453	0.71962	set 1
748	1166755	1361.44	2710985	3163.34	408306	476.436	1.39369	5.06567	1	857	Mock	2.71098	0.96639	set 1
749	2190648	1580.55	4371696	3154.18	626797	452.235	1.36064	3.65022	1	1386	Mock	4.3717	0.507636	set 1
750	1837561	983.705	5443088	2913.86	736208	394.116	1.06847	1.91698	1	1868	Mock	5.44309	0.300404	set 1
751	994506	1145.74	2491305	2870.17	421825	485.974	1.17115	3.32838	1	868	Mock	2.49131	0.549501	set 1
752	906650	1078.06	2562440	3046.9	362748	431.329	1.09373	2.14959	1	841	Mock	2.56244	0.930819	set 1
753	1851412	1536.44	3042249	2524.69	574273	476.575	1.14052	2.87911	1	1205	Mock	3.04225	0.520761	set 1
754	1277053	1483.22	2620221	3043.23	343587	399.056	1.21023	3.08596	1	861	Mock	2.62022	0.267207	set 1
755	509610	589.826	2123443	2457.69	284726	329.544	1.1565	2.77537	1	864	Mock	2.12344	0.877399	set 1
757	2093334	1493.11	3371589	2404.84	513409	366.198	1.15609	2.64457	1	1402	Mock	3.37159	0.00138335	set 1
758	756295	748.066	2421152	2394.81	356568	352.688	1.20425	3.37488	1	1011	Mock	2.42115	0.247685	set 1
759	701525	691.839	2334835	2302.6	302097	297.926	1.24831	2.23064	1	1014	Mock	2.33483	0.318234	set 1
760	1072724	1173.66	2475903	2708.87	388231	424.76	1.15757	2.38636	1	914	Mock	2.4759	0.858777	set 1
761	999448	1025.07	2255504	2313.34	374273	383.87	1.13856	2.48338	1	975	Mock	2.2555	0.458503	set 1
762	612201	768.132	1.7093e+06	2144.67	177085	222.189	1.11327	1.81929	1	797	Mock	1.7093	0.444587	set 1
763	1403002	915.2	5223184	3407.16	603962	393.974	1.12073	2.53968	1	1533	Mock	5.22318	0.336102	set 1
764	5777115	4159.19	4984935	3588.87	694008	499.646	1.22394	3.32544	1	1389	Mock	4.98494	0.880678	set 1
765	676716	806.575	2455077	2926.19	355470	423.683	1.32506	4.37204	1	839	Mock	2.45508	0.945027	set 1
767	1275331	1249.1	2333814	2285.81	502624	492.286	1.32902	3.53076	1	1021	Mock	2.33381	0.376741	set 1
768	2289737	2350.86	4051170	4159.31	421288	432.534	1.1758	3.26673	1	974	Mock	4.05117	0.966147	set 1
769	1.93981e+06	1309.79	5327541	3597.26	475203	320.866	1.07378	2.23098	1	1481	Mock	5.32754	0.79188	set 1
770	774606	1089.46	2831706	3982.71	249557	350.994	1.15244	2.99721	1	711	Mock	2.83171	0.675689	set 1
771	758206	1023.22	1.90926e+06	2576.59	268807	362.762	1.13564	2.22622	1	741	Mock	1.90926	0.244889	set 1
772	2051056	1168.69	5694385	3244.66	621931	354.377	1.04109	1.87528	1	1755	Mock	5.69438	0.216457	set 1
773	1711440	1886.92	2587025	2852.29	305087	336.369	1.18876	2.90703	1	907	Mock	2.58703	0.166048	set 1
774	492707	684.315	1807225	2510.03	203733	282.962	1.47536	5.17903	1	720	Mock	1.80723	0.922757	set 1
775	866332	1153.57	2465293	3282.68	308928	411.356	1.40988	5.62978	1	751	Mock	2.46529	0.294077	set 1
776	1.65907e+06	1026.02	4810329	2974.85	459797	284.352	1.12018	2.37859	1	1617	Mock	4.81033	0.453094	set 1
777	1260257	1438.65	2278643	2601.19	254890	290.97	1.15241	1.75991	1	876	Mock	2.27864	0.493958	set 1
778	2738680	1939.58	3964098	2807.43	625997	443.341	1.10761	2.37929	1	1412	Mock	3.9641	0.778172	set 1
779	1708672	1770.64	2965480	3073.04	338038	350.298	1.26418	3.93225	1	965	Mock	2.96548	0.844235	set 1
780	1605997	1351.85	2870860	2416.55	397475	334.575	1.201	3.3452	1	1188	Mock	2.87086	0.139073	set 1
781	909826	1200.3	2595718	3424.43	384902	507.786	1.22459	3.51507	1	758	Mock	2.59572	0.426904	set 1
782	774285	932.873	2620776	3157.56	385881	464.917	1.21755	3.58604	1	830	Mock	2.62078	0.842855	set 1
783	806581	930.313	2501872	2885.67	384748	443.769	1.10341	2.08475	1	867	Mock	2.50187	0.818033	set 1
785	1053225	1709.78	2938760	4770.71	351278	570.256	1.0653	2.12013	1	616	Mock	2.93876	0.156383	set 1
787	1798573	1155.15	5651853	3629.96	665071	427.149	1.18514	3.22095	1	1557	Mock	5.65185	0.0753591	set 1
788	2130854	1786.13	3255664	2728.97	485399	406.873	1.17427	3.08106	1	1193	Mock	3.25566	0.424663	set 1
789	768603	878.403	2220462	2537.67	266633	304.723	1.19642	3.07778	1	875	Mock	2.22046	0.107618	set 1
790	1362853	1250.32	2512513	2305.06	350910	321.936	1.13598	2.25376	1	1090	Mock	2.51251	0.568218	set 1
792	1392283	1346.5	2188128	2116.18	418621	404.856	1.24041	3.64783	1	1034	Mock	2.18813	0.596433	set 1
793	992026	1667.27	2568798	4317.31	197979	332.738	1.03393	1.62541	1	595	Mock	2.5688	0.117526	set 1
794	1100678	1191.21	2.04375e+06	2211.85	305569	330.702	1.11358	1.95987	1	924	Mock	2.04375	0.975884	set 1
796	2979200	2215.02	4413328	3281.28	569979	423.776	1.14632	2.19623	1	1345	Mock	4.41333	0.391797	set 1
797	3.21405e+06	2068.24	5948125	3827.62	619242	398.483	1.29314	3.33545	1	1554	Mock	5.94813	0.242179	set 1
798	2246468	1355.74	5537579	3341.93	506389	305.606	1.09366	2.58444	1	1657	Mock	5.53758	0.250398	set 1
799	540002	668.319	1642953	2033.36	233463	288.939	1.1808	2.52976	1	808	Mock	1.64295	0.483394	set 1
800	2083412	1851.92	3780807	3360.72	521757	463.784	1.09117	2.00345	1	1125	Mock	3.78081	0.0399928	set 1
801	3155466	3174.51	3412844	3433.44	425312	427.879	1.26107	3.95391	1	994	Mock	3.41284	0.639705	set 1
802	1.67417e+06	1145.9	4759225	3257.51	497594	340.585	1.10374	2.11039	1	1461	Mock	4.75922	0.408303	set 1
803	796884	907.613	1955485	2227.2	336973	383.796	1.16788	2.9989	1	878	Mock	1.95548	0.377407	set 1
804	637162	949.571	2644612	3941.3	167404	249.484	1.1663	3.02071	1	671	Mock	2.64461	0.809365	set 1
805	1095743	1185.87	2051684	2220.44	310655	336.207	1.0748	1.8967	1	924	Mock	2.05168	0.709035	set 1
806	1232702	1385.06	2237470	2514.01	386952	434.778	1.09607	1.92511	1	890	Mock	2.23747	0.954334	set 1
807	1955855	1597.92	4253127	3474.78	467729	382.132	1.27619	3.94605	1	1224	Mock	4.25313	0.351936	set 1
808	336579	531.72	1466038	2316.02	186413	294.491	1.16544	2.59758	1	633	Mock	1.46604	0.897543	set 1
809	863698	780.92	3510636	3174.17	342787	309.934	1.21983	1.89401	1	1106	Mock	3.51064	0.769967	set 1
810	471748	591.905	2504915	3142.93	219864	275.865	1.25623	3.71622	1	797	Mock	2.50492	0.357425	set 1
811	469470	621.815	2354833	3118.98	271324	359.37	1.15612	2.39589	1	755	Mock	2.35483	0.621665	set 1
812	1135781	1329.95	2840319	3325.9	338682	396.583	1.31918	4.60581	1	854	Mock	2.84032	0.28857	set 1
813	1714452	1078.95	5468376	3441.39	554670	349.069	1.09018	1.79448	1	1589	Mock	5.46838	0.8744	set 1
814	3510581	1870.31	4.06509e+06	2165.74	410407	218.651	1.24359	2.13225	1	1877	Mock	4.06509	0.112427	set 1
815	1616388	1087.74	4303704	2896.17	693297	466.552	1.20257	3.49498	1	1486	Mock	4.3037	0.212434	set 1
816	693254	991.78	2785743	3985.33	314860	450.443	1.09558	1.7507	1	699	Mock	2.78574	0.183033	set 1
817	339262	607.996	2057614	3687.48	151174	270.921	1.15565	3.02326	1	558	Mock	2.05761	0.403026	set 1
820	631950	858.628	1937930	2633.06	309156	420.049	1.20324	2.49936	1	736	Mock	1.93793	0.487676	set 1
821	475222	621.205	2359871	3084.8	266790	348.745	1.18859	3.15755	1	765	Mock	2.35987	0.000545965	set 1
822	1049271	1720.12	1.86266e+06	3053.55	254903	417.874	1.19141	2.93485	1	610	Mock	1.86266	0.425402	set 1
823	901405	1006.03	2387251	2664.34	261210	291.529	1.11216	2.59011	1	896	Mock	2.38725	0.0635538	set 1
824	1403666	1577.15	2738894	3077.41	310112	348.44	1.3954	4.6186	1	890	Mock	2.73889	0.208253	set 1
825	654154	784.357	2.08764e+06	2503.17	254201	304.797	1.19757	3.48873	1	834	Mock	2.08764	0.932394	set 1
826	1.66803e+06	2206.39	2546577	3368.49	309417	409.282	1.19662	2.94898	1	756	Mock	2.54658	0.215398	set 1
828	2659761	1805.68	5762524	3912.1	548559	372.409	1.11831	2.42848	1	1473	Mock	5.76252	0.802893	set 1
829	937953	538.435	5728054	3288.21	587848	337.456	1.64689	2.80261	1	1742	Mock	5.72805	0.159146	set 1
830	1.77797e+06	2483.2	2715110	3792.05	274713	383.677	1.2786	3.49386	1	716	Mock	2.71511	0.605712	set 1
831	1256547	884.892	4349519	3063.04	392435	276.363	1.13251	2.5	1	1420	Mock	4.34952	0.115662	set 1
832	2616396	1374.16	5359768	2815	720400	378.361	1.33358	2.52946	1	1904	Mock	5.35977	0.727888	set 1
833	2259033	1410.13	6627155	4136.8	676078	422.021	1.12416	2.06387	1	1602	Mock	6.62716	0.637462	set 1
834	542744	519.372	2624477	2511.46	382401	365.934	1.19275	3.17326	1	1045	Mock	2.62448	0.811939	set 1
836	650947	672.466	2952647	3050.26	278636	287.847	1.28356	3.5311	1	968	Mock	2.95265	0.914863	set 1
838	477076	481.895	2523935	2549.43	383217	387.088	1.20283	2.68999	1	990	Mock	2.52393	0.292889	set 1
839	962507	932.662	2153506	2086.73	342241	331.629	1.17932	2.80477	1	1032	Mock	2.15351	0.715053	set 1
841	418732	499.68	2935397	3502.86	316874	378.131	1.11196	2.36069	1	838	Mock	2.9354	0.172951	set 1
842	1158743	910.246	4710283	3700.14	395674	310.82	1.16317	2.90634	1	1273	Mock	4.71028	0.107211	set 1
843	1459314	1338.82	3254779	2986.04	313821	287.909	1.28948	3.8522	1	1090	Mock	3.25478	0.817339	set 1
844	3604471	3181.35	5.11796e+06	4517.17	424998	375.109	1.07908	2.29012	1	1133	Mock	5.11796	0.473143	set 1
845	758326	616.525	2.69148e+06	2188.19	365535	297.183	1.28161	2.76383	1	1230	Mock	2.69148	0.882284	set 1
846	540406	588.037	2581993	2809.57	301552	328.131	1.24077	3.76757	1	919	Mock	2.58199	0.733289	set 1
847	1799643	1755.75	2313687	2257.26	618039	602.965	1.27429	2.27688	1	1025	Mock	2.31369	0.409726	set 1
849	734463	988.51	3.24721e+06	4370.4	317125	426.817	1.10593	1.93035	1	743	Mock	3.24721	0.515638	set 1
851	1604678	1418.81	4522355	3998.55	389963	344.795	1.10458	2.32456	1	1131	Mock	4.52236	0.737279	set 1
852	530845	721.257	1.88661e+06	2563.33	316197	429.615	1.43164	5.14485	1	736	Mock	1.88661	0.00515296	set 1
853	499179	568.541	2586972	2946.44	319101	363.441	1.20868	3.06995	1	878	Mock	2.58697	0.694158	set 1
854	1189854	867.873	4961104	3618.6	497239	362.683	1.22985	3.54421	1	1371	Mock	4.9611	0.919507	set 1
857	460369	496.622	2713689	2927.39	325401	351.026	1.29163	3.03668	1	927	Mock	2.71369	0.483518	set 1
858	609560	1076.96	2049655	3621.3	232761	411.239	1.26923	3.49649	1	566	Mock	2.04966	0.140316	set 1
859	415088	420.982	2391475	2425.43	316118	320.606	1.18887	3.0839	1	986	Mock	2.39147	0.358995	set 1
860	988174	952.916	2864885	2762.67	419992	405.007	1.32798	3.89649	1	1037	Mock	2.86489	0.937117	set 1
861	842991	887.359	2443615	2572.23	376230	396.032	1.16526	1.95419	1	950	Mock	2.44361	0.923305	set 1
862	984241	967.789	2611862	2568.2	337399	331.759	1.1274	2.30624	1	1017	Mock	2.61186	0.282837	set 1
863	663781	735.899	2851147	3160.92	355618	394.255	1.14474	1.86531	1	902	Mock	2.85115	0.339631	set 1
864	791502	930.085	2765101	3249.24	317274	372.825	1.31269	3.26237	1	851	Mock	2.7651	0.600213	set 1
865	945537	1141.95	1.74197e+06	2103.83	238521	288.069	1.11667	2.2021	1	828	Mock	1.74197	0.963197	set 1
866	455602	523.079	2196448	2521.75	261783	300.555	1.21524	3.35407	1	871	Mock	2.19645	0.147801	set 1
867	1874651	1317.39	5706166	4009.96	594711	417.928	1.06954	2.15811	1	1423	Mock	5.70617	0.256917	set 1
868	580692	681.563	2663411	3126.07	275131	322.924	1.14484	2.86114	1	852	Mock	2.66341	0.873557	set 1
870	841873	1371.13	1886181	3071.96	167007	271.998	1.19569	2.7316	1	614	Mock	1.88618	0.898961	set 1
871	380030	591.947	2373198	3696.57	227720	354.704	1.35207	4.22515	1	642	Mock	2.3732	0.185518	set 1
872	1678008	1232.02	3.23892e+06	2378.06	443672	325.75	1.05838	1.64424	1	1362	Mock	3.23892	0.532669	set 1
873	733593	897.911	2627803	3216.41	393171	481.237	1.20511	2.94575	1	817	Mock	2.6278	0.32627	set 1
877	964048	1111.94	2852523	3290.11	310775	358.449	1.08837	2.36897	1	867	Mock	2.85252	0.357347	set 1
878	492562	566.815	2073791	2386.41	338757	389.824	1.33151	4.38939	1	869	Mock	2.07379	0.914971	set 1
879	831436	1032.84	2764731	3434.45	371868	461.948	1.35307	4.88698	1	805	Mock	2.76473	0.731744	set 1
880	551374	725.492	2696483	3548	275423	362.399	1.29455	3.87065	1	760	Mock	2.69648	0.727547	set 1
881	3041743	3044.79	4107167	4111.28	653386	654.04	1.24038	3.60352	1	999	Mock	4.10717	0.289913	set 1
882	5127300	3748.03	4413992	3226.6	451898	330.335	1.16739	2.77356	1	1368	Mock	4.41399	0.577709	set 1
883	912268	829.335	2181082	1982.8	454513	413.194	1.10102	2.12347	1	1100	Mock	2.18108	0.779179	set 1
884	522544	646.713	2671146	3305.87	249506	308.795	1.14925	2.51699	1	808	Mock	2.67115	0.79559	set 1
885	640560	636.107	2704065	2685.27	323415	321.167	1.28543	2.39077	1	1007	Mock	2.70406	0.34453	set 1
887	3267388	4973.19	3.79875e+06	5781.97	409046	622.597	1.01567	1.55775	1	657	Mock	3.79875	0.735894	set 1
888	773914	687.924	2522904	2242.58	283685	252.164	1.06041	1.96056	1	1125	Mock	2.5229	0.141506	set 1
889	666156	626.086	2613262	2456.07	337642	317.333	1.19853	3.14362	1	1064	Mock	2.61326	0.865945	set 1
890	2208829	1329.02	6473936	3895.27	587451	353.46	1.11152	2.68547	1	1662	Mock	6.47394	0.441321	set 1
891	728702	952.552	2884230	3770.24	237412	310.342	1.19684	3.33898	1	765	Mock	2.88423	0.48641	set 1
892	1605512	2264.47	2578149	3636.32	152199	214.667	1.05733	2.00416	1	709	Mock	2.57815	0.448369	set 1
894	4241605	3062.53	4671580	3372.98	462431	333.885	1.10453	2.51556	1	1385	Mock	4.67158	0.621169	set 1
895	2336330	1252.05	5550751	2974.68	575379	308.349	1.07027	2.17622	1	1866	Mock	5.55075	0.49818	set 1
896	1564237	1518.68	2501810	2428.94	526348	511.017	1.19348	2.66392	1	1030	Mock	2.50181	0.866789	set 1
898	417865	446.914	2659812	2844.72	272923	291.896	1.04046	1.59338	1	935	Mock	2.65981	0.401428	set 1
899	4899728	3545.39	4471993	3235.89	537276	388.767	1.27597	3.13744	1	1382	Mock	4.47199	0.416692	set 1
900	644563	666.559	2828329	2924.85	334153	345.556	1.10255	2.42008	1	967	Mock	2.82833	0.810839	set 1
901	814973	825.707	2239256	2268.75	292870	296.727	1.31198	3.83536	1	987	Mock	2.23926	0.348192	set 1
902	1960051	1006.19	6003611	3081.94	910349	467.325	1.05806	1.55145	1	1948	Mock	6.00361	0.211455	set 1
903	4337267	4513.29	3333984	3469.29	351819	366.097	1.1356	2.31786	1	961	Mock	3.33398	0.0593832	set 1
904	473871	573.694	2769257	3352.61	206461	249.953	1.41981	5.35499	1	826	Mock	2.76926	0.876027	set 1
905	4005537	4025.67	3858348	3877.74	363644	365.471	1.09729	2.14258	1	995	Mock	3.85835	0.918546	set 1
910	1539755	1535.15	2614530	2606.71	453690	452.333	1.3362	4.59921	1	1003	Mock	2.61453	0.899867	set 1
911	1012777	1094.89	2269418	2453.42	397285	429.497	1.27342	2.15867	1	925	Mock	2.26942	0.0568773	set 1
912	524996	680.047	2441895	3163.08	266529	345.245	1.18792	3.12791	1	772	Mock	2.4419	0.980486	set 1
913	779191	898.721	2692410	3105.43	265414	306.129	1.08339	2.0777	1	867	Mock	2.69241	0.0964509	set 1
914	1106538	1037.06	3058739	2866.67	394223	369.469	1.30047	3.78565	1	1067	Mock	3.05874	0.863471	set 1
915	679504	737.789	2789293	3028.55	309450	335.993	1.18648	2.84916	1	921	Mock	2.78929	0.566506	set 1
916	2712638	4878.85	1927034	3465.89	172447	310.156	1.09871	2.32975	1	556	Mock	1.92703	0.367917	set 1
917	1821709	1284.7	5897323	4158.9	483609	341.05	1.04565	1.79255	1	1418	Mock	5.89732	0.342342	set 1
918	924748	1138.85	1666434	2052.26	312797	385.218	1.09396	1.73596	1	812	Mock	1.66643	0.757364	set 1
919	2928626	2686.81	5419083	4971.64	481832	442.048	1.19056	3.39305	1	1090	Mock	5.41908	0.314573	set 1
921	2178447	1639.16	4241189	3191.26	611531	460.144	1.17887	2.61567	1	1329	Mock	4.24119	0.517326	set 1
922	2481783	2733.24	3155747	3475.49	354235	390.127	1.28105	2.66883	1	908	Mock	3.15575	0.484966	set 1
923	545254	673.153	2563547	3164.87	278329	343.616	1.18629	3.03073	1	810	Mock	2.56355	0.901162	set 1
924	1353549	1140.31	3.30354e+06	2783.1	353490	297.801	1.18507	3.19885	1	1187	Mock	3.30354	0.554645	set 1
926	2225946	1358.11	5734008	3498.48	586249	357.687	1.12014	2.17348	1	1639	Mock	5.73401	0.725574	set 1
927	607526	570.447	2.52898e+06	2374.63	448304	420.943	1.45304	2.69931	1	1065	Mock	2.52898	0.0385572	set 1
928	1360673	1323.61	2957476	2876.92	420082	408.64	1.36878	4.85246	1	1028	Mock	2.95748	0.77311	set 1
929	1086229	933.989	2386892	2052.36	501108	430.875	1.12757	1.93333	1	1163	Mock	2.38689	0.21687	set 1
930	2802951	2385.49	3817881	3249.26	457306	389.197	1.27416	4.08784	1	1175	Mock	3.81788	0.90315	set 1
931	924870	980.774	2688372	2850.87	422689	448.239	1.31396	4.44864	1	943	Mock	2.68837	0.0429242	set 1
932	1551307	781.909	5596650	2820.89	692904	349.246	1.36031	3.66053	1	1984	Mock	5.59665	0.333072	set 1
937	2267442	2024.5	3032029	2707.17	393783	351.592	1.18666	3.10993	1	1120	Mock	3.03203	0.150935	set 1
939	1106683	977.635	2404910	2124.48	480022	424.048	1.21815	2.34628	1	1132	Mock	2.40491	0.81388	set 1
941	996363	1938.45	1836648	3573.25	209170	406.946	1.0898	2.18147	1	514	Mock	1.83665	0.227362	set 1
942	1446211	894.933	4548569	2814.71	679565	420.523	1.40933	4.51495	1	1616	Mock	4.54857	0.068852	set 1
944	1.67486e+06	2319.75	1452810	2012.2	219794	304.424	1.16233	2.27202	1	722	Mock	1.45281	0.395233	set 1
946	1.58109e+06	2189.88	1.5828e+06	2192.24	221849	307.27	1.16463	2.42523	1	722	Mock	1.5828	0.718626	set 1
949	494527	662.017	2500633	3347.57	241234	322.937	1.13032	2.54388	1	747	Mock	2.50063	0.815199	set 1
951	1418617	1548.71	3061938	3342.73	357717	390.521	1.22668	2.48544	1	916	Mock	3.06194	0.973819	set 1
952	603642	772.909	2513314	3218.07	288412	369.286	1.12599	2.60814	1	781	Mock	2.51331	0.162358	set 1
953	917231	985.211	2834020	3044.06	378380	406.423	1.11661	2.33543	1	931	Mock	2.83402	0.290841	set 1
954	1258241	782.488	5874445	3653.26	472343	293.746	1.07251	1.75692	1	1608	Mock	5.87444	0.179795	set 1
956	420931	713.442	1621662	2748.58	234097	396.775	1.10187	2.06954	1	590	Mock	1.62166	0.480061	set 1
957	2261150	1630.25	4650559	3352.96	645873	465.662	1.15018	2.47849	1	1387	Mock	4.65056	0.522176	set 1
958	537273	583.992	2072059	2252.24	325814	354.146	1.35377	2.82108	1	920	Mock	2.07206	0.853606	set 1
959	3.93434e+06	2806.23	4560543	3252.88	446219	318.273	1.20563	3.04613	1	1402	Mock	4.56054	0.889448	set 1
960	574343	560.882	2474035	2416.05	358772	350.363	1.17393	2.60351	1	1024	Mock	2.47404	0.220104	set 1
961	1894319	1609.45	3235369	2748.83	581955	494.439	1.21592	2.69627	1	1177	Mock	3.23537	0.622894	set 1
963	2092257	1742.1	5953005	4956.71	608826	506.933	1.09979	2.53955	1	1201	Mock	5.95301	0.45897	set 1
964	1126523	1514.14	2911266	3912.99	212436	285.532	1.11873	2.52005	1	744	Mock	2.91127	0.322334	set 1
965	1081083	833.526	3384720	2609.65	504991	389.353	1.29653	3.06777	1	1297	Mock	3.38472	0.316501	set 1
966	802904	712.426	2633112	2336.39	434625	385.648	1.22669	3.6757	1	1127	Mock	2.63311	0.482584	set 1
968	1057368	956.894	3396332	3073.6	493148	446.288	1.17099	2.98923	1	1105	Mock	3.39633	0.0691827	set 1
969	5653836	3967.6	5438469	3816.47	698529	490.196	1.14948	2.2962	1	1425	Mock	5.43847	0.879173	set 1
971	1673667	1430.48	2.88516e+06	2465.95	618120	528.308	1.28855	3.62709	1	1170	Mock	2.88516	0.176499	set 1
972	1593233	1243.74	3.34075e+06	2607.92	563129	439.601	1.12591	1.92509	1	1281	Mock	3.34075	0.939161	set 1
973	2023713	1521.59	6334607	4762.86	484454	364.251	1.09293	2.29245	1	1330	Mock	6.33461	0.506312	set 1
974	2714845	3770.62	3046159	4230.78	374779	520.526	1.15304	2.48725	1	720	Mock	3.04616	0.999809	set 1
975	694812	470.421	3.78006e+06	2559.28	426271	288.606	1.2978	1.8742	1	1477	Mock	3.78006	0.197259	set 1
977	374422	549.812	2092297	3072.39	180144	264.529	1.14433	2.86696	1	681	Mock	2.0923	0.290248	set 1
978	4184333	3266.46	5.63469e+06	4398.67	593506	463.315	1.16615	1.94806	1	1281	Mock	5.63469	0.304174	set 1
979	546111	549.407	2267670	2281.36	290289	292.041	1.25802	2.67252	1	994	Mock	2.26767	0.591065	set 1
980	461448	441.577	2377979	2275.58	344956	330.101	1.17038	2.92365	1	1045	Mock	2.37798	0.921719	set 1
981	1823823	1020.61	6111538	3420	480486	268.879	1.08047	2.13659	1	1787	Mock	6.11154	0.805264	set 1
982	2784688	3253.14	2714877	3171.59	418509	488.912	1.15892	2.91898	1	856	Mock	2.71488	0.723941	set 1
983	1616432	2211.26	2501234	3421.66	313143	428.376	1.21365	2.8745	1	731	Mock	2.50123	0.559174	set 1
984	706045	1087.9	2728518	4204.19	253499	390.599	1.0367	1.76911	1	649	Mock	2.72852	0.922299	set 1
986	1632741	1008.49	5955394	3678.44	704238	434.983	1.07131	2.33374	1	1619	Mock	5.95539	0.873832	set 1
987	653717	772.715	2717311	3211.95	295737	349.571	1.08081	2.21714	1	846	Mock	2.71731	0.833982	set 1
988	553182	578.642	2686299	2809.94	281640	294.603	1.09335	2.16926	1	956	Mock	2.6863	0.213835	set 1
990	1012303	1005.27	2612125	2593.97	405074	402.258	1.25081	3.65252	1	1007	Mock	2.61212	0.0121712	set 1
991	798020	857.164	2947357	3165.8	256404	275.407	1.2373	3.76996	1	931	Mock	2.94736	0.32283	set 1
993	996100	833.556	2369299	1982.68	561458	469.839	1.17786	2.51938	1	1195	Mock	2.3693	0.506863	set 1
994	679552	727.572	2405952	2575.97	391525	419.192	1.12979	2.57113	1	934	Mock	2.40595	0.736853	set 1
995	1211638	1196.09	2806950	2770.93	526179	519.426	1.08763	2.27898	1	1013	Mock	2.80695	0.0976764	set 1
996	2207372	1724.51	3380718	2641.19	460863	360.049	1.17372	3.26482	1	1280	Mock	3.38072	0.514922	set 1
997	764467	905.767	2690719	3188.06	403876	478.526	1.30738	4.24419	1	844	Mock	2.69072	0.938412	set 1
998	632468	860.501	2731218	3715.94	282403	384.222	1.06078	1.90848	1	735	Mock	2.73122	0.228647	set 1
999	1677162	1579.25	2551938	2402.95	452614	426.19	1.07081	2.01283	1	1062	Mock	2.55194	0.677141	set 1
1000	2426955	1389.21	6442411	3687.7	565564	323.734	1.11945	2.46514	1	1747	Mock	6.44241	0.59288	set 1
1001	953634	687.056	2.87111e+06	2068.52	448708	323.277	1.12078	1.7821	1	1388	Mock	2.87111	0.0100637	set 1
1002	3170988	3084.62	3878885	3773.23	496769	483.238	1.25048	3.78035	1	1028	Mock	3.87888	0.475826	set 1
1003	1425721	911.586	5850592	3740.79	544854	348.372	1.06794	2.26705	1	1564	Mock	5.85059	0.70877	set 1
1006	1882400	1922.78	2969433	3033.13	537574	549.105	1.19003	3.28557	1	979	Mock	2.96943	0.520081	set 1
1007	1414455	1388.08	3604974	3537.76	495462	486.224	1.3161	4.38341	1	1019	Mock	3.60497	0.030661	set 1
1008	1938845	897.198	6055629	2802.23	772918	357.667	1.29765	2.4353	1	2161	Mock	6.05563	0.224414	set 1
1009	5735505	5228.35	4384182	3996.52	629652	573.976	1.07699	1.78571	1	1097	Mock	4.38418	0.953676	set 1
1010	566388	1029.8	1675173	3045.77	93030	169.145	1.26245	3.73022	1	550	Mock	1.67517	0.58232	set 1
1011	2019788	1903.66	5863665	5526.55	450996	425.067	1.04454	1.76498	1	1061	Mock	5.86367	0.107473	set 1
1012	1047326	1104.77	2211430	2332.73	355218	374.703	1.25774	2.69614	1	948	Mock	2.21143	0.287545	set 1
1013	2715908	1941.32	4752143	3396.81	503882	360.173	1.53248	6.39775	1	1399	Mock	4.75214	0.456704	set 1
1014	778784	755.368	2539857	2463.49	374617	363.353	1.50243	5.89879	1	1031	Mock	2.53986	0.0209501	set 1
1015	502502	522.895	2575600	2680.12	262325	272.971	1.13922	2.16866	1	961	Mock	2.5756	0.411616	set 1
1016	877989	1186.47	2885980	3899.97	271048	366.281	1.04244	1.6218	1	740	Mock	2.88598	0.489459	set 1
1017	2845917	2018.38	6003526	4257.82	505915	358.805	1.07498	2.24665	1	1410	Mock	6.00353	0.243678	set 1
1018	1137053	1384.96	2682224	3267.02	441074	537.24	1.23504	3.71046	1	821	Mock	2.68222	0.588639	set 1
1020	2804444	2873.41	3448784	3533.59	512240	524.836	1.29484	4.37832	1	976	Mock	3.44878	0.235834	set 1
1021	1088816	1102.04	2523665	2554.32	385035	389.712	1.13641	2.70727	1	988	Mock	2.52366	0.6205	set 1
1022	1107612	943.451	4277111	3643.2	544474	463.777	1.16327	2.40079	1	1174	Mock	4.27711	0.639622	set 1
1024	1552905	1406.62	2910092	2635.95	475542	430.745	1.17597	3.01165	1	1104	Mock	2.91009	0.778276	set 1
1025	883847	822.183	2491712	2317.87	434624	404.301	1.11345	2.0724	1	1075	Mock	2.49171	0.848345	set 1
1026	2092697	1813.43	3113175	2697.73	471278	408.386	1.18095	3.06545	1	1154	Mock	3.11318	0.49042	set 1
1027	611949	692.25	2409677	2725.88	325603	368.329	1.10009	2.16336	1	884	Mock	2.40968	0.185349	set 1
1028	578136	641.66	2177826	2417.12	289010	320.766	1.51187	5.52169	1	901	Mock	2.17783	0.995815	set 1
1029	3243378	3025.54	3807112	3551.41	445006	415.118	1.15023	2.91744	1	1072	Mock	3.80711	0.129356	set 1
1031	944652	814.355	3275106	2823.37	491740	423.914	1.17538	1.77533	1	1160	Mock	3.27511	0.0680931	set 1
1032	2207575	1539.45	4939083	3444.27	537114	374.556	1.18576	2.93022	1	1434	Mock	4.93908	0.943851	set 1
1033	1.74659e+06	2094.24	3132859	3756.43	447196	536.206	1.1244	2.60454	1	834	Mock	3.13286	0.964925	set 1
1034	910368	981	2322322	2502.5	281568	303.414	1.26533	3.54888	1	928	Mock	2.32232	0.719389	set 1
1035	1546172	1544.63	2891743	2888.85	414085	413.671	1.06878	1.89044	1	1001	Mock	2.89174	0.349993	set 1
1036	793642	828.436	2772774	2894.34	325344	339.608	1.21645	2.13327	1	958	Mock	2.77277	0.254382	set 1
1037	3176668	2501.31	5014608	3948.51	581183	457.624	1.2259	3.37793	1	1270	Mock	5.01461	0.265303	set 1
1038	648815	916.405	2248171	3175.38	293505	414.555	1.10048	2.40056	1	708	Mock	2.24817	0.127294	set 1
1039	2441321	1704.83	3066200	2141.2	451560	315.335	1.57428	3.89082	1	1432	Mock	3.0662	0.525809	set 1
1040	2100241	1386.3	5801291	3829.23	517403	341.52	1.08065	2.28675	1	1515	Mock	5.80129	0.141817	set 1
1041	3447271	3722.75	3861544	4170.13	497511	537.269	1.04376	1.81533	1	926	Mock	3.86154	0.316731	set 1
1042	3642217	3543.01	4253328	4137.48	338926	329.695	1.1107	2.24766	1	1028	Mock	4.25333	0.626706	set 1
1045	1794932	1233.63	5674253	3899.83	606425	416.787	1.17852	3.21103	1	1455	Mock	5.67425	0.430116	set 1
1047	2606639	2668	2890718	2958.77	487521	498.998	1.12963	2.67039	1	977	Mock	2.89072	0.853246	set 1
1048	923985	1204.67	2200403	2868.84	262830	342.673	1.25057	3.402	1	767	Mock	2.2004	0.475325	set 1
1050	2540584	2447.58	6420740	6185.68	857306	825.921	1.05288	1.67241	1	1038	Mock	6.42074	0.265633	set 1
1051	2067432	2895.56	1923182	2693.53	216383	303.057	1.22818	3.55021	1	714	Mock	1.92318	0.0135087	set 1
1052	2406330	1305.66	5974147	3241.53	783013	424.858	1.12859	2.03933	1	1843	Mock	5.97415	0.483753	set 1
1053	2090185	1660.19	3.48943e+06	2771.59	493945	392.331	1.15604	2.95193	1	1259	Mock	3.48943	0.256114	set 1
1054	2480757	1468.77	5178172	3065.82	528149	312.699	1.13547	2.32256	1	1689	Mock	5.17817	0.823718	set 1
1056	1491220	870.531	5944648	3470.31	464904	271.398	1.17724	1.98822	1	1713	Mock	5.94465	0.310629	set 1
1058	1037406	1379.53	2876558	3825.21	350201	465.693	1.11543	2.70503	1	752	Mock	2.87656	0.715143	set 1
1059	1281549	1174.66	2375934	2177.76	489781	448.928	1.23896	3.30026	1	1091	Mock	2.37593	0.558051	set 1
1060	2016792	1115.48	5410588	2992.58	749087	414.318	1.47347	2.52777	1	1808	Mock	5.41059	0.704948	set 1
1061	1315025	1753.37	3.13268e+06	4176.9	200052	266.736	1.03471	1.58933	1	750	Mock	3.13268	0.418637	set 1
1062	685610	802.822	2635368	3085.91	347872	407.344	1.42041	5.16909	1	854	Mock	2.63537	0.00531005	set 1
1063	819658	938.898	2597479	2975.35	330920	379.061	1.43181	5.48874	1	873	Mock	2.59748	0.0113551	set 1
1064	2557018	2122.01	3480371	2888.27	338684	281.066	1.31516	2.63275	1	1205	Mock	3.48037	0.511222	set 1
1066	992927	999.927	2.04575e+06	2060.18	365364	367.94	1.25558	3.34566	1	993	Mock	2.04575	0.0510755	set 1
1067	1102331	1176.45	2908577	3104.14	317511	338.859	1.03698	1.72872	1	937	Mock	2.90858	0.965517	set 1
1068	1425417	1882.98	2265679	2992.97	348488	460.354	1.17918	2.94263	1	757	Mock	2.26568	0.859003	set 1
1069	1.04712e+06	1076.18	2483941	2552.87	301222	309.581	1.1693	3.18469	1	973	Mock	2.48394	0.152027	set 1
1070	1998524	1483.69	5893210	4375.06	632044	469.223	1.04265	1.90761	1	1347	Mock	5.89321	0.000664219	set 1
1071	1421854	1926.63	1.65899e+06	2247.95	340202	460.978	1.11252	2.19947	1	738	Mock	1.65899	0.941668	set 1
1072	858309	1147.47	2.08216e+06	2783.63	280659	375.213	1.16487	2.89362	1	748	Mock	2.08216	0.278325	set 1
1074	1007717	1064.12	2335063	2465.75	345851	365.207	1.14978	2.89344	1	947	Mock	2.33506	0.691508	set 1
1075	881318	1199.07	2763542	3759.92	362579	493.305	1.20027	3.39402	1	735	Mock	2.76354	0.108904	set 1
1076	3675127	2840.13	5245030	4053.35	691435	534.339	1.09922	2.16346	1	1294	Mock	5.24503	0.26465	set 1
1078	918492	1272.15	2885325	3996.29	342371	474.198	1.05987	2.06371	1	722	Mock	2.88532	0.639463	set 1
1080	1200115	1333.46	2766768	3074.19	330934	367.704	1.06841	1.84096	1	900	Mock	2.76677	0.397919	set 1
1081	949526	1247.73	2867583	3768.18	347629	456.806	1.16906	3.07152	1	761	Mock	2.86758	0.774501	set 1
1082	824956	1054.93	2651193	3390.27	304588	389.499	1.11419	2.6148	1	782	Mock	2.65119	0.140957	set 1
1084	1094790	1868.24	1786436	3048.53	286270	488.515	1.08898	2.03384	1	586	Mock	1.78644	0.861123	set 1
1085	3288261	2535.28	3.12333e+06	2408.12	446404	344.182	1.19092	2.57325	1	1297	Mock	3.12333	0.617657	set 1
1086	2590141	2003.2	6.00784e+06	4646.43	641332	496.003	1.15059	2.49701	1	1293	Mock	6.00784	0.0429062	set 1
1087	1999223	1361.87	5145261	3504.95	759502	517.372	1.24222	3.09692	1	1468	Mock	5.14526	0.700856	set 1
1088	2240242	1648.45	5590636	4113.79	361599	266.077	1.03163	1.77972	1	1359	Mock	5.59064	0.913284	set 1
1089	1210283	1063.52	2805735	2465.5	432302	379.879	1.2411	3.43603	1	1138	Mock	2.80573	0.524577	set 1
1090	2582981	1968.74	3491584	2661.27	555373	423.303	1.09091	2.40985	1	1312	Mock	3.49158	0.354225	set 1
1091	3059546	2930.6	4028184	3858.41	462443	442.953	1.17369	3.19102	1	1044	Mock	4.02818	0.120277	set 1
1092	1172304	1375.94	1865533	2189.59	370083	434.37	1.17603	2.5761	1	852	Mock	1.86553	0.754901	set 1
1093	2262741	2057.04	6414237	5831.12	414078	376.435	1.1041	2.10227	1	1100	Mock	6.41424	0.885022	set 1
1094	2692802	1715.16	5534844	3525.38	713094	454.2	1.46251	5.20071	1	1570	Mock	5.53484	0.100252	set 1
1095	769916	838.688	2222017	2420.5	296555	323.045	1.10957	2.04697	1	918	Mock	2.22202	0.758985	set 1
1096	1.76899e+06	1064.38	6105894	3673.82	667777	401.791	1.08933	2.04106	1	1662	Mock	6.10589	0.0170605	set 1
1097	947879	1048.54	2375028	2627.24	335107	370.694	1.34225	4.47323	1	904	Mock	2.37503	0.967055	set 1
1098	2421489	1743.33	3.73818e+06	2691.27	568997	409.645	1.12503	1.7544	1	1389	Mock	3.73818	0.615058	set 1
1099	1248093	1101.58	6134632	5414.5	830320	732.851	1.07775	1.97952	1	1133	Mock	6.13463	0.552439	set 1
1100	1.96844e+06	1039.85	5252367	2774.63	744800	393.45	1.47953	4.06536	1	1893	Mock	5.25237	0.29595	set 1
1101	1464623	1711.01	2605971	3044.36	436615	510.064	1.29466	4.13927	1	856	Mock	2.60597	0.929292	set 1
1102	2330626	1513.39	4788755	3109.58	529788	344.018	1.17344	3.2521	1	1540	Mock	4.78876	0.265906	set 1
1103	730719	728.533	2357153	2350.1	282319	281.475	1.21633	3.47549	1	1003	Mock	2.35715	0.828147	set 1
1104	1.47561e+06	1098.74	6016212	4479.68	506044	376.801	1.05718	1.91979	1	1343	Mock	6.01621	0.985109	set 1
1105	2975604	2678.31	3622536	3260.61	377758	340.016	1.1517	2.74561	1	1111	Mock	3.62254	0.783397	set 1
1106	731147	873.533	2567782	3067.84	283617	338.849	1.22015	3.63712	1	837	Mock	2.56778	0.51899	set 1
1107	3367849	3198.34	4084468	3878.89	441314	419.102	1.05643	2.03846	1	1053	Mock	4.08447	0.0660743	set 1
1108	1117406	1258.34	2257709	2542.47	316526	356.448	1.36868	4.87458	1	888	Mock	2.25771	0.472414	set 1
1109	1027462	969.304	2692391	2539.99	401390	378.67	1.25172	3.58501	1	1060	Mock	2.69239	0.438256	set 1
1110	2847448	2546.91	4155026	3716.48	522016	466.919	1.16365	3.28269	1	1118	Mock	4.15503	0.202796	set 1
1112	2303291	1884.85	5468570	4475.1	362358	296.529	1.04686	1.68421	1	1222	Mock	5.46857	0.357758	set 1
1113	686483	738.948	2646512	2848.78	291288	313.55	1.22437	2.95609	1	929	Mock	2.64651	0.163684	set 1
1114	983624	1086.88	2.03168e+06	2244.95	368881	407.603	1.32869	4.02974	1	905	Mock	2.03168	0.441374	set 1
1115	2557593	2044.44	4368084	3491.67	628577	502.46	1.0844	2.23562	1	1251	Mock	4.36808	0.2628	set 1
1117	2119028	2581.03	3.40714e+06	4149.98	429360	522.972	1.0693	2.25426	1	821	Mock	3.40714	0.0351601	set 1
1118	867936	1087.64	2638313	3306.16	296935	372.099	1.24241	2.88194	1	798	Mock	2.63831	0.906231	set 1
1119	1130672	1163.24	2526973	2599.77	350101	360.186	1.07226	1.88843	1	972	Mock	2.52697	0.816364	set 1
1120	1053041	1292.07	2560403	3141.6	312931	383.964	1.07979	1.95928	1	815	Mock	2.5604	0.552581	set 1
1121	713975	1399.95	2892614	5671.79	178577	350.151	1.03622	1.70841	1	510	Mock	2.89261	0.851809	set 1
1122	1086935	1246.49	2402934	2755.66	278458	319.333	1.1699	2.85698	1	872	Mock	2.40293	0.962395	set 1
1124	3574975	3241.14	3606259	3269.5	438537	397.586	1.06134	2.0772	1	1103	Mock	3.60626	0.630832	set 1
1125	1023937	973.324	2817572	2678.3	240498	228.61	1.10427	2.23077	1	1052	Mock	2.81757	0.997994	set 1
1126	801168	727.013	2235820	2028.87	424752	385.437	1.20385	2.73802	1	1102	Mock	2.23582	0.987889	set 1
1128	3.79107e+06	2192.64	5998881	3469.57	640213	370.279	1.21927	2.88512	1	1729	Mock	5.99888	0.128021	set 1
1129	2366693	1635.59	5547805	3834	798690	551.963	1.12371	2.48643	1	1447	Mock	5.54781	0.583193	set 1
1130	1833473	1719.96	4329527	4061.47	503855	472.659	1.10485	1.89299	1	1066	Mock	4.32953	0.00206464	set 1
1131	682940	1044.25	2720935	4160.45	149902	229.208	1.09533	2.41604	1	654	Mock	2.72093	0.198911	set 1
1132	670319	841.053	2227739	2795.16	256000	321.205	1.2702	3.75244	1	797	Mock	2.22774	0.956123	set 1
1135	1.98266e+06	2308.1	2567103	2988.48	447413	520.853	1.15188	2.69545	1	859	Mock	2.5671	0.280859	set 1
1136	782139	954.993	2551617	3115.53	293116	357.895	1.27117	3.68568	1	819	Mock	2.55162	0.947822	set 1
1137	2800121	3053.57	2700255	2944.66	361796	394.543	1.09772	2.27077	1	917	Mock	2.70025	0.728559	set 1
1138	2371292	1645.59	3664887	2543.29	448927	311.539	1.05766	2.0545	1	1441	Mock	3.66489	0.329651	set 1
1139	760401	1019.3	1.57178e+06	2106.94	334395	448.251	1.44592	5.23038	1	746	Mock	1.57178	0.791761	set 1
1140	2.96843e+06	2074.37	4026335	2813.65	536837	375.148	1.06214	1.60454	1	1431	Mock	4.02634	0.108166	set 1
1141	1998643	1622.28	3.66241e+06	2972.73	442024	358.786	1.06513	2.16412	1	1232	Mock	3.66241	0.392319	set 1
1142	1.03389e+06	1034.93	2711414	2714.13	396402	396.799	1.12011	2.67822	1	999	Mock	2.71141	0.221218	set 1
1143	1451197	1610.65	2.02457e+06	2247.03	295437	327.899	1.06521	1.70294	1	901	Mock	2.02457	0.683726	set 1
1144	737705	924.442	2521179	3159.37	280819	351.904	1.11028	2.48315	1	798	Mock	2.52118	0.102446	set 1
1145	1477387	1455.55	2526147	2488.81	400001	394.09	1.21307	3.53973	1	1015	Mock	2.52615	0.397026	set 1
1146	845611	851.572	2420129	2437.19	337556	339.936	1.33267	2.3344	1	993	Mock	2.42013	0.27665	set 1
1147	1333210	1862.03	3477447	4856.77	346847	484.423	1.07438	1.72565	1	716	Mock	3.47745	0.506343	set 1
1148	959882	1253.11	2360570	3081.68	219561	286.633	1.22703	3.2939	1	766	Mock	2.36057	0.349898	set 1
1149	428006	521.959	2087487	2545.72	257506	314.032	1.09852	2.09604	1	820	Mock	2.08749	0.706411	set 1
1150	1264991	1334.38	2766530	2918.28	386924	408.148	1.2213	3.62343	1	948	Mock	2.76653	0.024577	set 1
1151	1789188	1996.86	3113175	3474.53	474447	529.517	1.11367	2.50278	1	896	Mock	3.11318	0.633987	set 1
1152	1926298	1654.9	4186084	3596.29	592298	508.847	1.24114	3.44842	1	1164	Mock	4.18608	0.230571	set 1
1153	1977728	1138.59	6060768	3489.22	640227	368.582	1.17577	2.57488	1	1737	Mock	6.06077	0.268709	set 1
1154	916529	927.661	2788482	2822.35	396655	401.473	1.27162	3.86965	1	988	Mock	2.78848	0.800256	set 1
1155	2107195	1171.31	6008543	3339.94	823365	457.679	1.13362	1.8658	1	1799	Mock	6.00854	0.955568	set 1
1156	837463	953.83	2361826	2690.01	332480	378.679	1.20357	3.3705	1	878	Mock	2.36183	0.31655	set 1
1157	500525	539.941	1709156	1843.75	309417	333.783	1.58857	2.07749	1	927	Mock	1.70916	0.826805	set 1
1158	698244	997.491	2166569	3095.1	312466	446.38	1.0762	2.08689	1	700	Mock	2.16657	0.103991	set 1
1159	3.44725e+06	2802.64	3.70083e+06	3008.81	535020	434.976	1.18593	3.08917	1	1230	Mock	3.70083	0.633982	set 1
1160	1.90062e+06	1209.05	5366046	3413.52	570449	362.881	1.10393	2.07924	1	1572	Mock	5.36605	0.751032	set 1
1161	1276779	1612.09	2641090	3334.71	250955	316.862	1.2557	3.87173	1	792	Mock	2.64109	0.155978	set 1
1162	1612840	895.028	5755716	3194.07	729073	404.591	1.10914	1.55362	1	1802	Mock	5.75572	0.426002	set 1
1163	1111068	1158.57	2597372	2708.42	357126	372.394	1.31307	4.28281	1	959	Mock	2.59737	0.892707	set 1
1164	557172	603.653	2423763	2625.96	322507	349.412	1.05633	1.98928	1	923	Mock	2.42376	0.103578	set 1
1168	1736399	1243.84	5233626	3749.02	442927	317.283	1.13385	2.83214	1	1396	Mock	5.23363	0.798689	set 1
1169	1516561	827.366	5934421	3237.55	605509	330.338	1.07613	2.28749	1	1833	Mock	5.93442	0.923456	set 1
1170	927512	920.151	2357518	2338.81	393248	390.127	1.29796	3.31272	1	1008	Mock	2.35752	0.299154	set 1
1172	2274033	1572.64	3.66653e+06	2535.64	410627	283.974	1.23375	2.64559	1	1446	Mock	3.66653	0.486272	set 1
1173	2147536	1423.15	4264272	2825.89	579352	383.931	1.11696	2.14412	1	1509	Mock	4.26427	0.588151	set 1
1174	586620	742.557	2433695	3080.63	271443	343.599	1.24545	3.657	1	790	Mock	2.4337	0.983854	set 1
1175	909544	1049.07	2100578	2422.81	265364	306.072	1.2839	3.98294	1	867	Mock	2.10058	0.69733	set 1
1176	2782772	2065.9	4431702	3290.05	438349	325.426	1.0561	1.92404	1	1347	Mock	4.4317	0.389549	set 1
1177	1.77286e+06	1298.8	4478281	3280.79	605485	443.579	1.21279	2.81267	1	1365	Mock	4.47828	0.263768	set 1
1178	1099277	1389.73	1.84807e+06	2336.37	221449	279.961	1.16812	2.50181	1	791	Mock	1.84807	0.944626	set 1
1180	1016866	1003.82	2513191	2480.94	457447	451.577	1.13238	2.66505	1	1013	Mock	2.51319	0.720266	set 1
1181	893856	1051.6	2537239	2984.99	295531	347.684	1.14084	2.79484	1	850	Mock	2.53724	0.925395	set 1
1182	871889	914.889	2347753	2463.54	362740	380.63	1.20078	3.29363	1	953	Mock	2.34775	0.664666	set 1
1184	1127204	1134.01	2366096	2380.38	439087	441.737	1.26621	2.91131	1	994	Mock	2.3661	0.198991	set 1
1185	2010580	1699.56	2679696	2265.17	421149	356.001	1.09411	2.12531	1	1183	Mock	2.6797	0.367475	set 1
1186	3398199	2141.27	4918646	3099.34	516701	325.584	1.05469	2.02445	1	1587	Mock	4.91865	0.706872	set 1
1187	899592	1186.8	2275571	3002.07	275120	362.955	1.23839	3.84363	1	758	Mock	2.27557	0.649534	set 1
1188	746183	946.933	2475534	3141.54	271799	344.923	1.0777	2.0545	1	788	Mock	2.47553	0.927976	set 1
1190	711077	718.26	2168316	2190.22	343880	347.354	1.18243	2.56991	1	990	Mock	2.16832	0.816151	set 1
1191	1.52259e+06	1069.99	5334868	3749.03	458138	321.952	1.14765	2.89945	1	1423	Mock	5.33487	0.911451	set 1
1193	3035585	3107.05	2951351	3020.83	333627	341.481	1.2331	3.61624	1	977	Mock	2.95135	0.369524	set 1
1194	1.02494e+06	829.91	3580088	2898.86	389471	315.361	1.07175	1.6617	1	1235	Mock	3.58009	0.379894	set 1
1195	1395085	1125.98	3.6221e+06	2923.41	299698	241.887	1.16192	3.08233	1	1239	Mock	3.6221	0.560451	set 1
1196	2458631	1757.42	4825312	3449.11	575449	411.329	1.12025	2.68503	1	1399	Mock	4.82531	0.668218	set 1
1197	1046718	1192.16	1795991	2045.55	304285	346.566	1.15009	2.84079	1	878	Mock	1.79599	0.286717	set 1
1198	469878	889.92	1637446	3101.22	172810	327.292	1.04341	1.79057	1	528	Mock	1.63745	0.0194625	set 1
1199	2317239	1524.5	5522403	3633.16	450959	296.684	1.16365	2.5387	1	1520	Mock	5.5224	0.399222	set 1
1200	1716123	1440.91	3391954	2847.99	465931	391.21	1.14395	2.05108	1	1191	Mock	3.39195	0.308528	set 1
1201	1749229	2200.29	2146494	2699.99	294157	370.009	1.19052	3.26633	1	795	Mock	2.14649	0.942185	set 1
1202	644283	1158.78	2152062	3870.61	169126	304.183	1.23931	3.59043	1	556	Mock	2.15206	0.888265	set 1
1203	687951	763.542	1787059	1983.42	293760	326.038	1.18367	2.67945	1	901	Mock	1.78706	0.860311	set 1
1204	3509689	2895.78	3987840	3290.3	497282	410.299	1.24355	3.9507	1	1212	Mock	3.98784	0.653	set 1
1205	638457	721.42	2066607	2335.15	231665	261.768	1.15955	2.45563	1	885	Mock	2.06661	0.344289	set 1
1206	1338932	1402.02	4061539	4252.92	333889	349.622	1.03552	1.80773	1	955	Mock	4.06154	0.548849	set 1
1207	1016147	1273.37	1858173	2328.54	309317	387.615	1.08478	2.02063	1	798	Mock	1.85817	0.815225	set 1
1208	3254655	1524.43	5917471	2771.65	682867	319.844	1.20057	2.8852	1	2135	Mock	5.91747	0.0986104	set 1
1210	667009	866.245	2273407	2952.48	232567	302.035	1.14996	2.25884	1	770	Mock	2.27341	0.0411798	set 1
1211	728932	858.577	2683670	3160.98	193941	228.435	1.13141	2.47381	1	849	Mock	2.68367	0.816421	set 1
1213	633043	932.317	2302015	3390.3	227862	335.585	1.07829	1.91595	1	679	Mock	2.30201	0.0510073	set 1
1214	1777042	1316.33	5848863	4332.49	420982	311.839	1.08088	1.69806	1	1350	Mock	5.84886	0.627161	set 1
1215	2820817	1997.75	6058890	4291	600154	425.038	1.11339	2.11119	1	1412	Mock	6.05889	0.502453	set 1
1216	418988	664.006	2643344	4189.13	203157	321.96	1.28712	4.16378	1	631	Mock	2.64334	0.16982	set 1
1217	908741	762.367	2556834	2144.99	406709	341.199	1.15239	2.53081	1	1192	Mock	2.55683	0.148379	set 1
1219	614828	637.127	2321292	2405.48	352942	365.743	1.34314	4.50858	1	965	Mock	2.32129	0.567693	set 1
1222	403607	646.806	1954003	3131.41	222859	357.146	1.09877	2.14062	1	624	Mock	1.954	0.992667	set 1
1223	627284	960.619	1879671	2878.52	265224	406.162	1.31579	4.16591	1	653	Mock	1.87967	0.118616	set 1
1224	1.22881e+06	1149.5	2841200	2657.81	407300	381.01	1.11023	2.19675	1	1069	Mock	2.8412	0.938256	set 1
1225	1301445	1378.65	2564217	2716.33	431352	456.941	1.26531	3.18337	1	944	Mock	2.56422	0.24457	set 1
1226	831109	1045.42	2033986	2558.47	310677	390.789	1.38094	4.94307	1	795	Mock	2.03399	0.458212	set 1
1227	598095	955.423	1781941	2846.55	247870	395.958	1.10077	2.09288	1	626	Mock	1.78194	0.757407	set 1
1228	1.34389e+06	1098.85	3858126	3154.64	447177	365.639	1.09332	1.88022	1	1223	Mock	3.85813	0.203621	set 1
1229	1773438	1882.63	2787102	2958.71	469167	498.054	1.13593	2.12926	1	942	Mock	2.7871	0.566312	set 1
1230	1390751	1213.57	5300352	4625.09	474015	413.626	1.15517	2.52971	1	1146	Mock	5.30035	0.185817	set 1
1231	767700	758.597	2660113	2628.57	373184	368.759	1.08425	1.62042	1	1012	Mock	2.66011	0.104736	set 1
1234	3974451	2198.26	4555263	2519.5	305168	168.788	1.04244	1.54962	1	1808	Mock	4.55526	0.00465484	set 1
1235	1.59749e+06	2308.51	2742133	3962.62	368097	531.932	1.06733	2.0745	1	692	Mock	2.74213	0.424854	set 1
1236	3229139	2595.77	6158640	4950.68	400737	322.136	1.10177	2.5024	1	1244	Mock	6.15864	0.664197	set 1
1237	660470	690.868	2515130	2630.89	303688	317.665	1.13599	2.79051	1	956	Mock	2.51513	0.401688	set 1
1238	922430	1215.32	2226664	2933.68	242829	319.933	1.09239	1.74527	1	759	Mock	2.22666	0.0857946	set 1
1239	534537	782.631	2396658	3509.02	219130	320.835	1.20634	3.02405	1	683	Mock	2.39666	0.0626889	set 1
1240	1157561	1103.49	3146402	2999.43	341998	326.023	1.42149	3.56823	1	1049	Mock	3.1464	0.278117	set 1
1241	655681	765.982	2474278	2890.51	314335	367.214	1.14592	2.53349	1	856	Mock	2.47428	0.169313	set 1
1242	1916344	1669.29	2993722	2607.77	399870	348.319	1.18922	3.3482	1	1148	Mock	2.99372	0.965095	set 1
1243	715294	769.133	2548382	2740.2	390391	419.775	1.29882	4.12565	1	930	Mock	2.54838	0.15123	set 1
1244	687987	900.507	2516756	3294.18	259256	339.34	1.22785	3.11825	1	764	Mock	2.51676	0.805462	set 1
1245	474279	741.061	1991702	3112.03	252444	394.444	1.35306	4.79782	1	640	Mock	1.9917	0.586108	set 1
1246	498147	736.904	2159491	3194.51	222819	329.614	1.27534	3.68659	1	676	Mock	2.15949	0.569287	set 1
1247	3240352	2467.9	5429158	4134.93	453481	345.378	1.21488	3.31818	1	1313	Mock	5.42916	0.512081	set 1
1248	1564059	1163.73	6011223	4472.64	567659	422.365	1.12521	1.87196	1	1344	Mock	6.01122	0.971763	set 1
1249	2668850	3092.53	3611068	4184.32	464556	538.304	1.0445	1.79171	1	863	Mock	3.61107	0.363845	set 1
1254	808868	1124.99	2547212	3542.71	228294	317.516	1.18764	2.88092	1	719	Mock	2.54721	0.598316	set 1
1255	763812	948.835	2477320	3077.42	289988	360.234	1.22862	3.4319	1	805	Mock	2.47732	0.118917	set 1
1256	719594	832.863	2559915	2962.86	341421	395.163	1.24447	2.85125	1	864	Mock	2.55992	0.417539	set 1
1258	1.81477e+06	1671.06	3270290	3011.32	280121	257.938	1.10289	2.32143	1	1086	Mock	3.27029	0.693747	set 1
1259	747545	791.891	2920625	3093.88	336080	356.017	1.11036	2.17773	1	944	Mock	2.92062	0.91634	set 1
1260	518477	657.132	2405619	3048.95	278960	353.561	1.28967	3.458	1	789	Mock	2.40562	0.259377	set 1
1261	1968554	1922.42	3195765	3120.86	417285	407.505	1.05045	1.88167	1	1024	Mock	3.19577	0.758194	set 1
1262	1227771	1613.37	2184768	2870.92	197313	259.281	1.09792	2.32216	1	761	Mock	2.18477	0.459875	set 1
1263	880591	1054.6	2675840	3204.6	395318	473.435	1.06368	1.8747	1	835	Mock	2.67584	0.57361	set 1
1264	2054020	2257.16	3181670	3496.34	413103	453.959	1.35441	4.64952	1	910	Mock	3.18167	0.955047	set 1
1265	1252537	831.146	5008467	3323.47	505316	335.313	1.40706	3.71251	1	1507	Mock	5.00847	0.979286	set 1
1266	1250037	1758.14	2685766	3777.45	364922	513.252	1.0645	2.11018	1	711	Mock	2.68577	0.861591	set 1
1267	3465067	4626.26	2252787	3007.73	352508	470.638	1.17226	2.97769	1	749	Mock	2.25279	0.359097	set 1
1268	1610847	1599.65	3213560	3191.22	421201	418.273	1.19259	2.95543	1	1007	Mock	3.21356	0.887701	set 1
1270	1996669	2064.81	4203322	4346.77	508615	525.972	1.14753	2.94365	1	967	Mock	4.20332	0.429997	set 1
1271	1555392	1991.54	2789928	3572.25	242544	310.556	1.08464	1.7373	1	781	Mock	2.78993	0.0357427	set 1
1272	2251460	2150.39	4699841	4488.86	303623	289.993	1.07632	1.69926	1	1047	Mock	4.69984	0.770128	set 1
1273	4822861	3659.23	5599834	4248.74	579093	439.373	1.1053	2.09682	1	1318	Mock	5.59983	0.502106	set 1
1274	990250	1035.83	3330039	3483.3	571333	597.629	1.35618	4.84025	1	956	Mock	3.33004	0.786188	set 1
1275	874844	1003.26	2491086	2856.75	361866	414.984	1.17735	2.78396	1	872	Mock	2.49109	0.748023	set 1
1276	1458994	1363.55	3194765	2985.76	516734	482.929	1.09582	2.37188	1	1070	Mock	3.19476	0.793567	set 1
1278	921612	939.462	2695638	2747.85	368351	375.485	1.12178	2.37325	1	981	Mock	2.69564	0.800799	set 1
1279	511850	647.911	2720643	3443.85	293826	371.932	1.0382	1.54545	1	790	Mock	2.72064	0.548846	set 1
1280	834246	1042.81	2484920	3106.15	285928	357.41	1.1314	2.53457	1	800	Mock	2.48492	0.473326	set 1
1281	562944	548.678	2413617	2352.45	284156	276.955	1.2232	3.21665	1	1026	Mock	2.41362	0.675126	set 1
1282	493560	637.674	2599316	3358.29	305012	394.072	1.20254	3.23499	1	774	Mock	2.59932	0.0213587	set 1
1283	781630	827.998	2447362	2592.54	258654	273.998	1.0589	1.77824	1	944	Mock	2.44736	0.102317	set 1
1284	1.66532e+06	2403.05	2756516	3977.66	203348	293.431	1.02464	1.47908	1	693	Mock	2.75652	0.292177	set 1
1285	899169	1223.36	2836207	3858.78	315268	428.936	1.09902	2.3613	1	735	Mock	2.83621	0.98299	set 1
1286	532217	688.508	2457996	3179.81	276006	357.058	1.21757	3.52067	1	773	Mock	2.458	0.139746	set 1
1287	521750	510.519	2246652	2198.29	238540	233.405	1.26512	2.92609	1	1022	Mock	2.24665	0.330596	set 1
1288	1549219	1442.48	3616992	3367.78	485376	451.933	1.04376	1.66359	1	1074	Mock	3.61699	0.0510531	set 1
1289	1262123	1344.11	2883198	3070.5	348294	370.92	1.27307	3.75	1	939	Mock	2.8832	0.331269	set 1
1290	423631	757.837	1740774	3114.09	187298	335.059	1.08904	1.97208	1	559	Mock	1.74077	0.320326	set 1
1292	855789	1384.77	2638487	4269.4	289522	468.482	1.09138	2.48705	1	618	Mock	2.63849	0.845154	set 1
1293	1122341	1130.25	2886760	2907.11	411011	413.908	1.14117	2.59747	1	993	Mock	2.88676	0.382764	set 1
1295	2379103	2501.69	3381517	3555.75	571751	601.21	1.31173	4.32054	1	951	Mock	3.38152	0.831031	set 1
1296	764661	1038.94	2649823	3600.3	397304	539.815	1.21595	3.42297	1	736	Mock	2.64982	0.660536	set 1
1298	1691491	1391.03	2960155	2434.34	526540	433.01	1.18813	3.03671	1	1216	Mock	2.96015	0.996071	set 1
1299	1106289	1198.58	2802920	3036.75	366564	397.144	1.14761	2.94276	1	923	Mock	2.80292	0.100233	set 1
1300	2.87761e+06	2564.71	4247803	3785.92	611875	545.343	1.19559	3.40349	1	1122	Mock	4.2478	0.867115	set 1
1302	817045	1110.12	2397840	3257.93	307448	417.728	1.16404	2.85366	1	736	Mock	2.39784	0.435353	set 1
1303	3019241	3388.6	4263143	4784.67	369580	414.792	1.0389	1.65962	1	891	Mock	4.26314	0.795457	set 1
1304	694709	901.049	2283207	2961.36	256572	332.778	1.20818	3.20202	1	771	Mock	2.28321	0.677508	set 1
1305	2641203	1753.79	5124719	3402.87	568907	377.76	1.14582	2.23843	1	1506	Mock	5.12472	0.937864	set 1
1306	559329	808.279	3033898	4384.25	253862	366.853	1.12357	2.43575	1	692	Mock	3.0339	0.62114	set 1
1307	1792572	1231.16	5280450	3626.68	701108	481.53	1.05151	1.92507	1	1456	Mock	5.28045	0.0978102	set 1
1308	818407	851.62	2625685	2732.24	355867	370.309	1.21766	2.37395	1	961	Mock	2.62568	0.88436	set 1
1309	1930535	2038.58	2193861	2316.64	537939	568.045	1.29813	3.42718	1	947	Mock	2.19386	0.769156	set 1
1310	923266	943.071	2595276	2650.95	381424	389.606	1.08741	2.00699	1	979	Mock	2.59528	0.71187	set 1
1311	940958	1022.78	2799008	3042.4	402783	437.808	1.10444	2.27778	1	920	Mock	2.79901	0.0537335	set 1
1312	616097	641.1	2541337	2644.47	409637	426.261	1.10926	2.10521	1	961	Mock	2.54134	0.396223	set 1
1313	608245	777.807	2480633	3172.16	353645	452.231	1.16854	3.09596	1	782	Mock	2.48063	0.167436	set 1
1314	1231837	1172.06	6125930	5828.67	420105	399.719	1.08118	2.01889	1	1051	Mock	6.12593	0.821904	set 1
1315	1089876	1251.29	2536328	2911.97	378026	434.014	1.34666	4.55873	1	871	Mock	2.53633	0.700529	set 1
1316	564021	853.284	2912348	4405.97	265656	401.9	1.10865	2.5641	1	661	Mock	2.91235	0.883078	set 1
1317	667195	659.284	2683043	2651.23	403280	398.498	1.32503	4.47788	1	1012	Mock	2.68304	0.966575	set 1
1318	1438648	923.987	5111797	3283.11	568788	365.31	1.2817	3.1336	1	1557	Mock	5.1118	0.774748	set 1
1319	792949	676.578	2994891	2555.37	449276	383.341	1.04119	1.73177	1	1172	Mock	2.99489	0.994233	set 1
1321	1512419	1074.16	5398064	3833.85	540745	384.052	1.09707	2.38944	1	1408	Mock	5.39806	0.0371296	set 1
1322	498357	548.247	2558575	2814.71	381742	419.958	1.30405	4.23656	1	909	Mock	2.55857	0.0142515	set 1
1323	650147	654.73	2516912	2534.65	402237	405.073	1.26016	3.67895	1	993	Mock	2.51691	0.342104	set 1
1324	900332	661.522	5.689e+06	4180.02	538738	395.84	1.21294	3.22016	1	1361	Mock	5.689	0.823472	set 1
1325	859384	943.341	2723824	2989.93	411503	451.705	1.16306	2.73767	1	911	Mock	2.72382	0.866135	set 1
1326	1271615	1222.71	3780547	3635.14	430033	413.493	1.11885	2.77512	1	1040	Mock	3.78055	0.960813	set 1
1327	2377882	2399.48	3688092	3721.59	359349	362.613	1.10342	2.498	1	991	Mock	3.68809	0.0651215	set 1
1328	2167016	1699.62	5010848	3930.08	622298	488.077	1.1227	2.7284	1	1275	Mock	5.01085	0.0445711	set 1
1329	1076424	1063.66	2634765	2603.52	403414	398.63	1.24106	3.57045	1	1012	Mock	2.63476	0.913284	set 1
1330	731302	744.707	2711643	2761.35	371788	378.603	1.32713	3.89189	1	982	Mock	2.71164	0.305047	set 1
1331	2149089	2348.73	3165370	3459.42	387237	423.21	1.17053	2.65988	1	915	Mock	3.16537	0.557987	set 1
1332	608948	753.649	2535542	3138.05	313767	388.325	1.08146	2.089	1	808	Mock	2.53554	0.982445	set 1
1333	1395645	725.01	5872370	3050.58	852016	442.606	1.39486	4.07258	1	1925	Mock	5.87237	0.400449	set 1
1334	719006	1033.05	2917826	4192.28	250755	360.28	1.07581	2.17597	1	696	Mock	2.91783	0.665871	set 1
1335	739964	1063.17	3.1402e+06	4511.78	252584	362.908	1.03558	1.6234	1	696	Mock	3.1402	0.40088	set 1
1336	831224	807.014	2671430	2593.62	363124	352.548	1.13429	2.57075	1	1030	Mock	2.67143	0.768195	set 1
1337	3327263	1910.02	6306651	3620.35	571142	327.866	1.18947	2.81996	1	1742	Mock	6.30665	0.527715	set 1
1338	839292	987.402	2981639	3507.81	381967	449.373	1.18639	3.00802	1	850	Mock	2.98164	0.237523	set 1
1339	2145668	1561.62	4306492	3134.27	693125	504.458	1.18022	2.14469	1	1374	Mock	4.30649	0.271306	set 1
1340	1500942	1162.62	5887400	4560.34	620314	480.491	1.10284	2.16766	1	1291	Mock	5.8874	0.258059	set 1
1341	2616442	1692.39	4632504	2996.45	620241	401.191	1.07029	2.03915	1	1546	Mock	4.6325	0.53232	set 1
1342	1801412	1817.77	2793941	2819.31	696120	702.442	1.18425	3.425	1	991	Mock	2.79394	0.703189	set 1
1343	687945	801.801	2254497	2627.62	257511	300.129	1.17215	2.87514	1	858	Mock	2.2545	0.94928	set 1
1344	1277015	2086.63	2638910	4311.94	328910	537.435	1.04765	1.74188	1	612	Mock	2.63891	0.694087	set 1
1345	678658	687.597	2328685	2359.36	456908	462.926	1.11982	2.62897	1	987	Mock	2.32869	0.781193	set 1
1346	471770	619.121	2619886	3438.17	316034	414.743	1.30271	4.47712	1	762	Mock	2.61989	0.168926	set 1
1347	1287410	2480.56	1925366	3709.76	236597	455.871	1.10784	2.31061	1	519	Mock	1.92537	0.374063	set 1
1348	2646118	1925.85	4458210	3244.69	452541	329.36	1.09431	2.42681	1	1374	Mock	4.45821	0.41378	set 1
1349	4785845	4898.51	4520654	4627.08	429444	439.554	1.0672	2.01224	1	977	Mock	4.52065	0.68638	set 1
1350	1197863	1068.57	2706418	2414.29	429354	383.01	1.08862	2.20139	1	1121	Mock	2.70642	0.295892	set 1
1351	630107	850.347	2509341	3386.43	283335	382.368	1.15991	3.04178	1	741	Mock	2.50934	0.303292	set 1
1352	1102052	1178.67	2420663	2588.94	501219	536.063	1.15443	2.95763	1	935	Mock	2.42066	0.355889	set 1
1353	1395318	916.766	5761062	3785.19	649026	426.43	1.06907	2.14566	1	1522	Mock	5.76106	0.810302	set 1
1354	755986	1066.27	2488243	3509.51	417506	588.866	1.35045	4.8338	1	709	Mock	2.48824	0.57759	set 1
1356	1297807	1569.3	2840533	3434.74	488754	590.996	1.1407	2.46604	1	827	Mock	2.84053	0.0782461	set 1
1357	930242	1334.64	2455911	3523.55	301469	432.524	1.13456	2.65093	1	697	Mock	2.45591	0.371287	set 1
1358	1749457	1988.02	3985709	4529.21	324080	368.273	1.12922	2.35327	1	880	Mock	3.98571	0.766591	set 1
1359	1677981	2414.36	3122272	4492.48	335726	483.059	1.02859	1.58764	1	695	Mock	3.12227	0.688683	set 1
1360	542949	980.052	2549266	4601.56	209079	377.399	1.08339	1.89876	1	554	Mock	2.54927	0.707982	set 1
1361	1057029	1332.95	2434473	3069.95	502699	633.921	1.18676	3.145	1	793	Mock	2.43447	0.76721	set 1
1363	2099697	968.942	6479128	2989.91	705148	325.403	1.5037	3.44551	1	2167	Mock	6.47913	0.548256	set 1
1364	1154504	866.095	5722951	4293.29	438064	328.63	1.15717	3.07612	1	1333	Mock	5.72295	0.543353	set 1
1365	1467651	1007.31	5214733	3579.09	602167	413.292	1.52509	3.34273	1	1457	Mock	5.21473	0.739633	set 1
1366	1658554	2068.02	3644353	4544.08	377169	470.286	1.08675	2.42519	1	802	Mock	3.64435	0.956871	set 1
1367	968566	949.575	2619913	2568.54	427137	418.762	1.18944	3.42829	1	1020	Mock	2.61991	0.27799	set 1
1368	2970596	2267.63	3858355	2945.31	564417	430.853	1.17268	2.66262	1	1310	Mock	3.85835	0.793282	set 1
1369	1664949	2271.42	2796241	3814.79	351851	480.015	1.02071	1.4464	1	733	Mock	2.79624	0.659971	set 1
1370	2109805	2331.28	3289332	3634.62	428536	473.52	1.13531	2.40196	1	905	Mock	3.28933	0.580238	set 1
1371	1344494	1373.33	2846085	2907.13	451512	461.197	1.2526	3.82028	1	979	Mock	2.84608	0.77488	set 1
1372	2214828	2584.4	4.04182e+06	4716.24	372518	434.677	1.19285	3.26122	1	857	Mock	4.04182	0.944032	set 1
1373	650114	746.4	2458692	2822.84	351469	403.524	1.26821	3.45043	1	871	Mock	2.45869	0.0366914	set 1
1375	2749669	2501.97	3192859	2905.24	410299	373.339	1.27335	4.11241	1	1099	Mock	3.19286	0.756287	set 1
1378	930214	1127.53	2530467	3067.23	309420	375.055	1.17108	3.0479	1	825	Mock	2.53047	0.219861	set 1
1379	487554	547.813	2474821	2780.7	340234	382.285	1.15437	3.11857	1	890	Mock	2.47482	0.274296	set 1
1380	668644	848.533	2506433	3180.75	402865	511.25	1.27792	4.15783	1	788	Mock	2.50643	0.70184	set 1
1381	589242	639.785	2856276	3101.28	216149	234.689	1.32515	4.59937	1	921	Mock	2.85628	0.0301928	set 1
1382	1651749	1772.26	3134227	3362.9	368102	394.959	1.08801	1.83173	1	932	Mock	3.13423	0.873319	set 1
1383	2995971	2423.92	4224365	3417.77	505560	409.029	1.25366	3.91801	1	1236	Mock	4.22436	0.444479	set 1
1384	592415	654.602	2455216	2712.95	337436	372.857	1.18035	3.20109	1	905	Mock	2.45522	0.502393	set 1
1385	1595334	976.337	5696638	3486.31	731630	447.754	1.28179	3.50172	1	1634	Mock	5.69664	0.540048	set 1
1387	760574	785.717	2326107	2403	317478	327.973	1.16246	2.66271	1	968	Mock	2.32611	0.344857	set 1
1388	1044678	864.8	2855044	2363.45	537359	444.834	1.13276	2.7748	1	1208	Mock	2.85504	0.101107	set 1
1389	2673511	2402.08	3823163	3435.01	596006	535.495	1.06922	1.81173	1	1113	Mock	3.82316	0.318379	set 1
1391	539756	652.667	2249370	2719.92	360719	436.178	1.21572	3.39977	1	827	Mock	2.24937	0.556133	set 1
1392	606921	753.004	2406572	2985.82	325444	403.777	1.32879	4.37379	1	806	Mock	2.40657	0.318029	set 1
1393	1516532	1977.23	2438469	3179.23	158488	206.634	1.07301	1.64744	1	767	Mock	2.43847	0.958067	set 1
1394	642791	760.699	2447515	2896.47	266470	315.349	1.28031	3.74782	1	845	Mock	2.44752	0.965734	set 1
1395	701710	703.821	2780707	2789.07	420857	422.123	1.18232	2.41461	1	997	Mock	2.78071	0.620126	set 1
1396	558738	611.98	2508031	2747.02	293213	321.153	1.31847	4.60529	1	913	Mock	2.50803	0.617497	set 1
1397	384720	465.763	2317889	2806.16	285997	346.243	1.2381	3.63842	1	826	Mock	2.31789	0.985379	set 1
1398	957043	1340.4	2513347	3520.09	423508	593.148	1.12097	2.45655	1	714	Mock	2.51335	0.887283	set 1
1399	545086	531.791	2609264	2545.62	402031	392.225	1.21554	3.04558	1	1025	Mock	2.60926	0.76507	set 1
1400	1112401	740.12	5440633	3619.85	514320	342.196	1.0979	2.32917	1	1503	Mock	5.44063	0.313591	set 1
1401	478964	537.558	2733856	3068.3	285156	320.04	1.22103	3.41176	1	891	Mock	2.73386	0.365539	set 1
1402	1156996	942.947	5224022	4257.56	529306	431.382	1.06896	2.03629	1	1227	Mock	5.22402	0.201267	set 1
1403	686056	769.121	2552438	2861.48	401826	450.478	1.1896	3.18291	1	892	Mock	2.55244	0.487148	set 1
1404	629067	666.385	2134282	2260.89	525651	556.834	1.17145	2.26809	1	944	Mock	2.13428	0.990369	set 1
1405	517790	616.417	2474768	2946.15	353772	421.157	1.13326	1.95723	1	840	Mock	2.47477	0.912151	set 1
1406	1.57841e+06	1073.75	4827794	3284.21	689631	469.137	1.37391	3.87824	1	1470	Mock	4.82779	0.118349	set 1
1407	1000980	1438.19	1.99978e+06	2873.24	286100	411.063	1.06603	1.77904	1	696	Mock	1.99978	0.0251903	set 1
1408	1300196	1241.83	2563350	2448.28	316631	302.417	1.13895	2.62862	1	1047	Mock	2.56335	0.898638	set 1
1409	1037902	639.89	4652224	2868.2	550084	339.139	1.3465	2.3795	1	1622	Mock	4.65222	0.53717	set 1
1410	1155989	1268.92	2550795	2799.99	386699	424.478	1.29048	4.05376	1	911	Mock	2.55079	0.20019	set 1
1411	1284528	1012.24	3736389	2944.36	469040	369.614	1.1105	1.65007	1	1269	Mock	3.73639	0.673653	set 1
1412	409176	442.352	1710784	1849.5	324058	350.333	1.6418	2.19059	1	925	Mock	1.71078	0.644223	set 1
1413	992553	1094.33	1.95696e+06	2157.62	361138	398.168	1.34916	2.65808	1	907	Mock	1.95696	0.122086	set 1
1414	2408017	1909.61	5143407	4078.83	495682	393.086	1.07622	2.27294	1	1261	Mock	5.14341	0.2596	set 1
1415	439384	572.86	2011241	2622.22	279679	364.64	1.29549	2.08057	1	767	Mock	2.01124	0.060078	set 1
1416	461561	751.728	1915283	3119.35	194198	316.283	1.16042	2.97432	1	614	Mock	1.91528	0.20986	set 1
1417	1228439	1006.92	3.70875e+06	3039.96	516779	423.589	1.18609	2.1404	1	1220	Mock	3.70875	0.132306	set 1
1418	446263	512.946	1606057	1846.04	225301	258.967	1.21315	2.72688	1	870	Mock	1.60606	0.193236	set 1
1419	999893	915.653	3517013	3220.71	280858	257.196	1.23435	3.18681	1	1092	Mock	3.51701	0.685467	set 1
1421	2403636	2338.17	3265032	3176.1	484695	471.493	1.27644	3.96641	1	1028	Mock	3.26503	0.101855	set 1
1423	912766	878.504	3335116	3209.93	408576	393.24	1.05822	1.62773	1	1039	Mock	3.33512	0.316541	set 1
1424	874560	800.146	3050918	2791.32	325238	297.565	1.11345	2.69028	1	1093	Mock	3.05092	0.29875	set 1
1425	411906	542.696	1.95297e+06	2573.08	224902	296.314	1.39232	5.00654	1	759	Mock	1.95297	0.255064	set 1
1426	981595	970.915	3241177	3205.91	380026	375.891	1.09527	2.37354	1	1011	Mock	3.24118	0.750537	set 1
1427	1844144	1475.32	4275781	3420.62	360717	288.574	1.10524	2.5337	1	1250	Mock	4.27578	0.998023	set 1
1428	1321507	1127.57	3987552	3402.35	368324	314.27	1.07079	1.97761	1	1172	Mock	3.98755	0.533978	set 1
1429	880145	680.7	2849044	2203.44	338022	261.425	1.13365	2.53511	1	1293	Mock	2.84904	0.944203	set 1
1430	1668108	1594.75	3605826	3447.25	499420	477.457	1.20119	2.29838	1	1046	Mock	3.60583	0.39661	set 1
1431	731239	1149.75	1682238	2645.03	180296	283.484	1.08811	2.10201	1	636	Mock	1.68224	0.106682	set 1
1432	1.67376e+06	1311.72	5069155	3972.69	610893	478.756	1.68573	4.03736	1	1276	Mock	5.06916	0.408774	set 1
1435	521533	864.897	1570964	2605.25	142050	235.572	1.08772	1.8438	1	603	Mock	1.57096	0.657044	set 1
1437	866218	893.008	2333639	2405.81	349656	360.47	1.28264	2.67803	1	970	Mock	2.33364	0.935161	set 1
1438	952855	836.572	3352127	2943.04	395148	346.925	1.1828	3.37904	1	1139	Mock	3.35213	0.884765	set 1
1439	1737175	1379.81	4276620	3396.84	355703	282.528	1.1427	2.37897	1	1259	Mock	4.27662	0.701978	set 1
1441	1.61702e+06	1259.36	5607690	4367.36	522788	407.156	1.05963	2.1924	1	1284	Mock	5.60769	0.131687	set 1
1444	898654	976.798	2257970	2454.32	358855	390.06	1.30695	4.11522	1	920	Mock	2.25797	0.284886	set 1
1445	1197224	966.282	4.11026e+06	3317.4	451275	364.225	1.25634	3.22761	1	1239	Mock	4.11026	0.103988	set 1
1447	1040284	886.858	3748935	3196.02	297466	253.594	1.13451	2.60365	1	1173	Mock	3.74893	0.709051	set 1
1449	991657	857.835	3182903	2753.38	363016	314.028	1.22333	2.32565	1	1156	Mock	3.1829	0.792499	set 1
1451	1076826	975.386	3531442	3198.77	357156	323.511	1.16462	2.50648	1	1104	Mock	3.53144	0.483459	set 1
1453	925135	768.385	3066931	2547.28	360755	299.63	1.06061	2.0131	1	1204	Mock	3.06693	0.916419	set 1
1454	727470	1179.04	1896235	3073.31	237753	385.337	1.21159	3.22327	1	617	Mock	1.89623	0.271551	set 1
1455	1201746	1124.18	3.73324e+06	3492.27	369181	345.352	1.10968	1.81438	1	1069	Mock	3.73324	0.607545	set 1
1456	1651999	1061.01	6.52214e+06	4188.91	759292	487.663	1.08278	2.20733	1	1557	Mock	6.52214	0.526584	set 1
1457	523760	991.97	1489405	2820.84	167868	317.932	1.16792	2.9347	1	528	Mock	1.48941	0.537946	set 1
1459	1645152	1446.92	4405957	3875.07	483488	425.231	1.08054	2.00689	1	1137	Mock	4.40596	0.305189	set 1
1460	1289157	948.607	5286703	3890.14	416229	306.276	1.12638	2.33141	1	1359	Mock	5.2867	0.983434	set 1
1461	990847	1140.22	2744690	3158.45	336110	386.778	1.14335	1.99124	1	869	Mock	2.74469	0.902131	set 1
1462	3090992	2445.41	4582874	3625.69	414432	327.873	1.06794	1.9223	1	1264	Mock	4.58287	0.458723	set 1
1463	1828812	2575.79	2156092	3036.75	247429	348.492	1.08212	1.96866	1	710	Mock	2.15609	0.817453	set 1
1464	3.50686e+06	2160.73	5549215	3419.11	679068	418.403	1.35367	2.11396	1	1623	Mock	5.54922	0.769047	set 1
1465	1087446	1013.46	2950533	2749.8	422637	393.884	1.24098	3.35909	1	1073	Mock	2.95053	0.677895	set 1
1466	1487467	1227.28	3.27093e+06	2698.78	465559	384.125	1.1591	2.70584	1	1212	Mock	3.27093	0.319834	set 1
1467	3.72495e+06	2415.66	4956965	3214.63	613796	398.052	1.21249	3.31893	1	1542	Mock	4.95697	0.196451	set 1
1468	1758398	1535.72	3.79303e+06	3312.69	433749	378.82	1.1271	2.28668	1	1145	Mock	3.79303	0.671528	set 1
1470	1678436	2370.67	2024540	2859.52	259164	366.051	1.09436	2.22222	1	708	Mock	2.02454	0.0162528	set 1
1471	680831	936.494	1.98379e+06	2728.74	314592	432.726	1.10257	2.31918	1	727	Mock	1.98379	0.642803	set 1
1472	1198575	1027.94	3.74083e+06	3208.26	367919	315.539	1.14704	2.36246	1	1166	Mock	3.74083	0.442873	set 1
1473	2848334	1612.87	6254553	3541.65	737226	417.455	1.07437	2.05461	1	1766	Mock	6.25455	0.898088	set 1
1475	1208992	995.055	3289800	2707.65	409657	337.166	1.08803	2.39951	1	1215	Mock	3.2898	0.474185	set 1
1478	2383736	1169.64	6489606	3184.3	773085	379.335	1.23248	2.24749	1	2038	Mock	6.48961	0.712892	set 1
1479	1938256	1813.15	2752350	2574.7	418932	391.891	1.10682	2.58627	1	1069	Mock	2.75235	0.830476	set 1
1481	1.7054e+06	1498.59	3411614	2997.9	501117	440.349	1.12459	2.3988	1	1138	Mock	3.41161	0.291389	set 1
1484	2302308	1530.79	4134441	2748.96	522583	347.462	1.12562	2.57854	1	1504	Mock	4.13444	0.667169	set 1
1485	1.02093e+06	1170.79	2308425	2647.28	433408	497.028	1.25696	3.58625	1	872	Mock	2.30843	0.9642	set 1
1491	1063913	885.856	2699818	2247.98	473036	393.868	1.37456	3.31086	1	1201	Mock	2.69982	0.657862	set 1
1492	2020054	1141.27	6619736	3739.96	717984	405.641	1.0879	2.19789	1	1770	Mock	6.61974	0.359453	set 1
1494	1195418	1011.35	3260566	2758.52	456548	386.25	1.30172	3.69771	1	1182	Mock	3.26057	0.983275	set 1
1498	2541326	1775.91	5763808	4027.82	611327	427.203	1.03102	1.5741	1	1431	Mock	5.76381	0.042364	set 1
1499	2443095	1317.74	6000545	3236.54	654288	352.906	1.4307	3.51859	1	1854	Mock	6.00054	0.227741	set 1
1501	1.53379e+06	1032.16	4021316	2706.13	440553	296.469	1.23818	2.31954	1	1486	Mock	4.02132	0.83699	set 1
1502	3199894	1999.93	6394698	3996.69	682298	426.436	1.08891	2.31589	1	1600	Mock	6.3947	0.221824	set 1
1503	551618	722.959	1885003	2470.52	211636	277.374	1.14159	2.38789	1	763	Mock	1.885	0.493945	set 1
1504	2221717	1628.82	4437928	3253.61	564965	414.197	1.17223	2.80086	1	1364	Mock	4.43793	0.929619	set 1
1505	2831008	1856.4	5465764	3584.11	595298	390.359	1.17173	2.25646	1	1525	Mock	5.46576	0.667215	set 1
1506	1488473	1452.17	3696251	3606.1	284770	277.824	1.20509	2.67134	1	1025	Mock	3.69625	0.798079	set 1
1507	2299411	1483.49	4992121	3220.72	785968	507.076	1.63665	2.73188	1	1550	Mock	4.99212	0.550994	set 1
1510	1502208	1323.53	4703706	4144.23	450669	397.065	1.05275	1.84087	1	1135	Mock	4.70371	0.0455107	set 1
1512	1204431	745.778	5271135	3263.86	512884	317.575	1.35591	1.83581	1	1615	Mock	5.27114	0.404774	set 1
1515	2079437	1492.78	4997290	3587.43	737196	529.215	1.40732	3.15399	1	1393	Mock	4.99729	0.413086	set 1
1516	2768703	1695.47	4745058	2905.73	765493	468.765	1.04989	1.84508	1	1633	Mock	4.74506	0.710058	set 1
1517	2996600	1803.01	5187287	3121.11	621972	374.231	1.41553	3.86857	1	1662	Mock	5.18729	0.78987	set 1
1518	1289989	1356.46	2932913	3084.03	370823	389.93	1.08647	2.41719	1	951	Mock	2.93291	0.31726	set 1
1522	1286362	1069.3	3510035	2917.73	434897	361.51	1.17313	1.84009	1	1203	Mock	3.51003	0.555938	set 1
1523	772718	975.654	2519763	3181.52	237556	299.944	1.17214	2.676	1	792	Mock	2.51976	0.741603	set 1
1524	2288692	1694.07	4765889	3527.68	702443	519.943	1.10966	2.57929	1	1351	Mock	4.76589	0.770544	set 1
1525	968520	824.272	2721794	2316.42	444333	378.156	1.24973	2.25804	1	1175	Mock	2.72179	0.908248	set 1
1526	1316359	1192.35	3397378	3077.34	413032	374.123	1.26026	3.97945	1	1104	Mock	3.39738	0.15035	set 1
1528	3.31665e+06	2169.17	4714975	3083.7	759390	496.658	1.13743	2.59302	1	1529	Mock	4.71497	0.428379	set 1
1529	477790	733.932	2032772	3122.54	224309	344.561	1.08546	1.98378	1	651	Mock	2.03277	0.923159	set 1
1530	1185135	942.079	3168335	2518.55	399636	317.676	1.10228	2.11324	1	1258	Mock	3.16833	0.105095	set 1
1532	1748805	1396.81	4346709	3471.81	429032	342.677	1.10009	2.00783	1	1252	Mock	4.34671	0.875451	set 1
1533	1428091	1967.07	2566259	3534.79	316661	436.172	1.10942	1.90663	1	726	Mock	2.56626	0.0738263	set 1
1535	2561833	1755.88	3880040	2659.38	380850	261.035	1.19003	1.70074	1	1459	Mock	3.88004	0.71756	set 1
1536	960750	1136.98	3258832	3856.61	373980	442.58	1.0782	1.83991	1	845	Mock	3.25883	0.738152	set 1
1537	2449450	1876.97	4085827	3130.9	553657	424.258	1.11068	2.31357	1	1305	Mock	4.08583	0.906494	set 1
1538	1.49464e+06	2084.58	1.54487e+06	2154.63	286580	399.693	1.28076	1.82152	1	717	Mock	1.54487	0.799865	set 1
1539	3458054	1622.74	5206910	2443.41	1024958	480.975	1.073	1.52834	1	2131	Mock	5.20691	0.31093	set 1
1540	3831797	2640.8	5896956	4064.06	673542	464.192	1.11495	2.12674	1	1451	Mock	5.89696	0.498435	set 1
1542	804092	921.068	2368017	2712.51	333521	382.04	1.17913	2.70787	1	873	Mock	2.36802	0.138437	set 1
1544	2158413	1272.65	5811614	3426.66	688018	405.671	1.08835	1.73231	1	1696	Mock	5.81161	0.481042	set 1
1545	1089641	914.128	2439021	2046.16	366145	307.169	1.18493	1.94162	1	1192	Mock	2.43902	0.298246	set 1
1547	1191095	1114.21	3509338	3282.82	387350	362.348	1.09226	2.34815	1	1069	Mock	3.50934	0.586277	set 1
1548	3185983	1540.61	5996584	2899.7	780508	377.422	1.08951	2.45992	1	2068	Mock	5.99658	0.348665	set 1
1549	1277299	1083.37	3435918	2914.26	438092	371.579	1.22663	3.22943	1	1179	Mock	3.43592	0.848833	set 1
1550	3984784	2584.17	5271435	3418.57	711425	461.365	1.1091	2.55428	1	1542	Mock	5.27144	0.804878	set 1
1551	1804632	1237.74	5592043	3835.42	534349	366.495	1.1432	2.82916	1	1458	Mock	5.59204	0.998355	set 1
1553	2146829	1309.04	5564072	3392.73	548495	334.448	1.09193	2.40736	1	1640	Mock	5.56407	0.414457	set 1
1555	802557	952.025	3210535	3808.46	316283	375.187	1.16299	2.58238	1	843	Mock	3.21054	0.840641	set 1
1558	856721	895.215	2447495	2557.47	332631	347.577	1.30219	4.08609	1	957	Mock	2.44749	0.919738	set 1
1560	1476382	1170.8	3.76511e+06	2985.81	572459	453.972	1.10141	2.60485	1	1261	Mock	3.76511	0.640565	set 1
1561	2707335	1791.75	4506530	2982.48	521564	345.178	1.20808	3.26641	1	1511	Mock	4.50653	0.688648	set 1
1562	1806232	1447.3	4023587	3224.03	550997	441.504	1.13904	2.39758	1	1248	Mock	4.02359	0.0424545	set 1
1563	1836325	1127.96	4815473	2957.91	617767	379.464	1.13039	1.87269	1	1628	Mock	4.81547	0.51448	set 1
1564	1990051	1244.56	5366833	3356.37	606957	379.585	1.06942	1.61318	1	1599	Mock	5.36683	0.546868	set 1
1566	1.69797e+06	1532.46	4604965	4156.11	430227	388.291	1.04509	1.76792	1	1108	Mock	4.60496	0.0685968	set 1
1568	1917111	1399.35	4748137	3465.79	600828	438.561	1.10554	2.51709	1	1370	Mock	4.74814	0.357984	set 1
1569	1882450	1416.44	3749561	2821.34	557283	419.325	1.1467	2.66544	1	1329	Mock	3.74956	0.435142	set 1
1570	683250	848.758	2299185	2856.13	299833	372.463	1.32545	4.4921	1	805	Mock	2.29919	0.590927	set 1
1573	2215806	1181.76	4751416	2534.09	689240	367.595	1.36301	1.85888	1	1875	Mock	4.75142	0.328954	set 1
1574	1222683	1476.67	2697181	3257.47	360865	435.827	1.18083	3.09535	1	828	Mock	2.69718	0.0196916	set 1
1575	1224996	947.406	3236914	2503.41	460830	356.404	1.14392	2.99079	1	1293	Mock	3.23691	0.0408749	set 1
1576	1280161	1561.17	2849084	3474.49	259457	316.411	1.1099	2.27305	1	820	Mock	2.84908	0.257822	set 1
1581	737979	1154.9	1687709	2641.17	174681	273.366	1.08559	2.07988	1	639	Mock	1.68771	0.856567	set 1
1583	2622528	1708.49	4767867	3106.1	611099	398.11	1.12644	2.69379	1	1535	Mock	4.76787	0.979011	set 1
1585	2185574	1421.05	5707936	3711.27	748324	486.557	1.06972	2.30245	1	1538	Mock	5.70794	0.586717	set 1
1586	883688	760.489	2895808	2492.09	394483	339.486	1.16851	2.61767	1	1162	Mock	2.89581	0.588158	set 1
1587	2002075	1372.22	5375357	3684.27	689676	472.705	1.27581	2.85391	1	1459	Mock	5.37536	0.034267	set 1
1591	1723906	1381.34	3987432	3195.06	377923	302.823	1.15782	3.13586	1	1248	Mock	3.98743	0.821015	set 1
1595	1396940	926.967	5453715	3618.92	566548	375.944	1.16644	3.13883	1	1507	Mock	5.45371	0.748606	set 1
1597	1637524	1134.81	4476919	3102.51	584405	404.993	1.2518	3.15858	1	1443	Mock	4.47692	0.713718	set 1
1600	1051770	694.238	3589997	2369.64	455531	300.681	1.4187	2.68895	1	1515	Mock	3.59	0.919171	set 1
1601	1373193	1342.32	3206650	3134.56	435891	426.091	1.13065	2.07678	1	1023	Mock	3.20665	0.411626	set 1
1602	1.46989e+06	1120.34	3364293	2564.25	548523	418.082	1.21463	3.52015	1	1312	Mock	3.36429	0.305267	set 1
1603	3039065	3513.37	3156657	3649.31	390246	451.151	1.09289	2.26002	1	865	Mock	3.15666	0.943062	set 1
1604	1941236	1669.16	3.58897e+06	3085.96	404489	347.798	1.19812	2.17533	1	1163	Mock	3.58897	0.990652	set 1
1605	2506046	1449.42	6240160	3609.11	599909	346.969	1.13924	2.12078	1	1729	Mock	6.24016	0.198892	set 1
1607	1123939	1188.1	2366008	2501.07	384093	406.018	1.21345	3.45996	1	946	Mock	2.36601	0.106495	set 1
1608	1039554	819.191	3238312	2551.86	382227	301.203	1.16492	1.96107	1	1269	Mock	3.23831	0.650914	set 1
1610	821129	1083.28	2.04807e+06	2701.94	386063	509.318	1.06486	1.74583	1	758	Mock	2.04807	0.684499	set 1
1611	2119613	1622.98	4268317	3268.24	542572	415.446	1.11299	2.55673	1	1306	Mock	4.26832	0.417333	set 1
1612	2.08483e+06	1163.41	6154053	3434.18	705157	393.503	1.18133	2.55613	1	1792	Mock	6.15405	0.383066	set 1
1613	2650700	1725.72	4912045	3197.95	706416	459.906	1.51229	2.20966	1	1536	Mock	4.91204	0.393122	set 1
1614	3.68064e+06	2332.47	6401831	4056.93	889571	563.733	1.07394	2.06289	1	1578	Mock	6.40183	0.589712	set 1
1617	1.84428e+06	1186.8	5518745	3551.32	692957	445.918	1.25507	2.90099	1	1554	Mock	5.51875	0.0535296	set 1
1620	3091794	1864.77	5930344	3576.81	802300	483.896	1.23937	3.79231	1	1658	Mock	5.93034	0.193335	set 1
1621	1677529	1407.32	4558969	3824.64	599194	502.68	1.12267	2.67547	1	1192	Mock	4.55897	0.346608	set 1
1622	2498857	1658.17	5770857	3829.37	697721	462.987	1.1421	2.72445	1	1507	Mock	5.77086	0.506532	set 1
1623	2313688	1782.5	4286890	3302.69	490993	378.269	1.12054	2.20422	1	1298	Mock	4.28689	0.629461	set 1
1624	1043385	1532.14	2482750	3645.74	247784	363.853	1.25104	3.58944	1	681	Mock	2.48275	0.732142	set 1
1625	997207	1100.67	2411942	2662.19	408779	451.191	1.51103	3.18866	1	906	Mock	2.41194	0.890112	set 1
1626	2007186	1309.32	6365209	4152.13	737864	481.32	1.15305	1.73908	1	1533	Mock	6.36521	0.989088	set 1
1627	1206592	1450.23	2315907	2783.54	363589	437.006	1.40566	4.33581	1	832	Mock	2.31591	0.662856	set 1
1628	2667680	2367.06	4446333	3945.28	605947	537.664	1.09382	2.18678	1	1127	Mock	4.44633	0.845365	set 1
1629	2700233	2977.1	4104349	4525.19	286905	316.323	1.06248	1.77514	1	907	Mock	4.10435	0.778039	set 1
1632	988473	1238.69	2531355	3172.12	276206	346.123	1.15121	2.52264	1	798	Mock	2.53136	0.0427631	set 1
1633	1358914	1118.45	3741119	3079.11	573369	471.909	1.14767	2.93496	1	1215	Mock	3.74112	0.000367344	set 1
1635	1523719	1551.65	2760079	2810.67	351785	358.233	1.15021	2.29845	1	982	Mock	2.76008	0.462098	set 1
1636	1327993	1440.34	3016314	3271.49	360861	391.389	1.24543	3.60147	1	922	Mock	3.01631	0.638363	set 1
1639	1807567	1138.27	4352267	2740.72	605818	381.497	1.20121	2.97723	1	1588	Mock	4.35227	0.801816	set 1
1640	2803058	2191.6	5.25722e+06	4110.42	575786	450.185	1.10067	2.25537	1	1279	Mock	5.25722	0.185313	set 1
1641	851714	1002.02	1909398	2246.35	286801	337.413	1.4772	5.70473	1	850	Mock	1.9094	0.415125	set 1
1642	1056212	1473.1	2781012	3878.68	349919	488.032	1.12677	2.47696	1	717	Mock	2.78101	0.519985	set 1
1643	2442764	1715.42	5171039	3631.35	536556	376.795	1.10176	2.25795	1	1424	Mock	5.17104	0.451807	set 1
1644	1.79225e+06	1446.53	3693295	2980.87	503035	406.001	1.12515	2.7516	1	1239	Mock	3.69329	0.79983	set 1
1645	1179509	1116.96	2448230	2318.4	331892	314.292	1.17614	2.93548	1	1056	Mock	2.44823	0.960522	set 1
1646	629558	722.799	2298032	2638.38	449042	515.548	1.35731	4.60447	1	871	Mock	2.29803	0.798953	set 1
1647	1209524	1048.11	2749916	2382.94	378445	327.942	1.23707	3.71173	1	1154	Mock	2.74992	0.0779928	set 1
1649	1526282	1350.69	2796825	2475.07	472750	418.363	1.16825	2.51738	1	1130	Mock	2.79683	0.0665963	set 1
1650	1119613	891.412	3970072	3160.89	432493	344.342	1.21098	2.25504	1	1256	Mock	3.97007	0.23597	set 1
1651	1623248	1445.46	2898753	2581.26	458602	408.372	1.17062	2.88378	1	1123	Mock	2.89875	0.153097	set 1
1652	818345	829.124	2611049	2645.44	399642	404.906	1.23864	3.42507	1	987	Mock	2.61105	0.197519	set 1
1654	2009256	1296.29	4962869	3201.85	587562	379.072	1.22815	2.69469	1	1550	Mock	4.96287	0.67169	set 1
1656	2288544	1936.16	4862745	4114	630772	533.648	1.03675	1.60756	1	1182	Mock	4.86275	0.959696	set 1
1657	3941008	2178.56	5879871	3250.34	895376	494.956	1.31372	2.26449	1	1809	Mock	5.87987	0.240292	set 1
1660	1791732	1405.28	3227651	2531.49	631092	494.974	1.21406	2.76097	1	1275	Mock	3.22765	0.562066	set 1
1662	2413318	1766.7	5955990	4360.17	618099	452.488	1.08955	2.45627	1	1366	Mock	5.95599	0.596184	set 1
1664	2443579	2398.02	3228189	3168	459671	451.1	1.15094	2.94305	1	1019	Mock	3.22819	0.555194	set 1
1666	2261068	1645.61	4862440	3538.89	506565	368.679	1.13439	2.81147	1	1374	Mock	4.86244	0.40047	set 1
1667	1.5876e+06	1104.8	3680712	2561.39	514965	358.361	1.43335	1.96797	1	1437	Mock	3.68071	0.695346	set 1
1669	987284	1055.92	2272825	2430.83	404619	432.748	1.30467	3.74085	1	935	Mock	2.27283	0.166542	set 1
1670	1876875	1312.5	3243395	2268.11	534724	373.933	1.55846	2.2001	1	1430	Mock	3.2434	0.851198	set 1
1671	3319157	2384.45	5190138	3728.55	348094	250.068	1.141	2.69437	1	1392	Mock	5.19014	0.771077	set 1
1672	4329689	1771.56	6552050	2680.87	1089078	445.613	1.40121	2.72917	1	2444	Mock	6.55205	0.281454	set 1
1673	1987729	1395.88	4937536	3467.37	798329	560.624	1.50282	3.96667	1	1424	Mock	4.93754	0.377269	set 1
1674	727528	927.969	2691598	3433.16	312547	398.657	1.07409	1.745	1	784	Mock	2.6916	0.926027	set 1
1675	3.85243e+06	2799.73	5.80556e+06	4219.16	1193574	867.423	1.02494	1.56782	1	1376	Mock	5.80556	0.818077	set 1
1676	1389018	1487.17	2613877	2798.58	378450	405.193	1.04396	1.89968	1	934	Mock	2.61388	0.614346	set 1
1677	1122640	1660.71	2000655	2959.55	288691	427.058	1.72302	3.72575	1	676	Mock	2.00066	0.22149	set 1
1678	1585879	1919.95	2637047	3192.55	424726	514.196	1.2459	3.93397	1	826	Mock	2.63705	0.044252	set 1
1679	3064014	1525.14	5700329	2837.4	803698	400.049	1.20533	1.82517	1	2009	Mock	5.70033	0.431258	set 1
1680	1508976	1826.85	2874023	3479.45	395654	479	1.03511	1.85852	1	826	Mock	2.87402	0.672627	set 1
1681	1134218	1520.4	2756300	3694.77	434730	582.748	1.08135	2.03694	1	746	Mock	2.7563	0.82848	set 1
1682	1258669	1140.1	2829570	2563.02	459192	415.935	1.0996	1.8958	1	1104	Mock	2.82957	0.852689	set 1
1683	2210540	1874.93	3709840	3146.6	540673	458.586	1.16091	2.60524	1	1179	Mock	3.70984	0.0327759	set 1
1684	628557	722.479	2309897	2655.05	274129	315.091	1.27666	3.79642	1	870	Mock	2.3099	0.244157	set 1
1685	2644290	1550.9	5712476	3350.43	659052	386.541	1.13804	2.05456	1	1705	Mock	5.71248	0.339095	set 1
1686	1530481	2146.54	2746277	3851.72	477313	669.443	1.07891	1.72176	1	713	Mock	2.74628	0.188732	set 1
1688	473447	580.205	1704486	2088.83	267235	327.494	1.19388	1.84914	1	816	Mock	1.70449	0.767466	set 1
1689	3309274	2748.57	4719071	3919.49	496006	411.965	1.21331	2.78912	1	1204	Mock	4.71907	0.516833	set 1
1690	1270475	1472.16	2853996	3307.06	329078	381.319	1.23307	3.53837	1	863	Mock	2.854	0.982926	set 1
1691	1421184	1910.19	3050449	4100.07	353676	475.371	1.03049	1.64651	1	744	Mock	3.05045	0.144059	set 1
1692	366513	588.303	1431686	2298.05	194762	312.62	1.15132	1.9076	1	623	Mock	1.43169	0.899652	set 1
1696	580941	725.27	1739078	2171.13	259983	324.573	1.49427	4.43191	1	801	Mock	1.73908	0.10957	set 1
1697	665455	914.087	1.62916e+06	2237.86	239485	328.963	1.06865	1.89204	1	728	Mock	1.62916	0.565845	set 1
1698	1769080	1127.52	4972981	3169.52	689471	439.433	1.43	4.85598	1	1569	Mock	4.97298	0.420234	set 1
1699	1828259	1813.75	3634014	3605.17	469501	465.775	1.22806	3.42341	1	1008	Mock	3.63401	0.728474	set 1
1700	1721617	949.596	6035434	3328.98	784427	432.668	1.35702	2.84177	1	1813	Mock	6.03543	0.900675	set 1
1701	2115790	1431.52	5353454	3622.09	483925	327.419	1.08754	2.44669	1	1478	Mock	5.35345	0.769872	set 1
1702	1.04228e+06	1331.13	2720674	3474.68	376633	481.013	1.1049	1.81929	1	783	Mock	2.72067	0.84969	set 1
1703	1821326	2895.59	2448952	3893.41	291227	463	1.05424	1.78515	1	629	Mock	2.44895	0.0329454	set 1
1704	632113	696.927	2209947	2436.55	364590	401.974	1.41789	5.08846	1	907	Mock	2.20995	0.310195	set 1
1705	1898550	1732.25	3038003	2771.9	411250	375.228	1.14062	2.08545	1	1096	Mock	3.038	0.515433	set 1
1706	2743245	2493.86	4525337	4113.94	424707	386.097	1.20779	3.354	1	1100	Mock	4.52534	0.415953	set 1
1707	2683527	1694.15	6486056	4094.73	747044	471.619	1.14992	1.79714	1	1584	Mock	6.48606	0.231255	set 1
1708	1857924	1548.27	5903464	4919.55	613275	511.062	1.16304	3.09098	1	1200	Mock	5.90346	0.307874	set 1
1710	1277656	970.126	4658288	3537.04	412938	313.544	1.33657	4.33406	1	1317	Mock	4.65829	0.294181	set 1
1711	2598953	2676.57	3310842	3409.72	478494	492.785	1.27363	3.53787	1	971	Mock	3.31084	0.353904	set 1
1712	725161	889.768	2777442	3407.9	350504	430.066	1.21887	3.4241	1	815	Mock	2.77744	0.00370977	set 1
1713	1564460	1544.38	2194023	2165.87	361199	356.564	1.21751	2.88102	1	1013	Mock	2.19402	0.845078	set 1
1714	3508807	2976.09	5223142	4430.15	516029	437.684	1.08808	2.34089	1	1179	Mock	5.22314	0.154841	set 1
1715	2500189	1202.01	6282607	3020.48	919238	441.941	1.41185	4.41506	1	2080	Mock	6.28261	0.204144	set 1
1716	976082	1166.17	2566082	3065.81	322581	385.401	1.19361	3.25952	1	837	Mock	2.56608	0.255265	set 1
1717	1518429	1328.46	3817130	3339.57	478164	418.341	1.25154	2.20885	1	1143	Mock	3.81713	0.884622	set 1
1718	3220039	2092.29	6436693	4182.39	805887	523.643	1.20832	2.45428	1	1539	Mock	6.43669	0.206451	set 1
1719	514880	587.763	2207367	2519.83	279695	319.287	1.05171	1.71364	1	876	Mock	2.20737	0.797526	set 1
1720	1035432	1221.03	1926797	2272.17	329695	388.791	1.15856	2.97798	1	848	Mock	1.9268	0.808049	set 1
1721	901436	1262.52	1892852	2651.05	326789	457.688	1.23636	3.19221	1	714	Mock	1.89285	0.927021	set 1
1722	809836	993.664	2221698	2726.01	284771	349.412	1.39185	4.95967	1	815	Mock	2.2217	0.115561	set 1
1723	557022	776.879	2005950	2797.7	316406	441.291	1.26484	4.11838	1	717	Mock	2.00595	0.217279	set 1
1724	772238	1077.04	2245288	3131.5	291657	406.774	1.22473	3.55139	1	717	Mock	2.24529	0.742898	set 1
1725	1149635	1173.1	2237645	2283.31	193126	197.067	1.07279	2.01707	1	980	Mock	2.23765	0.196001	set 1
1727	937476	1110.75	2191290	2596.32	374833	444.115	1.48094	5.52744	1	844	Mock	2.19129	0.166742	set 1
1728	624000	804.124	2242440	2889.74	293303	377.968	1.07307	2.10256	1	776	Mock	2.24244	0.172697	set 1
1730	1261035	1466.32	2130797	2477.67	372234	432.83	1.57919	6.78621	1	860	Mock	2.1308	0.109683	set 1
1732	3256767	2190.16	3868641	2601.64	592982	398.777	1.21743	2.77805	1	1487	Mock	3.86864	0.426594	set 1
1733	598085	958.47	2186519	3504.04	150080	240.513	1.11402	2.11285	1	624	Mock	2.18652	0.0245481	set 1
1735	839945	1031.87	1.92391e+06	2363.52	291844	358.531	1.33154	4.52663	1	814	Mock	1.92391	0.0941224	set 1
1736	2327746	1469.54	6239783	3939.26	535529	338.086	1.0439	1.7046	1	1584	Mock	6.23978	0.493579	set 1
1737	1379424	1360.38	2275888	2244.47	322944	318.485	1.18207	2.9751	1	1014	Mock	2.27589	0.825738	set 1
1741	1659139	1413.24	3507972	2988.05	525883	447.941	1.12774	2.81466	1	1174	Mock	3.50797	0.834586	set 1
1742	4219899	3791.46	4842772	4351.1	495908	445.56	1.10512	2.56747	1	1113	Mock	4.84277	0.237973	set 1
1743	1283055	1249.32	3572077	3478.17	307642	299.554	1.2739	3.19856	1	1027	Mock	3.57208	0.761927	set 1
1744	2872987	1859.54	5398484	3494.16	807981	522.965	1.1175	1.89068	1	1545	Mock	5.39848	0.890764	set 1
1745	2029196	3427.7	2214494	3740.7	321997	543.914	1.26641	3.26601	1	592	Mock	2.21449	0.806124	set 1
1747	1286027	1411.67	2904562	3188.32	408458	448.362	1.13735	2.02306	1	911	Mock	2.90456	0.00906	set 1
1748	1174874	1412.11	3289177	3953.34	278507	334.744	1.10538	2.21133	1	832	Mock	3.28918	0.191724	set 1
1749	2648733	1810.48	6039086	4127.88	554475	378.999	1.13093	2.39501	1	1463	Mock	6.03909	0.270477	set 1
1750	3405777	1376.07	6217278	2512.03	956710	386.55	1.19735	1.96812	1	2475	Mock	6.21728	0.616183	set 1
1756	2887906	2683.93	5293816	4919.9	467373	434.362	1.22106	3.62085	1	1076	Mock	5.29382	0.884324	set 1
1760	1619204	1436.74	2562104	2273.38	599099	531.587	1.28205	3.41734	1	1127	Mock	2.5621	0.273349	set 1
1763	2328589	1541.09	4207363	2784.49	493323	326.488	1.14662	2.34016	1	1511	Mock	4.20736	0.66596	set 1
1765	2492841	1710.94	3.61928e+06	2484.06	550602	377.901	1.06934	2.2226	1	1457	Mock	3.61928	0.973893	set 1
1766	1727966	1952.5	2719551	3072.94	496295	560.785	1.19454	3.27736	1	885	Mock	2.71955	0.700633	set 1
1767	1292581	1548	3123520	3740.74	361215	432.593	1.06521	1.75553	1	835	Mock	3.12352	0.841816	set 1
1768	1007816	895.836	2656841	2361.64	553326	491.845	1.28979	3.82167	1	1125	Mock	2.65684	0.566669	set 1
1770	1379228	2158.42	2177835	3408.19	216505	338.818	1.10147	2.05488	1	639	Mock	2.17783	0.621882	set 1
1771	3089363	2709.97	4727245	4146.71	481050	421.974	1.20606	3.46823	1	1140	Mock	4.72724	0.528742	set 1
1772	2349429	2392.49	3240263	3299.66	530616	540.342	1.24051	3.6404	1	982	Mock	3.24026	0.469384	set 1
1773	1627767	1425.37	2993722	2621.47	580681	508.477	1.2106	3.3448	1	1142	Mock	2.99372	0.75945	set 1
1774	2640750	1557.05	5863662	3457.35	855739	504.563	1.40102	4.75425	1	1696	Mock	5.86366	0.178201	set 1
1775	1960812	2264.22	3398082	3923.88	313901	362.472	1.1656	3.00917	1	866	Mock	3.39808	0.171172	set 1
1776	3067714	1240.98	5605740	2267.69	1069985	432.842	1.51648	2.17118	1	2472	Mock	5.60574	0.431843	set 1
1778	1157802	1427.62	2556627	3152.44	307347	378.973	1.31655	4.48403	1	811	Mock	2.55663	0.0741245	set 1
1780	937649	1116.25	2517848	2997.44	348880	415.333	1.21735	3.28362	1	840	Mock	2.51785	0.771603	set 1
1782	747809	733.146	2335608	2289.81	352771	345.854	1.30001	3.53922	1	1020	Mock	2.33561	0.979325	set 1
1783	687649	680.167	2492647	2465.53	384322	380.14	1.36465	4.42857	1	1011	Mock	2.49265	0.0726001	set 1
1784	1030187	1078.73	3171585	3321.03	296254	310.214	1.20448	2.04268	1	955	Mock	3.17158	0.766669	set 1
1785	780379	982.845	2053758	2586.6	256118	322.567	1.52195	4.60149	1	794	Mock	2.05376	0.26637	set 1
1786	738716	814.461	2539377	2799.75	335791	370.222	1.30173	4.30543	1	907	Mock	2.53938	0.368599	set 1
1787	904558	1161.18	2773103	3559.82	313169	402.014	1.21865	3.66028	1	779	Mock	2.7731	0.219279	set 1
1788	2184881	1398.77	4565871	2923.09	693585	444.036	1.07438	2.19145	1	1562	Mock	4.56587	0.789038	set 1
1789	1114767	1800.92	2168971	3503.99	300270	485.089	1.08822	1.92492	1	619	Mock	2.16897	0.14424	set 1
1790	3208129	2406.7	6.02546e+06	4520.23	631829	473.99	1.19317	3.53595	1	1333	Mock	6.02546	0.840017	set 1
1791	750891	896.051	2627591	3135.55	341701	407.758	1.15413	3.14727	1	838	Mock	2.62759	0.661578	set 1
1792	1700443	1276.61	3752694	2817.34	710483	533.396	1.53974	3.67788	1	1332	Mock	3.75269	0.0590232	set 1
1793	1199086	1345.78	2575879	2891	542599	608.978	1.29507	3.95647	1	891	Mock	2.57588	0.810982	set 1
1794	863400	1009.82	2809097	3285.49	373785	437.175	1.17403	2.23264	1	855	Mock	2.8091	0.627756	set 1
1795	2139327	1245.97	6487282	3778.27	675179	393.232	1.28169	2.0299	1	1717	Mock	6.48728	0.904982	set 1
1796	1003738	1206.42	2600860	3126.03	326975	392.999	1.26551	3.98212	1	832	Mock	2.60086	0.748722	set 1
1797	727573	1235.27	1830684	3108.12	188984	320.856	2.81631	10.1777	1	589	Mock	1.83068	0.561121	set 1
1798	2106713	1736.78	2015151	1661.3	460154	379.352	1.15843	1.74052	1	1213	Mock	2.01515	0.836547	set 1
1799	910280	795.004	2418956	2112.63	490157	428.085	1.13949	2.48305	1	1145	Mock	2.41896	0.27805	set 1
1800	1694882	1169.69	5848479	4036.22	434344	299.754	1.13368	2.6495	1	1449	Mock	5.84848	0.54695	set 1
1801	742825	765.01	2686030	2766.25	318242	327.747	1.17611	3.09331	1	971	Mock	2.68603	0.293617	set 1
1802	1052541	987.374	2536668	2379.61	472378	443.131	1.40056	4.52743	1	1066	Mock	2.53667	0.968204	set 1
1803	1721295	1148.3	6.56285e+06	4378.15	520467	347.209	1.08767	2.31254	1	1499	Mock	6.56285	0.226196	set 1
1804	1245304	1294.49	3004477	3123.16	364252	378.64	1.20828	3.37045	1	962	Mock	3.00448	0.0157382	set 1
1807	810307	755.883	2705343	2523.64	401731	374.749	1.30928	3.34589	1	1072	Mock	2.70534	0.0283629	set 1
1808	705292	848.727	2781824	3347.56	330375	397.563	1.18484	3.2021	1	831	Mock	2.78182	0.559248	set 1
1810	1702710	1216.22	5122372	3658.84	752714	537.653	1.2723	2.94913	1	1400	Mock	5.12237	0.704732	set 1
1813	1275297	1203.11	2530420	2387.19	450037	424.563	1.05235	1.57657	1	1060	Mock	2.53042	0.958279	set 1
1815	714673	664.812	2558683	2380.17	391237	363.941	1.10552	2.18007	1	1075	Mock	2.55868	0.607742	set 1
1816	1.01738e+06	1124.18	2757728	3047.21	418631	462.576	1.07291	2.01398	1	905	Mock	2.75773	0.487765	set 1
1818	1724617	1099.18	5451702	3474.63	553518	352.784	1.21112	1.64078	1	1569	Mock	5.4517	0.606262	set 1
1819	1623320	1621.7	3935983	3932.05	549978	549.429	1.17751	2.44131	1	1001	Mock	3.93598	0.989088	set 1
1820	1067609	766.41	3635221	2609.63	466549	334.924	1.20527	1.80396	1	1393	Mock	3.63522	0.818101	set 1
1821	1054192	1075.71	3633866	3708.03	466374	475.892	1.11188	2.35513	1	980	Mock	3.63387	0.340605	set 1
1823	3237072	2540.87	5811431	4561.56	468315	367.594	1.16082	2.92929	1	1274	Mock	5.81143	0.784059	set 1
1824	780526	915.036	2231824	2616.44	284394	333.404	1.19606	2.30185	1	853	Mock	2.23182	0.743938	set 1
1825	947858	854.696	2640411	2380.89	472259	425.842	1.16556	2.90222	1	1109	Mock	2.64041	0.967047	set 1
1827	1.6405e+06	1088.59	3829527	2541.16	598706	397.283	1.25083	3.01475	1	1507	Mock	3.82953	0.555663	set 1
1828	1599250	1701.33	2953571	3142.1	373744	397.6	1.0789	2.31668	1	940	Mock	2.95357	0.101284	set 1
1829	1892487	2480.32	2735243	3584.85	323460	423.932	1.12209	2.12484	1	763	Mock	2.73524	0.483501	set 1
1831	728621	822.371	2334662	2635.06	328142	370.363	1.28674	3.64026	1	886	Mock	2.33466	0.512408	set 1
1832	1327754	1563.9	3287633	3872.36	389838	459.173	1.14944	2.49483	1	849	Mock	3.28763	0.301702	set 1
1833	1082567	986.843	2444209	2228.08	410935	374.599	1.18676	3.23084	1	1097	Mock	2.44421	0.861823	set 1
1834	1278647	1723.24	2804975	3780.29	391318	527.383	1.14159	2.47137	1	742	Mock	2.80498	0.844327	set 1
1836	690504	647.145	2413881	2262.31	424856	398.178	1.12301	2.25045	1	1067	Mock	2.41388	0.599581	set 1
1837	2412613	1740.7	4327559	3122.34	691961	499.25	1.13229	2.94823	1	1386	Mock	4.32756	0.430181	set 1
1838	1342871	1547.09	2487293	2865.54	447502	515.555	1.23164	2.82609	1	868	Mock	2.48729	0.909093	set 1
1839	3155360	2029.17	6.62906e+06	4263.06	530332	341.05	1.10798	2.22146	1	1555	Mock	6.62906	0.187361	set 1
1840	5297009	3678.48	6460564	4486.5	673047	467.394	1.1404	2.0569	1	1440	Mock	6.46056	0.697728	set 1
1841	949960	950.911	3131892	3135.03	350760	351.111	1.27955	3.31657	1	999	Mock	3.13189	0.970375	set 1
1842	871250	1336.27	2419487	3710.87	320909	492.192	1.16664	2.75708	1	652	Mock	2.41949	0.175276	set 1
1843	613696	609.43	2339059	2322.8	376624	374.006	1.22998	3.3112	1	1007	Mock	2.33906	0.201966	set 1
1844	2566540	2131.68	4194680	3483.95	568333	472.037	1.19804	3.30343	1	1204	Mock	4.19468	0.693723	set 1
1845	2220044	3032.85	3255274	4447.1	302680	413.497	1.10295	1.93595	1	732	Mock	3.25527	0.779154	set 1
1846	2072137	1307.34	5596914	3531.18	744107	469.468	1.17763	2.49465	1	1585	Mock	5.59691	0.490549	set 1
1847	747105	836.624	2603476	2915.43	418100	468.197	1.10439	1.92266	1	893	Mock	2.60348	0.609686	set 1
1848	2942183	3876.39	3174321	4182.24	349560	460.553	1.03536	1.8279	1	759	Mock	3.17432	0.212682	set 1
1849	1817112	904.936	5152980	2566.23	776925	386.915	1.24688	1.86323	1	2008	Mock	5.15298	0.476614	set 1
1850	1072439	889.253	2869112	2379.03	468631	388.583	1.12574	2.68066	1	1206	Mock	2.86911	0.112072	set 1
1851	954243	1100.63	2563351	2956.58	367334	423.684	1.35721	3.84437	1	867	Mock	2.56335	0.321422	set 1
1852	2.08383e+06	1877.32	3064849	2761.13	408334	367.868	1.12589	2.63477	1	1110	Mock	3.06485	0.28478	set 1
1853	774323	780.568	2634239	2655.48	457238	460.925	1.23367	1.73623	1	992	Mock	2.63424	0.444625	set 1
1855	4096600	2538.17	6665981	4130.1	766229	474.739	1.27216	2.72852	1	1614	Mock	6.66598	0.181268	set 1
1856	4083658	5842.14	2802905	4009.88	337433	482.737	1.06833	1.86357	1	699	Mock	2.8029	0.401388	set 1
1857	1208001	1270.24	2870671	3018.58	442242	465.028	1.32022	4.42208	1	951	Mock	2.87067	0.615597	set 1
1858	2255027	2760.13	3708853	4539.6	353785	433.029	1.14184	2.74548	1	817	Mock	3.70885	0.946557	set 1
1859	1376484	1472.18	2641103	2824.71	315011	336.91	1.25159	2.49953	1	935	Mock	2.6411	0.133148	set 1
1860	2069588	1422.4	6111761	4200.52	515230	354.11	1.14118	2.85068	1	1455	Mock	6.11176	0.917877	set 1
1861	738804	818.166	1994861	2209.15	437727	484.748	1.37865	2.83043	1	903	Mock	1.99486	0.0810538	set 1
1862	1964675	2994.93	3055642	4657.99	398129	606.904	1.09618	1.99851	1	656	Mock	3.05564	0.480741	set 1
1863	1038175	984.052	2267511	2149.3	411525	390.071	1.13125	2.57802	1	1055	Mock	2.26751	0.45459	set 1
1864	2365988	1834.1	6159621	4774.9	535849	415.387	1.11026	2.72931	1	1290	Mock	6.15962	0.209603	set 1
1865	2599409	2123.7	2929440	2393.33	492465	402.341	1.10081	2.44867	1	1224	Mock	2.92944	0.34746	set 1
1866	665970	833.504	2655911	3324.04	300870	376.558	1.28361	3.8125	1	799	Mock	2.65591	0.454165	set 1
1867	2420016	1345.2	5940126	3301.9	805876	447.958	1.32082	3.27303	1	1799	Mock	5.94013	0.865211	set 1
1868	2526204	1530.11	6488523	3930.06	415420	251.617	1.16818	2.93986	1	1651	Mock	6.48852	0.955064	set 1
1870	2064521	1340.6	6183109	4015.01	671266	435.887	1.2768	1.97249	1	1540	Mock	6.18311	0.8701	set 1
1871	1090155	1146.33	2976969	3130.36	400333	420.96	1.29166	4.14688	1	951	Mock	2.97697	0.608172	set 1
1872	2202417	1793.5	3763221	3064.51	537366	437.594	1.22304	3.54706	1	1228	Mock	3.76322	0.349087	set 1
1873	3169650	2306.88	4166499	3032.39	394006	286.758	1.08456	1.78103	1	1374	Mock	4.1665	0.194194	set 1
1874	1650667	961.367	5324084	3100.81	689353	401.487	1.07589	1.81296	1	1717	Mock	5.32408	0.413135	set 1
1875	1096627	1130.54	2546904	2625.67	389714	401.767	1.09683	2.39774	1	970	Mock	2.5469	0.522824	set 1
1876	2265290	2722.7	2961608	3559.62	370215	444.97	1.16723	3.16885	1	832	Mock	2.96161	0.0444434	set 1
1877	1451513	1666.49	2642197	3033.52	370518	425.394	1.10032	2.46727	1	871	Mock	2.6422	0.145841	set 1
1878	1420181	1209.69	3585595	3054.17	590886	503.31	1.27749	3.05685	1	1174	Mock	3.5856	0.600184	set 1
1879	6453167	5787.59	5826318	5225.4	805511	722.431	1.13369	2.12457	1	1115	Mock	5.82632	0.225002	set 1
1881	11976935	6987.71	6497852	3791.05	742832	433.391	1.03713	1.53922	1	1714	Mock	6.49785	0.326942	set 1
1882	843479	1032.41	2163105	2647.62	321653	393.7	1.36371	4.75394	1	817	Mock	2.1631	0.104834	set 1
1883	3.91519e+06	2239.81	6488969	3712.22	859067	491.457	1.11333	2.62726	1	1748	Mock	6.48897	0.0835306	set 1
1884	759244	873.698	2581611	2970.78	354089	407.467	1.09351	1.8279	1	869	Mock	2.58161	0.937123	set 1
1885	3980685	4683.16	3151660	3707.84	376940	443.459	1.0582	1.76223	1	850	Mock	3.15166	0.11802	set 1
1886	2340236	2836.65	2920022	3539.42	209639	254.108	1.13197	2.39645	1	825	Mock	2.92002	0.14091	set 1
1887	758588	1071.45	1956929	2764.02	280648	396.395	1.06705	1.89859	1	708	Mock	1.95693	0.862666	set 1
1888	654992	1201.82	1815419	3331.04	233067	427.646	1.08154	1.9635	1	545	Mock	1.81542	0.254288	set 1
1889	1005404	1367.9	2391016	3253.08	356967	485.669	1.10841	1.78478	1	735	Mock	2.39102	0.665951	set 1
1890	972408	1411.33	2792195	4052.53	363943	528.219	1.09927	2.43271	1	689	Mock	2.79219	0.816726	set 1
1891	846148	897.294	2634173	2793.4	404606	429.063	1.23391	3.76987	1	943	Mock	2.63417	0.607181	set 1
1892	938468	1061.62	2602655	2944.18	398101	450.34	1.11886	2.06915	1	884	Mock	2.60265	0.957489	set 1
1893	1285801	945.442	3598443	2645.91	545799	401.323	1.25639	2.28563	1	1360	Mock	3.59844	0.708883	set 1
1895	2427569	1607.66	4324453	2863.88	653035	432.474	1.19753	2.36992	1	1510	Mock	4.32445	0.55841	set 1
1897	877491	989.28	2660202	2999.1	341772	385.312	1.26493	3.34698	1	887	Mock	2.6602	0.801957	set 1
1898	2174067	1730.95	5422228	4317.06	612284	487.487	1.20211	3.45375	1	1256	Mock	5.42223	0.0263213	set 1
1899	2616530	1915.47	5.67446e+06	4154.07	439324	321.613	1.10885	2.59416	1	1366	Mock	5.67446	0.718879	set 1
1900	1822309	2400.93	2738736	3608.35	307723	405.432	1.13759	2.31627	1	759	Mock	2.73874	0.825681	set 1
1901	1041103	1493.69	2741197	3932.85	276379	396.527	1.18923	2.78523	1	697	Mock	2.7412	0.746834	set 1
1902	1579082	1299.66	5838589	4805.42	444600	365.926	1.09951	2.40543	1	1215	Mock	5.83859	0.512349	set 1
1903	1137617	1739.48	2524320	3859.82	305048	466.434	1.08599	2.28205	1	654	Mock	2.52432	0.458021	set 1
1904	1551090	1158.39	5892249	4400.48	571272	426.641	1.057	1.82006	1	1339	Mock	5.89225	0.549419	set 1
1905	2989384	2201.31	4796810	3532.26	668971	492.615	1.23761	2.83276	1	1358	Mock	4.79681	0.704644	set 1
1908	845123	880.336	2602007	2710.42	311638	324.623	1.07936	1.99099	1	960	Mock	2.60201	0.887834	set 1
1909	1570821	1780.98	3250634	3685.53	454389	515.18	1.07735	1.866	1	882	Mock	3.25063	0.701257	set 1
1910	804071	1177.26	2810599	4115.08	260814	381.865	1.17276	2.99129	1	683	Mock	2.8106	0.0683364	set 1
1911	1661330	1510.3	3928222	3571.11	457025	415.477	1.31103	3.56959	1	1100	Mock	3.92822	0.500828	set 1
1912	1484032	1618.36	3103135	3384.01	452652	493.623	1.12267	2.20419	1	917	Mock	3.10313	0.286486	set 1
1913	972394	977.28	2679925	2693.39	357818	359.616	1.10179	2.00874	1	995	Mock	2.67992	0.285175	set 1
1914	789343	1174.62	1938700	2884.97	309724	460.899	1.15113	2.22754	1	672	Mock	1.9387	0.355928	set 1
1915	738381	821.336	2419517	2691.34	286737	318.951	1.26785	3.90929	1	899	Mock	2.41952	0.314733	set 1
1916	5426354	2603.82	6635773	3184.15	970141	465.519	1.37327	2.51852	1	2084	Mock	6.63577	0.57861	set 1
1917	878000	1619.93	2581124	4762.22	391443	722.22	1.0355	1.65018	1	542	Mock	2.58112	0.683602	set 1
1918	1712357	1734.91	5629710	5703.86	461582	467.662	1.04499	1.53968	1	987	Mock	5.62971	0.268749	set 1
1919	962461	933.522	2515439	2439.8	312282	302.892	1.21878	2.58392	1	1031	Mock	2.51544	0.129763	set 1
1920	1067683	996.903	2322666	2168.69	373673	348.901	1.06265	1.73616	1	1071	Mock	2.32267	0.0588087	set 1
1922	621198	1030.18	2187677	3627.99	238481	395.491	1.17395	2.81626	1	603	Mock	2.18768	0.18613	set 1
1923	1829604	1195.04	5184024	3386.04	778167	508.274	1.30619	3.26997	1	1531	Mock	5.18402	0.00924799	set 1
1924	1.91411e+06	2438.35	2955581	3765.07	444635	566.414	1.09916	2.19399	1	785	Mock	2.95558	0.927753	set 1
1925	2402193	1550.8	6123322	3953.08	606573	391.59	1.14804	2.83439	1	1549	Mock	6.12332	0.53714	set 1
1926	852010	1231.23	2675888	3866.89	393536	568.694	1.1419	2.85612	1	692	Mock	2.67589	0.0924482	set 1
1927	1345219	1654.64	3284776	4040.31	378089	465.054	1.14582	2.65529	1	813	Mock	3.28478	0.842921	set 1
1929	3270668	2483.42	5688782	4319.5	666567	506.125	1.25226	3.70956	1	1317	Mock	5.68878	0.448601	set 1
1930	1.93908e+06	2367.62	2899845	3540.71	448590	547.729	1.06271	1.87985	1	819	Mock	2.89985	0.0424896	set 1
1932	1153149	1842.09	2.86209e+06	4572.03	317891	507.813	1.06125	2.02848	1	626	Mock	2.86209	0.381654	set 1
1933	1160533	1027.02	2893456	2560.58	397984	352.198	1.15876	2.5637	1	1130	Mock	2.89346	0.885523	set 1
1934	914720	1001.88	2543160	2785.5	353829	387.545	1.08701	2.06979	1	913	Mock	2.54316	0.148039	set 1
1935	3455075	4594.51	3.41933e+06	4546.98	492951	655.52	1.04462	1.75033	1	752	Mock	3.41933	0.82399	set 1
1936	2038227	2510.13	3169771	3903.66	334511	411.959	1.12322	2.3632	1	812	Mock	3.16977	0.0149763	set 1
1937	1709752	2298.05	2827668	3800.63	422519	567.902	1.07092	1.77195	1	744	Mock	2.82767	0.457389	set 1
1938	2106188	2501.41	3200827	3801.46	344419	409.049	1.05988	1.9208	1	842	Mock	3.20083	0.644397	set 1
1939	4018803	3717.67	4493197	4156.52	590516	546.268	1.15334	2.81222	1	1081	Mock	4.4932	0.0603795	set 1
1940	887630	1023.79	2908614	3354.8	271062	312.644	1.17297	3.1019	1	867	Mock	2.90861	0.614763	set 1
1943	774418	1049.35	2642854	3581.1	329041	445.855	1.1684	2.67658	1	738	Mock	2.64285	0.729611	set 1
1944	1420925	1749.91	2760711	3399.89	272598	335.712	1.25469	3.60267	1	812	Mock	2.76071	0.609094	set 1
1946	437633	649.307	2125725	3153.89	262858	389.997	1.16021	3.02519	1	674	Mock	2.12573	0.00620341	set 1
1947	2820122	2296.52	3297521	2685.28	580700	472.883	1.1459	2.68102	1	1228	Mock	3.29752	0.00928445	set 1
1948	2512931	1310.87	5619132	2931.21	731418	381.543	1.15913	2.5403	1	1917	Mock	5.61913	0.532092	set 1
1949	1769212	1422.2	5.63498e+06	4529.73	449484	361.322	1.0569	1.94467	1	1244	Mock	5.63498	0.942779	set 1
1951	1175024	1177.38	2769376	2774.93	433516	434.385	1.18905	3.2207	1	998	Mock	2.76938	0.7143	set 1
1952	2387116	1612.92	5311983	3589.18	865090	584.52	1.19858	2.39125	1	1480	Mock	5.31198	0.493865	set 1
1953	1433063	1194.22	3694225	3078.52	415281	346.067	1.2722	3.06837	1	1200	Mock	3.69422	0.581889	set 1
1954	1550677	1893.38	2823545	3447.55	349553	426.805	1.19495	3.1327	1	819	Mock	2.82355	0.126368	set 1
1955	967717	1000.74	2557039	2644.3	277314	286.778	1.17558	2.74477	1	967	Mock	2.55704	0.876821	set 1
1956	842548	972.919	2402693	2774.47	285730	329.942	1.12234	2.63249	1	866	Mock	2.40269	0.760793	set 1
1957	2518322	3140.05	4287993	5346.62	437542	545.564	1.04205	1.66998	1	802	Mock	4.28799	0.998199	set 1
1958	1120776	1197.41	2673497	2856.3	425403	454.49	1.18781	3.2289	1	936	Mock	2.6735	0.297723	set 1
1959	2159444	1936.72	4025494	3610.31	474426	425.494	1.29764	3.89771	1	1115	Mock	4.02549	0.227018	set 1
1961	4001568	3855.08	4370150	4210.16	643820	620.25	1.2853	4.1403	1	1038	Mock	4.37015	0.96421	set 1
1962	2559884	2261.38	3012808	2661.49	549676	485.579	1.12831	2.75635	1	1132	Mock	3.01281	0.780885	set 1
1963	2704871	2400.06	3442998	3055.01	489656	434.477	1.21696	3.21953	1	1127	Mock	3.443	0.166325	set 1
1964	1087453	1077.75	2202288	2182.64	429999	426.164	1.16145	2.25951	1	1009	Mock	2.20229	0.552686	set 1
1965	1555774	1653.32	3.88796e+06	4131.73	439893	467.474	1.0783	2.26243	1	941	Mock	3.88796	0.413768	set 1
1966	3432567	3470.75	3024058	3057.69	566466	572.766	1.15966	2.9663	1	989	Mock	3.02406	0.151486	set 1
1967	712741	1295.89	2764567	5026.49	152244	276.807	1.05679	1.74955	1	550	Mock	2.76457	0.162073	set 1
1968	1440083	1371.51	2396194	2282.09	450014	428.585	1.24884	3.1808	1	1050	Mock	2.39619	0.96347	set 1
1969	680879	1277.45	2581419	4843.19	156021	292.722	1.02267	1.54953	1	533	Mock	2.58142	0.304964	set 1
1970	3244538	3020.99	3117870	2903.04	569224	530.004	1.25369	3.85346	1	1074	Mock	3.11787	0.941439	set 1
1971	842842	850.496	2212556	2232.65	342824	345.937	1.19211	2.82464	1	991	Mock	2.21256	0.0756107	set 1
1972	2989639	2928.15	3825425	3746.74	459109	449.666	1.18901	3.22701	1	1021	Mock	3.82543	0.460803	set 1
1973	770172	988.668	2543442	3265.01	262579	337.072	1.36554	4.60881	1	779	Mock	2.54344	0.129619	set 1
1974	985956	1040.04	2192055	2312.29	293623	309.729	1.11048	2.38611	1	948	Mock	2.19205	0.00478739	set 1
1975	1342553	1451.41	2721622	2942.29	462533	500.036	1.10319	2.17672	1	925	Mock	2.72162	0.553766	set 1
1976	534882	589.077	2317322	2552.12	266392	293.383	1.48014	4.94193	1	908	Mock	2.31732	0.113894	set 1
1977	1083535	1168.86	2444435	2636.93	338625	365.291	1.10501	2.35654	1	927	Mock	2.44443	0.722025	set 1
1978	3.13367e+06	2404.96	5468961	4197.21	549807	421.955	1.19697	3.45371	1	1303	Mock	5.46896	0.698116	set 1
1979	705559	848.028	2015102	2422	243093	292.179	1.29686	4.0282	1	832	Mock	2.0151	0.176333	set 1
1980	1616280	1269.66	5081338	3991.62	591386	464.561	1.08475	2.49295	1	1273	Mock	5.08134	0.941742	set 1
1981	2127189	1270.72	5153060	3078.29	723280	432.067	1.47066	4.89454	1	1674	Mock	5.15306	0.721043	set 1
1982	1096582	833.269	5127447	3896.24	463850	352.47	1.29196	3.42602	1	1316	Mock	5.12745	0.29797	set 1
1983	633215	667.244	2405926	2535.22	379919	400.336	1.24755	3.51679	1	949	Mock	2.40593	0.709234	set 1
1984	3472220	2695.82	4966520	3855.99	497206	386.03	1.27712	3.95738	1	1288	Mock	4.96652	0.73193	set 1
1985	2747515	1397.52	5849598	2975.38	801735	407.8	1.11652	1.9238	1	1966	Mock	5.8496	0.342226	set 1
1986	429846	781.538	1726513	3139.11	290270	527.764	1.1344	2.56577	1	550	Mock	1.72651	0.375589	set 1
1987	946695	831.163	3398180	2983.48	453159	397.857	1.39953	3.83296	1	1139	Mock	3.39818	0.359107	set 1
1988	793067	926.48	2126057	2483.71	314089	366.926	1.10333	2.31651	1	856	Mock	2.12606	0.616618	set 1
1989	2463254	2010.82	3.82699e+06	3124.07	496994	405.709	1.13951	2.74615	1	1225	Mock	3.82699	0.90041	set 1
1990	2032493	1417.36	4340091	3026.56	417390	291.067	1.18541	2.85257	1	1434	Mock	4.34009	0.173193	set 1
1991	1260042	1033.67	3740302	3068.34	318064	260.922	1.07952	2.18699	1	1219	Mock	3.7403	0.8752	set 1
1992	1693461	961.647	4633132	2630.97	572734	325.232	1.12539	2.45775	1	1761	Mock	4.63313	0.0276532	set 1
1993	727521	656.015	2467904	2225.34	311760	281.118	1.11693	2.28708	1	1109	Mock	2.4679	0.660339	set 1
1994	2.87694e+06	2060.84	5174657	3706.77	482916	345.928	1.21664	3.33903	1	1396	Mock	5.17466	0.414439	set 1
1995	780061	1125.63	5143321	7421.82	564251	814.215	1.17739	2.24259	1	693	Mock	5.14332	0.791282	set 1
1996	904810	1015.5	1943154	2180.87	269046	301.96	1.11701	2.46667	1	891	Mock	1.94315	0.721198	set 1
1998	895651	1043.88	2483455	2894.47	394005	459.213	1.32367	4.3135	1	858	Mock	2.48346	0.643864	set 1
1999	1438337	1211.74	2787272	2348.16	530987	447.335	1.27247	2.11613	1	1187	Mock	2.78727	0.501773	set 1
2000	1.40038e+06	1169.91	2780264	2322.69	419933	350.821	1.16333	1.8	1	1197	Mock	2.78026	0.811518	set 1
2001	852935	1036.37	2185471	2655.49	289927	352.281	1.40683	5.1432	1	823	Mock	2.18547	0.476084	set 1
2002	653270	1033.65	1614243	2554.18	265824	420.608	1.18964	2.82942	1	632	Mock	1.61424	0.523156	set 1
2003	1432680	857.379	4795016	2869.55	490684	293.647	1.0983	2.28969	1	1671	Mock	4.79502	0.250521	set 1
2004	606418	710.924	2122887	2488.73	315631	370.025	1.49303	5.98409	1	853	Mock	2.12289	0.605043	set 1
2005	1162043	1434.62	2523209	3115.07	362280	447.259	1.10692	2.37485	1	810	Mock	2.52321	0.302905	set 1
2006	1422088	912.18	5633563	3613.57	494330	317.081	1.08817	2.34802	1	1559	Mock	5.63356	0.577284	set 1
2007	712147	883.557	2382287	2955.69	296743	368.167	1.09066	2.47525	1	806	Mock	2.38229	0.169678	set 1
2008	538674	585.515	2230655	2424.62	340160	369.739	1.12609	2.68348	1	920	Mock	2.23066	0.159469	set 1
2009	1731064	1303.51	3710588	2794.12	558568	420.608	1.17778	1.98197	1	1328	Mock	3.71059	0.41703	set 1
2010	2193337	1493.08	3577056	2435.03	645537	439.44	1.09469	1.96057	1	1469	Mock	3.57706	0.42682	set 1
2011	1987527	1021.34	5907035	3035.48	790447	406.191	1.46829	2.03075	1	1946	Mock	5.90703	0.268109	set 1
2012	898716	1155.16	2301674	2958.45	321496	413.234	1.22003	3.52046	1	778	Mock	2.30167	0.131597	set 1
2013	1207588	1280.58	1929671	2046.31	294202	311.985	1.36499	2.99129	1	943	Mock	1.92967	0.0392105	set 1
2014	1445113	866.894	5123577	3073.53	672513	403.427	1.599	2.12591	1	1667	Mock	5.12358	0.0252318	set 1
2015	1231059	1504.96	2780328	3398.93	342505	418.71	1.0761	1.57194	1	818	Mock	2.78033	0.27155	set 1
2016	4423407	3405.24	4650570	3580.12	534439	411.423	1.09082	1.83676	1	1299	Mock	4.65057	0.461853	set 1
2019	718530	1029.41	4216979	6041.52	517805	741.841	1.0477	1.83048	1	698	Mock	4.21698	0.904051	set 1
2020	2281447	2401.52	4341307	4569.8	417947	439.944	1.11545	2.06967	1	950	Mock	4.34131	0.0352198	set 1
2021	2650599	3645.94	3.13048e+06	4306.02	318520	438.129	1.03869	1.5522	1	727	Mock	3.13048	0.180661	set 1
2022	2575693	2199.57	5274706	4504.45	451803	385.827	1.17388	3.12764	1	1171	Mock	5.27471	0.338514	set 1
2024	601964	581.608	2362876	2282.97	273998	264.732	1.05979	1.98855	1	1035	Mock	2.36288	0.852736	set 1
2025	1198697	1509.69	2104723	2650.78	295101	371.664	1.34094	4.8323	1	794	Mock	2.10472	0.350202	set 1
2026	1.68034e+06	1288.6	3668158	2813	511474	392.235	1.15753	2.73649	1	1304	Mock	3.66816	0.267989	set 1
2027	2863691	1911.68	3718752	2482.48	457348	305.306	1.13961	2.45553	1	1498	Mock	3.71875	0.0618892	set 1
2028	1787849	1526.77	2754417	2352.19	512595	437.741	1.18722	2.46848	1	1171	Mock	2.75442	0.821303	set 1
2029	1992897	3304.97	2596640	4306.2	148979	247.063	1.06516	1.51057	1	603	Mock	2.59664	0.379666	set 1
2030	1.9787e+06	1157.81	5261855	3078.91	558775	326.96	1.4914	1.74801	1	1709	Mock	5.26185	0.57155	set 1
2031	2766748	2814.6	3202414	3257.8	438214	445.792	1.05796	1.57911	1	983	Mock	3.20241	0.983555	set 1
2032	2.0951e+06	1681.46	5401276	4334.89	726844	583.342	1.1065	2.12208	1	1246	Mock	5.40128	0.00159457	set 1
2033	1503129	1259.96	3840405	3219.12	352074	295.117	1.05258	1.7465	1	1193	Mock	3.84041	0.14545	set 1
2034	852290	1226.32	2383497	3429.49	232660	334.763	1.12904	2.76218	1	695	Mock	2.3835	0.779111	set 1
2035	1084789	1270.24	2462741	2883.77	298177	349.153	1.21994	3.18527	1	854	Mock	2.46274	0.805127	set 1
2036	1.98149e+06	1148.02	3.85339e+06	2232.56	556662	322.516	1.26777	2.50245	1	1726	Mock	3.85339	0.769247	set 1
2038	638823	737.671	2260961	2610.81	339066	391.531	1.22796	3.30449	1	866	Mock	2.26096	0.978857	set 1
2039	2016857	2134.24	2575816	2725.73	417848	442.167	1.18612	3.21053	1	945	Mock	2.57582	0.396185	set 1
2040	4292829	3412.42	4196434	3335.8	500083	397.522	1.05532	1.67191	1	1258	Mock	4.19643	0.601944	set 1
2041	680124	905.625	1.62291e+06	2161	240663	320.457	1.10689	2.24738	1	751	Mock	1.62291	0.063369	set 1
2042	1989749	2525.06	2875248	3648.79	386840	490.914	1.05885	2.05957	1	788	Mock	2.87525	0.409857	set 1
2043	1131315	1124.57	2711962	2695.79	390056	387.73	1.09949	2.0694	1	1006	Mock	2.71196	0.7225	set 1
2044	2.06439e+06	1098.08	4723881	2512.7	541461	288.011	1.20098	2.86723	1	1880	Mock	4.72388	0.238739	set 1
2045	2668910	1753.55	6058027	3980.31	610575	401.166	1.09428	1.91128	1	1522	Mock	6.05803	0.943828	set 1
2046	1194117	1315.11	2603293	2867.06	344393	379.287	1.07362	1.94621	1	908	Mock	2.60329	0.686783	set 1
2047	993414	995.405	2204720	2209.14	377173	377.929	1.49754	2.68437	1	998	Mock	2.20472	0.287575	set 1
2048	2030938	1917.79	2806326	2649.98	436691	412.362	1.11453	2.54673	1	1059	Mock	2.80633	0.768999	set 1
2049	788563	1173.46	2094028	3116.11	247918	368.926	1.3491	4.62647	1	672	Mock	2.09403	0.0831648	set 1
2052	1389525	1283.03	3186859	2942.62	345383	318.913	1.24745	2.59724	1	1083	Mock	3.18686	0.933456	set 1
2053	1.83559e+06	1254.67	5390127	3684.3	627086	428.63	1.07515	2.02096	1	1463	Mock	5.39013	0.252854	set 1
2054	1186520	1473.94	2165171	2689.65	342802	425.841	1.12035	2.71235	1	805	Mock	2.16517	0.757824	set 1
2056	1238426	1144.57	3332827	3080.25	340714	314.893	1.13677	1.83074	1	1082	Mock	3.33283	0.25424	set 1
2057	610171	852.194	2398763	3350.23	234248	327.162	1.2337	2.70116	1	716	Mock	2.39876	0.749101	set 1
2058	1.55178e+06	2158.24	2.03844e+06	2835.1	275887	383.709	1.10825	1.91156	1	719	Mock	2.03844	0.532336	set 1
2059	3940449	4183.07	3544551	3762.79	563585	598.286	1.05421	1.84817	1	942	Mock	3.54455	0.114952	set 1
2061	1659654	1339.51	4787467	3863.98	466976	376.897	1.26473	4.03803	1	1239	Mock	4.78747	0.375549	set 1
2062	486419	763.609	2167493	3402.66	186638	292.995	1.22345	3.65625	1	637	Mock	2.16749	0.568162	set 1
2063	1477760	1664.14	2345712	2641.57	387013	435.825	1.32102	4.42448	1	888	Mock	2.34571	0.667977	set 1
2064	998939	1171.09	1565234	1834.98	367483	430.812	1.36658	2.03935	1	853	Mock	1.56523	0.84083	set 1
2065	455667	601.938	1.82171e+06	2406.48	246870	326.116	1.38982	5.09223	1	757	Mock	1.82171	0.497231	set 1
2066	1386181	1944.15	2412139	3383.08	306143	429.373	1.09472	2.1772	1	713	Mock	2.41214	0.392022	set 1
2067	947527	904.992	2281836	2179.4	371410	354.737	1.16857	2.9137	1	1047	Mock	2.28184	0.143977	set 1
2068	2269585	1592.69	4165570	2923.21	544389	382.027	1.10381	2.40556	1	1425	Mock	4.16557	0.804823	set 1
2069	808845	993.667	2285614	2807.88	331730	407.531	1.24972	3.65542	1	814	Mock	2.28561	0.71337	set 1
2071	862606	1115.92	2524921	3266.39	242047	313.127	1.3077	4.35751	1	773	Mock	2.52492	0.518432	set 1
2072	802802	1004.76	2279473	2852.91	267091	334.282	1.06117	1.79361	1	799	Mock	2.27947	0.665183	set 1
2076	957572	1148.17	2000857	2399.11	337089	404.183	1.05269	1.79524	1	834	Mock	2.00086	0.595585	set 1
2077	1525799	1676.7	3004257	3301.38	393344	432.246	1.09958	1.75027	1	910	Mock	3.00426	0.486606	set 1
2078	788512	879.055	2199117	2451.64	316249	352.563	1.46547	5.77081	1	897	Mock	2.19912	0.692555	set 1
2080	2234274	1279.65	6208326	3555.74	682899	391.122	1.40366	2.82989	1	1746	Mock	6.20833	0.488442	set 1
2081	1538681	1004.36	4353274	2841.56	556253	363.089	1.29003	3.92342	1	1532	Mock	4.35327	0.134267	set 1
2082	744769	963.479	2243248	2902	324218	419.428	1.20349	2.94894	1	773	Mock	2.24325	0.850628	set 1
2083	1494093	1239.91	3030500	2514.94	464366	385.366	1.14787	2.90182	1	1205	Mock	3.0305	0.57499	set 1
2084	407564	455.888	2.02406e+06	2264.05	226464	253.315	1.15817	2.92325	1	894	Mock	2.02406	0.739937	set 1
2085	1632465	1624.34	4843474	4819.38	375482	373.614	1.16996	2.74553	1	1005	Mock	4.84347	0.704665	set 1
2086	978979	1315.83	2576213	3462.65	351116	471.93	1.23112	3.55511	1	744	Mock	2.57621	0.968212	set 1
2087	819258	1048.99	1993067	2551.94	268924	344.333	1.20726	2.66262	1	781	Mock	1.99307	0.295307	set 1
2088	2740953	1634.44	5804570	3461.28	753228	449.152	1.2165	2.91275	1	1677	Mock	5.80457	0.705307	set 1
2089	1022145	1031.43	2160276	2179.89	315172	318.034	1.14265	2.59154	1	991	Mock	2.16028	0.365676	set 1
2090	661118	700.337	1986061	2103.88	399334	423.023	1.24609	3.85729	1	944	Mock	1.98606	0.395411	set 1
2091	2102676	1611.25	5.63401e+06	4317.25	473140	362.559	1.0321	1.71188	1	1305	Mock	5.63401	0.230595	set 1
2092	1182713	1161.8	2434728	2391.68	418140	410.747	1.23797	3.625	1	1018	Mock	2.43473	0.34401	set 1
2093	2330244	2130.02	3980075	3638.09	549305	502.107	1.23419	3.70182	1	1094	Mock	3.98007	0.948297	set 1
2094	1578327	1717.44	2283333	2484.58	458879	499.324	1.17078	3.19679	1	919	Mock	2.28333	0.292571	set 1
2096	1063841	997.975	2381262	2233.83	377214	353.859	1.52041	2.91581	1	1066	Mock	2.38126	0.583138	set 1
2097	1350154	1877.82	2551071	3548.08	337397	469.259	1.23135	3.45087	1	719	Mock	2.55107	0.258036	set 1
2098	1091019	893.545	2778370	2275.49	414310	339.32	1.18518	2.27632	1	1221	Mock	2.77837	0.473386	set 1
2099	686545	891.617	2273789	2952.97	279759	363.323	1.34535	4.28748	1	770	Mock	2.27379	0.834176	set 1
2100	1835093	1354.31	5656453	4174.5	701950	518.044	1.16241	1.94772	1	1355	Mock	5.65645	0.2304	set 1
2101	994227	1356.38	2296276	3132.71	277987	379.246	1.10445	2.22416	1	733	Mock	2.29628	0.426691	set 1
2102	1548233	1843.13	2444659	2910.31	306776	365.21	1.14132	2.8371	1	840	Mock	2.44466	0.61049	set 1
2103	1968674	2421.49	3258915	4008.51	305505	375.775	1.1827	2.85047	1	813	Mock	3.25892	0.545629	set 1
2104	1401916	1300.48	4853245	4502.08	446917	414.58	1.41029	2.62373	1	1078	Mock	4.85325	0.974723	set 1
2105	1658672	1692.52	5350720	5459.92	438458	447.406	1.04919	1.72414	1	980	Mock	5.35072	0.68037	set 1
2106	1873662	1381.76	5524761	4074.31	534011	393.813	1.16328	2.60502	1	1356	Mock	5.52476	0.739946	set 1
2107	675209	803.82	2615511	3113.7	265037	315.52	1.48618	5.06792	1	840	Mock	2.61551	0.966956	set 1
2108	1.73844e+06	2646.03	2685754	4087.91	466501	710.047	1.02972	1.59879	1	657	Mock	2.68575	0.414438	set 1
2109	677106	1049.78	2419805	3751.64	252906	392.102	1.15462	2.89645	1	645	Mock	2.41981	0.35538	set 1
2110	1121437	1346.26	2063870	2477.64	476698	572.266	1.58052	6.79274	1	833	Mock	2.06387	0.0438624	set 1
2112	2830074	2420.94	4871522	4167.26	419202	358.599	1.04656	1.79764	1	1169	Mock	4.87152	0.23719	set 1
2113	3855614	3341.09	4913333	4257.65	459955	398.575	1.13208	2.72743	1	1154	Mock	4.91333	0.183504	set 1
2114	895498	883.134	2559336	2524	317309	312.928	1.39204	4.07323	1	1014	Mock	2.55934	0.754784	set 1
2115	729290	1207.43	1679377	2780.43	252709	418.392	1.10342	2.26023	1	604	Mock	1.67938	0.535883	set 1
2116	3434479	2249.17	5169489	3385.39	658052	430.944	1.13182	2.33396	1	1527	Mock	5.16949	0.667634	set 1
2120	1769556	1530.76	2957326	2558.24	484639	419.238	1.1542	2.45806	1	1156	Mock	2.95733	0.70836	set 1
2121	977305	974.382	2616101	2608.28	345263	344.23	1.10446	1.83238	1	1003	Mock	2.6161	0.392759	set 1
2122	1146279	1229.91	2553722	2740.05	325615	349.372	1.13508	2.77481	1	932	Mock	2.55372	0.0292709	set 1
2123	1204376	1920.85	2535879	4044.46	385018	614.064	1.14666	2.77143	1	627	Mock	2.53588	0.434955	set 1
2124	2824271	2878.97	3883222	3958.43	502918	512.659	1.24743	3.79006	1	981	Mock	3.88322	0.908273	set 1
2125	1128633	1146.98	2687208	2730.9	444868	452.102	1.10939	2.51996	1	984	Mock	2.68721	0.409022	set 1
2126	1.75044e+06	2306.24	1.9462e+06	2564.16	424214	558.912	1.14956	2.65102	1	759	Mock	1.9462	0.332249	set 1
2127	691792	861.509	2240874	2790.63	255057	317.63	1.16732	2.87331	1	803	Mock	2.24087	0.989525	set 1
2128	1962336	1960.38	3175941	3172.77	503022	502.519	1.09092	1.96397	1	1001	Mock	3.17594	0.644416	set 1
2129	1077721	1584.88	1987937	2923.44	264053	388.313	1.12642	2.08333	1	680	Mock	1.98794	0.365998	set 1
2130	1394606	1634.94	2342519	2746.21	360667	422.822	1.2092	2.29958	1	853	Mock	2.34252	0.10202	set 1
2131	1376817	1612.2	2757522	3228.95	337670	395.398	1.20597	2.64769	1	854	Mock	2.75752	0.787849	set 1
2132	1359869	2262.68	1665694	2771.54	311667	518.581	1.05614	1.58347	1	601	Mock	1.66569	0.708075	set 1
2133	2339121	1384.1	6410756	3793.35	777777	460.223	1.15199	2.70611	1	1690	Mock	6.41076	0.921916	set 1
2134	1651819	1428.91	4010667	3469.44	453787	392.549	1.20999	2.43258	1	1156	Mock	4.01067	0.217276	set 1
2137	1091631	1082.97	2132617	2115.69	354030	351.22	1.15175	2.3485	1	1008	Mock	2.13262	0.203396	set 1
2139	3435123	3039.93	5058891	4476.89	326180	288.655	1.12534	2.57269	1	1130	Mock	5.05889	0.319807	set 1
2140	1.03083e+06	1271.06	2363096	2913.81	365430	450.592	1.4836	4.06414	1	811	Mock	2.3631	0.816825	set 1
2141	1.96381e+06	1578.62	5245621	4216.74	544242	437.494	1.12881	2.77027	1	1244	Mock	5.24562	0.539537	set 1
2142	1162264	1761.01	1868674	2831.32	258065	391.008	1.11064	1.98281	1	660	Mock	1.86867	0.0458504	set 1
2143	761696	972.792	2555717	3264.01	280724	358.524	1.11768	2.49683	1	783	Mock	2.55572	0.463895	set 1
2144	1.64703e+06	1139.03	4881075	3375.57	454290	314.17	1.06483	2.22897	1	1446	Mock	4.88108	0.68398	set 1
2145	1054380	1085.87	2294102	2362.62	454490	468.064	1.60717	3.73366	1	971	Mock	2.2941	0.538368	set 1
2146	1493664	1910.06	2453614	3137.61	342940	438.542	1.19452	3.0676	1	782	Mock	2.45361	0.57245	set 1
2147	2358033	1709.96	5002580	3627.69	451047	327.083	1.19272	2.98191	1	1379	Mock	5.00258	0.224777	set 1
2148	1034689	1361.43	1534461	2019.03	406325	534.638	1.22885	2.51561	1	760	Mock	1.53446	0.847739	set 1
2149	2701761	2513.27	4422979	4114.4	447244	416.041	1.18661	3.23748	1	1075	Mock	4.42298	0.561399	set 1
2150	3567408	2519.36	4.04469e+06	2856.42	549009	387.718	1.0508	1.89592	1	1416	Mock	4.04469	0.713246	set 1
2151	1930389	907.564	5069491	2383.4	648048	304.677	1.16059	2.58491	1	2127	Mock	5.06949	0.981864	set 1
2152	829415	1063.35	2298963	2947.39	317757	407.381	1.13673	2.75192	1	780	Mock	2.29896	0.428199	set 1
2153	814860	945.313	1995711	2315.21	277794	322.267	1.27527	3.06283	1	862	Mock	1.99571	0.881067	set 1
2154	1691093	1148.84	5844161	3970.22	735963	499.975	1.11865	1.76139	1	1472	Mock	5.84416	0.00728101	set 1
2155	1868855	2020.38	2841051	3071.41	475076	513.596	1.26216	3.94017	1	925	Mock	2.84105	0.0334073	set 1
2157	2558368	1971.01	5969205	4598.77	542104	417.646	1.05078	1.70855	1	1298	Mock	5.9692	0.311449	set 1
2158	2720816	2002.07	6.02382e+06	4432.54	678073	498.95	1.05248	1.78232	1	1359	Mock	6.02382	0.248277	set 1
2159	1298075	1215.43	6415645	6007.16	1094318	1024.64	1.04779	1.51292	1	1068	Mock	6.41564	0.277935	set 1
2160	1335577	888.017	5096735	3388.79	653044	434.205	1.45489	3.5845	1	1504	Mock	5.09673	0.318403	set 1
2161	3654360	1922.34	5761100	3030.56	688962	362.421	1.09182	2.15781	1	1901	Mock	5.7611	0.728948	set 1
2162	767634	817.502	2340727	2492.79	283290	301.693	1.14678	2.74822	1	939	Mock	2.34073	0.569196	set 1
2163	857654	805.309	2.03459e+06	1910.41	330433	310.266	1.21256	2.87412	1	1065	Mock	2.03459	0.789036	set 1
2164	1318654	1638.08	3515913	4367.59	505170	627.54	1.07326	1.84963	1	805	Mock	3.51591	0.830197	set 1
2165	1067162	1262.91	2571558	3043.26	160787	190.28	1.17849	2.03456	1	845	Mock	2.57156	0.842935	set 1
2167	2162773	1124.1	6362737	3307.04	624640	324.657	1.20645	2.49976	1	1924	Mock	6.36274	0.421273	set 1
2168	652243	744.57	2106992	2405.24	320727	366.127	1.17436	2.64355	1	876	Mock	2.10699	0.926266	set 1
2169	2896465	2324.61	3682533	2955.48	500488	401.676	1.19261	3.26135	1	1246	Mock	3.68253	0.661764	set 1
2170	1048187	2027.44	2429246	4698.73	124405	240.629	1.06024	1.6673	1	517	Mock	2.42925	0.0804672	set 1
2171	2064645	1917.03	2771810	2573.64	498549	462.905	1.11954	2.65082	1	1077	Mock	2.77181	0.542187	set 1
2172	832841	1001.01	2511773	3018.96	365705	439.549	1.24354	3.732	1	832	Mock	2.51177	0.356007	set 1
2173	736339	857.205	2433925	2833.44	310433	361.389	1.19897	2.95196	1	859	Mock	2.43392	0.987435	set 1
2174	995355	1044.44	2723651	2857.98	322977	338.906	1.2121	2.9912	1	953	Mock	2.72365	0.0136554	set 1
2175	3981560	2433.72	3987657	2437.44	733618	448.422	1.3784	1.89995	1	1636	Mock	3.98766	0.612181	set 1
2176	601947	1009.98	2798223	4695	218284	366.248	1.10128	2.0522	1	596	Mock	2.79822	0.723623	set 1
2177	928793	991.241	2184344	2331.21	345133	368.338	1.07147	1.63962	1	937	Mock	2.18434	0.288907	set 1
2180	2361926	2139.43	3818418	3458.71	663124	600.656	1.27817	3.95602	1	1104	Mock	3.81842	0.915653	set 1
2181	2611290	2188.84	3409337	2857.78	526555	441.37	1.1025	2.55639	1	1193	Mock	3.40934	0.0192321	set 1
2182	3209037	2078.39	4173604	2703.11	621351	402.429	1.12736	2.29372	1	1544	Mock	4.1736	0.569872	set 1
2183	3850012	3163.53	5.32705e+06	4377.2	503475	413.702	1.0299	1.61589	1	1217	Mock	5.32705	0.29465	set 1
2184	687004	1172.36	2337487	3988.89	298772	509.85	1.18214	2.84757	1	586	Mock	2.33749	0.849029	set 1
2185	747106	1285.9	2040035	3511.25	350729	603.664	1.11341	2.57119	1	581	Mock	2.04004	0.63285	set 1
2186	1.37802e+06	2176.97	2444038	3861.04	395381	624.615	1.0467	1.72756	1	633	Mock	2.44404	0.538877	set 1
2187	1625203	1457.58	2584718	2318.13	559860	502.117	1.32779	2.78405	1	1115	Mock	2.58472	0.114588	set 1
2189	1028552	958.576	2368997	2207.83	419401	390.868	1.35261	4.47727	1	1073	Mock	2.369	0.631904	set 1
2190	891222	1031.51	2224418	2574.56	321101	371.645	1.19858	3.34361	1	864	Mock	2.22442	0.955912	set 1
2191	859875	1115.27	2615836	3392.78	293223	380.315	1.11388	2.48711	1	771	Mock	2.61584	0.585051	set 1
2192	3150337	2101.63	6.3138e+06	4212.01	589599	393.328	1.142	2.2594	1	1499	Mock	6.3138	0.967401	set 1
2194	890021	1266.03	2442905	3474.97	260977	371.233	1.2892	4.10112	1	703	Mock	2.44291	0.6502	set 1
2195	902445	1110.02	2546639	3132.4	341992	420.654	1.09433	2.24697	1	813	Mock	2.54664	0.505908	set 1
2197	902647	987.579	2244131	2455.29	408838	447.306	1.31315	4.38321	1	914	Mock	2.24413	0.890379	set 1
2198	629002	734.815	2148638	2510.09	302734	353.661	1.26268	3.45158	1	856	Mock	2.14864	0.0282567	set 1
2199	1818544	1194.05	5340375	3506.48	591806	388.579	1.09433	2.1991	1	1523	Mock	5.34037	0.113808	set 1
2200	839737	935.119	2439848	2716.98	307564	342.499	1.12515	2.6333	1	898	Mock	2.43985	0.102072	set 1
2201	1087316	1282.21	2569617	3030.21	220451	259.966	1.07798	1.9338	1	848	Mock	2.56962	0.756935	set 1
2202	822977	1082.86	2547247	3351.64	299120	393.579	1.26807	4.06937	1	760	Mock	2.54725	0.339651	set 1
2203	4740325	2597.44	5476492	3000.82	857150	469.671	1.12651	2.58685	1	1825	Mock	5.47649	0.637969	set 1
2204	847211	1231.41	2286653	3323.62	275754	400.805	1.18049	3.21532	1	688	Mock	2.28665	0.603783	set 1
2205	2577936	1654.64	5415089	3475.67	630312	404.565	1.10738	2.49371	1	1558	Mock	5.41509	0.385828	set 1
2206	1071632	1413.76	2689845	3548.61	314515	414.927	1.10759	2.45347	1	758	Mock	2.68985	0.531568	set 1
2208	2112377	1989.06	3111410	2929.76	487879	459.396	1.15492	2.7619	1	1062	Mock	3.11141	0.94095	set 1
2209	1.94478e+06	1475.55	5.50433e+06	4176.27	755517	573.23	1.30542	4.2159	1	1318	Mock	5.50433	0.575634	set 1
2210	914595	865.274	2245893	2124.78	338017	319.789	1.14406	2.7012	1	1057	Mock	2.24589	0.614368	set 1
2211	948805	1057.75	2531308	2821.97	372788	415.594	1.20536	3.04803	1	897	Mock	2.53131	0.0678558	set 1
2212	1435096	1575.3	2674803	2936.12	403253	442.649	1.09984	2.31385	1	911	Mock	2.6748	0.952216	set 1
2214	1032289	985.009	2247551	2144.61	468898	447.422	1.2275	3.09982	1	1048	Mock	2.24755	0.801273	set 1
2215	850551	1100.32	2660456	3441.73	405298	524.318	1.15284	2.93702	1	773	Mock	2.66046	0.0502911	set 1
2216	1.6948e+06	1453.52	2841947	2437.35	518987	445.1	1.26803	3.43635	1	1166	Mock	2.84195	0.42091	set 1
2217	3870068	2663.5	4672132	3215.51	806126	554.801	1.2753	2.69393	1	1453	Mock	4.67213	0.256975	set 1
2218	651792	1239.15	1656826	3149.86	232815	442.614	1.10653	2.19373	1	526	Mock	1.65683	0.266976	set 1
2219	1104175	1761.04	2646622	4221.09	265146	422.88	1.07075	2.07472	1	627	Mock	2.64662	0.791454	set 1
2220	1029263	1238.58	2453448	2952.4	358669	431.611	1.13199	2.44496	1	831	Mock	2.45345	0.623867	set 1
2221	718358	887.958	2307651	2852.47	425580	526.057	1.09222	2.29376	1	809	Mock	2.30765	0.439745	set 1
2223	1222734	1517.04	2481591	3078.9	371994	461.531	1.25448	3.73512	1	806	Mock	2.48159	0.964928	set 1
2224	760699	927.682	2266742	2764.32	292078	356.193	1.21517	3.10601	1	820	Mock	2.26674	0.962023	set 1
2225	2234956	1680.42	5211911	3918.73	441300	331.805	1.10062	1.9971	1	1330	Mock	5.21191	0.217552	set 1
2226	1784514	2444.54	2937039	4023.34	421015	576.733	1.14946	2.86785	1	730	Mock	2.93704	0.0413464	set 1
2227	873882	1107.58	2576721	3265.81	291829	369.872	1.17285	2.64286	1	789	Mock	2.57672	0.530199	set 1
2228	2108740	1651.32	4042694	3165.77	680189	532.646	1.25608	3.58797	1	1277	Mock	4.04269	0.951411	set 1
2229	708295	1108.44	2588082	4050.21	175549	274.725	1.12398	2.5919	1	639	Mock	2.58808	0.910396	set 1
2230	955821	1274.43	1849537	2466.05	193143	257.524	1.15812	3.1089	1	750	Mock	1.84954	0.584663	set 1
2231	3461050	2913.34	4701217	3957.25	432233	363.832	1.04239	1.87132	1	1188	Mock	4.70122	0.303549	set 1
2233	2201958	2300.9	3065909	3203.67	462875	483.673	1.2742	4.13485	1	957	Mock	3.06591	0.897914	set 1
2234	2392722	1760.65	5438499	4001.84	681238	501.279	1.08066	2.01232	1	1359	Mock	5.4385	0.491784	set 1
2235	938083	1684.17	2077728	3730.21	206678	371.056	1.06347	2.23614	1	557	Mock	2.07773	0.131116	set 1
2236	1.02156e+06	766.365	2617029	1963.26	421571	316.257	1.0906	2.03355	1	1333	Mock	2.61703	0.248425	set 1
2237	1137749	1246.17	2540403	2782.48	450106	492.997	1.09012	2.12271	1	913	Mock	2.5404	0.276795	set 1
2238	3743692	3031.33	4338988	3513.35	834445	675.664	1.24646	3.58386	1	1235	Mock	4.33899	0.123547	set 1
2240	797579	1188.64	1751260	2609.93	267772	399.064	1.05326	1.82448	1	671	Mock	1.75126	0.916051	set 1
2241	542355	893.501	1657451	2730.56	170447	280.802	1.44074	5.68078	1	607	Mock	1.65745	0.668783	set 1
2242	624758	799.946	2.00873e+06	2572	249661	319.668	1.12813	2.33544	1	781	Mock	2.00873	0.0724739	set 1
2244	1349790	1944.94	2901811	4181.28	479356	690.715	1.12308	2.63277	1	694	Mock	2.90181	0.276248	set 1
2245	785429	902.792	2606711	2996.22	485517	558.065	1.4686	5.27273	1	870	Mock	2.60671	0.362693	set 1
2246	2414203	2119.58	4500705	3951.45	619863	544.217	1.05449	2.04538	1	1139	Mock	4.5007	0.77675	set 1
2247	834186	1021.04	2281233	2792.21	344791	422.021	1.14608	2.64355	1	817	Mock	2.28123	0.967006	set 1
2248	802523	1058.74	2759131	3640.01	325507	429.429	1.2084	3.47005	1	758	Mock	2.75913	0.387567	set 1
2249	2736422	1606.82	5294296	3108.81	785029	460.968	1.1693	2.31127	1	1703	Mock	5.2943	0.68669	set 1
2251	1918859	1343.74	3.39475e+06	2377.28	697392	488.37	1.17533	2.09154	1	1428	Mock	3.39475	0.745667	set 1
2252	2272600	2106.21	5008908	4642.18	782272	724.997	1.08739	1.87071	1	1079	Mock	5.00891	0.63619	set 1
2253	473408	738.546	1915124	2987.71	224910	350.874	1.50238	6.4226	1	641	Mock	1.91512	0.0780749	set 1
2254	5244729	3565.42	6.59292e+06	4481.93	1167379	793.596	1.49824	5.07998	1	1471	Mock	6.59292	0.323215	set 1
2257	2612153	2381.18	3.74197e+06	3411.1	395880	360.875	1.14795	2.88839	1	1097	Mock	3.74197	0.84359	set 1
2258	706530	1078.67	2077874	3172.33	305582	466.537	1.21576	3.34586	1	655	Mock	2.07787	0.696324	set 1
2259	3327498	2448.49	5.68693e+06	4184.64	640137	471.035	1.05267	1.94282	1	1359	Mock	5.68693	0.366324	set 1
2260	771397	967.876	1940996	2435.38	191862	240.73	1.18159	2.74496	1	797	Mock	1.941	0.529174	set 1
2261	2147231	1609.62	5726359	4292.62	722006	541.234	1.12984	2.72619	1	1334	Mock	5.72636	0.542806	set 1
2262	673372	994.641	1947252	2876.3	286067	422.551	1.38646	5.26215	1	677	Mock	1.94725	0.714054	set 1
2263	2170563	1887.45	3446417	2996.88	508485	442.161	1.07483	1.93766	1	1150	Mock	3.44642	0.516556	set 1
2264	1600008	1200.31	4809197	3607.8	486188	364.732	1.08204	2.31367	1	1333	Mock	4.8092	0.133076	set 1
2266	1.85345e+06	1081.99	5077388	2964.03	870540	508.196	1.09992	2.13821	1	1713	Mock	5.07739	0.406272	set 1
2267	1983655	2028.28	4781589	4889.15	342946	350.661	1.06883	1.99192	1	978	Mock	4.78159	0.963094	set 1
2268	1015461	1337.89	2451468	3229.87	427562	563.323	1.1444	2.61814	1	759	Mock	2.45147	0.283514	set 1
2269	1677453	1315.65	5126982	4021.16	478799	375.529	1.09051	1.93096	1	1275	Mock	5.12698	0.263079	set 1
2270	1789542	2342.33	2664685	3487.81	398790	521.976	1.14528	2.5651	1	764	Mock	2.66468	0.333507	set 1
2271	544876	1058.01	1527790	2966.58	301939	586.289	1.14341	2.81008	1	515	Mock	1.52779	0.572317	set 1
2272	785846	988.486	2432276	3059.47	378903	476.608	1.41232	5.53117	1	795	Mock	2.43228	0.89487	set 1
2273	699782	876.92	2255535	2826.48	368097	461.274	1.19171	3.1107	1	798	Mock	2.25554	0.176282	set 1
2274	527242	970.98	1535865	2828.48	194524	358.239	1.08076	1.9326	1	543	Mock	1.53587	0.279679	set 1
2275	562165	699.21	2164996	2692.78	242209	301.255	1.22725	3.19928	1	804	Mock	2.165	0.58168	set 1
2276	1260678	2007.45	2456535	3911.68	292254	465.373	1.06621	2.03956	1	628	Mock	2.45654	0.454334	set 1
2277	497162	990.363	1464306	2916.94	242137	482.345	1.17288	2.60229	1	502	Mock	1.46431	0.447323	set 1
2278	457287	638.669	1975912	2759.65	234137	327.007	1.11763	2.40353	1	716	Mock	1.97591	0.820734	set 1
2280	767231	870.864	2.02237e+06	2295.54	256452	291.092	1.25524	2.56991	1	881	Mock	2.02237	0.481307	set 1
2281	580734	749.334	1936044	2498.12	294160	379.561	1.32777	4.17683	1	775	Mock	1.93604	0.687352	set 1
2282	914456	1093.85	2459644	2942.16	401028	479.699	1.07833	2.02145	1	836	Mock	2.45964	0.801059	set 1
2283	705852	856.617	1.76327e+06	2139.89	335261	406.87	1.17176	3.24434	1	824	Mock	1.76327	0.518366	set 1
2284	897191	1063.02	2502102	2964.58	330030	391.031	1.4847	5.70481	1	844	Mock	2.5021	0.294316	set 1
2285	642622	914.114	2589587	3683.62	316692	450.486	1.08903	1.94429	1	703	Mock	2.58959	0.638085	set 1
2287	1523337	928.298	5162581	3146	608294	370.685	1.03165	1.86983	1	1641	Mock	5.16258	0.901563	set 1
2288	706219	785.561	1.84333e+06	2050.42	366964	408.191	1.1974	3.07841	1	899	Mock	1.84333	0.052407	set 1
2289	1248982	1042.56	2907775	2427.19	620832	518.224	1.13181	1.91373	1	1198	Mock	2.90777	0.910131	set 1
2290	2128953	1609.19	5766368	4358.55	512615	387.464	1.05294	1.77885	1	1323	Mock	5.76637	0.534432	set 1
2291	2572064	1948.53	6.03684e+06	4573.37	845884	640.821	1.07942	2.11145	1	1320	Mock	6.03684	0.0156761	set 1
2292	575194	778.341	2275510	3079.17	260021	351.855	1.23568	3.49803	1	739	Mock	2.27551	0.344702	set 1
2294	794308	1104.74	1553416	2160.52	331843	461.534	1.51839	4.69231	1	719	Mock	1.55342	0.488433	set 1
2295	5675152	2917.82	6583655	3384.91	1155929	594.308	1.55518	2.12452	1	1945	Mock	6.58366	0.980159	set 1
2297	2.07689e+06	1309.51	5074066	3199.28	740843	467.114	1.27724	2.08576	1	1586	Mock	5.07407	0.326635	set 1
2299	939340	1155.4	2637947	3244.71	351243	432.033	1.26537	4.14321	1	813	Mock	2.63795	0.547907	set 1
2300	783780	794.103	2543396	2576.9	425860	431.469	1.20702	3.24722	1	987	Mock	2.5434	0.682327	set 1
2301	559468	735.175	1571790	2065.43	174689	229.552	1.18798	3.04528	1	761	Mock	1.57179	0.805702	set 1
2302	936789	1447.9	1756081	2714.19	283557	438.264	1.16281	3.07154	1	647	Mock	1.75608	0.671428	set 1
2303	1733987	1899.22	1772261	1941.14	304338	333.338	1.34306	4.005	1	913	Mock	1.77226	0.422407	set 1
2304	1110708	1290.02	2376503	2760.17	306975	356.533	1.24239	3.73993	1	861	Mock	2.3765	0.124796	set 1
2305	661935	880.233	2413204	3209.05	281537	374.384	1.21684	3.58158	1	752	Mock	2.4132	0.580248	set 1
2306	526850	746.246	1955518	2769.86	294963	417.795	1.2084	3.50633	1	706	Mock	1.95552	0.897433	set 1
2307	2096279	2867.69	2533358	3465.61	492258	673.404	1.19882	3.25365	1	731	Mock	2.53336	0.418892	set 1
2308	752550	850.339	2647909	2991.99	365275	412.74	1.09231	2.20852	1	885	Mock	2.64791	0.910725	set 1
2310	1423401	1186.17	4905627	4088.02	364659	303.883	1.07631	2.07527	1	1200	Mock	4.90563	0.620842	set 1
2312	629201	748.158	2173306	2584.19	307519	365.659	1.18388	2.51448	1	841	Mock	2.17331	0.564597	set 1
2314	750490	1095.61	2543113	3712.57	330562	482.572	1.16172	3.02597	1	685	Mock	2.54311	0.980979	set 1
2315	1308828	1571.22	1.88641e+06	2264.6	303354	364.17	1.19064	3.18808	1	833	Mock	1.88641	0.245849	set 1
2316	1910952	1562.51	3373768	2758.6	339282	277.418	1.25947	3.81933	1	1223	Mock	3.37377	0.710505	set 1
2317	3540238	2587.89	4881874	3568.62	417405	305.121	1.13394	2.52374	1	1368	Mock	4.88187	0.505113	set 1
2318	1788625	1663.84	2450400	2279.44	430874	400.813	1.27279	3.64187	1	1075	Mock	2.4504	0.478773	set 1
2319	959949	923.028	2451341	2357.06	412442	396.579	1.21284	2.50494	1	1040	Mock	2.45134	0.243941	set 1
2320	4567602	3385.92	3.69781e+06	2741.15	445899	330.54	1.08568	2.41654	1	1349	Mock	3.69781	0.722151	set 1
2322	582325	727.906	2233581	2791.98	265787	332.234	1.33186	4.33492	1	800	Mock	2.23358	0.990453	set 1
2323	1786462	1358.53	4548096	3458.63	426254	324.148	1.1775	3.27101	1	1315	Mock	4.5481	0.845374	set 1
2324	3018429	1938.62	4113331	2641.83	501441	322.056	1.11791	2.33726	1	1557	Mock	4.11333	0.534509	set 1
2325	1264267	1302.03	2380401	2451.49	266086	274.033	1.22521	3.501	1	971	Mock	2.3804	0.424553	set 1
2326	3178640	1875.3	6224533	3672.29	789655	465.873	1.46839	3.44142	1	1695	Mock	6.22453	0.286465	set 1
2327	2.78075e+06	2174.16	4806355	3757.9	524486	410.075	1.11024	2.21242	1	1279	Mock	4.80635	0.501591	set 1
2328	1.55922e+06	1098.82	3038010	2140.95	498990	351.649	1.15437	1.80336	1	1419	Mock	3.03801	0.879417	set 1
2329	622477	1103.68	1620872	2873.89	163747	290.332	1.25909	3.97359	1	564	Mock	1.62087	0.275006	set 1
2330	774031	752.948	2495665	2427.69	329411	320.439	1.16619	2.36794	1	1028	Mock	2.49566	0.500537	set 1
2331	1401501	833.235	4692964	2790.11	491421	292.165	1.48725	2.45871	1	1682	Mock	4.69296	0.23455	set 1
2332	1160958	1121.7	2497112	2412.67	342551	330.967	1.18573	2.494	1	1035	Mock	2.49711	0.337149	set 1
2333	1271785	954.077	4998037	3749.47	400629	300.547	1.12938	2.66048	1	1333	Mock	4.99804	0.190261	set 1
2334	684971	668.264	2685017	2619.53	320882	313.056	1.11545	2.45933	1	1025	Mock	2.68502	0.990539	set 1
2336	1684256	1231.18	4041632	2954.41	487172	356.12	1.19803	3.30167	1	1368	Mock	4.04163	0.732815	set 1
2337	470067	646.585	2212299	3043.05	216784	298.19	1.39658	5.1272	1	727	Mock	2.2123	0.0982499	set 1
2338	1.73827e+06	1026.74	5693220	3362.8	623035	368.007	1.15513	1.87241	1	1693	Mock	5.69322	0.366118	set 1
2339	764931	854.672	2599771	2904.77	253292	283.008	1.25498	3.78453	1	895	Mock	2.59977	0.89264	set 1
2340	959893	1114.86	2699257	3135.03	330554	383.919	1.18662	2.44264	1	861	Mock	2.69926	0.0844383	set 1
2341	776751	1449.16	1724367	3217.1	194110	362.146	1.11879	2.61922	1	536	Mock	1.72437	0.165483	set 1
2342	1604968	1072.84	6032345	4032.32	571822	382.234	1.03294	1.62884	1	1496	Mock	6.03235	0.625418	set 1
2343	2889766	1998.46	5273041	3646.64	547133	378.377	1.46196	2.54595	1	1446	Mock	5.27304	0.622789	set 1
2344	1946375	2122.55	3156689	3442.41	405234	441.913	1.15843	2.91747	1	917	Mock	3.15669	0.838227	set 1
2345	1247016	954.836	4059820	3108.59	497247	380.74	1.30347	2.52321	1	1306	Mock	4.05982	0.935493	set 1
2346	1057148	1430.51	2724399	3686.6	222292	300.801	1.25849	3.89446	1	739	Mock	2.7244	0.141986	set 1
2349	1202119	1276.13	2401444	2549.3	341642	362.677	1.20839	3.30649	1	942	Mock	2.40144	0.000903286	set 1
2350	1286186	954.852	4573282	3395.16	504451	374.5	1.39558	2.75117	1	1347	Mock	4.57328	0.0698143	set 1
2351	1097621	1161.5	2911157	3080.59	378468	400.495	1.1721	2.80702	1	945	Mock	2.91116	0.226491	set 1
2352	2585434	1640.5	4596945	2916.84	653912	414.919	1.11172	2.44417	1	1576	Mock	4.59694	0.481102	set 1
2353	2131718	1290.39	6242286	3778.62	794911	481.181	1.23317	3.40542	1	1652	Mock	6.24229	0.251523	set 1
2355	1838927	1113.83	5628516	3409.16	725412	439.377	1.75029	5.72411	1	1651	Mock	5.62852	0.324273	set 1
2356	1954718	1252.22	6252457	4005.42	620327	397.391	1.04296	1.91645	1	1561	Mock	6.25246	0.924623	set 1
2357	1257618	908.027	4.16492e+06	3007.16	510004	368.234	1.14325	2.97926	1	1385	Mock	4.16492	0.974787	set 1
2358	1422882	1059.48	3938260	2932.43	586887	436.997	1.17607	2.92857	1	1343	Mock	3.93826	0.449862	set 1
2359	1202324	892.594	4160145	3088.45	503971	374.143	1.3362	3.25146	1	1347	Mock	4.16014	0.227129	set 1
2361	855301	596.86	3325176	2320.43	411029	286.831	1.69928	3.54407	1	1433	Mock	3.32518	0.776334	set 1
2362	2423370	1872.77	4195682	3242.41	607226	469.263	1.27813	3.7845	1	1294	Mock	4.19568	0.27335	set 1
2363	3659645	2559.19	4738470	3313.62	625945	437.724	1.15133	2.94372	1	1430	Mock	4.73847	0.380583	set 1
2364	467105	585.345	1511304	1893.86	270178	338.569	1.36607	3.33548	1	798	Mock	1.5113	0.478576	set 1
2366	681743	548.025	2772743	2228.89	363251	292.002	1.12483	1.9015	1	1244	Mock	2.77274	0.9961	set 1
2370	1224797	947.252	3.53512e+06	2734.04	447103	345.787	1.23769	2.68121	1	1293	Mock	3.53512	0.361113	set 1
2371	1227566	998.833	3267154	2658.38	462130	376.021	1.18623	3.01084	1	1229	Mock	3.26715	0.100805	set 1
2372	1819850	1031.66	5014200	2842.52	882907	500.514	1.32547	1.96718	1	1764	Mock	5.0142	0.35981	set 1
2373	948982	1089.53	2333511	2679.12	354581	407.096	1.41767	5.40519	1	871	Mock	2.33351	0.887865	set 1
2374	483803	689.178	1.99464e+06	2841.37	107807	153.571	1.20417	3.09889	1	702	Mock	1.99464	0.29859	set 1
2375	2027340	1585.1	4875766	3812.17	670982	524.615	1.10953	2.38467	1	1279	Mock	4.87577	0.371935	set 1
2376	1105268	763.834	4968080	3433.37	464949	321.319	1.10372	2.56357	1	1447	Mock	4.96808	0.944474	set 1
2377	1782018	1840.93	2704041	2793.43	457177	472.29	1.2673	3.93086	1	968	Mock	2.70404	0.728379	set 1
2379	1218092	895.656	3231504	2376.11	602595	443.085	1.09338	1.96352	1	1360	Mock	3.2315	0.777193	set 1
2381	9916417	6013.59	6111429	3706.14	592989	359.605	1.0884	2.24614	1	1649	Mock	6.11143	0.46449	set 1
2382	1728402	851.01	6112411	3009.56	741239	364.963	1.3727	2.1251	1	2031	Mock	6.11241	0.118236	set 1
2383	766566	798.506	2716736	2829.93	332122	345.96	1.17943	2.77823	1	960	Mock	2.71674	0.233618	set 1
2384	824623	868.939	2408704	2538.15	314617	331.525	1.06242	1.94124	1	949	Mock	2.4087	0.141867	set 1
2385	3125884	1637.45	4318240	2262.04	685049	358.852	1.1193	2.34424	1	1909	Mock	4.31824	0.361801	set 1
2386	2697663	1782.99	4001322	2644.63	460674	304.477	1.17697	3.19183	1	1513	Mock	4.00132	0.381639	set 1
2387	976364	854.96	3.2329e+06	2830.91	428594	375.301	1.05928	2.0262	1	1142	Mock	3.2329	0.947309	set 1
2389	654828	806.438	2309890	2844.69	208744	257.074	1.13356	2.22356	1	812	Mock	2.30989	0.472429	set 1
2391	2034942	1090.54	6158229	3300.23	676371	362.471	1.07246	1.9168	1	1866	Mock	6.15823	0.815618	set 1
2392	1434825	956.55	4792030	3194.69	501313	334.209	1.11858	2.04018	1	1500	Mock	4.79203	0.750343	set 1
2393	1580521	1116.98	4330027	3060.09	471957	333.539	1.08014	2.20392	1	1415	Mock	4.33003	0.287834	set 1
2394	1719874	1849.33	3154903	3392.37	417563	448.992	1.94868	8.71429	1	930	Mock	3.1549	0.494972	set 1
2395	1619403	1191.61	2833382	2084.9	627945	462.064	1.10287	1.90509	1	1359	Mock	2.83338	0.186212	set 1
2396	3092508	1680.71	5206450	2829.59	811078	440.803	1.11445	2.36769	1	1840	Mock	5.20645	0.1884	set 1
2398	969469	1169.44	2149847	2593.3	333295	402.045	1.35621	4.79475	1	829	Mock	2.14985	0.738592	set 1
2399	1.39576e+06	1107.75	2565999	2036.51	451723	358.51	1.14835	1.97831	1	1260	Mock	2.566	0.526584	set 1
2400	2444775	1880.6	5621980	4324.6	575946	443.035	1.19639	3.41456	1	1300	Mock	5.62198	0.886683	set 1
2401	1.81351e+06	1474.4	2.57412e+06	2092.78	464882	377.953	1.08935	2.452	1	1230	Mock	2.57412	0.830909	set 1
2402	1272750	1147.66	2735799	2466.91	395476	356.606	1.34006	3.59984	1	1109	Mock	2.7358	0.0316054	set 1
2403	2742645	1539.08	4836110	2713.87	733656	411.704	1.14121	2.75274	1	1782	Mock	4.83611	0.568419	set 1
2404	1320991	972.032	3258099	2397.42	567821	417.823	1.17243	2.70327	1	1359	Mock	3.2581	0.609161	set 1
[truncated: 59,283 more rows]
