# Supplementary material for: CDK12/CDK13 inhibition disrupts transcriptional elongation and replication fork progression in glioblastoma
Source: EMBO Mol Med. 2026 Mar 25;18(5):1592–624. doi: 10.1038/s44321-026-00393-w (PMC13179391; doi:10.1038/s44321-026-00393-w)
Supplement: Supplementary file 11 — Source data Fig. 4 [file 44321_2026_393_MOESM11_ESM.zip › Figure 4/4F/Figure 4F - G7-steadystate-results.xlsx]

## Sheet: G7-steadystate-results
	baseMean	log2FoldChange	lfcSE	stat	pvalue	padj	SYMBOL
4616	3530.67	3.70723	0.192619	19.2465	1.51038e-82	2.33e-78	GADD45B
3726	1499.59	3.57183	0.194388	18.3748	2.09243e-75	1.62e-71	JUNB
3398	1894.74	3.63291	0.201025	18.072	5.29781e-73	2.73e-69	ID2
9592	6568.6	3.27284	0.212839	15.377	2.33447e-53	9.02e-50	IER2
2353	764.53	2.86471	0.190094	15.07	2.55229e-51	6.66e-48	FOS
5629	846.774	-3.0854	0.204888	-15.059	3.01483e-51	6.66e-48	PROX1
6446	524.479	3.81097	0.253031	15.0613	2.9107e-51	6.66e-48	SGK1
3397	209.696	3.54846	0.236486	15.005	6.81191e-51	1.32e-47	ID1
1906	871.962	3.00789	0.20114	14.9542	1.46232e-50	2.51e-47	EDN1
23237	631.888	3.76232	0.255856	14.7049	6.00003e-49	9.27e-46	ARC
54453	316.893	-3.14668	0.219721	-14.3212	1.61242e-46	2.27e-43	RIN2
7262	1486.86	2.3237	0.167992	13.8322	1.62998e-43	2.1e-40	PHLDA2
1608	369.424	-2.90322	0.217112	-13.372	8.81291e-41	1.05e-37	DGKG
55355	1089.27	-2.37314	0.181381	-13.0837	4.08095e-39	4.5e-36	HJURP
8870	899.768	2.58881	0.19941	12.9823	1.54118e-38	1.59e-35	IER3
3658	1131.5	-2.25971	0.17438	-12.9586	2.10138e-38	2.03e-35	IREB2
9722	135.265	3.69862	0.290072	12.7507	3.08975e-37	2.76e-34	NOS1AP
4211	144.954	-3.88437	0.304715	-12.7476	3.21583e-37	2.76e-34	MEIS1
149111	1039.84	-2.12193	0.170172	-12.4693	1.09749e-35	8.93e-33	CNIH3
10124	1123.15	-2.21075	0.178422	-12.3906	2.93963e-35	2.27e-32	ARL4A
5295	500.723	-2.42284	0.196286	-12.3434	5.28516e-35	3.89e-32	PIK3R1
92691	241.89	-3.00905	0.245492	-12.2572	1.53649e-34	1.08e-31	TMEM169
387763	194.166	2.9832	0.244976	12.1775	4.09747e-34	2.75e-31	C11orf96
100873165	109.017	5.26603	0.440855	11.9451	6.89073e-33	4.44e-30	SRGAP2-AS1
157313	1425.55	-2.17009	0.181883	-11.9312	8.14003e-33	5.03e-30	CDCA2
25897	440.864	-2.28719	0.193958	-11.7922	4.282e-32	2.54e-29	RNF19A
5984	1396.15	-2.04265	0.175467	-11.6412	2.54354e-31	1.46e-28	RFC4
7764	444.319	-2.20557	0.18984	-11.618	3.33715e-31	1.84e-28	ZNF217
55924	487.295	-2.66248	0.231527	-11.4997	1.3241e-30	7.06e-28	INKA2
7594	316.212	-3.09862	0.273997	-11.309	1.18466e-29	6.1e-27	ZNF43
23314	357.798	-2.32762	0.207646	-11.2096	3.65876e-29	1.82e-26	SATB2
157285	376.017	-2.96671	0.266406	-11.136	8.37559e-29	4.04e-26	PRAG1
23219	280.888	-2.44713	0.226033	-10.8264	2.58052e-27	1.21e-24	FBXO28
1490	17776.6	2.29748	0.212793	10.7968	3.56478e-27	1.62e-24	CCN2
2043	492.653	-2.6383	0.244514	-10.79	3.83921e-27	1.69e-24	EPHA4
55171	362.413	-2.21188	0.20538	-10.7697	4.78497e-27	2.05e-24	TBCCD1
147657	506.873	-2.1192	0.197317	-10.7401	6.5993e-27	2.76e-24	ZNF480
891	1777.81	-1.73628	0.161813	-10.7302	7.34718e-27	2.99e-24	CCNB1
11166	1843.24	-1.8262	0.170274	-10.7251	7.76098e-27	3.07e-24	SOX21
163227	114.461	-3.43567	0.320692	-10.7133	8.81498e-27	3.41e-24	ZNF100
677838	99.8298	3.65795	0.342501	10.6801	1.26119e-26	4.75e-24	SNORA61
23351	293.051	-2.33557	0.218931	-10.668	1.43642e-26	5.28e-24	KHNYN
285116	596.559	-1.9784	0.187396	-10.5573	4.69737e-26	1.69e-23	AHCTF1P1
57786	367.369	-2.2978	0.217869	-10.5467	5.26068e-26	1.85e-23	RBAK
10215	381.637	-2.71429	0.258052	-10.5184	7.10917e-26	2.44e-23	OLIG2
6043	157.516	3.06594	0.293723	10.4382	1.65896e-25	5.57e-23	SNORA63
23150	472.878	-2.11942	0.204051	-10.3867	2.85002e-25	9.37e-23	FRMD4B
389792	1869.41	2.93924	0.285523	10.2942	7.48272e-25	2.41e-22	IER5L
8554	504.428	-2.00438	0.195188	-10.269	9.72344e-25	3.07e-22	PIAS1
10643	1089.69	-1.72539	0.168467	-10.2417	1.29004e-24	3.99e-22	IGF2BP3
57325	140.001	-2.74527	0.269424	-10.1894	2.21097e-24	6.7e-22	KAT14
2736	165.999	-2.82648	0.280394	-10.0804	6.74529e-24	2e-21	GLI2
90627	268.738	-2.35121	0.235183	-9.99737	1.56496e-23	4.56e-21	STARD13
3037	111.355	-2.92957	0.295313	-9.92024	3.39925e-23	9.73e-21	HAS2
9818	562.97	-1.67307	0.169202	-9.88804	4.6912e-23	1.32e-20	NUP58
2077	634.175	-2.09146	0.212654	-9.83504	7.95344e-23	2.19e-20	ERF
7716	1578.93	-1.59733	0.163626	-9.7621	1.63733e-22	4.44e-20	VEZF1
284029	1008.59	2.69358	0.275999	9.75935	1.68224e-22	4.48e-20	LINC00324
4857	605.484	-1.80948	0.186037	-9.72643	2.32623e-22	6.09e-20	NOVA1
3955	451.434	-1.79424	0.184603	-9.71949	2.49035e-22	6.41e-20	LFNG
57532	1222.44	-2.09664	0.215917	-9.71038	2.72331e-22	6.9e-20	NUFIP2
55143	582.456	-1.88284	0.194127	-9.69901	3.04426e-22	7.59e-20	CDCA8
5454	3532.62	-1.84661	0.190616	-9.6876	3.40444e-22	8.35e-20	POU3F2
22822	8244.67	-1.51896	0.156865	-9.68327	3.55172e-22	8.58e-20	PHLDA1
9817	489.976	-1.94254	0.200898	-9.66927	4.07283e-22	9.68e-20	KEAP1
10403	171.824	-2.68079	0.277493	-9.66076	4.42588e-22	1.04e-19	NDC80
387254	81.7111	3.4025	0.352933	9.64066	5.38431e-22	1.24e-19	SLC7A5P2
9422	191.283	-2.25587	0.23478	-9.60844	7.36586e-22	1.67e-19	ZNF264
23023	227.183	-2.23753	0.233532	-9.58128	9.58538e-22	2.15e-19	TMCC1
6790	1165.68	-1.66364	0.173703	-9.57754	9.93854e-22	2.19e-19	AURKA
23080	798.502	-1.67241	0.175075	-9.55256	1.26535e-21	2.75e-19	AVL9
90102	404.078	-1.94882	0.204614	-9.52436	1.66066e-21	3.56e-19	PHLDB2
51701	659.638	-2.23304	0.2345	-9.52256	1.68965e-21	3.58e-19	NLK
10052	520.772	-2.15791	0.227416	-9.48884	2.33618e-21	4.88e-19	GJC1
4489	158.06	2.52118	0.26615	9.47276	2.72537e-21	5.61e-19	MT1A
6303	3675.01	1.74275	0.184179	9.46229	3.01283e-21	6.13e-19	SAT1
1385	644.004	-2.13806	0.226035	-9.45897	3.10977e-21	6.24e-19	CREB1
6299	637.815	-1.96976	0.20866	-9.44004	3.7264e-21	7.38e-19	SALL1
57125	1809.33	2.00022	0.211921	9.43851	3.78109e-21	7.4e-19	PLXDC1
80028	343.855	-1.92583	0.20416	-9.43298	3.98604e-21	7.7e-19	FBXL18
1839	3122.13	1.78881	0.190317	9.39912	5.50195e-21	1.05e-18	HBEGF
84247	607.217	-1.60733	0.171107	-9.39373	5.79135e-21	1.09e-18	RTL6
221037	905.095	-1.68086	0.179499	-9.36418	7.66458e-21	1.43e-18	JMJD1C
10769	1028.45	2.42404	0.259519	9.34053	9.58536e-21	1.76e-18	PLK2
57458	144.047	-2.59429	0.278687	-9.30898	1.2907e-20	2.35e-18	TMCC3
54149	229.003	-2.49039	0.267949	-9.29425	1.48243e-20	2.66e-18	C21orf91
140901	390.156	-1.79553	0.194307	-9.24066	2.4499e-20	4.35e-18	STK35
9156	146.932	-2.40307	0.261171	-9.20113	3.54221e-20	6.22e-18	EXO1
2960	150.709	-2.79667	0.30435	-9.18898	3.96568e-20	6.89e-18	GTF2E1
115416	131.083	-2.71555	0.295654	-9.18491	4.11887e-20	7.07e-18	MALSU1
5142	135.52	-2.71879	0.298049	-9.12196	7.37773e-20	1.25e-17	PDE4B
59271	154.483	-2.63834	0.290386	-9.08562	1.03107e-19	1.73e-17	EVA1C
140460	125.04	-2.46903	0.27218	-9.07132	1.17583e-19	1.95e-17	ASB7
90809	209.991	-2.32513	0.257784	-9.0197	1.88613e-19	3.1e-17	PIP4P1
400720	163.8	-2.45471	0.272236	-9.01683	1.93613e-19	3.15e-17	ZNF772
10206	225.884	-1.97006	0.218548	-9.01428	1.9817e-19	3.19e-17	TRIM13
54897	134.666	-2.3484	0.260563	-9.01279	2.00881e-19	3.2e-17	CASZ1
90649	93.3854	-2.8515	0.316488	-9.00983	2.06379e-19	3.25e-17	ZNF486
5362	178.263	-2.36999	0.263287	-9.00155	2.22556e-19	3.47e-17	PLXNA2
85025	321.669	-1.84961	0.205978	-8.97963	2.71685e-19	4.2e-17	TMEM60
140710	628.561	-1.92142	0.214814	-8.94457	3.73398e-19	5.71e-17	SOGA1
57479	128.6	-2.45069	0.274127	-8.93998	3.89244e-19	5.9e-17	PRR12
374899	325.602	-1.8938	0.211928	-8.93603	4.03392e-19	6.05e-17	ZNF829
9938	98.7835	-2.56818	0.288086	-8.91463	4.89428e-19	7.27e-17	ARHGAP25
6913	89.3861	-2.65279	0.298883	-8.87568	6.95101e-19	1.02e-16	TBX15
990	507.312	-1.6816	0.189874	-8.85641	8.26309e-19	1.2e-16	CDC6
93323	190.1	-2.12244	0.239709	-8.85421	8.42788e-19	1.22e-16	HAUS8
10252	349.052	-2.58903	0.292639	-8.84717	8.97627e-19	1.28e-16	SPRY1
55629	616.95	-2.20968	0.249861	-8.84364	9.26492e-19	1.31e-16	PNRC2
339324	510.025	-1.73476	0.197995	-8.76165	1.92408e-18	2.7e-16	ZNF260
81788	317.181	-1.78457	0.204018	-8.74711	2.18883e-18	3.05e-16	NUAK2
4848	307.321	-1.7169	0.1968	-8.72408	2.6836e-18	3.7e-16	CNOT2
4495	84.3216	2.6153	0.299825	8.72275	2.71515e-18	3.71e-16	MT1G
23268	516.341	-1.62276	0.186359	-8.70771	3.10076e-18	4.2e-16	DNMBP
51441	2117.97	-1.41759	0.16288	-8.70326	3.22491e-18	4.33e-16	YTHDF2
89795	189.547	-2.20614	0.253598	-8.69936	3.3376e-18	4.45e-16	NAV3
64110	2373.07	-1.47511	0.17034	-8.65977	4.72738e-18	6.24e-16	MAGEF1
101927811	248.537	1.95599	0.225956	8.65649	4.86504e-18	6.37e-16	LOC101927811
23767	1307.63	-1.54817	0.178971	-8.65041	5.13152e-18	6.66e-16	FLRT3
4086	964.07	-1.49953	0.173386	-8.64848	5.21898e-18	6.72e-16	SMAD1
51512	788.605	-1.42993	0.165394	-8.64558	5.35346e-18	6.84e-16	GTSE1
2969	68.1715	3.06119	0.35432	8.63962	5.64002e-18	7.14e-16	GTF2I
7562	233.626	-2.2168	0.258148	-8.58733	8.90124e-18	1.12e-15	ZNF708
150275	362.881	-1.68024	0.196636	-8.54491	1.28635e-17	1.6e-15	CCDC117
51347	352.884	-1.61166	0.189136	-8.52116	1.57969e-17	1.95e-15	TAOK3
57466	229.949	-2.02041	0.23713	-8.52024	1.59225e-17	1.95e-15	SCAF4
1876	371.517	-1.8304	0.215032	-8.51219	1.70672e-17	2.08e-15	E2F6
692199	50.9265	6.1834	0.726575	8.51034	1.73422e-17	2.09e-15	SNORD84
54980	65.2302	-3.09033	0.363419	-8.5035	1.83962e-17	2.2e-15	C2orf42
84002	1148.93	-1.46089	0.171994	-8.49384	1.99916e-17	2.38e-15	B3GNT5
84924	143.135	-2.41441	0.284767	-8.47857	2.27976e-17	2.69e-15	ZNF566
49854	180.532	-1.94806	0.229912	-8.47305	2.39045e-17	2.8e-15	ZBTB21
138151	1233.92	-1.35876	0.16039	-8.47159	2.42065e-17	2.81e-15	NACC2
78996	381.383	-2.07964	0.245979	-8.45454	2.80193e-17	3.23e-15	CYREN
5775	147.254	-2.07494	0.24554	-8.45051	2.90042e-17	3.32e-15	PTPN4
284307	212.252	-1.8439	0.218925	-8.42254	3.68411e-17	4.16e-15	ZIK1
54454	453.747	-1.58718	0.188446	-8.42249	3.68563e-17	4.16e-15	ATAD2B
26278	676.96	-1.65438	0.196637	-8.41337	3.98384e-17	4.46e-15	SACS
55082	1559.6	1.54668	0.18388	8.41135	4.05325e-17	4.51e-15	ARGLU1
23613	955.679	-1.62022	0.192712	-8.40743	4.19101e-17	4.63e-15	ZMYND8
3337	2534.87	-1.49169	0.177915	-8.3843	5.10298e-17	5.59e-15	DNAJB1
348654	238.874	-1.83183	0.218831	-8.371	5.71306e-17	6.22e-15	GEN1
1432	535.819	-1.50815	0.180504	-8.35525	6.52942e-17	7.06e-15	MAPK14
79776	453.874	-2.13272	0.255349	-8.35219	6.70099e-17	7.19e-15	ZFHX4
79230	171.852	-2.2794	0.273277	-8.34101	7.36606e-17	7.85e-15	ZNF557
9258	889.914	-1.65923	0.199273	-8.32641	8.33311e-17	8.82e-15	MFHAS1
7832	261.949	-1.84216	0.221349	-8.3224	8.61988e-17	9.06e-15	BTG2
79088	316.89	-1.64488	0.19811	-8.30287	1.01624e-16	1.05e-14	ZNF426
80304	141.84	-2.04278	0.246036	-8.30278	1.01706e-16	1.05e-14	WDCP
7425	922.76	1.62046	0.195305	8.29706	1.06716e-16	1.1e-14	VGF
2296	2704.99	1.78927	0.215747	8.29337	1.10082e-16	1.13e-14	FOXC1
84722	330.612	-1.7114	0.20668	-8.28044	1.22726e-16	1.25e-14	PSRC1
342945	72.7703	-2.77023	0.334749	-8.27553	1.27884e-16	1.29e-14	ZSCAN22
84962	453.367	-1.67103	0.201953	-8.27434	1.29165e-16	1.3e-14	AJUBA
23341	329.342	-1.5967	0.193339	-8.25853	1.47473e-16	1.47e-14	DNAJC16
9223	393.421	-1.53071	0.185481	-8.25264	1.54931e-16	1.53e-14	MAGI1
7543	434.711	-1.65422	0.201102	-8.22575	1.93974e-16	1.91e-14	ZFX
1316	2381.57	1.2062	0.146652	8.2249	1.9535e-16	1.91e-14	KLF6
81931	83.3303	-2.55401	0.311233	-8.20611	2.28471e-16	2.22e-14	ZNF93
10181	315.696	-1.98072	0.24151	-8.2014	2.37594e-16	2.29e-14	RBM5
253635	220.194	-1.75721	0.215608	-8.15003	3.63846e-16	3.49e-14	GPATCH11
151636	1243.32	-1.35083	0.165945	-8.14023	3.94535e-16	3.76e-14	DTX3L
89970	461.698	-1.50614	0.185159	-8.13433	4.14206e-16	3.93e-14	RSPRY1
348793	57.4969	-3.1922	0.392563	-8.13169	4.23359e-16	3.99e-14	WDR53
64858	175.532	-1.88381	0.231848	-8.12522	4.46556e-16	4.18e-14	DCLRE1B
10123	3986.12	-1.2041	0.148271	-8.1209	4.62721e-16	4.31e-14	ARL4C
10513	589.146	-1.58043	0.195013	-8.10426	5.30679e-16	4.88e-14	APPBP2
11037	182.59	-1.82893	0.22567	-8.10445	5.29825e-16	4.88e-14	STON1
54891	154.677	-1.98322	0.245136	-8.09029	5.95208e-16	5.44e-14	INO80D
401247	59.0408	2.80831	0.347161	8.08934	5.9989e-16	5.45e-14	LINC00243
51174	82.1356	-2.48906	0.308118	-8.07825	6.57008e-16	5.91e-14	TUBD1
1236	74.172	-2.87802	0.356277	-8.07805	6.58127e-16	5.91e-14	CCR7
84441	323.072	-1.86455	0.230915	-8.07464	6.76758e-16	6.04e-14	MAML2
29960	1040.25	-1.27287	0.157843	-8.06415	7.37472e-16	6.55e-14	MRM2
79165	112.281	-2.37733	0.294887	-8.06185	7.5149e-16	6.64e-14	LENG1
8874	252.031	-1.7138	0.212749	-8.05549	7.9159e-16	6.95e-14	ARHGEF7
4267	4871.11	1.33875	0.1668	8.02608	1.00639e-15	8.79e-14	CD99
3399	248.698	1.81186	0.22625	8.0082	1.16398e-15	1.01e-13	ID3
162979	39.5049	4.3168	0.539912	7.99536	1.29191e-15	1.12e-13	ZNF296
57480	471.165	-1.70714	0.213631	-7.99109	1.33751e-15	1.15e-13	PLEKHG1
25824	672.131	1.46451	0.183343	7.98779	1.37379e-15	1.17e-13	PRDX5
5728	406.189	-1.47025	0.184093	-7.98642	1.38918e-15	1.18e-13	PTEN
1756	335.071	-1.64391	0.205862	-7.98546	1.40002e-15	1.18e-13	DMD
641	86.8209	-2.42411	0.304128	-7.97068	1.57801e-15	1.33e-13	BLM
7596	108.368	-2.14592	0.269278	-7.96915	1.59776e-15	1.33e-13	ZNF45
374920	133.736	-2.1283	0.267115	-7.96772	1.61633e-15	1.34e-13	ZSWIM9
56101	3509.25	1.79428	0.22562	7.95266	1.82546e-15	1.36e-13	PCDHGB5
56098	3509.25	1.79428	0.22562	7.95266	1.82546e-15	1.36e-13	PCDHGC4
56097	3509.25	1.79428	0.22562	7.95266	1.82546e-15	1.36e-13	PCDHGC5
56110	3509.25	1.79428	0.22562	7.95266	1.82546e-15	1.36e-13	PCDHGA5
56111	3509.25	1.79428	0.22562	7.95266	1.82546e-15	1.36e-13	PCDHGA4
56112	3509.25	1.79428	0.22562	7.95266	1.82546e-15	1.36e-13	PCDHGA3
56113	3509.25	1.79428	0.22562	7.95266	1.82546e-15	1.36e-13	PCDHGA2
56114	3509.25	1.79428	0.22562	7.95266	1.82546e-15	1.36e-13	PCDHGA1
8641	3509.25	1.79428	0.22562	7.95266	1.82546e-15	1.36e-13	PCDHGB4
26025	3509.25	1.79428	0.22562	7.95266	1.82546e-15	1.36e-13	PCDHGA12
56109	3509.25	1.79428	0.22562	7.95266	1.82546e-15	1.36e-13	PCDHGA6
56108	3509.25	1.79428	0.22562	7.95266	1.82546e-15	1.36e-13	PCDHGA7
56107	3509.25	1.79428	0.22562	7.95266	1.82546e-15	1.36e-13	PCDHGA9
56106	3509.25	1.79428	0.22562	7.95266	1.82546e-15	1.36e-13	PCDHGA10
56105	3509.25	1.79428	0.22562	7.95266	1.82546e-15	1.36e-13	PCDHGA11
56104	3509.25	1.79428	0.22562	7.95266	1.82546e-15	1.36e-13	PCDHGB1
56103	3509.25	1.79428	0.22562	7.95266	1.82546e-15	1.36e-13	PCDHGB2
56102	3509.25	1.79428	0.22562	7.95266	1.82546e-15	1.36e-13	PCDHGB3
56100	3509.25	1.79428	0.22562	7.95266	1.82546e-15	1.36e-13	PCDHGB6
55209	675.699	-1.43423	0.180342	-7.95284	1.82284e-15	1.36e-13	SETD5
9708	3509.25	1.79428	0.22562	7.95266	1.82546e-15	1.36e-13	PCDHGA8
5098	3509.25	1.79428	0.22562	7.95266	1.82546e-15	1.36e-13	PCDHGC3
55731	478.289	-1.60554	0.201961	-7.94976	1.86869e-15	1.38e-13	FAM222B
56099	3509.55	1.79416	0.225697	7.94943	1.87373e-15	1.38e-13	PCDHGB7
4223	130.663	-2.32457	0.292595	-7.94467	1.94705e-15	1.43e-13	MEOX2
222537	50.457	-3.91499	0.494266	-7.92082	2.35956e-15	1.72e-13	HS3ST5
55122	793.632	-1.37243	0.173351	-7.91708	2.43154e-15	1.76e-13	AKIRIN2
79020	142.933	-2.0138	0.254685	-7.90703	2.63603e-15	1.9e-13	C7orf25
205428	398.705	2.11801	0.268222	7.89646	2.86928e-15	2.06e-13	DIPK2A
552889	628.573	-1.41315	0.179447	-7.87504	3.40626e-15	2.44e-13	ATXN7L3B
7741	135.999	-2.38587	0.303006	-7.87399	3.43495e-15	2.45e-13	ZSCAN26
64844	754.077	-1.52468	0.194013	-7.85866	3.88268e-15	2.75e-13	MARCHF7
4487	1037.27	1.4279	0.181743	7.85666	3.9451e-15	2.78e-13	MSX1
54407	1018.71	-1.30659	0.166418	-7.85129	4.11787e-15	2.89e-13	SLC38A2
85451	99.396	-2.16576	0.276178	-7.84192	4.43702e-15	3.1e-13	UNK
10169	2150.15	1.26035	0.160902	7.83301	4.76309e-15	3.32e-13	SERF2
93134	193.998	-1.71908	0.219927	-7.8166	5.42707e-15	3.76e-13	ZNF561
26807	40.7656	4.47268	0.573542	7.79835	6.27218e-15	4.33e-13	SNORD43
993	361.562	-1.81387	0.232913	-7.78775	6.82118e-15	4.68e-13	CDC25A
205327	746.376	-1.47722	0.190806	-7.74205	9.783e-15	6.68e-13	C2orf69
7690	338.538	-1.74876	0.22589	-7.74166	9.81279e-15	6.68e-13	ZNF131
2033	433.502	-1.91603	0.247678	-7.73597	1.02617e-14	6.95e-13	EP300
80319	122.735	-1.98933	0.257496	-7.72568	1.11259e-14	7.51e-13	CXXC4
55835	659.684	-1.33012	0.172312	-7.71924	1.17021e-14	7.86e-13	CENPJ
51250	150.772	-2.05118	0.265867	-7.71506	1.2093e-14	8.09e-13	MTRES1
7372	394.165	-1.78563	0.231547	-7.71176	1.24094e-14	8.27e-13	UMPS
5933	262.846	-1.62821	0.211503	-7.69825	1.37944e-14	9.15e-13	RBL1
1871	702.626	-1.74591	0.226912	-7.69419	1.42391e-14	9.4e-13	E2F3
51096	473.804	-1.46181	0.190139	-7.68809	1.49343e-14	9.82e-13	UTP18
55119	179.735	-1.68749	0.219879	-7.67465	1.65868e-14	1.09e-12	PRPF38B
23064	463.415	-1.72847	0.225484	-7.66559	1.78005e-14	1.15e-12	SETX
2827	81.7824	2.24731	0.293164	7.6657	1.77865e-14	1.15e-12	GPR3
26783	34.5133	5.35525	0.698518	7.66658	1.76647e-14	1.15e-12	SNORA65
54877	334.064	-1.65246	0.215768	-7.6585	1.88114e-14	1.21e-12	ZCCHC2
23211	537.265	-2.05443	0.268695	-7.64597	2.07384e-14	1.33e-12	ZC3H4
9175	178.385	-1.9352	0.253335	-7.63888	2.19116e-14	1.4e-12	MAP3K13
54737	294.192	-1.62217	0.212538	-7.63237	2.30482e-14	1.47e-12	MPHOSPH8
7516	152.021	-1.97776	0.259315	-7.62686	2.40545e-14	1.52e-12	XRCC2
10614	2155.61	1.63069	0.214259	7.61084	2.72318e-14	1.72e-12	HEXIM1
5511	565.07	-1.35767	0.178432	-7.60892	2.76387e-14	1.74e-12	PPP1R8
81573	255.162	-1.68062	0.220897	-7.60817	2.78009e-14	1.74e-12	ANKRD13C
10773	102.311	-2.12821	0.280331	-7.59179	3.15516e-14	1.97e-12	ZBTB6
2553	120.718	-2.07522	0.27404	-7.57271	3.6551e-14	2.27e-12	GABPB1
9253	243.73	-1.74282	0.230227	-7.57003	3.73141e-14	2.31e-12	NUMBL
152485	982.565	-1.83322	0.242387	-7.56318	3.93324e-14	2.42e-12	ZNF827
54468	187.832	-1.9121	0.25331	-7.54847	4.40387e-14	2.7e-12	MIOS
7726	262.131	-1.8023	0.238991	-7.54127	4.65409e-14	2.84e-12	TRIM26
59339	863.635	-1.26785	0.168539	-7.52259	5.37032e-14	3.27e-12	PLEKHA2
7743	100.261	-2.20597	0.293435	-7.51773	5.57358e-14	3.38e-12	ZNF189
219844	103.546	-2.57539	0.34269	-7.51522	5.68164e-14	3.43e-12	HYLS1
25758	97.8994	-2.49794	0.332567	-7.51107	5.86446e-14	3.53e-12	KIAA1549L
64768	170.195	-1.93085	0.257295	-7.50443	6.16986e-14	3.7e-12	IPPK
4193	1408.9	-1.32443	0.177534	-7.46013	8.64356e-14	5.16e-12	MDM2
58489	310.253	-1.50485	0.20175	-7.45896	8.72052e-14	5.18e-12	ABHD17C
112950	490.79	-1.38203	0.185573	-7.44734	9.52402e-14	5.62e-12	MED8
96459	178.769	-1.83512	0.246405	-7.44756	9.50807e-14	5.62e-12	FNIP1
23099	442.808	-1.52221	0.204412	-7.44679	9.56363e-14	5.62e-12	ZBTB43
64782	489.461	-1.68998	0.227138	-7.44032	1.0044e-13	5.88e-12	AEN
79596	181.088	-1.85133	0.249028	-7.4342	1.052e-13	6.13e-12	OBI1
117584	568.503	-1.54637	0.208068	-7.43206	1.0692e-13	6.21e-12	RFFL
10436	872.671	-1.38019	0.185725	-7.43139	1.07464e-13	6.22e-12	EMG1
51278	1464.44	1.19963	0.161466	7.42962	1.08913e-13	6.28e-12	IER5
29035	275.481	-2.16869	0.292067	-7.42531	1.12518e-13	6.46e-12	C16orf72
283489	276.396	-1.70353	0.229471	-7.42374	1.13858e-13	6.52e-12	CHAMP1
100529207	568.391	-1.54795	0.20873	-7.41607	1.20643e-13	6.88e-12	RAD51L3-RFFL
54820	374.721	-1.79647	0.242406	-7.41099	1.25358e-13	7.12e-12	NDE1
83439	195.462	-1.6505	0.222913	-7.40422	1.3192e-13	7.44e-12	TCF7L1
162073	1112.48	-1.33033	0.179669	-7.40435	1.31798e-13	7.44e-12	ITPRIPL2
56929	364.741	-1.79808	0.243413	-7.38695	1.50233e-13	8.44e-12	FEM1C
56957	226.294	-1.7401	0.23569	-7.38301	1.54755e-13	8.66e-12	OTUD7B
196528	278.658	-2.09488	0.284018	-7.37585	1.63296e-13	9.11e-12	ARID2
84437	256.091	-1.67053	0.226572	-7.37307	1.66746e-13	9.27e-12	MSANTD4
51177	352.273	-1.53143	0.207792	-7.37002	1.70598e-13	9.45e-12	PLEKHO1
51755	506.877	-1.37197	0.186882	-7.34138	2.1141e-13	1.17e-11	CDK12
54778	129.434	-2.29354	0.312498	-7.33936	2.14616e-13	1.18e-11	RNF111
55689	399.52	-1.54399	0.210397	-7.33847	2.16049e-13	1.18e-11	YEATS2
687	808.443	-1.26999	0.173097	-7.33691	2.18586e-13	1.19e-11	KLF9
7768	51.4754	-2.92805	0.399424	-7.33069	2.28971e-13	1.25e-11	ZNF225
80095	59.2418	-3.17864	0.43368	-7.32947	2.31063e-13	1.25e-11	ZNF606
80775	293.144	-1.78736	0.243954	-7.32663	2.36017e-13	1.28e-11	TMEM177
23141	563.058	-1.2874	0.175763	-7.32468	2.39467e-13	1.29e-11	ANKLE2
1826	104.102	-2.78101	0.379848	-7.32138	2.45427e-13	1.32e-11	DSCAM
64598	290.395	1.50171	0.205342	7.31319	2.6088e-13	1.39e-11	MOSPD3
4214	433.083	-1.44924	0.198345	-7.30667	2.73849e-13	1.46e-11	MAP3K1
51585	138.795	-2.13965	0.292903	-7.30498	2.77313e-13	1.47e-11	PCF11
4144	2254.43	-1.21025	0.165702	-7.30382	2.79721e-13	1.48e-11	MAT2A
9698	990.083	-1.49917	0.205829	-7.28356	3.25128e-13	1.71e-11	PUM1
596	101.945	-2.10586	0.289224	-7.28108	3.31153e-13	1.74e-11	BCL2
144455	168.135	-1.91185	0.26272	-7.27714	3.40981e-13	1.79e-11	E2F7
1072	13207.8	1.40601	0.193254	7.27544	3.45298e-13	1.8e-11	CFL1
25825	488.02	1.26575	0.174273	7.26302	3.78535e-13	1.96e-11	BACE2
3122	1670.51	1.13352	0.156072	7.26281	3.79138e-13	1.96e-11	HLA-DRA
55527	552.856	-1.6326	0.224794	-7.26265	3.79572e-13	1.96e-11	FEM1A
399473	252.01	-1.72503	0.237598	-7.26027	3.86316e-13	1.99e-11	SPRED3
57541	177.863	-2.00469	0.27627	-7.25628	3.97879e-13	2.04e-11	ZNF398
257160	105.21	-2.07923	0.286899	-7.24724	4.25341e-13	2.18e-11	RNF214
80851	438.276	-1.48057	0.204431	-7.24237	4.40907e-13	2.25e-11	SH3BP5L
116068	98.3046	-2.14972	0.297061	-7.23662	4.60015e-13	2.34e-11	LYSMD3
220108	86.7325	-2.22285	0.30744	-7.2302	4.82269e-13	2.44e-11	FAM124A
79595	213.731	-1.66031	0.229684	-7.2287	4.87654e-13	2.46e-11	SAP130
58487	368.46	-1.49149	0.206352	-7.22792	4.90442e-13	2.47e-11	CREBZF
9262	103.029	-2.1202	0.293379	-7.22681	4.94461e-13	2.48e-11	STK17B
55137	275.749	-1.61394	0.223364	-7.22561	4.98851e-13	2.49e-11	FIGN
602	593.896	-1.3507	0.187149	-7.21726	5.30474e-13	2.64e-11	BCL3
23036	165.62	-1.78016	0.246756	-7.21427	5.42253e-13	2.69e-11	ZNF292
4836	686.193	-1.33995	0.185779	-7.21261	5.48904e-13	2.72e-11	NMT1
84792	274.557	-1.68318	0.233426	-7.21074	5.5649e-13	2.75e-11	FAM220A
9759	185.024	-1.98037	0.274888	-7.2043	5.83437e-13	2.87e-11	HDAC4
7268	405.798	-1.79613	0.249446	-7.20047	6.00033e-13	2.94e-11	TTC4
7752	77.6071	-2.73151	0.379693	-7.194	6.29202e-13	3.08e-11	ZNF200
23160	346.283	-1.37784	0.191583	-7.19184	6.39219e-13	3.12e-11	WDR43
64083	552.72	-1.50358	0.209203	-7.18718	6.61425e-13	3.21e-11	GOLPH3
54819	611.06	-1.21729	0.169579	-7.17833	7.05692e-13	3.42e-11	ZCCHC10
65988	84.3208	-2.57364	0.358841	-7.1721	7.38581e-13	3.57e-11	ZNF747
9682	341.4	-1.63107	0.227845	-7.1587	8.14458e-13	3.92e-11	KDM4A
148266	153.725	-1.9597	0.274048	-7.15095	8.61775e-13	4.14e-11	ZNF569
57690	511.373	-1.59364	0.222878	-7.15026	8.66125e-13	4.14e-11	TNRC6C
57459	627.167	-1.19202	0.166811	-7.14594	8.93849e-13	4.26e-11	GATAD2B
161742	333.327	-1.43206	0.200631	-7.13777	9.48602e-13	4.51e-11	SPRED1
9529	788.477	-1.1974	0.167964	-7.12889	1.0118e-12	4.78e-11	BAG5
9957	56.0129	-2.80084	0.392865	-7.12926	1.00913e-12	4.78e-11	HS3ST1
374987	45.374	3.22224	0.452394	7.12263	1.05884e-12	4.99e-11	NEXN-AS1
80314	253.02	-1.70585	0.239595	-7.11974	1.08135e-12	5.08e-11	EPC1
27327	642.797	-1.43575	0.201812	-7.1143	1.12481e-12	5.27e-11	TNRC6A
172	131.398	-1.94995	0.274399	-7.10626	1.19231e-12	5.57e-11	AFG3L1P
387119	190.679	-1.73768	0.245065	-7.09069	1.33449e-12	6.21e-11	CEP85L
23067	208.185	-2.31463	0.32666	-7.08576	1.38286e-12	6.42e-11	SETD1B
1163	4924.13	1.22541	0.173	7.0833	1.40758e-12	6.49e-11	CKS1B
6347	7013.71	2.15001	0.303527	7.08343	1.40632e-12	6.49e-11	CCL2
6526	3527.59	-1.29031	0.182636	-7.0649	1.60731e-12	7.39e-11	SLC5A3
25836	238.179	-1.59086	0.225738	-7.04734	1.82372e-12	8.36e-11	NIPBL
80824	560.512	-1.31261	0.186407	-7.04164	1.89987e-12	8.69e-11	DUSP16
54704	5522.69	-1.10082	0.156372	-7.03976	1.92578e-12	8.78e-11	PDP1
84984	312.402	-1.41356	0.200905	-7.03598	1.97869e-12	8.99e-11	CEP19
10577	1368.27	1.11395	0.1585	7.02811	2.09357e-12	9.49e-11	NPC2
100874241	31.7915	5.81458	0.827536	7.02638	2.11959e-12	9.58e-11	STARD13-AS
9440	164.047	-1.74287	0.248446	-7.01508	2.2982e-12	1.04e-10	MED17
100507290	180.424	-1.69722	0.242556	-6.99722	2.61099e-12	1.17e-10	ZNF865
23764	484.046	1.20715	0.172567	6.99527	2.64754e-12	1.18e-10	MAFF
55917	251.739	-1.74931	0.250073	-6.99517	2.64942e-12	1.18e-10	CTTNBP2NL
163126	284.982	-1.60752	0.229889	-6.9926	2.6983e-12	1.2e-10	EID2
29990	328.858	-1.48105	0.212007	-6.98585	2.83146e-12	1.26e-10	PILRB
54971	164.734	-1.84139	0.263695	-6.98301	2.88915e-12	1.28e-10	BANP
4739	1061.98	-1.30464	0.186905	-6.98026	2.94642e-12	1.3e-10	NEDD9
11097	187.723	-1.62505	0.233014	-6.97404	3.0797e-12	1.36e-10	NUP42
23683	749.919	-1.19977	0.172063	-6.97289	3.10498e-12	1.36e-10	PRKD3
54732	4606.55	1.0333	0.148219	6.97146	3.13673e-12	1.37e-10	TMED9
6727	7635.32	1.0504	0.15068	6.97105	3.14587e-12	1.37e-10	SRP14
26984	149.37	-1.68038	0.241184	-6.96719	3.23342e-12	1.41e-10	SEC22A
23254	56.7962	-2.51203	0.360703	-6.96427	3.30111e-12	1.43e-10	KAZN
126282	306.999	-1.51271	0.217275	-6.96218	3.35057e-12	1.45e-10	TNFAIP8L1
51372	6700.58	1.03016	0.147979	6.96153	3.36593e-12	1.45e-10	TMA7
8772	361.631	-1.9859	0.285411	-6.95806	3.44998e-12	1.48e-10	FADD
9585	112.327	-1.80165	0.259082	-6.95398	3.55134e-12	1.52e-10	KIF20B
55252	256.586	-1.57602	0.226705	-6.95188	3.60457e-12	1.54e-10	ASXL2
25782	701.367	-1.31276	0.188896	-6.94963	3.66253e-12	1.56e-10	RAB3GAP2
10597	51.0762	-2.6586	0.382694	-6.94706	3.72976e-12	1.59e-10	TRAPPC2B
51193	461.664	-1.84725	0.265973	-6.94527	3.77744e-12	1.6e-10	ZNF639
25888	163.841	-1.75791	0.253153	-6.94407	3.80968e-12	1.61e-10	ZNF473
29092	63.2244	-2.61897	0.377244	-6.94239	3.85516e-12	1.63e-10	LINC00339
92344	95.7344	-1.99174	0.287246	-6.9339	4.09394e-12	1.72e-10	GORAB
1984	547.028	2.35856	0.340748	6.9217	4.4624e-12	1.87e-10	EIF5A
5154	3838.86	-1.43155	0.206901	-6.91902	4.54788e-12	1.9e-10	PDGFA
85379	191.348	-1.63365	0.236297	-6.91356	4.72623e-12	1.97e-10	KIAA1671
259266	170.08	-1.83906	0.26609	-6.91143	4.79807e-12	2e-10	ASPM
9415	2799.06	1.31316	0.190026	6.91046	4.83087e-12	2.01e-10	FADS2
619568	69.1109	3.08772	0.447148	6.90535	5.00799e-12	2.07e-10	SNORA4
55017	504.438	-1.26288	0.182915	-6.90419	5.04892e-12	2.09e-10	C14orf119
51603	368.233	-1.34695	0.195128	-6.9029	5.0952e-12	2.1e-10	EEF1AKNMT
57508	147.482	-1.6527	0.239536	-6.89961	5.2146e-12	2.14e-10	INTS2
23369	556.922	-1.65985	0.240645	-6.89749	5.29303e-12	2.16e-10	PUM2
63898	111.743	-1.97852	0.286848	-6.89747	5.2938e-12	2.16e-10	SH2D4A
8737	288.607	-1.58652	0.230211	-6.89159	5.51711e-12	2.25e-10	RIPK1
284406	312.446	-1.4426	0.209402	-6.88913	5.61351e-12	2.28e-10	ZFP82
51530	280.256	-1.57191	0.228341	-6.88404	5.81801e-12	2.36e-10	ZC3HC1
11073	274.207	-1.42381	0.206934	-6.88049	5.9645e-12	2.41e-10	TOPBP1
54921	975.362	-1.26462	0.18389	-6.87704	6.11108e-12	2.47e-10	CHTF8
80110	111.731	-1.81506	0.263953	-6.87647	6.13555e-12	2.47e-10	ZNF614
3693	1545.31	1.07566	0.156455	6.87519	6.19059e-12	2.48e-10	ITGB5
4609	170.858	2.50631	0.364543	6.87519	6.19054e-12	2.48e-10	MYC
4493	1124.81	1.36429	0.198638	6.86823	6.50038e-12	2.6e-10	MT1E
112398	335.463	-1.68942	0.246164	-6.86299	6.74331e-12	2.69e-10	EGLN2
23636	1732.72	-1.44437	0.210548	-6.86006	6.88331e-12	2.73e-10	NUP62
996	942.535	-1.21561	0.177197	-6.86021	6.87575e-12	2.73e-10	CDC27
57703	114.809	-1.90845	0.278336	-6.85664	7.04979e-12	2.79e-10	CWC22
10623	259.773	-1.5652	0.228352	-6.85435	7.1636e-12	2.82e-10	POLR3C
56999	508.214	-1.29293	0.188812	-6.84771	7.5044e-12	2.95e-10	ADAMTS9
56006	187.549	-1.83892	0.268726	-6.8431	7.74971e-12	3.04e-10	SMG9
200933	1876.89	-1.13939	0.166598	-6.83915	7.96653e-12	3.12e-10	FBXO45
199692	95.281	-2.31736	0.339063	-6.83461	8.223e-12	3.21e-10	ZNF627
140688	99.7955	-1.94008	0.284097	-6.82895	8.55371e-12	3.33e-10	NOL4L
4603	411.788	-1.34579	0.197214	-6.82401	8.85333e-12	3.44e-10	MYBL1
84140	464.211	-1.26533	0.185444	-6.82327	8.89906e-12	3.45e-10	FAM161A
8899	380.403	-1.32452	0.194453	-6.81152	9.65728e-12	3.73e-10	PRPF4B
388507	132.436	-1.66944	0.245134	-6.81032	9.73801e-12	3.75e-10	ZNF788P
26040	226.961	-1.56282	0.229555	-6.80803	9.89458e-12	3.8e-10	SETBP1
6170	11821.9	1.02998	0.151335	6.80598	1.00367e-11	3.85e-10	RPL39
4946	14695.8	1.05675	0.155299	6.80462	1.01314e-11	3.88e-10	OAZ1
79753	165.613	-1.66082	0.24419	-6.80134	1.03648e-11	3.95e-10	SNIP1
23054	401.554	-1.58882	0.233708	-6.79832	1.05845e-11	4.03e-10	NCOA6
222255	93.5641	-1.97676	0.291272	-6.78664	1.14776e-11	4.36e-10	ATXN7L1
100526837	236.679	-1.48325	0.218625	-6.78445	1.1653e-11	4.4e-10	EEF1E1-BLOC1S5
387	6405.6	1.06056	0.156322	6.78446	1.16523e-11	4.4e-10	RHOA
4192	5939.82	1.18174	0.174303	6.7798	1.2034e-11	4.54e-10	MDK
2651	367.991	-1.30306	0.192291	-6.7765	1.23122e-11	4.63e-10	GCNT2
9709	401.161	-1.32779	0.196087	-6.77144	1.27508e-11	4.78e-10	HERPUD1
9168	31264.2	1.28889	0.190362	6.77075	1.28113e-11	4.79e-10	TMSB10
10602	2961.46	-1.13213	0.167319	-6.76629	1.32124e-11	4.93e-10	CDC42EP3
7132	811.766	-1.69835	0.251075	-6.76433	1.33932e-11	4.97e-10	TNFRSF1A
8535	2578.02	1.29312	0.191167	6.76434	1.33923e-11	4.97e-10	CBX4
84146	247.701	-1.57969	0.233659	-6.76068	1.37343e-11	5.09e-10	ZNF644
389677	267.909	-1.40677	0.208139	-6.75878	1.39155e-11	5.14e-10	RBM12B
9543	49.4874	-2.70675	0.400817	-6.7531	1.44722e-11	5.34e-10	IGDCC3
55145	151.095	-1.55007	0.229629	-6.75031	1.47526e-11	5.43e-10	THAP1
57619	571.249	-1.25491	0.186027	-6.74584	1.52149e-11	5.58e-10	SHROOM3
3487	367.91	1.45528	0.21583	6.74269	1.55482e-11	5.69e-10	IGFBP4
7289	720.936	-1.1494	0.170576	-6.73836	1.60183e-11	5.84e-10	TULP3
100527960	200.193	-1.52738	0.226664	-6.73852	1.60012e-11	5.84e-10	MROH7-TTC4
1847	339.36	-1.59005	0.236098	-6.7347	1.6427e-11	5.97e-10	DUSP5
8412	143.615	-2.14675	0.319638	-6.7162	1.86521e-11	6.77e-10	BCAR3
6311	750.06	-1.26136	0.187822	-6.71575	1.87102e-11	6.77e-10	ATXN2
4205	433.833	-1.18433	0.176962	-6.69257	2.19291e-11	7.92e-10	MEF2A
5051	205.671	-1.60664	0.240111	-6.69124	2.2128e-11	7.97e-10	PAFAH2
51322	1447.22	-1.2497	0.186826	-6.68912	2.24516e-11	8.07e-10	WAC
23221	188.982	-1.61252	0.241079	-6.68876	2.25062e-11	8.07e-10	RHOBTB2
9031	817.644	-1.10705	0.166146	-6.66312	2.68071e-11	9.59e-10	BAZ1B
55958	565.552	-1.56418	0.234841	-6.66059	2.7273e-11	9.73e-10	KLHL9
9874	619.412	-1.23617	0.18572	-6.6561	2.81192e-11	1e-09	TLK1
84557	453.29	1.29475	0.194624	6.6526	2.87953e-11	1.02e-09	MAP1LC3A
527	3111.4	1.57886	0.237426	6.6499	2.93301e-11	1.04e-09	ATP6V0C
149371	185.523	-1.87006	0.281257	-6.64892	2.95255e-11	1.04e-09	EXOC8
57659	757.668	-1.16845	0.176005	-6.63875	3.16354e-11	1.12e-09	ZBTB4
79269	513.588	-1.24724	0.187904	-6.63765	3.18732e-11	1.12e-09	DCAF10
9601	2069.91	1.12262	0.169173	6.63591	3.22505e-11	1.13e-09	PDIA4
5430	2352.15	1.09514	0.165036	6.63577	3.22818e-11	1.13e-09	POLR2A
4170	2007.19	-1.16316	0.17527	-6.63638	3.21471e-11	1.13e-09	MCL1
64108	52.5849	-2.7476	0.414081	-6.63542	3.23586e-11	1.13e-09	RTP4
80324	152.7	-1.56748	0.236246	-6.63494	3.24643e-11	1.13e-09	PUS1
91687	115.123	-1.68364	0.253783	-6.63417	3.26336e-11	1.13e-09	CENPL
219333	346.549	-1.33311	0.201103	-6.629	3.37969e-11	1.17e-09	USP12
79365	411.63	-1.45704	0.22001	-6.62262	3.52884e-11	1.22e-09	BHLHE41
54707	96.5042	-1.7961	0.271248	-6.62163	3.55268e-11	1.23e-09	GPN2
9815	275.44	-1.36628	0.206405	-6.61942	3.60618e-11	1.24e-09	GIT2
55254	124.314	-1.89116	0.285782	-6.61748	3.65363e-11	1.25e-09	TMEM39A
832	3087.62	1.10566	0.167184	6.61347	3.75406e-11	1.29e-09	CAPZB
59343	557.954	-1.17831	0.178205	-6.61209	3.78924e-11	1.3e-09	SENP2
101060195	173.258	-1.60271	0.242458	-6.61025	3.83682e-11	1.31e-09	FCF1P2
114789	573.687	-1.18249	0.17889	-6.61016	3.83906e-11	1.31e-09	SLC25A25
7072	699.546	-1.28754	0.194818	-6.60896	3.87029e-11	1.31e-09	TIA1
8161	98.6103	-1.99819	0.302528	-6.60497	3.97605e-11	1.35e-09	COIL
10208	66.962	-2.38675	0.361515	-6.60209	4.05391e-11	1.37e-09	USPL1
54861	149.819	-1.61211	0.244262	-6.59993	4.1134e-11	1.39e-09	SNRK
5216	3674.15	2.05172	0.310948	6.59828	4.15948e-11	1.4e-09	PFN1
55659	43.7679	-2.85025	0.432084	-6.59653	4.20881e-11	1.41e-09	ZNF416
91661	97.1011	-1.93404	0.293437	-6.59099	4.36915e-11	1.46e-09	ZNF765
9925	148.527	-1.92544	0.292244	-6.58847	4.44385e-11	1.49e-09	ZBTB5
57645	387.425	-1.42259	0.215998	-6.58615	4.51386e-11	1.51e-09	POGK
10475	137.615	-1.62447	0.246682	-6.58526	4.54088e-11	1.51e-09	TRIM38
57695	180.945	-1.95683	0.297283	-6.5824	4.62905e-11	1.54e-09	USP37
80264	333.091	-2.10681	0.320486	-6.57381	4.90453e-11	1.63e-09	ZNF430
84612	82.9873	-2.0309	0.309059	-6.57124	4.98983e-11	1.65e-09	PARD6B
57343	98.9333	-1.94521	0.296218	-6.56682	5.14017e-11	1.7e-09	ZNF304
93081	278.554	-1.55454	0.23682	-6.56421	5.23093e-11	1.72e-09	TEX30
140775	152.042	-1.77519	0.270598	-6.56023	5.37255e-11	1.77e-09	SMCR8
889	364.102	-1.59594	0.243333	-6.55869	5.42835e-11	1.78e-09	KRIT1
9832	162.224	-1.61574	0.246421	-6.55682	5.49657e-11	1.8e-09	JAKMIP2
29843	401.503	-1.16318	0.177454	-6.55481	5.57134e-11	1.82e-09	SENP1
22823	168.745	-1.56808	0.239408	-6.54981	5.76114e-11	1.88e-09	MTF2
7568	59.1529	-2.24325	0.342588	-6.54794	5.83343e-11	1.9e-09	ZNF20
10073	223.239	-1.57913	0.241395	-6.54169	6.08255e-11	1.97e-09	SNUPN
129685	101.23	-1.90671	0.291537	-6.54018	6.14428e-11	1.99e-09	TAF8
84172	379.825	-1.17454	0.17971	-6.53575	6.32908e-11	2.05e-09	POLR1B
116039	93.6008	1.73146	0.265043	6.53275	6.45724e-11	2.08e-09	OSR2
2122	146.772	-1.74133	0.26664	-6.53064	6.54875e-11	2.11e-09	MECOM
26071	1038.2	1.28999	0.19772	6.52433	6.83082e-11	2.19e-09	RTL8A
102157402	317.651	-1.76582	0.270816	-6.52037	7.01332e-11	2.25e-09	AK6
6171	43345.8	1.08816	0.1669	6.51983	7.03859e-11	2.25e-09	RPL41
5780	277.632	-1.35017	0.207126	-6.51862	7.09566e-11	2.27e-09	PTPN9
100128822	154.63	1.58163	0.24267	6.51764	7.14211e-11	2.28e-09	LINC01003
5581	49.9731	-2.47721	0.380306	-6.51372	7.3311e-11	2.33e-09	PRKCE
126068	71.4011	-2.29157	0.351794	-6.51396	7.31963e-11	2.33e-09	ZNF441
5037	24544.4	0.980069	0.150484	6.51277	7.37774e-11	2.34e-09	PEBP1
58486	266.821	-2.22919	0.342342	-6.5116	7.43546e-11	2.35e-09	ZBED5
8871	4889.04	-1.021	0.156934	-6.50596	7.71992e-11	2.43e-09	SYNJ2
55578	233.836	-1.61681	0.24857	-6.50445	7.79807e-11	2.45e-09	SUPT20H
114885	171.427	-1.54539	0.23773	-6.50063	7.9984e-11	2.51e-09	OSBPL11
100129424	147.902	2.51669	0.387338	6.4974	8.17207e-11	2.56e-09	RPL19P12
10184	566.571	-1.27935	0.196923	-6.49672	8.2092e-11	2.57e-09	LHFPL2
25983	566.264	-1.15582	0.177992	-6.49369	8.37597e-11	2.61e-09	NGDN
79698	47.3626	-2.53079	0.390003	-6.48915	8.63202e-11	2.69e-09	ZMAT4
163786	71.6804	-2.12856	0.328371	-6.48219	9.03998e-11	2.81e-09	SASS6
166968	87.7219	-2.26603	0.3496	-6.48178	9.06482e-11	2.81e-09	MIER3
80820	99.572	-1.78473	0.275439	-6.47958	9.19793e-11	2.85e-09	EEPD1
91603	74.6923	-2.09461	0.323306	-6.47873	9.24951e-11	2.86e-09	ZNF830
63939	262.34	-1.34213	0.207288	-6.47469	9.50044e-11	2.93e-09	FAM217B
440400	2051.63	1.21786	0.188348	6.46599	1.0064e-10	3.09e-09	RNASEK
64895	80.4292	-1.8652	0.288461	-6.46604	1.00602e-10	3.09e-09	PAPOLG
57827	171.282	-1.69022	0.261488	-6.46384	1.02076e-10	3.13e-09	C6orf47
79891	52.3281	-2.4484	0.378841	-6.46286	1.02745e-10	3.14e-09	ZNF671
5326	86.0246	-1.90251	0.294577	-6.45845	1.05779e-10	3.23e-09	PLAGL2
4651	901.489	-1.05369	0.163165	-6.4578	1.06236e-10	3.24e-09	MYO10
7564	58.3151	-2.52113	0.390483	-6.45643	1.07203e-10	3.25e-09	ZNF16
26043	1195.34	-1.05088	0.162764	-6.45643	1.07199e-10	3.25e-09	UBXN7
100128731	2588.13	1.49244	0.231209	6.45494	1.0826e-10	3.28e-09	OST4
81618	726.708	1.60466	0.248892	6.44723	1.13916e-10	3.44e-09	ITM2C
9456	327.226	-1.31081	0.203409	-6.44418	1.16224e-10	3.51e-09	HOMER1
22835	142.672	-1.80601	0.280329	-6.44247	1.17541e-10	3.54e-09	ZFP30
6482	283.896	-1.73322	0.26929	-6.43625	1.2246e-10	3.68e-09	ST3GAL1
3832	566.178	-1.09108	0.169546	-6.43534	1.23195e-10	3.7e-09	KIF11
148254	54.4561	-2.41086	0.375125	-6.42682	1.30297e-10	3.9e-09	ZNF555
125050	55.5402	2.38743	0.371605	6.42463	1.32189e-10	3.95e-09	RN7SK
54476	501.364	-1.42825	0.222331	-6.42399	1.32746e-10	3.96e-09	RNF216
113263	538.631	-1.209	0.188213	-6.42356	1.33123e-10	3.96e-09	GLCCI1
114880	631.546	-1.10338	0.17182	-6.42169	1.34774e-10	4e-09	OSBPL6
127829	383.484	-1.24322	0.193666	-6.41939	1.36817e-10	4.06e-09	ARL8A
8543	7064.73	-1.25084	0.194888	-6.41827	1.37834e-10	4.08e-09	LMO4
55635	746.121	-1.11705	0.17409	-6.41651	1.39431e-10	4.12e-09	DEPDC1
6256	674.256	-1.14422	0.178377	-6.41464	1.41152e-10	4.16e-09	RXRA
9672	1277.26	1.02153	0.159263	6.41411	1.41646e-10	4.17e-09	SDC3
1337	5821.83	1.06426	0.166007	6.41091	1.44654e-10	4.25e-09	COX6A1
29982	241.202	-1.30075	0.202966	-6.40871	1.46751e-10	4.29e-09	NRBF2
84914	225.451	-1.65954	0.258945	-6.40885	1.4662e-10	4.29e-09	ZNF587
79866	94.4423	-2.4824	0.387401	-6.40784	1.476e-10	4.31e-09	BORA
64766	125.553	-1.84318	0.28787	-6.40282	1.52532e-10	4.45e-09	S100PBP
63915	180.956	-1.53926	0.240461	-6.40131	1.54052e-10	4.48e-09	BLOC1S5
677	4176.59	1.14979	0.179888	6.3917	1.64046e-10	4.76e-09	ZFP36L1
163050	46.4672	-2.60234	0.407317	-6.38897	1.67003e-10	4.84e-09	ZNF564
9575	709.429	-1.20026	0.187957	-6.38584	1.70459e-10	4.92e-09	CLOCK
5991	434.983	-1.25357	0.196303	-6.38587	1.70429e-10	4.92e-09	RFX3
6838	614.854	-1.28043	0.200558	-6.38437	1.7211e-10	4.96e-09	SURF6
26009	165.202	-1.50437	0.235722	-6.38196	1.7483e-10	5.03e-09	ZZZ3
90321	231.587	-1.74824	0.274097	-6.37817	1.79216e-10	5.15e-09	ZNF766
5791	276.993	-1.28132	0.200959	-6.376	1.8177e-10	5.21e-09	PTPRE
27097	489.223	1.33865	0.210364	6.36351	1.97193e-10	5.64e-09	TAF5L
166336	326.554	-1.44642	0.227339	-6.36238	1.9865e-10	5.67e-09	PRICKLE2
3326	11871.7	0.963144	0.1514	6.36159	1.99673e-10	5.68e-09	HSP90AB1
5814	1332.14	-1.1072	0.174045	-6.36159	1.99682e-10	5.68e-09	PURB
10036	391.443	-1.38229	0.217302	-6.36116	2.00234e-10	5.69e-09	CHAF1A
116987	588.468	-1.09813	0.172655	-6.36026	2.01407e-10	5.71e-09	AGAP1
63920	37.3135	-3.11471	0.489784	-6.35937	2.02589e-10	5.72e-09	ZBED8
253260	146.197	-1.58502	0.249235	-6.35953	2.02368e-10	5.72e-09	RICTOR
23506	85.6107	-2.00051	0.314913	-6.35257	2.11745e-10	5.97e-09	BICRAL
55159	265.029	-1.40322	0.220918	-6.35176	2.12871e-10	5.99e-09	RFWD3
23063	196.269	-1.78773	0.281657	-6.34718	2.19298e-10	6.15e-09	WAPL
1796	195.047	-1.60047	0.252147	-6.34737	2.1903e-10	6.15e-09	DOK1
23383	421.41	-1.15914	0.182646	-6.34637	2.20459e-10	6.17e-09	MAU2
25973	56.629	-2.77439	0.437774	-6.33748	2.33548e-10	6.53e-09	PARS2
104472848	64.494	1.98972	0.313983	6.33703	2.34234e-10	6.53e-09	IRAIN
23112	1123.97	-1.00726	0.159137	-6.32954	2.45894e-10	6.85e-09	TNRC6B
27252	492.78	-1.14025	0.18036	-6.32207	2.58076e-10	7.17e-09	KLHL20
64793	120.393	-1.77759	0.281275	-6.31976	2.61967e-10	7.27e-09	CEP85
57677	86.1613	-1.86125	0.294617	-6.31754	2.65757e-10	7.36e-09	ZFP14
10845	432.033	-1.28045	0.202713	-6.31656	2.67457e-10	7.39e-09	CLPX
29088	610.318	-1.11707	0.176858	-6.31624	2.68005e-10	7.4e-09	MRPL15
51504	3175.82	0.968912	0.153566	6.30942	2.80078e-10	7.71e-09	TRMT112
9922	344.13	-1.33669	0.211903	-6.30804	2.82587e-10	7.77e-09	IQSEC1
5429	383.136	-1.36885	0.21705	-6.30661	2.85221e-10	7.83e-09	POLH
1477	133.452	-1.97641	0.313637	-6.30158	2.94623e-10	8.07e-09	CSTF1
7161	121.524	-1.69988	0.269836	-6.29966	2.98297e-10	8.16e-09	TP73
1654	1967.32	-0.981956	0.155881	-6.29941	2.98777e-10	8.16e-09	DDX3X
285349	36.6394	-3.06159	0.486142	-6.29771	3.02067e-10	8.23e-09	ZNF660
53944	283.482	-1.63431	0.259611	-6.29524	3.06926e-10	8.35e-09	CSNK1G1
160897	407.126	-1.2057	0.191599	-6.29284	3.11704e-10	8.46e-09	GPR180
8974	363.027	1.1988	0.190512	6.29255	3.12286e-10	8.47e-09	P4HA2
10884	446.105	-1.2901	0.205113	-6.28971	3.18052e-10	8.61e-09	MRPS30
950	2587.51	1.05475	0.167847	6.28398	3.30012e-10	8.91e-09	SCARB2
10482	781.052	1.04273	0.166057	6.27934	3.40006e-10	9.17e-09	NXF1
57002	179.668	-1.86316	0.296728	-6.27902	3.40709e-10	9.17e-09	YAE1
91392	97.7639	-2.20658	0.351588	-6.27604	3.47314e-10	9.33e-09	ZNF502
5478	36562.4	1.08727	0.173252	6.27567	3.48127e-10	9.34e-09	PPIA
57579	73.9529	-1.93579	0.308513	-6.2746	3.5053e-10	9.39e-09	FAM135A
55786	200.569	-1.49767	0.23871	-6.27402	3.5184e-10	9.41e-09	ZNF415
9848	199.783	-1.32756	0.211767	-6.269	3.63372e-10	9.7e-09	MFAP3L
55432	111.259	-1.76595	0.281716	-6.26853	3.6447e-10	9.71e-09	YOD1
2072	78.2236	-2.14178	0.341702	-6.26797	3.65782e-10	9.73e-09	ERCC4
3688	4764.62	1.02697	0.164024	6.26106	3.82367e-10	1.02e-08	ITGB1
8289	866.889	-1.103	0.176211	-6.25953	3.86149e-10	1.02e-08	ARID1A
5270	954.99	1.00088	0.159929	6.25826	3.89288e-10	1.03e-08	SERPINE2
26118	1209.61	-1.03383	0.165313	-6.25377	4.0065e-10	1.06e-08	WSB1
23586	236.918	-1.36448	0.218295	-6.25064	4.08776e-10	1.08e-08	DDX58
2274	737.915	-1.25862	0.20149	-6.24657	4.19566e-10	1.1e-08	FHL2
57688	1141	-1.08022	0.172946	-6.246	4.21097e-10	1.11e-08	ZSWIM6
25909	160.427	-1.8919	0.302973	-6.24443	4.25347e-10	1.12e-08	AHCTF1
2596	4091.99	1.01316	0.162364	6.24002	4.37511e-10	1.15e-08	GAP43
4799	446.688	-1.36973	0.219729	-6.23371	4.55506e-10	1.19e-08	NFX1
9969	576.783	-1.56462	0.251016	-6.23315	4.57139e-10	1.19e-08	MED13
80183	33.3754	-3.09235	0.496408	-6.22945	4.68063e-10	1.22e-08	RUBCNL
8926	1109.27	1.08489	0.174329	6.22323	4.87007e-10	1.27e-08	SNURF
9486	171.327	-1.4289	0.22984	-6.21695	5.06897e-10	1.32e-08	CHST10
120534	311.61	-1.31333	0.211324	-6.21476	5.14022e-10	1.33e-08	ARL14EP
10260	76.6583	-1.85306	0.298192	-6.21432	5.15482e-10	1.33e-08	DENND4A
567	20981.1	1.03508	0.166637	6.21159	5.245e-10	1.36e-08	B2M
3159	6521.53	1.15574	0.1861	6.21031	5.28788e-10	1.36e-08	HMGA1
27000	241.504	-1.2884	0.207499	-6.20918	5.32603e-10	1.37e-08	DNAJC2
65267	62.8991	-2.17231	0.34999	-6.20677	5.40862e-10	1.39e-08	WNK3
1998	139.601	-1.71934	0.277147	-6.2037	5.51514e-10	1.42e-08	ELF2
10451	37.1508	-2.84544	0.45899	-6.19934	5.66991e-10	1.45e-08	VAV3
682	2203.73	1.61098	0.259865	6.19932	5.67071e-10	1.45e-08	BSG
541565	97.0644	-2.05185	0.331108	-6.19692	5.75791e-10	1.47e-08	C8orf58
201161	296.923	1.50518	0.242954	6.19534	5.81583e-10	1.48e-08	CENPV
636	300.079	-1.27489	0.205865	-6.19284	5.90899e-10	1.5e-08	BICD1
387338	262.606	-1.32536	0.214096	-6.19046	5.99881e-10	1.52e-08	NSUN4
840	300.432	-1.33284	0.215317	-6.19014	6.01093e-10	1.53e-08	CASP7
64506	112.701	-1.72793	0.279249	-6.18778	6.10168e-10	1.55e-08	CPEB1
9928	770.539	-1.18558	0.191663	-6.18578	6.17976e-10	1.56e-08	KIF14
55023	789.697	-1.05928	0.171287	-6.18423	6.24064e-10	1.58e-08	PHIP
124944	1213.35	1.45909	0.236008	6.18239	6.31391e-10	1.59e-08	C17orf49
101928504	39.0915	2.54053	0.41093	6.18239	6.31396e-10	1.59e-08	LOC101928504
92667	380.427	-1.30177	0.210676	-6.17901	6.45057e-10	1.62e-08	MGME1
64857	251.152	-1.3317	0.215538	-6.17848	6.47201e-10	1.62e-08	PLEKHG2
8621	306.918	-1.17118	0.189624	-6.1763	6.56222e-10	1.64e-08	CDK13
5324	132.559	-1.65062	0.267528	-6.16989	6.83363e-10	1.71e-08	PLAG1
183	4225.03	0.979135	0.158814	6.1653	7.03489e-10	1.76e-08	AGT
5763	1896.98	1.42073	0.230486	6.16405	7.09088e-10	1.77e-08	PTMS
84950	594.343	-1.03783	0.168561	-6.15704	7.41154e-10	1.84e-08	PRPF38A
2976	292.354	-1.28349	0.208497	-6.15593	7.46396e-10	1.85e-08	GTF3C2
55285	601.426	-1.09438	0.17785	-6.15338	7.58485e-10	1.88e-08	RBM41
7978	126.588	-1.66133	0.270267	-6.147	7.8963e-10	1.96e-08	MTERF1
102723166	38.641	2.9446	0.479243	6.14426	8.03355e-10	1.99e-08	STAM-AS1
1602	177.738	-1.50659	0.245294	-6.14197	8.15067e-10	2.01e-08	DACH1
7182	232.07	-1.43599	0.233826	-6.1413	8.18486e-10	2.02e-08	NR2C2
51455	546.677	-1.33328	0.217168	-6.13941	8.28293e-10	2.04e-08	REV1
2920	26.5023	3.26595	0.532403	6.13436	8.55026e-10	2.1e-08	CXCL2
92285	103.232	-1.69015	0.275535	-6.13409	8.56481e-10	2.1e-08	ZNF585B
100158262	96.0666	1.77327	0.289119	6.13336	8.60416e-10	2.11e-08	SCARNA9L
3105	10792.7	0.902292	0.147185	6.13031	8.77071e-10	2.14e-08	HLA-A
10970	6798.78	0.907667	0.148082	6.1295	8.81534e-10	2.15e-08	CKAP4
222194	74.4368	-2.11394	0.344958	-6.1281	8.89332e-10	2.17e-08	RSBN1L
23641	707.212	1.03099	0.16827	6.127	8.9549e-10	2.18e-08	LDOC1
23588	548.326	-1.1019	0.179905	-6.12488	9.07498e-10	2.2e-08	KLHDC2
79869	396.219	-1.18226	0.19304	-6.12443	9.10096e-10	2.21e-08	CPSF7
23360	122.369	-1.76787	0.288682	-6.12393	9.12939e-10	2.21e-08	FNBP4
284370	89.6443	-1.76569	0.288409	-6.12218	9.23057e-10	2.23e-08	ZNF615
64784	126.12	-1.81191	0.296041	-6.12048	9.32953e-10	2.25e-08	CRTC3
79830	68.1985	-1.93405	0.316041	-6.11962	9.38017e-10	2.26e-08	ZMYM1
55035	1019.66	-1.13268	0.185139	-6.11799	9.47651e-10	2.28e-08	NOL8
100129842	58.75	-2.18193	0.356708	-6.11683	9.54522e-10	2.29e-08	ZNF737
9618	249.526	-1.43607	0.234943	-6.11244	9.8119e-10	2.35e-08	TRAF4
5927	773.367	-1.07687	0.176164	-6.11291	9.78307e-10	2.35e-08	KDM5A
6633	6587.89	1.03807	0.169828	6.11247	9.81019e-10	2.35e-08	SNRPD2
9518	5341.07	1.01891	0.166833	6.10739	1.01275e-09	2.42e-08	GDF15
79177	138.046	-1.64909	0.270071	-6.10613	1.02075e-09	2.43e-08	ZNF576
11065	3699.44	0.878099	0.14382	6.10555	1.02446e-09	2.44e-08	UBE2C
57335	74.1979	-1.91333	0.31339	-6.10526	1.02632e-09	2.44e-08	ZNF286A
5987	372.738	-1.32285	0.216735	-6.10355	1.03736e-09	2.46e-08	TRIM27
1917	164.74	1.60513	0.263164	6.09935	1.06503e-09	2.52e-08	EEF1A2
7423	716.805	1.14614	0.188109	6.09298	1.1083e-09	2.62e-08	VEGFB
55090	115.71	-2.19602	0.360474	-6.09204	1.1148e-09	2.63e-08	MED9
27344	258.971	1.40995	0.231514	6.09016	1.128e-09	2.66e-08	PCSK1N
9741	7178.51	1.13443	0.186303	6.08916	1.13507e-09	2.67e-08	LAPTM4A
10632	4758.71	0.868607	0.142646	6.08925	1.13441e-09	2.67e-08	ATP5MG
124512	321.325	-1.25394	0.205939	-6.08891	1.13684e-09	2.67e-08	METTL23
162967	201.207	-1.34594	0.221181	-6.08524	1.16317e-09	2.73e-08	ZNF320
94107	727.991	-1.04618	0.172035	-6.08118	1.19298e-09	2.79e-08	TMEM203
5163	202.437	1.3242	0.217762	6.08093	1.19487e-09	2.79e-08	PDK1
25821	207.957	-1.60176	0.26348	-6.07925	1.20744e-09	2.82e-08	MTO1
8933	2094.14	0.931249	0.153324	6.07371	1.24987e-09	2.91e-08	RTL8C
57573	87.2665	-1.70164	0.280359	-6.0695	1.28308e-09	2.98e-08	ZNF471
501	636.882	1.05742	0.174213	6.06972	1.28134e-09	2.98e-08	ALDH7A1
404217	529.153	1.33856	0.220565	6.0688	1.28867e-09	2.99e-08	CTXN1
90957	127.031	-1.62414	0.267635	-6.06849	1.29121e-09	2.99e-08	DHX57
84933	99.8677	-1.84335	0.30388	-6.06602	1.31118e-09	3.03e-08	C8orf76
29116	83.0504	2.12128	0.349766	6.06486	1.32068e-09	3.05e-08	MYLIP
1789	78.3485	-1.77656	0.293198	-6.05924	1.36769e-09	3.15e-08	DNMT3B
10628	1449.61	0.946509	0.156562	6.0456	1.48854e-09	3.43e-08	TXNIP
167691	35.3974	-2.91869	0.483507	-6.0365	1.57492e-09	3.62e-08	LCA5
55870	288.237	-1.57895	0.261745	-6.03239	1.61556e-09	3.7e-08	ASH1L
1152	7167.57	1.18855	0.197029	6.03233	1.61608e-09	3.7e-08	CKB
10410	373.495	1.57739	0.261507	6.03193	1.62018e-09	3.71e-08	IFITM3
84294	126.862	-1.4421	0.239116	-6.03096	1.62992e-09	3.73e-08	UTP23
7695	159.088	-1.51254	0.250962	-6.02695	1.67078e-09	3.81e-08	ZNF136
334	7033.61	0.91618	0.152029	6.02635	1.67707e-09	3.82e-08	APLP2
81	14733.2	0.965067	0.160174	6.02512	1.68981e-09	3.85e-08	ACTN4
661	225.043	-1.59321	0.26457	-6.02189	1.72397e-09	3.92e-08	POLR3D
1284	2508.43	1.25356	0.20821	6.02065	1.73716e-09	3.94e-08	COL4A2
26589	315.76	-1.23909	0.205913	-6.01755	1.7708e-09	4.01e-08	MRPL46
874	228.829	-1.43736	0.239062	-6.01249	1.82692e-09	4.13e-08	CBR3
862	416.662	-1.08712	0.180846	-6.01131	1.84029e-09	4.16e-08	RUNX1T1
6277	50261.7	1.0242	0.170462	6.00835	1.87419e-09	4.23e-08	S100A6
10382	163.676	1.70018	0.283078	6.00603	1.90125e-09	4.28e-08	TUBB4A
55422	334.648	-1.1318	0.188546	-6.00277	1.93977e-09	4.36e-08	ZNF331
7728	42.2221	-2.44176	0.406859	-6.00148	1.95525e-09	4.39e-08	ZNF175
84101	39.7723	-2.8258	0.470961	-6.00007	1.9723e-09	4.42e-08	USP44
54477	165.961	-1.50294	0.250571	-5.99805	1.99701e-09	4.47e-08	PLEKHA5
387640	50.7631	-2.25775	0.376592	-5.99521	2.03225e-09	4.54e-08	SKIDA1
9668	92.0812	-1.7205	0.287107	-5.99254	2.06584e-09	4.61e-08	ZNF432
113115	55.9774	-2.31086	0.385787	-5.98998	2.09861e-09	4.68e-08	MTFR2
55094	51.8295	-2.348	0.392005	-5.98972	2.10201e-09	4.68e-08	GPATCH1
11056	678.695	-0.973859	0.162609	-5.98897	2.1118e-09	4.7e-08	DDX52
2186	305.679	-1.77515	0.296439	-5.98825	2.12111e-09	4.71e-08	BPTF
9120	81.5002	-1.87438	0.313397	-5.98083	2.2201e-09	4.92e-08	SLC16A6
26953	344.506	-1.38819	0.232272	-5.97659	2.27853e-09	5.03e-08	RANBP6
5195	142.318	-1.61886	0.27087	-5.97653	2.27946e-09	5.03e-08	PEX14
55602	355.172	-1.17466	0.196548	-5.97645	2.28052e-09	5.03e-08	CDKN2AIP
4043	1677.13	0.931925	0.155964	5.97526	2.29729e-09	5.06e-08	LRPAP1
6297	178.291	-1.37875	0.23092	-5.97069	2.3625e-09	5.2e-08	SALL2
55632	397.139	-1.12433	0.188427	-5.96692	2.4177e-09	5.31e-08	G2E3
51427	96.6143	-2.04942	0.343465	-5.96689	2.41816e-09	5.31e-08	ZNF107
663	678.606	-1.03963	0.174255	-5.96615	2.42915e-09	5.32e-08	BNIP2
83461	450.547	-1.03367	0.173291	-5.96495	2.44703e-09	5.36e-08	CDCA3
55552	31.3465	-3.45908	0.579963	-5.9643	2.45686e-09	5.37e-08	ZNF823
51274	124.289	-1.58434	0.265678	-5.96339	2.47057e-09	5.39e-08	KLF3
1809	2336.91	1.03886	0.174298	5.96024	2.51863e-09	5.49e-08	DPYSL3
22904	177.549	-1.40249	0.235576	-5.95343	2.62577e-09	5.71e-08	SBNO2
203259	465.077	-1.09305	0.183624	-5.95265	2.6383e-09	5.73e-08	FAM219A
3489	475.809	1.46274	0.245755	5.95201	2.64874e-09	5.75e-08	IGFBP6
10130	5399.62	1.15303	0.193773	5.95042	2.67461e-09	5.8e-08	PDIA6
148413	123.166	-1.66544	0.279937	-5.94934	2.69226e-09	5.83e-08	MRPL20-AS1
3925	11207.2	0.919632	0.154666	5.9459	2.74936e-09	5.94e-08	STMN1
441478	311.251	1.82684	0.307386	5.94313	2.79625e-09	6.03e-08	NRARP
57697	48.3557	-2.40283	0.404528	-5.93985	2.8528e-09	6.15e-08	FANCM
394	582.647	-1.00883	0.169956	-5.93582	2.92379e-09	6.29e-08	ARHGAP5
25942	177.847	-1.4191	0.239142	-5.93413	2.954e-09	6.35e-08	SIN3A
57148	376.051	-1.23871	0.208788	-5.93288	2.97667e-09	6.39e-08	RALGAPB
339327	41.597	-2.49643	0.420975	-5.93011	3.02732e-09	6.49e-08	ZNF546
6671	95.2636	-1.9318	0.325812	-5.92919	3.04425e-09	6.52e-08	SP4
26230	52.0115	-2.18259	0.368129	-5.92887	3.05032e-09	6.52e-08	TIAM2
283337	69.0501	-1.90473	0.321341	-5.92743	3.07715e-09	6.57e-08	ZNF740
5557	60.0281	-2.05728	0.347173	-5.9258	3.10777e-09	6.62e-08	PRIM1
2173	1648.25	1.93267	0.326228	5.92431	3.1362e-09	6.67e-08	FABP7
3108	114.781	1.7415	0.293966	5.92416	3.139e-09	6.67e-08	HLA-DMA
6638	1064.57	1.0517	0.177659	5.91978	3.2238e-09	6.84e-08	SNRPN
432369	2281.72	1.35778	0.22941	5.91858	3.24727e-09	6.88e-08	ATP5F1EP2
390980	99.9814	-1.70493	0.2883	-5.91373	3.34445e-09	7.08e-08	ZNF805
84798	227.766	-1.48382	0.250924	-5.91343	3.35053e-09	7.08e-08	C19orf48
9500	1648.32	0.910963	0.154066	5.91282	3.36293e-09	7.1e-08	MAGED1
22859	626.795	1.17751	0.199225	5.91046	3.41151e-09	7.19e-08	ADGRL1
2498	807.295	1.90947	0.323265	5.90683	3.48758e-09	7.34e-08	FTH1P3
57190	1188.27	1.32635	0.224591	5.90562	3.51321e-09	7.38e-08	SELENON
84283	75.9382	-1.83356	0.310478	-5.90561	3.51337e-09	7.38e-08	TMEM79
6877	32.5876	-2.86154	0.484566	-5.90537	3.51858e-09	7.38e-08	TAF5
100874291	38.79	2.45141	0.415141	5.90501	3.52627e-09	7.38e-08	ALMS1-IT1
5860	941.171	0.957436	0.162161	5.90423	3.54301e-09	7.4e-08	QDPR
339123	533.837	1.28455	0.217558	5.9044	3.53923e-09	7.4e-08	JMJD8
122786	224.901	-1.78306	0.302161	-5.90102	3.61266e-09	7.53e-08	FRMD6
7572	461.109	-1.12254	0.190241	-5.90062	3.62141e-09	7.54e-08	ZNF24
9877	738.103	-1.03846	0.176022	-5.89962	3.64342e-09	7.58e-08	ZC3H11A
2037	970.469	1.1573	0.196252	5.89702	3.7013e-09	7.69e-08	EPB41L2
388695	82.1161	-1.72063	0.291868	-5.89525	3.74117e-09	7.76e-08	LYSMD1
6282	7438.09	1.54779	0.262789	5.88984	3.86562e-09	8.01e-08	S100A11
80818	308.221	-1.61297	0.273871	-5.88951	3.87334e-09	8.01e-08	ZNF436
339559	24.0076	-4.5847	0.778755	-5.88722	3.92747e-09	8.11e-08	ZFP69
2280	5042.47	1.1784	0.200445	5.87892	4.12955e-09	8.52e-08	FKBP1A
2294	193.78	-1.45832	0.248276	-5.87378	4.25959e-09	8.78e-08	FOXF1
10454	140.77	-1.46168	0.248874	-5.87317	4.27537e-09	8.8e-08	TAB1
56888	1069.63	-0.93625	0.159468	-5.87107	4.32995e-09	8.9e-08	KCMF1
331	1060.39	-0.954247	0.162599	-5.86869	4.3924e-09	9.01e-08	XIAP
51343	257.441	-1.29429	0.22057	-5.86793	4.41256e-09	9.04e-08	FZR1
79857	14.7026	7.58337	1.29293	5.86525	4.48454e-09	9.18e-08	FLJ13224
55892	104.553	-1.73566	0.296398	-5.85584	4.74591e-09	9.7e-08	MYNN
344558	110.372	-1.78754	0.30536	-5.85388	4.80237e-09	9.8e-08	SH3RF3
153364	142.843	-1.37952	0.235843	-5.84932	4.93595e-09	1.01e-07	MBLAC2
1058	134.556	-1.9681	0.336514	-5.84849	4.96041e-09	1.01e-07	CENPA
84079	194.515	-1.41234	0.241633	-5.84496	5.06688e-09	1.03e-07	ANKRD27
4212	399.387	-1.29274	0.221283	-5.84202	5.15714e-09	1.05e-07	MEIS2
6839	203.023	-1.6206	0.27749	-5.8402	5.21385e-09	1.06e-07	SUV39H1
8994	189.435	-1.42352	0.243783	-5.83932	5.24148e-09	1.06e-07	LIMD1
4697	15956.7	1.08876	0.186557	5.83609	5.34406e-09	1.08e-07	NDUFA4
1948	3057.58	-1.29902	0.222634	-5.83478	5.3861e-09	1.09e-07	EFNB2
118424	436.569	-1.05018	0.180041	-5.833	5.44404e-09	1.1e-07	UBE2J2
64975	294.486	1.0873	0.18655	5.82846	5.59398e-09	1.13e-07	MRPL41
23328	369.158	-1.07113	0.18385	-5.82609	5.67407e-09	1.14e-07	SASH1
23380	529.444	-1.04665	0.179752	-5.82271	5.79007e-09	1.16e-07	SRGAP2
147947	136.315	-1.4892	0.255892	-5.81965	5.89709e-09	1.18e-07	ZNF542P
642938	291.122	-1.61486	0.277547	-5.81833	5.94382e-09	1.19e-07	INSYN2A
7918	120.504	-1.70559	0.293167	-5.81781	5.96241e-09	1.19e-07	GPANK1
727910	296.859	1.27341	0.218918	5.81681	5.99804e-09	1.2e-07	TLCD2
94161	38.512	2.57063	0.442093	5.81467	6.07523e-09	1.21e-07	SNORD46
11282	1076.55	0.990165	0.170302	5.81418	6.09302e-09	1.21e-07	MGAT4B
11059	486.782	-1.09506	0.188452	-5.81078	6.2183e-09	1.24e-07	WWP1
8202	202.051	-1.2947	0.222997	-5.80592	6.40135e-09	1.27e-07	NCOA3
23163	237.644	-1.42292	0.245119	-5.80502	6.43567e-09	1.28e-07	GGA3
26805	21.5949	3.33716	0.575149	5.80225	6.5431e-09	1.3e-07	SNORD45A
7272	253.058	-1.54426	0.266279	-5.79942	6.65429e-09	1.32e-07	TTK
10081	175.773	-1.29793	0.2238	-5.79952	6.65058e-09	1.32e-07	PDCD7
55317	177.291	-1.45973	0.251762	-5.79805	6.70886e-09	1.33e-07	AP5S1
23598	175.647	-1.63476	0.281972	-5.7976	6.72721e-09	1.33e-07	PATZ1
9489	161.443	-1.30713	0.225613	-5.7937	6.88516e-09	1.36e-07	PGS1
55810	162.925	-1.33043	0.22971	-5.79177	6.965e-09	1.37e-07	FOXJ2
9929	361.266	-1.14661	0.198092	-5.78825	7.11226e-09	1.4e-07	JOSD1
9586	985.251	-1.11028	0.191824	-5.78802	7.12221e-09	1.4e-07	CREB5
652965	43.445	3.05807	0.528352	5.78794	7.12567e-09	1.4e-07	SNORA48
3400	677.83	-1.1752	0.203302	-5.78054	7.44597e-09	1.46e-07	ID4
2683	2477.95	0.921127	0.159361	5.78011	7.46496e-09	1.46e-07	B4GALT1
10437	576.994	1.01715	0.175994	5.77944	7.49483e-09	1.46e-07	IFI30
54870	389.074	-1.13462	0.196326	-5.77927	7.50277e-09	1.46e-07	QRICH1
9099	29.9109	-2.93956	0.508697	-5.77861	7.53212e-09	1.47e-07	USP2
6048	355.538	1.06485	0.184373	5.77552	7.67148e-09	1.49e-07	RNF5
388115	325.532	-1.2158	0.210568	-5.77391	7.74526e-09	1.51e-07	CCDC9B
56342	97.6794	-2.01929	0.349827	-5.77226	7.82148e-09	1.52e-07	PPAN
23770	1113.16	1.35438	0.234854	5.76691	8.07401e-09	1.57e-07	FKBP8
8503	235.711	-1.54477	0.267978	-5.76453	8.18842e-09	1.59e-07	PIK3R3
7023	90.0374	-1.99871	0.346841	-5.76262	8.2817e-09	1.6e-07	TFAP4
55719	200.841	-1.59852	0.277519	-5.76004	8.40927e-09	1.62e-07	SLF2
4828	418.866	1.07663	0.186998	5.75746	8.53881e-09	1.65e-07	NMB
949	730.838	1.01173	0.175805	5.75482	8.6736e-09	1.67e-07	SCARB1
339318	64.2184	-2.16481	0.376167	-5.75493	8.6678e-09	1.67e-07	ZNF181
1116	396.167	1.2207	0.212152	5.75387	8.72223e-09	1.67e-07	CHI3L1
375	7501.94	0.904782	0.15725	5.7538	8.72589e-09	1.67e-07	ARF1
3429	5917.73	1.20934	0.210175	5.75398	8.71673e-09	1.67e-07	IFI27
81875	230.458	-1.27645	0.221855	-5.75352	8.74049e-09	1.67e-07	ISG20L2
6237	461.494	1.39001	0.241692	5.75116	8.86311e-09	1.69e-07	RRAS
23189	230.929	-1.26602	0.220149	-5.75072	8.88651e-09	1.7e-07	KANK1
57522	298.827	-1.44696	0.251689	-5.749	8.97705e-09	1.71e-07	SRGAP1
6881	1742.85	1.35747	0.236257	5.74575	9.15168e-09	1.74e-07	TAF10
23143	183.667	-1.32751	0.231051	-5.74556	9.16199e-09	1.74e-07	LRCH1
51083	112.262	1.67473	0.291505	5.74512	9.18544e-09	1.75e-07	GAL
8553	237.203	1.34181	0.233666	5.74241	9.33393e-09	1.77e-07	BHLHE40
10038	339.118	-1.17148	0.204006	-5.74236	9.33665e-09	1.77e-07	PARP2
55734	112.553	-1.65165	0.287827	-5.73832	9.56191e-09	1.81e-07	ZFP64
5155	134.608	-1.96652	0.342867	-5.73553	9.7209e-09	1.84e-07	PDGFB
53918	385.874	-1.24881	0.217758	-5.73487	9.75848e-09	1.84e-07	PELO
79902	546.562	-0.95577	0.16669	-5.7338	9.82028e-09	1.85e-07	NUP85
3725	4540.39	0.928289	0.161931	5.73262	9.88911e-09	1.86e-07	JUN
4899	92.3349	-1.62047	0.282682	-5.73249	9.89678e-09	1.86e-07	NRF1
150468	4122.43	-1.1699	0.204108	-5.73177	9.93908e-09	1.87e-07	CKAP2L
100534589	3025.51	1.05591	0.184347	5.72783	1.01723e-08	1.91e-07	HOXA10-HOXA9
4520	200.772	-1.46736	0.256196	-5.7275	1.01921e-08	1.91e-07	MTF1
6883	364.955	-1.08442	0.189352	-5.72702	1.0221e-08	1.91e-07	TAF12
6696	7278.21	0.980659	0.171311	5.72445	1.03771e-08	1.94e-07	SPP1
148268	124.899	-1.38772	0.242535	-5.72173	1.05442e-08	1.97e-07	ZNF570
10199	112.96	-1.71405	0.299608	-5.721	1.05899e-08	1.98e-07	MPHOSPH10
192286	1687.4	1.03684	0.181406	5.71559	1.09322e-08	2.04e-07	HIGD2A
84919	210.188	-1.49614	0.261789	-5.71506	1.09664e-08	2.04e-07	PPP1R15B
60468	114.069	-1.67301	0.292844	-5.71299	1.11007e-08	2.06e-07	BACH2
7045	1191.82	1.3081	0.229106	5.70957	1.13259e-08	2.1e-07	TGFBI
55290	189.006	-1.65472	0.289849	-5.70891	1.13705e-08	2.11e-07	BRF2
26205	117.81	-1.54072	0.269898	-5.70852	1.13965e-08	2.11e-07	GMEB2
285958	245.894	1.27164	0.222975	5.70306	1.17673e-08	2.18e-07	SNHG15
4701	2083.97	0.965547	0.169312	5.70277	1.17877e-08	2.18e-07	NDUFA7
375790	1782.12	0.943061	0.165397	5.70182	1.18537e-08	2.19e-07	AGRN
10204	3192.7	0.939974	0.164977	5.6976	1.21507e-08	2.24e-07	NUTF2
170082	31.0937	-2.72567	0.478459	-5.69677	1.22098e-08	2.25e-07	TCEANC
55702	151.223	-1.53089	0.268753	-5.69628	1.22449e-08	2.25e-07	YJU2
23378	169.185	-1.58042	0.277607	-5.69301	1.24819e-08	2.29e-07	RRP8
56905	87.6251	-2.34947	0.412799	-5.69156	1.25883e-08	2.31e-07	C15orf39
22847	148.585	-1.51507	0.266248	-5.69046	1.26699e-08	2.32e-07	ZNF507
51341	2145.76	-1.20078	0.211039	-5.68985	1.27152e-08	2.33e-07	ZBTB7A
8915	303.068	-1.2946	0.227644	-5.68693	1.29342e-08	2.37e-07	BCL10
23512	2861.99	-0.915436	0.161031	-5.68484	1.30933e-08	2.39e-07	SUZ12
1622	8630.9	0.853809	0.15019	5.68488	1.30908e-08	2.39e-07	DBI
55105	97.692	-1.64915	0.290149	-5.68381	1.31728e-08	2.4e-07	GPATCH2
3675	3878.7	1.19171	0.209752	5.6815	1.33521e-08	2.43e-07	ITGA3
80007	56.6761	-2.04781	0.360577	-5.67926	1.35279e-08	2.46e-07	C10orf88
26024	192.427	-1.58065	0.278513	-5.6753	1.38445e-08	2.51e-07	PTCD1
100526740	192.427	-1.58065	0.278513	-5.6753	1.38445e-08	2.51e-07	ATP5MF-PTCD1
57555	405.685	1.10928	0.195505	5.67395	1.39541e-08	2.53e-07	NLGN2
55520	62.3282	-1.98196	0.349333	-5.67357	1.39849e-08	2.53e-07	ELAC1
4040	485.879	-1.25858	0.222008	-5.66909	1.43555e-08	2.59e-07	LRP6
57035	612.917	1.0475	0.184821	5.66764	1.44777e-08	2.61e-07	RSRP1
7156	392.111	-1.22192	0.215691	-5.66515	1.46898e-08	2.65e-07	TOP3A
6648	1804.88	0.991831	0.175088	5.66477	1.47219e-08	2.65e-07	SOD2
9683	82.1293	-1.73991	0.307235	-5.66312	1.48645e-08	2.67e-07	N4BP1
9551	5638.58	1.00749	0.17804	5.6588	1.52439e-08	2.74e-07	ATP5MF
26224	229.488	-1.30056	0.229989	-5.65486	1.55972e-08	2.8e-07	FBXL3
85865	166.147	-1.53167	0.270963	-5.65269	1.57954e-08	2.83e-07	GTPBP10
139324	73.079	-1.70056	0.300866	-5.65221	1.58397e-08	2.83e-07	HDX
79833	123.915	-1.78162	0.315211	-5.65216	1.58447e-08	2.83e-07	GEMIN6
27292	202.123	-1.17797	0.208492	-5.64998	1.60466e-08	2.87e-07	DIMT1
121536	244.711	-1.19033	0.210779	-5.64726	1.63022e-08	2.91e-07	AEBP2
23302	961.622	-1.03807	0.18386	-5.64596	1.64265e-08	2.93e-07	WSCD1
5994	56.2138	-2.06565	0.366074	-5.64272	1.67386e-08	2.98e-07	RFXAP
440519	108.145	-1.51712	0.268903	-5.64189	1.68198e-08	2.99e-07	ZNF724
2987	1377.79	1.08373	0.192137	5.64043	1.69623e-08	3.01e-07	GUK1
55845	2546.52	1.00166	0.177601	5.63996	1.70088e-08	3.02e-07	BRK1
26002	500.13	1.12096	0.198815	5.6382	1.71833e-08	3.04e-07	MOXD1
23527	606.003	-1.1181	0.198444	-5.63432	1.75748e-08	3.11e-07	ACAP2
1032	531.317	1.1346	0.201472	5.63154	1.7861e-08	3.15e-07	CDKN2D
441425	50.7587	2.0373	0.361758	5.63166	1.78488e-08	3.15e-07	ANKRD20A3
26575	195.294	-1.32051	0.234525	-5.63058	1.79602e-08	3.17e-07	RGS17
285268	325.319	-1.02877	0.182812	-5.62747	1.82876e-08	3.22e-07	ZNF621
55128	100.837	-1.60491	0.285574	-5.61995	1.91009e-08	3.36e-07	TRIM68
84890	481.946	-1.16382	0.207107	-5.61945	1.9157e-08	3.37e-07	ADO
2537	34113.2	1.207	0.214815	5.61879	1.92303e-08	3.38e-07	IFI6
1376	335.622	-1.03711	0.184584	-5.61864	1.9247e-08	3.38e-07	CPT2
22845	240.955	-1.3007	0.231516	-5.61817	1.9299e-08	3.38e-07	DOLK
84081	176.658	-1.41741	0.252371	-5.61637	1.95007e-08	3.41e-07	NSRP1
7771	29.5079	-2.97598	0.53029	-5.61198	2.00027e-08	3.5e-07	ZNF112
5782	807.686	-1.11741	0.199144	-5.61109	2.01058e-08	3.51e-07	PTPN12
54471	847.886	-1.00898	0.179828	-5.61081	2.01386e-08	3.51e-07	MIEF1
10313	3117.3	1.15224	0.20538	5.61026	2.02024e-08	3.52e-07	RTN3
90580	236.75	-1.27395	0.227072	-5.61034	2.01932e-08	3.52e-07	TIMM29
60313	451.916	-1.13187	0.20184	-5.60774	2.04989e-08	3.56e-07	GPBP1L1
221786	65.7762	-1.80756	0.322542	-5.60412	2.09319e-08	3.63e-07	FAM200A
6667	374.027	-1.21346	0.216568	-5.60317	2.10471e-08	3.65e-07	SP1
5877	210.812	-1.17427	0.20961	-5.60215	2.11711e-08	3.67e-07	RABIF
83480	234.701	-1.14662	0.204703	-5.60137	2.12664e-08	3.68e-07	PUS3
463	796.46	-0.940469	0.167901	-5.60132	2.1272e-08	3.68e-07	ZFHX3
9541	177.025	-1.22788	0.219258	-5.60015	2.14169e-08	3.7e-07	CIR1
6872	233.635	-1.45083	0.259248	-5.5963	2.18977e-08	3.78e-07	TAF1
162972	81.1842	-1.93037	0.34509	-5.5938	2.22148e-08	3.83e-07	ZNF550
11178	203.556	-1.29872	0.232237	-5.59222	2.24185e-08	3.86e-07	LZTS1
79670	65.1138	-1.77636	0.317708	-5.59118	2.25536e-08	3.88e-07	TUT7
64324	128.417	-1.48386	0.265445	-5.5901	2.26942e-08	3.9e-07	NSD1
390927	135.058	-1.4223	0.254633	-5.58568	2.32782e-08	3.99e-07	ZNF793
10625	489.61	-0.974695	0.174504	-5.58551	2.33019e-08	3.99e-07	IVNS1ABP
808	6139.59	0.840316	0.150536	5.58216	2.3755e-08	4.06e-07	CALM3
6500	5142.29	0.925222	0.165779	5.58106	2.39059e-08	4.09e-07	SKP1
54492	368.913	-1.04783	0.187778	-5.58017	2.4029e-08	4.1e-07	NEURL1B
3113	1752.92	1.09791	0.196853	5.57731	2.4426e-08	4.17e-07	HLA-DPA1
975	4419.61	1.1254	0.201909	5.57379	2.49254e-08	4.25e-07	CD81
51588	292.078	-1.0917	0.195982	-5.5704	2.54157e-08	4.33e-07	PIAS4
9212	587.487	-1.47679	0.265186	-5.5689	2.56357e-08	4.36e-07	AURKB
5654	1908.75	1.04149	0.187058	5.56775	2.58055e-08	4.38e-07	HTRA1
4502	41626.1	1.16334	0.20895	5.56755	2.58341e-08	4.38e-07	MT2A
26057	360.301	-1.35703	0.243772	-5.56681	2.59443e-08	4.4e-07	ANKRD17
90324	190.35	-1.45836	0.262008	-5.56608	2.60538e-08	4.41e-07	CCDC97
51182	167.814	-1.26912	0.228027	-5.56564	2.61187e-08	4.42e-07	HSPA14
284613	112.467	-1.70033	0.305575	-5.56437	2.63104e-08	4.44e-07	CYB561D1
83463	131.836	-1.36537	0.245551	-5.56042	2.69127e-08	4.54e-07	MXD3
6051	622.196	0.95618	0.171984	5.5597	2.70239e-08	4.55e-07	RNPEP
55216	138.396	-1.50415	0.270592	-5.55874	2.71735e-08	4.57e-07	NKAPD1
8609	343.893	-1.24221	0.223473	-5.55868	2.7183e-08	4.57e-07	KLF7
3196	50.4572	-1.93612	0.348404	-5.55709	2.74302e-08	4.61e-07	TLX2
23483	84.2254	-1.57682	0.283961	-5.55294	2.80899e-08	4.71e-07	TGDS
127544	133.96	-1.39748	0.251777	-5.55046	2.84926e-08	4.78e-07	RNF19B
4783	89.3012	1.51913	0.27375	5.54934	2.86742e-08	4.8e-07	NFIL3
157753	41.9047	2.7755	0.500359	5.54702	2.9058e-08	4.86e-07	TMEM74
10926	180.757	-1.47028	0.265075	-5.54665	2.91198e-08	4.86e-07	DBF4
64410	75.679	-1.72938	0.3119	-5.54467	2.94516e-08	4.91e-07	KLHL25
9886	112.169	-1.38048	0.248989	-5.54434	2.95057e-08	4.92e-07	RHOBTB1
230	204.449	1.29526	0.233689	5.54267	2.97889e-08	4.96e-07	ALDOC
23283	138.301	-1.72124	0.310588	-5.54187	2.99256e-08	4.98e-07	CSTF2T
6474	512.661	-0.939369	0.169544	-5.54058	3.01475e-08	5.01e-07	SHOX2
9704	97.1508	-1.58688	0.286508	-5.5387	3.04729e-08	5.06e-07	DHX34
30849	134.754	-1.61989	0.292608	-5.53603	3.09409e-08	5.13e-07	PIK3R4
6218	15904.2	1.03584	0.18714	5.53508	3.11094e-08	5.15e-07	RPS17
29899	417.176	-1.20023	0.21688	-5.53406	3.12906e-08	5.17e-07	GPSM2
7105	593.669	0.929115	0.167887	5.53418	3.12691e-08	5.17e-07	TSPAN6
5754	490.386	0.986081	0.178246	5.53214	3.16341e-08	5.22e-07	PTK7
22850	198.283	-1.26056	0.227882	-5.53165	3.1724e-08	5.23e-07	ADNP2
81559	188.393	-1.48997	0.269389	-5.5309	3.18586e-08	5.25e-07	TRIM11
168451	472.974	-1.25301	0.226633	-5.5288	3.22435e-08	5.31e-07	THAP5
26097	1021.93	-0.897999	0.162451	-5.5278	3.24262e-08	5.33e-07	CHTOP
226	12812.7	1.12269	0.20318	5.52558	3.28402e-08	5.39e-07	ALDOA
899	217.08	-2.04841	0.370918	-5.52254	3.34136e-08	5.48e-07	CCNF
7559	541.111	-1.18989	0.215555	-5.52009	3.38818e-08	5.55e-07	ZNF12
168374	141.315	-1.82463	0.330726	-5.51704	3.44758e-08	5.64e-07	ZNF92
6612	4575.76	0.894413	0.162159	5.51566	3.4748e-08	5.68e-07	SUMO3
442454	477.209	1.07036	0.194135	5.5135	3.51768e-08	5.75e-07	UQCRBP1
26052	164.306	-1.31802	0.239254	-5.50887	3.61138e-08	5.89e-07	DNM3
23089	6699.31	1.0464	0.190051	5.50589	3.67301e-08	5.99e-07	PEG10
94039	136.103	-1.33122	0.241821	-5.50499	3.69192e-08	6.01e-07	ZNF101
10477	4067.54	0.833894	0.151535	5.50297	3.73453e-08	6.07e-07	UBE2E3
8427	147.853	-1.54276	0.280353	-5.50292	3.73542e-08	6.07e-07	ZNF282
285382	127.057	-1.41087	0.256525	-5.49992	3.79965e-08	6.17e-07	C3orf70
7763	1691.73	-0.90024	0.163733	-5.49821	3.8367e-08	6.22e-07	ZFAND5
6281	16303.9	0.909447	0.165452	5.49674	3.86887e-08	6.27e-07	S100A10
90874	115.426	-1.46411	0.266445	-5.49499	3.90739e-08	6.32e-07	ZNF697
121512	42.194	-2.28773	0.41633	-5.49498	3.90757e-08	6.32e-07	FGD4
55344	204.97	-1.39916	0.254649	-5.49447	3.91886e-08	6.33e-07	PLCXD1
54813	118.695	-1.40304	0.255449	-5.49246	3.9638e-08	6.39e-07	KLHL28
81930	100.306	-1.98957	0.362424	-5.48963	4.02787e-08	6.49e-07	KIF18A
10113	501.396	-1.1153	0.203186	-5.48905	4.04094e-08	6.5e-07	PREB
55164	191.742	-1.23041	0.224172	-5.4887	4.04908e-08	6.51e-07	SHQ1
79692	121.783	-1.63616	0.298151	-5.4877	4.07209e-08	6.54e-07	ZNF322
54801	750.044	-1.02189	0.186257	-5.48646	4.10059e-08	6.58e-07	HAUS6
23567	181.781	-1.57095	0.286497	-5.48332	4.17408e-08	6.68e-07	ZNF346
10525	2421.64	0.885452	0.161478	5.48343	4.17155e-08	6.68e-07	HYOU1
171017	230.334	-1.13347	0.20675	-5.48233	4.19772e-08	6.71e-07	ZNF384
90639	501.579	-0.939169	0.171324	-5.48183	4.20938e-08	6.73e-07	COX19
284309	162.866	-1.21503	0.221684	-5.48089	4.23191e-08	6.76e-07	ZNF776
10544	148.092	1.54547	0.282073	5.47897	4.27798e-08	6.82e-07	PROCR
80119	146.373	-1.30488	0.238163	-5.47895	4.2785e-08	6.82e-07	PIF1
1002	1044.07	0.885215	0.161588	5.47824	4.29588e-08	6.84e-07	CDH4
283219	40.9207	-2.18207	0.398402	-5.47704	4.32494e-08	6.88e-07	KCTD21
2799	1711.56	0.843351	0.154084	5.47333	4.41658e-08	7.01e-07	GNS
7750	158.984	-1.30403	0.238266	-5.47299	4.42494e-08	7.02e-07	ZMYM2
80271	64.4622	-1.86684	0.341243	-5.47069	4.48287e-08	7.1e-07	ITPKC
1746	31.3156	2.58029	0.471705	5.47014	4.49674e-08	7.12e-07	DLX2
6234	14906.1	1.07246	0.196088	5.46929	4.51844e-08	7.15e-07	RPS28
3094	12820.9	0.811893	0.148456	5.46892	4.52799e-08	7.15e-07	HINT1
55188	116.442	-1.42348	0.260368	-5.46719	4.57237e-08	7.22e-07	RIC8B
7551	426.136	-1.16082	0.212473	-5.46336	4.67213e-08	7.37e-07	ZNF3
9266	647.416	-0.975566	0.17861	-5.462	4.7081e-08	7.41e-07	CYTH2
3065	1482.51	0.914	0.167339	5.46198	4.70841e-08	7.41e-07	HDAC1
339500	181.248	-1.22616	0.224512	-5.46144	4.72283e-08	7.42e-07	ZNF678
123	204.726	1.24423	0.22806	5.45573	4.87708e-08	7.65e-07	PLIN2
163033	172.437	-1.66481	0.305143	-5.45583	4.87446e-08	7.65e-07	ZNF579
220134	414.247	-1.33885	0.245496	-5.45365	4.93455e-08	7.73e-07	SKA1
9972	271.093	-1.79546	0.329214	-5.45379	4.93061e-08	7.73e-07	NUP153
5992	69.2725	-1.96959	0.361181	-5.45317	4.94787e-08	7.74e-07	RFX4
533	2081.87	1.43118	0.262469	5.45276	4.95951e-08	7.75e-07	ATP6V0B
100289341	87.2545	1.78264	0.327021	5.45115	5.00457e-08	7.81e-07	MAN1B1-DT
8315	305.26	-1.11904	0.205311	-5.45043	5.0247e-08	7.83e-07	BRAP
10626	340.955	-1.08666	0.19942	-5.44909	5.0629e-08	7.89e-07	TRIM16
3309	16086.4	0.921579	0.16914	5.44862	5.07635e-08	7.9e-07	HSPA5
3205	2684.32	1.05114	0.192928	5.44833	5.08458e-08	7.9e-07	HOXA9
80196	292.147	-1.4103	0.258936	-5.4465	5.1372e-08	7.98e-07	RNF34
10762	1439.91	-0.916999	0.168376	-5.44612	5.14793e-08	7.99e-07	NUP50
9191	236.173	-1.23036	0.226082	-5.44208	5.26633e-08	8.16e-07	DEDD
26524	321.248	-1.09716	0.201637	-5.44128	5.28994e-08	8.19e-07	LATS2
83605	559.72	-0.932706	0.171442	-5.44037	5.31706e-08	8.22e-07	CCM2
79003	220.702	-1.49474	0.274944	-5.4365	5.43372e-08	8.38e-07	MIS12
55028	134.029	-1.44105	0.26507	-5.43647	5.43473e-08	8.38e-07	C17orf80
8195	333.478	-1.03532	0.190432	-5.43667	5.42865e-08	8.38e-07	MKKS
10664	689.387	-0.97467	0.179326	-5.43519	5.47371e-08	8.43e-07	CTCF
5089	239.604	-1.33625	0.245903	-5.43403	5.50942e-08	8.48e-07	PBX2
23029	788.232	-0.987152	0.181664	-5.43394	5.51233e-08	8.48e-07	RBM34
5355	2747.13	0.997985	0.183675	5.43343	5.52796e-08	8.49e-07	PLP2
1831	259.89	1.31475	0.241979	5.43335	5.5306e-08	8.49e-07	TSC22D3
149420	51.2787	-2.28677	0.420907	-5.43296	5.54274e-08	8.5e-07	PDIK1L
972	2238.43	1.11313	0.204902	5.43247	5.5578e-08	8.51e-07	CD74
55647	49.2406	-1.95716	0.360335	-5.4315	5.58824e-08	8.55e-07	RAB20
3269	521.505	-0.987162	0.181773	-5.43073	5.61243e-08	8.58e-07	HRH1
51150	1744.41	0.959005	0.176596	5.43051	5.61947e-08	8.58e-07	SDF4
861	237.423	-1.71092	0.315095	-5.42984	5.64034e-08	8.6e-07	RUNX1
55721	30.782	-2.70873	0.499176	-5.4264	5.75021e-08	8.76e-07	IQCC
79685	638.428	-0.907223	0.167208	-5.42573	5.77184e-08	8.79e-07	SAP30L
5411	584.464	-1.06165	0.195686	-5.42527	5.78664e-08	8.8e-07	PNN
3315	5524.98	1.26494	0.233189	5.42453	5.81063e-08	8.83e-07	HSPB1
79364	217.72	-1.16549	0.214977	-5.42146	5.91148e-08	8.97e-07	ZXDC
24149	158.006	-1.50567	0.27783	-5.4194	5.98007e-08	9.07e-07	ZNF318
3437	392.823	-1.03482	0.191052	-5.41645	6.07952e-08	9.21e-07	IFIT3
6307	4006.23	0.961964	0.177736	5.41233	6.22083e-08	9.41e-07	MSMO1
6239	66.3437	-1.85403	0.342691	-5.41023	6.29445e-08	9.52e-07	RREB1
10491	1727.67	0.859903	0.158962	5.40949	6.32059e-08	9.55e-07	CRTAP
148479	197.607	-1.20936	0.223631	-5.40784	6.37903e-08	9.63e-07	PHF13
1727	2810.73	0.979482	0.181245	5.40418	6.51043e-08	9.81e-07	CYB5R3
9179	202.779	-1.26132	0.233412	-5.40386	6.52202e-08	9.82e-07	AP4M1
537	1574.5	1.08045	0.19998	5.40281	6.56052e-08	9.87e-07	ATP6AP1
55031	715.417	-1.01561	0.187994	-5.40235	6.57718e-08	9.89e-07	USP47
51000	224.142	-1.31547	0.243777	-5.39619	6.80718e-08	1.02e-06	SLC35B3
2014	951.656	1.32788	0.246078	5.39616	6.80806e-08	1.02e-06	EMP3
81627	145.168	-1.43169	0.26543	-5.39387	6.89554e-08	1.03e-06	TRMT1L
79616	99.085	-1.91382	0.354985	-5.39129	6.9954e-08	1.05e-06	CCNJL
26750	150.652	-1.38334	0.256611	-5.39082	7.01352e-08	1.05e-06	RPS6KC1
7280	9636.12	1.17248	0.21754	5.38971	7.05729e-08	1.05e-06	TUBB2A
51010	215.298	-1.60743	0.298315	-5.38837	7.1098e-08	1.06e-06	EXOSC3
253461	473.516	-1.34872	0.250348	-5.38739	7.14885e-08	1.07e-06	ZBTB38
23404	421.114	-1.03656	0.192476	-5.3854	7.22818e-08	1.07e-06	EXOSC2
440138	724.559	-0.984038	0.182721	-5.38546	7.226e-08	1.07e-06	ALG11
9857	257.435	-1.59573	0.296298	-5.38555	7.22236e-08	1.07e-06	CEP350
54884	712.075	0.946149	0.175745	5.38364	7.29936e-08	1.08e-06	RETSAT
1351	4833.65	1.35351	0.251448	5.38289	7.32993e-08	1.09e-06	COX8A
5518	1181.61	1.23449	0.229534	5.37822	7.52249e-08	1.12e-06	PPP2R1A
9124	198.695	1.232	0.229319	5.37242	7.76885e-08	1.15e-06	PDLIM1
22944	204.188	-1.15326	0.214669	-5.37224	7.7764e-08	1.15e-06	KIN
51477	395.605	1.45374	0.270655	5.37119	7.82174e-08	1.16e-06	ISYNA1
116115	35.0551	-2.44874	0.456126	-5.36855	7.93707e-08	1.17e-06	ZNF526
22992	487.994	-1.40946	0.2626	-5.36732	7.99171e-08	1.18e-06	KDM2A
81567	923.499	1.43324	0.2671	5.36594	8.05294e-08	1.19e-06	TXNDC5
9841	80.6127	-1.81948	0.339251	-5.36323	8.17459e-08	1.2e-06	ZBTB24
55156	1362.02	-0.890159	0.166051	-5.36074	8.28801e-08	1.22e-06	ARMC1
101929059	67.1627	-1.72107	0.321446	-5.35416	8.5957e-08	1.26e-06	ZIM2-AS1
22866	105.558	-1.65525	0.309178	-5.35373	8.61594e-08	1.27e-06	CNKSR2
90417	270.767	-1.37204	0.256381	-5.35157	8.71947e-08	1.28e-06	KNSTRN
55703	117.06	-1.35529	0.253385	-5.34875	8.85637e-08	1.3e-06	POLR3B
8536	257.801	1.16268	0.217433	5.34731	8.92691e-08	1.31e-06	CAMK1
56946	120.919	-1.68047	0.314358	-5.34573	9.00514e-08	1.32e-06	EMSY
7581	179.93	-1.24625	0.233225	-5.34354	9.11484e-08	1.33e-06	ZNF33A
10009	451.208	-0.995309	0.186287	-5.34288	9.14796e-08	1.33e-06	ZBTB33
162	1233.72	0.947334	0.177308	5.34288	9.14812e-08	1.33e-06	AP1B1
678	1204.41	1.02096	0.191082	5.34304	9.13995e-08	1.33e-06	ZFP36L2
8775	1594.3	0.899742	0.168442	5.34155	9.21561e-08	1.34e-06	NAPA
100534599	185.548	-1.28306	0.240292	-5.33959	9.3157e-08	1.35e-06	ISY1-RAB43
339122	185.548	-1.28306	0.240292	-5.33959	9.3157e-08	1.35e-06	RAB43
4478	5334.53	0.800837	0.150006	5.33871	9.3612e-08	1.36e-06	MSN
1028	218.938	1.18723	0.222422	5.33772	9.41252e-08	1.37e-06	CDKN1C
360023	272.684	-1.09628	0.205415	-5.33691	9.4546e-08	1.37e-06	ZBTB41
2354	23.5631	2.88419	0.540492	5.33623	9.48992e-08	1.37e-06	FOSB
101928079	37.0297	2.50851	0.470152	5.33554	9.52615e-08	1.38e-06	SLC44A3-AS1
3123	821.281	1.35278	0.253669	5.33284	9.66865e-08	1.4e-06	HLA-DRB1
51647	1213.55	0.836344	0.156873	5.33135	9.74829e-08	1.41e-06	CIAO2B
344887	49.4904	-1.95818	0.367367	-5.33031	9.80453e-08	1.41e-06	NMRAL2P
10519	869.183	1.11567	0.209365	5.32884	9.88412e-08	1.42e-06	CIB1
219402	150.682	-1.29659	0.243444	-5.326	1.00398e-07	1.45e-06	MTIF3
3006	498.488	1.22362	0.229782	5.32511	1.00891e-07	1.45e-06	H1-2
64425	586.543	-1.25953	0.23661	-5.32324	1.01937e-07	1.47e-06	POLR1E
1958	4430.79	1.04566	0.196511	5.32113	1.03127e-07	1.48e-06	EGR1
83548	43.4504	-2.3757	0.446774	-5.31747	1.05222e-07	1.51e-06	COG3
23144	46.5127	-1.96239	0.369339	-5.31324	1.07691e-07	1.54e-06	ZC3H3
1874	324.778	-1.41488	0.266486	-5.30939	1.09991e-07	1.58e-06	E2F4
7343	738.931	-1.08653	0.204704	-5.30781	1.10951e-07	1.59e-06	UBTF
23558	1374.17	0.817553	0.154099	5.30539	1.12434e-07	1.61e-06	WBP2
79699	699.192	-0.913803	0.172252	-5.30502	1.12659e-07	1.61e-06	ZYG11B
7570	438.086	-0.919379	0.173342	-5.30386	1.13381e-07	1.62e-06	ZNF22
3183	5568.96	0.794648	0.149898	5.30127	1.14999e-07	1.64e-06	HNRNPC
27342	264.111	-1.0145	0.191366	-5.30133	1.1496e-07	1.64e-06	RABGEF1
57336	46.0035	-1.90169	0.358834	-5.29964	1.16029e-07	1.65e-06	ZNF287
3162	234.689	-1.24872	0.235619	-5.29975	1.15959e-07	1.65e-06	HMOX1
27020	1964.16	0.977331	0.184436	5.29901	1.1643e-07	1.65e-06	NPTN
1982	12787.4	0.820362	0.154843	5.29802	1.17066e-07	1.66e-06	EIF4G2
55069	1555.16	0.820878	0.155019	5.29532	1.18807e-07	1.68e-06	TMEM248
7693	284.275	-1.23747	0.233843	-5.29189	1.21058e-07	1.71e-06	ZNF134
107397392	65.7096	1.99758	0.377768	5.28784	1.23766e-07	1.75e-06	SCARNA18B
7699	57.804	-2.17211	0.410997	-5.28498	1.25719e-07	1.78e-06	ZNF140
9527	771.912	-1.0194	0.192952	-5.2832	1.26944e-07	1.79e-06	GOSR1
5277	64.1399	-1.86385	0.352848	-5.28229	1.27578e-07	1.8e-06	PIGA
64225	276.147	-1.37398	0.26019	-5.2807	1.28691e-07	1.81e-06	ATL2
90317	79.7633	-1.48397	0.281094	-5.27925	1.29717e-07	1.82e-06	ZNF616
6944	1198.28	0.88449	0.167541	5.27924	1.29719e-07	1.82e-06	VPS72
51310	287.042	1.11656	0.211504	5.27915	1.29781e-07	1.82e-06	SLC22A17
3897	762.007	1.15097	0.218066	5.27809	1.30538e-07	1.83e-06	L1CAM
1287	109.116	1.4943	0.283233	5.27588	1.32123e-07	1.85e-06	COL4A5
6364	24.979	3.23657	0.613593	5.27478	1.32914e-07	1.86e-06	CCL20
6319	9377.34	0.867808	0.164529	5.2745	1.33118e-07	1.86e-06	SCD
3304	1986.1	1.6926	0.320905	5.27447	1.3314e-07	1.86e-06	HSPA1B
51514	956.409	-0.95094	0.180341	-5.273	1.3421e-07	1.88e-06	DTL
3110	38.4373	2.40687	0.456505	5.27237	1.34672e-07	1.88e-06	MNX1
5126	657.967	1.10786	0.210132	5.27218	1.3481e-07	1.88e-06	PCSK2
154810	810.404	-0.862382	0.163758	-5.2662	1.39273e-07	1.94e-06	AMOTL1
51559	465.531	0.974691	0.185159	5.26408	1.40897e-07	1.96e-06	NT5DC3
1739	1454.72	-1.04016	0.197597	-5.26406	1.40912e-07	1.96e-06	DLG1
727676	40.5931	2.21695	0.421338	5.2617	1.42728e-07	1.99e-06	SNORD118
4061	744.073	1.31661	0.250279	5.26056	1.43615e-07	2e-06	LY6E
5917	397.908	-1.06894	0.203245	-5.25939	1.44532e-07	2e-06	RARS1
55729	475.522	-1.10749	0.210566	-5.25957	1.44396e-07	2e-06	ATF7IP
132001	174.296	-1.15717	0.220023	-5.25933	1.44585e-07	2e-06	TAMM41
10691	85.6063	-1.44953	0.275679	-5.25803	1.45606e-07	2.02e-06	GMEB1
55636	167.292	-1.55038	0.29496	-5.25624	1.47032e-07	2.03e-06	CHD7
79894	151.062	-1.50012	0.28543	-5.25564	1.47511e-07	2.04e-06	ZNF672
2120	260.244	-1.22816	0.23384	-5.25216	1.50323e-07	2.08e-06	ETV6
4800	264.265	1.50026	0.285882	5.24785	1.53882e-07	2.12e-06	NFYA
144983	57.5764	-1.71412	0.326715	-5.24653	1.54987e-07	2.14e-06	HNRNPA1L2
387104	560.434	-0.920575	0.175507	-5.24525	1.56074e-07	2.15e-06	SOGA3
100526794	375.295	-1.43954	0.27463	-5.24173	1.5908e-07	2.19e-06	NT5C1B-RDH14
79144	5285.88	1.23222	0.235238	5.23819	1.62158e-07	2.23e-06	PPDPF
51614	1551.92	1.13157	0.216079	5.23683	1.63359e-07	2.24e-06	ERGIC3
163049	104.883	-1.94158	0.370797	-5.23624	1.63878e-07	2.25e-06	ZNF791
84133	169.859	-1.44629	0.276274	-5.23499	1.64993e-07	2.26e-06	ZNRF3
7919	1544.33	0.984404	0.188133	5.23248	1.67247e-07	2.29e-06	DDX39B
80124	110.732	-1.51925	0.290355	-5.23238	1.67343e-07	2.29e-06	VCPIP1
55859	458.404	1.14047	0.217962	5.23243	1.67295e-07	2.29e-06	BEX1
115353	291.956	-1.27702	0.24412	-5.23113	1.68479e-07	2.3e-06	LRRC42
151648	167.768	-1.2085	0.231041	-5.2307	1.68869e-07	2.31e-06	SGO1
4052	421.475	1.16061	0.221976	5.22855	1.70844e-07	2.33e-06	LTBP1
55039	128.374	-1.81987	0.348193	-5.22662	1.72637e-07	2.35e-06	TRMT12
23269	53.9995	-1.82146	0.348546	-5.22588	1.73333e-07	2.36e-06	MGA
25804	2083.19	1.21468	0.232531	5.22371	1.75372e-07	2.39e-06	LSM4
2138	18.3174	-4.15408	0.79553	-5.22177	1.77217e-07	2.41e-06	EYA1
1647	7921.66	0.909349	0.17415	5.22164	1.7735e-07	2.41e-06	GADD45A
51651	313.745	-1.08728	0.208315	-5.21941	1.79498e-07	2.44e-06	PTRH2
157567	93.215	-1.45616	0.279123	-5.2169	1.81943e-07	2.47e-06	ANKRD46
27301	155.259	-1.49111	0.285887	-5.21573	1.83094e-07	2.48e-06	APEX2
100532737	1545.95	0.981445	0.188253	5.21344	1.85371e-07	2.51e-06	ATP6V1G2-DDX39B
6658	493.417	1.55848	0.298945	5.21327	1.85543e-07	2.51e-06	SOX3
22853	72.0437	1.68803	0.323832	5.21267	1.86143e-07	2.51e-06	LMTK2
8930	239.373	-1.4119	0.270869	-5.21249	1.86318e-07	2.51e-06	MBD4
651746	144.549	-1.19591	0.229458	-5.2119	1.8692e-07	2.52e-06	ANKRD33B
10743	315.37	-1.63362	0.313451	-5.21171	1.87111e-07	2.52e-06	RAI1
51373	446.358	-0.994947	0.190938	-5.21085	1.87978e-07	2.53e-06	MRPS17
11328	761.353	0.853735	0.163834	5.21097	1.87855e-07	2.53e-06	FKBP9
3985	140.114	-1.3207	0.253482	-5.21024	1.88594e-07	2.53e-06	LIMK2
873	1293.33	-0.92255	0.177108	-5.20896	1.89899e-07	2.55e-06	CBR1
83604	94.5496	1.80085	0.34577	5.20824	1.90638e-07	2.56e-06	TMEM47
7775	58.4708	-1.85859	0.356904	-5.20754	1.91357e-07	2.56e-06	ZNF232
4150	1397.25	1.24414	0.238969	5.20629	1.92658e-07	2.58e-06	MAZ
6236	255.84	1.76224	0.338504	5.20597	1.9299e-07	2.58e-06	RRAD
57665	360.991	-1.46442	0.281332	-5.20531	1.93678e-07	2.59e-06	RDH14
54881	147.419	-1.21521	0.233454	-5.20534	1.93642e-07	2.59e-06	TEX10
149076	193.717	-1.26259	0.242637	-5.2036	1.95463e-07	2.61e-06	ZNF362
6844	720.948	1.04662	0.20116	5.2029	1.96197e-07	2.62e-06	VAMP2
2921	17.9909	3.29764	0.633969	5.20158	1.97604e-07	2.63e-06	CXCL3
9819	807.604	-0.938522	0.180507	-5.19937	1.99962e-07	2.66e-06	TSC22D2
7879	3011.45	0.788679	0.15175	5.19722	2.02289e-07	2.69e-06	RAB7A
284273	248.439	-1.23871	0.238388	-5.19621	2.03393e-07	2.7e-06	ZADH2
146434	28.8524	-2.53199	0.487329	-5.19565	2.04001e-07	2.71e-06	ZNF597
727896	587.381	-0.956703	0.184214	-5.19345	2.06438e-07	2.74e-06	LOC727896
84307	116.002	-1.69285	0.326035	-5.19224	2.07783e-07	2.75e-06	ZNF397
84293	510.515	0.916702	0.176576	5.19153	2.08576e-07	2.76e-06	PRXL2A
1397	696.291	1.16527	0.224478	5.19103	2.09129e-07	2.76e-06	CRIP2
5365	142.844	1.21813	0.234655	5.19114	2.09008e-07	2.76e-06	PLXNB3
90407	617.208	-1.18416	0.228233	-5.18836	2.12149e-07	2.8e-06	TMEM41A
2597	53668.3	1.16541	0.224693	5.1867	2.14049e-07	2.82e-06	GAPDH
148423	485.667	-0.938594	0.180971	-5.18643	2.14368e-07	2.83e-06	C1orf52
57396	68.4678	-1.75435	0.338281	-5.18606	2.14793e-07	2.83e-06	CLK4
25907	7350.71	0.871693	0.168083	5.1861	2.14745e-07	2.83e-06	TMEM158
7733	115.467	-1.33162	0.256784	-5.18574	2.15153e-07	2.83e-06	ZNF180
65094	96.3682	-1.869	0.360529	-5.18403	2.1714e-07	2.85e-06	JMJD4
220382	57.168	-1.83541	0.354088	-5.18349	2.17772e-07	2.86e-06	FAM181B
3107	8609.06	0.820493	0.158324	5.18238	2.1907e-07	2.87e-06	HLA-C
91574	107.649	-1.70567	0.329146	-5.18211	2.19393e-07	2.88e-06	C12orf65
339804	114.015	-1.42809	0.275681	-5.18022	2.21619e-07	2.9e-06	C2orf74
890	1188.3	-1.11399	0.215096	-5.17902	2.23055e-07	2.92e-06	CCNA2
3660	117.115	-1.93227	0.373217	-5.17734	2.25071e-07	2.94e-06	IRF2
29966	363.077	-0.963985	0.186221	-5.17657	2.26004e-07	2.95e-06	STRN3
54880	153.317	-1.48612	0.28732	-5.17236	2.31159e-07	3.01e-06	BCOR
53354	32.5786	-2.27224	0.439309	-5.17231	2.31216e-07	3.01e-06	PANK1
6908	77.9027	-1.58119	0.305693	-5.17249	2.30991e-07	3.01e-06	TBP
147040	150.575	-1.25293	0.242278	-5.17148	2.32241e-07	3.02e-06	KCTD11
55852	938.307	-0.88811	0.171954	-5.16481	2.40689e-07	3.13e-06	TEX2
132299	1889.09	0.977619	0.189301	5.16436	2.41263e-07	3.14e-06	OCIAD2
171392	28.6945	-2.82518	0.5472	-5.16297	2.43059e-07	3.16e-06	ZNF675
55163	592.611	1.05183	0.203733	5.16278	2.43303e-07	3.16e-06	PNPO
148304	66.3772	-1.72749	0.334629	-5.1624	2.43809e-07	3.16e-06	C1orf74
51050	76.0877	-1.53258	0.297197	-5.15678	2.51229e-07	3.25e-06	PI15
652276	219.352	-1.21189	0.235009	-5.15679	2.5122e-07	3.25e-06	LOC652276
353	909.673	0.965966	0.187337	5.1563	2.51872e-07	3.26e-06	APRT
79598	274.528	-1.22898	0.238457	-5.1539	2.55123e-07	3.3e-06	CEP97
23677	964.602	-1.14856	0.22288	-5.15326	2.55994e-07	3.3e-06	SH3BP4
199704	292.435	-1.09718	0.213065	-5.14952	2.61148e-07	3.37e-06	ZNF585A
441951	2447.77	0.922611	0.179182	5.14901	2.6186e-07	3.37e-06	ZFAS1
5018	649.479	-0.922951	0.179302	-5.14747	2.64018e-07	3.4e-06	OXA1L
7584	57.0693	-1.89996	0.36926	-5.14533	2.67052e-07	3.44e-06	ZNF35
7637	175.487	-1.13136	0.219958	-5.14352	2.69637e-07	3.47e-06	ZNF84
64779	67.3518	-1.58571	0.308313	-5.14318	2.70124e-07	3.47e-06	MTHFSD
80071	47.5061	-1.84749	0.359289	-5.14208	2.71719e-07	3.49e-06	CCDC15
64283	32.0649	-2.28296	0.444124	-5.14037	2.74191e-07	3.52e-06	ARHGEF28
79736	56.1966	-1.86286	0.36249	-5.13907	2.76095e-07	3.54e-06	TEFM
201292	156.676	-1.24922	0.243091	-5.13889	2.76363e-07	3.54e-06	TRIM65
57680	198.434	-1.31686	0.256302	-5.13792	2.77801e-07	3.55e-06	CHD8
9584	2717.67	-0.817416	0.159159	-5.13584	2.80894e-07	3.59e-06	RBM39
89797	895.683	-0.929671	0.181044	-5.13506	2.82053e-07	3.6e-06	NAV2
55339	103.298	-1.45729	0.283828	-5.13441	2.83037e-07	3.61e-06	WDR33
6386	1203.47	1.72686	0.336377	5.13371	2.84091e-07	3.62e-06	SDCBP
146050	172.654	-1.1935	0.232517	-5.13297	2.85202e-07	3.63e-06	ZSCAN29
55900	262.2	-1.31853	0.256909	-5.13229	2.8624e-07	3.64e-06	ZNF302
84522	408.796	-1.26149	0.245809	-5.13199	2.86698e-07	3.65e-06	JAGN1
25962	270.103	-1.23746	0.241149	-5.13151	2.87429e-07	3.65e-06	VIRMA
4217	229.198	-1.0149	0.19792	-5.12781	2.93135e-07	3.72e-06	MAP3K5
165918	747.315	-0.895514	0.17466	-5.12719	2.94091e-07	3.73e-06	RNF168
54856	127.003	-1.26565	0.247064	-5.12275	3.01104e-07	3.82e-06	GON4L
619570	15.9351	4.81177	0.939355	5.12242	3.01643e-07	3.82e-06	SNORD95
3915	2407.62	1.01044	0.197297	5.12142	3.03245e-07	3.83e-06	LAMC1
55504	212.868	-1.40273	0.273894	-5.12144	3.03207e-07	3.83e-06	TNFRSF19
9077	1125.72	1.47817	0.288755	5.11911	3.06984e-07	3.88e-06	DIRAS3
10116	680.056	-0.873615	0.170701	-5.1178	3.09115e-07	3.9e-06	FEM1B
57491	193.053	-1.40844	0.275235	-5.11723	3.10047e-07	3.91e-06	AHRR
29078	320.779	-1.13105	0.221103	-5.11548	3.12944e-07	3.94e-06	NDUFAF4
5524	1274.76	1.07199	0.209624	5.11389	3.15591e-07	3.97e-06	PTPA
3763	46.2481	-2.10629	0.411894	-5.11366	3.15972e-07	3.98e-06	KCNJ6
8491	72.9995	-1.66582	0.325835	-5.11246	3.17998e-07	4e-06	MAP4K3
26276	86.8313	-1.464	0.286392	-5.11187	3.18985e-07	4.01e-06	VPS33B
7745	144.013	-1.21076	0.236958	-5.10963	3.22797e-07	4.05e-06	ZKSCAN8
8548	267.291	-1.26112	0.246943	-5.10691	3.27473e-07	4.11e-06	BLZF1
100329109	111.869	-1.39918	0.274026	-5.10604	3.28986e-07	4.12e-06	GCSHP3
7767	53.2419	-2.27014	0.444677	-5.10514	3.30547e-07	4.14e-06	ZNF224
27304	51.5993	-1.87548	0.36739	-5.10488	3.31011e-07	4.14e-06	MOCS3
8519	362.54	1.3444	0.263375	5.10451	3.31661e-07	4.15e-06	IFITM1
80745	263.072	-1.16413	0.228069	-5.1043	3.32018e-07	4.15e-06	THUMPD2
860	247.697	-1.39928	0.27421	-5.10297	3.34373e-07	4.17e-06	RUNX2
1209	2194.57	1.20479	0.236235	5.09998	3.39695e-07	4.24e-06	CLPTM1
83640	440.948	-0.966324	0.189568	-5.09749	3.44182e-07	4.29e-06	RAMAC
7465	367.599	-1.0476	0.20554	-5.09682	3.45409e-07	4.3e-06	WEE1
101954264	14.9156	3.68689	0.723394	5.09666	3.45706e-07	4.3e-06	RNVU1-4
58488	66.2999	-1.60421	0.314788	-5.09615	3.46626e-07	4.31e-06	PCTP
6209	8388.31	1.17986	0.231538	5.09576	3.47353e-07	4.31e-06	RPS15
80031	94.6648	-1.34981	0.264904	-5.09547	3.47877e-07	4.32e-06	SEMA6D
9166	201.891	-1.10606	0.217081	-5.09514	3.48479e-07	4.32e-06	EBAG9
23478	3674.53	0.774584	0.15204	5.09462	3.49444e-07	4.33e-06	SEC11A
79954	1269.53	-0.854498	0.167721	-5.09475	3.49207e-07	4.33e-06	NOL10
9849	50.8779	-2.23629	0.439061	-5.09335	3.51787e-07	4.35e-06	ZNF518A
90231	1136.73	0.956549	0.187814	5.09306	3.5233e-07	4.36e-06	KIAA2013
4804	698.097	0.902588	0.17724	5.09246	3.5344e-07	4.37e-06	NGFR
9537	124.496	1.77775	0.349121	5.09209	3.54138e-07	4.37e-06	TP53I11
29995	95.4036	-1.39051	0.273142	-5.09077	3.56604e-07	4.4e-06	LMCD1
11064	37.6174	-2.11333	0.415178	-5.09018	3.57728e-07	4.4e-06	CNTRL
26800	17.5697	3.45195	0.678158	5.09018	3.57727e-07	4.4e-06	SNORD49A
92002	252.07	-1.04085	0.204576	-5.08784	3.62158e-07	4.46e-06	CCNQ
9955	122.781	-1.52925	0.300715	-5.08537	3.66918e-07	4.51e-06	HS3ST3A1
205	95.7368	1.29183	0.254066	5.0846	3.684e-07	4.52e-06	AK4
147949	30.6793	-2.58662	0.508716	-5.0846	3.68398e-07	4.52e-06	ZNF583
146198	209.223	-1.24482	0.244849	-5.08405	3.6947e-07	4.53e-06	ZFP90
84206	53.2942	1.94889	0.383342	5.08395	3.69658e-07	4.53e-06	MEX3B
6594	722.409	0.903917	0.177815	5.08347	3.70606e-07	4.54e-06	SMARCA1
57496	154.197	-1.56909	0.30872	-5.08257	3.72356e-07	4.55e-06	MRTFB
85459	62.9914	-1.90003	0.373823	-5.0827	3.721e-07	4.55e-06	CEP295
4863	60.6869	-1.73639	0.341707	-5.0815	3.74463e-07	4.57e-06	NPAT
101340250	21.1959	3.15439	0.620788	5.08126	3.74937e-07	4.57e-06	SNORA11E
1983	1133.25	-1.01377	0.199496	-5.08167	3.74126e-07	4.57e-06	EIF5
100124541	21.1959	3.15439	0.620788	5.08126	3.74937e-07	4.57e-06	SNORA11D
84705	180.342	-1.09277	0.215091	-5.08053	3.76387e-07	4.58e-06	GTPBP3
10150	450.611	-0.907587	0.17865	-5.08024	3.76964e-07	4.59e-06	MBNL2
29062	102.776	-1.44923	0.285298	-5.07971	3.78002e-07	4.6e-06	WDR91
80205	231.677	-1.4624	0.287953	-5.0786	3.80218e-07	4.62e-06	CHD9
22888	44.0157	-2.12486	0.418519	-5.07709	3.83256e-07	4.65e-06	UBOX5
10087	801.858	-1.02511	0.201932	-5.07653	3.84399e-07	4.66e-06	CERT1
84662	254.676	-1.13126	0.2229	-5.07521	3.87058e-07	4.69e-06	GLIS2
55758	236.025	-1.02727	0.202419	-5.07499	3.87508e-07	4.69e-06	RCOR3
24138	228.53	-1.14563	0.225755	-5.07467	3.8816e-07	4.7e-06	IFIT5
100506311	567.658	0.935362	0.184399	5.07249	3.92642e-07	4.75e-06	HOTAIRM1
55223	91.7129	-1.40773	0.277534	-5.07229	3.93062e-07	4.75e-06	TRIM62
493861	30.0595	2.28972	0.451512	5.07122	3.95276e-07	4.77e-06	EID3
5792	1131.31	0.985838	0.194561	5.06698	4.04178e-07	4.88e-06	PTPRF
467	167.06	1.28987	0.254686	5.06455	4.09369e-07	4.93e-06	ATF3
11047	1803.65	1.24148	0.245223	5.06264	4.1348e-07	4.98e-06	ADRM1
311	271.201	1.31463	0.2597	5.06213	4.1459e-07	4.99e-06	ANXA11
100616211	73.9024	1.7521	0.346212	5.06076	4.17591e-07	5.02e-06	MIR4709
1508	5080.52	0.760087	0.150211	5.06013	4.18975e-07	5.03e-06	CTSB
55718	137.653	-1.22052	0.241267	-5.05881	4.21884e-07	5.07e-06	POLR3E
51523	1188.15	-0.921905	0.182282	-5.05759	4.24592e-07	5.09e-06	CXXC5
54985	287.277	0.978332	0.193483	5.05642	4.2721e-07	5.12e-06	HCFC1R1
6428	3354.35	-0.836272	0.165456	-5.05436	4.31844e-07	5.17e-06	SRSF3
55588	674.974	-0.841184	0.166479	-5.0528	4.35389e-07	5.21e-06	MED29
1196	114.982	-1.39006	0.275121	-5.05253	4.35987e-07	5.21e-06	CLK2
7965	1007.09	-0.87074	0.172455	-5.04909	4.43918e-07	5.31e-06	AIMP2
100526836	974.677	1.26646	0.250895	5.04776	4.47013e-07	5.34e-06	BLOC1S5-TXNDC5
25904	206.261	-1.08195	0.214354	-5.04751	4.476e-07	5.34e-06	CNOT10
672	929.435	-0.953725	0.189005	-5.04603	4.51096e-07	5.38e-06	BRCA1
64927	129.425	-1.42266	0.281975	-5.04534	4.52726e-07	5.39e-06	TTC23
55802	246.46	-1.25935	0.249633	-5.04481	4.53982e-07	5.4e-06	DCP1A
79142	210.204	-1.4733	0.292098	-5.04384	4.56288e-07	5.43e-06	PHF23
9534	66.6186	-1.884	0.373674	-5.04183	4.61108e-07	5.48e-06	ZNF254
201627	258.363	-1.02559	0.203493	-5.03991	4.65761e-07	5.53e-06	DENND6A
79882	470.935	-1.05982	0.210327	-5.03892	4.68176e-07	5.56e-06	ZC3H14
207	613.604	1.49724	0.297144	5.03876	4.68552e-07	5.56e-06	AKT1
9507	114.251	-1.24615	0.24736	-5.0378	4.70909e-07	5.58e-06	ADAMTS4
643836	96.6536	-1.61272	0.320183	-5.03687	4.73214e-07	5.6e-06	ZFP62
152641	14.0102	4.99535	0.991907	5.0361	4.75103e-07	5.62e-06	WWC2-AS2
5609	548.301	-1.00628	0.199855	-5.03507	4.77662e-07	5.65e-06	MAP2K7
10724	573.316	-0.956331	0.189948	-5.0347	4.78609e-07	5.65e-06	OGA
23152	565.998	-1.10652	0.21986	-5.03284	4.83272e-07	5.7e-06	CIC
4665	95.4504	-1.38373	0.27498	-5.0321	4.85145e-07	5.72e-06	NAB2
124446	831.917	0.867942	0.172713	5.02535	5.02526e-07	5.92e-06	TMEM219
57594	41.0845	-2.18675	0.43524	-5.02423	5.05449e-07	5.95e-06	HOMEZ
54465	58.574	-1.85184	0.368612	-5.02381	5.06564e-07	5.96e-06	ETAA1
57551	1033.92	-1.15122	0.229165	-5.02354	5.07265e-07	5.97e-06	TAOK1
57696	247.913	-1.12921	0.22481	-5.02295	5.08841e-07	5.98e-06	DDX55
57136	2509.55	0.748121	0.148942	5.02291	5.08938e-07	5.98e-06	APMAP
23528	809.196	-0.9156	0.182297	-5.02256	5.09871e-07	5.98e-06	ZNF281
998	6366.66	0.862409	0.171747	5.0214	5.12954e-07	6.01e-06	CDC42
5893	47.6797	-1.7996	0.358508	-5.01969	5.1754e-07	6.06e-06	RAD52
506	7640.28	0.832699	0.165966	5.01728	5.24092e-07	6.14e-06	ATP5F1B
5352	989.969	1.23957	0.247225	5.01394	5.33278e-07	6.24e-06	PLOD2
285237	189.224	-1.30348	0.260021	-5.01299	5.35898e-07	6.26e-06	C3orf38
10046	142.356	-1.25896	0.251171	-5.01239	5.37586e-07	6.28e-06	MAMLD1
9988	123.481	-1.40233	0.279802	-5.01186	5.39062e-07	6.29e-06	DMTF1
4851	346.727	-1.06569	0.212651	-5.01143	5.40277e-07	6.3e-06	NOTCH1
11078	1283.36	1.43715	0.286845	5.0102	5.43744e-07	6.34e-06	TRIOBP
163882	87.3637	-1.53958	0.307302	-5.01	5.44293e-07	6.34e-06	CNST
22919	1474.72	1.11912	0.223414	5.00916	5.46679e-07	6.36e-06	MAPRE1
55762	73.7083	-1.64734	0.328877	-5.00899	5.4716e-07	6.36e-06	ZNF701
25917	339.872	-1.24618	0.248852	-5.0077	5.50838e-07	6.4e-06	THUMPD3
4747	175.673	1.73809	0.347671	4.99923	5.75585e-07	6.68e-06	NEFL
7130	27.1488	-2.63386	0.526925	-4.99854	5.77651e-07	6.7e-06	TNFAIP6
100131801	670.215	1.13448	0.226987	4.99798	5.79325e-07	6.72e-06	PET100
23185	278.417	-1.11599	0.223435	-4.9947	5.89288e-07	6.82e-06	LARP4B
647087	2236.23	0.84786	0.169747	4.99484	5.88848e-07	6.82e-06	STMP1
23108	286.266	-1.01422	0.203193	-4.9914	5.99434e-07	6.93e-06	RAP1GAP2
1465	2008.67	1.19936	0.240284	4.99145	5.99271e-07	6.93e-06	CSRP1
8815	1855.03	1.02754	0.205884	4.99088	6.01048e-07	6.94e-06	BANF1
100462977	2954.64	0.910136	0.18239	4.99007	6.03584e-07	6.97e-06	MTRNR2L1
4191	5449.21	0.778711	0.156062	4.98976	6.04534e-07	6.97e-06	MDH2
10591	248.308	1.15563	0.231641	4.98886	6.07359e-07	7e-06	DNPH1
65266	60.2283	-1.70662	0.342198	-4.98724	6.12493e-07	7.05e-06	WNK4
5595	182.602	1.25297	0.251298	4.986	6.16426e-07	7.09e-06	MAPK3
83695	391.811	-1.02183	0.204948	-4.98581	6.17042e-07	7.09e-06	RHNO1
55204	107.648	-1.51095	0.3032	-4.98335	6.24938e-07	7.18e-06	GOLPH3L
665	1753.1	0.943102	0.189275	4.9827	6.27038e-07	7.2e-06	BNIP3L
217	651.991	0.872278	0.17507	4.98245	6.27852e-07	7.2e-06	ALDH2
2788	699.367	0.82697	0.165991	4.98203	6.29207e-07	7.21e-06	GNG7
5479	765.131	1.08817	0.218457	4.98114	6.3211e-07	7.24e-06	PPIB
83931	293.128	-1.00457	0.201673	-4.98118	6.31985e-07	7.24e-06	STK40
677842	21.9687	2.78736	0.559603	4.98097	6.3268e-07	7.24e-06	SNORA50C
85464	163.093	-1.41239	0.283694	-4.97858	6.40514e-07	7.32e-06	SSH2
3916	3459.83	0.862301	0.17321	4.97836	6.41266e-07	7.32e-06	LAMP1
113251	847.017	-1.08886	0.218737	-4.97793	6.42666e-07	7.33e-06	LARP4
25896	162.905	-1.09725	0.220427	-4.97785	6.42947e-07	7.33e-06	INTS7
54865	862.99	-1.01098	0.203164	-4.97617	6.48549e-07	7.39e-06	GPATCH4
7748	357.533	-0.989305	0.198906	-4.97374	6.56741e-07	7.48e-06	ZNF195
126070	32.4054	-2.308	0.464069	-4.97339	6.57917e-07	7.49e-06	ZNF440
1846	769.637	-1.07988	0.2172	-4.97181	6.63297e-07	7.54e-06	DUSP4
26149	29.0666	-2.5551	0.514069	-4.97036	6.68303e-07	7.59e-06	ZNF658
653238	700.009	-0.938342	0.188786	-4.97039	6.68189e-07	7.59e-06	GTF2H2B
90485	18.1901	-3.65499	0.735637	-4.96847	6.74832e-07	7.66e-06	ZNF835
65108	987.605	0.910908	0.183359	4.96791	6.76797e-07	7.67e-06	MARCKSL1
55657	108.74	-1.30951	0.263682	-4.96625	6.82612e-07	7.73e-06	ZNF692
11316	1092.85	1.03331	0.208066	4.96627	6.82523e-07	7.73e-06	COPE
10493	1665.44	1.0858	0.218668	4.96552	6.85184e-07	7.75e-06	VAT1
84858	1263.46	0.924165	0.186203	4.96321	6.93388e-07	7.84e-06	ZNF503
54739	1512.19	-0.931256	0.187673	-4.96212	6.97287e-07	7.88e-06	XAF1
4693	259.756	-1.45796	0.293849	-4.9616	6.99163e-07	7.89e-06	NDP
55957	69.2689	-1.8116	0.365146	-4.96132	7.0017e-07	7.89e-06	LIN37
521	5110.7	1.01283	0.204139	4.96146	6.99649e-07	7.89e-06	ATP5ME
338758	154.666	1.43599	0.289433	4.9614	6.99882e-07	7.89e-06	ATP2B1-AS1
518	9398.49	0.82474	0.166247	4.96092	7.01583e-07	7.9e-06	ATP5MC3
84135	291.262	-1.03886	0.209436	-4.96029	7.03879e-07	7.92e-06	UTP15
5315	43347.8	1.38476	0.279193	4.95986	7.05423e-07	7.93e-06	PKM
3241	1716.24	0.961553	0.193882	4.95947	7.0687e-07	7.94e-06	HPCAL1
541471	4893.74	0.893696	0.180287	4.95707	7.15642e-07	8.03e-06	MIR4435-2HG
64167	98.8543	1.81828	0.366939	4.95527	7.22307e-07	8.1e-06	ERAP2
285671	175.104	-1.41452	0.285724	-4.95064	7.3968e-07	8.29e-06	RNF180
54838	229.128	-1.10155	0.222649	-4.94746	7.51891e-07	8.42e-06	WBP1L
22954	151.828	-1.40755	0.28467	-4.9445	7.63387e-07	8.54e-06	TRIM32
90378	646.565	1.09004	0.220491	4.9437	7.66532e-07	8.57e-06	SAMD1
85495	41.7598	2.54534	0.515165	4.94083	7.7792e-07	8.69e-06	RPPH1
54931	273.391	-1.28277	0.259717	-4.9391	7.84829e-07	8.76e-06	TRMT10C
23177	131.063	-1.4087	0.285268	-4.93816	7.88628e-07	8.8e-06	CEP68
4282	4705.63	1.25204	0.253593	4.9372	7.92517e-07	8.83e-06	MIF
54784	132.379	-1.24881	0.252951	-4.93694	7.93573e-07	8.83e-06	ALKBH4
84240	65.6408	-1.8886	0.382537	-4.93703	7.932e-07	8.83e-06	ZCCHC9
84671	106.369	-1.38659	0.280878	-4.93662	7.94901e-07	8.84e-06	ZNF347
55623	862.895	-0.863751	0.175058	-4.93407	8.05327e-07	8.95e-06	THUMPD1
6242	344.096	-1.31693	0.266908	-4.93404	8.0546e-07	8.95e-06	RTKN
80023	63.8005	1.93669	0.392683	4.93193	8.14201e-07	9.04e-06	NRSN2
84865	54.775	-1.72525	0.349842	-4.93151	8.15959e-07	9.05e-06	CCDC142
51308	113.665	1.41252	0.286466	4.93083	8.18797e-07	9.08e-06	REEP2
6624	5197.47	0.82345	0.167047	4.92946	8.24564e-07	9.13e-06	FSCN1
26151	177.508	-1.18885	0.241254	-4.92778	8.31679e-07	9.21e-06	NAT9
10363	203.978	-1.28599	0.261033	-4.92656	8.36908e-07	9.26e-06	HMG20A
26781	120.014	1.664	0.337789	4.92615	8.38671e-07	9.27e-06	SNORA67
79066	359.203	-1.13022	0.229491	-4.9249	8.44049e-07	9.32e-06	METTL16
80185	126.229	-1.21472	0.246791	-4.92205	8.5644e-07	9.45e-06	TTI2
55183	260.395	-1.14388	0.232484	-4.92026	8.6429e-07	9.53e-06	RIF1
140838	65.2161	-1.64077	0.333586	-4.91858	8.71721e-07	9.61e-06	NANP
374393	504.68	-1.10199	0.224112	-4.91714	8.78172e-07	9.67e-06	FAM111B
400657	127.74	-1.17336	0.238644	-4.9168	8.79684e-07	9.68e-06	LINC00909
10678	265.237	1.13384	0.230624	4.91639	8.81549e-07	9.7e-06	B3GNT2
8721	2243.78	1.07684	0.219058	4.91578	8.84276e-07	9.72e-06	EDF1
83700	1351.6	0.768731	0.156469	4.91298	8.97022e-07	9.84e-06	JAM3
4695	1333.01	0.894098	0.181991	4.91287	8.97515e-07	9.84e-06	NDUFA2
6433	111.66	-1.65448	0.336758	-4.91296	8.97116e-07	9.84e-06	SFSWAP
91801	98.5286	-1.61777	0.329412	-4.91108	9.05766e-07	9.93e-06	ALKBH8
80345	43.8681	-2.34607	0.477751	-4.91066	9.07705e-07	9.94e-06	ZSCAN16
7307	8911.58	0.839277	0.170924	4.91023	9.09717e-07	9.95e-06	U2AF1
102724594	8911.58	0.839277	0.170924	4.91023	9.09717e-07	9.95e-06	U2AF1L5
4234	195.744	-1.48047	0.301662	-4.90773	9.21369e-07	1.01e-05	METTL1
27042	81.4178	-1.59891	0.325876	-4.90649	9.2719e-07	1.01e-05	UTP25
79628	55.5104	-1.76801	0.360368	-4.90613	9.28911e-07	1.01e-05	SH3TC2
5660	6365.32	0.961783	0.196049	4.90584	9.30296e-07	1.01e-05	PSAP
9859	222.826	-1.34544	0.274268	-4.90557	9.31584e-07	1.02e-05	CEP170
84305	61.8169	-2.13977	0.436319	-4.90413	9.38424e-07	1.02e-05	PYM1
23215	626.139	-1.19716	0.244131	-4.90374	9.4028e-07	1.02e-05	PRRC2C
9711	515.143	-1.03884	0.211852	-4.90364	9.40791e-07	1.02e-05	RUBCN
10085	231.419	1.77386	0.361739	4.90369	9.40529e-07	1.02e-05	EDIL3
9044	63.7082	-1.736	0.354111	-4.90241	9.46698e-07	1.03e-05	BTAF1
2670	133.648	1.24852	0.254812	4.89978	9.59463e-07	1.04e-05	GFAP
2965	207.513	-1.23038	0.251169	-4.89862	9.65134e-07	1.05e-05	GTF2H1
2771	5011.42	0.907704	0.185316	4.89813	9.67528e-07	1.05e-05	GNAI2
7976	1016.55	-0.898894	0.183587	-4.89627	9.76716e-07	1.06e-05	FZD3
1000	5640.48	0.769807	0.157246	4.89556	9.80256e-07	1.06e-05	CDH2
257407	53.4354	-1.64896	0.336841	-4.89536	9.81254e-07	1.06e-05	C2orf72
7068	206.384	-1.01364	0.207083	-4.89486	9.83747e-07	1.06e-05	THRB
26776	7.89661	6.68801	1.36739	4.89109	1.00279e-06	1.08e-05	SNORA71B
128061	94.5309	-1.71616	0.35089	-4.89088	1.00385e-06	1.08e-05	C1orf131
11320	194.013	-1.20089	0.245545	-4.8907	1.00478e-06	1.08e-05	MGAT4A
83607	266.792	-1.00066	0.204622	-4.89028	1.00693e-06	1.09e-05	AMMECR1L
1349	3463.87	0.876871	0.17935	4.88915	1.01273e-06	1.09e-05	COX7B
55288	365.508	-0.927545	0.189724	-4.88893	1.01387e-06	1.09e-05	RHOT1
55544	274.633	-1.12713	0.230694	-4.88581	1.03005e-06	1.11e-05	RBM38
439921	8964.96	1.02113	0.209059	4.88441	1.03741e-06	1.11e-05	MXRA7
23521	3573.9	0.829911	0.16992	4.88414	1.03884e-06	1.12e-05	RPL13A
1875	92.4199	-1.57721	0.322981	-4.8833	1.04326e-06	1.12e-05	E2F5
23171	174.211	1.21975	0.249856	4.88179	1.05129e-06	1.13e-05	GPD1L
10423	868.032	0.807897	0.165576	4.87932	1.06454e-06	1.14e-05	CDIPT
4725	3342.49	0.891324	0.182689	4.87893	1.06665e-06	1.14e-05	NDUFS5
7190	3072.11	0.783997	0.160712	4.87828	1.07015e-06	1.15e-05	HSP90B2P
56257	292.758	-1.39144	0.285239	-4.87813	1.07094e-06	1.15e-05	MEPCE
3199	32.9983	-2.31493	0.474588	-4.87778	1.07287e-06	1.15e-05	HOXA2
5435	1157.22	1.03259	0.211713	4.8773	1.07547e-06	1.15e-05	POLR2F
2286	359.865	0.994851	0.204092	4.87452	1.09072e-06	1.16e-05	FKBP2
9780	155.043	1.20666	0.24754	4.87462	1.0902e-06	1.16e-05	PIEZO1
10171	236.067	1.03328	0.212005	4.87386	1.09438e-06	1.17e-05	RCL1
23384	329.227	-0.944357	0.19377	-4.8736	1.09581e-06	1.17e-05	SPECC1L
580	1614.36	-0.858274	0.176176	-4.87168	1.10652e-06	1.18e-05	BARD1
7629	189.653	-1.25546	0.257728	-4.87126	1.10888e-06	1.18e-05	ZNF76
55502	766.963	0.829708	0.170338	4.87094	1.11068e-06	1.18e-05	HES6
54455	121.233	-1.18445	0.243208	-4.87011	1.11538e-06	1.18e-05	FBXO42
23467	306.984	1.00707	0.206873	4.86805	1.12706e-06	1.2e-05	NPTXR
55182	404.137	-1.30271	0.267677	-4.86673	1.13462e-06	1.2e-05	RNF220
375484	107.078	-1.31772	0.271133	-4.86007	1.17345e-06	1.24e-05	SIMC1
140461	308.235	-0.988757	0.203468	-4.85952	1.1767e-06	1.25e-05	ASB8
84060	111.968	-1.21331	0.249746	-4.85818	1.1847e-06	1.25e-05	RBM48
10721	49.4811	-1.80897	0.372367	-4.85803	1.18562e-06	1.25e-05	POLQ
58504	24.1623	-2.78289	0.572943	-4.85718	1.19067e-06	1.26e-05	ARHGAP22
115560	27.2028	-2.42511	0.499389	-4.85616	1.19684e-06	1.26e-05	ZNF501
51390	421.482	0.845941	0.174208	4.85593	1.19823e-06	1.26e-05	AIG1
284306	30.2828	-2.46337	0.50749	-4.85402	1.20986e-06	1.28e-05	ZNF547
51112	198.484	-1.05072	0.216483	-4.85358	1.21252e-06	1.28e-05	TRAPPC12
55667	226.889	-1.19572	0.246417	-4.85242	1.21962e-06	1.28e-05	DENND4C
96764	118.597	-1.64603	0.339288	-4.85142	1.2258e-06	1.29e-05	TGS1
79660	96.1001	-1.43467	0.295773	-4.85059	1.23093e-06	1.29e-05	PPP1R3B
64434	203.632	-1.13641	0.234281	-4.85064	1.23063e-06	1.29e-05	NOM1
84132	89.8854	-1.33082	0.274385	-4.85021	1.23328e-06	1.3e-05	USP42
728747	37.4618	2.06727	0.426317	4.84912	1.24008e-06	1.3e-05	ANKRD20A4
56704	36.5266	-2.07616	0.428158	-4.84905	1.24056e-06	1.3e-05	JPH1
23111	680.441	-0.959048	0.197795	-4.84871	1.2427e-06	1.3e-05	SPART
23522	167.852	-1.11524	0.230083	-4.84714	1.25252e-06	1.31e-05	KAT6B
7077	11456.4	0.828	0.170867	4.84588	1.26054e-06	1.32e-05	TIMP2
7109	137.784	-1.19252	0.246244	-4.84285	1.27987e-06	1.34e-05	TRAPPC10
3773	942.639	-0.965089	0.199294	-4.84255	1.28184e-06	1.34e-05	KCNJ16
55178	185.206	-1.31476	0.271498	-4.8426	1.28151e-06	1.34e-05	MRM3
1777	1062.79	0.999872	0.206489	4.84226	1.28368e-06	1.34e-05	DNASE2
5989	78.184	-1.48096	0.305951	-4.84053	1.29495e-06	1.35e-05	RFX1
100506365	1099.24	-0.797098	0.164746	-4.83833	1.30932e-06	1.37e-05	OTUD6B-AS1
7014	121.477	-1.28294	0.265319	-4.83548	1.32826e-06	1.38e-05	TERF2
705	415.848	-1.01074	0.209045	-4.83501	1.33142e-06	1.39e-05	BYSL
6498	144.424	-1.61876	0.334876	-4.83392	1.33868e-06	1.39e-05	SKIL
154807	865.074	-0.809979	0.16776	-4.8282	1.37771e-06	1.43e-05	VKORC1L1
51181	595.852	1.35154	0.280087	4.82544	1.39698e-06	1.45e-05	DCXR
3146	24567.5	0.72732	0.150729	4.82533	1.39769e-06	1.45e-05	HMGB1
2040	496.33	0.888139	0.184179	4.82217	1.42008e-06	1.47e-05	STOM
7384	1290.14	1.01727	0.210956	4.82218	1.41999e-06	1.47e-05	UQCRC1
4335	246.88	-1.02826	0.213318	-4.82032	1.43325e-06	1.49e-05	MNT
5947	540.213	1.5853	0.329018	4.81828	1.44803e-06	1.5e-05	RBP1
966	7798.4	0.736884	0.152936	4.81826	1.44817e-06	1.5e-05	CD59
10198	369.283	-1.07408	0.222987	-4.8168	1.45882e-06	1.51e-05	MPHOSPH9
339287	402.715	-0.877916	0.182298	-4.81583	1.46592e-06	1.52e-05	MSL1
9538	3280.02	0.723729	0.150312	4.81485	1.47307e-06	1.52e-05	EI24
55914	993.123	-0.761601	0.158222	-4.81351	1.48305e-06	1.53e-05	ERBIN
26152	51.9259	-1.64276	0.341333	-4.81278	1.48843e-06	1.54e-05	ZNF337
6628	3956.78	0.858954	0.178604	4.80927	1.51481e-06	1.56e-05	SNRPB
199745	71.2447	-1.4807	0.307911	-4.80886	1.51797e-06	1.56e-05	THAP8
90806	492.774	-0.975098	0.202809	-4.80797	1.52472e-06	1.57e-05	ANGEL2
58480	65.6269	-1.49001	0.310033	-4.80598	1.53997e-06	1.58e-05	RHOU
9113	210.357	-1.13162	0.235535	-4.80446	1.5517e-06	1.6e-05	LATS1
641638	2174.57	0.917942	0.191106	4.80333	1.56052e-06	1.6e-05	SNHG6
9700	104.645	-1.25268	0.260796	-4.80327	1.56095e-06	1.6e-05	ESPL1
54890	1110.15	0.924024	0.192415	4.80225	1.56894e-06	1.61e-05	ALKBH5
54788	236.914	-1.05656	0.220103	-4.8003	1.58432e-06	1.62e-05	DNAJB12
55388	210.115	-1.34348	0.279886	-4.80009	1.58592e-06	1.63e-05	MCM10
51003	195.475	-1.04799	0.218377	-4.79899	1.59464e-06	1.63e-05	MED31
8572	287.386	1.40496	0.292754	4.79911	1.59374e-06	1.63e-05	PDLIM4
1606	185.335	1.1033	0.229928	4.79845	1.59901e-06	1.64e-05	DGKA
56674	984.425	0.812111	0.169325	4.79617	1.61727e-06	1.65e-05	TMEM9B
6868	1494.58	0.7666	0.159851	4.79571	1.62096e-06	1.66e-05	ADAM17
50485	45.0041	-1.85082	0.386173	-4.79272	1.64538e-06	1.68e-05	SMARCAL1
6925	3397.64	-0.746069	0.155704	-4.79159	1.65468e-06	1.69e-05	TCF4
26234	804.653	-0.863735	0.180286	-4.79093	1.66011e-06	1.69e-05	FBXL5
4794	80.874	-1.49283	0.311597	-4.79091	1.6603e-06	1.69e-05	NFKBIE
55624	746.353	0.922314	0.192581	4.78923	1.67425e-06	1.7e-05	POMGNT1
92595	52.4544	-2.00354	0.418672	-4.78546	1.706e-06	1.74e-05	ZNF764
4694	3512.03	0.892858	0.186675	4.78295	1.72738e-06	1.76e-05	NDUFA1
81037	1987.47	0.813665	0.170131	4.78259	1.73048e-06	1.76e-05	CLPTM1L
63977	63.7073	-1.72124	0.359988	-4.78138	1.74099e-06	1.77e-05	PRDM15
51185	260.957	-0.940117	0.196654	-4.78056	1.74808e-06	1.77e-05	CRBN
23332	1288.81	-0.828469	0.173289	-4.78086	1.7455e-06	1.77e-05	CLASP1
4831	7080.85	0.843352	0.176411	4.78061	1.74767e-06	1.77e-05	NME2
6632	1750.18	-0.752062	0.157318	-4.78052	1.7484e-06	1.77e-05	SNRPD1
10010	190.556	-1.45591	0.304559	-4.78038	1.74961e-06	1.77e-05	TANK
6385	865.887	0.854958	0.17888	4.77951	1.75722e-06	1.78e-05	SDC4
727956	100.947	-1.38614	0.290132	-4.77764	1.77364e-06	1.79e-05	SDHAP2
123720	256.082	-0.981098	0.205395	-4.77663	1.78256e-06	1.8e-05	WHAMM
4358	1079.41	0.813799	0.170465	4.77401	1.80597e-06	1.82e-05	MPV17
677779	33.9919	-2.02554	0.42442	-4.77249	1.8196e-06	1.84e-05	LINC00488
79001	872.14	1.12794	0.236441	4.77048	1.83784e-06	1.85e-05	VKORC1
81856	253.559	-1.25981	0.264163	-4.76907	1.85077e-06	1.86e-05	ZNF611
482	447.158	1.00987	0.211794	4.76819	1.85891e-06	1.87e-05	ATP1B2
101410538	565.817	0.854764	0.17929	4.76749	1.86531e-06	1.88e-05	MMP24OS
84365	874.345	-1.07611	0.225742	-4.767	1.86989e-06	1.88e-05	NIFK
54543	4107.69	0.758797	0.159189	4.76664	1.87326e-06	1.88e-05	TOMM7
10765	184.139	-1.15899	0.243228	-4.76502	1.88833e-06	1.89e-05	KDM5B
80279	506.853	0.859333	0.180337	4.76514	1.88721e-06	1.89e-05	CDK5RAP3
5184	1185.08	0.759988	0.159514	4.7644	1.89412e-06	1.9e-05	PEPD
8349	269.164	1.19509	0.250913	4.76297	1.90767e-06	1.91e-05	H2BC21
8502	240.854	-0.939772	0.197311	-4.76291	1.90822e-06	1.91e-05	PKP4
151963	113.604	1.52673	0.320631	4.76164	1.9203e-06	1.92e-05	MB21D2
84418	430.939	0.862494	0.181149	4.76125	1.92394e-06	1.92e-05	CYSTM1
85458	183.68	-1.14472	0.240525	-4.75925	1.94316e-06	1.94e-05	DIXDC1
91664	42.1397	-1.82539	0.383809	-4.756	1.97468e-06	1.97e-05	ZNF845
7753	52.5943	-1.67561	0.352323	-4.75591	1.97559e-06	1.97e-05	ZNF202
100529855	107.089	-1.332	0.280139	-4.7548	1.98646e-06	1.98e-05	ZNF625-ZNF20
1069	715.002	0.796618	0.167558	4.75428	1.99151e-06	1.99e-05	CETN2
6576	518.697	1.15636	0.243259	4.75363	1.99795e-06	1.99e-05	SLC25A1
100996301	25.7543	2.52242	0.530813	4.75199	2.0142e-06	2.01e-05	FOXD3-AS1
51555	57.2712	-1.56446	0.329462	-4.74852	2.04908e-06	2.04e-05	PEX5L
54537	89.3582	-1.34378	0.283111	-4.74648	2.06989e-06	2.06e-05	SHLD2
2800	144.026	-1.19618	0.252011	-4.74653	2.06935e-06	2.06e-05	GOLGA1
57026	251.447	1.34768	0.284001	4.74535	2.08147e-06	2.07e-05	PDXP
55904	120.19	-1.80619	0.38069	-4.74452	2.09004e-06	2.07e-05	KMT2E
14	980.465	1.43482	0.30253	4.74273	2.10855e-06	2.09e-05	AAMP
8379	137.115	-1.42024	0.299489	-4.74219	2.11416e-06	2.1e-05	MAD1L1
9837	517.179	-0.828136	0.174679	-4.74089	2.1278e-06	2.11e-05	GINS1
8985	2341.41	0.888534	0.187497	4.73892	2.14864e-06	2.13e-05	PLOD3
63893	500.83	-0.916457	0.193499	-4.73623	2.17733e-06	2.15e-05	UBE2O
5001	214.614	-1.355	0.286171	-4.73492	2.19138e-06	2.17e-05	ORC5
4017	637.745	0.862956	0.182252	4.73495	2.19106e-06	2.17e-05	LOXL2
483	7784.96	0.848777	0.179272	4.73457	2.19524e-06	2.17e-05	ATP1B3
22826	1811.37	0.866063	0.182935	4.73427	2.19847e-06	2.17e-05	DNAJC8
57168	69.3464	-1.41616	0.299364	-4.73056	2.23897e-06	2.21e-05	ASPHD2
9776	234.319	0.973965	0.205911	4.73002	2.24495e-06	2.21e-05	ATG13
10971	16349.9	0.798834	0.168938	4.72855	2.26124e-06	2.23e-05	YWHAQ
91653	505.952	-0.879037	0.186007	-4.72583	2.29175e-06	2.26e-05	BOC
65260	82.3842	-1.51182	0.319985	-4.72465	2.30515e-06	2.27e-05	COA7
160518	144.042	-1.1765	0.249232	-4.72051	2.3526e-06	2.31e-05	DENND5B
9128	647.14	-1.00398	0.212708	-4.71999	2.35853e-06	2.32e-05	PRPF4
79085	1018.56	1.19571	0.253342	4.71974	2.36148e-06	2.32e-05	SLC25A23
26511	107.601	-1.38324	0.293119	-4.71902	2.36978e-06	2.32e-05	CHIC2
6159	2664.04	0.79743	0.168997	4.71862	2.37451e-06	2.33e-05	RPL29
4728	670.857	1.32471	0.280753	4.71843	2.37672e-06	2.33e-05	NDUFS8
3949	2157.22	-0.986883	0.209169	-4.71811	2.38047e-06	2.33e-05	LDLR
10263	502.49	0.947867	0.200973	4.71638	2.40073e-06	2.35e-05	CDK2AP2
7227	550.195	-1.16114	0.246323	-4.7139	2.43024e-06	2.38e-05	TRPS1
5757	20786.3	0.918324	0.19482	4.7137	2.43253e-06	2.38e-05	PTMA
51257	278.277	1.12668	0.239127	4.71163	2.45747e-06	2.4e-05	MARCHF2
3707	756.875	-1.10772	0.235245	-4.70881	2.49171e-06	2.43e-05	ITPKB
80006	222.315	-1.23597	0.262505	-4.70835	2.49731e-06	2.44e-05	TRAPPC13
8614	709.783	1.63877	0.348158	4.70698	2.51408e-06	2.45e-05	STC2
64748	295.599	1.1343	0.240995	4.70675	2.51695e-06	2.45e-05	PLPPR2
7167	8860.31	1.03651	0.220269	4.70567	2.53027e-06	2.46e-05	TPI1
79834	306.749	-0.922404	0.19603	-4.70542	2.5334e-06	2.47e-05	PEAK1
388566	87.375	-1.28787	0.27388	-4.7023	2.57244e-06	2.5e-05	ZNF470
58485	1402.7	1.10741	0.235542	4.70154	2.58213e-06	2.51e-05	TRAPPC1
114034	189.896	-1.094	0.232782	-4.69967	2.60582e-06	2.53e-05	TOE1
84981	494.635	0.844276	0.179723	4.69766	2.63161e-06	2.55e-05	MIR22HG
2194	2123.71	0.799737	0.17024	4.6977	2.63102e-06	2.55e-05	FASN
54764	116.147	-1.23258	0.26242	-4.69698	2.64036e-06	2.56e-05	ZRANB1
4850	287.781	-1.03913	0.221255	-4.69651	2.64643e-06	2.56e-05	CNOT4
54812	350.909	-0.845537	0.180051	-4.6961	2.65178e-06	2.57e-05	AFTPH
5586	597.749	-0.914897	0.19483	-4.69587	2.6548e-06	2.57e-05	PKN2
222068	1865.8	0.714442	0.152163	4.69524	2.66297e-06	2.57e-05	TMED4
375748	162.836	-1.06426	0.226719	-4.69419	2.67667e-06	2.59e-05	ERCC6L2
84062	219.518	-1.08546	0.231304	-4.69279	2.69506e-06	2.6e-05	DTNBP1
100128288	32.2397	-2.31951	0.494265	-4.69284	2.69437e-06	2.6e-05	LOC100128288
55048	333.227	-0.930627	0.198302	-4.69297	2.69266e-06	2.6e-05	VPS37C
63027	822.565	-0.761278	0.162228	-4.69263	2.69709e-06	2.6e-05	SLC22A23
122809	162.148	-1.147	0.244509	-4.69102	2.71846e-06	2.62e-05	SOCS4
4713	544.795	0.964611	0.205658	4.69037	2.72714e-06	2.62e-05	NDUFB7
9789	1152.03	0.753249	0.160592	4.69046	2.72594e-06	2.62e-05	SPCS2
116841	192.485	-1.04085	0.22196	-4.68934	2.74093e-06	2.63e-05	SNAP47
3133	2557.71	0.970403	0.206933	4.68945	2.73941e-06	2.63e-05	HLA-E
64770	418.995	-0.851727	0.181635	-4.68922	2.74243e-06	2.63e-05	CCDC14
22913	872.109	1.14905	0.245071	4.68864	2.75031e-06	2.64e-05	RALY
9764	111.552	-1.21198	0.258495	-4.68861	2.75065e-06	2.64e-05	KIAA0513
400506	177.453	-1.08396	0.231306	-4.68627	2.7823e-06	2.67e-05	KNOP1
23423	1152.5	0.816464	0.174285	4.68465	2.8044e-06	2.69e-05	TMED3
4924	1435.62	1.1595	0.247538	4.68412	2.8116e-06	2.69e-05	NUCB1
1033	604.273	-0.940855	0.20091	-4.68296	2.82761e-06	2.71e-05	CDKN3
57616	247.938	-1.2454	0.265992	-4.68209	2.83962e-06	2.72e-05	TSHZ3
85463	118.006	-1.37258	0.293263	-4.68037	2.86358e-06	2.74e-05	ZC3H12C
6668	153.296	-1.10233	0.235619	-4.67847	2.89023e-06	2.76e-05	SP2
11167	938.722	0.802917	0.171631	4.67817	2.89454e-06	2.76e-05	FSTL1
140823	1987.24	0.896516	0.19171	4.67643	2.91913e-06	2.78e-05	ROMO1
23047	244.681	-0.950397	0.203239	-4.67624	2.92177e-06	2.79e-05	PDS5B
6158	4878.67	1.0585	0.226509	4.67309	2.96703e-06	2.83e-05	RPL28
8975	1516.49	-0.77093	0.165038	-4.67122	2.99417e-06	2.85e-05	USP13
826	3712.93	1.11818	0.239382	4.67112	2.99559e-06	2.85e-05	CAPNS1
51101	140.786	-1.11165	0.237996	-4.67087	2.99926e-06	2.85e-05	ZC2HC1A
92312	346.183	-0.942083	0.201763	-4.66924	3.02312e-06	2.87e-05	MEX3A
2026	757.723	1.24974	0.267657	4.66916	3.02428e-06	2.87e-05	ENO2
574040	7.78577	6.65291	1.42486	4.66919	3.02397e-06	2.87e-05	SNORA6
5573	3279	0.858085	0.183863	4.66698	3.05659e-06	2.9e-05	PRKAR1A
28978	497.182	0.963956	0.206549	4.66697	3.05673e-06	2.9e-05	TMEM14A
126208	171.352	-1.1308	0.242325	-4.66645	3.06451e-06	2.9e-05	ZNF787
3212	40.3611	2.31346	0.495871	4.66545	3.0794e-06	2.92e-05	HOXB2
9712	122.273	1.22769	0.263204	4.66439	3.09529e-06	2.93e-05	USP6NL
5577	71.7921	1.95165	0.418727	4.66092	3.14793e-06	2.98e-05	PRKAR2B
10960	1934.28	0.88749	0.190556	4.65738	3.20257e-06	3.03e-05	LMAN2
23406	1006.65	1.02034	0.219131	4.6563	3.2194e-06	3.04e-05	COTL1
10168	142.975	-1.06752	0.229263	-4.65632	3.21918e-06	3.04e-05	ZNF197
63874	451.435	0.845041	0.1815	4.65587	3.22616e-06	3.04e-05	ABHD4
4247	184.724	-1.24488	0.267545	-4.65297	3.27188e-06	3.08e-05	MGAT2
28951	5536.35	-0.871122	0.187244	-4.65234	3.28195e-06	3.09e-05	TRIB2
54807	32.1286	-2.02685	0.435878	-4.65005	3.31856e-06	3.12e-05	ZNF586
115950	44.2367	-1.90698	0.410119	-4.64982	3.32227e-06	3.13e-05	ZNF653
158358	38.359	-1.94436	0.418272	-4.64855	3.34276e-06	3.14e-05	KIAA2026
4833	1133.5	0.983554	0.211636	4.64739	3.36169e-06	3.16e-05	NME4
84326	294.483	1.12043	0.241141	4.64638	3.37812e-06	3.17e-05	METTL26
147179	1065.23	-1.08643	0.233988	-4.64308	3.43249e-06	3.22e-05	WIPF2
349075	50.405	-1.58996	0.342482	-4.64247	3.44273e-06	3.23e-05	ZNF713
5066	332.294	0.942628	0.203089	4.64146	3.45951e-06	3.24e-05	PAM
7920	465.253	0.893508	0.192562	4.6401	3.4824e-06	3.26e-05	ABHD16A
6175	16106.3	0.815686	0.17582	4.63932	3.49565e-06	3.27e-05	RPLP0
57521	284.003	-0.982328	0.211752	-4.63906	3.49999e-06	3.27e-05	RPTOR
1893	310.113	0.897675	0.193501	4.63913	3.49878e-06	3.27e-05	ECM1
3678	204.403	1.0778	0.23234	4.6389	3.50275e-06	3.27e-05	ITGA5
1642	1237.56	0.771985	0.166424	4.63866	3.50668e-06	3.28e-05	DDB1
1495	3530.95	0.77162	0.16636	4.63826	3.51359e-06	3.28e-05	CTNNA1
1717	1434.23	0.88592	0.191039	4.63737	3.52866e-06	3.29e-05	DHCR7
10499	121.189	-1.14548	0.247052	-4.63659	3.542e-06	3.3e-05	NCOA2
153241	137.217	-1.1547	0.24905	-4.63643	3.54474e-06	3.3e-05	CEP120
285590	285.919	-1.01199	0.218311	-4.63553	3.56021e-06	3.32e-05	SH3PXD2B
199870	80.6253	-1.46147	0.315313	-4.63499	3.56952e-06	3.32e-05	FAM76A
2317	273.914	1.01423	0.218838	4.63463	3.57582e-06	3.33e-05	FLNB
6275	857.152	0.885622	0.191113	4.63402	3.58639e-06	3.33e-05	S100A4
1327	4533.54	0.968125	0.208921	4.63392	3.58798e-06	3.33e-05	COX4I1
10172	42.9667	-1.69164	0.365131	-4.63295	3.60493e-06	3.35e-05	ZNF256
1949	203.711	1.4605	0.315235	4.63303	3.60349e-06	3.35e-05	EFNB3
51742	3328.97	-0.813546	0.175681	-4.63081	3.64237e-06	3.38e-05	ARID4B
55076	243.047	0.953181	0.205871	4.62998	3.65698e-06	3.39e-05	TMEM45A
7627	129.577	-1.25836	0.271817	-4.62943	3.66674e-06	3.4e-05	ZNF75A
387882	1908.45	0.814815	0.176039	4.62861	3.68135e-06	3.41e-05	C12orf75
27249	983.513	-0.762343	0.164785	-4.62628	3.72287e-06	3.44e-05	MMADHC
6791	771.292	-1.24935	0.270092	-4.62566	3.73413e-06	3.45e-05	AURKAP1
8976	467.854	-0.933654	0.201861	-4.62524	3.74161e-06	3.46e-05	WASL
130574	201.916	-1.15125	0.248921	-4.62496	3.7467e-06	3.46e-05	LYPD6
1463	185.087	1.06636	0.230574	4.62478	3.74995e-06	3.46e-05	NCAN
7549	35.3985	-2.08057	0.449889	-4.62462	3.75289e-06	3.46e-05	ZNF2
8635	199.071	1.00359	0.217089	4.62295	3.78326e-06	3.49e-05	RNASET2
7541	62.5974	-1.5785	0.341573	-4.62125	3.81435e-06	3.51e-05	ZBTB14
84820	139.323	1.40248	0.303559	4.62014	3.83488e-06	3.53e-05	POLR2J4
79095	264.988	1.03908	0.224901	4.62016	3.83442e-06	3.53e-05	C9orf16
79982	447.179	-0.959194	0.207663	-4.61899	3.85607e-06	3.55e-05	DNAJB14
664	611.724	0.810656	0.175512	4.6188	3.85958e-06	3.55e-05	BNIP3
6781	547.35	1.11895	0.24226	4.61879	3.85986e-06	3.55e-05	STC1
6184	1294.47	0.738719	0.159947	4.61853	3.8647e-06	3.55e-05	RPN1
100131205	8569.53	0.722447	0.156496	4.61639	3.90472e-06	3.58e-05	RPL21P28
4637	12335	0.948603	0.205506	4.61595	3.91306e-06	3.59e-05	MYL6
392255	25.1527	-2.34161	0.507319	-4.61565	3.91866e-06	3.59e-05	GDF6
29775	147.66	-1.06531	0.230861	-4.61451	3.94026e-06	3.61e-05	CARD10
84878	398.789	-1.4392	0.312123	-4.61101	4.00725e-06	3.67e-05	ZBTB45
60436	128.725	-1.21096	0.262639	-4.61073	4.01253e-06	3.67e-05	TGIF2
254863	263.584	1.08449	0.235242	4.61008	4.02515e-06	3.68e-05	TMEM256
8682	4487.71	0.810911	0.175932	4.60922	4.04173e-06	3.69e-05	PEA15
84948	50.4099	-1.75114	0.379929	-4.60911	4.04392e-06	3.69e-05	TIGD5
101928527	43.5152	-1.95253	0.423698	-4.6083	4.05966e-06	3.71e-05	PIGBOS1
23212	467.675	-0.84214	0.18279	-4.60714	4.08254e-06	3.72e-05	RRS1
7024	449.716	-0.895431	0.194365	-4.60695	4.08626e-06	3.73e-05	TFCP2
219771	593.107	0.923332	0.200473	4.60577	4.10952e-06	3.74e-05	CCNY
253143	87.5131	-1.5939	0.346155	-4.60459	4.13279e-06	3.76e-05	PRR14L
706	919.015	0.888726	0.193059	4.60339	4.15666e-06	3.78e-05	TSPO
126308	133.299	-1.41837	0.30815	-4.60286	4.16731e-06	3.79e-05	MOB3A
9900	2086.31	0.848924	0.184455	4.60234	4.17767e-06	3.8e-05	SV2A
10155	2756.2	1.0231	0.222317	4.60198	4.18499e-06	3.8e-05	TRIM28
5834	1475.11	0.906986	0.197109	4.60143	4.19595e-06	3.81e-05	PYGB
144577	24.0728	-2.36913	0.514929	-4.60089	4.2068e-06	3.81e-05	C12orf66
644096	69.8673	-1.8549	0.403162	-4.60089	4.20696e-06	3.81e-05	SDHAF1
11276	595.054	-1.06488	0.231524	-4.59945	4.23602e-06	3.84e-05	SYNRG
55016	85.1501	1.65963	0.360869	4.59898	4.24564e-06	3.85e-05	MARCHF1
7009	15060.9	0.883957	0.192236	4.5983	4.25952e-06	3.86e-05	TMBIM6
5143	16.7144	2.84226	0.618188	4.59773	4.27115e-06	3.86e-05	PDE4C
55116	120.885	-1.28218	0.278948	-4.59648	4.29696e-06	3.89e-05	TMEM39B
9733	531.479	-0.819783	0.178396	-4.59531	4.32111e-06	3.9e-05	SART3
51604	2262.29	0.837923	0.182348	4.59517	4.32389e-06	3.9e-05	PIGT
140465	739.13	1.02415	0.222937	4.59391	4.35012e-06	3.93e-05	MYL6B
23231	662.122	0.980523	0.213449	4.59371	4.35429e-06	3.93e-05	SEL1L3
87	3491.01	0.709606	0.154515	4.59247	4.3804e-06	3.95e-05	ACTN1
200916	1205.44	1.19207	0.259635	4.59132	4.40459e-06	3.97e-05	RPL22L1
64943	552.64	1.15814	0.252299	4.59035	4.42494e-06	3.98e-05	NT5DC2
2879	2308.87	1.04415	0.227549	4.58868	4.4606e-06	4.01e-05	GPX4
9023	60.4526	-1.78714	0.389491	-4.58839	4.4667e-06	4.02e-05	CH25H
196403	420.74	1.16951	0.2549	4.58811	4.47282e-06	4.02e-05	DTX3
56478	52.0156	-2.25183	0.490883	-4.5873	4.49007e-06	4.03e-05	EIF4ENIF1
4598	257.824	-1.05197	0.229419	-4.58535	4.53236e-06	4.06e-05	MVK
7464	120.075	-1.20886	0.263634	-4.58537	4.5319e-06	4.06e-05	CORO2A
284184	2018.3	0.71345	0.155589	4.58548	4.52943e-06	4.06e-05	NDUFAF8
84727	104.436	-1.66125	0.36236	-4.58453	4.55e-06	4.08e-05	SPSB2
5999	169.451	1.33057	0.290242	4.58434	4.55424e-06	4.08e-05	RGS4
643314	66.6482	1.74391	0.380438	4.58396	4.56246e-06	4.08e-05	KIAA0754
5202	596.866	1.10157	0.240358	4.58305	4.58233e-06	4.1e-05	PFDN2
85460	98.8849	-1.37033	0.298996	-4.58309	4.58151e-06	4.1e-05	ZNF518B
399669	80.4039	-1.37837	0.300822	-4.582	4.60544e-06	4.12e-05	ZNF321P
2517	554.942	0.901268	0.196714	4.58161	4.61402e-06	4.12e-05	FUCA1
60491	256.834	-1.24665	0.272143	-4.58087	4.63041e-06	4.13e-05	NIF3L1
1176	735.264	0.875421	0.191109	4.58073	4.63352e-06	4.13e-05	AP3S1
55596	105.305	-1.4653	0.319966	-4.57955	4.65975e-06	4.15e-05	ZCCHC8
8076	2462.51	0.872432	0.190522	4.57917	4.66833e-06	4.16e-05	MFAP5
4089	533.319	-0.864849	0.188862	-4.57926	4.66623e-06	4.16e-05	SMAD4
200734	149.927	-1.15096	0.251376	-4.57863	4.68026e-06	4.17e-05	SPRED2
10933	5640.89	0.982936	0.214835	4.5753	4.75545e-06	4.23e-05	MORF4L1
54765	2305.07	-0.72528	0.158533	-4.57495	4.76339e-06	4.23e-05	TRIM44
23473	279.949	-1.07974	0.236136	-4.57252	4.81902e-06	4.28e-05	CAPN7
692212	17.1474	3.01544	0.65952	4.57218	4.82674e-06	4.29e-05	SNORD99
728927	120.26	-1.26321	0.276355	-4.57097	4.8548e-06	4.31e-05	ZNF736
389	2542.21	1.06569	0.233182	4.5702	4.87259e-06	4.32e-05	RHOC
7812	11039.3	0.682223	0.149338	4.5683	4.91701e-06	4.36e-05	CSDE1
10631	662.607	0.839116	0.183695	4.56799	4.92414e-06	4.36e-05	POSTN
23060	33.412	-2.12298	0.46477	-4.56781	4.92857e-06	4.36e-05	ZNF609
100379224	38.9757	-1.86847	0.409207	-4.56607	4.96964e-06	4.4e-05	LOC100379224
813	12926.4	0.959713	0.210218	4.56532	4.98741e-06	4.41e-05	CALU
11257	294.551	0.896312	0.196396	4.56381	5.02347e-06	4.44e-05	TP53TG1
28990	70.1399	-1.45315	0.318459	-4.56305	5.04159e-06	4.45e-05	ASTE1
2948	606.303	1.10011	0.241236	4.5603	5.1081e-06	4.51e-05	GSTM4
51148	212.833	1.00831	0.221108	4.56028	5.10846e-06	4.51e-05	CERCAM
55684	610.514	0.868617	0.190507	4.55951	5.12728e-06	4.52e-05	RABL6
6567	296.613	1.20782	0.264929	4.55902	5.13934e-06	4.53e-05	SLC16A2
5306	591.219	0.912086	0.200079	4.55862	5.14904e-06	4.54e-05	PITPNA
53826	1306.3	1.01527	0.222779	4.55731	5.18128e-06	4.56e-05	FXYD6
8085	129.05	-1.20244	0.263948	-4.55559	5.22394e-06	4.6e-05	KMT2D
7922	808.686	0.966359	0.212227	4.55342	5.27807e-06	4.64e-05	SLC39A7
8888	338.122	-0.946983	0.20799	-4.55302	5.28802e-06	4.65e-05	MCM3AP
84154	209.183	-1.01859	0.223744	-4.55249	5.30141e-06	4.66e-05	RPF2
93594	30.3513	-2.14314	0.470952	-4.55065	5.34804e-06	4.7e-05	TBC1D31
222901	1656.42	1.17995	0.259335	4.54989	5.36727e-06	4.71e-05	RPL23P8
51230	234.699	-1.17523	0.25834	-4.54915	5.38621e-06	4.72e-05	PHF20
23077	213.251	-1.07836	0.237049	-4.54909	5.38794e-06	4.72e-05	MYCBP2
7185	129.161	-1.21108	0.266234	-4.54894	5.39166e-06	4.72e-05	TRAF1
10972	3856.19	0.71334	0.156836	4.54831	5.40787e-06	4.73e-05	TMED10
79174	659.94	0.863848	0.189949	4.54779	5.42135e-06	4.74e-05	CRELD2
55353	3067.53	0.734326	0.161583	4.54456	5.5049e-06	4.81e-05	LAPTM4B
57591	114.055	-1.2252	0.2697	-4.54281	5.55102e-06	4.85e-05	MRTFA
90576	25.4847	-2.30096	0.506569	-4.54224	5.56606e-06	4.86e-05	ZNF799
8220	113.925	-1.25105	0.275443	-4.54197	5.57318e-06	4.87e-05	ESS2
5033	265.53	1.30999	0.28844	4.54166	5.58134e-06	4.87e-05	P4HA1
79034	353.965	-1.01014	0.222418	-4.54162	5.58234e-06	4.87e-05	C7orf26
677825	25.3677	2.10681	0.463972	4.5408	5.604e-06	4.88e-05	SNORA44
402	245.687	1.02333	0.225402	4.54004	5.62434e-06	4.9e-05	ARL2
26608	360.178	-0.900791	0.198421	-4.53981	5.63049e-06	4.9e-05	TBL2
84816	59.9182	-1.66501	0.366749	-4.53992	5.62755e-06	4.9e-05	RTN4IP1
149041	214.598	-0.924529	0.203701	-4.53865	5.66166e-06	4.92e-05	RC3H1
51593	1947.5	0.950266	0.209379	4.5385	5.66561e-06	4.92e-05	SRRT
29928	273.838	-1.12682	0.248311	-4.53794	5.68053e-06	4.93e-05	TIMM22
6222	9503.88	0.775842	0.171047	4.53585	5.73716e-06	4.98e-05	RPS18
55070	66.5288	-1.37945	0.304139	-4.53557	5.74483e-06	4.98e-05	DET1
24144	119.553	-1.2533	0.276338	-4.53538	5.74986e-06	4.99e-05	TFIP11
64855	2872.56	0.777622	0.171482	4.53473	5.76779e-06	5e-05	NIBAN2
57636	529.492	-0.795625	0.17547	-4.53425	5.78091e-06	5.01e-05	ARHGAP23
81853	817.455	1.08281	0.238929	4.53194	5.84452e-06	5.06e-05	TMEM14B
4016	192.68	0.960087	0.211885	4.53117	5.86574e-06	5.07e-05	LOXL1
65249	67.3043	-1.65845	0.366058	-4.53057	5.88247e-06	5.09e-05	ZSWIM4
9681	27.0696	-2.17651	0.480502	-4.52965	5.90815e-06	5.1e-05	DEPDC5
64061	122.205	1.39589	0.308171	4.52958	5.91013e-06	5.1e-05	TSPYL2
92922	72.5351	-1.66271	0.367134	-4.52888	5.92964e-06	5.12e-05	CCDC102A
11098	7623.68	0.874168	0.193065	4.52785	5.95858e-06	5.14e-05	PRSS23
63901	835.963	-0.753514	0.16646	-4.52668	5.99162e-06	5.17e-05	FAM111A
1731	46.8734	1.62676	0.359398	4.52634	6.00134e-06	5.17e-05	SEPTIN1
103910	5248.22	0.826367	0.182585	4.52592	6.01323e-06	5.18e-05	MYL12B
2491	134.803	-1.11846	0.247144	-4.52553	6.02452e-06	5.19e-05	CENPI
6934	286.784	-1.05225	0.232548	-4.52487	6.04331e-06	5.2e-05	TCF7L2
11052	1149.46	0.831875	0.183866	4.52434	6.05843e-06	5.21e-05	CPSF6
57600	294.286	-0.855568	0.189127	-4.52377	6.07487e-06	5.22e-05	FNIP2
7691	23.4856	-2.34457	0.518388	-4.52282	6.10216e-06	5.24e-05	ZNF132
51398	2677.56	0.857071	0.189559	4.5214	6.14325e-06	5.27e-05	WDR83OS
9655	389.609	0.974274	0.215524	4.52049	6.16968e-06	5.29e-05	SOCS5
29923	148.463	-1.15296	0.255051	-4.52053	6.16864e-06	5.29e-05	HILPDA
7554	25.0156	-2.48589	0.550093	-4.51903	6.2123e-06	5.32e-05	ZNF8
6919	290.387	1.31011	0.289975	4.51802	6.24196e-06	5.35e-05	TCEA2
267	594.364	0.916066	0.202874	4.51545	6.31836e-06	5.41e-05	AMFR
64925	337.555	-1.66504	0.368767	-4.51515	6.32711e-06	5.41e-05	CCDC71
3992	2898.72	0.752456	0.166687	4.51419	6.35602e-06	5.44e-05	FADS1
114049	1238.44	0.804181	0.178161	4.51379	6.36795e-06	5.44e-05	BUD23
7317	5117.83	0.906418	0.200859	4.51271	6.4006e-06	5.47e-05	UBA1
51520	808.184	0.762546	0.169012	4.51179	6.42817e-06	5.49e-05	LARS1
10311	217.453	-1.15948	0.257006	-4.51148	6.43766e-06	5.49e-05	VPS26C
100996511	15.0905	-3.55392	0.787732	-4.51158	6.43453e-06	5.49e-05	LINC01355
79899	72.7029	-1.41665	0.314134	-4.50971	6.49176e-06	5.53e-05	PRR5L
4524	172.714	-1.12102	0.248611	-4.50912	6.50971e-06	5.55e-05	MTHFR
55074	412.945	-0.867646	0.192583	-4.50531	6.62759e-06	5.64e-05	OXR1
57563	601.716	-0.763154	0.169505	-4.50225	6.72386e-06	5.72e-05	KLHL8
25764	480.586	0.925807	0.205658	4.50168	6.74197e-06	5.73e-05	HYPK
79872	181.048	-1.17033	0.25999	-4.50144	6.7494e-06	5.74e-05	CBLL1
6678	60537.9	0.841249	0.186918	4.50063	6.7751e-06	5.76e-05	SPARC
79609	82.296	-1.34071	0.297903	-4.50052	6.7789e-06	5.76e-05	VCPKMT
9524	854.166	1.16755	0.259506	4.49912	6.82366e-06	5.79e-05	TECR
64208	57.743	1.99551	0.443593	4.49851	6.84304e-06	5.8e-05	POPDC3
4856	81.9446	2.01418	0.447743	4.49852	6.84279e-06	5.8e-05	CCN3
9724	272.314	-1.09965	0.244518	-4.4972	6.88542e-06	5.83e-05	UTP14C
10409	53.3791	1.81907	0.404536	4.49669	6.90195e-06	5.84e-05	BASP1
56963	177.797	-1.09038	0.242638	-4.49387	6.99417e-06	5.92e-05	RGMA
64065	703.179	0.892348	0.198684	4.49129	7.07933e-06	5.99e-05	PERP
166	5330.09	0.800109	0.178185	4.49033	7.1114e-06	6.01e-05	TLE5
79940	278.707	0.901301	0.200764	4.48936	7.14383e-06	6.04e-05	LINC00472
11010	1009.91	0.928184	0.206821	4.48785	7.19445e-06	6.07e-05	GLIPR1
57649	117.16	-1.70643	0.380291	-4.48718	7.21728e-06	6.09e-05	PHF12
92342	31.5618	-2.13405	0.475596	-4.48711	7.21974e-06	6.09e-05	METTL18
7702	68.2313	-1.6053	0.357859	-4.48584	7.26266e-06	6.12e-05	ZNF143
997	383.555	-0.910474	0.203089	-4.48312	7.35587e-06	6.2e-05	CDC34
83737	160.613	-1.06051	0.236607	-4.48217	7.38887e-06	6.22e-05	ITCH
253832	574.539	0.967393	0.215864	4.4815	7.41206e-06	6.24e-05	ZDHHC20
79605	70.7128	-1.37741	0.307388	-4.48101	7.42907e-06	6.25e-05	PGBD5
80235	94.1289	1.28486	0.286748	4.48079	7.43664e-06	6.25e-05	PIGZ
7311	5599.13	1.08751	0.242745	4.48002	7.4635e-06	6.27e-05	UBA52
309	127.449	1.27103	0.283779	4.47895	7.50101e-06	6.3e-05	ANXA6
474384	261.506	-0.953161	0.212858	-4.47793	7.53703e-06	6.33e-05	F8A3
54915	845.725	-0.750738	0.167658	-4.4778	7.54168e-06	6.33e-05	YTHDF1
2909	815.243	-0.75479	0.168587	-4.47715	7.56455e-06	6.34e-05	ARHGAP35
51024	1005.18	1.03815	0.231893	4.47683	7.57608e-06	6.35e-05	FIS1
401242	11.6545	3.95824	0.884325	4.47601	7.60512e-06	6.37e-05	LINC01623
343990	43.5504	-1.66747	0.372645	-4.47468	7.65244e-06	6.4e-05	KIAA1211L
79813	379.688	-0.795745	0.177827	-4.47482	7.64764e-06	6.4e-05	EHMT1
25932	3578.54	1.00236	0.224007	4.47469	7.65237e-06	6.4e-05	CLIC4
8482	253.18	1.17106	0.261782	4.47341	7.69817e-06	6.43e-05	SEMA7A
253714	101.267	-1.23066	0.275198	-4.47193	7.75184e-06	6.47e-05	MMS22L
5509	73.5618	-1.33224	0.297943	-4.47148	7.76798e-06	6.48e-05	PPP1R3D
57182	172.563	-1.07508	0.240446	-4.47119	7.77851e-06	6.49e-05	ANKRD50
9831	50.6406	-1.68516	0.376942	-4.47062	7.79939e-06	6.5e-05	ZNF623
7050	160.15	-1.11404	0.249192	-4.47059	7.80035e-06	6.5e-05	TGIF1
23076	594.819	-0.831728	0.186109	-4.46905	7.85688e-06	6.54e-05	RRP1B
4775	514.289	-1.04503	0.233916	-4.46755	7.91194e-06	6.59e-05	NFATC3
6902	4299.95	1.0913	0.244356	4.46601	7.96906e-06	6.63e-05	TBCA
6416	376.733	-0.934014	0.209186	-4.46499	8.00737e-06	6.66e-05	MAP2K4
3281	3457.99	0.736294	0.16493	4.46429	8.03364e-06	6.68e-05	HSBP1
1812	23.7927	2.91245	0.652818	4.46135	8.1445e-06	6.77e-05	DRD1
57569	21.5142	-2.56637	0.575692	-4.45789	8.27712e-06	6.87e-05	ARHGAP20
8879	421.281	0.780737	0.175162	4.45724	8.30228e-06	6.89e-05	SGPL1
7988	108.388	-1.33411	0.299366	-4.45646	8.33257e-06	6.91e-05	ZNF212
10780	52.5557	-1.5353	0.34455	-4.45596	8.35204e-06	6.92e-05	ZNF234
7184	3887.46	1.3307	0.298691	4.4551	8.38538e-06	6.95e-05	HSP90B1
7189	97.7936	-1.48442	0.333209	-4.45494	8.39178e-06	6.95e-05	TRAF6
3295	432.179	0.89765	0.201508	4.45467	8.40209e-06	6.95e-05	HSD17B4
7705	496.867	-1.40123	0.314632	-4.45356	8.44585e-06	6.98e-05	ZNF146
25996	817.15	1.20136	0.26975	4.45362	8.44329e-06	6.98e-05	REXO2
51601	16.1767	-3.03741	0.681995	-4.45372	8.43966e-06	6.98e-05	LIPT1
91368	355.946	1.06089	0.238351	4.45097	8.54836e-06	7.06e-05	CDKN2AIPNL
100287896	21.5449	-2.43446	0.546996	-4.4506	8.56301e-06	7.07e-05	LOC100287896
10193	198.908	-1.00055	0.224847	-4.4499	8.59109e-06	7.09e-05	RNF41
57142	27938.4	0.780378	0.175391	4.44936	8.61261e-06	7.1e-05	RTN4
6990	1162.09	0.923765	0.207639	4.4489	8.63096e-06	7.11e-05	DYNLT3
10099	6081.21	0.781563	0.175703	4.4482	8.65924e-06	7.13e-05	TSPAN3
9878	934.34	-0.762773	0.171521	-4.44711	8.70342e-06	7.16e-05	TOX4
5077	77.426	-1.49834	0.336944	-4.44684	8.71415e-06	7.17e-05	PAX3
151050	28.8346	-2.17116	0.488295	-4.44642	8.73146e-06	7.18e-05	KANSL1L
54681	427.885	0.977275	0.219809	4.44602	8.74763e-06	7.19e-05	P4HTM
57661	266.965	-1.05008	0.236195	-4.44579	8.75685e-06	7.19e-05	PHRF1
5339	399.813	1.12702	0.253561	4.44478	8.79829e-06	7.22e-05	PLEC
79139	866.608	0.815115	0.183592	4.4398	9.00405e-06	7.39e-05	DERL1
4843	746.808	-1.10058	0.247925	-4.43918	9.03039e-06	7.41e-05	NOS2
23157	448.376	0.81668	0.184	4.43848	9.05944e-06	7.42e-05	SEPTIN6
55833	394.442	-1.01467	0.228608	-4.43848	9.05978e-06	7.42e-05	UBAP2
646962	131.93	-1.29805	0.292466	-4.4383	9.06707e-06	7.42e-05	HRCT1
7707	1020.55	-0.827366	0.186423	-4.43811	9.07525e-06	7.43e-05	ZNF148
55256	1692.71	0.730821	0.164719	4.43677	9.13194e-06	7.47e-05	ADI1
29094	348.562	-0.982029	0.221334	-4.43687	9.12749e-06	7.47e-05	LGALSL
7087	74.5455	1.41637	0.319269	4.43628	9.15275e-06	7.48e-05	ICAM5
64224	364.083	-0.900233	0.202968	-4.43535	9.19235e-06	7.51e-05	HERPUD2
4738	2129.12	1.08263	0.244157	4.43415	9.2435e-06	7.55e-05	NEDD8
1155	1839.3	1.00609	0.226941	4.43327	9.28162e-06	7.57e-05	TBCB
57727	111.252	-1.52024	0.342975	-4.43251	9.31407e-06	7.59e-05	NCOA5
54811	275.431	-1.27192	0.286967	-4.43228	9.32402e-06	7.6e-05	ZNF562
54554	42.0506	-1.65601	0.373676	-4.43168	9.35014e-06	7.62e-05	WDR5B
10793	20.5191	-2.67147	0.603076	-4.42974	9.43482e-06	7.68e-05	ZNF273
80777	1427.27	0.78262	0.176759	4.4276	9.52861e-06	7.75e-05	CYB5B
677831	11.5582	4.2903	0.969096	4.42712	9.54996e-06	7.77e-05	SNORA51
162681	274.487	-0.915164	0.206779	-4.42581	9.60819e-06	7.81e-05	C18orf54
286223	31.6528	2.09105	0.47249	4.4256	9.61741e-06	7.81e-05	C9orf47
115817	139.083	1.2219	0.276114	4.42535	9.6287e-06	7.82e-05	DHRS1
196513	51.1088	-1.51038	0.341351	-4.42471	9.65714e-06	7.84e-05	DCP1B
4714	1285.81	0.948811	0.214461	4.42417	9.68142e-06	7.85e-05	NDUFB8
54946	192.512	1.09372	0.247231	4.42389	9.69409e-06	7.86e-05	SLC41A3
3609	2051.81	0.717293	0.162164	4.42326	9.72229e-06	7.88e-05	ILF3
55139	114.201	-1.34328	0.303731	-4.42262	9.75133e-06	7.89e-05	ANKZF1
94239	8465.71	0.758054	0.171403	4.42265	9.74984e-06	7.89e-05	H2AZ2
2339	867.736	-0.804952	0.182024	-4.42222	9.76919e-06	7.9e-05	FNTA
9445	4152.94	0.942275	0.213099	4.42176	9.78999e-06	7.92e-05	ITM2B
4998	148.16	-1.06484	0.240847	-4.42124	9.81357e-06	7.93e-05	ORC1
6252	219.651	1.47412	0.333462	4.42066	9.83996e-06	7.94e-05	RTN1
353274	154.221	-1.0299	0.232974	-4.42068	9.83927e-06	7.94e-05	ZNF445
9684	134.872	-1.06637	0.241259	-4.42003	9.86893e-06	7.96e-05	LRRC14
2512	22566.4	1.03412	0.233993	4.41943	9.89599e-06	7.98e-05	FTL
51592	503.95	-0.981675	0.222125	-4.41946	9.89458e-06	7.98e-05	TRIM33
2314	501.229	0.769642	0.174193	4.41833	9.94673e-06	8.01e-05	FLII
7392	1023.21	0.774261	0.175239	4.4183	9.94781e-06	8.01e-05	USF2
51655	754.733	1.55193	0.351252	4.41828	9.949e-06	8.01e-05	RASD1
220441	16.2437	2.8597	0.647261	4.41816	9.95468e-06	8.01e-05	RNF152
10603	66.6778	-1.3294	0.300906	-4.41799	9.96241e-06	8.01e-05	SH2B2
26277	298.505	-0.860803	0.19485	-4.41777	9.97235e-06	8.01e-05	TINF2
10766	178.693	-1.00894	0.228387	-4.41765	9.97807e-06	8.01e-05	TOB2
388552	93.4837	-1.56162	0.353616	-4.41615	1.00472e-05	8.06e-05	BLOC1S3
4940	3849.07	0.82873	0.187719	4.41475	1.01129e-05	8.11e-05	OAS3
79675	257.807	-1.09558	0.248262	-4.41298	1.01957e-05	8.18e-05	FASTKD1
79673	18.5922	-2.65985	0.602802	-4.41247	1.02196e-05	8.19e-05	ZNF329
147660	140.656	-1.56489	0.354658	-4.41238	1.0224e-05	8.19e-05	ZNF578
2017	947.272	0.812727	0.184199	4.41222	1.02315e-05	8.19e-05	CTTN
7020	285.577	-1.07796	0.244318	-4.41214	1.02352e-05	8.19e-05	TFAP2A
7264	201.505	1.16892	0.264952	4.41182	1.02505e-05	8.2e-05	TSTA3
55170	151.088	-1.08118	0.245112	-4.41098	1.02906e-05	8.23e-05	PRMT6
7692	46.055	-1.69279	0.383889	-4.40958	1.03573e-05	8.28e-05	ZNF133
152687	26.8479	-2.45685	0.557314	-4.40839	1.04144e-05	8.31e-05	ZNF595
51759	1015.08	0.820006	0.18601	4.40841	1.04133e-05	8.31e-05	C9orf78
169270	35.5185	-1.8082	0.410186	-4.40825	1.04208e-05	8.31e-05	ZNF596
55352	1969.7	0.712058	0.161534	4.4081	1.04284e-05	8.31e-05	COPRS
4054	551.352	0.934326	0.212108	4.40495	1.0581e-05	8.43e-05	LTBP3
5587	143.414	-1.04184	0.236557	-4.40418	1.06184e-05	8.45e-05	PRKD1
55909	148.788	-1.06372	0.241527	-4.40416	1.06197e-05	8.45e-05	BIN3
10430	2062.13	1.00224	0.22757	4.40412	1.06216e-05	8.45e-05	TMEM147
80746	68.9964	-1.40266	0.318503	-4.40391	1.06316e-05	8.45e-05	TSEN2
10095	2835.99	0.654409	0.148615	4.40339	1.06574e-05	8.47e-05	ARPC1B
23187	300.024	-0.968364	0.219973	-4.40219	1.07166e-05	8.51e-05	PHLDB1
642946	43.4232	1.73272	0.393667	4.40148	1.07514e-05	8.54e-05	FLVCR1-DT
6134	10872.3	1.12878	0.256478	4.40106	1.07724e-05	8.55e-05	RPL10
3423	4698.73	0.640399	0.145514	4.40095	1.0778e-05	8.55e-05	IDS
898	163.187	-1.01832	0.231405	-4.40058	1.07961e-05	8.56e-05	CCNE1
23401	96.525	-1.3609	0.309426	-4.39814	1.09184e-05	8.65e-05	FRAT2
10907	1951.64	0.698307	0.158782	4.39791	1.09299e-05	8.66e-05	TXNL4A
868	55.2789	-1.48388	0.3376	-4.39537	1.10583e-05	8.75e-05	CBLB
9321	93.7996	-1.15353	0.262466	-4.39496	1.10791e-05	8.76e-05	TRIP11
80764	69.3974	-1.42974	0.325323	-4.39482	1.10864e-05	8.76e-05	THAP7
692084	1217.62	1.57062	0.35738	4.39483	1.10861e-05	8.76e-05	SNORD13
55160	89.6891	-1.50115	0.341617	-4.39425	1.11156e-05	8.78e-05	ARHGEF10L
163051	32.7716	-1.90917	0.434655	-4.39239	1.12114e-05	8.85e-05	ZNF709
2539	1068.35	1.15174	0.262257	4.39164	1.12498e-05	8.88e-05	G6PD
3251	848.958	0.982579	0.223779	4.39085	1.1291e-05	8.91e-05	HPRT1
400916	1184.72	0.871104	0.198423	4.39014	1.13276e-05	8.93e-05	CHCHD10
152189	68.4543	1.45744	0.332	4.38987	1.1342e-05	8.94e-05	CMTM8
83591	43.3979	-1.7055	0.388552	-4.38939	1.1367e-05	8.95e-05	THAP2
29128	1450.79	-0.800505	0.182441	-4.38775	1.1453e-05	9.01e-05	UHRF1
1291	6532.53	0.791361	0.180353	4.38786	1.14473e-05	9.01e-05	COL6A1
23466	2245.91	-0.731056	0.166614	-4.38772	1.14546e-05	9.01e-05	CBX6
6095	35.3442	-1.93447	0.440913	-4.38743	1.14699e-05	9.01e-05	RORA
80204	318.046	-1.18115	0.269247	-4.38686	1.15001e-05	9.03e-05	FBXO11
6143	11929.2	0.855588	0.195045	4.38663	1.15121e-05	9.04e-05	RPL19
2778	11718.4	0.966251	0.220291	4.38626	1.15319e-05	9.05e-05	GNAS
54814	38.073	2.28749	0.521808	4.38378	1.16635e-05	9.15e-05	QPCTL
199953	937.085	0.987176	0.225203	4.38349	1.16792e-05	9.16e-05	TMEM201
55284	513.069	-0.843883	0.192534	-4.38303	1.17042e-05	9.17e-05	UBE2W
252839	1208.78	0.761332	0.173706	4.38288	1.1712e-05	9.17e-05	TMEM9
71	74886.4	0.623651	0.142353	4.38101	1.18128e-05	9.25e-05	ACTG1
348327	63.8053	-1.54842	0.353448	-4.3809	1.18191e-05	9.25e-05	ZNF530
286826	59.1434	-1.83239	0.41834	-4.38014	1.18601e-05	9.27e-05	LIN9
2275	97.2939	-1.56768	0.357952	-4.37959	1.189e-05	9.29e-05	FHL3
100861548	636.208	0.837031	0.19113	4.37939	1.19012e-05	9.3e-05	PINK1-AS
51575	65.8826	-1.49749	0.34195	-4.37927	1.19079e-05	9.3e-05	ESF1
26355	506.033	1.05266	0.240382	4.37911	1.19167e-05	9.3e-05	FAM162A
57448	160.934	-1.10117	0.251483	-4.3787	1.19389e-05	9.31e-05	BIRC6
22839	480.503	-1.07644	0.245895	-4.37765	1.19966e-05	9.35e-05	DLGAP4
373	263.076	-0.923485	0.210958	-4.37757	1.20008e-05	9.35e-05	TRIM23
3068	9129.99	0.778393	0.177865	4.3763	1.2071e-05	9.4e-05	HDGF
100289635	289.073	-0.888708	0.20307	-4.37637	1.20672e-05	9.4e-05	ZNF605
302	29568.5	0.694653	0.158739	4.37606	1.20846e-05	9.4e-05	ANXA2
81550	110.383	-1.14148	0.260845	-4.37609	1.20825e-05	9.4e-05	TDRD3
728392	1051.43	0.751425	0.171727	4.3757	1.21043e-05	9.41e-05	LOC728392
9935	19.7179	2.4485	0.559592	4.37552	1.21145e-05	9.41e-05	MAFB
57474	41.2564	-1.84363	0.421561	-4.37335	1.22354e-05	9.5e-05	ZNF490
91526	48.1858	-1.51362	0.346109	-4.37323	1.2242e-05	9.5e-05	ANKRD44
11278	202.962	-0.951911	0.217695	-4.37267	1.22735e-05	9.52e-05	KLF12
80315	350.797	-0.89163	0.203971	-4.37135	1.23478e-05	9.57e-05	CPEB4
79008	479.209	1.14055	0.26105	4.3691	1.24762e-05	9.66e-05	SLX1B
65251	32.8997	-1.8639	0.426607	-4.36913	1.24744e-05	9.66e-05	ZNF649
548593	479.209	1.14055	0.26105	4.3691	1.24762e-05	9.66e-05	SLX1A
2259	55.6052	-1.39729	0.319979	-4.36681	1.26074e-05	9.76e-05	FGF14
57104	763.925	0.891084	0.204088	4.36618	1.26437e-05	9.78e-05	PNPLA2
10914	1122.47	0.889589	0.203772	4.36562	1.26764e-05	9.8e-05	PAPOLA
[truncated: 17,642 more rows]

## Sheet: Genes
Gene Name	Acc#	Chromosome	Start	End	Strand	First	Last	Start	End
A1BG	NM_130786	chr19	58345182	58353492	-	1	1	58345182	58353492
A1BG-AS1	NR_015380	chr19	58351969	58355183	+	1	1	58351969	58355183
A1CF	NM_001198818	chr10	50799408	50885675	-	1	0	50799408	50885675
A1CF	NM_001198819	chr10	50799408	50885675	-	0	0	50799408	50885675
A1CF	NM_001198820	chr10	50799408	50885675	-	0	0	50799408	50885675
A1CF	NM_001370130	chr10	50799408	50885627	-	0	0	50799408	50885675
A1CF	NM_001370131	chr10	50799408	50885627	-	0	0	50799408	50885675
A1CF	NM_014576	chr10	50799408	50885627	-	0	0	50799408	50885675
A1CF	NM_138932	chr10	50799408	50885675	-	0	0	50799408	50885675
A1CF	NM_138933	chr10	50799408	50885675	-	0	1	50799408	50885675
A2M	NM_000014	chr12	9067707	9115919	-	1	0	9067707	9115919
A2M	NM_001347423	chr12	9067707	9116229	-	0	0	9067707	9115919
A2M	NM_001347424	chr12	9067707	9115919	-	0	0	9067707	9115919
A2M	NM_001347425	chr12	9067707	9115919	-	0	1	9067707	9115919
A2M-AS1	NR_026971	chr12	9065176	9068055	+	1	0	9065176	9068055
A2M-AS1	NR_137424	chr12	9065176	9068055	+	0	0	9065176	9068055
A2M-AS1	NR_137425	chr12	9065176	9068055	+	0	1	9065176	9068055
A2ML1	NM_001282424	chr12	8845003	8876781	+	1	0	8845003	8876787
A2ML1	NM_144670	chr12	8822620	8876787	+	0	1	8845003	8876787
A2MP1	NR_040112	chr12	9228532	9234207	-	1	1	9228532	9234207
A3GALT2	NM_001080438	chr1	33306765	33321098	-	1	1	33306765	33321098
A4GALT	NM_001318038	chr22	42692111	42721301	-	1	0	42692111	42720870
A4GALT	NM_017436	chr22	42692120	42720870	-	0	0	42692111	42720870
A4GALT	NR_146459	chr22	42718248	42720870	-	0	1	42692111	42720870
A4GNT	NM_016161	chr3	138123712	138132390	-	1	1	138123712	138132390
ABALON	NR_131907	chr20	31721506	31723409	+	1	1	31721506	31723409
ABAT	NM_000663	chr16	8712968	8784575	+	1	0	8712968	8784569
ABAT	NM_001127448	chr16	8720712	8784569	+	0	0	8712968	8784569
ABAT	NM_020686	chr16	8674616	8784569	+	0	1	8712968	8784569
ABCA1	NM_005502	chr9	104781005	104928155	-	1	1	104781005	104928155
ABCA10	NM_001377321	chr17	69148006	69228824	-	1	0	69148006	69244848
ABCA10	NM_080282	chr17	69148006	69244848	-	0	1	69148006	69244848
ABCA11P	NR_002451	chr4	425434	474209	-	1	1	425434	474209
ABCA12	NM_015657	chr2	214931541	215032086	-	1	0	214931541	215138626
ABCA12	NM_173076	chr2	214931541	215138626	-	0	0	214931541	215138626
ABCA12	NR_103740	chr2	214931541	215138626	-	0	1	214931541	215138626
ABCA13	NM_152701	chr7	48171457	48647497	+	1	1	48171457	48647497
ABCA17P	NR_003574	chr16	2340921	2426699	+	1	1	2340921	2426699
ABCA2	NM_001606	chr9	137007233	137028237	-	1	0	137007233	137028922
ABCA2	NM_212533	chr9	137007233	137028922	-	0	1	137007233	137028922
ABCA3	NM_001089	chr16	2275880	2340728	-	1	1	2275880	2340728
ABCA4	NM_000350	chr1	93992833	94121148	-	1	1	93992833	94121148
ABCA5	NM_018672	chr17	69244434	69315633	-	1	0	69244434	69327133
ABCA5	NM_172232	chr17	69244310	69327133	-	0	1	69244434	69327133
ABCA6	NM_080284	chr17	69078701	69141895	-	1	1	69078701	69141895
ABCA7	NM_019112	chr19	1040106	1065571	+	1	1	1040106	1065571
ABCA8	NM_001288985	chr17	68867289	68955392	-	1	0	68867289	68955392
ABCA8	NM_001288986	chr17	68867286	68955392	-	0	0	68867289	68955392
ABCA8	NM_001375771	chr17	68867289	68955392	-	0	0	68867289	68955392
ABCA8	NM_001375772	chr17	68867289	68955392	-	0	0	68867289	68955392
ABCA8	NM_007168	chr17	68867289	68955392	-	0	1	68867289	68955392
ABCA9	NM_080283	chr17	68974487	69060927	-	1	1	68974487	69060927
ABCA9-AS1	NR_126414	chr17	69004713	69018323	+	1	1	69004713	69018323
ABCB1	NM_000927	chr7	87503862	87713323	-	1	0	87503862	87600884
ABCB1	NM_001348944	chr7	87503862	87713323	-	0	0	87503862	87600884
ABCB1	NM_001348945	chr7	87503862	87713323	-	0	0	87503862	87600884
ABCB1	NM_001348946	chr7	87503016	87600884	-	0	1	87503862	87600884
ABCB10	NM_012089	chr1	229516581	229558707	-	1	1	229516581	229558707
ABCB11	NM_003742	chr2	168920780	169031324	-	1	1	168920780	169031324
ABCB4	NM_000443	chr7	87401695	87475680	-	1	0	87401695	87475703
ABCB4	NM_018849	chr7	87401695	87475680	-	0	0	87401695	87475703
ABCB4	NM_018850	chr7	87402044	87475703	-	0	1	87401695	87475703
ABCB5	NM_001163941	chr7	20615666	20757008	+	1	0	20615666	20757008
ABCB5	NM_001163942	chr7	20647329	20660402	+	0	0	20615666	20757008
ABCB5	NM_001163993	chr7	20647329	20667566	+	0	0	20615666	20757008
ABCB5	NM_178559	chr7	20647329	20757008	+	0	1	20615666	20757008
ABCB6	NM_001349828	chr2	219209771	219218958	-	1	0	219209771	219218958
ABCB6	NM_005689	chr2	219209771	219218958	-	0	1	219209771	219218958
ABCB7	NM_001271696	chrX	75051048	75156283	-	1	0	75051048	75156283
ABCB7	NM_001271697	chrX	75051048	75156283	-	0	0	75051048	75156283
ABCB7	NM_001271698	chrX	75051048	75156283	-	0	0	75051048	75156283
ABCB7	NM_001271699	chrX	75051048	75156283	-	0	0	75051048	75156283
ABCB7	NM_004299	chrX	75051048	75156283	-	0	1	75051048	75156283
ABCB8	NM_001282291	chr7	151028449	151047782	+	1	0	151028449	151047782
ABCB8	NM_001282292	chr7	151028449	151047782	+	0	0	151028449	151047782
ABCB8	NM_001282293	chr7	151028421	151047782	+	0	0	151028449	151047782
ABCB8	NM_007188	chr7	151028449	151047782	+	0	1	151028449	151047782
ABCB9	NM_001243013	chr12	122928991	122966463	-	1	0	122928991	122966463
ABCB9	NM_001243014	chr12	122920948	122966463	-	0	0	122928991	122966463
ABCB9	NM_019624	chr12	122928991	122966509	-	0	0	122928991	122966463
ABCB9	NM_019625	chr12	122928991	122966463	-	0	0	122928991	122966463
ABCB9	NM_203444	chr12	122924523	122966463	-	0	1	122928991	122966463
ABCC1	NM_004996	chr16	15949615	16143053	+	1	1	15949615	16143053
ABCC10	NM_001198934	chr6	43427540	43450427	+	1	0	43427540	43450427
ABCC10	NM_001350518	chr6	43427540	43450427	+	0	0	43427540	43450427
ABCC10	NM_033450	chr6	43431750	43450425	+	0	0	43427540	43450427
ABCC10	NR_146762	chr6	43427862	43450427	+	0	1	43427540	43450427
ABCC11	NM_001370496	chr16	48165772	48244588	-	1	0	48165772	48244588
ABCC11	NM_001370497	chr16	48165772	48247539	-	0	0	48165772	48244588
ABCC11	NM_032583	chr16	48165772	48244588	-	0	0	48165772	48244588
ABCC11	NM_033151	chr16	48165772	48232271	-	0	0	48165772	48244588
ABCC11	NM_145186	chr16	48165772	48244588	-	0	1	48165772	48244588
ABCC12	NM_033226	chr16	48082972	48146770	-	1	1	48082972	48146770
ABCC13	NR_003087	chr21	14273798	14301371	+	1	0	14273798	14291385
ABCC13	NR_003088	chr21	14273798	14291385	+	0	1	14273798	14291385
ABCC2	NM_000392	chr10	99782639	99852594	+	1	1	99782639	99852594
ABCC3	NM_001144070	chr17	50634880	50667927	+	1	0	50634880	50692253
ABCC3	NM_003786	chr17	50634880	50692253	+	0	1	50634880	50692253
ABCC4	NM_001105515	chr13	95095770	95301451	-	1	0	95095770	95301446
ABCC4	NM_001301829	chr13	95019834	95301451	-	0	0	95095770	95301446
ABCC4	NM_001301830	chr13	95095770	95301451	-	0	0	95095770	95301446
ABCC4	NM_005845	chr13	95019828	95301446	-	0	1	95095770	95301446
ABCC5	NM_001023587	chr3	183983752	184017884	-	1	0	183983752	184017884
ABCC5	NM_001320032	chr3	183919935	184017884	-	0	0	183983752	184017884
ABCC5	NM_005688	chr3	183919935	184017884	-	0	0	183983752	184017884
ABCC5	NR_135125	chr3	183983752	184017884	-	0	1	183983752	184017884
ABCC5-AS1	NR_046570	chr3	184006337	184011419	+	1	1	184006337	184011419
ABCC6	NM_001079528	chr16	16221186	16223471	-	1	0	16221186	16223471
ABCC6	NM_001171	chr16	16149564	16223471	-	0	0	16221186	16223471
ABCC6	NM_001351800	chr16	16149564	16223471	-	0	0	16221186	16223471
ABCC6	NR_147784	chr16	16149564	16223471	-	0	1	16221186	16223471
ABCC6P1	NR_003569	chr16	18571247	18598285	+	1	1	18571247	18598285
ABCC6P2	NR_023387	chr16	14822426	14824702	-	1	1	14822426	14824702
ABCC8	NM_000352	chr11	17392884	17476845	-	1	0	17392884	17476845
ABCC8	NM_001287174	chr11	17392497	17476845	-	0	0	17392884	17476845
ABCC8	NM_001351295	chr11	17392497	17476845	-	0	0	17392884	17476845
ABCC8	NM_001351296	chr11	17392497	17476845	-	0	0	17392884	17476845
ABCC8	NM_001351297	chr11	17392497	17476845	-	0	0	17392884	17476845
ABCC8	NR_147094	chr11	17392497	17476845	-	0	1	17392884	17476845
ABCC9	NM_001377273	chr12	21797389	21941426	-	1	0	21797389	21936694
ABCC9	NM_001377274	chr12	21797389	21941426	-	0	0	21797389	21936694
ABCC9	NM_005691	chr12	21805173	21936694	-	0	0	21797389	21936694
ABCC9	NM_020297	chr12	21797389	21936694	-	0	1	21797389	21936694
ABCD1	NM_000033	chrX	153724855	153744755	+	1	1	153724855	153744755
ABCD2	NM_005164	chr12	39550032	39619803	-	1	1	39550032	39619803
ABCD3	NM_001122674	chr1	94418376	94478704	+	1	0	94418376	94518663
ABCD3	NM_002858	chr1	94418388	94518663	+	0	1	94418376	94518663
ABCD4	NM_001353591	chr14	74285268	74302934	-	1	0	74285268	74302934
ABCD4	NM_001353592	chr14	74285268	74302934	-	0	0	74285268	74302934
ABCD4	NM_001353593	chr14	74285268	74302934	-	0	0	74285268	74302934
ABCD4	NM_001353594	chr14	74285268	74302934	-	0	0	74285268	74302934
ABCD4	NM_001353595	chr14	74285268	74302934	-	0	0	74285268	74302934
ABCD4	NM_001353596	chr14	74285268	74302934	-	0	0	74285268	74302934
ABCD4	NM_001353597	chr14	74285268	74302934	-	0	0	74285268	74302934
ABCD4	NM_001353598	chr14	74285268	74302934	-	0	0	74285268	74302934
ABCD4	NM_001353599	chr14	74285268	74302934	-	0	0	74285268	74302934
ABCD4	NM_001353600	chr14	74285268	74302934	-	0	0	74285268	74302934
ABCD4	NM_001353601	chr14	74285268	74302934	-	0	0	74285268	74302934
ABCD4	NM_001353602	chr14	74285268	74302934	-	0	0	74285268	74302934
ABCD4	NM_001353603	chr14	74285268	74302934	-	0	0	74285268	74302934
ABCD4	NM_001353604	chr14	74285268	74302934	-	0	0	74285268	74302934
ABCD4	NM_001353605	chr14	74285268	74302934	-	0	0	74285268	74302934
ABCD4	NM_001353606	chr14	74285268	74302934	-	0	0	74285268	74302934
ABCD4	NM_001353607	chr14	74285268	74302934	-	0	0	74285268	74302934
ABCD4	NM_001353608	chr14	74285268	74302934	-	0	0	74285268	74302934
ABCD4	NM_001353609	chr14	74285268	74302934	-	0	0	74285268	74302934
ABCD4	NM_001353610	chr14	74285268	74302934	-	0	0	74285268	74302934
ABCD4	NM_005050	chr14	74285268	74302934	-	0	0	74285268	74302934
ABCD4	NM_020324	chr14	74285268	74302934	-	0	0	74285268	74302934
ABCD4	NM_020325	chr14	74285268	74302934	-	0	0	74285268	74302934
ABCD4	NR_003256	chr14	74285268	74302934	-	0	0	74285268	74302934
ABCD4	NR_148466	chr14	74285268	74302934	-	0	0	74285268	74302934
ABCD4	NR_148467	chr14	74285268	74302934	-	0	0	74285268	74302934
ABCD4	NR_148468	chr14	74285268	74302934	-	0	0	74285268	74302934
ABCD4	NR_148469	chr14	74285268	74302934	-	0	0	74285268	74302934
ABCD4	NR_148470	chr14	74285268	74302934	-	0	0	74285268	74302934
ABCD4	NR_148471	chr14	74285268	74302934	-	0	0	74285268	74302934
ABCD4	NR_148472	chr14	74285268	74302934	-	0	0	74285268	74302934
ABCD4	NR_148473	chr14	74285268	74302934	-	0	0	74285268	74302934
ABCD4	NR_148474	chr14	74285268	74302934	-	0	1	74285268	74302934
ABCE1	NM_001040876	chr4	145098310	145129524	+	1	0	145098310	145129524
ABCE1	NM_002940	chr4	145098310	145129524	+	0	1	145098310	145129524
ABCF1	NM_001025091	chr6	30571441	30591522	+	1	0	30571441	30591522
ABCF1	NM_001090	chr6	30571441	30591522	+	0	1	30571441	30591522
ABCF2	NM_007189	chr7	151211483	151227205	-	1	1	151211483	151227205
ABCF2-H2BE1	NM_005692	chr7	151207836	151227374	-	1	0	151207836	151227205
ABCF2-H2BE1	NR_160983	chr7	151207836	151227205	-	0	1	151207836	151227205
ABCF3	NM_001351298	chr3	184186074	184194007	+	1	0	184186074	184194007
ABCF3	NM_001351299	chr3	184186074	184194007	+	0	0	184186074	184194007
ABCF3	NM_001351300	chr3	184186074	184194007	+	0	0	184186074	184194007
ABCF3	NM_018358	chr3	184186074	184194007	+	0	1	184186074	184194007
ABCG1	NM_004915	chr21	42219156	42297244	+	1	0	42219156	42297244
ABCG1	NM_016818	chr21	42219156	42297244	+	0	0	42219156	42297244
ABCG1	NM_207174	chr21	42219897	42297244	+	0	0	42219156	42297244
ABCG1	NM_207627	chr21	42199688	42297244	+	0	0	42219156	42297244
ABCG1	NM_207628	chr21	42199811	42297244	+	0	0	42219156	42297244
ABCG1	NM_207629	chr21	42216076	42297244	+	0	1	42219156	42297244
ABCG2	NM_001257386	chr4	88090263	88231626	-	1	0	88090263	88158639
ABCG2	NM_001348985	chr4	88090263	88231626	-	0	0	88090263	88158639
ABCG2	NM_001348986	chr4	88090263	88158859	-	0	0	88090263	88158639
ABCG2	NM_001348987	chr4	88090263	88158859	-	0	0	88090263	88158639
ABCG2	NM_001348988	chr4	88090263	88158859	-	0	0	88090263	88158639
ABCG2	NM_001348989	chr4	88090263	88159323	-	0	0	88090263	88158639
ABCG2	NM_004827	chr4	88090268	88158639	-	0	1	88090263	88158639
ABCG4	NM_001142505	chr11	119149588	119162665	+	1	0	119149588	119162653
ABCG4	NM_001348191	chr11	119149051	119162653	+	0	0	119149588	119162653
ABCG4	NM_001348192	chr11	119149051	119162653	+	0	0	119149588	119162653
ABCG4	NM_022169	chr11	119149051	119162653	+	0	1	119149588	119162653
ABCG5	NM_022436	chr2	43812471	43838839	-	1	1	43812471	43838839
ABCG8	NM_001357321	chr2	43838970	43882988	+	1	0	43838970	43882988
ABCG8	NM_022437	chr2	43838970	43882988	+	0	1	43838970	43882988
ABHD1	NM_032604	chr2	27123814	27130812	+	1	1	27123814	27130812
ABHD10	NM_001272069	chr3	111979025	111993368	+	1	0	111979025	111993368
ABHD10	NM_018394	chr3	111979025	111993368	+	0	0	111979025	111993368
ABHD10	NR_073570	chr3	111979025	111993368	+	0	0	111979025	111993368
ABHD10	NR_073571	chr3	111979025	111993368	+	0	1	111979025	111993368
ABHD11	NM_001145364	chr7	73736094	73738867	-	1	0	73736094	73738867
ABHD11	NM_001301058	chr7	73736094	73738867	-	0	0	73736094	73738867
ABHD11	NM_001321382	chr7	73736094	73738867	-	0	0	73736094	73738867
ABHD11	NM_001321383	chr7	73736094	73738867	-	0	0	73736094	73738867
ABHD11	NM_148912	chr7	73736094	73738867	-	0	0	73736094	73738867
ABHD11	NM_148913	chr7	73736094	73738867	-	0	0	73736094	73738867
ABHD11	NR_026912	chr7	73736094	73738867	-	0	0	73736094	73738867
ABHD11	NR_135627	chr7	73736094	73738867	-	0	1	73736094	73738867
ABHD11-AS1	NR_026690	chr7	73735068	73736000	+	1	1	73735068	73736000
ABHD12	NM_001042472	chr20	25300213	25390835	-	1	0	25300213	25390835
ABHD12	NM_015600	chr20	25294742	25390835	-	0	1	25300213	25390835
ABHD12B	NM_001206673	chr14	50872052	50904970	+	1	0	50872052	50904970
ABHD12B	NM_181533	chr14	50872159	50904970	+	0	0	50872052	50904970
ABHD12B	NM_181814	chr14	50872159	50904970	+	0	1	50872052	50904970
ABHD13	NM_032859	chr13	108218391	108234243	+	1	1	108218391	108234243
ABHD14A	NM_015407	chr3	51975063	51981196	+	1	1	51975063	51981196
ABHD14A-ACY1	NM_001316331	chr3	51975063	51989197	+	1	1	51975063	51989197
ABHD14B	NM_001146314	chr3	51968509	51974630	-	1	0	51968509	51974630
ABHD14B	NM_001254753	chr3	51968509	51974630	-	0	0	51968509	51974630
ABHD14B	NM_032750	chr3	51968509	51974630	-	0	1	51968509	51974630
ABHD15	NM_198147	chr17	29560546	29567037	-	1	1	29560546	29567037
ABHD16A	NM_001177515	chr6	31686954	31702958	-	1	0	31686954	31703324
ABHD16A	NM_021160	chr6	31686954	31703324	-	0	0	31686954	31703324
ABHD16A	NR_033488	chr6	31686954	31702958	-	0	0	31686954	31703324
ABHD16A	NR_033489	chr6	31686954	31703324	-	0	1	31686954	31703324
ABHD16B	NM_080622	chr20	63861497	63862988	+	1	1	63861497	63862988
ABHD17A	NM_001130111	chr19	1876809	1885496	-	1	0	1876809	1885496
ABHD17A	NM_031213	chr19	1876809	1885496	-	0	1	1876809	1885496
ABHD17B	NM_001025780	chr9	71865151	71911245	-	1	0	71865151	71911245
ABHD17B	NM_016014	chr9	71862451	71911245	-	0	1	71865151	71911245
ABHD17C	NM_021214	chr15	80695309	80755621	+	1	1	80695309	80755621
ABHD18	NM_001039717	chr4	127965405	128031776	+	1	0	127965405	128031776
ABHD18	NM_001319305	chr4	127965405	128039927	+	0	0	127965405	128031776
ABHD18	NM_001319306	chr4	127965405	128039927	+	0	0	127965405	128031776
ABHD18	NM_001319307	chr4	127965405	128039927	+	0	0	127965405	128031776
ABHD18	NM_001358451	chr4	127965405	128039927	+	0	0	127965405	128031776
ABHD18	NM_001358454	chr4	127965405	128039927	+	0	0	127965405	128031776
ABHD18	NM_001366037	chr4	127965405	128039927	+	0	0	127965405	128031776
ABHD18	NM_001366038	chr4	127965405	128039927	+	0	0	127965405	128031776
ABHD18	NM_001366039	chr4	127965405	128039927	+	0	0	127965405	128031776
ABHD18	NM_001366040	chr4	127965405	128039927	+	0	0	127965405	128031776
ABHD18	NM_001366041	chr4	127965405	128039927	+	0	0	127965405	128031776
ABHD18	NM_001366042	chr4	127965405	128039927	+	0	0	127965405	128031776
ABHD18	NM_001366043	chr4	127965405	128031776	+	0	0	127965405	128031776
ABHD18	NM_001366044	chr4	127965405	128031776	+	0	0	127965405	128031776
ABHD18	NM_001366045	chr4	127965405	128031776	+	0	0	127965405	128031776
ABHD18	NM_001366046	chr4	127965405	128031776	+	0	0	127965405	128031776
ABHD18	NM_001366047	chr4	127965405	128031776	+	0	0	127965405	128031776
ABHD18	NM_001366048	chr4	127965405	128031776	+	0	0	127965405	128031776
ABHD18	NM_025097	chr4	127965405	128031776	+	0	1	127965405	128031776
ABHD2	NM_007011	chr15	89088455	89202355	+	1	0	89088455	89202355
ABHD2	NM_152924	chr15	89088455	89202355	+	0	1	89088455	89202355
ABHD3	NM_001308256	chr18	21650900	21704774	-	1	0	21650900	21704774
ABHD3	NM_001308257	chr18	21650896	21664214	-	0	0	21650900	21704774
ABHD3	NM_138340	chr18	21650900	21704774	-	0	1	21650900	21704774
ABHD4	NM_022060	chr14	22598237	22612359	+	1	1	22598237	22612359
ABHD5	NM_001355186	chr3	43690937	43734371	+	1	0	43690937	43722725
ABHD5	NM_001365649	chr3	43691097	43722725	+	0	0	43690937	43722725
ABHD5	NM_001365650	chr3	43690869	43722725	+	0	0	43690937	43722725
ABHD5	NM_016006	chr3	43690937	43722725	+	0	0	43690937	43722725
ABHD5	NR_158560	chr3	43690869	43722725	+	0	1	43690937	43722725
ABHD6	NM_001320126	chr3	58237791	58294734	+	1	0	58237791	58294736
ABHD6	NM_020676	chr3	58237501	58294736	+	0	1	58237791	58294736
ABHD8	NM_024527	chr19	17292130	17303425	-	1	1	17292130	17303425
ABI1	NM_001012750	chr10	26746595	26861087	-	1	0	26746595	26861087
ABI1	NM_001012751	chr10	26746595	26861087	-	0	0	26746595	26861087
ABI1	NM_001012752	chr10	26746595	26861087	-	0	0	26746595	26861087
ABI1	NM_001178116	chr10	26746595	26861087	-	0	0	26746595	26861087
ABI1	NM_001178119	chr10	26746595	26861087	-	0	0	26746595	26861087
ABI1	NM_001178120	chr10	26746595	26861087	-	0	0	26746595	26861087
ABI1	NM_001178121	chr10	26746595	26861087	-	0	0	26746595	26861087
ABI1	NM_001178122	chr10	26746595	26861087	-	0	0	26746595	26861087
ABI1	NM_001178123	chr10	26746595	26861087	-	0	0	26746595	26861087
ABI1	NM_001178124	chr10	26746595	26861087	-	0	0	26746595	26861087
ABI1	NM_001178125	chr10	26746595	26861087	-	0	0	26746595	26861087
ABI1	NM_001348029	chr10	26746595	26861087	-	0	0	26746595	26861087
ABI1	NM_001348030	chr10	26746595	26861087	-	0	0	26746595	26861087
ABI1	NM_001348031	chr10	26746595	26861087	-	0	0	26746595	26861087
ABI1	NM_001348032	chr10	26746595	26861087	-	0	0	26746595	26861087
ABI1	NM_001348033	chr10	26746595	26861087	-	0	0	26746595	26861087
ABI1	NM_001348034	chr10	26746595	26861087	-	0	0	26746595	26861087
ABI1	NM_005470	chr10	26746595	26861087	-	0	0	26746595	26861087
ABI1	NR_145410	chr10	26746595	26861087	-	0	1	26746595	26861087
ABI2	NM_001282925	chr2	203328393	203432169	+	1	0	203328393	203432169
ABI2	NM_001282926	chr2	203328393	203432169	+	0	0	203328393	203432169
ABI2	NM_001282927	chr2	203328393	203432169	+	0	0	203328393	203432169
ABI2	NM_001282932	chr2	203328393	203432169	+	0	0	203328393	203432169
ABI2	NM_001375662	chr2	203328393	203432169	+	0	0	203328393	203432169
ABI2	NM_001375663	chr2	203328393	203432169	+	0	0	203328393	203432169
ABI2	NM_001375664	chr2	203328393	203432169	+	0	0	203328393	203432169
ABI2	NM_001375665	chr2	203328393	203432169	+	0	0	203328393	203432169
ABI2	NM_001375666	chr2	203328393	203432169	+	0	0	203328393	203432169
ABI2	NM_001375667	chr2	203328393	203432169	+	0	0	203328393	203432169
ABI2	NM_001375668	chr2	203328393	203432169	+	0	0	203328393	203432169
ABI2	NM_001375669	chr2	203328393	203432169	+	0	0	203328393	203432169
ABI2	NM_001375670	chr2	203328393	203432169	+	0	0	203328393	203432169
ABI2	NM_001375671	chr2	203328393	203432169	+	0	0	203328393	203432169
ABI2	NM_001375672	chr2	203328393	203432169	+	0	0	203328393	203432169
ABI2	NM_001375673	chr2	203328393	203432169	+	0	0	203328393	203432169
ABI2	NM_001375674	chr2	203328393	203432169	+	0	0	203328393	203432169
ABI2	NM_001375675	chr2	203328393	203432169	+	0	0	203328393	203432169
ABI2	NM_001375676	chr2	203328393	203432169	+	0	0	203328393	203432169
ABI2	NM_001375677	chr2	203328393	203432169	+	0	0	203328393	203432169
ABI2	NM_001375678	chr2	203328393	203432169	+	0	0	203328393	203432169
ABI2	NM_001375679	chr2	203328393	203432169	+	0	0	203328393	203432169
ABI2	NM_001375680	chr2	203328393	203432169	+	0	0	203328393	203432169
ABI2	NM_001375681	chr2	203328393	203432169	+	0	0	203328393	203432169
ABI2	NM_001375682	chr2	203328393	203432169	+	0	0	203328393	203432169
ABI2	NM_001375683	chr2	203328393	203432169	+	0	0	203328393	203432169
ABI2	NM_001375684	chr2	203328393	203432169	+	0	0	203328393	203432169
ABI2	NM_001375685	chr2	203328393	203432169	+	0	0	203328393	203432169
ABI2	NM_001375686	chr2	203328393	203432169	+	0	0	203328393	203432169
ABI2	NM_001375687	chr2	203328393	203432169	+	0	0	203328393	203432169
ABI2	NM_001375688	chr2	203328393	203432169	+	0	0	203328393	203432169
ABI2	NM_001375689	chr2	203328393	203432169	+	0	0	203328393	203432169
ABI2	NM_001375690	chr2	203328393	203432169	+	0	0	203328393	203432169
ABI2	NM_001375691	chr2	203328393	203432169	+	0	0	203328393	203432169
ABI2	NM_001375692	chr2	203328393	203432169	+	0	0	203328393	203432169
ABI2	NM_001375693	chr2	203328393	203432169	+	0	0	203328393	203432169
ABI2	NM_001375695	chr2	203328393	203432169	+	0	0	203328393	203432169
ABI2	NM_001375696	chr2	203328393	203432169	+	0	0	203328393	203432169
ABI2	NM_001375698	chr2	203328393	203432169	+	0	0	203328393	203432169
ABI2	NM_001375699	chr2	203328393	203432169	+	0	0	203328393	203432169
ABI2	NM_001375702	chr2	203328393	203432169	+	0	0	203328393	203432169
ABI2	NM_001375704	chr2	203328393	203432169	+	0	0	203328393	203432169
ABI2	NM_001375706	chr2	203328393	203432169	+	0	0	203328393	203432169
ABI2	NM_001375707	chr2	203328393	203432169	+	0	0	203328393	203432169
ABI2	NM_001375708	chr2	203328393	203432169	+	0	0	203328393	203432169
ABI2	NM_001375709	chr2	203328393	203432169	+	0	0	203328393	203432169
ABI2	NM_001375710	chr2	203328393	203432169	+	0	0	203328393	203432169
ABI2	NM_001375711	chr2	203328393	203432169	+	0	0	203328393	203432169
ABI2	NM_001375712	chr2	203328393	203432169	+	0	0	203328393	203432169
ABI2	NM_001375714	chr2	203328393	203432169	+	0	0	203328393	203432169
ABI2	NM_001375717	chr2	203328393	203432169	+	0	0	203328393	203432169
ABI2	NM_001375719	chr2	203328393	203432169	+	0	0	203328393	203432169
ABI2	NM_001375721	chr2	203328393	203432169	+	0	0	203328393	203432169
ABI2	NM_001375722	chr2	203328393	203432169	+	0	0	203328393	203432169
ABI2	NM_001375723	chr2	203328393	203432169	+	0	0	203328393	203432169
ABI2	NM_001375724	chr2	203328393	203432169	+	0	0	203328393	203432169
ABI2	NM_001375725	chr2	203328393	203432169	+	0	0	203328393	203432169
ABI2	NM_001375726	chr2	203328393	203432169	+	0	0	203328393	203432169
ABI2	NM_001375727	chr2	203328393	203432169	+	0	0	203328393	203432169
ABI2	NM_001375728	chr2	203328393	203432169	+	0	0	203328393	203432169
ABI2	NM_001375729	chr2	203328393	203432169	+	0	0	203328393	203432169
ABI2	NM_001375730	chr2	203328393	203432169	+	0	0	203328393	203432169
ABI2	NM_001375731	chr2	203328393	203432169	+	0	0	203328393	203432169
ABI2	NM_001375732	chr2	203328393	203432169	+	0	0	203328393	203432169
ABI2	NM_001375733	chr2	203328393	203432169	+	0	0	203328393	203432169
ABI2	NM_001375734	chr2	203328393	203432169	+	0	0	203328393	203432169
ABI2	NM_001375735	chr2	203328393	203432169	+	0	0	203328393	203432169
ABI2	NM_001375736	chr2	203328393	203432169	+	0	0	203328393	203432169
ABI2	NM_001375737	chr2	203328393	203432169	+	0	0	203328393	203432169
ABI2	NM_001375738	chr2	203328393	203432169	+	0	0	203328393	203432169
ABI2	NM_001375739	chr2	203328393	203432169	+	0	0	203328393	203432169
ABI2	NM_001375740	chr2	203328393	203432169	+	0	0	203328393	203432169
ABI2	NM_001375741	chr2	203328393	203432169	+	0	0	203328393	203432169
ABI2	NM_001375742	chr2	203328393	203432169	+	0	0	203328393	203432169
ABI2	NM_001375743	chr2	203328393	203432169	+	0	0	203328393	203432169
ABI2	NM_001375744	chr2	203328393	203432169	+	0	0	203328393	203432169
ABI2	NM_001375745	chr2	203328393	203432169	+	0	0	203328393	203432169
ABI2	NM_001375746	chr2	203328393	203432169	+	0	0	203328393	203432169
ABI2	NM_001375747	chr2	203328393	203432169	+	0	0	203328393	203432169
ABI2	NM_001375748	chr2	203328393	203432169	+	0	0	203328393	203432169
ABI2	NM_001375749	chr2	203328393	203432169	+	0	0	203328393	203432169
ABI2	NM_001375750	chr2	203328393	203432169	+	0	0	203328393	203432169
ABI2	NM_001375751	chr2	203328393	203432169	+	0	0	203328393	203432169
ABI2	NM_001375752	chr2	203328393	203432169	+	0	0	203328393	203432169
ABI2	NM_001375753	chr2	203328393	203432169	+	0	0	203328393	203432169
ABI2	NM_001375754	chr2	203328393	203432169	+	0	0	203328393	203432169
ABI2	NM_001375755	chr2	203328393	203432169	+	0	0	203328393	203432169
ABI2	NM_005759	chr2	203328393	203432169	+	0	0	203328393	203432169
ABI2	NR_164704	chr2	203328393	203432169	+	0	0	203328393	203432169
ABI2	NR_164705	chr2	203328393	203432169	+	0	0	203328393	203432169
ABI2	NR_164706	chr2	203328393	203432169	+	0	0	203328393	203432169
ABI2	NR_164707	chr2	203328393	203432169	+	0	0	203328393	203432169
ABI2	NR_164708	chr2	203328393	203432169	+	0	0	203328393	203432169
ABI2	NR_164709	chr2	203328393	203432169	+	0	0	203328393	203432169
ABI2	NR_164710	chr2	203328393	203432169	+	0	0	203328393	203432169
ABI2	NR_164711	chr2	203328393	203432169	+	0	0	203328393	203432169
ABI2	NR_164712	chr2	203328393	203432169	+	0	0	203328393	203432169
ABI2	NR_164713	chr2	203328393	203432169	+	0	0	203328393	203432169
ABI2	NR_164714	chr2	203328393	203432169	+	0	0	203328393	203432169
ABI2	NR_164715	chr2	203328393	203432169	+	0	0	203328393	203432169
ABI2	NR_164716	chr2	203328393	203432169	+	0	0	203328393	203432169
ABI2	NR_164717	chr2	203328393	203432169	+	0	0	203328393	203432169
ABI2	NR_164718	chr2	203328393	203432169	+	0	1	203328393	203432169
ABI3	NM_001135186	chr17	49210226	49223225	+	1	0	49210226	49223225
ABI3	NM_016428	chr17	49210706	49223225	+	0	1	49210226	49223225
ABI3BP	NM_001349329	chr3	100749334	100993421	-	1	0	100749334	100993421
ABI3BP	NM_001349330	chr3	100749334	100993421	-	0	0	100749334	100993421
ABI3BP	NM_001349331	chr3	100749334	100993421	-	0	0	100749334	100993421
ABI3BP	NM_001349332	chr3	100749334	100993421	-	0	0	100749334	100993421
ABI3BP	NM_001365642	chr3	100749334	100993421	-	0	0	100749334	100993421
ABI3BP	NM_001365643	chr3	100816010	100993421	-	0	0	100749334	100993421
ABI3BP	NM_001375547	chr3	100749155	100993421	-	0	0	100749334	100993421
ABI3BP	NM_001375549	chr3	100749155	100993421	-	0	0	100749334	100993421
ABI3BP	NM_001375550	chr3	100749334	100993421	-	0	0	100749334	100993421
ABI3BP	NM_001377332	chr3	100749155	100993421	-	0	0	100749334	100993421
ABI3BP	NM_015429	chr3	100749334	100993421	-	0	1	100749334	100993421
ABITRAM	NM_017832	chr9	108934399	108940954	+	1	1	108934399	108940954
ABL1	NM_005157	chr9	130835253	130887675	+	1	0	130835253	130887675
ABL1	NM_007313	chr9	130713880	130887675	+	0	1	130835253	130887675
ABL2	NM_001136000	chr1	179099330	179143076	-	1	0	179099330	179229677
ABL2	NM_001136001	chr1	179110580	179229684	-	0	0	179099330	179229677
ABL2	NM_001168236	chr1	179099330	179229677	-	0	0	179099330	179229677
ABL2	NM_001168237	chr1	179099330	179229677	-	0	0	179099330	179229677
ABL2	NM_001168238	chr1	179099330	179229677	-	0	0	179099330	179229677
ABL2	NM_001168239	chr1	179099330	179143076	-	0	0	179099330	179229677
ABL2	NM_005158	chr1	179099330	179143076	-	0	0	179099330	179229677
ABL2	NM_007314	chr1	179099330	179229677	-	0	1	179099330	179229677
ABLIM1	NM_001003407	chr10	114431111	114684443	-	1	0	114431111	114526913
ABLIM1	NM_001322882	chr10	114431109	114685003	-	0	0	114431111	114526913
ABLIM1	NM_001322883	chr10	114431111	114684443	-	0	0	114431111	114526913
ABLIM1	NM_001322884	chr10	114431111	114768304	-	0	0	114431111	114526913
ABLIM1	NM_001322885	chr10	114431111	114768304	-	0	0	114431111	114526913
ABLIM1	NM_001322886	chr10	114431111	114768304	-	0	0	114431111	114526913
ABLIM1	NM_001322887	chr10	114431111	114684443	-	0	0	114431111	114526913
ABLIM1	NM_001322888	chr10	114431111	114526913	-	0	0	114431111	114526913
ABLIM1	NM_001322889	chr10	114431111	114526913	-	0	0	114431111	114526913
ABLIM1	NM_001322890	chr10	114431111	114526913	-	0	0	114431111	114526913
ABLIM1	NM_001322891	chr10	114431111	114526913	-	0	0	114431111	114526913
ABLIM1	NM_001322892	chr10	114431111	114526913	-	0	0	114431111	114526913
ABLIM1	NM_001322893	chr10	114431111	114526913	-	0	0	114431111	114526913
ABLIM1	NM_001322894	chr10	114431111	114526913	-	0	0	114431111	114526913
ABLIM1	NM_001322895	chr10	114431111	114526913	-	0	0	114431111	114526913
ABLIM1	NM_001322896	chr10	114431111	114526913	-	0	0	114431111	114526913
ABLIM1	NM_001322897	chr10	114431111	114526913	-	0	0	114431111	114526913
ABLIM1	NM_001322898	chr10	114431111	114526913	-	0	0	114431111	114526913
ABLIM1	NM_001322899	chr10	114431111	114526913	-	0	0	114431111	114526913
ABLIM1	NM_001322900	chr10	114431111	114526913	-	0	0	114431111	114526913
ABLIM1	NM_001352440	chr10	114431109	114632397	-	0	0	114431111	114526913
ABLIM1	NM_001352441	chr10	114431109	114632397	-	0	0	114431111	114526913
ABLIM1	NM_001352442	chr10	114431111	114613736	-	0	0	114431111	114526913
ABLIM1	NM_001352443	chr10	114431111	114526913	-	0	0	114431111	114526913
ABLIM1	NM_002313	chr10	114431111	114658275	-	0	0	114431111	114526913
ABLIM1	NM_006720	chr10	114431111	114526913	-	0	1	114431111	114526913
ABLIM2	NM_001130083	chr4	7965326	8158813	-	1	0	7965326	8158813
ABLIM2	NM_001130084	chr4	7965326	8158813	-	0	0	7965326	8158813
ABLIM2	NM_001130085	chr4	7965326	8158813	-	0	0	7965326	8158813
ABLIM2	NM_001130086	chr4	7965326	8158813	-	0	0	7965326	8158813
ABLIM2	NM_001130087	chr4	7965326	8158813	-	0	0	7965326	8158813
ABLIM2	NM_001130088	chr4	8007029	8158813	-	0	0	7965326	8158813
ABLIM2	NM_001286688	chr4	7965326	8071988	-	0	0	7965326	8158813
ABLIM2	NM_032432	chr4	7965326	8158813	-	0	1	7965326	8158813
ABLIM3	NM_001301015	chr5	149141730	149260438	+	1	0	149141730	149260438
ABLIM3	NM_001301018	chr5	149141446	149260438	+	0	0	149141730	149260438
ABLIM3	NM_001301028	chr5	149141730	149260438	+	0	0	149141730	149260438
ABLIM3	NM_001345858	chr5	149141446	149260438	+	0	0	149141730	149260438
ABLIM3	NM_001345859	chr5	149141446	149260438	+	0	0	149141730	149260438
ABLIM3	NM_001345860	chr5	149141446	149260438	+	0	0	149141730	149260438
ABLIM3	NM_001345861	chr5	149141730	149260438	+	0	0	149141730	149260438
ABLIM3	NM_001370417	chr5	149141730	149260438	+	0	0	149141730	149260438
ABLIM3	NM_001370418	chr5	149141730	149260438	+	0	0	149141730	149260438
ABLIM3	NM_014945	chr5	149141446	149260438	+	0	1	149141730	149260438
ABO	NM_020469	chr9	133250400	133275201	-	1	1	133250400	133275201
ABR	NM_001092	chr17	1003518	1109102	-	1	0	1003518	1179981
ABR	NM_001159746	chr17	1003518	1187272	-	0	0	1003518	1179981
ABR	NM_001256847	chr17	1003518	1031831	-	0	0	1003518	1179981
ABR	NM_001282149	chr17	1003518	1078993	-	0	0	1003518	1179981
ABR	NM_001322840	chr17	1003518	1126572	-	0	0	1003518	1179981
ABR	NM_001322841	chr17	1003518	1229722	-	0	0	1003518	1179981
ABR	NM_001322842	chr17	1225890	1229722	-	0	0	1003518	1179981
ABR	NM_021962	chr17	1003518	1179981	-	0	1	1003518	1179981
ABRA	NM_139166	chr8	106759482	106770244	-	1	1	106759482	106770244
ABRACL	NM_021243	chr6	139028744	139043302	+	1	1	139028744	139043302
ABRAXAS1	NM_001345962	chr4	83459516	83485100	-	1	0	83459516	83485100
ABRAXAS1	NM_139076	chr4	83459516	83485100	-	0	1	83459516	83485100
ABRAXAS2	NM_032182	chr10	124801818	124836667	+	1	1	124801818	124836667
ABT1	NM_013375	chr6	26596952	26600739	+	1	1	26596952	26600739
ABTB1	NM_032548	chr3	127672937	127680926	+	1	0	127672937	127680926
ABTB1	NM_172027	chr3	127672951	127680926	+	0	0	127672937	127680926
ABTB1	NR_033429	chr3	127672937	127680926	+	0	1	127672937	127680926
ABTB2	NM_145804	chr11	34150986	34358010	-	1	1	34150986	34358010
ACACA	NM_198834	chr17	37084991	37406836	-	1	0	37084991	37406811
ACACA	NM_198836	chr17	37084991	37359116	-	0	0	37084991	37406811
ACACA	NM_198837	chr17	37084991	37299767	-	0	0	37084991	37406811
ACACA	NM_198838	chr17	37084991	37299767	-	0	0	37084991	37406811
ACACA	NM_198839	chr17	37084991	37406811	-	0	1	37084991	37406811
ACACB	NM_001093	chr12	109116586	109268225	+	1	1	109116586	109268225
ACAD10	NM_001136538	chr12	111686052	111757099	+	1	0	111686052	111757099
ACAD10	NM_025247	chr12	111686052	111757099	+	0	1	111686052	111757099
ACAD11	NM_032169	chr3	132558140	132659809	-	1	0	132558140	132660131
ACAD11	NR_132426	chr3	132558137	132660131	-	0	0	132558140	132660131
ACAD11	NR_132427	chr3	132558137	132660131	-	0	0	132558140	132660131
ACAD11	NR_132428	chr3	132558137	132660131	-	0	1	132558140	132660131
ACAD8	NM_014384	chr11	134253567	134265852	+	1	1	134253567	134265852
ACAD9	NM_014049	chr3	128879619	128913114	+	1	0	128879619	128913114
ACAD9	NR_033426	chr3	128879489	128913114	+	0	1	128879619	128913114
ACADL	NM_001608	chr2	210187922	210225447	-	1	1	210187922	210225447
ACADM	NM_000016	chr1	75724708	75763678	+	1	0	75724708	75763678
ACADM	NM_001127328	chr1	75724346	75763678	+	0	0	75724708	75763678
ACADM	NM_001286042	chr1	75724346	75763678	+	0	0	75724708	75763678
ACADM	NM_001286043	chr1	75724346	75763678	+	0	0	75724708	75763678
ACADM	NM_001286044	chr1	75724346	75763678	+	0	1	75724708	75763678
ACADS	NM_000017	chr12	120725825	120740008	+	1	0	120725825	120740008
ACADS	NM_001302554	chr12	120725825	120740008	+	0	1	120725825	120740008
ACADSB	NM_001330174	chr10	123009005	123058315	+	1	0	123009005	123058290
ACADSB	NM_001609	chr10	123009005	123058290	+	0	1	123009005	123058290
ACADVL	NM_000018	chr17	7219937	7225266	+	1	0	7219937	7225267
ACADVL	NM_001033859	chr17	7219830	7225267	+	0	0	7219937	7225267
ACADVL	NM_001270447	chr17	7217124	7225267	+	0	0	7219937	7225267
ACADVL	NM_001270448	chr17	7219830	7225267	+	0	1	7219937	7225267
ACAN	NM_001135	chr15	88803442	88875354	+	1	0	88803442	88875354
ACAN	NM_001369268	chr15	88803435	88875353	+	0	0	88803442	88875354
ACAN	NM_013227	chr15	88803442	88875354	+	0	1	88803442	88875354
ACAP1	NM_014716	chr17	7336528	7351477	+	1	1	7336528	7351477
ACAP2	NM_012287	chr3	195274744	195443020	-	1	1	195274744	195443020
ACAP3	NM_030649	chr1	1292390	1307930	-	1	1	1292390	1307930
ACAT1	NM_000019	chr11	108121566	108147601	+	1	1	108121566	108147601
ACAT2	NM_001303253	chr6	159762478	159779112	+	1	0	159762478	159779112
ACAT2	NM_005891	chr6	159762044	159779112	+	0	1	159762478	159779112
ACBD3	NM_022735	chr1	226144678	226186741	-	1	1	226144678	226186741
ACBD3-AS1	NR_146443	chr1	226148002	226154977	+	1	1	226148002	226154977
ACBD4	NM_001135705	chr17	45135686	45144176	+	1	0	45135686	45144176
ACBD4	NM_001135706	chr17	45135686	45144176	+	0	0	45135686	45144176
ACBD4	NM_001135707	chr17	45135686	45144176	+	0	0	45135686	45144176
ACBD4	NM_001321352	chr17	45132618	45144176	+	0	0	45135686	45144176
ACBD4	NM_001321353	chr17	45132618	45144176	+	0	0	45135686	45144176
ACBD4	NM_024722	chr17	45135686	45144176	+	0	1	45135686	45144176
ACBD5	NM_001042473	chr10	27195213	27242111	-	1	0	27195213	27240797
ACBD5	NM_001271512	chr10	27195213	27240879	-	0	0	27195213	27240797
ACBD5	NM_001301251	chr10	27195213	27242111	-	0	0	27195213	27240797
ACBD5	NM_001301252	chr10	27195213	27240486	-	0	0	27195213	27240797
ACBD5	NM_001301253	chr10	27195213	27242111	-	0	0	27195213	27240797
ACBD5	NM_001301254	chr10	27195213	27240486	-	0	0	27195213	27240797
ACBD5	NM_001352568	chr10	27195213	27240879	-	0	0	27195213	27240797
ACBD5	NM_001352569	chr10	27195213	27240879	-	0	0	27195213	27240797
ACBD5	NM_001352570	chr10	27182837	27240879	-	0	0	27195213	27240797
ACBD5	NM_001352571	chr10	27195213	27240879	-	0	0	27195213	27240797
ACBD5	NM_001352572	chr10	27195213	27240879	-	0	0	27195213	27240797
ACBD5	NM_001352573	chr10	27195213	27240879	-	0	0	27195213	27240797
ACBD5	NM_001352574	chr10	27195213	27242111	-	0	0	27195213	27240797
ACBD5	NM_001352575	chr10	27195213	27242111	-	0	0	27195213	27240797
ACBD5	NM_001352576	chr10	27195213	27241868	-	0	0	27195213	27240797
ACBD5	NM_001352577	chr10	27195213	27242111	-	0	0	27195213	27240797
ACBD5	NM_001352578	chr10	27195213	27241868	-	0	0	27195213	27240797
ACBD5	NM_001352579	chr10	27195213	27241819	-	0	0	27195213	27240797
ACBD5	NM_001352580	chr10	27195213	27242111	-	0	0	27195213	27240797
ACBD5	NM_001352581	chr10	27195213	27240879	-	0	0	27195213	27240797
ACBD5	NM_001352582	chr10	27195213	27242111	-	0	0	27195213	27240797
ACBD5	NM_001352583	chr10	27195213	27240879	-	0	0	27195213	27240797
ACBD5	NM_001352584	chr10	27195213	27240879	-	0	0	27195213	27240797
ACBD5	NM_001352585	chr10	27195213	27240879	-	0	0	27195213	27240797
ACBD5	NM_001352586	chr10	27195213	27240879	-	0	0	27195213	27240797
ACBD5	NM_001352587	chr10	27195213	27240879	-	0	0	27195213	27240797
ACBD5	NM_001352588	chr10	27195213	27240879	-	0	0	27195213	27240797
ACBD5	NM_145698	chr10	27195213	27240797	-	0	1	27195213	27240797
ACBD6	NM_032360	chr1	180288229	180502577	-	1	1	180288229	180502577
ACBD7	NM_001039844	chr10	15075474	15088776	-	1	1	15075474	15088776
ACBD7-DCLRE1CP1	NR_144471	chr10	15015071	15088776	-	1	1	15015071	15088776
ACCS	NM_001127219	chr11	44066269	44084236	+	1	0	44066269	44084236
ACCS	NM_032592	chr11	44066269	44084236	+	0	1	44066269	44084236
ACCSL	NM_001031854	chr11	44047980	44059977	+	1	0	44047980	44059977
ACCSL	NM_001363113	chr11	44047980	44059977	+	0	1	44047980	44059977
ACD	NM_001082486	chr16	67657511	67660260	-	1	0	67657511	67660260
ACD	NM_022914	chr16	67657511	67660260	-	0	1	67657511	67660260
ACE	NM_000789	chr17	63477060	63498373	+	1	0	63477060	63498373
ACE	NM_001178057	chr17	63484845	63498373	+	0	0	63477060	63498373
ACE	NM_152830	chr17	63484845	63498373	+	0	1	63477060	63498373
ACE2	NM_001371415	chrX	15561032	15600960	-	1	0	15561032	15602158
ACE2	NM_021804	chrX	15561032	15602158	-	0	1	15561032	15602158
ACER1	NM_133492	chr19	6306141	6333612	-	1	1	6306141	6333612
ACER2	NM_001010887	chr9	19409008	19452504	+	1	1	19409008	19452504
ACER3	NM_001300953	chr11	76860917	77026797	+	1	0	76860917	77026797
ACER3	NM_001300954	chr11	76860917	77026797	+	0	0	76860917	77026797
ACER3	NM_001300955	chr11	76860917	77026797	+	0	0	76860917	77026797
ACER3	NM_018367	chr11	76860917	77026797	+	0	1	76860917	77026797
ACHE	NM_000665	chr7	100889993	100895888	-	1	0	100889993	100895888
ACHE	NM_001282449	chr7	100889993	100895888	-	0	0	100889993	100895888
ACHE	NM_001302621	chr7	100889993	100895888	-	0	0	100889993	100895888
ACHE	NM_001302622	chr7	100889993	100896129	-	0	0	100889993	100895888
ACHE	NM_001367915	chr7	100889993	100895888	-	0	0	100889993	100895888
ACHE	NM_001367917	chr7	100889993	100894606	-	0	0	100889993	100895888
ACHE	NM_001367918	chr7	100889993	100896994	-	0	0	100889993	100895888
ACHE	NM_001367919	chr7	100889993	100896994	-	0	0	100889993	100895888
ACHE	NR_160407	chr7	100889993	100896994	-	0	0	100889993	100895888
ACHE	NR_160408	chr7	100889993	100895888	-	0	1	100889993	100895888
ACIN1	NM_001164814	chr14	23058564	23095614	-	1	0	23058564	23095614
ACIN1	NM_001164815	chr14	23058564	23095614	-	0	0	23058564	23095614
ACIN1	NM_001164816	chr14	23058564	23071569	-	0	0	23058564	23095614
ACIN1	NM_001164817	chr14	23058564	23071569	-	0	0	23058564	23095614
ACIN1	NM_014977	chr14	23058564	23095614	-	0	1	23058564	23095614
ACKR1	NM_001122951	chr1	159204874	159206500	+	1	0	159204874	159206500
ACKR1	NM_002036	chr1	159204874	159206500	+	0	1	159204874	159206500
ACKR2	NM_001296	chr3	42809444	42867286	+	1	1	42809444	42867286
ACKR3	NM_020311	chr2	236569824	236582351	+	1	1	236569824	236582351
ACKR4	NM_016557	chr3	132597269	132602641	+	1	0	132597269	132602641
ACKR4	NM_178445	chr3	132600136	132602641	+	0	1	132597269	132602641
ACLY	NM_001096	chr17	41866917	41918951	-	1	0	41866917	41919019
ACLY	NM_001303274	chr17	41866916	41919022	-	0	0	41866917	41919019
ACLY	NM_001303275	chr17	41866916	41919022	-	0	0	41866917	41919019
ACLY	NM_198830	chr17	41866925	41919019	-	0	1	41866917	41919019
ACMSD	NM_001307983	chr2	134838615	134902032	+	1	0	134838615	134902032
ACMSD	NM_138326	chr2	134838615	134902032	+	0	1	134838615	134902032
ACO1	NM_001278352	chr9	32384602	32450834	+	1	0	32384602	32454768
ACO1	NM_001362840	chr9	32384642	32454768	+	0	0	32384602	32454768
ACO1	NM_002197	chr9	32384642	32454768	+	0	1	32384602	32454768
ACO2	NM_001098	chr22	41469116	41528974	+	1	1	41469116	41528974
ACOD1	NM_001258406	chr13	76948510	76958638	+	1	1	76948510	76958638
ACOT1	NM_001037161	chr14	73537142	73543796	+	1	1	73537142	73543796
ACOT11	NM_015547	chr1	54548227	54639192	+	1	0	54548227	54610329
ACOT11	NM_147161	chr1	54548227	54610329	+	0	1	54548227	54610329
ACOT12	NM_130767	chr5	81329995	81394134	-	1	1	81329995	81394134
ACOT13	NM_001160094	chr6	24667034	24705067	+	1	0	24667034	24705046
ACOT13	NM_018473	chr6	24667076	24705046	+	0	1	24667034	24705046
ACOT2	NM_001364177	chr14	73569058	73575658	+	1	0	73569058	73575658
ACOT2	NM_001364178	chr14	73569058	73574407	+	0	0	73569058	73575658
ACOT2	NM_006821	chr14	73569058	73575658	+	0	0	73569058	73575658
ACOT2	NR_046028	chr14	73567619	73575658	+	0	1	73569058	73575658
ACOT4	NM_152331	chr14	73591705	73595766	+	1	1	73591705	73595766
ACOT6	NM_001037162	chr14	73616843	73619888	+	1	0	73616843	73619888
ACOT6	NM_001365788	chr14	73612516	73619888	+	0	0	73616843	73619888
ACOT6	NM_001365789	chr14	73610944	73619888	+	0	1	73616843	73619888
ACOT7	NM_007274	chr1	6264271	6393766	-	1	0	6264271	6358929
ACOT7	NM_181864	chr1	6264271	6385768	-	0	0	6264271	6358929
ACOT7	NM_181865	chr1	6264271	6360714	-	0	0	6264271	6358929
ACOT7	NM_181866	chr1	6264271	6358929	-	0	1	6264271	6358929
ACOT8	NM_005469	chr20	45841720	45857392	-	1	1	45841720	45857392
ACOT9	NM_001033583	chrX	23701055	23743276	-	1	0	23701055	23743276
ACOT9	NM_001037171	chrX	23701055	23743276	-	0	0	23701055	23743276
ACOT9	NM_001330259	chrX	23701055	23743276	-	0	1	23701055	23743276
ACOX1	NM_001185039	chr17	75941510	75979166	-	1	0	75941510	75979166
ACOX1	NM_004035	chr17	75941510	75979166	-	0	0	75941510	75979166
ACOX1	NM_007292	chr17	75941510	75979166	-	0	1	75941510	75979166
ACOX2	NM_003500	chr3	58505135	58537190	-	1	1	58505135	58537190
ACOX3	NM_001101667	chr4	8366281	8440723	-	1	0	8366281	8440723
ACOX3	NM_001375783	chr4	8366281	8428448	-	0	0	8366281	8440723
ACOX3	NM_001375784	chr4	8366281	8440723	-	0	0	8366281	8440723
ACOX3	NM_001375785	chr4	8366281	8440723	-	0	0	8366281	8440723
ACOX3	NM_001375786	chr4	8366281	8428448	-	0	0	8366281	8440723
ACOX3	NM_001375787	chr4	8366281	8428448	-	0	0	8366281	8440723
ACOX3	NM_001375788	chr4	8366281	8428448	-	0	0	8366281	8440723
ACOX3	NM_001375789	chr4	8366281	8428448	-	0	0	8366281	8440723
ACOX3	NM_001375790	chr4	8366281	8428448	-	0	0	8366281	8440723
ACOX3	NM_003501	chr4	8366281	8440723	-	0	1	8366281	8440723
ACOXL	NM_001142807	chr2	110732572	111118548	+	1	0	110732572	111094344
ACOXL	NM_001365487	chr2	110732572	110888015	+	0	0	110732572	111094344
ACOXL	NM_001371254	chr2	110732572	111094344	+	0	1	110732572	111094344
ACOXL-AS1	NR_122074	chr2	111098340	111115588	-	1	1	111098340	111115588
ACP1	NM_001040649	chr2	264868	272481	+	1	0	264868	278282
ACP1	NM_004300	chr2	264946	278282	+	0	0	264868	278282
ACP1	NM_007099	chr2	264868	278282	+	0	0	264868	278282
ACP1	NR_024080	chr2	264868	278282	+	0	1	264868	278282
ACP2	NM_001302489	chr11	47239301	47248628	-	1	0	47239301	47248814
ACP2	NM_001302490	chr11	47239301	47248847	-	0	0	47239301	47248814
ACP2	NM_001302491	chr11	47239301	47248847	-	0	0	47239301	47248814
ACP2	NM_001302492	chr11	47239301	47248847	-	0	0	47239301	47248814
ACP2	NM_001357016	chr11	47239301	47248847	-	0	0	47239301	47248814
ACP2	NM_001610	chr11	47239301	47248814	-	0	1	47239301	47248814
ACP3	NM_001099	chr3	132317406	132358841	+	1	0	132317406	132358841
ACP3	NM_001134194	chr3	132317406	132368302	+	0	0	132317406	132358841
ACP3	NM_001292037	chr3	132317406	132358841	+	0	1	132317406	132358841
ACP4	NM_033068	chr19	50790414	50795219	+	1	1	50790414	50795219
ACP5	NM_001111034	chr19	11574659	11578740	-	1	0	11574659	11577645
ACP5	NM_001111035	chr19	11574659	11578975	-	0	0	11574659	11577645
ACP5	NM_001111036	chr19	11574659	11578975	-	0	0	11574659	11577645
ACP5	NM_001322023	chr19	11574659	11578257	-	0	0	11574659	11577645
ACP5	NM_001611	chr19	11574659	11577645	-	0	1	11574659	11577645
ACP6	NM_001323625	chr1	147647367	147670524	-	1	0	147647367	147670524
ACP6	NM_016361	chr1	147642229	147670524	-	0	0	147647367	147670524
ACP6	NR_136633	chr1	147647367	147670524	-	0	0	147647367	147670524
ACP6	NR_136634	chr1	147647367	147670524	-	0	0	147647367	147670524
ACP6	NR_136635	chr1	147642229	147670524	-	0	0	147647367	147670524
ACP6	NR_136636	chr1	147647367	147670524	-	0	1	147647367	147670524
ACP7	NM_001004318	chr19	39084367	39111492	+	1	0	39084367	39111492
ACP7	NM_001363687	chr19	39084367	39111492	+	0	1	39084367	39111492
ACR	NM_001097	chr22	50738203	50745339	+	1	1	50738203	50745339
ACRBP	NM_032489	chr12	6638074	6647432	-	1	1	6638074	6647432
ACRV1	NM_001612	chr11	125671521	125680847	-	1	0	125671521	125680847
ACRV1	NM_020069	chr11	125671521	125680847	-	0	0	125671521	125680847
ACRV1	NM_020107	chr11	125671521	125680847	-	0	0	125671521	125680847
ACRV1	NM_020108	chr11	125671521	125680847	-	0	1	125671521	125680847
ACSBG1	NM_001199377	chr15	78167467	78234565	-	1	0	78167467	78234565
ACSBG1	NM_015162	chr15	78167467	78234565	-	0	1	78167467	78234565
ACSBG2	NM_001289177	chr19	6135666	6193091	+	1	0	6135666	6193091
ACSBG2	NM_001289178	chr19	6135666	6193091	+	0	0	6135666	6193091
ACSBG2	NM_001289179	chr19	6135666	6193091	+	0	0	6135666	6193091
ACSBG2	NM_001289180	chr19	6135632	6193103	+	0	0	6135666	6193091
ACSBG2	NM_001321384	chr19	6135666	6193091	+	0	0	6135666	6193091
ACSBG2	NM_030924	chr19	6135666	6193091	+	0	1	6135666	6193091
ACSF2	NM_001288968	chr17	50426157	50474845	+	1	0	50426157	50474845
ACSF2	NM_001288969	chr17	50426157	50474845	+	0	0	50426157	50474845
ACSF2	NM_001288970	chr17	50426157	50474845	+	0	0	50426157	50474845
ACSF2	NM_001288971	chr17	50426157	50474845	+	0	0	50426157	50474845
ACSF2	NM_001288972	chr17	50426157	50474845	+	0	0	50426157	50474845
ACSF2	NM_025149	chr17	50426157	50474845	+	0	0	50426157	50474845
ACSF2	NR_110232	chr17	50468328	50474845	+	0	1	50426157	50474845
ACSF3	NM_001127214	chr16	89093851	89155837	+	1	0	89093851	89155837
ACSF3	NM_001243279	chr16	89093851	89156233	+	0	0	89093851	89155837
ACSF3	NM_001284316	chr16	89093851	89155837	+	0	0	89093851	89155837
ACSF3	NM_174917	chr16	89093851	89155837	+	0	0	89093851	89155837
ACSF3	NR_045667	chr16	89136547	89155846	+	0	0	89093851	89155837
ACSF3	NR_104293	chr16	89093851	89155837	+	0	0	89093851	89155837
ACSF3	NR_147928	chr16	89093851	89155837	+	0	0	89093851	89155837
ACSF3	NR_147929	chr16	89093851	89155837	+	0	1	89093851	89155837
ACSL1	NM_001286708	chr4	184755594	184812259	-	1	0	184755594	184825968
ACSL1	NM_001286710	chr4	184755594	184805788	-	0	0	184755594	184825968
ACSL1	NM_001286711	chr4	184755594	184826114	-	0	0	184755594	184825968
ACSL1	NM_001286712	chr4	184755594	184808601	-	0	0	184755594	184825968
ACSL1	NM_001995	chr4	184755594	184825968	-	0	1	184755594	184825968
ACSL3	NM_001354158	chr2	222861035	222944638	+	1	0	222861035	222944638
ACSL3	NM_001354159	chr2	222861035	222944638	+	0	0	222861035	222944638
ACSL3	NM_004457	chr2	222861035	222944638	+	0	0	222861035	222944638
ACSL3	NM_203372	chr2	222861035	222944638	+	0	1	222861035	222944638
ACSL4	NM_001318509	chrX	109641334	109733257	-	1	0	109641334	109733392
ACSL4	NM_001318510	chrX	109641334	109733257	-	0	0	109641334	109733392
ACSL4	NM_004458	chrX	109641334	109733257	-	0	0	109641334	109733392
ACSL4	NM_022977	chrX	109641334	109733392	-	0	1	109641334	109733392
ACSL5	NM_016234	chr10	112376197	112428380	+	1	0	112376197	112428380
ACSL5	NM_203379	chr10	112374115	112428376	+	0	0	112376197	112428380
ACSL5	NM_203380	chr10	112375264	112428380	+	0	1	112376197	112428380
ACSL6	NM_001009185	chr5	131949973	132011658	-	1	0	131949973	132011658
ACSL6	NM_001205247	chr5	131949973	132011658	-	0	0	131949973	132011658
ACSL6	NM_001205248	chr5	131949973	132011817	-	0	0	131949973	132011658
ACSL6	NM_001205250	chr5	131949973	132012068	-	0	0	131949973	132011658
ACSL6	NM_001205251	chr5	131949973	132011914	-	0	0	131949973	132011658
ACSL6	NM_015256	chr5	131949973	132011658	-	0	1	131949973	132011658
ACSM1	NM_001318890	chr16	20623236	20697788	-	1	0	20623236	20691256
ACSM1	NM_052956	chr16	20623234	20691256	-	0	0	20623236	20691256
ACSM1	NR_134918	chr16	20623236	20691256	-	0	1	20623236	20691256
ACSM2A	NM_001308169	chr16	20451520	20487669	+	1	0	20451520	20487669
ACSM2A	NM_001308172	chr16	20451520	20487669	+	0	0	20451520	20487669
ACSM2A	NM_001308954	chr16	20451520	20487669	+	0	1	20451520	20487669
ACSM2B	NM_001105069	chr16	20536230	20576367	-	1	0	20536230	20576367
ACSM2B	NM_182617	chr16	20536230	20576367	-	0	1	20536230	20576367
ACSM3	NM_005622	chr16	20764013	20797581	+	1	0	20764013	20786316
ACSM3	NM_202000	chr16	20763989	20786316	+	0	1	20764013	20786316
ACSM4	NM_001080454	chr12	7304331	7328373	+	1	1	7304331	7328373
ACSM5	NM_001324371	chr16	20409533	20441336	+	1	0	20409533	20441336
ACSM5	NM_001324372	chr16	20409533	20441336	+	0	0	20409533	20441336
ACSM5	NM_001324373	chr16	20409533	20419782	+	0	0	20409533	20441336
ACSM5	NM_017888	chr16	20409533	20441336	+	0	1	20409533	20441336
ACSM6	NM_207321	chr10	95194199	95228929	+	1	1	95194199	95228929
ACSS1	NM_001252675	chr20	25006229	25058182	-	1	0	25006229	25058139
ACSS1	NM_001252676	chr20	25006229	25032706	-	0	0	25006229	25058139
ACSS1	NM_001252677	chr20	25006229	25058182	-	0	0	25006229	25058139
ACSS1	NM_032501	chr20	25006236	25058139	-	0	1	25006229	25058139
ACSS2	NM_001076552	chr20	34876524	34927966	+	1	0	34876524	34927959
ACSS2	NM_001242393	chr20	34874962	34927966	+	0	0	34876524	34927959
ACSS2	NM_018677	chr20	34876611	34927959	+	0	1	34876524	34927959
ACSS3	NM_001330242	chr12	81078078	81261210	+	1	0	81078078	81261210
ACSS3	NM_001330243	chr12	81078078	81261210	+	0	0	81078078	81261210
ACSS3	NM_024560	chr12	81078078	81261210	+	0	1	81078078	81261210
ACTA1	NM_001100	chr1	229431245	229434094	-	1	1	229431245	229434094
ACTA2	NM_001141945	chr10	88935073	88991397	-	1	0	88935073	88952773
ACTA2	NM_001320855	chr10	88935073	88991397	-	0	0	88935073	88952773
ACTA2	NM_001613	chr10	88935073	88952773	-	0	1	88935073	88952773
ACTA2-AS1	NR_125373	chr10	88932683	88939974	+	1	1	88932683	88939974
ACTB	NM_001101	chr7	5527147	5530601	-	1	1	5527147	5530601
ACTBL2	NM_001017992	chr5	57480017	57482811	-	1	1	57480017	57482811
ACTC1	NM_005159	chr15	34790229	34795549	-	1	1	34790229	34795549
ACTE1P	NR_038862	chr11	71405745	71423354	-	1	1	71405745	71423354
ACTG1	NM_001199954	chr17	81509970	81512799	-	1	0	81509970	81512799
ACTG1	NM_001614	chr17	81509970	81512799	-	0	0	81509970	81512799
ACTG1	NR_037688	chr17	81509970	81512799	-	0	1	81509970	81512799
ACTG1P17	NR_036446	chr15	82725897	82739780	-	1	1	82725897	82739780
ACTG1P20	NR_033926	chr1	27323873	27326525	+	1	1	27323873	27326525
ACTG1P4	NR_024438	chr1	103569403	103571386	+	1	1	103569403	103571386
ACTG2	NM_001199893	chr2	73893007	73919864	+	1	0	73893007	73919864
ACTG2	NM_001615	chr2	73893007	73919864	+	0	1	73893007	73919864
ACTL10	NM_001024675	chr20	33666942	33668525	+	1	1	33666942	33668525
ACTL6A	NM_004301	chr3	179562925	179588407	+	1	0	179562925	179588405
ACTL6A	NM_177989	chr3	179562879	179588405	+	0	0	179562925	179588405
ACTL6A	NM_178042	chr3	179562879	179588405	+	0	1	179562925	179588405
ACTL6B	NM_016188	chr7	100643102	100656448	-	1	0	100643102	100656448
ACTL6B	NR_134539	chr7	100643102	100656448	-	0	1	100643102	100656448
ACTL7A	NM_006687	chr9	108862265	108863756	+	1	1	108862265	108863756
ACTL7B	NM_006686	chr9	108854588	108855986	-	1	1	108854588	108855986
ACTL8	NM_030812	chr1	17755332	17827063	+	1	1	17755332	17827063
ACTL9	NM_178525	chr19	8697399	8698795	-	1	1	8697399	8698795
ACTN1	NM_001102	chr14	68874127	68979302	-	1	0	68874127	68979302
ACTN1	NM_001130004	chr14	68874122	68979366	-	0	0	68874127	68979302
ACTN1	NM_001130005	chr14	68874127	68979302	-	0	1	68874127	68979302
ACTN1-AS1	NR_073422	chr14	68979681	68987463	+	1	1	68979681	68987463
ACTN2	NM_001103	chr1	236686453	236764627	+	1	0	236686453	236764627
ACTN2	NM_001278343	chr1	236686498	236764627	+	0	0	236686453	236764627
ACTN2	NM_001278344	chr1	236686453	236764627	+	0	1	236686453	236764627
ACTN3	NM_001104	chr11	66546902	66563334	+	1	0	66546902	66563329
ACTN3	NM_001258371	chr11	66546394	66563329	+	0	0	66546902	66563329
ACTN3	NR_047663	chr11	66546840	66563329	+	0	1	66546902	66563329
ACTN4	NM_001322033	chr19	38647648	38731589	+	1	0	38647648	38731589
ACTN4	NM_004924	chr19	38647648	38731589	+	0	1	38647648	38731589
ACTR10	NM_018477	chr14	58200148	58235635	+	1	1	58200148	58235635
ACTR1A	NM_005736	chr10	102479228	102502712	-	1	1	102479228	102502712
ACTR1B	NM_005735	chr2	97655938	97664044	-	1	1	97655938	97664044
ACTR2	NM_001005386	chr2	65227694	65271256	+	1	0	65227694	65271256
ACTR2	NM_005722	chr2	65227694	65271256	+	0	1	65227694	65271256
ACTR3	NM_001277140	chr2	113890597	113961552	+	1	0	113890597	113961552
ACTR3	NM_005721	chr2	113890088	113962596	+	0	0	113890597	113961552
ACTR3	NR_102318	chr2	113889933	113961552	+	0	1	113890597	113961552
ACTR3-AS1	NR_110174	chr2	113831182	113890992	-	1	1	113831182	113890992
ACTR3B	NM_001040135	chr7	152759748	152855379	+	1	0	152759748	152855379
ACTR3B	NM_001350940	chr7	152759748	152855379	+	0	0	152759748	152855379
ACTR3B	NM_001350941	chr7	152759748	152855379	+	0	0	152759748	152855379
ACTR3B	NM_001350942	chr7	152759748	152855379	+	0	0	152759748	152855379
ACTR3B	NM_001350943	chr7	152759748	152855379	+	0	0	152759748	152855379
ACTR3B	NM_001350944	chr7	152759748	152855379	+	0	0	152759748	152855379
ACTR3B	NM_001350945	chr7	152759748	152855379	+	0	0	152759748	152855379
ACTR3B	NM_001350946	chr7	152759748	152855379	+	0	0	152759748	152855379
ACTR3B	NM_020445	chr7	152759751	152855378	+	0	0	152759748	152855379
ACTR3B	NR_146946	chr7	152759748	152855379	+	0	0	152759748	152855379
ACTR3B	NR_146947	chr7	152759748	152855379	+	0	0	152759748	152855379
ACTR3B	NR_146948	chr7	152759748	152855379	+	0	0	152759748	152855379
ACTR3B	NR_146949	chr7	152759748	152855379	+	0	0	152759748	152855379
ACTR3B	NR_146950	chr7	152759748	152855379	+	0	0	152759748	152855379
ACTR3B	NR_146951	chr7	152759748	152855379	+	0	1	152759748	152855379
ACTR3BP2	NR_027714	chr2	91941132	91942470	+	1	1	91941132	91942470
ACTR3BP5	NR_045000	chr10	38696595	38698240	+	1	1	38696595	38698240
ACTR3C	NM_001164458	chr7	150247211	150323669	-	1	0	150247211	150047715
ACTR3C	NM_001164459	chr7	150247211	150302980	-	0	0	150247211	150047715
ACTR3C	NM_001351027	chr7	149881358	150047715	-	0	0	150247211	150047715
ACTR3C	NM_001351028	chr7	149881359	150323545	-	0	0	150247211	150047715
ACTR3C	NM_001351029	chr7	149881358	150221100	-	0	0	150247211	150047715
ACTR3C	NM_001351030	chr7	149881358	150221100	-	0	0	150247211	150047715
ACTR3C	NR_147012	chr7	149881359	150323545	-	0	0	150247211	150047715
ACTR3C	NR_147013	chr7	150243915	150323545	-	0	0	150247211	150047715
ACTR3C	NR_147014	chr7	149881358	150221100	-	0	0	150247211	150047715
ACTR3C	NR_147015	chr7	149881358	150221100	-	0	0	150247211	150047715
ACTR3C	NR_147016	chr7	149881358	150221100	-	0	0	150247211	150047715
ACTR3C	NR_147017	chr7	149881358	150221100	-	0	0	150247211	150047715
ACTR3C	NR_147018	chr7	149881358	150221100	-	0	0	150247211	150047715
ACTR3C	NR_147019	chr7	149881358	150221100	-	0	0	150247211	150047715
ACTR3C	NR_147020	chr7	149881358	150047715	-	0	0	150247211	150047715
ACTR3C	NR_147021	chr7	149881358	150047715	-	0	0	150247211	150047715
ACTR3C	NR_147022	chr7	149881358	150047715	-	0	1	150247211	150047715
ACTR5	NM_024855	chr20	38748459	38772519	+	1	1	38748459	38772519
ACTR6	NM_022496	chr12	100200086	100224424	+	1	0	100200086	100224424
ACTR6	NR_048568	chr12	100200814	100224424	+	0	0	100200086	100224424
ACTR6	NR_048569	chr12	100200814	100224424	+	0	1	100200086	100224424
ACTR8	NM_022899	chr3	53867065	53882152	-	1	1	53867065	53882152
ACTRT1	NM_138289	chrX	128050961	128052403	-	1	1	128050961	128052403
ACTRT2	NM_080431	chr1	3021466	3022903	+	1	1	3021466	3022903
ACTRT3	NM_032487	chr3	169766922	169769561	-	1	1	169766922	169769561
ACVR1	NM_001105	chr2	157736445	157874999	-	1	0	157736445	157838630
ACVR1	NM_001111067	chr2	157736445	157876330	-	0	0	157736445	157838630
ACVR1	NM_001347663	chr2	157736445	157875862	-	0	0	157736445	157838630
ACVR1	NM_001347664	chr2	157736445	157875862	-	0	0	157736445	157838630
ACVR1	NM_001347665	chr2	157736445	157875862	-	0	0	157736445	157838630
ACVR1	NM_001347666	chr2	157736445	157875862	-	0	0	157736445	157838630
ACVR1	NM_001347667	chr2	157736445	157838630	-	0	1	157736445	157838630
ACVR1B	NM_004302	chr12	51951698	51997078	+	1	0	51951698	51997078
ACVR1B	NM_020327	chr12	51953379	51997079	+	0	0	51951698	51997078
ACVR1B	NM_020328	chr12	51951698	51997078	+	0	1	51951698	51997078
ACVR1C	NM_001111031	chr2	157526766	157597560	-	1	0	157526766	157628864
ACVR1C	NM_001111032	chr2	157526766	157628864	-	0	0	157526766	157628864
ACVR1C	NM_001111033	chr2	157526766	157628864	-	0	0	157526766	157628864
ACVR1C	NM_145259	chr2	157526766	157628864	-	0	1	157526766	157628864
ACVR2A	NM_001278579	chr2	147844516	147930822	+	1	0	147844516	147930822
ACVR2A	NM_001278580	chr2	147844516	147930827	+	0	0	147844516	147930822
ACVR2A	NM_001616	chr2	147845028	147930822	+	0	1	147844516	147930822
ACVR2B	NM_001106	chr3	38453889	38493142	+	1	1	38453889	38493142
ACVR2B-AS1	NR_028389	chr3	38451026	38454820	-	1	1	38451026	38454820
ACVRL1	NM_000020	chr12	51907503	51923361	+	1	0	51907503	51923361
ACVRL1	NM_001077401	chr12	51912382	51923361	+	0	1	51907503	51923361
ACY1	NM_000666	chr3	51983534	51989197	+	1	0	51983534	51989197
ACY1	NM_001198895	chr3	51983534	51989197	+	0	0	51983534	51989197
ACY1	NM_001198896	chr3	51983534	51989197	+	0	0	51983534	51989197
ACY1	NM_001198897	chr3	51983534	51989197	+	0	0	51983534	51989197
ACY1	NM_001198898	chr3	51983534	51989197	+	0	1	51983534	51989197
ACY3	NM_080658	chr11	67642554	67650730	-	1	1	67642554	67650730
ACYP1	NM_001107	chr14	75053242	75064024	-	1	0	75053242	75064024
ACYP1	NM_001302616	chr14	75053242	75064024	-	0	0	75053242	75064024
ACYP1	NM_001302617	chr14	75053242	75069490	-	0	0	75053242	75064024
ACYP1	NR_126393	chr14	75053242	75064024	-	0	0	75053242	75064024
ACYP1	NR_126394	chr14	75053242	75069490	-	0	0	75053242	75064024
ACYP1	NR_126395	chr14	75053242	75064024	-	0	1	75053242	75064024
ACYP2	NM_001320586	chr2	53971112	54305298	+	1	0	53971112	54305298
ACYP2	NM_001320587	chr2	53971112	54305298	+	0	0	53971112	54305298
ACYP2	NM_001320588	chr2	54123282	54305298	+	0	0	53971112	54305298
ACYP2	NM_001320589	chr2	54115614	54305298	+	0	0	53971112	54305298
ACYP2	NM_001320590	chr2	54115614	54143316	+	0	0	53971112	54305298
ACYP2	NM_138448	chr2	54115614	54305298	+	0	1	53971112	54305298
ACAA1	NM_001130410	chr3	38122709	38137242	-	1	0	38122709	38137242
ACAA1	NM_001607	chr3	38122714	38137127	-	0	0	38122709	38137242
ACAA1	NR_024024	chr3	38122709	38137242	-	0	1	38122709	38137242
ACAA2	NM_006111	chr18	49782163	49813533	-	1	1	49782163	49813533
ADA	NM_000022	chr20	44619521	44651699	-	1	0	44619521	44651758
ADA	NM_001322050	chr20	44619518	44651758	-	0	0	44619521	44651758
ADA	NM_001322051	chr20	44619518	44651758	-	0	0	44619521	44651758
ADA	NR_136160	chr20	44619518	44651758	-	0	1	44619521	44651758
ADA2	NM_001282225	chr22	17178789	17219435	-	1	0	17178789	17199655
ADA2	NM_001282226	chr22	17178789	17219435	-	0	0	17178789	17199655
ADA2	NM_001282227	chr22	17178789	17221848	-	0	0	17178789	17199655
ADA2	NM_001282228	chr22	17178789	17219435	-	0	0	17178789	17199655
ADA2	NM_001282229	chr22	17178789	17219585	-	0	0	17178789	17199655
ADA2	NM_177405	chr22	17178789	17199655	-	0	1	17178789	17199655
ADAD1	NM_001159285	chr4	122379517	122429784	+	1	0	122379517	122429784
ADAD1	NM_001159295	chr4	122379517	122429784	+	0	0	122379517	122429784
ADAD1	NM_139243	chr4	122379010	122429784	+	0	1	122379517	122429784
ADAD2	NM_001145400	chr16	84191156	84197166	+	1	0	84191156	84197166
ADAD2	NM_139174	chr16	84191156	84197166	+	0	1	84191156	84197166
ADAL	NM_001012969	chr15	43330671	43349415	+	1	0	43330671	43349415
ADAL	NM_001159280	chr15	43330671	43354569	+	0	0	43330671	43349415
ADAL	NM_001324364	chr15	43330350	43349417	+	0	0	43330671	43349415
ADAL	NM_001324365	chr15	43330671	43349415	+	0	0	43330671	43349415
ADAL	NM_001324366	chr15	43330671	43354569	+	0	0	43330671	43349415
ADAL	NM_001324367	chr15	43330671	43349415	+	0	0	43330671	43349415
ADAL	NM_001324368	chr15	43330671	43349415	+	0	1	43330671	43349415
ADAM10	NM_001110	chr15	58588808	58749707	-	1	0	58588808	58749707
ADAM10	NM_001320570	chr15	58588808	58749707	-	0	1	58588808	58749707
ADAM11	NM_001318933	chr17	44758987	44781846	+	1	0	44758987	44781846
ADAM11	NM_002390	chr17	44758987	44781846	+	0	1	44758987	44781846
ADAM12	NM_001288973	chr10	126012390	126388477	-	1	0	126012390	126388477
ADAM12	NM_001288974	chr10	126041343	126388477	-	0	0	126012390	126388477
ADAM12	NM_001288975	chr10	126041343	126388477	-	0	0	126012390	126388477
ADAM12	NM_003474	chr10	126012390	126388477	-	0	0	126012390	126388477
ADAM12	NM_021641	chr10	126041343	126388477	-	0	1	126012390	126388477
ADAM15	NM_001261464	chr1	155051315	155062775	+	1	0	155051315	155062775
ADAM15	NM_001261465	chr1	155051315	155062775	+	0	0	155051315	155062775
ADAM15	NM_001261466	chr1	155051315	155058683	+	0	0	155051315	155062775
ADAM15	NM_003815	chr1	155051315	155062775	+	0	0	155051315	155062775
ADAM15	NM_207191	chr1	155051315	155062775	+	0	0	155051315	155062775
ADAM15	NM_207194	chr1	155051315	155062775	+	0	0	155051315	155062775
ADAM15	NM_207195	chr1	155051315	155062775	+	0	0	155051315	155062775
ADAM15	NM_207196	chr1	155051315	155062775	+	0	0	155051315	155062775
ADAM15	NM_207197	chr1	155051315	155062775	+	0	0	155051315	155062775
ADAM15	NR_048577	chr1	155051315	155062775	+	0	0	155051315	155062775
ADAM15	NR_048578	chr1	155051315	155062775	+	0	0	155051315	155062775
ADAM15	NR_048579	chr1	155051315	155062775	+	0	1	155051315	155062775
ADAM17	NM_003183	chr2	9488485	9555830	-	1	1	9488485	9555830
ADAM18	NM_001190956	chr8	39584567	39611576	+	1	0	39584567	39730065
ADAM18	NM_001320313	chr8	39584567	39730065	+	0	0	39584567	39730065
ADAM18	NM_014237	chr8	39584567	39730065	+	0	0	39584567	39730065
ADAM18	NR_135201	chr8	39584567	39730065	+	0	1	39584567	39730065
ADAM19	NM_033274	chr5	157477303	157575775	-	1	1	157477303	157575775
ADAM2	NM_001278113	chr8	39743735	39838227	-	1	0	39743735	39838227
ADAM2	NM_001278114	chr8	39743735	39838227	-	0	0	39743735	39838227
ADAM2	NM_001464	chr8	39743735	39838227	-	0	1	39743735	39838227
ADAM20	NM_003814	chr14	70522357	70535004	-	1	1	70522357	70535004
ADAM20P1	NR_037933	chr14	70468878	70483756	-	1	1	70468878	70483756
ADAM21	NM_003813	chr14	70452173	70459905	+	1	1	70452173	70459905
ADAM21P1	NR_003951	chr14	70245752	70247801	-	1	1	70245752	70247801
ADAM22	NM_001324417	chr7	87934250	88202889	+	1	0	87934250	88202889
ADAM22	NM_001324418	chr7	87934250	88202889	+	0	0	87934250	88202889
ADAM22	NM_001324419	chr7	87934250	88202889	+	0	0	87934250	88202889
ADAM22	NM_001324420	chr7	87934250	88202889	+	0	0	87934250	88202889
ADAM22	NM_001324421	chr7	87934250	88202889	+	0	0	87934250	88202889
ADAM22	NM_004194	chr7	87934142	88182113	+	0	0	87934250	88202889
ADAM22	NM_016351	chr7	87934250	88202889	+	0	0	87934250	88202889
ADAM22	NM_021721	chr7	87934142	88182113	+	0	0	87934250	88202889
ADAM22	NM_021722	chr7	87934250	88202889	+	0	0	87934250	88202889
ADAM22	NM_021723	chr7	87934250	88202889	+	0	1	87934250	88202889
ADAM23	NM_003812	chr2	206443531	206621127	+	1	1	206443531	206621127
ADAM28	NM_001304351	chr8	24294068	24359014	+	1	0	24294068	24359014
ADAM28	NM_014265	chr8	24294068	24359014	+	0	0	24294068	24359014
ADAM28	NM_021777	chr8	24294039	24336099	+	0	0	24294068	24359014
ADAM28	NR_130709	chr8	24294039	24336099	+	0	0	24294068	24359014
ADAM28	NR_130710	chr8	24294068	24359014	+	0	1	24294068	24359014
ADAM29	NM_001130703	chr4	174918357	174978180	+	1	0	174918357	174978180
ADAM29	NM_001130704	chr4	174918357	174978180	+	0	0	174918357	174978180
ADAM29	NM_001130705	chr4	174918357	174978180	+	0	0	174918357	174978180
ADAM29	NM_001278125	chr4	174918357	174978180	+	0	0	174918357	174978180
ADAM29	NM_001278126	chr4	174918357	174978180	+	0	0	174918357	174978180
ADAM29	NM_001278127	chr4	174918357	174978180	+	0	0	174918357	174978180
ADAM29	NM_014269	chr4	174918357	174978180	+	0	1	174918357	174978180
ADAM30	NM_021794	chr1	119893532	119896515	-	1	1	119893532	119896515
ADAM32	NM_001313994	chr8	39107528	39284917	+	1	0	39107528	39284917
ADAM32	NM_145004	chr8	39107733	39284917	+	0	1	39107528	39284917
ADAM33	NM_001282447	chr20	3667974	3682010	-	1	0	3667974	3682010
ADAM33	NM_025220	chr20	3667974	3682010	-	0	0	3667974	3682010
ADAM33	NM_153202	chr20	3667974	3682010	-	0	1	3667974	3682010
ADAM3A	NR_001569	chr8	39451044	39522989	-	1	0	39451044	39522989
ADAM3A	NR_024106	chr8	39451044	39522989	-	0	0	39451044	39522989
ADAM3A	NR_024107	chr8	39451044	39522989	-	0	0	39451044	39522989
ADAM3A	NR_073423	chr8	39451044	39522989	-	0	1	39451044	39522989
ADAM3B	NR_144553	chr16	49517645	49518585	-	1	1	49517645	49518585
ADAM5	NR_001448	chr8	39314662	39402856	+	1	1	39314662	39402856
ADAM6	NR_002224	chr14	105969728	105972269	-	1	1	105969728	105972269
ADAM7	NM_003817	chr8	24441025	24509564	+	1	1	24441025	24509564
ADAM8	NM_001109	chr10	133262422	133276868	-	1	0	133262422	133276868
ADAM8	NM_001164489	chr10	133262422	133276868	-	0	0	133262422	133276868
ADAM8	NM_001164490	chr10	133262422	133276868	-	0	1	133262422	133276868
ADAM9	NM_003816	chr8	38996972	39105260	+	1	0	38996972	39105260
ADAM9	NR_027638	chr8	38996985	39105260	+	0	0	38996972	39105260
ADAM9	NR_027639	chr8	38996985	39105260	+	0	0	38996972	39105260
ADAM9	NR_027878	chr8	38996985	39105260	+	0	1	38996972	39105260
ADAMDEC1	NM_001145271	chr8	24384284	24406013	+	1	0	24384284	24406013
ADAMDEC1	NM_001145272	chr8	24384284	24406013	+	0	0	24384284	24406013
ADAMDEC1	NM_014479	chr8	24384284	24406013	+	0	0	24384284	24406013
ADAMDEC1	NR_156422	chr8	24384284	24406013	+	0	1	24384284	24406013
ADAMTS1	NM_006988	chr21	26835754	26845409	-	1	1	26835754	26845409
ADAMTS10	NM_001282352	chr19	8580239	8592196	-	1	0	8580239	8610715
ADAMTS10	NM_030957	chr19	8580239	8610715	-	0	1	8580239	8610715
ADAMTS12	NM_001324511	chr5	33751195	33891990	-	1	0	33751195	33891990
ADAMTS12	NM_001324512	chr5	33523534	33891990	-	0	0	33751195	33891990
ADAMTS12	NM_030955	chr5	33523534	33891990	-	0	1	33751195	33891990
ADAMTS13	NM_139025	chr9	133421999	133459403	+	1	0	133421999	133459403
ADAMTS13	NM_139026	chr9	133422366	133459403	+	0	0	133421999	133459403
ADAMTS13	NM_139027	chr9	133422366	133459403	+	0	0	133421999	133459403
ADAMTS13	NR_024514	chr9	133414338	133459403	+	0	1	133421999	133459403
ADAMTS14	NM_080722	chr10	70672505	70762439	+	1	0	70672505	70762439
ADAMTS14	NM_139155	chr10	70672505	70762439	+	0	1	70672505	70762439
ADAMTS15	NM_139055	chr11	130448973	130476645	+	1	1	130448973	130476645
ADAMTS16	NM_139056	chr5	5140329	5320304	+	1	0	5140329	5320304
ADAMTS16	NR_136935	chr5	5140329	5320304	+	0	1	5140329	5320304
ADAMTS17	NM_139057	chr15	99971436	100341975	-	1	1	99971436	100341975
ADAMTS18	NM_001326358	chr16	77282127	77435034	-	1	0	77282127	77435034
ADAMTS18	NM_199355	chr16	77282127	77435034	-	0	1	77282127	77435034
ADAMTS19	NM_133638	chr5	129460297	129738683	+	1	1	129460297	129738683
ADAMTS19-AS1	NR_125748	chr5	129459558	129460689	-	1	1	129459558	129460689
ADAMTS2	NM_014244	chr5	179110852	179345461	-	1	0	179110852	179345461
ADAMTS2	NM_021599	chr5	179150674	179345461	-	0	1	179110852	179345461
ADAMTS20	NM_025003	chr12	43353865	43552203	-	1	1	43353865	43552203
ADAMTS3	NM_014243	chr4	72280968	72569221	-	1	1	72280968	72569221
ADAMTS4	NM_001320336	chr1	161189725	161199054	-	1	0	161189725	161199054
ADAMTS4	NM_005099	chr1	161184301	161199054	-	0	1	161189725	161199054
ADAMTS5	NM_007038	chr21	26917921	26967088	-	1	1	26917921	26967088
ADAMTS6	NM_197941	chr5	65148737	65481920	-	1	0	65148737	65481920
ADAMTS6	NR_135689	chr5	65148737	65481920	-	0	1	65148737	65481920
ADAMTS7	NM_014272	chr15	78759205	78811464	-	1	1	78759205	78811464
ADAMTS7P1	NR_045529	chr15	82293282	82334561	+	1	1	82293282	82334561
ADAMTS8	NM_007037	chr11	130404922	130428609	-	1	1	130404922	130428609
ADAMTS9	NM_001318781	chr3	64515654	64688000	-	1	0	64515654	64688000
ADAMTS9	NM_182920	chr3	64515654	64688000	-	0	1	64515654	64688000
ADAMTS9-AS1	NR_110150	chr3	64561345	64590084	+	1	0	64561345	64590084
ADAMTS9-AS1	NR_110151	chr3	64561345	64590084	+	0	1	64561345	64590084
ADAMTS9-AS2	NR_038264	chr3	64684869	65011471	+	1	1	64684869	65011471
ADAMTSL1	NM_001040272	chr9	18474152	18910949	+	1	0	18474152	18684954
ADAMTSL1	NM_052866	chr9	18474152	18684954	+	0	1	18474152	18684954
ADAMTSL2	NM_001145320	chr9	133532163	133575519	+	1	0	133532163	133575519
ADAMTSL2	NM_014694	chr9	133534703	133575519	+	0	1	133532163	133575519
ADAMTSL3	NM_001301110	chr15	83654122	84039841	+	1	0	83654122	84039841
ADAMTSL3	NM_207517	chr15	83654122	84039841	+	0	1	83654122	84039841
ADAMTSL4	NM_001288607	chr1	150549407	150560933	+	1	0	150549407	150558748
ADAMTSL4	NM_001288608	chr1	150549368	150560936	+	0	0	150549407	150558748
ADAMTSL4	NM_019032	chr1	150549368	150560936	+	0	0	150549407	150558748
ADAMTSL4	NM_025008	chr1	150549407	150558748	+	0	1	150549407	150558748
ADAMTSL4-AS1	NR_104133	chr1	150560894	150574552	-	1	1	150560894	150574552
ADAMTSL5	NM_001367197	chr19	1505021	1513019	-	1	0	1505021	1513019
ADAMTSL5	NM_213604	chr19	1505021	1513019	-	0	1	1505021	1513019
ADAP1	NM_001284308	chr7	897899	955407	-	1	0	897899	954680
ADAP1	NM_001284309	chr7	897899	945816	-	0	0	897899	954680
ADAP1	NM_001284310	chr7	897899	927216	-	0	0	897899	954680
ADAP1	NM_001284311	chr7	897899	920889	-	0	0	897899	954680
ADAP1	NM_006869	chr7	897899	954680	-	0	1	897899	954680
ADAP2	NM_001346712	chr17	30921735	30959193	+	1	0	30921735	30959193
ADAP2	NM_001346714	chr17	30921735	30959193	+	0	0	30921735	30959193
ADAP2	NM_001346716	chr17	30921735	30959193	+	0	0	30921735	30959193
ADAP2	NM_018404	chr17	30921944	30959322	+	0	0	30921735	30959193
ADAP2	NR_144488	chr17	30921735	30959193	+	0	1	30921735	30959193
ADAR	NM_001025107	chr1	154582057	154627971	-	1	0	154582057	154608186
ADAR	NM_001111	chr1	154582057	154608186	-	0	0	154582057	154608186
ADAR	NM_001193495	chr1	154582057	154606253	-	0	0	154582057	154608186
ADAR	NM_001365045	chr1	154582057	154627997	-	0	0	154582057	154608186
ADAR	NM_001365046	chr1	154582057	154627997	-	0	0	154582057	154608186
ADAR	NM_001365047	chr1	154582057	154608186	-	0	0	154582057	154608186
ADAR	NM_001365048	chr1	154582057	154608797	-	0	0	154582057	154608186
ADAR	NM_001365049	chr1	154582057	154608186	-	0	0	154582057	154608186
ADAR	NM_015840	chr1	154582057	154608186	-	0	0	154582057	154608186
ADAR	NM_015841	chr1	154582057	154608186	-	0	1	154582057	154608186
ADARB1	NM_001112	chr21	45074579	45226560	+	1	0	45074579	45226560
ADARB1	NM_001160230	chr21	45074579	45226560	+	0	0	45074579	45226560
ADARB1	NM_001346687	chr21	45152529	45226560	+	0	0	45074579	45226560
ADARB1	NM_001346688	chr21	45075050	45226563	+	0	0	45074579	45226560
ADARB1	NM_015833	chr21	45074579	45226560	+	0	0	45074579	45226560
ADARB1	NM_015834	chr21	45074579	45226560	+	0	0	45074579	45226560
ADARB1	NR_027672	chr21	45074579	45226560	+	0	0	45074579	45226560
ADARB1	NR_027673	chr21	45074577	45226563	+	0	0	45074579	45226560
ADARB1	NR_027674	chr21	45074579	45226560	+	0	0	45074579	45226560
ADARB1	NR_073200	chr21	45074579	45226560	+	0	0	45074579	45226560
ADARB1	NR_144483	chr21	45074579	45226560	+	0	1	45074579	45226560
ADARB2	NM_018702	chr10	1177312	1737525	-	1	1	1177312	1737525
ADARB2-AS1	NR_033387	chr10	1526629	1557008	+	1	0	1526629	1557008
ADARB2-AS1	NR_152792	chr10	1546759	1557008	+	0	1	1526629	1557008
ADAT1	NM_001324444	chr16	75596867	75623281	-	1	0	75596867	75623281
ADAT1	NM_001324445	chr16	75596867	75623281	-	0	0	75596867	75623281
ADAT1	NM_001324446	chr16	75596867	75623281	-	0	0	75596867	75623281
ADAT1	NM_001324448	chr16	75596867	75623281	-	0	0	75596867	75623281
ADAT1	NM_001324449	chr16	75596867	75623281	-	0	0	75596867	75623281
ADAT1	NM_001324450	chr16	75596867	75623281	-	0	0	75596867	75623281
ADAT1	NM_001324451	chr16	75596867	75623281	-	0	0	75596867	75623281
ADAT1	NM_001324452	chr16	75596867	75623281	-	0	0	75596867	75623281
ADAT1	NM_001324453	chr16	75596867	75623281	-	0	0	75596867	75623281
ADAT1	NM_012091	chr16	75596867	75623281	-	0	1	75596867	75623281
ADAT2	NM_001286259	chr6	143422831	143442677	-	1	0	143422831	143450695
ADAT2	NM_182503	chr6	143422831	143450695	-	0	1	143422831	143450695
ADAT3	NM_001329533	chr19	1905398	1913447	+	1	0	1905398	1913447
ADAT3	NM_138422	chr19	1905398	1913447	+	0	1	1905398	1913447
ADCK1	NM_001142545	chr14	77800108	77935014	+	1	0	77800108	77935014
ADCK1	NM_001366485	chr14	77800108	77935014	+	0	0	77800108	77935014
ADCK1	NM_001366486	chr14	77800108	77935014	+	0	0	77800108	77935014
ADCK1	NM_001366487	chr14	77800108	77935014	+	0	0	77800108	77935014
ADCK1	NM_001366488	chr14	77800108	77935014	+	0	0	77800108	77935014
ADCK1	NM_001366489	chr14	77800108	77935014	+	0	0	77800108	77935014
ADCK1	NM_001366490	chr14	77800108	77935014	+	0	0	77800108	77935014
ADCK1	NM_020421	chr14	77800108	77935014	+	0	0	77800108	77935014
ADCK1	NR_158987	chr14	77800108	77935014	+	0	0	77800108	77935014
ADCK1	NR_158988	chr14	77800108	77935014	+	0	0	77800108	77935014
ADCK1	NR_158989	chr14	77800108	77935014	+	0	1	77800108	77935014
ADCK2	NM_052853	chr7	140672944	140695110	+	1	1	140672944	140695110
ADCK5	NM_174922	chr8	144374046	144393238	+	1	1	144374046	144393238
ADCY1	NM_001281768	chr7	45574139	45664672	+	1	0	45574139	45723115
ADCY1	NM_021116	chr7	45574367	45723115	+	0	1	45574139	45723115
ADCY10	NM_001167749	chr1	167809385	167914134	-	1	0	167809385	167914134
ADCY10	NM_001297772	chr1	167809385	167914134	-	0	0	167809385	167914134
ADCY10	NM_018417	chr1	167809385	167914134	-	0	1	167809385	167914134
ADCY10P1	NR_026938	chr6	41101033	41140835	+	1	1	41101033	41140835
ADCY2	NM_020546	chr5	7396137	7830081	+	1	1	7396137	7830081
ADCY3	NM_001320613	chr2	24819169	24920237	-	1	0	24819169	24920237
ADCY3	NM_001377128	chr2	24819169	24920237	-	0	0	24819169	24920237
ADCY3	NM_001377129	chr2	24819169	24920237	-	0	0	24819169	24920237
ADCY3	NM_001377130	chr2	24819169	24920237	-	0	0	24819169	24920237
ADCY3	NM_001377131	chr2	24819169	24887182	-	0	0	24819169	24920237
ADCY3	NM_001377132	chr2	24819169	24919585	-	0	0	24819169	24920237
ADCY3	NM_004036	chr2	24819169	24920237	-	0	1	24819169	24920237
ADCY4	NM_001198568	chr14	24318358	24335071	-	1	0	24318358	24335071
ADCY4	NM_001198592	chr14	24318358	24335071	-	0	0	24318358	24335071
ADCY4	NM_139247	chr14	24318358	24335071	-	0	1	24318358	24335071
ADCY5	NM_001199642	chr3	123282295	123416342	-	1	0	123282295	123448545
ADCY5	NM_183357	chr3	123282295	123448545	-	0	1	123282295	123448545
ADCY6	NM_015270	chr12	48766195	48789089	-	1	1	48766195	48789089
ADCY6-DT	NR_110019	chr12	48789146	48790535	+	1	0	48789146	48790535
ADCY6-DT	NR_110020	chr12	48789575	48790535	+	0	1	48789146	48790535
ADCY7	NM_001114	chr16	50266550	50318134	+	1	0	50266550	50310529
ADCY7	NM_001286057	chr16	50266550	50310529	+	0	1	50266550	50310529
ADCY8	NM_001115	chr8	130780300	131040909	-	1	1	130780300	131040909
ADCY9	NM_001116	chr16	3962653	4116442	-	1	1	3962653	4116442
ADCYAP1	NM_001099733	chr18	904870	912172	+	1	0	904870	912172
ADCYAP1	NM_001117	chr18	905365	912172	+	0	1	904870	912172
ADCYAP1R1	NM_001118	chr7	31052307	31111474	+	1	0	31052307	31111474
ADCYAP1R1	NM_001199635	chr7	31052460	31111479	+	0	0	31052307	31111474
ADCYAP1R1	NM_001199636	chr7	31052307	31111474	+	0	0	31052307	31111474
ADCYAP1R1	NM_001199637	chr7	31052307	31111474	+	0	1	31052307	31111474
ADD1	NM_001119	chr4	2843843	2930062	+	1	0	2843843	2930075
ADD1	NM_001286645	chr4	2844149	2930075	+	0	0	2843843	2930075
ADD1	NM_001354754	chr4	2843843	2930062	+	0	0	2843843	2930075
ADD1	NM_001354755	chr4	2844149	2930075	+	0	0	2843843	2930075
ADD1	NM_001354756	chr4	2843843	2930062	+	0	0	2843843	2930075
ADD1	NM_001354757	chr4	2843843	2930062	+	0	0	2843843	2930075
ADD1	NM_001354758	chr4	2844149	2930075	+	0	0	2843843	2930075
ADD1	NM_001354759	chr4	2843843	2930062	+	0	0	2843843	2930075
ADD1	NM_001354761	chr4	2843843	2930062	+	0	0	2843843	2930075
ADD1	NM_001354762	chr4	2843843	2930062	+	0	0	2843843	2930075
ADD1	NM_014189	chr4	2843856	2930075	+	0	0	2843843	2930075
ADD1	NM_014190	chr4	2843843	2930062	+	0	0	2843843	2930075
ADD1	NM_176801	chr4	2843856	2930075	+	0	1	2843843	2930075
ADD2	NM_001185054	chr2	70662083	70767715	-	1	0	70662083	70768200
ADD2	NM_001185055	chr2	70675090	70768200	-	0	0	70662083	70768200
ADD2	NM_001617	chr2	70656783	70768200	-	0	0	70662083	70768200
ADD2	NM_017482	chr2	70675090	70768200	-	0	0	70662083	70768200
ADD2	NM_017488	chr2	70656783	70768200	-	0	1	70662083	70768200
ADD3	NM_001121	chr10	110007983	110135565	+	1	0	110007983	110135565
ADD3	NM_001320591	chr10	109996372	110135565	+	0	0	110007983	110135565
ADD3	NM_001320592	chr10	110005946	110135565	+	0	0	110007983	110135565
ADD3	NM_001320593	chr10	110005946	110135565	+	0	0	110007983	110135565
ADD3	NM_001320594	chr10	110007983	110135565	+	0	0	110007983	110135565
ADD3	NM_016824	chr10	110007983	110135565	+	0	0	110007983	110135565
ADD3	NM_019903	chr10	110005946	110135565	+	0	1	110007983	110135565
ADD3-AS1	NR_038943	chr10	109945558	110008381	-	1	1	109945558	110008381
ADGB	NM_024694	chr6	146598971	146815461	+	1	1	146598971	146815461
ADGRA1	NM_001083909	chr10	133087923	133131675	+	1	0	133087923	133131675
ADGRA1	NM_001291085	chr10	133102245	133131675	+	0	1	133087923	133131675
ADGRA1-AS1	NR_111905	chr10	133085248	133086697	-	1	1	133085248	133086697
ADGRA2	NM_032777	chr8	37796882	37844896	+	1	1	37796882	37844896
ADGRA3	NM_145290	chr4	22387375	22516066	-	1	1	22387375	22516066
ADGRB1	NM_001702	chr8	142449648	142545007	+	1	1	142449648	142545007
ADGRB2	NM_001294335	chr1	31727116	31764340	-	1	0	31727116	31764340
ADGRB2	NM_001294336	chr1	31727116	31764340	-	0	0	31727116	31764340
ADGRB2	NM_001364857	chr1	31727116	31764340	-	0	1	31727116	31764340
ADGRB3	NM_001704	chr6	68635281	69389506	+	1	1	68635281	69389506
ADGRD1	NM_001330497	chr12	130953906	131141468	+	1	0	130953906	131141468
ADGRD1	NM_198827	chr12	130953906	131141468	+	0	1	130953906	131141468
ADGRD1-AS1	NR_131950	chr12	130990625	130993976	-	1	0	130990625	130993976
ADGRD1-AS1	NR_131951	chr12	130990625	130993976	-	0	1	130990625	130993976
ADGRE1	NM_001256252	chr19	6887578	6940450	+	1	0	6887578	6940450
ADGRE1	NM_001256253	chr19	6887578	6940450	+	0	0	6887578	6940450
ADGRE1	NM_001256254	chr19	6887578	6940450	+	0	0	6887578	6940450
ADGRE1	NM_001256255	chr19	6887578	6940450	+	0	0	6887578	6940450
ADGRE1	NM_001974	chr19	6887578	6940450	+	0	1	6887578	6940450
ADGRE2	NM_001271052	chr19	14732696	14776927	-	1	0	14732696	14778560
ADGRE2	NM_013447	chr19	14732391	14778560	-	0	1	14732696	14778560
ADGRE3	NM_001289158	chr19	14619116	14674918	-	1	0	14619116	14674844
ADGRE3	NM_001289159	chr19	14619116	14674844	-	0	0	14619116	14674844
ADGRE3	NM_032571	chr19	14619116	14674844	-	0	1	14619116	14674844
ADGRE4P	NR_024075	chr19	6952499	6990846	-	1	1	6952499	6990846
ADGRE5	NM_001025160	chr19	14381143	14408725	+	1	0	14381143	14408723
ADGRE5	NM_001784	chr19	14381143	14408725	+	0	0	14381143	14408723
ADGRE5	NM_078481	chr19	14381443	14408723	+	0	1	14381143	14408723
ADGRF1	NM_025048	chr6	47019885	47042332	-	1	0	47019885	47042332
ADGRF1	NM_153840	chr6	46997707	47042332	-	0	1	47019885	47042332
ADGRF2	NM_001368115	chr6	47656471	47683528	+	1	0	47656471	47697794
ADGRF2	NM_153839	chr6	47656471	47697794	+	0	1	47656471	47697794
ADGRF3	NM_001145168	chr2	26309943	26319049	-	1	0	26309943	26346789
ADGRF3	NM_001145169	chr2	26308172	26319102	-	0	0	26309943	26346789
ADGRF3	NM_001321971	chr2	26308174	26346789	-	0	0	26309943	26346789
ADGRF3	NM_001321975	chr2	26308174	26345811	-	0	0	26309943	26346789
ADGRF3	NM_153835	chr2	26308174	26346789	-	0	0	26309943	26346789
ADGRF3	NR_135916	chr2	26308174	26346789	-	0	1	26309943	26346789
ADGRF4	NM_001347855	chr6	47698579	47722014	+	1	0	47698579	47722014
ADGRF4	NM_153838	chr6	47698579	47722014	+	0	1	47698579	47722014
ADGRF5	NM_001098518	chr6	46852523	46921938	-	1	0	46852523	46954939
ADGRF5	NM_015234	chr6	46852523	46954939	-	0	1	46852523	46954939
ADGRF5-AS1	NR_110658	chr6	46903470	46910027	+	1	1	46903470	46910027
ADGRG1	NM_001145770	chr16	57620045	57665567	+	1	0	57620045	57665567
ADGRG1	NM_001145771	chr16	57628629	57665567	+	0	0	57620045	57665567
ADGRG1	NM_001145772	chr16	57628629	57665567	+	0	0	57620045	57665567
ADGRG1	NM_001145773	chr16	57628629	57665567	+	0	0	57620045	57665567
ADGRG1	NM_001145774	chr16	57639491	57665567	+	0	0	57620045	57665567
ADGRG1	NM_001290142	chr16	57619737	57665567	+	0	0	57620045	57665567
ADGRG1	NM_001290143	chr16	57619737	57665567	+	0	0	57620045	57665567
ADGRG1	NM_001290144	chr16	57639491	57665567	+	0	0	57620045	57665567
ADGRG1	NM_001370428	chr16	57619737	57665567	+	0	0	57620045	57665567
ADGRG1	NM_001370429	chr16	57628629	57665567	+	0	0	57620045	57665567
ADGRG1	NM_001370430	chr16	57619737	57665567	+	0	0	57620045	57665567
ADGRG1	NM_001370431	chr16	57620045	57665567	+	0	0	57620045	57665567
ADGRG1	NM_001370432	chr16	57620045	57665567	+	0	0	57620045	57665567
ADGRG1	NM_001370433	chr16	57620045	57665567	+	0	0	57620045	57665567
ADGRG1	NM_001370434	chr16	57620045	57665567	+	0	0	57620045	57665567
ADGRG1	NM_001370435	chr16	57619737	57665567	+	0	0	57620045	57665567
ADGRG1	NM_001370436	chr16	57619737	57665567	+	0	0	57620045	57665567
ADGRG1	NM_001370437	chr16	57620045	57665567	+	0	0	57620045	57665567
ADGRG1	NM_001370438	chr16	57619737	57665567	+	0	0	57620045	57665567
ADGRG1	NM_001370439	chr16	57620045	57665567	+	0	0	57620045	57665567
ADGRG1	NM_001370440	chr16	57619737	57665567	+	0	0	57620045	57665567
ADGRG1	NM_001370441	chr16	57620045	57665567	+	0	0	57620045	57665567
ADGRG1	NM_001370442	chr16	57620045	57665567	+	0	0	57620045	57665567
ADGRG1	NM_001370451	chr16	57619737	57665567	+	0	0	57620045	57665567
ADGRG1	NM_001370453	chr16	57620045	57665567	+	0	0	57620045	57665567
ADGRG1	NM_001370454	chr16	57628629	57665567	+	0	0	57620045	57665567
ADGRG1	NM_005682	chr16	57620045	57665567	+	0	0	57620045	57665567
ADGRG1	NM_201524	chr16	57628629	57665567	+	0	0	57620045	57665567
ADGRG1	NM_201525	chr16	57628629	57665567	+	0	1	57620045	57665567
ADGRG2	NM_001079858	chrX	18989306	19122468	-	1	0	18989306	19122468
ADGRG2	NM_001079859	chrX	18989306	19122468	-	0	0	18989306	19122468
ADGRG2	NM_001079860	chrX	18989306	19122468	-	0	0	18989306	19122468
ADGRG2	NM_001184833	chrX	18989306	19122637	-	0	0	18989306	19122468
ADGRG2	NM_001184834	chrX	18989306	19122468	-	0	0	18989306	19122468
ADGRG2	NM_001184835	chrX	18989306	19122468	-	0	0	18989306	19122468
ADGRG2	NM_001184836	chrX	18989306	19122637	-	0	0	18989306	19122468
ADGRG2	NM_001184837	chrX	18989306	19122468	-	0	0	18989306	19122468
ADGRG2	NM_005756	chrX	18989306	19122468	-	0	1	18989306	19122468
ADGRG3	NM_001308360	chr16	57668305	57689378	+	1	0	57668305	57689378
ADGRG3	NM_170776	chr16	57668305	57689378	+	0	1	57668305	57689378
ADGRG4	NM_153834	chrX	136300962	136416890	+	1	1	136300962	136416890
ADGRG5	NM_001304376	chr16	57542642	57577188	+	1	0	57542642	57577188
ADGRG5	NM_001318481	chr16	57542642	57577188	+	0	0	57542642	57577188
ADGRG5	NM_153837	chr16	57542642	57577188	+	0	1	57542642	57577188
ADGRG6	NM_001032394	chr6	142301918	142446266	+	1	0	142301918	142446261
ADGRG6	NM_001032395	chr6	142301918	142446266	+	0	0	142301918	142446261
ADGRG6	NM_020455	chr6	142301918	142446266	+	0	0	142301918	142446261
ADGRG6	NM_198569	chr6	142302006	142446261	+	0	1	142301918	142446261
ADGRG7	NM_001308362	chr3	100635537	100695481	+	1	0	100635537	100695479
ADGRG7	NM_032787	chr3	100609600	100695479	+	0	1	100635537	100695479
ADGRL1	NM_001008701	chr19	14147742	14206169	-	1	0	14147742	14206169
ADGRL1	NM_014921	chr19	14147742	14206169	-	0	1	14147742	14206169
ADGRL2	NM_001297704	chr1	81699769	81993932	+	1	0	81699769	81993932
ADGRL2	NM_001297705	chr1	81800396	81993932	+	0	0	81699769	81993932
ADGRL2	NM_001297706	chr1	81800396	81993932	+	0	0	81699769	81993932
ADGRL2	NM_001330645	chr1	81800396	81993932	+	0	0	81699769	81993932
ADGRL2	NM_001350698	chr1	81800933	81993932	+	0	0	81699769	81993932
ADGRL2	NM_001350699	chr1	81800375	81993932	+	0	0	81699769	81993932
ADGRL2	NM_001366002	chr1	81800933	81993932	+	0	0	81699769	81993932
ADGRL2	NM_001366003	chr1	81306191	81993932	+	0	0	81699769	81993932
ADGRL2	NM_001366004	chr1	81306258	81993932	+	0	0	81699769	81993932
ADGRL2	NM_001366005	chr1	81800375	81993932	+	0	0	81699769	81993932
ADGRL2	NM_001366006	chr1	81800933	81993932	+	0	0	81699769	81993932
ADGRL2	NM_001366007	chr1	81802452	81993932	+	0	0	81699769	81993932
ADGRL2	NM_001366008	chr1	81306394	81993932	+	0	0	81699769	81993932
ADGRL2	NM_001366009	chr1	81800933	81993932	+	0	0	81699769	81993932
ADGRL2	NM_012302	chr1	81800396	81993932	+	0	1	81699769	81993932
ADGRL3	NM_001322246	chr4	61201229	62078335	+	1	0	61201229	62078335
ADGRL3	NM_001322402	chr4	61201229	62078335	+	0	0	61201229	62078335
ADGRL3	NM_001371342	chr4	61202171	62078335	+	0	0	61201229	62078335
ADGRL3	NM_001371343	chr4	61201229	62078335	+	0	0	61201229	62078335
ADGRL3	NM_001371344	chr4	61201229	62078335	+	0	0	61201229	62078335
ADGRL3	NM_001371345	chr4	61201229	62078335	+	0	0	61201229	62078335
ADGRL3	NM_001371346	chr4	61201229	62078335	+	0	0	61201229	62078335
ADGRL3	NM_015236	chr4	61201229	62078335	+	0	1	61201229	62078335
ADGRL3-AS1	NR_110595	chr4	62071754	62161765	-	1	1	62071754	62161765
ADGRL4	NM_022159	chr1	78889763	79006730	-	1	1	78889763	79006730
ADGRV1	NM_032119	chr5	90558796	91164437	+	1	0	90558796	91164437
ADGRV1	NR_003149	chr5	90558796	91164437	+	0	1	90558796	91164437
ADH1A	NM_000667	chr4	99276368	99290985	-	1	1	99276368	99290985
ADH1B	NM_000668	chr4	99304970	99321401	-	1	0	99304970	99321401
ADH1B	NM_001286650	chr4	99304970	99321401	-	0	1	99304970	99321401
ADH1C	NM_000669	chr4	99336496	99352746	-	1	0	99336496	99352746
ADH1C	NR_133005	chr4	99336496	99352746	-	0	1	99336496	99352746
ADH4	NM_000670	chr4	99123656	99144298	-	1	0	99123656	99144298
ADH4	NM_001306171	chr4	99123656	99144298	-	0	0	99123656	99144298
ADH4	NM_001306172	chr4	99123656	99144298	-	0	1	99123656	99144298
ADH5	NM_000671	chr4	99070978	99088788	-	1	1	99070978	99088788
ADH6	NM_000672	chr4	99202638	99219246	-	1	0	99202638	99219246
ADH6	NM_001102470	chr4	99202638	99219246	-	0	0	99202638	99219246
ADH6	NR_132990	chr4	99202638	99219246	-	0	1	99202638	99219246
ADH7	NM_000673	chr4	99412260	99435510	-	1	0	99412260	99435134
ADH7	NM_001166504	chr4	99412260	99435134	-	0	1	99412260	99435134
ADHFE1	NM_144650	chr8	66432503	66468906	+	1	1	66432503	66468906
ADI1	NM_001306077	chr2	3497918	3517747	-	1	0	3497918	3519531
ADI1	NM_018269	chr2	3497365	3519531	-	0	1	3497918	3519531
ADIG	NM_001018082	chr20	38581196	38588463	+	1	0	38581196	38588463
ADIG	NR_130907	chr20	38581196	38588463	+	0	1	38581196	38588463
ADIPOQ	NM_001177800	chr3	186842709	186858463	+	1	0	186842709	186858463
ADIPOQ	NM_004797	chr3	186842709	186858463	+	0	1	186842709	186858463
ADIPOQ-AS1	NR_046662	chr3	186851886	186861368	-	1	1	186851886	186861368
ADIPOR1	NM_001290553	chr1	202940824	202957984	-	1	0	202940824	202958312
ADIPOR1	NM_001290557	chr1	202940824	202958396	-	0	0	202940824	202958312
ADIPOR1	NM_001290629	chr1	202940824	202958572	-	0	0	202940824	202958312
ADIPOR1	NM_015999	chr1	202940832	202958312	-	0	1	202940824	202958312
ADIPOR2	NM_001375363	chr12	1691069	1788673	+	1	0	1691069	1788673
ADIPOR2	NM_001375364	chr12	1691069	1788673	+	0	0	1691069	1788673
ADIPOR2	NM_001375365	chr12	1691069	1788673	+	0	0	1691069	1788673
ADIPOR2	NM_024551	chr12	1691069	1788673	+	0	1	1691069	1788673
ADIRF	NM_006829	chr10	86968481	86970915	+	1	1	86968481	86970915
ADK	NM_001123	chr10	74176488	74709303	+	1	0	74176488	74709290
ADK	NM_001202449	chr10	74176488	74709303	+	0	0	74176488	74709290
ADK	NM_001202450	chr10	74151184	74709303	+	0	0	74176488	74709290
ADK	NM_001369123	chr10	74151220	74709290	+	0	0	74176488	74709290
ADK	NM_001369124	chr10	74176762	74709290	+	0	0	74176488	74709290
ADK	NM_006721	chr10	74151220	74709290	+	0	1	74176488	74709290
ADM	NM_001124	chr11	10305072	10307397	+	1	1	10305072	10307397
ADM2	NM_001253845	chr22	50481542	50486437	+	1	0	50481542	50486437
ADM2	NM_001369882	chr22	50481542	50486437	+	0	1	50481542	50486437
ADM5	NM_001101340	chr19	49688684	49690990	+	1	1	49688684	49690990
ADNP	NM_001282531	chr20	50888917	50931437	-	1	0	50888917	50931437
ADNP	NM_001282532	chr20	50888917	50909791	-	0	0	50888917	50931437
ADNP	NM_001347511	chr20	50888917	50931437	-	0	0	50888917	50931437
ADNP	NM_015339	chr20	50888917	50931437	-	0	0	50888917	50931437
ADNP	NM_181442	chr20	50888917	50931437	-	0	1	50888917	50931437
ADNP2	NM_014913	chr18	80109261	80140345	+	1	1	80109261	80140345
ADNP-AS1	NR_110007	chr20	50930983	50945134	+	1	0	50930983	50945134
ADNP-AS1	NR_110008	chr20	50930983	50945134	+	0	0	50930983	50945134
ADNP-AS1	NR_110009	chr20	50930983	50945134	+	0	1	50930983	50945134
ADO	NM_032804	chr10	62804719	62808479	+	1	1	62804719	62808479
ADORA1	NM_000674	chr1	203127725	203167405	+	1	0	203127725	203167405
ADORA1	NM_001048230	chr1	203127725	203167405	+	0	0	203127725	203167405
ADORA1	NM_001365065	chr1	203127725	203167405	+	0	0	203127725	203167405
ADORA1	NM_001365066	chr1	203127725	203167405	+	0	1	203127725	203167405
ADORA2A	NM_000675	chr22	24427598	24442357	+	1	0	24427598	24442357
ADORA2A	NM_001278497	chr22	24432118	24442361	+	0	0	24427598	24442357
ADORA2A	NM_001278498	chr22	24432118	24442361	+	0	0	24427598	24442357
ADORA2A	NM_001278499	chr22	24427598	24442357	+	0	0	24427598	24442357
ADORA2A	NM_001278500	chr22	24423596	24442361	+	0	0	24427598	24442357
ADORA2A	NR_103543	chr22	24427598	24442357	+	0	0	24427598	24442357
ADORA2A	NR_103544	chr22	24427598	24442357	+	0	1	24427598	24442357
ADORA2A-AS1	NR_028483	chr22	24438276	24495074	-	1	0	24438276	24495074
ADORA2A-AS1	NR_028484	chr22	24429205	24495074	-	0	1	24438276	24495074
ADORA2B	NM_000676	chr17	15944916	15975896	+	1	1	15944916	15975896
ADORA3	NM_000677	chr1	111499428	111503633	-	1	0	111499428	111503633
ADORA3	NM_001302678	chr1	111499428	111503633	-	0	0	111499428	111503633
ADORA3	NM_001302679	chr1	111499428	111503633	-	0	1	111499428	111503633
ADPGK	NM_001365223	chr15	72751293	72783758	-	1	0	72751293	72783758
ADPGK	NM_001365224	chr15	72751293	72783758	-	0	0	72751293	72783758
ADPGK	NM_001365225	chr15	72751293	72783758	-	0	0	72751293	72783758
ADPGK	NM_001365226	chr15	72751293	72783758	-	0	0	72751293	72783758
ADPGK	NM_001365227	chr15	72751293	72783758	-	0	0	72751293	72783758
ADPGK	NM_001365228	chr15	72751293	72783758	-	0	0	72751293	72783758
ADPGK	NM_001365229	chr15	72751293	72783758	-	0	0	72751293	72783758
ADPGK	NM_031284	chr15	72751293	72783758	-	0	1	72751293	72783758
ADPGK-AS1	NR_040107	chr15	72782834	72798199	+	1	1	72782834	72798199
ADPRH	NM_001125	chr3	119579491	119589945	+	1	0	119579491	119589945
ADPRH	NM_001291949	chr3	119579491	119589945	+	0	0	119579491	119589945
ADPRH	NM_001291950	chr3	119579491	119589945	+	0	0	119579491	119589945
ADPRH	NM_001371092	chr3	119579491	119589945	+	0	1	119579491	119589945
ADPRHL1	NM_138430	chr13	113421944	113453488	-	1	0	113421944	113449158
ADPRHL1	NM_199162	chr13	113421944	113449158	-	0	1	113421944	113449158
ADPRM	NM_020233	chr17	10697593	10711558	+	1	1	10697593	10711558
ADPRS	NM_017825	chr1	36088891	36093932	+	1	1	36088891	36093932
ADRA1A	NM_000680	chr8	26768808	26867278	-	1	0	26768808	26865655
ADRA1A	NM_001322502	chr8	26753814	26865655	-	0	0	26768808	26865655
ADRA1A	NM_001322503	chr8	26748149	26865655	-	0	0	26768808	26865655
ADRA1A	NM_001322504	chr8	26779052	26865655	-	0	0	26768808	26865655
ADRA1A	NM_033302	chr8	26753814	26865655	-	0	0	26768808	26865655
ADRA1A	NM_033303	chr8	26748149	26865655	-	0	0	26768808	26865655
ADRA1A	NM_033304	chr8	26765853	26865655	-	0	0	26768808	26865655
ADRA1A	NR_136343	chr8	26748149	26865655	-	0	1	26768808	26865655
ADRA1B	NM_000679	chr5	159916481	159973012	+	1	1	159916481	159973012
ADRA1D	NM_000678	chr20	4220629	4249287	-	1	1	4220629	4249287
ADRA2A	NM_000681	chr10	111077028	111080904	+	1	1	111077028	111080904
ADRA2B	NM_000682	chr2	96112875	96116571	-	1	1	96112875	96116571
ADRA2C	NM_000683	chr4	3766384	3768526	+	1	1	3766384	3768526
ADRB1	NM_000684	chr10	114043865	114046904	+	1	1	114043865	114046904
ADRB2	NM_000024	chr5	148826610	148828623	+	1	1	148826610	148828623
ADRB3	NM_000025	chr8	37962989	37966599	-	1	1	37962989	37966599
ADRM1	NM_001281437	chr20	62302895	62308862	+	1	0	62302895	62308862
ADRM1	NM_001281438	chr20	62302895	62308862	+	0	0	62302895	62308862
ADRM1	NM_007002	chr20	62302996	62308862	+	0	0	62302895	62308862
ADRM1	NM_175573	chr20	62302895	62308862	+	0	1	62302895	62308862
ADSL	NM_000026	chr22	40346499	40369367	+	1	0	40346499	40366748
ADSL	NM_001123378	chr22	40346499	40366748	+	0	0	40346499	40366748
ADSL	NM_001317923	chr22	40346499	40366748	+	0	0	40346499	40366748
ADSL	NM_001363840	chr22	40346499	40387489	+	0	0	40346499	40366748
ADSL	NR_134256	chr22	40346499	40366748	+	0	1	40346499	40366748
ADSS1	NM_001320424	chr14	104729843	104747325	+	1	0	104729843	104747325
ADSS1	NM_152328	chr14	104724196	104747325	+	0	0	104729843	104747325
ADSS1	NM_199165	chr14	104729843	104747325	+	0	1	104729843	104747325
ADSS2	NM_001126	chr1	244408493	244451909	-	1	0	244408493	244452060
ADSS2	NM_001365073	chr1	244408491	244452060	-	0	1	244408493	244452060
ADTRP	NM_001143948	chr6	11713654	11779047	-	1	0	11713654	11779047
ADTRP	NM_032744	chr6	11713654	11779047	-	0	1	11713654	11779047
AEBP1	NM_001129	chr7	44104344	44114560	+	1	1	44104344	44114560
AEBP2	NM_001114176	chr12	19439491	19522227	+	1	0	19439491	19522227
AEBP2	NM_001267043	chr12	19440598	19522227	+	0	0	19439491	19522227
AEBP2	NM_001363736	chr12	19439491	19522227	+	0	0	19439491	19522227
AEBP2	NM_153207	chr12	19439491	19522227	+	0	1	19439491	19522227
AEN	NM_022767	chr15	88621339	88632281	+	1	1	88621339	88632281
AFAP1	NM_001134647	chr4	7758712	7939926	-	1	0	7758712	7939926
AFAP1	NM_001371090	chr4	7758712	7872308	-	0	0	7758712	7939926
AFAP1	NM_001371091	chr4	7758712	7939861	-	0	0	7758712	7939926
AFAP1	NM_198595	chr4	7758712	7939926	-	0	1	7758712	7939926
AFAP1-AS1	NR_026892	chr4	7754089	7778927	+	1	1	7754089	7778927
AFAP1L1	NM_001146337	chr5	149271858	149343635	+	1	0	149271858	149343635
AFAP1L1	NM_001323062	chr5	149271858	149343635	+	0	0	149271858	149343635
AFAP1L1	NM_001323063	chr5	149271837	149312375	+	0	0	149271858	149343635
AFAP1L1	NM_152406	chr5	149271858	149343635	+	0	1	149271858	149343635
AFAP1L2	NM_001001936	chr10	114294823	114404502	-	1	0	114294823	114404778
AFAP1L2	NM_001287824	chr10	114294823	114404778	-	0	0	114294823	114404778
AFAP1L2	NM_001351064	chr10	114294823	114404778	-	0	0	114294823	114404778
AFAP1L2	NM_001351065	chr10	114294823	114404778	-	0	0	114294823	114404778
AFAP1L2	NM_001351066	chr10	114294823	114404778	-	0	0	114294823	114404778
AFAP1L2	NM_001351067	chr10	114294823	114404778	-	0	0	114294823	114404778
AFAP1L2	NM_001351068	chr10	114294823	114404778	-	0	0	114294823	114404778
AFAP1L2	NM_001351069	chr10	114294823	114404778	-	0	0	114294823	114404778
AFAP1L2	NM_001351070	chr10	114294823	114404778	-	0	0	114294823	114404778
AFAP1L2	NM_001351071	chr10	114294823	114404778	-	0	0	114294823	114404778
AFAP1L2	NM_001351072	chr10	114294823	114404778	-	0	0	114294823	114404778
AFAP1L2	NM_001351073	chr10	114294823	114404778	-	0	0	114294823	114404778
AFAP1L2	NM_001351074	chr10	114294823	114404778	-	0	0	114294823	114404778
AFAP1L2	NM_001351075	chr10	114294823	114404778	-	0	0	114294823	114404778
AFAP1L2	NM_001351076	chr10	114294823	114404778	-	0	0	114294823	114404778
AFAP1L2	NM_001351077	chr10	114294823	114404778	-	0	0	114294823	114404778
AFAP1L2	NM_001351078	chr10	114294823	114404778	-	0	0	114294823	114404778
AFAP1L2	NM_001351079	chr10	114294823	114404778	-	0	0	114294823	114404778
AFAP1L2	NM_001351080	chr10	114294823	114404778	-	0	0	114294823	114404778
AFAP1L2	NM_032550	chr10	114294823	114404778	-	0	1	114294823	114404778
AFDN	NM_001040000	chr6	167826910	167965109	+	1	0	167826910	167972023
AFDN	NM_001207008	chr6	167826990	167972020	+	0	0	167826910	167972023
AFDN	NM_001291964	chr6	167827634	167972020	+	0	0	167826910	167972023
AFDN	NM_001366319	chr6	167826563	167972022	+	0	0	167826910	167972023
AFDN	NM_001366320	chr6	167826563	167972022	+	0	0	167826910	167972023
AFDN	NM_001366321	chr6	167826910	167972023	+	0	1	167826910	167972023
AFDN-DT	NR_027906	chr6	167823889	167826796	-	1	1	167823889	167826796
AFF1	NM_001166693	chr4	86935001	87141054	+	1	0	86935001	87141054
AFF1	NM_001313959	chr4	87006987	87141054	+	0	0	86935001	87141054
AFF1	NM_001313960	chr4	87006987	87141054	+	0	0	86935001	87141054
AFF1	NM_005935	chr4	87007000	87141054	+	0	1	86935001	87141054
AFF1-AS1	NR_038841	chr4	86924893	86934850	-	1	1	86924893	86934850
AFF2	NM_001169122	chrX	148500616	149000663	+	1	0	148500616	149000663
AFF2	NM_001169123	chrX	148500616	149000663	+	0	0	148500616	149000663
AFF2	NM_001169124	chrX	148500616	149000663	+	0	0	148500616	149000663
AFF2	NM_001169125	chrX	148500616	149000663	+	0	0	148500616	149000663
AFF2	NM_001170628	chrX	148719090	149000663	+	0	0	148500616	149000663
AFF2	NM_002025	chrX	148500616	149000663	+	0	1	148500616	149000663
AFF3	NM_001025108	chr2	99545418	100105583	-	1	0	99545418	100142590
AFF3	NM_002285	chr2	99545418	100142590	-	0	1	99545418	100142590
AFF4	NM_014423	chr5	132875395	132963634	-	1	1	132875395	132963634
AFG1L	NM_001323005	chr6	108295053	108526001	+	1	0	108295053	108526001
AFG1L	NM_145315	chr6	108295053	108526001	+	0	0	108295053	108526001
AFG1L	NR_136553	chr6	108295053	108526001	+	0	1	108295053	108526001
AFG3L1P	NR_003226	chr16	89972579	89996620	+	1	0	89972579	90000787
AFG3L1P	NR_003227	chr16	89972579	89996620	+	0	0	89972579	90000787
AFG3L1P	NR_003228	chr16	89972579	90000787	+	0	1	89972579	90000787
AFG3L2	NM_006796	chr18	12328943	12377227	-	1	1	12328943	12377227
AFM	NM_001133	chr4	73481744	73504001	+	1	1	73481744	73504001
AFMID	NM_001010982	chr17	78187316	78207701	+	1	0	78187316	78197560
AFMID	NM_001145526	chr17	78187316	78207701	+	0	0	78187316	78197560
AFMID	NR_027083	chr17	78187316	78197560	+	0	1	78187316	78197560
AFP	NM_001134	chr4	73436220	73456174	+	1	0	73436220	73456174
AFP	NM_001354717	chr4	73436220	73456174	+	0	1	73436220	73456174
AFTPH	NM_001002243	chr2	64524327	64593004	+	1	0	64524327	64593004
AFTPH	NM_001375969	chr2	64524327	64593004	+	0	0	64524327	64593004
AFTPH	NM_001375970	chr2	64524327	64593004	+	0	0	64524327	64593004
AFTPH	NM_001375971	chr2	64524327	64593004	+	0	0	64524327	64593004
AFTPH	NM_001375972	chr2	64524327	64593004	+	0	0	64524327	64593004
AFTPH	NM_001375973	chr2	64524327	64593004	+	0	0	64524327	64593004
AFTPH	NM_017657	chr2	64524327	64593004	+	0	0	64524327	64593004
AFTPH	NM_203437	chr2	64524304	64593004	+	0	0	64524327	64593004
AFTPH	NR_164746	chr2	64524327	64593004	+	0	0	64524327	64593004
AFTPH	NR_164747	chr2	64524327	64593004	+	0	1	64524327	64593004
AGA	NM_000027	chr4	177430774	177442437	-	1	0	177430774	177442503
AGA	NM_001171988	chr4	177430774	177442503	-	0	0	177430774	177442503
AGA	NR_033655	chr4	177430774	177442503	-	0	1	177430774	177442503
AGAP1	NM_001037131	chr2	235494042	236131793	+	1	0	235494042	236131793
AGAP1	NM_001244888	chr2	235494042	235853207	+	0	0	235494042	236131793
AGAP1	NM_014914	chr2	235494042	236131793	+	0	1	235494042	236131793
AGAP10P	NR_160521	chr10	45678515	45699380	+	1	1	45678515	45699380
AGAP11	NM_133447	chr10	86970335	87010203	+	1	1	86970335	87010203
AGAP12P	NR_029396	chr10	48010133	48031640	-	1	1	48010133	48031640
AGAP1-IT1	NR_131900	chr2	235505750	235507566	+	1	1	235505750	235507566
AGAP2	NM_001122772	chr12	57724292	57738246	-	1	0	57724292	57742161
AGAP2	NM_014770	chr12	57723760	57742161	-	0	1	57724292	57742161
AGAP2-AS1	NR_027032	chr12	57726239	57728356	+	1	1	57726239	57728356
AGAP3	NM_001042535	chr7	151086474	151123638	+	1	0	151086474	151144434
AGAP3	NM_001281300	chr7	151085866	151144434	+	0	0	151086474	151144434
AGAP3	NM_001308304	chr7	151086474	151123638	+	0	0	151086474	151144434
AGAP3	NM_001308305	chr7	151114637	151123638	+	0	0	151086474	151144434
AGAP3	NM_001350102	chr7	151086474	151144434	+	0	0	151086474	151144434
AGAP3	NM_001350103	chr7	151086474	151144434	+	0	0	151086474	151144434
AGAP3	NM_001350104	chr7	151085866	151144434	+	0	0	151086474	151144434
AGAP3	NM_031946	chr7	151086474	151144434	+	0	1	151086474	151144434
AGAP4	NM_001276343	chr10	45825591	45847473	-	1	0	45825591	45847473
AGAP4	NM_001291379	chr10	45825591	45853877	-	0	0	45825591	45847473
AGAP4	NM_133446	chr10	45825591	45847473	-	0	1	45825591	45847473
AGAP5	NM_001144000	chr10	73674274	73701328	-	1	1	73674274	73701328
AGAP6	NM_001077665	chr10	49988317	50010499	+	1	0	49988317	50010516
AGAP6	NM_001365867	chr10	49988317	50010516	+	0	1	49988317	50010516
AGAP7P	NR_126580	chr10	46109494	46131678	+	1	1	46109494	46131678
AGAP9	NM_001190810	chr10	47501853	47523638	-	1	1	47501853	47523638
AGBL1	NM_152336	chr15	86079619	87029052	+	1	1	86079619	87029052
AGBL1-AS1	NR_046012	chr15	86296833	86316968	-	1	1	86296833	86316968
AGBL2	NM_024783	chr11	47659590	47715369	-	1	1	47659590	47715369
AGBL3	NM_001345850	chr7	134986507	135135778	+	1	0	134986507	135115874
AGBL3	NM_001345851	chr7	134986507	135135778	+	0	0	134986507	135115874
AGBL3	NM_001345852	chr7	134986507	135135778	+	0	0	134986507	135115874
AGBL3	NM_001345853	chr7	134986507	135135778	+	0	0	134986507	135115874
AGBL3	NM_001367811	chr7	134986507	135012511	+	0	0	134986507	135115874
AGBL3	NM_001367812	chr7	134986507	135012511	+	0	0	134986507	135115874
AGBL3	NM_001367813	chr7	134986507	135012511	+	0	0	134986507	135115874
AGBL3	NM_001367814	chr7	134986507	135135778	+	0	0	134986507	135115874
AGBL3	NM_001367815	chr7	134986507	135012511	+	0	0	134986507	135115874
AGBL3	NM_001367816	chr7	134986507	134995589	+	0	0	134986507	135115874
AGBL3	NM_001367817	chr7	134986507	134995589	+	0	0	134986507	135115874
AGBL3	NM_001367818	chr7	134986507	134995589	+	0	0	134986507	135115874
AGBL3	NM_001367819	chr7	134986507	135012511	+	0	0	134986507	135115874
AGBL3	NM_178563	chr7	134986507	135135778	+	0	0	134986507	135115874
AGBL3	NR_144293	chr7	134986507	135135778	+	0	0	134986507	135115874
AGBL3	NR_160297	chr7	134986507	135012511	+	0	0	134986507	135115874
AGBL3	NR_160298	chr7	134986507	135012511	+	0	0	134986507	135115874
AGBL3	NR_160299	chr7	134986507	134988364	+	0	0	134986507	135115874
AGBL3	NR_160300	chr7	134986507	135115874	+	0	1	134986507	135115874
AGBL4	NM_001323573	chr1	48532853	50023954	-	1	0	48532853	50023954
AGBL4	NM_001323574	chr1	48532853	50023954	-	0	0	48532853	50023954
AGBL4	NM_001323575	chr1	48532853	50023954	-	0	0	48532853	50023954
AGBL4	NM_032785	chr1	48532853	50023954	-	0	0	48532853	50023954
AGBL4	NR_136623	chr1	48532853	50023954	-	0	1	48532853	50023954
AGBL4-AS1	NR_125988	chr1	49257410	49269294	+	1	1	49257410	49269294
AGBL4-IT1	NR_046839	chr1	49374200	49472085	-	1	1	49374200	49472085
AGBL5	NM_001035507	chr2	27051667	27059535	+	1	0	27051667	27070622
AGBL5	NM_021831	chr2	27051667	27070615	+	0	0	27051667	27070622
AGBL5	NR_104246	chr2	27051667	27070615	+	0	0	27051667	27070622
AGBL5	NR_138023	chr2	27051422	27070622	+	0	1	27051667	27070622
AGBL5-AS1	NR_046730	chr2	27049682	27050264	-	1	1	27049682	27050264
AGER	NM_001136	chr6	32180968	32184253	-	1	0	32180968	32184253
AGER	NM_001206929	chr6	32180967	32184322	-	0	0	32180968	32184253
AGER	NM_001206932	chr6	32180968	32184253	-	0	0	32180968	32184253
AGER	NM_001206934	chr6	32180967	32184322	-	0	0	32180968	32184253
AGER	NM_001206936	chr6	32180968	32184253	-	0	0	32180968	32184253
AGER	NM_001206940	chr6	32180968	32184253	-	0	0	32180968	32184253
AGER	NM_001206954	chr6	32180968	32184253	-	0	0	32180968	32184253
AGER	NM_001206966	chr6	32180968	32184253	-	0	0	32180968	32184253
AGER	NM_172197	chr6	32180968	32184253	-	0	0	32180968	32184253
AGER	NR_038190	chr6	32180968	32184253	-	0	1	32180968	32184253
AGFG1	NM_001135187	chr2	227472171	227561222	+	1	0	227472171	227561222
AGFG1	NM_001135188	chr2	227472171	227561222	+	0	0	227472171	227561222
AGFG1	NM_001135189	chr2	227472171	227561222	+	0	0	227472171	227561222
AGFG1	NM_004504	chr2	227472171	227561222	+	0	1	227472171	227561222
AGFG2	NM_006076	chr7	100539202	100568220	+	1	1	100539202	100568220
AGGF1	NM_018046	chr5	77030403	77065233	+	1	1	77030403	77065233
AGK	NM_001364948	chr7	141551409	141650599	+	1	0	141551409	141655243
AGK	NM_018238	chr7	141551409	141655243	+	0	1	141551409	141655243
AGL	NM_000028	chr1	99850488	99924023	+	1	0	99850488	99924023
AGL	NM_000642	chr1	99850360	99924020	+	0	0	99850488	99924023
AGL	NM_000643	chr1	99850488	99924023	+	0	0	99850488	99924023
AGL	NM_000644	chr1	99850488	99924023	+	0	0	99850488	99924023
AGL	NM_000646	chr1	99850974	99924023	+	0	1	99850488	99924023
AGMAT	NM_024758	chr1	15571698	15585051	-	1	1	15571698	15585051
AGMO	NM_001004320	chr7	15200316	15562015	-	1	1	15200316	15562015
AGO1	NM_001317122	chr1	35883194	35924298	+	1	0	35883194	35930531
AGO1	NM_001317123	chr1	35869807	35924298	+	0	0	35883194	35930531
AGO1	NM_012199	chr1	35883208	35930531	+	0	1	35883194	35930531
AGO2	NM_001164623	chr8	140520155	140635633	-	1	0	140520155	140635633
AGO2	NM_012154	chr8	140520155	140635633	-	0	1	140520155	140635633
AGO3	NM_024852	chr1	35931104	36072499	+	1	0	35931104	36072499
AGO3	NM_177422	chr1	35931104	36072499	+	0	1	35931104	36072499
AGO4	NM_017629	chr1	35808015	35857889	+	1	0	35808015	35857889
AGO4	NR_146062	chr1	35807635	35857889	+	0	1	35808015	35857889
AGPAT1	NM_001371437	chr6	32168211	32177120	-	1	0	32168211	32178108
AGPAT1	NM_001371438	chr6	32168211	32177346	-	0	0	32168211	32178108
AGPAT1	NM_001371439	chr6	32168211	32173116	-	0	0	32168211	32178108
AGPAT1	NM_006411	chr6	32168211	32176084	-	0	0	32168211	32178108
AGPAT1	NM_032741	chr6	32168211	32178108	-	0	1	32168211	32178108
AGPAT2	NM_001012727	chr9	136673142	136687457	-	1	0	136673142	136687457
AGPAT2	NM_006412	chr9	136673142	136687457	-	0	1	136673142	136687457
AGPAT3	NM_001037553	chr21	43925397	43987590	+	1	0	43925397	43987590
AGPAT3	NM_001369878	chr21	43865222	43987590	+	0	0	43925397	43987590
AGPAT3	NM_001369880	chr21	43916787	43987590	+	0	0	43925397	43987590
AGPAT3	NM_001369881	chr21	43865222	43987590	+	0	0	43925397	43987590
AGPAT3	NM_020132	chr21	43865222	43987590	+	0	1	43925397	43987590
AGPAT4	NM_020133	chr6	161129969	161274061	-	1	1	161129969	161274061
AGPAT4-IT1	NR_024277	chr6	161160131	161161982	-	1	1	161160131	161161982
AGPAT5	NM_018361	chr8	6708641	6761500	+	1	1	6708641	6761500
AGPS	NM_003659	chr2	177392772	177543834	+	1	1	177392772	177543834
AGR2	NM_006408	chr7	16791810	16804999	-	1	1	16791810	16804999
AGR3	NM_176813	chr7	16859411	16881983	-	1	1	16859411	16881983
AGRN	NM_001305275	chr1	1020119	1056114	+	1	0	1020119	1056114
AGRN	NM_001364727	chr1	1033992	1056114	+	0	0	1020119	1056114
AGRN	NM_198576	chr1	1020119	1056114	+	0	1	1020119	1056114
AGRP	NM_001138	chr16	67482570	67483547	-	1	1	67482570	67483547
AGT	NM_000029	chr1	230702522	230714122	-	1	1	230702522	230714122
AGTPBP1	NM_001286715	chr9	85546538	85742029	-	1	0	85546538	85742029
AGTPBP1	NM_001286717	chr9	85546538	85742029	-	0	0	85546538	85742029
AGTPBP1	NM_001330701	chr9	85546538	85742029	-	0	0	85546538	85742029
AGTPBP1	NM_015239	chr9	85546538	85742029	-	0	1	85546538	85742029
AGTR1	NM_000685	chr3	148697870	148743003	+	1	0	148697870	148743003
AGTR1	NM_004835	chr3	148697870	148743003	+	0	0	148697870	148743003
AGTR1	NM_009585	chr3	148697870	148743003	+	0	0	148697870	148743003
AGTR1	NM_031850	chr3	148697870	148743003	+	0	0	148697870	148743003
AGTR1	NM_032049	chr3	148730179	148743003	+	0	1	148697870	148743003
AGTR2	NM_000686	chrX	116170743	116174974	+	1	1	116170743	116174974
AGTRAP	NM_001040194	chr1	11736084	11750771	+	1	0	11736084	11750769
AGTRAP	NM_001040195	chr1	11736084	11750771	+	0	0	11736084	11750769
AGTRAP	NM_001040196	chr1	11736084	11750771	+	0	0	11736084	11750769
AGTRAP	NM_001040197	chr1	11736084	11750771	+	0	0	11736084	11750769
AGTRAP	NM_020350	chr1	11736135	11750769	+	0	1	11736084	11750769
AGXT	NM_000030	chr2	240868823	240880500	+	1	1	240868823	240880500
AGXT2	NM_001306173	chr5	34998101	35047949	-	1	0	34998101	35047949
AGXT2	NM_031900	chr5	34998101	35047949	-	0	1	34998101	35047949
AHCTF1	NM_001323342	chr1	246839097	246931948	-	1	0	246839097	246931948
AHCTF1	NM_001323343	chr1	246839097	246931948	-	0	0	246839097	246931948
AHCTF1	NM_015446	chr1	246839097	246931358	-	0	0	246839097	246931948
AHCTF1	NR_136586	chr1	246839097	246931948	-	0	1	246839097	246931948
AHCTF1P1	NR_077058	chr2	161499066	161507902	-	1	1	161499066	161507902
AHCY	NM_000687	chr20	34280267	34303355	-	1	0	34280267	34303355
AHCY	NM_001161766	chr20	34280264	34311802	-	0	0	34280267	34303355
AHCY	NM_001322084	chr20	34280267	34302990	-	0	0	34280267	34303355
AHCY	NM_001322085	chr20	34280267	34302990	-	0	0	34280267	34303355
AHCY	NM_001322086	chr20	34280267	34302990	-	0	0	34280267	34303355
AHCY	NM_001362750	chr20	34280267	34303355	-	0	1	34280267	34303355
AHCYL1	NM_001242673	chr1	109984764	110023742	+	1	0	109984764	110023742
AHCYL1	NM_001242674	chr1	110000926	110023742	+	0	0	109984764	110023742
AHCYL1	NM_001242675	chr1	110003947	110023742	+	0	0	109984764	110023742
AHCYL1	NM_001242676	chr1	110003947	110023742	+	0	0	109984764	110023742
AHCYL1	NM_006621	chr1	109984764	110023742	+	0	1	109984764	110023742
AHCYL2	NM_001130720	chr7	129225029	129430211	+	1	0	129225029	129430211
AHCYL2	NM_001130722	chr7	129375837	129430211	+	0	0	129225029	129430211
AHCYL2	NM_001130723	chr7	129368379	129430211	+	0	0	129225029	129430211
AHCYL2	NM_015328	chr7	129225029	129430211	+	0	1	129225029	129430211
AHDC1	NM_001029882	chr1	27534244	27603494	-	1	0	27534244	27604144
AHDC1	NM_001371928	chr1	27534244	27604144	-	0	1	27534244	27604144
AHI1	NM_001134830	chr6	135283971	135497765	-	1	0	135283971	135497765
AHI1	NM_001134831	chr6	135283532	135497740	-	0	0	135283971	135497765
AHI1	NM_001134832	chr6	135387783	135497765	-	0	0	135283971	135497765
AHI1	NM_001350503	chr6	135283971	135497765	-	0	0	135283971	135497765
AHI1	NM_001350504	chr6	135283971	135497765	-	0	0	135283971	135497765
AHI1	NM_017651	chr6	135283971	135497765	-	0	1	135283971	135497765
AHNAK	NM_001346445	chr11	62515901	62545826	-	1	0	62515901	62546806
AHNAK	NM_001346446	chr11	62515901	62545664	-	0	0	62515901	62546806
AHNAK	NM_001620	chr11	62515901	62546806	-	0	0	62515901	62546806
AHNAK	NM_024060	chr11	62433543	62546806	-	0	1	62515901	62546806
AHNAK2	NM_001350929	chr14	104937252	104970507	-	1	0	104937252	104978374
AHNAK2	NM_138420	chr14	104937252	104978374	-	0	1	104937252	104978374
AHR	NM_001621	chr7	17298651	17346147	+	1	1	17298651	17346147
AHRR	NM_001377236	chr5	321713	438282	+	1	0	321713	438282
AHRR	NM_001377239	chr5	322609	438282	+	0	1	321713	438282
AHSA1	NM_001321441	chr14	77457866	77469472	+	1	0	77457866	77469472
AHSA1	NM_012111	chr14	77458092	77469472	+	0	1	77457866	77469472
AHSA2P	NR_152210	chr2	61177417	61188925	+	1	0	61177417	61187551
AHSA2P	NR_152211	chr2	61177417	61187551	+	0	0	61177417	61187551
AHSA2P	NR_152212	chr2	61177417	61187551	+	0	0	61177417	61187551
AHSA2P	NR_152213	chr2	61177417	61187551	+	0	0	61177417	61187551
AHSA2P	NR_152215	chr2	61177417	61187551	+	0	0	61177417	61187551
AHSA2P	NR_152216	chr2	61177417	61187551	+	0	1	61177417	61187551
AHSG	NM_001354571	chr3	186613059	186621318	+	1	0	186613059	186621318
AHSG	NM_001354572	chr3	186613059	186621318	+	0	0	186613059	186621318
AHSG	NM_001354573	chr3	186613059	186621318	+	0	0	186613059	186621318
AHSG	NM_001622	chr3	186613059	186621318	+	0	1	186613059	186621318
AHSP	NM_001318221	chr16	31527899	31528803	+	1	0	31527899	31528803
AHSP	NM_001318222	chr16	31527976	31528804	+	0	0	31527899	31528803
AHSP	NM_016633	chr16	31527899	31528803	+	0	1	31527899	31528803
AICDA	NM_001330343	chr12	8602170	8612859	-	1	0	8602170	8612859
AICDA	NM_020661	chr12	8602170	8612859	-	0	1	8602170	8612859
AIDA	NM_022831	chr1	222668012	222712491	-	1	1	222668012	222712491
AIF1	NM_001318970	chr6	31615233	31617015	+	1	0	31615233	31617015
AIF1	NM_001623	chr6	31615233	31617015	+	0	0	31615233	31617015
AIF1	NM_032955	chr6	31615990	31617015	+	0	1	31615233	31617015
AIF1L	NM_001185095	chr9	131096475	131123152	+	1	0	131096475	131123152
AIF1L	NM_001185096	chr9	131096475	131123152	+	0	0	131096475	131123152
AIF1L	NM_031426	chr9	131096530	131123144	+	0	0	131096475	131123152
AIF1L	NR_033701	chr9	131096475	131123152	+	0	1	131096475	131123152
AIFM1	NM_001130846	chrX	130129362	130138040	-	1	0	130129362	130165887
AIFM1	NM_001130847	chrX	130129362	130165887	-	0	0	130129362	130165887
AIFM1	NM_004208	chrX	130129362	130165841	-	0	0	130129362	130165887
AIFM1	NM_145812	chrX	130129362	130165887	-	0	0	130129362	130165887
AIFM1	NR_132647	chrX	130129362	130165887	-	0	1	130129362	130165887
AIFM2	NM_001198696	chr10	70112266	70132934	-	1	0	70112266	70132825
AIFM2	NM_032797	chr10	70112270	70132825	-	0	1	70112266	70132825
AIFM3	NM_001018060	chr22	20965171	20981358	+	1	0	20965171	20981358
AIFM3	NM_001146288	chr22	20967254	20981358	+	0	0	20965171	20981358
AIFM3	NM_144704	chr22	20965171	20981358	+	0	0	20965171	20981358
AIFM3	NR_027464	chr22	20967254	20981358	+	0	1	20965171	20981358
AIG1	NM_001286587	chr6	143059362	143340343	+	1	0	143059362	143341058
AIG1	NM_001286588	chr6	143060888	143190593	+	0	0	143059362	143341058
AIG1	NM_001286589	chr6	143060841	143190602	+	0	0	143059362	143341058
AIG1	NM_001363721	chr6	143060888	143340304	+	0	0	143059362	143341058
AIG1	NM_001366344	chr6	143060888	143341058	+	0	0	143059362	143341058
AIG1	NM_001366345	chr6	143060462	143341058	+	0	0	143059362	143341058
AIG1	NM_001366346	chr6	143060888	143343883	+	0	0	143059362	143341058
AIG1	NM_001366347	chr6	143060888	143341058	+	0	0	143059362	143341058
AIG1	NM_001366348	chr6	143060888	143341058	+	0	0	143059362	143341058
AIG1	NM_001366349	chr6	143060888	143340304	+	0	0	143059362	143341058
AIG1	NM_001366350	chr6	143060888	143341058	+	0	0	143059362	143341058
AIG1	NM_001366351	chr6	143060462	143341058	+	0	0	143059362	143341058
AIG1	NM_001366352	chr6	143060462	143341058	+	0	0	143059362	143341058
AIG1	NM_001366353	chr6	143060888	143341058	+	0	0	143059362	143341058
AIG1	NM_001366354	chr6	143060888	143341058	+	0	0	143059362	143341058
AIG1	NM_001366355	chr6	143060888	143341058	+	0	0	143059362	143341058
AIG1	NM_001366356	chr6	143060888	143190600	+	0	0	143059362	143341058
AIG1	NM_001366357	chr6	143060888	143308516	+	0	0	143059362	143341058
AIG1	NM_001366358	chr6	143126138	143341058	+	0	0	143059362	143341058
AIG1	NM_001366359	chr6	143060462	143190600	+	0	0	143059362	143341058
AIG1	NM_001366361	chr6	143164781	143341058	+	0	0	143059362	143341058
AIG1	NM_001366362	chr6	143060462	143061595	+	0	0	143059362	143341058
AIG1	NM_001366363	chr6	143060888	143061595	+	0	0	143059362	143341058
AIG1	NM_016108	chr6	143060888	143341058	+	0	0	143059362	143341058
AIG1	NR_158896	chr6	143060462	143341058	+	0	0	143059362	143341058
AIG1	NR_158960	chr6	143060888	143341058	+	0	1	143059362	143341058
AIM2	NM_001348247	chr1	159062483	159076901	-	1	0	159062483	159076766
AIM2	NM_004833	chr1	159062483	159076766	-	0	1	159062483	159076766
AIMP1	NM_001142415	chr4	106315609	106349224	+	1	0	106315609	106349224
AIMP1	NM_001142416	chr4	106316549	106349456	+	0	0	106315609	106349224
AIMP1	NM_004757	chr4	106315695	106349224	+	0	1	106315609	106349224
AIMP2	NM_001326606	chr7	6009250	6023834	+	1	0	6009250	6023834
AIMP2	NM_001326607	chr7	6009250	6023834	+	0	0	6009250	6023834
AIMP2	NM_001326609	chr7	6009250	6023834	+	0	0	6009250	6023834
AIMP2	NM_001326610	chr7	6009250	6023834	+	0	0	6009250	6023834
AIMP2	NM_001326611	chr7	6009244	6023834	+	0	0	6009250	6023834
AIMP2	NM_001362785	chr7	6009566	6023834	+	0	0	6009250	6023834
AIMP2	NM_001362787	chr7	6009566	6023834	+	0	0	6009250	6023834
AIMP2	NM_006303	chr7	6009271	6023834	+	0	1	6009250	6023834
AIP	NM_001302959	chr11	67483515	67491108	+	1	0	67483515	67491103
AIP	NM_001302960	chr11	67483025	67491103	+	0	0	67483515	67491103
AIP	NM_003977	chr11	67483025	67491103	+	0	1	67483515	67491103
AIPL1	NM_001033054	chr17	6423737	6435121	-	1	0	6423737	6435121
AIPL1	NM_001033055	chr17	6423737	6435121	-	0	0	6423737	6435121
AIPL1	NM_001285399	chr17	6423737	6435121	-	0	0	6423737	6435121
AIPL1	NM_001285400	chr17	6423737	6435121	-	0	0	6423737	6435121
AIPL1	NM_001285401	chr17	6423737	6435121	-	0	0	6423737	6435121
AIPL1	NM_001285402	chr17	6423737	6435121	-	0	0	6423737	6435121
AIPL1	NM_001285403	chr17	6425320	6435121	-	0	0	6423737	6435121
AIPL1	NM_014336	chr17	6423737	6435121	-	0	1	6423737	6435121
AIRE	NM_000383	chr21	44285875	44298648	+	1	1	44285875	44298648
AIRN	NR_047511	chr6	160003290	160007664	-	1	0	160003290	160007664
AIRN	NR_047514	chr6	160003290	160007664	-	0	1	160003290	160007664
AJAP1	NM_001042478	chr1	4654608	4777795	+	1	0	4654608	4792522
AJAP1	NM_018836	chr1	4654608	4792522	+	0	1	4654608	4792522
AJM1	NM_001080482	chr9	136842477	136847345	+	1	1	136842477	136847345
AJUBA	NM_001289097	chr14	22978606	22982551	-	1	0	22978606	22976842
AJUBA	NM_032876	chr14	22971176	22982551	-	0	0	22978606	22976842
AJUBA	NM_198086	chr14	22971176	22976842	-	0	1	22978606	22976842
AK1	NM_000476	chr9	127866479	127877743	-	1	0	127866479	127873480
AK1	NM_001318121	chr9	127866479	127879621	-	0	0	127866479	127873480
AK1	NM_001318122	chr9	127866487	127873480	-	0	1	127866479	127873480
AK2	NM_001199199	chr1	33007939	33036883	-	1	0	33007939	33036883
AK2	NM_001319139	chr1	33007939	33036883	-	0	0	33007939	33036883
AK2	NM_001319140	chr1	33011224	33036911	-	0	0	33007939	33036883
AK2	NM_001319141	chr1	33007939	33036883	-	0	0	33007939	33036883
AK2	NM_001319142	chr1	33007939	33036883	-	0	0	33007939	33036883
AK2	NM_001319143	chr1	33013043	33036911	-	0	0	33007939	33036883
AK2	NM_001625	chr1	33007985	33036883	-	0	0	33007939	33036883
AK2	NM_013411	chr1	33007939	33036883	-	0	0	33007939	33036883
AK2	NR_134976	chr1	33007939	33036883	-	0	1	33007939	33036883
AK3	NM_001199852	chr9	4709555	4741202	-	1	0	4709555	4741202
AK3	NM_001199853	chr9	4709555	4742043	-	0	0	4709555	4741202
AK3	NM_001199855	chr9	4709555	4741799	-	0	0	4709555	4741202
AK3	NM_001199856	chr9	4709555	4726227	-	0	0	4709555	4741202
AK3	NM_016282	chr9	4709555	4741202	-	0	1	4709555	4741202
AK4	NM_001005353	chr1	65147829	65232145	+	1	0	65147829	65232145
AK4	NM_001330616	chr1	65148993	65232145	+	0	0	65147829	65232145
AK4	NM_013410	chr1	65148202	65232145	+	0	0	65147829	65232145
AK4	NM_203464	chr1	65147548	65232145	+	0	1	65147829	65232145
AK5	NM_012093	chr1	77283086	77559966	+	1	0	77283086	77559966
AK5	NM_174858	chr1	77282018	77559966	+	0	1	77283086	77559966
AK6	NM_001015891	chr5	69350983	69369824	-	1	0	69350983	69369520
AK6	NM_016283	chr5	69350983	69369520	-	0	1	69350983	69369520
AK7	NM_001350888	chr14	96392127	96489427	+	1	0	96392127	96489427
AK7	NM_001350890	chr14	96392127	96489427	+	0	0	96392127	96489427
AK7	NM_001350891	chr14	96392127	96489427	+	0	0	96392127	96489427
AK7	NM_001350892	chr14	96392127	96489427	+	0	0	96392127	96489427
AK7	NM_152327	chr14	96392127	96489427	+	0	1	96392127	96489427
AK8	NM_001317958	chr9	132725577	132878284	-	1	0	132725577	132878284
AK8	NM_001317959	chr9	132725577	132878284	-	0	0	132725577	132878284
AK8	NM_001371771	chr9	132725577	132879046	-	0	0	132725577	132878284
AK8	NM_001371772	chr9	132725577	132878284	-	0	0	132725577	132878284
AK8	NM_001371773	chr9	132725577	132879046	-	0	0	132725577	132878284
AK8	NM_001371774	chr9	132725577	132878284	-	0	0	132725577	132878284
AK8	NM_152572	chr9	132725577	132878284	-	0	1	132725577	132878284
AK9	NM_001145128	chr6	109492855	109691212	-	1	0	109492855	109691212
AK9	NM_001329602	chr6	109631695	109691212	-	0	0	109492855	109691212
AK9	NM_001329603	chr6	109631695	109691212	-	0	0	109492855	109691212
AK9	NM_145025	chr6	109631695	109691212	-	0	0	109492855	109691212
AK9	NR_138057	chr6	109631695	109691212	-	0	1	109492855	109691212
AKAIN1	NM_001145194	chr18	5142910	5197257	-	1	0	5142910	5197752
AKAIN1	NM_001330553	chr18	5142910	5197752	-	0	1	5142910	5197752
AKAP1	NM_001242902	chr17	57085773	57121344	+	1	0	57085773	57121344
AKAP1	NM_001242903	chr17	57085716	57121344	+	0	0	57085773	57121344
AKAP1	NM_001370423	chr17	57085755	57121344	+	0	0	57085773	57121344
AKAP1	NM_001370424	chr17	57085755	57121344	+	0	0	57085773	57121344
AKAP1	NM_001370425	chr17	57085903	57121344	+	0	0	57085773	57121344
AKAP1	NM_001370426	chr17	57085903	57121344	+	0	0	57085773	57121344
AKAP1	NM_001370427	chr17	57095488	57121344	+	0	0	57085773	57121344
AKAP1	NM_003488	chr17	57085245	57121344	+	0	1	57085773	57121344
AKAP10	NM_001330152	chr17	19904302	19977856	-	1	0	19904302	19977828
AKAP10	NM_007202	chr17	19904302	19977828	-	0	1	19904302	19977828
AKAP11	NM_016248	chr13	42272151	42323261	+	1	1	42272151	42323261
AKAP12	NM_001370346	chr6	151341705	151358559	+	1	0	151341705	151358561
AKAP12	NM_005100	chr6	151239966	151358559	+	0	0	151341705	151358561
AKAP12	NM_144497	chr6	151325530	151358561	+	0	1	151341705	151358561
AKAP13	NM_001270546	chr15	85619949	85749358	+	1	0	85619949	85749355
AKAP13	NM_006738	chr15	85380602	85749355	+	0	0	85619949	85749355
AKAP13	NM_007200	chr15	85380602	85749355	+	0	1	85619949	85749355
AKAP14	NM_001008534	chrX	119895972	119920716	+	1	0	119895972	119920716
AKAP14	NM_001008535	chrX	119895892	119903657	+	0	0	119895972	119920716
AKAP14	NM_178813	chrX	119895892	119920716	+	0	1	119895972	119920716
AKAP17A	NM_005088	chrX	1591603	1602518	+	1	0	1591603	1602518
AKAP17A	NM_005088	chrY	1591603	1602518	+	0	0	1591603	1602518
AKAP17A	NR_027383	chrX	1591603	1602518	+	0	0	1591603	1602518
AKAP17A	NR_027383	chrY	1591603	1602518	+	0	1	1591603	1602518
AKAP3	NM_001278309	chr12	4615518	4649051	-	1	0	4615518	4649047
AKAP3	NM_006422	chr12	4615507	4649047	-	0	1	4615518	4649047
AKAP4	NM_003886	chrX	50190776	50201007	-	1	0	50190776	50200372
AKAP4	NM_139289	chrX	50190776	50200372	-	0	1	50190776	50200372
AKAP5	NM_004857	chr14	64465498	64474503	+	1	1	64465498	64474503
AKAP6	NM_004274	chr14	32329297	32837683	+	1	1	32329297	32837683
AKAP7	NM_001376570	chr6	131135466	131283532	+	1	0	131135466	131283532
AKAP7	NM_004842	chr6	131250403	131283532	+	0	0	131135466	131283532
AKAP7	NM_016377	chr6	131135466	131283532	+	0	0	131135466	131283532
AKAP7	NM_138633	chr6	131250403	131283532	+	0	0	131135466	131283532
AKAP7	NR_164832	chr6	131135466	131283532	+	0	0	131135466	131283532
AKAP7	NR_164833	chr6	131135466	131283532	+	0	0	131135466	131283532
AKAP7	NR_164834	chr6	131135466	131283532	+	0	1	131135466	131283532
AKAP8	NM_005858	chr19	15353385	15379787	-	1	1	15353385	15379787
AKAP8L	NM_001291478	chr19	15380049	15418988	-	1	0	15380049	15418988
AKAP8L	NM_014371	chr19	15380049	15418988	-	0	0	15380049	15418988
AKAP8L	NR_111971	chr19	15380049	15418988	-	0	1	15380049	15418988
AKAP9	NM_005751	chr7	91940874	92110673	+	1	0	91940874	92110673
AKAP9	NM_147185	chr7	91940861	92110673	+	0	1	91940874	92110673
AKIP1	NM_001206646	chr11	8911188	8920079	+	1	0	8911188	8920079
AKIP1	NM_001206647	chr11	8911188	8920079	+	0	0	8911188	8920079
AKIP1	NM_001206648	chr11	8911188	8920079	+	0	0	8911188	8920079
AKIP1	NM_020642	chr11	8911188	8920079	+	0	0	8911188	8920079
AKIP1	NR_045417	chr11	8911188	8920079	+	0	0	8911188	8920079
AKIP1	NR_045418	chr11	8911188	8920079	+	0	1	8911188	8920079
AKIRIN1	NM_001136275	chr1	38991243	39006065	+	1	0	38991243	39006059
AKIRIN1	NM_024595	chr1	38991275	39006059	+	0	1	38991243	39006059
AKIRIN2	NM_018064	chr6	87674859	87702233	-	1	1	87674859	87702233
AKNA	NM_001317950	chr9	114334155	114387982	-	1	0	114334155	114394405
AKNA	NM_001317952	chr9	114336126	114394405	-	0	0	114334155	114394405
AKNA	NM_030767	chr9	114336126	114394405	-	0	1	114334155	114394405
AKNAD1	NM_152763	chr1	108815902	108857094	-	1	0	108815902	108858244
AKNAD1	NR_049760	chr1	108815902	108858244	-	0	1	108815902	108858244
AKR1A1	NM_001202413	chr1	45550782	45570051	+	1	0	45550782	45570049
AKR1A1	NM_001202414	chr1	45550825	45570049	+	0	0	45550782	45570049
AKR1A1	NM_006066	chr1	45550825	45570049	+	0	0	45550782	45570049
AKR1A1	NM_153326	chr1	45550825	45570049	+	0	1	45550782	45570049
AKR1B1	NM_001346142	chr7	134442349	134459239	-	1	0	134442349	134459192
AKR1B1	NM_001628	chr7	134442355	134459100	-	0	0	134442349	134459192
AKR1B1	NR_144376	chr7	134442349	134459192	-	0	1	134442349	134459192
AKR1B10	NM_020299	chr7	134527566	134541412	+	1	1	134527566	134541412
AKR1B15	NM_001080538	chr7	134549109	134579869	+	1	0	134549109	134570474
AKR1B15	NM_001367820	chr7	134549109	134579869	+	0	0	134549109	134570474
AKR1B15	NM_001367821	chr7	134549109	134579869	+	0	0	134549109	134570474
AKR1B15	NM_001367822	chr7	134549109	134570474	+	0	0	134549109	134570474
AKR1B15	NR_160301	chr7	134549109	134570474	+	0	0	134549109	134570474
AKR1B15	NR_160302	chr7	134549109	134570474	+	0	1	134549109	134570474
AKR1C1	NM_001353	chr10	4963414	4983282	+	1	1	4963414	4983282
AKR1C2	NM_001135241	chr10	4999910	5004014	-	1	0	4999910	5018033
AKR1C2	NM_001321027	chr10	4987775	5004014	-	0	0	4999910	5018033
AKR1C2	NM_001354	chr10	4987775	5018033	-	0	0	4999910	5018033
AKR1C2	NM_205845	chr10	4987775	5018033	-	0	1	4999910	5018033
AKR1C3	NM_001253908	chr10	5048765	5107686	+	1	0	5048765	5107686
AKR1C3	NM_001253909	chr10	5094413	5098176	+	0	0	5048765	5107686
AKR1C3	NM_003739	chr10	5094413	5107686	+	0	1	5048765	5107686
AKR1C4	NM_001818	chr10	5196836	5218949	+	1	1	5196836	5218949
AKR1C6P	NR_026743	chr10	4871666	4916273	-	1	1	4871666	4916273
AKR1C8P	NR_027916	chr10	5154459	5185187	-	1	1	5154459	5185187
AKR1D1	NM_001190906	chr7	138076458	138118305	+	1	0	138076458	138118305
AKR1D1	NM_001190907	chr7	138076458	138118305	+	0	0	138076458	138118305
AKR1D1	NM_005989	chr7	138076458	138118305	+	0	1	138076458	138118305
AKR1E2	NM_001040177	chr10	4826206	4848059	+	1	0	4826206	4848059
AKR1E2	NM_001271021	chr10	4826176	4848059	+	0	0	4826206	4848059
AKR1E2	NM_001271025	chr10	4826176	4848059	+	0	0	4826206	4848059
AKR1E2	NR_073125	chr10	4826176	4848059	+	0	0	4826206	4848059
AKR1E2	NR_073126	chr10	4826176	4848059	+	0	0	4826206	4848059
AKR1E2	NR_073127	chr10	4826176	4848059	+	0	1	4826206	4848059
AKR7A2	NM_001320979	chr1	19302707	19312146	-	1	0	19302707	19312146
AKR7A2	NM_003689	chr1	19302707	19312146	-	0	1	19302707	19312146
AKR7A2P1	NR_002796	chr1	112923349	112924673	+	1	1	112923349	112924673
AKR7A3	NM_012067	chr1	19282572	19288770	-	1	1	19282572	19288770
AKR7L	NM_001348421	chr1	19265981	19274122	-	1	0	19265981	19274122
AKR7L	NR_040288	chr1	19265981	19274122	-	0	0	19265981	19274122
AKR7L	NR_040289	chr1	19265981	19274122	-	0	1	19265981	19274122
AKT1	NM_001014431	chr14	104769349	104795748	-	1	0	104769349	104793601
AKT1	NM_001014432	chr14	104769349	104795743	-	0	0	104769349	104793601
AKT1	NM_005163	chr14	104769349	104793601	-	0	1	104769349	104793601
AKT1S1	NM_001098632	chr19	49869032	49877387	-	1	0	49869032	49877387
AKT1S1	NM_001098633	chr19	49869039	49877355	-	0	0	49869032	49877387
AKT1S1	NM_001278159	chr19	49869032	49876249	-	0	0	49869032	49877387
AKT1S1	NM_001278160	chr19	49869032	49878356	-	0	0	49869032	49877387
AKT1S1	NM_032375	chr19	49869032	49877387	-	0	1	49869032	49877387
AKT2	NM_001243027	chr19	40230316	40285345	-	1	0	40230316	40285345
AKT2	NM_001243028	chr19	40230316	40285345	-	0	0	40230316	40285345
AKT2	NM_001330511	chr19	40230316	40265351	-	0	0	40230316	40285345
AKT2	NM_001626	chr19	40230316	40285345	-	0	1	40230316	40285345
AKT3	NM_001206729	chr1	243499718	243843584	-	1	0	243499718	243843282
AKT3	NM_001370074	chr1	243499723	243851079	-	0	0	243499718	243843282
AKT3	NM_005465	chr1	243499723	243850243	-	0	0	243499718	243843282
AKT3	NM_181690	chr1	243488232	243843282	-	0	1	243499718	243843282
AKTIP	NM_001012398	chr16	53491039	53503304	-	1	0	53491039	53503209
AKTIP	NM_001308325	chr16	53491039	53503304	-	0	0	53491039	53503209
AKTIP	NM_022476	chr16	53491039	53503209	-	0	1	53491039	53503209
ALAD	NM_000031	chr9	113386311	113401284	-	1	0	113386311	113401120
ALAD	NM_001003945	chr9	113386311	113401338	-	0	0	113386311	113401120
ALAD	NM_001317745	chr9	113386311	113401120	-	0	1	113386311	113401120
ALAS1	NM_000688	chr3	52198159	52214327	+	1	0	52198159	52214327
ALAS1	NM_001304443	chr3	52198082	52214327	+	0	0	52198159	52214327
ALAS1	NM_001304444	chr3	52198082	52214327	+	0	0	52198159	52214327
ALAS1	NM_199166	chr3	52198082	52214327	+	0	1	52198159	52214327
ALAS2	NM_000032	chrX	55009054	55030977	-	1	0	55009054	55030977
ALAS2	NM_001037967	chrX	55009054	55030977	-	0	0	55009054	55030977
ALAS2	NM_001037968	chrX	55009054	55030977	-	0	1	55009054	55030977
ALB	NM_000477	chr4	73404286	73421482	+	1	1	73404286	73421482
ALCAM	NM_001243280	chr3	105366908	105576900	+	1	0	105366908	105576900
ALCAM	NM_001243281	chr3	105366712	105553170	+	0	0	105366908	105576900
ALCAM	NM_001243283	chr3	105366712	105525386	+	0	0	105366908	105576900
ALCAM	NM_001627	chr3	105366908	105576900	+	0	1	105366908	105576900
ALDH16A1	NM_001145396	chr19	49453224	49471050	+	1	0	49453224	49471050
ALDH16A1	NM_153329	chr19	49453224	49471050	+	0	1	49453224	49471050
ALDH18A1	NM_001017423	chr10	95605942	95656711	-	1	0	95605942	95656711
ALDH18A1	NM_001323412	chr10	95605942	95656711	-	0	0	95605942	95656711
ALDH18A1	NM_001323413	chr10	95605942	95656711	-	0	0	95605942	95656711
ALDH18A1	NM_001323414	chr10	95605942	95656711	-	0	0	95605942	95656711
ALDH18A1	NM_001323415	chr10	95605942	95656711	-	0	0	95605942	95656711
ALDH18A1	NM_001323416	chr10	95605942	95656711	-	0	0	95605942	95656711
ALDH18A1	NM_001323417	chr10	95605942	95656711	-	0	0	95605942	95656711
ALDH18A1	NM_001323418	chr10	95605942	95656711	-	0	0	95605942	95656711
ALDH18A1	NM_001323419	chr10	95605942	95656711	-	0	0	95605942	95656711
ALDH18A1	NM_002860	chr10	95605942	95656711	-	0	1	95605942	95656711
ALDH1A1	NM_000689	chr9	72900670	72953053	-	1	1	72900670	72953053
ALDH1A2	NM_001206897	chr15	57953423	58065923	-	1	0	57953423	58014023
ALDH1A2	NM_003888	chr15	57953428	58065711	-	0	0	57953423	58014023
ALDH1A2	NM_170696	chr15	57953428	58065711	-	0	0	57953423	58014023
ALDH1A2	NM_170697	chr15	57953428	58014023	-	0	1	57953423	58014023
ALDH1A3	NM_000693	chr15	100879830	100916625	+	1	0	100879830	100916625
ALDH1A3	NM_001293815	chr15	100879830	100916625	+	0	1	100879830	100916625
ALDH1B1	NM_000692	chr9	38392701	38398660	+	1	1	38392701	38398660
ALDH1L1	NM_001270364	chr3	126103560	126181186	-	1	0	126103560	126180586
ALDH1L1	NM_001270365	chr3	126103569	126180586	-	0	0	126103560	126180586
ALDH1L1	NM_012190	chr3	126103569	126180586	-	0	0	126103560	126180586
ALDH1L1	NR_072979	chr3	126103569	126180586	-	0	1	126103560	126180586
ALDH1L1-AS1	NR_046602	chr3	126103639	126108069	+	1	1	126103639	126108069
ALDH1L1-AS2	NR_046383	chr3	126180064	126210168	+	1	1	126180064	126210168
ALDH1L2	NM_001034173	chr12	105019789	105084458	-	1	0	105019789	105084458
ALDH1L2	NR_027752	chr12	105019789	105084458	-	0	1	105019789	105084458
ALDH2	NM_000690	chr12	111766932	111817531	+	1	0	111766932	111817531
ALDH2	NM_001204889	chr12	111766932	111817531	+	0	1	111766932	111817531
ALDH3A1	NM_000691	chr17	19737988	19748298	-	1	0	19737988	19748298
ALDH3A1	NM_001135167	chr17	19737984	19745612	-	0	0	19737988	19748298
ALDH3A1	NM_001135168	chr17	19737984	19745459	-	0	0	19737988	19748298
ALDH3A1	NM_001330150	chr17	19737988	19748298	-	0	1	19737988	19748298
ALDH3A2	NM_000382	chr17	19648750	19677596	+	1	0	19648750	19677596
ALDH3A2	NM_001031806	chr17	19648750	19677596	+	0	0	19648750	19677596
ALDH3A2	NM_001369136	chr17	19648750	19677596	+	0	0	19648750	19677596
ALDH3A2	NM_001369137	chr17	19648149	19677596	+	0	0	19648750	19677596
ALDH3A2	NM_001369138	chr17	19648149	19677596	+	0	0	19648750	19677596
ALDH3A2	NM_001369139	chr17	19648750	19677596	+	0	0	19648750	19677596
ALDH3A2	NM_001369146	chr17	19648149	19677596	+	0	0	19648750	19677596
ALDH3A2	NM_001369148	chr17	19648149	19677596	+	0	1	19648750	19677596
ALDH3B1	NM_000694	chr11	68010326	68029276	+	1	0	68010326	68029276
ALDH3B1	NM_001030010	chr11	68010326	68029276	+	0	0	68010326	68029276
ALDH3B1	NM_001161473	chr11	68008546	68029276	+	0	0	68010326	68029276
ALDH3B1	NM_001290058	chr11	68010326	68029276	+	0	0	68010326	68029276
ALDH3B1	NM_001290059	chr11	68010326	68029276	+	0	1	68010326	68029276
ALDH3B2	NM_001031615	chr11	67662161	67681224	-	1	0	67662161	67674840
ALDH3B2	NM_001354345	chr11	67662161	67674840	-	0	1	67662161	67674840
ALDH4A1	NM_001161504	chr1	18871429	18890891	-	1	0	18871429	18902555
ALDH4A1	NM_001319218	chr1	18871429	18902799	-	0	0	18871429	18902555
ALDH4A1	NM_003748	chr1	18871429	18902555	-	0	0	18871429	18902555
ALDH4A1	NM_170726	chr1	18871429	18902555	-	0	1	18871429	18902555
ALDH5A1	NM_001080	chr6	24494968	24537207	+	1	0	24494968	24537207
ALDH5A1	NM_001368954	chr6	24494968	24537207	+	0	0	24494968	24537207
ALDH5A1	NM_170740	chr6	24494968	24537207	+	0	1	24494968	24537207
ALDH6A1	NM_001278593	chr14	74056846	74084453	-	1	0	74056846	74084453
ALDH6A1	NM_001278594	chr14	74056846	74084453	-	0	0	74056846	74084453
ALDH6A1	NM_005589	chr14	74056846	74084453	-	0	1	74056846	74084453
ALDH7A1	NM_001182	chr5	126541840	126595219	-	1	0	126541840	126595219
ALDH7A1	NM_001201377	chr5	126541840	126595219	-	0	0	126541840	126595219
ALDH7A1	NM_001202404	chr5	126541840	126595219	-	0	1	126541840	126595219
ALDH8A1	NM_001193480	chr6	134917392	134950101	-	1	0	134917392	134950101
ALDH8A1	NM_022568	chr6	134917392	134950101	-	0	0	134917392	134950101
ALDH8A1	NM_170771	chr6	134917392	134950101	-	0	1	134917392	134950101
ALDH9A1	NM_000696	chr1	165662211	165698663	-	1	0	165662211	165698562
ALDH9A1	NM_001365774	chr1	165662215	165698562	-	0	1	165662211	165698562
ALDOA	NM_001127617	chr16	30064496	30070420	+	1	0	30064496	30070420
ALDOA	NM_001243177	chr16	30065759	30072207	+	0	0	30064496	30070420
ALDOA	NM_184041	chr16	30065759	30072207	+	0	0	30064496	30070420
ALDOA	NM_184043	chr16	30064278	30070420	+	0	1	30064496	30070420
ALDOB	NM_000035	chr9	101420559	101435774	-	1	1	101420559	101435774
ALDOC	NM_005165	chr17	28573119	28576895	-	1	1	28573119	28576895
ALG1	NM_001330504	chr16	5072247	5087379	+	1	0	5072247	5087379
ALG1	NM_019109	chr16	5071842	5087379	+	0	1	5072247	5087379
ALG10	NM_032834	chr12	34022495	34028301	+	1	1	34022495	34028301
ALG10B	NM_001013620	chr12	38316773	38329721	+	1	0	38316773	38329721
ALG10B	NM_001308340	chr12	38316773	38329721	+	0	1	38316773	38329721
ALG11	NM_001004127	chr13	52012397	52033600	+	1	0	52012397	52033600
ALG11	NR_036571	chr13	52012397	52033600	+	0	1	52012397	52033600
ALG12	NM_024105	chr22	49900228	49918438	-	1	1	49900228	49918438
ALG13	NM_001039210	chrX	111681169	111690170	+	1	0	111681169	111760647
ALG13	NM_001099922	chrX	111681169	111760647	+	0	0	111681169	111760647
ALG13	NM_001168385	chrX	111681169	111690170	+	0	0	111681169	111760647
ALG13	NM_001257230	chrX	111681169	111760647	+	0	0	111681169	111760647
ALG13	NM_001257231	chrX	111681169	111760647	+	0	0	111681169	111760647
ALG13	NM_001257234	chrX	111681169	111760647	+	0	0	111681169	111760647
ALG13	NM_001257235	chrX	111681169	111690170	+	0	0	111681169	111760647
ALG13	NM_001257237	chrX	111681169	111760647	+	0	0	111681169	111760647
[truncated: 73,297 more rows]

## Sheet: Collapsed genes
A1BG	NM_130786	chr19	58345182	58353492	-	1	1	58345182	58353492
A1BG-AS1	NR_015380	chr19	58351969	58355183	+	1	1	58351969	58355183
A1CF	NM_001198818	chr10	50799408	50885675	-	1	0	50799408	50885675
A2M	NM_000014	chr12	9067707	9115919	-	1	0	9067707	9115919
A2M-AS1	NR_026971	chr12	9065176	9068055	+	1	0	9065176	9068055
A2ML1	NM_001282424	chr12	8845003	8876781	+	1	0	8845003	8876787
A2MP1	NR_040112	chr12	9228532	9234207	-	1	1	9228532	9234207
A3GALT2	NM_001080438	chr1	33306765	33321098	-	1	1	33306765	33321098
A4GALT	NM_001318038	chr22	42692111	42721301	-	1	0	42692111	42720870
A4GNT	NM_016161	chr3	138123712	138132390	-	1	1	138123712	138132390
ABALON	NR_131907	chr20	31721506	31723409	+	1	1	31721506	31723409
ABAT	NM_000663	chr16	8712968	8784575	+	1	0	8712968	8784569
ABCA1	NM_005502	chr9	104781005	104928155	-	1	1	104781005	104928155
ABCA10	NM_001377321	chr17	69148006	69228824	-	1	0	69148006	69244848
ABCA11P	NR_002451	chr4	425434	474209	-	1	1	425434	474209
ABCA12	NM_015657	chr2	214931541	215032086	-	1	0	214931541	215138626
ABCA13	NM_152701	chr7	48171457	48647497	+	1	1	48171457	48647497
ABCA17P	NR_003574	chr16	2340921	2426699	+	1	1	2340921	2426699
ABCA2	NM_001606	chr9	137007233	137028237	-	1	0	137007233	137028922
ABCA3	NM_001089	chr16	2275880	2340728	-	1	1	2275880	2340728
ABCA4	NM_000350	chr1	93992833	94121148	-	1	1	93992833	94121148
ABCA5	NM_018672	chr17	69244434	69315633	-	1	0	69244434	69327133
ABCA6	NM_080284	chr17	69078701	69141895	-	1	1	69078701	69141895
ABCA7	NM_019112	chr19	1040106	1065571	+	1	1	1040106	1065571
ABCA8	NM_001288985	chr17	68867289	68955392	-	1	0	68867289	68955392
ABCA9	NM_080283	chr17	68974487	69060927	-	1	1	68974487	69060927
ABCA9-AS1	NR_126414	chr17	69004713	69018323	+	1	1	69004713	69018323
ABCB1	NM_000927	chr7	87503862	87713323	-	1	0	87503862	87600884
ABCB10	NM_012089	chr1	229516581	229558707	-	1	1	229516581	229558707
ABCB11	NM_003742	chr2	168920780	169031324	-	1	1	168920780	169031324
ABCB4	NM_000443	chr7	87401695	87475680	-	1	0	87401695	87475703
ABCB5	NM_001163941	chr7	20615666	20757008	+	1	0	20615666	20757008
ABCB6	NM_001349828	chr2	219209771	219218958	-	1	0	219209771	219218958
ABCB7	NM_001271696	chrX	75051048	75156283	-	1	0	75051048	75156283
ABCB8	NM_001282291	chr7	151028449	151047782	+	1	0	151028449	151047782
ABCB9	NM_001243013	chr12	122928991	122966463	-	1	0	122928991	122966463
ABCC1	NM_004996	chr16	15949615	16143053	+	1	1	15949615	16143053
ABCC10	NM_001198934	chr6	43427540	43450427	+	1	0	43427540	43450427
ABCC11	NM_001370496	chr16	48165772	48244588	-	1	0	48165772	48244588
ABCC12	NM_033226	chr16	48082972	48146770	-	1	1	48082972	48146770
ABCC13	NR_003087	chr21	14273798	14301371	+	1	0	14273798	14291385
ABCC2	NM_000392	chr10	99782639	99852594	+	1	1	99782639	99852594
ABCC3	NM_001144070	chr17	50634880	50667927	+	1	0	50634880	50692253
ABCC4	NM_001105515	chr13	95095770	95301451	-	1	0	95095770	95301446
ABCC5	NM_001023587	chr3	183983752	184017884	-	1	0	183983752	184017884
ABCC5-AS1	NR_046570	chr3	184006337	184011419	+	1	1	184006337	184011419
ABCC6	NM_001079528	chr16	16221186	16223471	-	1	0	16221186	16223471
ABCC6P1	NR_003569	chr16	18571247	18598285	+	1	1	18571247	18598285
ABCC6P2	NR_023387	chr16	14822426	14824702	-	1	1	14822426	14824702
ABCC8	NM_000352	chr11	17392884	17476845	-	1	0	17392884	17476845
ABCC9	NM_001377273	chr12	21797389	21941426	-	1	0	21797389	21936694
ABCD1	NM_000033	chrX	153724855	153744755	+	1	1	153724855	153744755
ABCD2	NM_005164	chr12	39550032	39619803	-	1	1	39550032	39619803
ABCD3	NM_001122674	chr1	94418376	94478704	+	1	0	94418376	94518663
ABCD4	NM_001353591	chr14	74285268	74302934	-	1	0	74285268	74302934
ABCE1	NM_001040876	chr4	145098310	145129524	+	1	0	145098310	145129524
ABCF1	NM_001025091	chr6	30571441	30591522	+	1	0	30571441	30591522
ABCF2	NM_007189	chr7	151211483	151227205	-	1	1	151211483	151227205
ABCF2-H2BE1	NM_005692	chr7	151207836	151227374	-	1	0	151207836	151227205
ABCF3	NM_001351298	chr3	184186074	184194007	+	1	0	184186074	184194007
ABCG1	NM_004915	chr21	42219156	42297244	+	1	0	42219156	42297244
ABCG2	NM_001257386	chr4	88090263	88231626	-	1	0	88090263	88158639
ABCG4	NM_001142505	chr11	119149588	119162665	+	1	0	119149588	119162653
ABCG5	NM_022436	chr2	43812471	43838839	-	1	1	43812471	43838839
ABCG8	NM_001357321	chr2	43838970	43882988	+	1	0	43838970	43882988
ABHD1	NM_032604	chr2	27123814	27130812	+	1	1	27123814	27130812
ABHD10	NM_001272069	chr3	111979025	111993368	+	1	0	111979025	111993368
ABHD11	NM_001145364	chr7	73736094	73738867	-	1	0	73736094	73738867
ABHD11-AS1	NR_026690	chr7	73735068	73736000	+	1	1	73735068	73736000
ABHD12	NM_001042472	chr20	25300213	25390835	-	1	0	25300213	25390835
ABHD12B	NM_001206673	chr14	50872052	50904970	+	1	0	50872052	50904970
ABHD13	NM_032859	chr13	108218391	108234243	+	1	1	108218391	108234243
ABHD14A	NM_015407	chr3	51975063	51981196	+	1	1	51975063	51981196
ABHD14A-ACY1	NM_001316331	chr3	51975063	51989197	+	1	1	51975063	51989197
ABHD14B	NM_001146314	chr3	51968509	51974630	-	1	0	51968509	51974630
ABHD15	NM_198147	chr17	29560546	29567037	-	1	1	29560546	29567037
ABHD16A	NM_001177515	chr6	31686954	31702958	-	1	0	31686954	31703324
ABHD16B	NM_080622	chr20	63861497	63862988	+	1	1	63861497	63862988
ABHD17A	NM_001130111	chr19	1876809	1885496	-	1	0	1876809	1885496
ABHD17B	NM_001025780	chr9	71865151	71911245	-	1	0	71865151	71911245
ABHD17C	NM_021214	chr15	80695309	80755621	+	1	1	80695309	80755621
ABHD18	NM_001039717	chr4	127965405	128031776	+	1	0	127965405	128031776
ABHD2	NM_007011	chr15	89088455	89202355	+	1	0	89088455	89202355
ABHD3	NM_001308256	chr18	21650900	21704774	-	1	0	21650900	21704774
ABHD4	NM_022060	chr14	22598237	22612359	+	1	1	22598237	22612359
ABHD5	NM_001355186	chr3	43690937	43734371	+	1	0	43690937	43722725
ABHD6	NM_001320126	chr3	58237791	58294734	+	1	0	58237791	58294736
ABHD8	NM_024527	chr19	17292130	17303425	-	1	1	17292130	17303425
ABI1	NM_001012750	chr10	26746595	26861087	-	1	0	26746595	26861087
ABI2	NM_001282925	chr2	203328393	203432169	+	1	0	203328393	203432169
ABI3	NM_001135186	chr17	49210226	49223225	+	1	0	49210226	49223225
ABI3BP	NM_001349329	chr3	100749334	100993421	-	1	0	100749334	100993421
ABITRAM	NM_017832	chr9	108934399	108940954	+	1	1	108934399	108940954
ABL1	NM_005157	chr9	130835253	130887675	+	1	0	130835253	130887675
ABL2	NM_001136000	chr1	179099330	179143076	-	1	0	179099330	179229677
ABLIM1	NM_001003407	chr10	114431111	114684443	-	1	0	114431111	114526913
ABLIM2	NM_001130083	chr4	7965326	8158813	-	1	0	7965326	8158813
ABLIM3	NM_001301015	chr5	149141730	149260438	+	1	0	149141730	149260438
ABO	NM_020469	chr9	133250400	133275201	-	1	1	133250400	133275201
ABR	NM_001092	chr17	1003518	1109102	-	1	0	1003518	1179981
ABRA	NM_139166	chr8	106759482	106770244	-	1	1	106759482	106770244
ABRACL	NM_021243	chr6	139028744	139043302	+	1	1	139028744	139043302
ABRAXAS1	NM_001345962	chr4	83459516	83485100	-	1	0	83459516	83485100
ABRAXAS2	NM_032182	chr10	124801818	124836667	+	1	1	124801818	124836667
ABT1	NM_013375	chr6	26596952	26600739	+	1	1	26596952	26600739
ABTB1	NM_032548	chr3	127672937	127680926	+	1	0	127672937	127680926
ABTB2	NM_145804	chr11	34150986	34358010	-	1	1	34150986	34358010
ACACA	NM_198834	chr17	37084991	37406836	-	1	0	37084991	37406811
ACACB	NM_001093	chr12	109116586	109268225	+	1	1	109116586	109268225
ACAD10	NM_001136538	chr12	111686052	111757099	+	1	0	111686052	111757099
ACAD11	NM_032169	chr3	132558140	132659809	-	1	0	132558140	132660131
ACAD8	NM_014384	chr11	134253567	134265852	+	1	1	134253567	134265852
ACAD9	NM_014049	chr3	128879619	128913114	+	1	0	128879619	128913114
ACADL	NM_001608	chr2	210187922	210225447	-	1	1	210187922	210225447
ACADM	NM_000016	chr1	75724708	75763678	+	1	0	75724708	75763678
ACADS	NM_000017	chr12	120725825	120740008	+	1	0	120725825	120740008
ACADSB	NM_001330174	chr10	123009005	123058315	+	1	0	123009005	123058290
ACADVL	NM_000018	chr17	7219937	7225266	+	1	0	7219937	7225267
ACAN	NM_001135	chr15	88803442	88875354	+	1	0	88803442	88875354
ACAP1	NM_014716	chr17	7336528	7351477	+	1	1	7336528	7351477
ACAP2	NM_012287	chr3	195274744	195443020	-	1	1	195274744	195443020
ACAP3	NM_030649	chr1	1292390	1307930	-	1	1	1292390	1307930
ACAT1	NM_000019	chr11	108121566	108147601	+	1	1	108121566	108147601
ACAT2	NM_001303253	chr6	159762478	159779112	+	1	0	159762478	159779112
ACBD3	NM_022735	chr1	226144678	226186741	-	1	1	226144678	226186741
ACBD3-AS1	NR_146443	chr1	226148002	226154977	+	1	1	226148002	226154977
ACBD4	NM_001135705	chr17	45135686	45144176	+	1	0	45135686	45144176
ACBD5	NM_001042473	chr10	27195213	27242111	-	1	0	27195213	27240797
ACBD6	NM_032360	chr1	180288229	180502577	-	1	1	180288229	180502577
ACBD7	NM_001039844	chr10	15075474	15088776	-	1	1	15075474	15088776
ACBD7-DCLRE1CP1	NR_144471	chr10	15015071	15088776	-	1	1	15015071	15088776
ACCS	NM_001127219	chr11	44066269	44084236	+	1	0	44066269	44084236
ACCSL	NM_001031854	chr11	44047980	44059977	+	1	0	44047980	44059977
ACD	NM_001082486	chr16	67657511	67660260	-	1	0	67657511	67660260
ACE	NM_000789	chr17	63477060	63498373	+	1	0	63477060	63498373
ACE2	NM_001371415	chrX	15561032	15600960	-	1	0	15561032	15602158
ACER1	NM_133492	chr19	6306141	6333612	-	1	1	6306141	6333612
ACER2	NM_001010887	chr9	19409008	19452504	+	1	1	19409008	19452504
ACER3	NM_001300953	chr11	76860917	77026797	+	1	0	76860917	77026797
ACHE	NM_000665	chr7	100889993	100895888	-	1	0	100889993	100895888
ACIN1	NM_001164814	chr14	23058564	23095614	-	1	0	23058564	23095614
ACKR1	NM_001122951	chr1	159204874	159206500	+	1	0	159204874	159206500
ACKR2	NM_001296	chr3	42809444	42867286	+	1	1	42809444	42867286
ACKR3	NM_020311	chr2	236569824	236582351	+	1	1	236569824	236582351
ACKR4	NM_016557	chr3	132597269	132602641	+	1	0	132597269	132602641
ACLY	NM_001096	chr17	41866917	41918951	-	1	0	41866917	41919019
ACMSD	NM_001307983	chr2	134838615	134902032	+	1	0	134838615	134902032
ACO1	NM_001278352	chr9	32384602	32450834	+	1	0	32384602	32454768
ACO2	NM_001098	chr22	41469116	41528974	+	1	1	41469116	41528974
ACOD1	NM_001258406	chr13	76948510	76958638	+	1	1	76948510	76958638
ACOT1	NM_001037161	chr14	73537142	73543796	+	1	1	73537142	73543796
ACOT11	NM_015547	chr1	54548227	54639192	+	1	0	54548227	54610329
ACOT12	NM_130767	chr5	81329995	81394134	-	1	1	81329995	81394134
ACOT13	NM_001160094	chr6	24667034	24705067	+	1	0	24667034	24705046
ACOT2	NM_001364177	chr14	73569058	73575658	+	1	0	73569058	73575658
ACOT4	NM_152331	chr14	73591705	73595766	+	1	1	73591705	73595766
ACOT6	NM_001037162	chr14	73616843	73619888	+	1	0	73616843	73619888
ACOT7	NM_007274	chr1	6264271	6393766	-	1	0	6264271	6358929
ACOT8	NM_005469	chr20	45841720	45857392	-	1	1	45841720	45857392
ACOT9	NM_001033583	chrX	23701055	23743276	-	1	0	23701055	23743276
ACOX1	NM_001185039	chr17	75941510	75979166	-	1	0	75941510	75979166
ACOX2	NM_003500	chr3	58505135	58537190	-	1	1	58505135	58537190
ACOX3	NM_001101667	chr4	8366281	8440723	-	1	0	8366281	8440723
ACOXL	NM_001142807	chr2	110732572	111118548	+	1	0	110732572	111094344
ACOXL-AS1	NR_122074	chr2	111098340	111115588	-	1	1	111098340	111115588
ACP1	NM_001040649	chr2	264868	272481	+	1	0	264868	278282
ACP2	NM_001302489	chr11	47239301	47248628	-	1	0	47239301	47248814
ACP3	NM_001099	chr3	132317406	132358841	+	1	0	132317406	132358841
ACP4	NM_033068	chr19	50790414	50795219	+	1	1	50790414	50795219
ACP5	NM_001111034	chr19	11574659	11578740	-	1	0	11574659	11577645
ACP6	NM_001323625	chr1	147647367	147670524	-	1	0	147647367	147670524
ACP7	NM_001004318	chr19	39084367	39111492	+	1	0	39084367	39111492
ACR	NM_001097	chr22	50738203	50745339	+	1	1	50738203	50745339
ACRBP	NM_032489	chr12	6638074	6647432	-	1	1	6638074	6647432
ACRV1	NM_001612	chr11	125671521	125680847	-	1	0	125671521	125680847
ACSBG1	NM_001199377	chr15	78167467	78234565	-	1	0	78167467	78234565
ACSBG2	NM_001289177	chr19	6135666	6193091	+	1	0	6135666	6193091
ACSF2	NM_001288968	chr17	50426157	50474845	+	1	0	50426157	50474845
ACSF3	NM_001127214	chr16	89093851	89155837	+	1	0	89093851	89155837
ACSL1	NM_001286708	chr4	184755594	184812259	-	1	0	184755594	184825968
ACSL3	NM_001354158	chr2	222861035	222944638	+	1	0	222861035	222944638
ACSL4	NM_001318509	chrX	109641334	109733257	-	1	0	109641334	109733392
ACSL5	NM_016234	chr10	112376197	112428380	+	1	0	112376197	112428380
ACSL6	NM_001009185	chr5	131949973	132011658	-	1	0	131949973	132011658
ACSM1	NM_001318890	chr16	20623236	20697788	-	1	0	20623236	20691256
ACSM2A	NM_001308169	chr16	20451520	20487669	+	1	0	20451520	20487669
ACSM2B	NM_001105069	chr16	20536230	20576367	-	1	0	20536230	20576367
ACSM3	NM_005622	chr16	20764013	20797581	+	1	0	20764013	20786316
ACSM4	NM_001080454	chr12	7304331	7328373	+	1	1	7304331	7328373
ACSM5	NM_001324371	chr16	20409533	20441336	+	1	0	20409533	20441336
ACSM6	NM_207321	chr10	95194199	95228929	+	1	1	95194199	95228929
ACSS1	NM_001252675	chr20	25006229	25058182	-	1	0	25006229	25058139
ACSS2	NM_001076552	chr20	34876524	34927966	+	1	0	34876524	34927959
ACSS3	NM_001330242	chr12	81078078	81261210	+	1	0	81078078	81261210
ACTA1	NM_001100	chr1	229431245	229434094	-	1	1	229431245	229434094
ACTA2	NM_001141945	chr10	88935073	88991397	-	1	0	88935073	88952773
ACTA2-AS1	NR_125373	chr10	88932683	88939974	+	1	1	88932683	88939974
ACTB	NM_001101	chr7	5527147	5530601	-	1	1	5527147	5530601
ACTBL2	NM_001017992	chr5	57480017	57482811	-	1	1	57480017	57482811
ACTC1	NM_005159	chr15	34790229	34795549	-	1	1	34790229	34795549
ACTE1P	NR_038862	chr11	71405745	71423354	-	1	1	71405745	71423354
ACTG1	NM_001199954	chr17	81509970	81512799	-	1	0	81509970	81512799
ACTG1P17	NR_036446	chr15	82725897	82739780	-	1	1	82725897	82739780
ACTG1P20	NR_033926	chr1	27323873	27326525	+	1	1	27323873	27326525
ACTG1P4	NR_024438	chr1	103569403	103571386	+	1	1	103569403	103571386
ACTG2	NM_001199893	chr2	73893007	73919864	+	1	0	73893007	73919864
ACTL10	NM_001024675	chr20	33666942	33668525	+	1	1	33666942	33668525
ACTL6A	NM_004301	chr3	179562925	179588407	+	1	0	179562925	179588405
ACTL6B	NM_016188	chr7	100643102	100656448	-	1	0	100643102	100656448
ACTL7A	NM_006687	chr9	108862265	108863756	+	1	1	108862265	108863756
ACTL7B	NM_006686	chr9	108854588	108855986	-	1	1	108854588	108855986
ACTL8	NM_030812	chr1	17755332	17827063	+	1	1	17755332	17827063
ACTL9	NM_178525	chr19	8697399	8698795	-	1	1	8697399	8698795
ACTN1	NM_001102	chr14	68874127	68979302	-	1	0	68874127	68979302
ACTN1-AS1	NR_073422	chr14	68979681	68987463	+	1	1	68979681	68987463
ACTN2	NM_001103	chr1	236686453	236764627	+	1	0	236686453	236764627
ACTN3	NM_001104	chr11	66546902	66563334	+	1	0	66546902	66563329
ACTN4	NM_001322033	chr19	38647648	38731589	+	1	0	38647648	38731589
ACTR10	NM_018477	chr14	58200148	58235635	+	1	1	58200148	58235635
ACTR1A	NM_005736	chr10	102479228	102502712	-	1	1	102479228	102502712
ACTR1B	NM_005735	chr2	97655938	97664044	-	1	1	97655938	97664044
ACTR2	NM_001005386	chr2	65227694	65271256	+	1	0	65227694	65271256
ACTR3	NM_001277140	chr2	113890597	113961552	+	1	0	113890597	113961552
ACTR3-AS1	NR_110174	chr2	113831182	113890992	-	1	1	113831182	113890992
ACTR3B	NM_001040135	chr7	152759748	152855379	+	1	0	152759748	152855379
ACTR3BP2	NR_027714	chr2	91941132	91942470	+	1	1	91941132	91942470
ACTR3BP5	NR_045000	chr10	38696595	38698240	+	1	1	38696595	38698240
ACTR3C	NM_001164458	chr7	150247211	150323669	-	1	0	150247211	150047715
ACTR5	NM_024855	chr20	38748459	38772519	+	1	1	38748459	38772519
ACTR6	NM_022496	chr12	100200086	100224424	+	1	0	100200086	100224424
ACTR8	NM_022899	chr3	53867065	53882152	-	1	1	53867065	53882152
ACTRT1	NM_138289	chrX	128050961	128052403	-	1	1	128050961	128052403
ACTRT2	NM_080431	chr1	3021466	3022903	+	1	1	3021466	3022903
ACTRT3	NM_032487	chr3	169766922	169769561	-	1	1	169766922	169769561
ACVR1	NM_001105	chr2	157736445	157874999	-	1	0	157736445	157838630
ACVR1B	NM_004302	chr12	51951698	51997078	+	1	0	51951698	51997078
ACVR1C	NM_001111031	chr2	157526766	157597560	-	1	0	157526766	157628864
ACVR2A	NM_001278579	chr2	147844516	147930822	+	1	0	147844516	147930822
ACVR2B	NM_001106	chr3	38453889	38493142	+	1	1	38453889	38493142
ACVR2B-AS1	NR_028389	chr3	38451026	38454820	-	1	1	38451026	38454820
ACVRL1	NM_000020	chr12	51907503	51923361	+	1	0	51907503	51923361
ACY1	NM_000666	chr3	51983534	51989197	+	1	0	51983534	51989197
ACY3	NM_080658	chr11	67642554	67650730	-	1	1	67642554	67650730
ACYP1	NM_001107	chr14	75053242	75064024	-	1	0	75053242	75064024
ACYP2	NM_001320586	chr2	53971112	54305298	+	1	0	53971112	54305298
ACAA1	NM_001130410	chr3	38122709	38137242	-	1	0	38122709	38137242
ACAA2	NM_006111	chr18	49782163	49813533	-	1	1	49782163	49813533
ADA	NM_000022	chr20	44619521	44651699	-	1	0	44619521	44651758
ADA2	NM_001282225	chr22	17178789	17219435	-	1	0	17178789	17199655
ADAD1	NM_001159285	chr4	122379517	122429784	+	1	0	122379517	122429784
ADAD2	NM_001145400	chr16	84191156	84197166	+	1	0	84191156	84197166
ADAL	NM_001012969	chr15	43330671	43349415	+	1	0	43330671	43349415
ADAM10	NM_001110	chr15	58588808	58749707	-	1	0	58588808	58749707
ADAM11	NM_001318933	chr17	44758987	44781846	+	1	0	44758987	44781846
ADAM12	NM_001288973	chr10	126012390	126388477	-	1	0	126012390	126388477
ADAM15	NM_001261464	chr1	155051315	155062775	+	1	0	155051315	155062775
ADAM17	NM_003183	chr2	9488485	9555830	-	1	1	9488485	9555830
ADAM18	NM_001190956	chr8	39584567	39611576	+	1	0	39584567	39730065
ADAM19	NM_033274	chr5	157477303	157575775	-	1	1	157477303	157575775
ADAM2	NM_001278113	chr8	39743735	39838227	-	1	0	39743735	39838227
ADAM20	NM_003814	chr14	70522357	70535004	-	1	1	70522357	70535004
ADAM20P1	NR_037933	chr14	70468878	70483756	-	1	1	70468878	70483756
ADAM21	NM_003813	chr14	70452173	70459905	+	1	1	70452173	70459905
ADAM21P1	NR_003951	chr14	70245752	70247801	-	1	1	70245752	70247801
ADAM22	NM_001324417	chr7	87934250	88202889	+	1	0	87934250	88202889
ADAM23	NM_003812	chr2	206443531	206621127	+	1	1	206443531	206621127
ADAM28	NM_001304351	chr8	24294068	24359014	+	1	0	24294068	24359014
ADAM29	NM_001130703	chr4	174918357	174978180	+	1	0	174918357	174978180
ADAM30	NM_021794	chr1	119893532	119896515	-	1	1	119893532	119896515
ADAM32	NM_001313994	chr8	39107528	39284917	+	1	0	39107528	39284917
ADAM33	NM_001282447	chr20	3667974	3682010	-	1	0	3667974	3682010
ADAM3A	NR_001569	chr8	39451044	39522989	-	1	0	39451044	39522989
ADAM3B	NR_144553	chr16	49517645	49518585	-	1	1	49517645	49518585
ADAM5	NR_001448	chr8	39314662	39402856	+	1	1	39314662	39402856
ADAM6	NR_002224	chr14	105969728	105972269	-	1	1	105969728	105972269
ADAM7	NM_003817	chr8	24441025	24509564	+	1	1	24441025	24509564
ADAM8	NM_001109	chr10	133262422	133276868	-	1	0	133262422	133276868
ADAM9	NM_003816	chr8	38996972	39105260	+	1	0	38996972	39105260
ADAMDEC1	NM_001145271	chr8	24384284	24406013	+	1	0	24384284	24406013
ADAMTS1	NM_006988	chr21	26835754	26845409	-	1	1	26835754	26845409
ADAMTS10	NM_001282352	chr19	8580239	8592196	-	1	0	8580239	8610715
ADAMTS12	NM_001324511	chr5	33751195	33891990	-	1	0	33751195	33891990
ADAMTS13	NM_139025	chr9	133421999	133459403	+	1	0	133421999	133459403
ADAMTS14	NM_080722	chr10	70672505	70762439	+	1	0	70672505	70762439
ADAMTS15	NM_139055	chr11	130448973	130476645	+	1	1	130448973	130476645
ADAMTS16	NM_139056	chr5	5140329	5320304	+	1	0	5140329	5320304
ADAMTS17	NM_139057	chr15	99971436	100341975	-	1	1	99971436	100341975
ADAMTS18	NM_001326358	chr16	77282127	77435034	-	1	0	77282127	77435034
ADAMTS19	NM_133638	chr5	129460297	129738683	+	1	1	129460297	129738683
ADAMTS19-AS1	NR_125748	chr5	129459558	129460689	-	1	1	129459558	129460689
ADAMTS2	NM_014244	chr5	179110852	179345461	-	1	0	179110852	179345461
ADAMTS20	NM_025003	chr12	43353865	43552203	-	1	1	43353865	43552203
ADAMTS3	NM_014243	chr4	72280968	72569221	-	1	1	72280968	72569221
ADAMTS4	NM_001320336	chr1	161189725	161199054	-	1	0	161189725	161199054
ADAMTS5	NM_007038	chr21	26917921	26967088	-	1	1	26917921	26967088
ADAMTS6	NM_197941	chr5	65148737	65481920	-	1	0	65148737	65481920
ADAMTS7	NM_014272	chr15	78759205	78811464	-	1	1	78759205	78811464
ADAMTS7P1	NR_045529	chr15	82293282	82334561	+	1	1	82293282	82334561
ADAMTS8	NM_007037	chr11	130404922	130428609	-	1	1	130404922	130428609
ADAMTS9	NM_001318781	chr3	64515654	64688000	-	1	0	64515654	64688000
ADAMTS9-AS1	NR_110150	chr3	64561345	64590084	+	1	0	64561345	64590084
ADAMTS9-AS2	NR_038264	chr3	64684869	65011471	+	1	1	64684869	65011471
ADAMTSL1	NM_001040272	chr9	18474152	18910949	+	1	0	18474152	18684954
ADAMTSL2	NM_001145320	chr9	133532163	133575519	+	1	0	133532163	133575519
ADAMTSL3	NM_001301110	chr15	83654122	84039841	+	1	0	83654122	84039841
ADAMTSL4	NM_001288607	chr1	150549407	150560933	+	1	0	150549407	150558748
ADAMTSL4-AS1	NR_104133	chr1	150560894	150574552	-	1	1	150560894	150574552
ADAMTSL5	NM_001367197	chr19	1505021	1513019	-	1	0	1505021	1513019
ADAP1	NM_001284308	chr7	897899	955407	-	1	0	897899	954680
ADAP2	NM_001346712	chr17	30921735	30959193	+	1	0	30921735	30959193
ADAR	NM_001025107	chr1	154582057	154627971	-	1	0	154582057	154608186
ADARB1	NM_001112	chr21	45074579	45226560	+	1	0	45074579	45226560
ADARB2	NM_018702	chr10	1177312	1737525	-	1	1	1177312	1737525
ADARB2-AS1	NR_033387	chr10	1526629	1557008	+	1	0	1526629	1557008
ADAT1	NM_001324444	chr16	75596867	75623281	-	1	0	75596867	75623281
ADAT2	NM_001286259	chr6	143422831	143442677	-	1	0	143422831	143450695
ADAT3	NM_001329533	chr19	1905398	1913447	+	1	0	1905398	1913447
ADCK1	NM_001142545	chr14	77800108	77935014	+	1	0	77800108	77935014
ADCK2	NM_052853	chr7	140672944	140695110	+	1	1	140672944	140695110
ADCK5	NM_174922	chr8	144374046	144393238	+	1	1	144374046	144393238
ADCY1	NM_001281768	chr7	45574139	45664672	+	1	0	45574139	45723115
ADCY10	NM_001167749	chr1	167809385	167914134	-	1	0	167809385	167914134
ADCY10P1	NR_026938	chr6	41101033	41140835	+	1	1	41101033	41140835
ADCY2	NM_020546	chr5	7396137	7830081	+	1	1	7396137	7830081
ADCY3	NM_001320613	chr2	24819169	24920237	-	1	0	24819169	24920237
ADCY4	NM_001198568	chr14	24318358	24335071	-	1	0	24318358	24335071
ADCY5	NM_001199642	chr3	123282295	123416342	-	1	0	123282295	123448545
ADCY6	NM_015270	chr12	48766195	48789089	-	1	1	48766195	48789089
ADCY6-DT	NR_110019	chr12	48789146	48790535	+	1	0	48789146	48790535
ADCY7	NM_001114	chr16	50266550	50318134	+	1	0	50266550	50310529
ADCY8	NM_001115	chr8	130780300	131040909	-	1	1	130780300	131040909
ADCY9	NM_001116	chr16	3962653	4116442	-	1	1	3962653	4116442
ADCYAP1	NM_001099733	chr18	904870	912172	+	1	0	904870	912172
ADCYAP1R1	NM_001118	chr7	31052307	31111474	+	1	0	31052307	31111474
ADD1	NM_001119	chr4	2843843	2930062	+	1	0	2843843	2930075
ADD2	NM_001185054	chr2	70662083	70767715	-	1	0	70662083	70768200
ADD3	NM_001121	chr10	110007983	110135565	+	1	0	110007983	110135565
ADD3-AS1	NR_038943	chr10	109945558	110008381	-	1	1	109945558	110008381
ADGB	NM_024694	chr6	146598971	146815461	+	1	1	146598971	146815461
ADGRA1	NM_001083909	chr10	133087923	133131675	+	1	0	133087923	133131675
ADGRA1-AS1	NR_111905	chr10	133085248	133086697	-	1	1	133085248	133086697
ADGRA2	NM_032777	chr8	37796882	37844896	+	1	1	37796882	37844896
ADGRA3	NM_145290	chr4	22387375	22516066	-	1	1	22387375	22516066
ADGRB1	NM_001702	chr8	142449648	142545007	+	1	1	142449648	142545007
ADGRB2	NM_001294335	chr1	31727116	31764340	-	1	0	31727116	31764340
ADGRB3	NM_001704	chr6	68635281	69389506	+	1	1	68635281	69389506
ADGRD1	NM_001330497	chr12	130953906	131141468	+	1	0	130953906	131141468
ADGRD1-AS1	NR_131950	chr12	130990625	130993976	-	1	0	130990625	130993976
ADGRE1	NM_001256252	chr19	6887578	6940450	+	1	0	6887578	6940450
ADGRE2	NM_001271052	chr19	14732696	14776927	-	1	0	14732696	14778560
ADGRE3	NM_001289158	chr19	14619116	14674918	-	1	0	14619116	14674844
ADGRE4P	NR_024075	chr19	6952499	6990846	-	1	1	6952499	6990846
ADGRE5	NM_001025160	chr19	14381143	14408725	+	1	0	14381143	14408723
ADGRF1	NM_025048	chr6	47019885	47042332	-	1	0	47019885	47042332
ADGRF2	NM_001368115	chr6	47656471	47683528	+	1	0	47656471	47697794
ADGRF3	NM_001145168	chr2	26309943	26319049	-	1	0	26309943	26346789
ADGRF4	NM_001347855	chr6	47698579	47722014	+	1	0	47698579	47722014
ADGRF5	NM_001098518	chr6	46852523	46921938	-	1	0	46852523	46954939
ADGRF5-AS1	NR_110658	chr6	46903470	46910027	+	1	1	46903470	46910027
ADGRG1	NM_001145770	chr16	57620045	57665567	+	1	0	57620045	57665567
ADGRG2	NM_001079858	chrX	18989306	19122468	-	1	0	18989306	19122468
ADGRG3	NM_001308360	chr16	57668305	57689378	+	1	0	57668305	57689378
ADGRG4	NM_153834	chrX	136300962	136416890	+	1	1	136300962	136416890
ADGRG5	NM_001304376	chr16	57542642	57577188	+	1	0	57542642	57577188
ADGRG6	NM_001032394	chr6	142301918	142446266	+	1	0	142301918	142446261
ADGRG7	NM_001308362	chr3	100635537	100695481	+	1	0	100635537	100695479
ADGRL1	NM_001008701	chr19	14147742	14206169	-	1	0	14147742	14206169
ADGRL2	NM_001297704	chr1	81699769	81993932	+	1	0	81699769	81993932
ADGRL3	NM_001322246	chr4	61201229	62078335	+	1	0	61201229	62078335
ADGRL3-AS1	NR_110595	chr4	62071754	62161765	-	1	1	62071754	62161765
ADGRL4	NM_022159	chr1	78889763	79006730	-	1	1	78889763	79006730
ADGRV1	NM_032119	chr5	90558796	91164437	+	1	0	90558796	91164437
ADH1A	NM_000667	chr4	99276368	99290985	-	1	1	99276368	99290985
ADH1B	NM_000668	chr4	99304970	99321401	-	1	0	99304970	99321401
ADH1C	NM_000669	chr4	99336496	99352746	-	1	0	99336496	99352746
ADH4	NM_000670	chr4	99123656	99144298	-	1	0	99123656	99144298
ADH5	NM_000671	chr4	99070978	99088788	-	1	1	99070978	99088788
ADH6	NM_000672	chr4	99202638	99219246	-	1	0	99202638	99219246
ADH7	NM_000673	chr4	99412260	99435510	-	1	0	99412260	99435134
ADHFE1	NM_144650	chr8	66432503	66468906	+	1	1	66432503	66468906
ADI1	NM_001306077	chr2	3497918	3517747	-	1	0	3497918	3519531
ADIG	NM_001018082	chr20	38581196	38588463	+	1	0	38581196	38588463
ADIPOQ	NM_001177800	chr3	186842709	186858463	+	1	0	186842709	186858463
ADIPOQ-AS1	NR_046662	chr3	186851886	186861368	-	1	1	186851886	186861368
ADIPOR1	NM_001290553	chr1	202940824	202957984	-	1	0	202940824	202958312
ADIPOR2	NM_001375363	chr12	1691069	1788673	+	1	0	1691069	1788673
ADIRF	NM_006829	chr10	86968481	86970915	+	1	1	86968481	86970915
ADK	NM_001123	chr10	74176488	74709303	+	1	0	74176488	74709290
ADM	NM_001124	chr11	10305072	10307397	+	1	1	10305072	10307397
ADM2	NM_001253845	chr22	50481542	50486437	+	1	0	50481542	50486437
ADM5	NM_001101340	chr19	49688684	49690990	+	1	1	49688684	49690990
ADNP	NM_001282531	chr20	50888917	50931437	-	1	0	50888917	50931437
ADNP2	NM_014913	chr18	80109261	80140345	+	1	1	80109261	80140345
ADNP-AS1	NR_110007	chr20	50930983	50945134	+	1	0	50930983	50945134
ADO	NM_032804	chr10	62804719	62808479	+	1	1	62804719	62808479
ADORA1	NM_000674	chr1	203127725	203167405	+	1	0	203127725	203167405
ADORA2A	NM_000675	chr22	24427598	24442357	+	1	0	24427598	24442357
ADORA2A-AS1	NR_028483	chr22	24438276	24495074	-	1	0	24438276	24495074
ADORA2B	NM_000676	chr17	15944916	15975896	+	1	1	15944916	15975896
ADORA3	NM_000677	chr1	111499428	111503633	-	1	0	111499428	111503633
ADPGK	NM_001365223	chr15	72751293	72783758	-	1	0	72751293	72783758
ADPGK-AS1	NR_040107	chr15	72782834	72798199	+	1	1	72782834	72798199
ADPRH	NM_001125	chr3	119579491	119589945	+	1	0	119579491	119589945
ADPRHL1	NM_138430	chr13	113421944	113453488	-	1	0	113421944	113449158
ADPRM	NM_020233	chr17	10697593	10711558	+	1	1	10697593	10711558
ADPRS	NM_017825	chr1	36088891	36093932	+	1	1	36088891	36093932
ADRA1A	NM_000680	chr8	26768808	26867278	-	1	0	26768808	26865655
ADRA1B	NM_000679	chr5	159916481	159973012	+	1	1	159916481	159973012
ADRA1D	NM_000678	chr20	4220629	4249287	-	1	1	4220629	4249287
ADRA2A	NM_000681	chr10	111077028	111080904	+	1	1	111077028	111080904
ADRA2B	NM_000682	chr2	96112875	96116571	-	1	1	96112875	96116571
ADRA2C	NM_000683	chr4	3766384	3768526	+	1	1	3766384	3768526
ADRB1	NM_000684	chr10	114043865	114046904	+	1	1	114043865	114046904
ADRB2	NM_000024	chr5	148826610	148828623	+	1	1	148826610	148828623
ADRB3	NM_000025	chr8	37962989	37966599	-	1	1	37962989	37966599
ADRM1	NM_001281437	chr20	62302895	62308862	+	1	0	62302895	62308862
ADSL	NM_000026	chr22	40346499	40369367	+	1	0	40346499	40366748
ADSS1	NM_001320424	chr14	104729843	104747325	+	1	0	104729843	104747325
ADSS2	NM_001126	chr1	244408493	244451909	-	1	0	244408493	244452060
ADTRP	NM_001143948	chr6	11713654	11779047	-	1	0	11713654	11779047
AEBP1	NM_001129	chr7	44104344	44114560	+	1	1	44104344	44114560
AEBP2	NM_001114176	chr12	19439491	19522227	+	1	0	19439491	19522227
AEN	NM_022767	chr15	88621339	88632281	+	1	1	88621339	88632281
AFAP1	NM_001134647	chr4	7758712	7939926	-	1	0	7758712	7939926
AFAP1-AS1	NR_026892	chr4	7754089	7778927	+	1	1	7754089	7778927
AFAP1L1	NM_001146337	chr5	149271858	149343635	+	1	0	149271858	149343635
AFAP1L2	NM_001001936	chr10	114294823	114404502	-	1	0	114294823	114404778
AFDN	NM_001040000	chr6	167826910	167965109	+	1	0	167826910	167972023
AFDN-DT	NR_027906	chr6	167823889	167826796	-	1	1	167823889	167826796
AFF1	NM_001166693	chr4	86935001	87141054	+	1	0	86935001	87141054
AFF1-AS1	NR_038841	chr4	86924893	86934850	-	1	1	86924893	86934850
AFF2	NM_001169122	chrX	148500616	149000663	+	1	0	148500616	149000663
AFF3	NM_001025108	chr2	99545418	100105583	-	1	0	99545418	100142590
AFF4	NM_014423	chr5	132875395	132963634	-	1	1	132875395	132963634
AFG1L	NM_001323005	chr6	108295053	108526001	+	1	0	108295053	108526001
AFG3L1P	NR_003226	chr16	89972579	89996620	+	1	0	89972579	90000787
AFG3L2	NM_006796	chr18	12328943	12377227	-	1	1	12328943	12377227
AFM	NM_001133	chr4	73481744	73504001	+	1	1	73481744	73504001
AFMID	NM_001010982	chr17	78187316	78207701	+	1	0	78187316	78197560
AFP	NM_001134	chr4	73436220	73456174	+	1	0	73436220	73456174
AFTPH	NM_001002243	chr2	64524327	64593004	+	1	0	64524327	64593004
AGA	NM_000027	chr4	177430774	177442437	-	1	0	177430774	177442503
AGAP1	NM_001037131	chr2	235494042	236131793	+	1	0	235494042	236131793
AGAP10P	NR_160521	chr10	45678515	45699380	+	1	1	45678515	45699380
AGAP11	NM_133447	chr10	86970335	87010203	+	1	1	86970335	87010203
AGAP12P	NR_029396	chr10	48010133	48031640	-	1	1	48010133	48031640
AGAP1-IT1	NR_131900	chr2	235505750	235507566	+	1	1	235505750	235507566
AGAP2	NM_001122772	chr12	57724292	57738246	-	1	0	57724292	57742161
AGAP2-AS1	NR_027032	chr12	57726239	57728356	+	1	1	57726239	57728356
AGAP3	NM_001042535	chr7	151086474	151123638	+	1	0	151086474	151144434
AGAP4	NM_001276343	chr10	45825591	45847473	-	1	0	45825591	45847473
AGAP5	NM_001144000	chr10	73674274	73701328	-	1	1	73674274	73701328
AGAP6	NM_001077665	chr10	49988317	50010499	+	1	0	49988317	50010516
AGAP7P	NR_126580	chr10	46109494	46131678	+	1	1	46109494	46131678
AGAP9	NM_001190810	chr10	47501853	47523638	-	1	1	47501853	47523638
AGBL1	NM_152336	chr15	86079619	87029052	+	1	1	86079619	87029052
AGBL1-AS1	NR_046012	chr15	86296833	86316968	-	1	1	86296833	86316968
AGBL2	NM_024783	chr11	47659590	47715369	-	1	1	47659590	47715369
AGBL3	NM_001345850	chr7	134986507	135135778	+	1	0	134986507	135115874
AGBL4	NM_001323573	chr1	48532853	50023954	-	1	0	48532853	50023954
AGBL4-AS1	NR_125988	chr1	49257410	49269294	+	1	1	49257410	49269294
AGBL4-IT1	NR_046839	chr1	49374200	49472085	-	1	1	49374200	49472085
AGBL5	NM_001035507	chr2	27051667	27059535	+	1	0	27051667	27070622
AGBL5-AS1	NR_046730	chr2	27049682	27050264	-	1	1	27049682	27050264
AGER	NM_001136	chr6	32180968	32184253	-	1	0	32180968	32184253
AGFG1	NM_001135187	chr2	227472171	227561222	+	1	0	227472171	227561222
AGFG2	NM_006076	chr7	100539202	100568220	+	1	1	100539202	100568220
AGGF1	NM_018046	chr5	77030403	77065233	+	1	1	77030403	77065233
AGK	NM_001364948	chr7	141551409	141650599	+	1	0	141551409	141655243
AGL	NM_000028	chr1	99850488	99924023	+	1	0	99850488	99924023
AGMAT	NM_024758	chr1	15571698	15585051	-	1	1	15571698	15585051
AGMO	NM_001004320	chr7	15200316	15562015	-	1	1	15200316	15562015
AGO1	NM_001317122	chr1	35883194	35924298	+	1	0	35883194	35930531
AGO2	NM_001164623	chr8	140520155	140635633	-	1	0	140520155	140635633
AGO3	NM_024852	chr1	35931104	36072499	+	1	0	35931104	36072499
AGO4	NM_017629	chr1	35808015	35857889	+	1	0	35808015	35857889
AGPAT1	NM_001371437	chr6	32168211	32177120	-	1	0	32168211	32178108
AGPAT2	NM_001012727	chr9	136673142	136687457	-	1	0	136673142	136687457
AGPAT3	NM_001037553	chr21	43925397	43987590	+	1	0	43925397	43987590
AGPAT4	NM_020133	chr6	161129969	161274061	-	1	1	161129969	161274061
AGPAT4-IT1	NR_024277	chr6	161160131	161161982	-	1	1	161160131	161161982
AGPAT5	NM_018361	chr8	6708641	6761500	+	1	1	6708641	6761500
AGPS	NM_003659	chr2	177392772	177543834	+	1	1	177392772	177543834
AGR2	NM_006408	chr7	16791810	16804999	-	1	1	16791810	16804999
AGR3	NM_176813	chr7	16859411	16881983	-	1	1	16859411	16881983
AGRN	NM_001305275	chr1	1020119	1056114	+	1	0	1020119	1056114
AGRP	NM_001138	chr16	67482570	67483547	-	1	1	67482570	67483547
AGT	NM_000029	chr1	230702522	230714122	-	1	1	230702522	230714122
AGTPBP1	NM_001286715	chr9	85546538	85742029	-	1	0	85546538	85742029
AGTR1	NM_000685	chr3	148697870	148743003	+	1	0	148697870	148743003
AGTR2	NM_000686	chrX	116170743	116174974	+	1	1	116170743	116174974
AGTRAP	NM_001040194	chr1	11736084	11750771	+	1	0	11736084	11750769
AGXT	NM_000030	chr2	240868823	240880500	+	1	1	240868823	240880500
AGXT2	NM_001306173	chr5	34998101	35047949	-	1	0	34998101	35047949
AHCTF1	NM_001323342	chr1	246839097	246931948	-	1	0	246839097	246931948
AHCTF1P1	NR_077058	chr2	161499066	161507902	-	1	1	161499066	161507902
AHCY	NM_000687	chr20	34280267	34303355	-	1	0	34280267	34303355
AHCYL1	NM_001242673	chr1	109984764	110023742	+	1	0	109984764	110023742
AHCYL2	NM_001130720	chr7	129225029	129430211	+	1	0	129225029	129430211
AHDC1	NM_001029882	chr1	27534244	27603494	-	1	0	27534244	27604144
AHI1	NM_001134830	chr6	135283971	135497765	-	1	0	135283971	135497765
AHNAK	NM_001346445	chr11	62515901	62545826	-	1	0	62515901	62546806
AHNAK2	NM_001350929	chr14	104937252	104970507	-	1	0	104937252	104978374
AHR	NM_001621	chr7	17298651	17346147	+	1	1	17298651	17346147
AHRR	NM_001377236	chr5	321713	438282	+	1	0	321713	438282
AHSA1	NM_001321441	chr14	77457866	77469472	+	1	0	77457866	77469472
AHSA2P	NR_152210	chr2	61177417	61188925	+	1	0	61177417	61187551
AHSG	NM_001354571	chr3	186613059	186621318	+	1	0	186613059	186621318
AHSP	NM_001318221	chr16	31527899	31528803	+	1	0	31527899	31528803
AICDA	NM_001330343	chr12	8602170	8612859	-	1	0	8602170	8612859
AIDA	NM_022831	chr1	222668012	222712491	-	1	1	222668012	222712491
AIF1	NM_001318970	chr6	31615233	31617015	+	1	0	31615233	31617015
AIF1L	NM_001185095	chr9	131096475	131123152	+	1	0	131096475	131123152
AIFM1	NM_001130846	chrX	130129362	130138040	-	1	0	130129362	130165887
AIFM2	NM_001198696	chr10	70112266	70132934	-	1	0	70112266	70132825
AIFM3	NM_001018060	chr22	20965171	20981358	+	1	0	20965171	20981358
AIG1	NM_001286587	chr6	143059362	143340343	+	1	0	143059362	143341058
AIM2	NM_001348247	chr1	159062483	159076901	-	1	0	159062483	159076766
AIMP1	NM_001142415	chr4	106315609	106349224	+	1	0	106315609	106349224
AIMP2	NM_001326606	chr7	6009250	6023834	+	1	0	6009250	6023834
AIP	NM_001302959	chr11	67483515	67491108	+	1	0	67483515	67491103
AIPL1	NM_001033054	chr17	6423737	6435121	-	1	0	6423737	6435121
AIRE	NM_000383	chr21	44285875	44298648	+	1	1	44285875	44298648
AIRN	NR_047511	chr6	160003290	160007664	-	1	0	160003290	160007664
AJAP1	NM_001042478	chr1	4654608	4777795	+	1	0	4654608	4792522
AJM1	NM_001080482	chr9	136842477	136847345	+	1	1	136842477	136847345
AJUBA	NM_001289097	chr14	22978606	22982551	-	1	0	22978606	22976842
AK1	NM_000476	chr9	127866479	127877743	-	1	0	127866479	127873480
AK2	NM_001199199	chr1	33007939	33036883	-	1	0	33007939	33036883
AK3	NM_001199852	chr9	4709555	4741202	-	1	0	4709555	4741202
AK4	NM_001005353	chr1	65147829	65232145	+	1	0	65147829	65232145
AK5	NM_012093	chr1	77283086	77559966	+	1	0	77283086	77559966
AK6	NM_001015891	chr5	69350983	69369824	-	1	0	69350983	69369520
AK7	NM_001350888	chr14	96392127	96489427	+	1	0	96392127	96489427
AK8	NM_001317958	chr9	132725577	132878284	-	1	0	132725577	132878284
AK9	NM_001145128	chr6	109492855	109691212	-	1	0	109492855	109691212
AKAIN1	NM_001145194	chr18	5142910	5197257	-	1	0	5142910	5197752
AKAP1	NM_001242902	chr17	57085773	57121344	+	1	0	57085773	57121344
AKAP10	NM_001330152	chr17	19904302	19977856	-	1	0	19904302	19977828
AKAP11	NM_016248	chr13	42272151	42323261	+	1	1	42272151	42323261
AKAP12	NM_001370346	chr6	151341705	151358559	+	1	0	151341705	151358561
AKAP13	NM_001270546	chr15	85619949	85749358	+	1	0	85619949	85749355
AKAP14	NM_001008534	chrX	119895972	119920716	+	1	0	119895972	119920716
AKAP17A	NM_005088	chrX	1591603	1602518	+	1	0	1591603	1602518
AKAP3	NM_001278309	chr12	4615518	4649051	-	1	0	4615518	4649047
AKAP4	NM_003886	chrX	50190776	50201007	-	1	0	50190776	50200372
AKAP5	NM_004857	chr14	64465498	64474503	+	1	1	64465498	64474503
AKAP6	NM_004274	chr14	32329297	32837683	+	1	1	32329297	32837683
AKAP7	NM_001376570	chr6	131135466	131283532	+	1	0	131135466	131283532
AKAP8	NM_005858	chr19	15353385	15379787	-	1	1	15353385	15379787
AKAP8L	NM_001291478	chr19	15380049	15418988	-	1	0	15380049	15418988
AKAP9	NM_005751	chr7	91940874	92110673	+	1	0	91940874	92110673
AKIP1	NM_001206646	chr11	8911188	8920079	+	1	0	8911188	8920079
AKIRIN1	NM_001136275	chr1	38991243	39006065	+	1	0	38991243	39006059
AKIRIN2	NM_018064	chr6	87674859	87702233	-	1	1	87674859	87702233
AKNA	NM_001317950	chr9	114334155	114387982	-	1	0	114334155	114394405
AKNAD1	NM_152763	chr1	108815902	108857094	-	1	0	108815902	108858244
AKR1A1	NM_001202413	chr1	45550782	45570051	+	1	0	45550782	45570049
AKR1B1	NM_001346142	chr7	134442349	134459239	-	1	0	134442349	134459192
AKR1B10	NM_020299	chr7	134527566	134541412	+	1	1	134527566	134541412
AKR1B15	NM_001080538	chr7	134549109	134579869	+	1	0	134549109	134570474
AKR1C1	NM_001353	chr10	4963414	4983282	+	1	1	4963414	4983282
AKR1C2	NM_001135241	chr10	4999910	5004014	-	1	0	4999910	5018033
AKR1C3	NM_001253908	chr10	5048765	5107686	+	1	0	5048765	5107686
AKR1C4	NM_001818	chr10	5196836	5218949	+	1	1	5196836	5218949
AKR1C6P	NR_026743	chr10	4871666	4916273	-	1	1	4871666	4916273
AKR1C8P	NR_027916	chr10	5154459	5185187	-	1	1	5154459	5185187
AKR1D1	NM_001190906	chr7	138076458	138118305	+	1	0	138076458	138118305
AKR1E2	NM_001040177	chr10	4826206	4848059	+	1	0	4826206	4848059
AKR7A2	NM_001320979	chr1	19302707	19312146	-	1	0	19302707	19312146
AKR7A2P1	NR_002796	chr1	112923349	112924673	+	1	1	112923349	112924673
AKR7A3	NM_012067	chr1	19282572	19288770	-	1	1	19282572	19288770
AKR7L	NM_001348421	chr1	19265981	19274122	-	1	0	19265981	19274122
AKT1	NM_001014431	chr14	104769349	104795748	-	1	0	104769349	104793601
AKT1S1	NM_001098632	chr19	49869032	49877387	-	1	0	49869032	49877387
AKT2	NM_001243027	chr19	40230316	40285345	-	1	0	40230316	40285345
AKT3	NM_001206729	chr1	243499718	243843584	-	1	0	243499718	243843282
AKTIP	NM_001012398	chr16	53491039	53503304	-	1	0	53491039	53503209
ALAD	NM_000031	chr9	113386311	113401284	-	1	0	113386311	113401120
ALAS1	NM_000688	chr3	52198159	52214327	+	1	0	52198159	52214327
ALAS2	NM_000032	chrX	55009054	55030977	-	1	0	55009054	55030977
ALB	NM_000477	chr4	73404286	73421482	+	1	1	73404286	73421482
ALCAM	NM_001243280	chr3	105366908	105576900	+	1	0	105366908	105576900
ALDH16A1	NM_001145396	chr19	49453224	49471050	+	1	0	49453224	49471050
ALDH18A1	NM_001017423	chr10	95605942	95656711	-	1	0	95605942	95656711
ALDH1A1	NM_000689	chr9	72900670	72953053	-	1	1	72900670	72953053
ALDH1A2	NM_001206897	chr15	57953423	58065923	-	1	0	57953423	58014023
ALDH1A3	NM_000693	chr15	100879830	100916625	+	1	0	100879830	100916625
ALDH1B1	NM_000692	chr9	38392701	38398660	+	1	1	38392701	38398660
ALDH1L1	NM_001270364	chr3	126103560	126181186	-	1	0	126103560	126180586
ALDH1L1-AS1	NR_046602	chr3	126103639	126108069	+	1	1	126103639	126108069
ALDH1L1-AS2	NR_046383	chr3	126180064	126210168	+	1	1	126180064	126210168
ALDH1L2	NM_001034173	chr12	105019789	105084458	-	1	0	105019789	105084458
ALDH2	NM_000690	chr12	111766932	111817531	+	1	0	111766932	111817531
ALDH3A1	NM_000691	chr17	19737988	19748298	-	1	0	19737988	19748298
ALDH3A2	NM_000382	chr17	19648750	19677596	+	1	0	19648750	19677596
ALDH3B1	NM_000694	chr11	68010326	68029276	+	1	0	68010326	68029276
ALDH3B2	NM_001031615	chr11	67662161	67681224	-	1	0	67662161	67674840
ALDH4A1	NM_001161504	chr1	18871429	18890891	-	1	0	18871429	18902555
ALDH5A1	NM_001080	chr6	24494968	24537207	+	1	0	24494968	24537207
ALDH6A1	NM_001278593	chr14	74056846	74084453	-	1	0	74056846	74084453
ALDH7A1	NM_001182	chr5	126541840	126595219	-	1	0	126541840	126595219
ALDH8A1	NM_001193480	chr6	134917392	134950101	-	1	0	134917392	134950101
ALDH9A1	NM_000696	chr1	165662211	165698663	-	1	0	165662211	165698562
ALDOA	NM_001127617	chr16	30064496	30070420	+	1	0	30064496	30070420
ALDOB	NM_000035	chr9	101420559	101435774	-	1	1	101420559	101435774
ALDOC	NM_005165	chr17	28573119	28576895	-	1	1	28573119	28576895
ALG1	NM_001330504	chr16	5072247	5087379	+	1	0	5072247	5087379
ALG10	NM_032834	chr12	34022495	34028301	+	1	1	34022495	34028301
ALG10B	NM_001013620	chr12	38316773	38329721	+	1	0	38316773	38329721
ALG11	NM_001004127	chr13	52012397	52033600	+	1	0	52012397	52033600
ALG12	NM_024105	chr22	49900228	49918438	-	1	1	49900228	49918438
ALG13	NM_001039210	chrX	111681169	111690170	+	1	0	111681169	111760647
ALG14	NM_001305242	chr1	94974404	95072951	-	1	0	94974404	95072951
ALG14-AS1	NR_132786	chr1	95061595	95067545	+	1	1	95061595	95067545
ALG1L	NM_001015050	chr3	125929274	125937044	-	1	0	125929274	125937044
ALG1L2	NM_001136152	chr3	130081830	130098390	+	1	1	130081830	130098390
ALG1L9P	NR_073386	chr11	71794362	71813859	-	1	0	71794362	71813859
ALG2	NM_033087	chr9	99216424	99221942	-	1	0	99216424	99221942
ALG3	NM_001006941	chr3	184242328	184249525	-	1	0	184242328	184248971
ALG5	NM_001142364	chr13	36949770	36999367	-	1	0	36949770	36999340
ALG6	NM_013339	chr1	63367626	63438552	+	1	1	63367626	63438552
ALG8	NM_001007027	chr11	78100941	78139653	-	1	0	78100941	78139626
ALG9	NM_001077690	chr11	111782194	111871581	-	1	0	111782194	111871301
ALK	NM_001353765	chr2	29192773	29223900	-	1	0	29192773	29921586
ALKAL1	NM_207413	chr8	52534036	52565430	-	1	1	52534036	52565430
ALKAL2	NM_001002919	chr2	279557	288091	-	1	1	279557	288091
ALKBH1	NM_006020	chr14	77672403	77708023	-	1	1	77672403	77708023
ALKBH2	NM_001001655	chr12	109088187	109093488	-	1	0	109088187	109093488
ALKBH3	NM_139178	chr11	43880830	43920274	+	1	1	43880830	43920274
ALKBH3-AS1	NR_038907	chr11	43909289	43920944	-	1	1	43909289	43920944
ALKBH4	NM_017621	chr7	102456242	102464863	-	1	1	102456242	102464863
ALKBH5	NM_017758	chr17	18183827	18209953	+	1	1	18183827	18209953
ALKBH6	NM_001297701	chr19	36009119	36014213	-	1	0	36009119	36014239
ALKBH7	NM_032306	chr19	6372793	6375250	+	1	1	6372793	6375250
ALKBH8	NM_001301010	chr11	107502726	107565735	-	1	0	107502726	107565735
ALLC	NM_018436	chr2	3658199	3702670	+	1	1	3658199	3702670
ALMS1	NM_015120	chr2	73385757	73609919	+	1	1	73385757	73609919
ALMS1-IT1	NR_046762	chr2	73457102	73459477	+	1	1	73457102	73459477
ALMS1P1	NR_003683	chr2	73644918	73685567	+	1	1	73644918	73685567
ALOX12	NM_000697	chr17	6996048	7010754	+	1	1	6996048	7010754
ALOX12-AS1	NR_040089	chr17	6985122	7012334	-	1	1	6985122	7012334
ALOX12B	NM_001139	chr17	8072635	8087716	-	1	1	8072635	8087716
ALOX12P2	NR_002710	chr17	6853575	6900349	+	1	0	6853575	6900349
ALOX15	NM_001140	chr17	4630918	4641678	-	1	1	4630918	4641678
ALOX15B	NM_001039130	chr17	8039039	8049133	+	1	0	8039039	8049133
ALOX15P1	NR_045985	chr17	6657718	6661382	+	1	1	6657718	6661382
ALOX5	NM_000698	chr10	45374215	45446115	+	1	0	45374215	45446115
ALOX5AP	NM_001204406	chr13	30713477	30764428	+	1	0	30713477	30764428
ALOXE3	NM_001165960	chr17	8095899	8118916	-	1	0	8095899	8118542
ALPG	NM_031313	chr2	232406843	232410714	+	1	1	232406843	232410714
ALPI	NM_001631	chr2	232456152	232460753	+	1	1	232456152	232460753
ALPK1	NM_001102406	chr4	112297368	112442621	+	1	0	112297368	112442621
ALPK2	NM_052947	chr18	58481249	58629091	-	1	1	58481249	58629091
ALPK3	NM_020778	chr15	84817355	84873477	+	1	1	84817355	84873477
ALPL	NM_000478	chr1	21509422	21578410	+	1	0	21509422	21578410
ALPP	NM_001632	chr2	232378750	232382889	+	1	1	232378750	232382889
ALS2	NM_001135745	chr2	201759452	201780933	-	1	0	201759452	201780933
ALS2CL	NM_001190707	chr3	46668994	46693679	-	1	0	46668994	46693679
ALX1	NM_006982	chr12	85280219	85301783	+	1	1	85280219	85301783
ALX3	NM_006492	chr1	110059869	110070672	-	1	1	110059869	110070672
ALX4	NM_021926	chr11	44260439	44310139	-	1	1	44260439	44310139
ALYREF	NM_005782	chr17	81887834	81891586	-	1	0	81887834	81891587
AMACR	NM_001167595	chr5	33986985	34008050	-	1	0	33986985	34008050
AMBN	NM_016519	chr4	70592255	70607287	+	1	1	70592255	70607287
AMBP	NM_001633	chr9	114060127	114078300	-	1	1	114060127	114078300
AMBRA1	NM_001267782	chr11	46396413	46594023	-	1	0	46396413	46587444
AMD1	NM_001287214	chr6	110874783	110895712	+	1	0	110874783	110895712
AMDHD1	NM_152435	chr12	95943330	95968720	+	1	1	95943330	95968720
AMDHD2	NM_001145815	chr16	2520370	2530954	+	1	0	2520370	2531417
AMELX	NM_001142	chrX	11293412	11300761	+	1	0	11293412	11300761
AMELY	NM_001143	chrY	6865917	6874027	-	1	0	6865917	6874027
AMER1	NM_152424	chrX	64185116	64205708	-	1	1	64185116	64205708
AMER2	NM_152704	chr13	25161678	25172283	-	1	0	25161678	25172167
AMER3	NM_001105193	chr2	130755539	130768134	+	1	0	130755539	130768134
AMFR	NM_001144	chr16	56361451	56425545	-	1	0	56361451	56425545
AMH	NM_000479	chr19	2249322	2252073	+	1	1	2249322	2252073
AMHR2	NM_001164690	chr12	53423854	53431672	+	1	0	53423854	53431672
AMIGO1	NM_020703	chr1	109504177	109509727	-	1	1	109504177	109509727
AMIGO2	NM_001143668	chr12	47076599	47079951	-	1	0	47076599	47079951
AMIGO3	NM_198722	chr3	49716828	49719684	-	1	1	49716828	49719684
AMMECR1	NM_001025580	chrX	110194185	110318085	-	1	0	110194185	110318085
AMMECR1L	NM_001199140	chr2	127861630	127885956	-	1	0	127861630	127884860
AMN	NM_030943	chr14	102922662	102930842	+	1	1	102922662	102930842
AMN1	NM_001113402	chr12	31671141	31729021	-	1	0	31671141	31729174
AMOT	NM_001113490	chrX	112774876	112823126	-	1	0	112774876	112840831
AMOTL1	NM_001301007	chr11	94768355	94876748	+	1	0	94768355	94876748
AMOTL2	NM_001278683	chr3	134355344	134375417	-	1	0	134355344	134374447
AMPD1	NM_000036	chr1	114673098	114695618	-	1	0	114673098	114695618
AMPD2	NM_001257361	chr1	109623987	109632055	+	1	0	109623987	109632055
AMPD3	NM_000480	chr11	10450690	10507579	+	1	0	10450690	10507579
AMPH	NM_001635	chr7	38383703	38631373	-	1	0	38383703	38631567
AMT	NM_000481	chr3	49416777	49422473	-	1	0	49416777	49422473
AMTN	NM_001286731	chr4	70518568	70532743	+	1	0	70518568	70532743
AMY1A	NM_001008221	chr1	103655518	103664551	+	1	0	103655518	103696290
AMY1B	NM_001008218	chr1	103749840	103758688	+	1	0	103749840	103696267
AMY1C	NM_001008219	chr1	103655649	103664554	+	1	0	103655649	103696454
AMY2A	NM_000699	chr1	103617331	103625780	+	1	1	103617331	103625780
AMY2B	NM_020978	chr1	103554643	103579534	+	1	1	103554643	103579534
AMZ1	NM_001284355	chr7	2688201	2716529	+	1	0	2688201	2716529
AMZ2	NM_001033569	chr17	68248003	68257164	+	1	0	68248003	68257164
AMZ2P1	NR_026903	chr17	64966549	64975585	-	1	1	64966549	64975585
ANAPC1	NM_022662	chr2	111767639	111884193	-	1	1	111767639	111884193
ANAPC10	NM_001256706	chr4	144994576	145098196	-	1	0	144994576	145098219
ANAPC11	NM_001002244	chr17	81891712	81900533	+	1	0	81891712	81900533
ANAPC13	NM_001242374	chr3	134477703	134486023	-	1	0	134477703	134485985
ANAPC15	NM_001278485	chr11	72109586	72112695	-	1	0	72109586	72112695
ANAPC16	NM_001242546	chr10	72215999	72235860	+	1	0	72215999	72235860
ANAPC1P1	NR_037931	chr2	86861824	86895042	+	1	1	86861824	86895042
ANAPC1P2	NR_026846	chr2	87030674	87076413	-	1	1	87030674	87076413
ANAPC1P4	NR_160651	chr2	87700982	87739249	+	1	1	87700982	87739249
ANAPC1P6	NR_157576	chr2	106369744	106376538	+	1	1	106369744	106376538
ANAPC2	NM_013366	chr9	137174783	137188560	-	1	1	137174783	137188560
ANAPC4	NM_001286756	chr4	25377262	25418498	+	1	0	25377262	25418498
ANAPC5	NM_001137559	chr12	121308244	121354209	-	1	0	121308244	121352411
ANAPC7	NM_001137664	chr12	110375466	110403730	-	1	0	110375466	110403730
ANG	NM_001097577	chr14	20688763	20694183	+	1	0	20688763	20694186
ANGEL1	NM_001370746	chr14	76786008	76812882	-	1	0	76786008	76812882
ANGEL2	NM_001300753	chr1	212992181	213015875	-	1	0	212992181	213015875
ANGPT1	NM_001146	chr8	107249481	107497918	-	1	0	107249481	107336515
ANGPT2	NM_001118887	chr8	6499632	6563245	-	1	0	6499632	6563245
ANGPT4	NM_001322809	chr20	869899	916334	-	1	0	869899	916334
ANGPTL1	NM_001376763	chr1	178849534	178871077	-	1	0	178849534	178871077
ANGPTL2	NM_012098	chr9	127087347	127122635	-	1	1	127087347	127122635
ANGPTL3	NM_014495	chr1	62597519	62606313	+	1	1	62597519	62606313
ANGPTL4	NM_001039667	chr19	8364154	8374370	+	1	0	8364154	8374370
ANGPTL5	NM_178127	chr11	101890673	101916522	-	1	1	101890673	101916522
ANGPTL6	NM_001321411	chr19	10092338	10102657	-	1	0	10092338	10102749
ANGPTL7	NM_021146	chr1	11189354	11195981	+	1	1	11189354	11195981
ANGPTL8	NM_018687	chr19	11239618	11241943	+	1	1	11239618	11241943
ANHX	NM_001191054	chr12	133218311	133235836	-	1	0	133218311	133235877
ANK1	NM_000037	chr8	41653224	41797622	-	1	0	41653224	41665274
ANK2	NM_001127493	chr4	112817996	113383740	+	1	0	112817996	113383740
ANK3	NM_001149	chr10	60026297	60141016	-	1	0	60026297	60389875
ANKAR	NM_001378068	chr2	189674669	189746646	+	1	0	189674669	189746650
ANKDD1A	NM_182703	chr15	64911901	64958691	+	1	1	64911901	64958691
ANKDD1B	NM_001276713	chr5	75611452	75671846	+	1	1	75611452	75671846
ANKEF1	NM_001303472	chr20	10034986	10058301	+	1	0	10034986	10058301
ANKFN1	NM_001365758	chr17	56153474	56517016	+	1	0	56153474	56482646
ANKFY1	NM_001257999	chr17	4163817	4263847	-	1	0	4163817	4263979
ANKH	NM_054027	chr5	14704799	14871778	-	1	1	14704799	14871778
ANKHD1	NM_001197030	chr5	140401813	140472477	+	1	0	140401813	140472477
ANKHD1-EIF4EBP3	NM_020690	chr5	140401813	140549578	+	1	1	140401813	140549578
ANKIB1	NM_019004	chr7	92245973	92401383	+	1	1	92245973	92401383
ANKK1	NM_178510	chr11	113387778	113400416	+	1	1	113387778	113400416
ANKLE1	NM_001278443	chr19	17281900	17287646	+	1	0	17281900	17287646
ANKLE2	NM_015114	chr12	132725504	132761832	-	1	1	132725504	132761832
ANKMY1	NM_001282771	chr2	240479421	240557988	-	1	0	240479421	240561110
ANKMY2	NM_020319	chr7	16599779	16645754	-	1	1	16599779	16645754
ANKRA2	NM_023039	chr5	73552190	73565639	-	1	1	73552190	73565639
ANKRD1	NM_014391	chr10	90912095	90921087	-	1	1	90912095	90921087
ANKRD10	NM_001286721	chr13	110892697	110915069	-	1	0	110892697	110915069
ANKRD11	NM_001256182	chr16	89267631	89490561	-	1	0	89267631	89490561
ANKRD12	NM_001083625	chr18	9136780	9285985	+	1	0	9136780	9285985
ANKRD13A	NM_033121	chr12	109999429	110039763	+	1	1	109999429	110039763
ANKRD13B	NM_152345	chr17	29593131	29614761	+	1	1	29593131	29614761
ANKRD13C	NM_030816	chr1	70258998	70354722	-	1	1	70258998	70354722
ANKRD13D	NM_001347901	chr11	67289302	67302484	+	1	0	67289302	67302484
ANKRD16	NM_001009941	chr10	5878086	5889897	-	1	0	5878086	5889893
ANKRD17	NM_001286771	chr4	73073375	73223057	-	1	0	73073375	73258798
ANKRD18A	NM_001331100	chr9	38571363	38620596	-	1	0	38571363	38620596
ANKRD18B	NM_001353432	chr9	33524250	33575442	+	1	1	33524250	33575442
ANKRD18CP	NR_136286	chr9	97155892	97238742	-	1	1	97155892	97238742
ANKRD18DP	NR_003291	chr3	198057530	198080671	-	1	1	198057530	198080671
ANKRD19P	NR_026868	chr9	92809610	92838457	+	1	1	92809610	92838457
ANKRD2	NM_001129981	chr10	97572502	97583884	+	1	0	97572502	97583884
ANKRD20A1	NM_032250	chr9	67859117	67902394	+	1	1	67859117	67902394
ANKRD20A11P	NR_027270	chr21	13943775	13980444	-	1	1	13943775	13980444
ANKRD20A19P	NR_073430	chr13	23907283	23949315	-	1	1	23907283	23949315
ANKRD20A4-ANKRD20A20P	NR_146419	chr9	64369393	64469242	+	1	1	64369393	64469242
ANKRD20A5P	NR_040113	chr18	14179096	14227050	+	1	1	14179096	14227050
ANKRD20A8P	NR_003366	chr2	94760927	94857075	-	1	1	94760927	94857075
ANKRD20A9P	NR_138091	chr13	18811142	18871967	-	1	1	18811142	18871967
ANKRD22	NM_144590	chr10	88819895	88851844	-	1	1	88819895	88851844
ANKRD23	NM_144994	chr2	96837911	96844021	-	1	1	96837911	96844021
ANKRD24	NM_133475	chr19	4183353	4224814	+	1	1	4183353	4224814
ANKRD26	NM_001256053	chr10	27004115	27100494	-	1	0	27004115	27100494
ANKRD26P1	NR_026556	chr16	46469336	46569097	-	1	1	46469336	46569097
ANKRD26P3	NR_027248	chr13	19262799	19344973	-	1	1	19262799	19344973
ANKRD27	NM_032139	chr19	32597005	32675180	-	1	1	32597005	32675180
ANKRD28	NM_001195098	chr3	15667235	15798184	-	1	0	15667235	15797979
ANKRD29	NM_001308238	chr18	23598925	23662911	-	1	0	23598925	23662911
ANKRD30A	NM_052997	chr10	37125856	37232567	+	1	1	37125856	37232567
ANKRD30B	NM_001367607	chr18	14748171	14854259	+	1	0	14748171	14817091
ANKRD30BL	NM_001358416	chr2	132147590	132161952	-	1	0	132147590	132161952
ANKRD30BP2	NR_026916	chr21	13038165	13118250	+	1	1	13038165	13118250
ANKRD30BP3	NR_033891	chr10	45154661	45186041	+	1	1	45154661	45186041
ANKRD31	NM_001164443	chr5	75068296	75236878	-	1	0	75068296	75236878
ANKRD33	NM_001130015	chr12	51888102	51891727	+	1	0	51888102	51891727
ANKRD33B	NM_001164440	chr5	10564069	10657816	+	1	1	10564069	10657816
ANKRD34A	NM_001039888	chr1	145959440	145964575	-	1	1	145959440	145964575
ANKRD34B	NM_001004441	chr5	80556754	80570280	-	1	1	80556754	80570280
ANKRD34C	NM_001146341	chr15	79282721	79298239	+	1	1	79282721	79298239
ANKRD34C-AS1	NR_038997	chr15	79191706	79283945	-	1	1	79191706	79283945
ANKRD35	NM_001280799	chr1	145866559	145885866	-	1	0	145866559	145885866
ANKRD36	NM_001354587	chr2	97113152	97264520	+	1	0	97113152	97118948
ANKRD36B	NM_001353337	chr2	97584510	97589877	-	1	0	97584510	97589965
ANKRD36BP1	NR_026844	chr1	168245580	168247430	-	1	1	168245580	168247430
ANKRD36BP2	NR_015424	chr2	88765901	88806595	+	1	1	88765901	88806595
ANKRD36C	NM_001310154	chr2	95848931	95991824	-	1	1	95848931	95991824
ANKRD37	NM_181726	chr4	185396840	185400237	+	1	1	185396840	185400237
ANKRD39	NM_016466	chr2	96847989	96858016	-	1	1	96847989	96858016
ANKRD40	NM_052855	chr17	50693197	50707914	-	1	1	50693197	50707914
ANKRD40CL	NM_001358683	chr17	50761007	50767518	-	1	1	50761007	50767518
ANKRD42	NM_001300972	chr11	83193711	83256099	+	1	0	83193711	83215200
ANKRD44	NM_001195144	chr2	196986661	197310780	-	1	0	196986661	197310780
ANKRD44-AS1	NR_135584	chr2	197197990	197199273	+	1	1	197197990	197199273
ANKRD44-IT1	NR_046837	chr2	197250857	197302519	-	1	1	197250857	197302519
ANKRD45	NM_198493	chr1	173608335	173669851	-	1	0	173608335	173669851
ANKRD46	NM_001270377	chr8	100520771	100559759	-	1	0	100520771	100559759
ANKRD49	NM_017704	chr11	94493983	94499578	+	1	1	94493983	94499578
ANKRD50	NM_001167882	chr4	124664048	124712732	-	1	0	124664048	124712732
ANKRD52	NM_173595	chr12	56237806	56258384	-	1	1	56237806	56258384
ANKRD53	NM_001115116	chr2	70978629	70985499	+	1	0	70978629	70985499
ANKRD54	NM_001349853	chr22	37830854	37849318	-	1	0	37830854	37844447
ANKRD55	NM_024669	chr5	56099679	56233330	-	1	1	56099679	56233330
ANKRD6	NM_001242809	chr6	89433151	89633816	+	1	0	89433151	89633834
ANKRD60	NM_001304369	chr20	58216125	58228653	-	1	1	58216125	58228653
ANKRD61	NM_001271700	chr7	6031375	6036552	+	1	1	6031375	6036552
ANKRD62	NM_001277333	chr18	12093842	12129749	+	1	1	12093842	12129749
ANKRD62P1-PARP4P3	NR_040115	chr22	16653708	16675540	-	1	1	16653708	16675540
ANKRD63	NM_001190479	chr15	40278371	40282586	-	1	1	40278371	40282586
ANKRD65	NM_001145210	chr1	1418419	1421444	-	1	0	1418419	1421276
ANKRD66	NM_001162435	chr6	46746916	46759217	+	1	1	46746916	46759217
ANKRD7	NM_019644	chr7	118224703	118242730	+	1	1	118224703	118242730
ANKRD9	NM_001348651	chr14	102501767	102509776	-	1	0	102501767	102509776
ANKS1A	NM_015245	chr6	34889254	35091406	+	1	1	34889254	35091406
ANKS1B	NM_001204065	chr12	98743973	98894774	-	1	0	98743973	99154766
ANKS3	NM_001242929	chr16	4696509	4734377	-	1	0	4696509	4734271
ANKS4B	NM_145865	chr16	21233698	21253850	+	1	1	21233698	21253850
ANKS6	NM_173551	chr9	98732008	98796555	-	1	1	98732008	98796555
ANKUB1	NM_001144960	chr3	149761102	149792554	-	1	0	149761102	149792554
ANKZF1	NM_001042410	chr2	219229805	219236679	+	1	0	219229805	219236679
ANLN	NM_001284301	chr7	36389861	36453791	+	1	0	36389861	36453791
ANO1	NM_001378092	chr11	69985906	70189530	+	1	0	69985906	70189530
ANO10	NM_001204831	chr3	43366325	43622077	-	1	0	43366325	43622011
ANO2	NM_001278596	chr12	5562655	5945259	-	1	0	5562655	5945259
ANO3	NM_001313726	chr11	26189122	26663289	+	1	0	26189122	26663289
ANO3-AS1	NR_132968	chr11	26285584	26288007	-	1	1	26285584	26288007
ANO4	NM_001286615	chr12	100794775	101128629	+	1	0	100794775	101128629
ANO5	NM_001142649	chr11	22193084	22283357	+	1	0	22193084	22283357
ANO6	NM_001025356	chr12	45216094	45432349	+	1	0	45216094	45432349
ANO7	NM_001001666	chr2	241188676	241196165	+	1	0	241188676	241225975
ANO8	NM_020959	chr19	17323222	17334855	-	1	1	17323222	17334855
ANO9	NM_001012302	chr11	417937	442011	-	1	0	417937	442011
ANOS1	NM_000216	chrX	8528873	8732137	-	1	1	8528873	8732137
ANP32A	NM_006305	chr15	68778535	68820895	-	1	1	68778535	68820895
ANP32A-IT1	NR_026808	chr15	68803820	68807101	-	1	1	68803820	68807101
ANP32AP1	NR_003144	chr15	35237325	35238063	+	1	1	35237325	35238063
ANP32B	NM_006401	chr9	97983340	98015942	+	1	1	97983340	98015942
ANP32C	NM_012403	chr4	164197006	164197711	-	1	1	164197006	164197711
ANP32D	NM_012404	chr12	48472558	48473622	+	1	1	48472558	48473622
ANP32E	NM_001136478	chr1	150218416	150236112	-	1	0	150218416	150236112
ANPEP	NM_001150	chr15	89784894	89814852	-	1	1	89784894	89814852
ANTKMT	NM_001271285	chr16	721145	722590	+	1	0	721145	722590
ANTXR1	NM_018153	chr2	69013143	69146364	+	1	0	69013143	69172557
ANTXR2	NM_001145794	chr4	79977507	80073323	-	1	0	79977507	80073229
ANTXRL	NM_001278688	chr10	46286996	46330207	+	1	0	46286996	46330207
ANTXRLP1	NR_103827	chr10	46219024	46269608	-	1	0	46219024	46269608
ANXA1	NM_000700	chr9	73151864	73170393	+	1	1	73151864	73170393
ANXA10	NM_007193	chr4	168092536	168187736	+	1	1	168092536	168187736
ANXA11	NM_001157	chr10	80150888	80205537	-	1	0	80150888	80205537
ANXA13	NM_001003954	chr8	123680793	123737393	-	1	0	123680793	123737393
ANXA2	NM_001002857	chr15	60347150	60397986	-	1	0	60347150	60397986
ANXA2P1	NR_001562	chr4	153307468	153308811	-	1	1	153307468	153308811
ANXA2P2	NR_003573	chr9	33624224	33625534	+	1	1	33624224	33625534
ANXA2P3	NR_001446	chr10	64825527	64826877	+	1	1	64825527	64826877
ANXA2R	NM_001014279	chr5	43039079	43040345	-	1	1	43039079	43040345
ANXA3	NM_005139	chr4	78551769	78610445	+	1	1	78551769	78610445
ANXA4	NM_001153	chr2	69742133	69827112	+	1	0	69742133	69827112
ANXA5	NM_001154	chr4	121667945	121696980	-	1	1	121667945	121696980
ANXA6	NM_001155	chr5	151100705	151157779	-	1	0	151100705	151157779
ANXA7	NM_001156	chr10	73375100	73414058	-	1	0	73375100	73414058
ANXA8	NM_001040084	chr10	47467993	47484115	-	1	0	47467993	47484158
ANXA8L1	NM_001098845	chr10	46375775	46391778	+	1	0	46375775	46391778
ANXA9	NM_003568	chr1	150982291	150995633	+	1	1	150982291	150995633
AOAH	NM_001177506	chr7	36512940	36724549	-	1	0	36512940	36724494
AOAH-IT1	NR_046764	chr7	36597833	36600120	-	1	1	36597833	36600120
AOC1	NM_001091	chr7	150852516	150861504	+	1	0	150852516	150861504
AOC2	NM_001158	chr17	42844579	42850707	+	1	0	42844579	42850707
AOC3	NM_001277731	chr17	42851183	42858131	+	1	0	42851183	42858123
AOC4P	NR_002773	chr17	42867144	42869217	+	1	1	42867144	42869217
AOPEP	NM_001193329	chr9	94759648	95087218	+	1	0	94759648	95087218
AOX1	NM_001159	chr2	200586013	200671494	+	1	1	200586013	200671494
AOX3P-AOX2P	NR_135011	chr2	200695722	200794915	+	1	0	200695722	200794915
AP1AR	NM_001128426	chr4	112231786	112273110	+	1	0	112231786	112273110
AP1B1	NM_001127	chr22	29327679	29388583	-	1	0	29327679	29388583
AP1B1P1	NR_040114	chr22	32121976	32133469	+	1	1	32121976	32133469
AP1G1	NM_001030007	chr16	71729001	71808834	-	1	0	71729001	71808834
AP1G2	NM_001282474	chr14	23559566	23567791	-	1	0	23559566	23567791
AP1M1	NM_001130524	chr19	16197910	16245903	+	1	0	16197910	16245903
AP1M2	NM_001300887	chr19	10572670	10587312	-	1	0	10572670	10587312
AP1S1	NM_001283	chr7	101154475	101161276	+	1	1	101154475	101161276
AP1S2	NM_001272071	chrX	15825805	15854813	-	1	0	15825805	15854813
AP1S3	NM_001039569	chr2	223755325	223837582	-	1	0	223755325	223837582
AP2A1	NM_014203	chr19	49767000	49807114	+	1	0	49767000	49807114
AP2A2	NM_001242837	chr11	925808	1012245	+	1	0	925808	1012240
AP2B1	NM_001030006	chr17	35587321	35726411	+	1	0	35587321	35726411
AP2M1	NM_001025205	chr3	184174845	184184091	+	1	0	184174845	184184091
AP2S1	NM_001301076	chr19	46838135	46850314	-	1	0	46838135	46850846
AP3B1	NM_001271769	chr5	78000521	78294698	-	1	0	78000521	78294698
AP3B2	NM_001278511	chr15	82659280	82709908	-	1	0	82659280	82709875
AP3D1	NM_001261826	chr19	2100987	2151566	-	1	0	2100987	2151566
AP3M1	NM_001320263	chr10	74120254	74150828	-	1	0	74120254	74150828
AP3M2	NM_001134296	chr8	42152945	42171183	+	1	0	42152945	42171183
AP3S1	NM_001002924	chr5	115841934	115914081	+	1	0	115841934	115914080
AP3S2	NM_005829	chr15	89830598	89893994	-	1	0	89830598	89893994
AP4B1	NM_001253852	chr1	113894194	113904799	-	1	0	113894194	113905028
AP4B1-AS1	NR_037864	chr1	113856634	113901237	+	1	0	113856634	113901237
AP4E1	NM_001252127	chr15	50908682	51005895	+	1	0	50908682	51005895
AP4M1	NM_001363671	chr7	100101647	100107176	+	1	0	100101647	100109024
AP4S1	NM_001128126	chr14	31025648	31096450	+	1	0	31025648	31085802
AP5B1	NM_138368	chr11	65773897	65780976	-	1	1	65773897	65780976
AP5M1	NM_018229	chr14	57268970	57298742	+	1	0	57268970	57298742
AP5S1	NM_001204446	chr20	3820523	3825307	+	1	0	3820523	3828838
AP5Z1	NM_001364858	chr7	4775622	4794397	+	1	0	4775622	4794397
APAF1	NM_001160	chr12	98645289	98735433	+	1	0	98645289	98735433
APBA1	NM_001163	chr9	69427531	69672371	-	1	1	69427531	69672371
APBA2	NM_001130414	chr15	28921636	29118313	+	1	0	28921636	29118313
APBA3	NM_004886	chr19	3750771	3761692	-	1	1	3750771	3761692
APBB1	NM_001164	chr11	6395124	6419094	-	1	0	6395124	6419111
APBB1IP	NM_019043	chr10	26438340	26567803	+	1	1	26438340	26567803
APBB2	NM_001166050	chr4	40810026	41214542	-	1	0	40810026	41214542
APBB3	NM_006051	chr5	140558267	140564604	-	1	0	140558267	140564604
APC	NM_000038	chr5	112737884	112846239	+	1	0	112737884	112846239
APC2	NM_001351273	chr19	1452983	1473244	+	1	0	1452983	1473244
APCDD1	NM_153000	chr18	10454634	10489949	+	1	1	10454634	10489949
APCDD1L	NM_001304787	chr20	58459100	58515399	-	1	0	58459100	58515399
APCDD1L-DT	NR_034147	chr20	58515378	58619892	+	1	1	58515378	58619892
APCS	NM_001639	chr1	159587825	159588865	+	1	1	159587825	159588865
APEH	NM_001640	chr3	49674350	49683971	+	1	1	49674350	49683971
APELA	NM_001297550	chr4	164877177	164897527	+	1	1	164877177	164897527
APEX1	NM_001244249	chr14	20455225	20457767	+	1	0	20455225	20457767
APEX2	NM_001271748	chrX	55000362	55009057	+	1	0	55000362	55009057
APH1A	NM_001077628	chr1	150265403	150269016	-	1	0	150265403	150269209
APH1B	NM_001145646	chr15	63277549	63309126	+	1	0	63277549	63309126
API5	NM_001142930	chr11	43311995	43344529	+	1	0	43311995	43344529
APIP	NM_015957	chr11	34882295	34916379	-	1	1	34882295	34916379
APLF	NM_173545	chr2	68467584	68580162	+	1	1	68467584	68580162
APLN	NM_017413	chrX	129645258	129654956	-	1	1	129645258	129654956
APLNR	NM_005161	chr11	57233577	57237453	-	1	0	57233577	57237250
APLP1	NM_001024807	chr19	35868573	35879792	+	1	0	35868573	35879797
APLP2	NM_001142276	chr11	130069893	130144805	+	1	0	130069893	130144805
APMAP	NM_020531	chr20	24962924	24992751	-	1	1	24962924	24992751
APOA1	NM_000039	chr11	116835750	116837950	-	1	0	116835750	116837950
APOA1-AS	NR_126362	chr11	116836116	116855729	+	1	1	116836116	116855729
APOA2	NM_001643	chr1	161222291	161223628	-	1	1	161222291	161223628
APOA4	NM_000482	chr11	116820699	116823304	-	1	1	116820699	116823304
APOA5	NM_001166598	chr11	116789366	116792420	-	1	0	116789366	116792420
APOB	NM_000384	chr2	21001428	21044073	-	1	1	21001428	21044073
APOBEC1	NM_001304566	chr12	7649399	7670599	-	1	0	7649399	7665908
APOBEC2	NM_006789	chr6	41053200	41064891	+	1	1	41053200	41064891
APOBEC3A	NM_001270406	chr22	38957608	38963184	+	1	0	38957608	38963184
APOBEC3A_B	NM_001193289	chr22	38957521	38992778	+	1	1	38957521	38992778
APOBEC3B	NM_001270411	chr22	38982346	38992779	+	1	0	38982346	38992779
APOBEC3B-AS1	NR_104187	chr22	38961613	38963410	-	1	0	38961613	38998220
APOBEC3C	NM_014508	chr22	39014256	39020352	+	1	1	39014256	39020352
APOBEC3D	NM_001363781	chr22	39021126	39033251	+	1	0	39021126	39033277
APOBEC3F	NM_001006666	chr22	39040863	39044423	+	1	0	39040863	39055970
APOBEC3G	NM_001349436	chr22	39077004	39087743	+	1	0	39077004	39083216
APOBEC3H	NM_001166002	chr22	39097243	39104067	+	1	0	39097243	39104067
APOBEC4	NM_203454	chr1	183646275	183653316	-	1	1	183646275	183653316
APOBR	NM_018690	chr16	28494642	28498964	+	1	1	28494642	28498964
APOC1	NM_001321065	chr19	44914324	44919344	+	1	0	44914324	44919344
APOC1P1	NR_028412	chr19	44926802	44931386	+	1	0	44926802	44931386
APOC2	NM_000483	chr19	44946050	44949565	+	1	1	44946050	44949565
APOC3	NM_000040	chr11	116829906	116833072	+	1	1	116829906	116833072
APOC4	NM_001646	chr19	44942236	44945496	+	1	1	44942236	44945496
APOC4-APOC2	NR_037932	chr19	44942237	44949565	+	1	1	44942237	44949565
APOD	NM_001647	chr3	195568704	195583940	-	1	1	195568704	195583940
APOE	NM_000041	chr19	44905795	44909393	+	1	0	44905795	44909393
APOF	NM_001638	chr12	56360567	56362857	-	1	1	56360567	56362857
APOH	NM_000042	chr17	66212032	66229415	-	1	1	66212032	66229415
APOL1	NM_001136540	chr22	36253070	36267531	+	1	0	36253070	36267531
APOL2	NM_030882	chr22	36226208	36239527	-	1	0	36226208	36239954
APOL3	NM_014349	chr22	36140328	36160755	-	1	0	36140328	36166177
APOL4	NM_030643	chr22	36189127	36204833	-	1	0	36189127	36204833
APOL5	NM_030642	chr22	35717871	35729482	+	1	1	35717871	35729482
APOL6	NM_030641	chr22	35648445	35668404	+	1	1	35648445	35668404
APOLD1	NM_001130415	chr12	12725916	12791465	+	1	0	12725916	12791465
APOM	NM_001256169	chr6	31652403	31658210	+	1	0	31652403	31658210
APOO	NM_024122	chrX	23833360	23907938	-	1	0	23833360	23907938
APOOL	NM_198450	chrX	85003876	85093315	+	1	1	85003876	85093315
APOOP5	NR_028471	chr16	59754140	59755191	-	1	1	59754140	59755191
APP	NM_000484	chr21	25880549	26170770	-	1	0	25880549	26170770
APPBP2	NM_001282476	chr17	60443148	60526240	-	1	0	60443148	60526242
APPL1	NM_012096	chr3	57227728	57273470	+	1	1	57227728	57273470
APPL2	NM_001251904	chr12	105173296	105236230	-	1	0	105173296	105236174
APRT	NM_000485	chr16	88809338	88811928	-	1	0	88809338	88811928
APTR	NR_038361	chr7	77683850	77697345	-	1	0	77683850	77696265
APTX	NM_001195248	chr9	32972615	33001628	-	1	0	32972615	33001628
AQP1	NM_001329872	chr7	30911852	30925516	+	1	0	30911852	30925517
AQP10	NM_080429	chr1	154321092	154325325	+	1	1	154321092	154325325
AQP11	NM_001363477	chr11	77589634	77610356	+	1	0	77589634	77610356
AQP12A	NM_198998	chr2	240691865	240698483	+	1	1	240691865	240698483
AQP12B	NM_001102467	chr2	240676417	240682885	-	1	1	240676417	240682885
AQP2	NM_000486	chr12	49950736	49958878	+	1	1	49950736	49958878
AQP3	NM_001318144	chr9	33441160	33447593	-	1	0	33441160	33447593
AQP4	NM_001317384	chr18	26852037	26865803	-	1	0	26852037	26862910
AQP4-AS1	NR_026908	chr18	26865307	26935946	+	1	1	26865307	26935946
AQP5	NM_001651	chr12	49961871	49965682	+	1	1	49961871	49965682
AQP6	NM_001652	chr12	49972946	49977139	+	1	1	49972946	49977139
AQP7	NM_001170	chr9	33383190	33402568	-	1	0	33383190	33402568
AQP7P1	NR_002817	chr9	63315242	63334520	-	1	1	63315242	63334520
AQP7P3	NR_026558	chr9	63299295	63334279	-	1	0	63299295	40498781
AQP8	NM_001169	chr16	25216946	25228932	+	1	1	25216946	25228932
AQP9	NM_001320635	chr15	58138380	58185911	+	1	0	58138380	58185911
AQR	NM_014691	chr15	34851781	34969742	-	1	1	34851781	34969742
AR	NM_000044	chrX	67544020	67730619	+	1	0	67544020	67696075
ARAF	NM_001256196	chrX	47561099	47571921	+	1	0	47561099	47571908
ARAP1	NM_001040118	chr11	72685068	72752389	-	1	0	72685068	72722340
ARAP1-AS2	NR_146780	chr11	72700473	72705607	+	1	1	72700473	72705607
ARAP2	NM_015230	chr4	36066003	36244514	-	1	0	36066003	36244514
ARAP3	NM_022481	chr5	141653401	141682230	-	1	1	141653401	141682230
ARC	NM_015193	chr8	142611048	142614479	-	1	1	142611048	142614479
ARCN1	NM_001142281	chr11	118572386	118603032	+	1	0	118572386	118603032
AREG	NM_001657	chr4	74445135	74455004	+	1	1	74445135	74455004
AREL1	NM_001039479	chr14	74661255	74713080	-	1	1	74661255	74713080
ARF1	NM_001024226	chr1	228082659	228099212	+	1	0	228082659	228099212
ARF3	NM_001659	chr12	48935722	48957487	-	1	1	48935722	48957487
ARF4	NM_001660	chr3	57571362	57597344	-	1	1	57571362	57597344
ARF4-AS1	NR_132369	chr3	57597788	57600915	+	1	0	57597788	57600915
ARF5	NM_001662	chr7	127588410	127591700	+	1	1	127588410	127591700
ARF6	NM_001663	chr14	49893081	49897054	+	1	1	49893081	49897054
ARFGAP1	NM_001281482	chr20	63272812	63289790	+	1	0	63272812	63289790
ARFGAP2	NM_001242832	chr11	47164297	47177125	-	1	0	47164297	47176879
ARFGAP3	NM_001142293	chr22	42796502	42857273	-	1	0	42796502	42857273
ARFGEF1	NM_006421	chr8	67197659	67343781	-	1	1	67197659	67343781
ARFGEF2	NM_006420	chr20	48921710	49036693	+	1	1	48921710	49036693
ARFGEF3	NM_020340	chr6	138161938	138344663	+	1	1	138161938	138344663
ARFIP1	NM_001025593	chr4	152779936	152911911	+	1	0	152779936	152911911
ARFIP2	NM_001242854	chr11	6474680	6481331	-	1	0	6474680	6481331
ARFRP1	NM_001134758	chr20	63698647	63707976	-	1	0	63698647	63707976
ARG1	NM_000045	chr6	131573225	131584329	+	1	0	131573225	131584329
ARG2	NM_001172	chr14	67619919	67651705	+	1	1	67619919	67651705
ARGFX	NM_001012659	chr3	121567948	121590622	+	1	1	121567948	121590622
ARGFXP2	NR_002222	chr17	32150367	32151571	-	1	1	32150367	32151571
ARGLU1	NM_018011	chr13	106541672	106568137	-	1	1	106541672	106568137
ARHGAP1	NM_004308	chr11	46677080	46700619	-	1	1	46677080	46700619
ARHGAP10	NM_024605	chr4	147732087	148072776	+	1	1	147732087	148072776
ARHGAP11A	NM_001286479	chr15	32615143	32639937	+	1	0	32615143	32636181
ARHGAP11A-SCG5	NM_001368319	chr15	32615475	32697098	+	1	1	32615475	32697098
ARHGAP11B	NM_001039841	chr15	30626147	30638810	+	1	0	30626147	30649182
ARHGAP12	NM_001270695	chr10	31805397	31928876	-	1	0	31805397	31928831
ARHGAP15	NM_018460	chr2	143129418	143768352	+	1	1	143129418	143768352
ARHGAP17	NM_001006634	chr16	24919390	25015369	-	1	0	24919390	25015369
ARHGAP18	NM_033515	chr6	129576133	129710177	-	1	1	129576133	129710177
ARHGAP19	NM_001204300	chr10	97222172	97292673	-	1	0	97222172	97292637
ARHGAP19-SLIT1	NR_037909	chr10	97153041	97292673	-	1	1	97153041	97292673
ARHGAP20	NM_001258415	chr11	110577042	110711825	-	1	0	110577042	110712728
ARHGAP21	NM_001367447	chr10	24583613	24723887	-	1	0	24583613	24622843
ARHGAP22	NM_001256024	chr10	48446035	48605073	-	1	0	48446035	48605073
ARHGAP22-IT1	NR_146782	chr10	48509851	48511589	-	1	1	48509851	48511589
ARHGAP23	NM_001199417	chr17	38428463	38512385	+	1	1	38428463	38512385
ARHGAP24	NM_001025616	chr4	85475149	86002666	+	1	0	85475149	86002666
ARHGAP25	NM_001007231	chr2	68734810	68826825	+	1	0	68734810	68826825
ARHGAP26	NM_001135608	chr5	142770376	143229007	+	1	0	142770376	143229011
ARHGAP26-AS1	NR_046680	chr5	142859604	142868910	-	1	1	142859604	142868910
ARHGAP26-IT1	NR_046816	chr5	143192499	143194166	+	1	1	143192499	143194166
ARHGAP27	NM_001282290	chr17	45393901	45430297	-	1	0	45393901	45425633
ARHGAP27P1	NR_027487	chr17	64778138	64781504	-	1	1	64778138	64781504
ARHGAP27P1-BPTFP1-KPNA2P3	NR_026899	chr17	64749661	64781999	-	1	1	64749661	64781999
ARHGAP27P2	NR_027283	chr17	68198659	68200302	+	1	1	68198659	68200302
ARHGAP28	NM_001010000	chr18	6834484	6915713	+	1	0	6834484	6898721
ARHGAP29	NM_001328664	chr1	94168904	94247746	-	1	0	94168904	94237584
ARHGAP30	NM_001025598	chr1	161046945	161069891	-	1	0	161046945	161069891
ARHGAP31	NM_020754	chr3	119294382	119420714	+	1	1	119294382	119420714
ARHGAP31-AS1	NR_046748	chr3	119314292	119322760	-	1	1	119314292	119322760
ARHGAP32	NM_001142685	chr11	128965059	129192325	-	1	0	128965059	129024188
ARHGAP33	NM_001172630	chr19	35775563	35788822	+	1	0	35775563	35788822
ARHGAP35	NM_004491	chr19	46860996	47005076	+	1	1	46860996	47005076
ARHGAP36	NM_001282607	chrX	131058345	131089885	+	1	0	131058345	131089885
ARHGAP39	NM_001308207	chr8	144529178	144613503	-	1	0	144529178	144605695
ARHGAP4	NM_001164741	chrX	153907377	153926264	-	1	0	153907377	153926264
ARHGAP40	NM_001164431	chr20	38601808	38650653	+	1	1	38601808	38650653
ARHGAP42	NM_001367945	chr11	100687287	100993941	+	1	0	100687287	100993941
ARHGAP42-AS1	NR_133571	chr11	100684160	100687955	-	1	1	100684160	100687955
ARHGAP44	NM_001321164	chr17	12789497	12991643	+	1	0	12789497	12991643
ARHGAP45	NM_001258328	chr19	1065958	1087831	+	1	0	1065958	1087831
ARHGAP5	NM_001030055	chr14	32077303	32159728	+	1	0	32077303	32159728
ARHGAP5-AS1	NR_027263	chr14	32075418	32076699	-	1	1	32075418	32076699
ARHGAP6	NM_001287242	chrX	11137544	11427818	-	1	0	11137544	11665920
ARHGAP8	NM_001017526	chr22	44752557	44862784	+	1	0	44752557	44862784
ARHGAP9	NM_001080156	chr12	57472268	57477867	-	1	0	57472268	57479866
ARHGDIA	NM_001185077	chr17	81867720	81870997	-	1	0	81867720	81871337
ARHGDIB	NM_001175	chr12	14942030	14961601	-	1	0	14942030	14948896
ARHGDIG	NM_001176	chr16	280590	283010	+	1	1	280590	283010
ARHGEF1	NM_004706	chr19	41883183	41907452	+	1	0	41883183	41907452
ARHGEF10	NM_001308152	chr8	1823925	1958641	+	1	0	1823925	1958641
ARHGEF10L	NM_001011722	chr1	17580552	17697875	+	1	0	17580552	17697869
ARHGEF11	NM_001377418	chr1	156934839	157046903	-	1	0	156934839	157045742
ARHGEF12	NM_001198665	chr11	120336412	120489937	+	1	0	120336412	120489937
ARHGEF15	NM_025014	chr17	8310821	8322516	+	1	0	8310821	8322511
ARHGEF16	NM_014448	chr1	3454664	3481113	+	1	1	3454664	3481113
ARHGEF17	NM_014786	chr11	73308275	73369388	+	1	1	73308275	73369388
ARHGEF18	NM_001130955	chr19	7439687	7472478	+	1	0	7439687	7472478
ARHGEF19	NM_153213	chr1	16197853	16212652	-	1	1	16197853	16212652
ARHGEF2	NM_001162383	chr1	155946853	155978547	-	1	0	155946853	155978175
ARHGEF25	NM_001111270	chr12	57610115	57617245	+	1	0	57610115	57617245
ARHGEF26	NM_001251962	chr3	154121002	154257827	+	1	0	154121002	154257825
ARHGEF26-AS1	NR_037901	chr3	154024400	154121210	-	1	1	154024400	154121210
ARHGEF28	NM_001080479	chr5	73626157	73941993	+	1	0	73626157	73941990
ARHGEF3	NM_001128615	chr3	56727419	57079268	-	1	0	56727419	56801949
ARHGEF33	NM_001145451	chr2	38889881	38975452	+	1	0	38889881	38975452
ARHGEF34P	NR_033942	chr7	144363632	144377191	+	1	0	144363632	144286003
ARHGEF35	NM_001003702	chr7	144186082	144195833	-	1	0	144186082	144195879
ARHGEF35-AS1	NR_126022	chr7	144195320	144299589	+	1	0	144195320	144355718
ARHGEF37	NM_001001669	chr5	149581497	149634967	+	1	1	149581497	149634967
ARHGEF38	NM_001242729	chr4	105552619	105680914	+	1	0	105552619	105631680
ARHGEF38-IT1	NR_046840	chr4	105561590	105570235	+	1	1	105561590	105570235
ARHGEF39	NM_032818	chr9	35659342	35665195	-	1	1	35659342	35665195
ARHGEF3-AS1	NR_046572	chr3	56940039	56960852	+	1	1	56940039	56960852
ARHGEF4	NM_001367493	chr2	130836913	131047253	+	1	0	130836913	131047253
ARHGEF40	NM_001278529	chr14	21070303	21090247	+	1	0	21070303	21090247
ARHGEF5	NM_005435	chr7	144355401	144380632	+	1	1	144355401	144380632
ARHGEF6	NM_001306177	chrX	136665550	136767815	-	1	0	136665550	136780932
ARHGEF7	NM_001113511	chr13	111114618	111295195	+	1	0	111114618	111295195
ARHGEF7-AS1	NR_046516	chr13	111144304	111148565	-	1	1	111144304	111148565
ARHGEF7-AS2	NR_046667	chr13	111113811	111115678	-	1	1	111113811	111115678
ARHGEF9	NM_001173479	chrX	63634966	63785214	-	1	0	63634966	63755123
ARHGEF9-IT1	NR_138419	chrX	63670195	63671502	-	1	1	63670195	63671502
ARID1A	NM_006015	chr1	26696014	26782104	+	1	0	26696014	26782104
ARID1B	NM_001363725	chr6	157036426	157210779	+	1	0	157036426	157210779
ARID2	NM_001347839	chr12	45729708	45893916	+	1	0	45729708	45908037
ARID3A	NM_005224	chr19	926034	975937	+	1	1	926034	975937
ARID3B	NM_001307939	chr15	74541176	74598131	+	1	0	74541176	74598131
ARID3C	NM_001017363	chr9	34621048	34628086	-	1	0	34621048	34629055
ARID4A	NM_002892	chr14	58298554	58373873	+	1	0	58298554	58373733
ARID4B	NM_001206794	chr1	235166894	235327487	-	1	0	235166894	235328179
ARID5A	NM_001319085	chr2	96536751	96552634	+	1	0	96536751	96552634
ARID5B	NM_001244638	chr10	62049356	62096944	+	1	0	62049356	62096944
ARIH1	NM_005744	chr15	72474329	72602987	+	1	1	72474329	72602987
ARIH2	NM_001317333	chr3	48918841	48986382	+	1	0	48918841	48986382
ARIH2OS	NR_161301	chr3	48917787	48919385	-	1	1	48917787	48919385
ARL1	NM_001177	chr12	101393115	101407772	-	1	0	101393115	101407820
ARL10	NM_001317948	chr5	176365467	176369956	+	1	0	176365467	176381909
ARL11	NM_138450	chr13	49628506	49633872	+	1	1	49628506	49633872
ARL13A	NM_001162491	chrX	100969707	100990831	+	1	0	100969707	100990831
ARL13B	NM_001174150	chr3	93980154	94055678	+	1	0	93980154	94055678
ARL14	NM_025047	chr3	160677159	160678447	+	1	1	160677159	160678447
ARL14EP	NM_152316	chr11	30323103	30338223	+	1	1	30323103	30338223
ARL14EPL	NM_001195581	chr5	116051465	116059130	+	1	1	116051465	116059130
ARL15	NM_019087	chr5	53883941	54310573	-	1	1	53883941	54310573
ARL16	NM_001040025	chr17	81681164	81683924	-	1	0	81681164	81683713
ARL17A	NM_001113738	chr17	46334901	46361766	-	1	0	46334901	46579722
ARL17B	NM_001039083	chr17	46334901	46361766	-	1	0	46334901	46579712
ARL2	NM_001199745	chr11	65014159	65022184	+	1	0	65014159	65022184
ARL2BP	NM_012106	chr16	57245258	57253635	+	1	1	57245258	57253635
ARL2-SNX15	NR_037650	chr11	65014112	65040572	+	1	1	65014112	65040572
ARL3	NM_004311	chr10	102673730	102714397	-	1	1	102673730	102714397
ARL4A	NM_001037164	chr7	12686826	12690933	+	1	0	12686826	12690933
ARL4C	NM_001282431	chr2	234493040	234497081	-	1	0	234493040	234497049
ARL4D	NM_001661	chr17	43398992	43401137	+	1	1	43398992	43401137
ARL5A	NM_001037174	chr2	151798796	151828421	-	1	0	151798796	151828421
ARL5B	NM_178815	chr10	18659430	18681639	+	1	1	18659430	18681639
ARL5C	NM_001143968	chr17	39156893	39166161	-	1	1	39156893	39166161
ARL6	NM_001278293	chr3	97764757	97801229	+	1	0	97764757	97801229
ARL6IP1	NM_001313858	chr16	18791666	18801370	-	1	0	18791666	18801549
ARL6IP4	NM_001002251	chr12	122980059	122982913	+	1	0	122980059	122982913
ARL6IP5	NM_006407	chr3	69084936	69106092	+	1	1	69084936	69106092
ARL6IP6	NM_001350068	chr2	152718948	152762385	+	1	0	152718948	152762385
ARL8A	NM_001256129	chr1	202133403	202144743	-	1	0	202133403	202144737
ARL8B	NM_018184	chr3	5122291	5180911	+	1	1	5122291	5180911
ARL9	NM_001363794	chr4	56505790	56524453	+	1	0	56505790	56524456
ARLNC1	NR_131947	chr16	80828734	80892596	-	1	0	80828734	80892596
ARMC1	NM_001286702	chr8	65602455	65634217	-	1	0	65602455	65634177
ARMC10	NM_001161009	chr7	103075139	103099759	+	1	0	103075139	103099759
ARMC12	NM_001286574	chr6	35737031	35749079	+	1	0	35737031	35749079
ARMC2	NM_001286609	chr6	108848415	108974472	+	1	0	108848415	108974474
ARMC2-AS1	NR_104137	chr6	108908139	108924103	-	1	1	108908139	108924103
ARMC3	NM_001282745	chr10	22928052	23038523	+	1	0	22928052	23038523
ARMC4	NM_001290020	chr10	27812167	27998897	-	1	0	27812167	27999079
ARMC4P1	NR_138082	chr10	27258761	27335055	+	1	1	27258761	27335055
ARMC5	NM_001105247	chr16	31459500	31467165	+	1	0	31459500	31467167
ARMC6	NM_001199196	chr19	19033602	19058176	+	1	0	19033602	19058176
ARMC7	NM_001304271	chr17	75109968	75130272	+	1	0	75109968	75130272
ARMC8	NM_001267041	chr3	138187247	138298386	+	1	0	138187247	138246887
ARMC9	NM_001271466	chr2	231198630	231376848	+	1	0	231198630	231345202
ARMCX1	NM_016608	chrX	101550546	101554692	+	1	1	101550546	101554692
ARMCX2	NM_001282231	chrX	101655280	101659850	-	1	0	101655280	101659850
ARMCX3	NM_016607	chrX	101623129	101627841	+	1	0	101623129	101627841
ARMCX4	NM_001256155	chrX	101488043	101495811	+	1	0	101488043	101535988
ARMCX5	NM_001168478	chrX	102599514	102604157	+	1	0	102599514	102604157
ARMCX5-GPRASP2	NM_001199818	chrX	102599347	102717733	+	1	0	102599347	102886771
ARMCX6	NM_001009584	chrX	101615117	101618001	-	1	0	101615117	101618000
ARMH1	NM_001145636	chr1	44674713	44725591	+	1	1	44674713	44725591
ARMH2	NM_001282492	chr6	24797334	24798917	-	1	1	24797334	24798917
ARMH3	NM_024541	chr10	101845598	102056173	-	1	1	101845598	102056173
ARMH4	NM_001001872	chr14	58000764	58152213	-	1	0	58000764	58152213
ARMS2	NM_001099667	chr10	122454652	122457352	+	1	1	122454652	122457352
ARMT1	NM_001286562	chr6	151452257	151470099	+	1	0	151452257	151470099
ARNT	NM_001197325	chr1	150809713	150876599	-	1	0	150809713	150876599
ARNT2	NM_014862	chr15	80404381	80597933	+	1	1	80404381	80597933
ARNTL	NM_001030272	chr11	13277726	13387265	+	1	0	13277726	13387265
ARNTL2	NM_001248002	chr12	27332835	27425813	+	1	0	27332835	27425813
ARNTL2-AS1	NR_109975	chr12	27389788	27446634	-	1	1	27389788	27446634
ARPC1A	NM_001190996	chr7	99325872	99366262	+	1	0	99325872	99366262
ARPC1B	NM_005720	chr7	99374729	99394816	+	1	1	99374729	99394816
ARPC2	NM_005731	chr2	218217396	218254348	+	1	0	218217396	218254348
ARPC3	NM_001278556	chr12	110434822	110450337	-	1	0	110434822	110450411
ARPC4	NM_001024959	chr3	9792494	9807105	+	1	0	9792494	9807105
ARPC4-TTLL3	NM_001198793	chr3	9792547	9836356	+	1	1	9792547	9836356
ARPC5	NM_001270439	chr1	183620845	183635783	-	1	0	183620845	183635783
ARPC5L	NM_030978	chr9	124862129	124877733	+	1	1	124862129	124877733
ARPIN	NM_001282380	chr15	89896531	89912687	-	1	0	89896531	89912952
ARPIN-AP3S2	NM_001199058	chr15	89830598	89912952	-	1	1	89830598	89912952
ARPP19	NM_001306191	chr15	52547044	52569446	-	1	0	52547044	52569030
ARPP21	NM_001025068	chr3	35679623	35685887	+	1	0	35679623	35685887
ARR3	NM_004312	chrX	70268333	70281840	+	1	1	70268333	70281840
ARRB1	NM_004041	chr11	75260121	75351661	-	1	0	75260121	75351661
ARRB2	NM_001257328	chr17	4710631	4721497	+	1	0	4710631	4721497
ARRDC1	NM_001317968	chr9	137605639	137615360	+	1	0	137605639	137615360
ARRDC1-AS1	NR_122035	chr9	137615331	137618895	-	1	0	137615331	137618529
ARRDC2	NM_001025604	chr19	18001123	18014102	+	1	0	18001123	18014102
ARRDC3	NM_001329670	chr5	91368630	91380097	-	1	0	91368630	91383317
ARRDC3-AS1	NR_027435	chr5	91380346	91420715	+	1	1	91380346	91420715
ARRDC4	NM_183376	chr15	97960702	97973833	+	1	1	97960702	97973833
ARRDC5	NM_001080523	chr19	4890436	4902896	-	1	0	4890436	4902896
ARSA	NM_000487	chr22	50622753	50628152	-	1	0	50622753	50628152
ARSB	NM_000046	chr5	78777210	78985310	-	1	0	78777210	78985958
ARSD	NM_001669	chrX	2903971	2929339	-	1	0	2903971	2929339
ARSD-AS1	NR_144459	chrX	2904903	2906122	+	1	1	2904903	2906122
ARSF	NM_001201538	chrX	3040233	3112729	+	1	0	3040233	3112729
ARSG	NM_001267727	chr17	68291494	68420859	+	1	0	68291494	68422731
ARSH	NM_001011719	chrX	3006545	3034110	+	1	1	3006545	3034110
ARSI	NM_001012301	chr5	150296342	150302905	-	1	1	150296342	150302905
ARSJ	NM_001354210	chr4	113900283	113979647	-	1	0	113900283	113979647
ARSK	NM_198150	chr5	95555100	95605102	+	1	1	95555100	95605102
ARSL	NM_000047	chrX	2934520	2964341	-	1	0	2934520	2968245
ART1	NM_004314	chr11	3645127	3664416	+	1	1	3645127	3664416
ART3	NM_001130016	chr4	76074708	76112786	+	1	0	76074708	76112786
ART4	NM_001354646	chr12	14839984	14843526	-	1	0	14839984	14843526
ART5	NM_001079536	chr11	3638505	3642316	-	1	0	3638505	3642316
ARTN	NM_001136215	chr1	43933800	43937240	+	1	0	43933800	43937240
ARV1	NM_001346992	chr1	230979093	231000733	+	1	0	230979093	231000733
ARVCF	NM_001670	chr22	19969895	20016823	-	1	1	19969895	20016823
ARX	NM_139058	chrX	25003695	25015965	-	1	1	25003695	25015965
AS3MT	NM_020682	chr10	102869469	102901898	+	1	1	102869469	102901898
ASAH1	NM_001127505	chr8	18055991	18084961	-	1	0	18055991	18084107
ASAH2	NM_001143974	chr10	50184860	50248610	-	1	0	50184860	50248610
ASAH2B	NM_001079516	chr10	50739935	50759252	+	1	0	50739935	50759252
ASAP1	NM_001247996	chr8	130052104	130443660	-	1	0	130052104	130443674
ASAP1-IT1	NR_002765	chr8	130295354	130296533	-	1	1	130295354	130296533
ASAP1-IT2	NR_045385	chr8	130082737	130084768	-	1	1	130082737	130084768
ASAP2	NM_001135191	chr2	9206764	9405683	+	1	0	9206764	9405678
ASAP3	NM_001143778	chr1	23428562	23484179	-	1	0	23428562	23484179
ASB1	NM_001040445	chr2	238426926	238452250	+	1	0	238426926	238452250
ASB10	NM_001142459	chr7	151175697	151187250	-	1	0	151175697	151187792
ASB11	NM_001012428	chrX	15281708	15314559	-	1	0	15281708	15315640
ASB12	NM_130388	chrX	64224193	64230607	-	1	1	64224193	64230607
ASB13	NM_024701	chr10	5638866	5666595	-	1	0	5638866	5666595
ASB14	NM_001142733	chr3	57268341	57292685	-	1	0	57268341	57278952
ASB15	NM_001290258	chr7	123601820	123639480	+	1	0	123601820	123637880
ASB15-AS1	NR_111922	chr7	123614160	123624957	-	1	1	123614160	123624957
ASB16	NM_080863	chr17	44170703	44179084	+	1	1	44170703	44179084
ASB16-AS1	NR_049729	chr17	44175973	44186717	-	1	0	44175973	44186717
ASB17	NM_080868	chr1	75918872	75932404	-	1	0	75918872	75932404
ASB18	NM_212556	chr2	236193451	236264345	-	1	1	236193451	236264345
ASB2	NM_001202429	chr14	93934165	93976570	-	1	0	93934165	93957047
ASB3	NM_001201965	chr2	53669979	53786953	-	1	0	53669979	53786953
ASB4	NM_016116	chr7	95485942	95540233	+	1	0	95485942	95528801
ASB5	NM_080874	chr4	176213674	176269222	-	1	1	176213674	176269222
ASB6	NM_001202403	chr9	129634603	129642169	-	1	0	129634603	129642151
ASB7	NM_024708	chr15	100602549	100630209	+	1	0	100602549	100651699
ASB8	NM_001319296	chr12	48147788	48157515	-	1	0	48147788	48157515
ASB9	NM_001031739	chrX	15243986	15270083	-	1	0	15243986	15270083
ASB9P1	NR_033769	chr15	92795483	92797108	+	1	1	92795483	92797108
ASCC1	NM_001198798	chr10	72096031	72216109	-	1	0	72096031	72217134
ASCC2	NM_001242906	chr22	29788610	29838274	-	1	0	29788610	29838274
ASCC3	NM_001284271	chr6	100715130	100881372	-	1	0	100715130	100881372
ASCL1	NM_004316	chr12	102957673	102960511	+	1	1	102957673	102960511
ASCL2	NM_005170	chr11	2268497	2270952	-	1	1	2268497	2270952
ASCL3	NM_020646	chr11	8937571	8943033	-	1	1	8937571	8943033
ASCL4	NM_203436	chr12	107774384	107776644	+	1	1	107774384	107776644
ASCL5	NM_001270601	chr1	201113952	201115372	-	1	1	201113952	201115372
ASDURF	NM_001353493	chr2	189661398	189666401	+	1	0	189661398	189666401
ASF1A	NM_014034	chr6	118894151	118909170	+	1	1	118894151	118909170
ASF1B	NM_018154	chr19	14119511	14136589	-	1	1	14119511	14136589
ASGR1	NM_001197216	chr17	7173430	7179564	-	1	0	7173430	7179370
ASGR2	NM_001181	chr17	7101321	7114811	-	1	0	7101321	7114310
ASH1L	NM_001366177	chr1	155335267	155562803	-	1	0	155335267	155562803
ASH1L-AS1	NR_147963	chr1	155562041	155563944	+	1	0	155562041	155563944
ASH2L	NM_001105214	chr8	38105792	38140080	+	1	0	38105792	38140080
ASIC1	NM_001095	chr12	50057595	50083611	+	1	0	50057595	50083611
ASIC2	NM_001094	chr17	33013087	34156806	-	1	0	33013087	33292988
ASIC3	NM_004769	chr7	151048530	151052754	+	1	0	151048530	151052756
ASIC4	NM_018674	chr2	219514169	219538772	+	1	0	219514169	219538772
ASIC5	NM_017419	chr4	155829728	155866277	-	1	1	155829728	155866277
ASIP	NM_001672	chr20	34260364	34269342	+	1	1	34260364	34269342
ASL	NM_000048	chr7	66075818	66093573	+	1	0	66075818	66093573
ASMT	NM_001171038	chrX	1615058	1643081	+	1	0	1615058	1643081
ASMTL	NM_001173473	chrX	1403138	1453762	-	1	0	1403138	1452909
ASMTL-AS1	NR_026710	chrX	1400530	1413586	+	1	0	1400530	1415421
ASNS	NM_001178075	chr7	97851676	97872408	-	1	0	97851676	97872542
ASNSD1	NM_001353497	chr2	189661398	189670831	+	1	0	189661398	189670831
ASNSP1	NR_146077	chr8	46579214	46617643	-	1	1	46579214	46617643
ASPA	NM_000049	chr17	3475996	3503405	+	1	0	3475996	3499406
ASPDH	NM_001024656	chr19	50511602	50514684	-	1	0	50511602	50513913
ASPG	NM_001080464	chr14	104085699	104115582	+	1	1	104085699	104115582
ASPH	NM_001164750	chr8	61500555	61689811	-	1	0	61500555	61689811
ASPHD1	NM_181718	chr16	29900487	29906056	+	1	1	29900487	29906056
ASPHD2	NM_020437	chr22	26429259	26445015	+	1	1	26429259	26445015
ASPM	NM_001206846	chr1	197084126	197146694	-	1	0	197084126	197146669
ASPN	NM_001193335	chr9	92456206	92482506	-	1	0	92456206	92482506
ASPRV1	NM_152792	chr2	69960090	69962265	-	1	1	69960090	69962265
ASPSCR1	NM_001251888	chr17	81977628	82017406	+	1	0	81977628	82017406
AS-PTPRE	NR_136149	chr10	128057731	128062425	-	1	0	128057731	128062425
ASRGL1	NM_001083926	chr11	62337447	62393412	+	1	0	62337447	62393412
ASS1	NM_000050	chr9	130444706	130501274	+	1	0	130444706	130501274
ASTE1	NM_001288950	chr3	131013872	131026854	-	1	0	131013872	131026854
ASTL	NM_001002036	chr2	96123849	96138436	-	1	1	96123849	96138436
ASTN1	NM_001286164	chr1	176857304	177164904	-	1	0	176857304	177164904
ASTN2	NM_001184734	chr9	116425224	116687263	-	1	0	116425224	116687263
ASTN2-AS1	NR_033973	chr9	116504282	116562293	+	1	1	116504282	116562293
ASXL1	NM_001164603	chr20	32358343	32372549	+	1	0	32358343	32439319
ASXL2	NM_001369346	chr2	25733752	25830901	-	1	0	25733752	25878487
ASXL3	NM_030632	chr18	33578218	33751194	+	1	1	33578218	33751194
ASZ1	NM_001301821	chr7	117363221	117427493	-	1	0	117363221	117427493
ATAD1	NM_001321967	chr10	87751511	87818231	-	1	0	87751511	87818231
ATAD2	NM_014109	chr8	123319850	123396447	-	1	1	123319850	123396447
ATAD2B	NM_001242338	chr2	23748663	23927123	-	1	0	23748663	23927123
ATAD3A	NM_001170535	chr1	1512161	1534685	+	1	0	1512161	1534685
ATAD3B	NM_001317238	chr1	1477848	1497848	+	1	0	1477848	1497848
ATAD3C	NM_001039211	chr1	1449688	1470162	+	1	1	1449688	1470162
ATAD5	NM_024857	chr17	30831965	30895865	+	1	1	30831965	30895865
ATAT1	NM_001031722	chr6	30626873	30646821	+	1	0	30626873	30646821
ATCAY	NM_033064	chr19	3880684	3928082	+	1	1	3880684	3928082
ATE1	NM_001001976	chr10	121740420	121928063	-	1	0	121740420	121928463
ATE1-AS1	NR_120495	chr10	121928311	121951965	+	1	1	121928311	121951965
ATF1	NM_005171	chr12	50764100	50821162	+	1	1	50764100	50821162
ATF2	NM_001256090	chr2	175072258	175168203	-	1	0	175072258	175168203
ATF3	NM_001030287	chr1	212565333	212620777	+	1	0	212565333	212620774
ATF4	NM_001675	chr22	39520558	39522686	+	1	0	39520558	39522686
ATF5	NM_001193646	chr19	49929142	49933936	+	1	0	49929142	49933936
ATF6	NM_007348	chr1	161766319	161964070	+	1	1	161766319	161964070
ATF6B	NM_001136153	chr6	32115263	32128246	-	1	0	32115263	32128246
ATF7	NM_001130060	chr12	53512053	53626382	-	1	0	53512053	53626382
ATF7IP	NM_001286514	chr12	14365681	14502930	+	1	0	14365681	14502930
ATF7IP2	NM_001256160	chr16	10386060	10483638	+	1	0	10386060	10483638
ATF7-NPFF	NM_001366559	chr12	53506687	53626382	-	1	0	53506687	53626382
ATG10	NM_001131028	chr5	81972022	82256133	+	1	0	81972022	82256133
ATG101	NM_001098673	chr12	52069977	52077495	+	1	0	52069977	52077495
ATG12	NM_001277783	chr5	115828199	115841565	-	1	0	115828199	115841565
ATG13	NM_001142673	chr11	46617275	46676018	+	1	0	46617275	46676018
ATG14	NM_014924	chr14	55366390	55411830	-	1	1	55366390	55411830
ATG16L1	NM_001190266	chr2	233251672	233295668	+	1	0	233251672	233295674
ATG16L2	NM_001318766	chr11	72814410	72829635	+	1	0	72814410	72829635
ATG2A	NM_001367971	chr11	64894545	64917209	-	1	0	64894545	64917209
ATG2B	NM_018036	chr14	96279194	96363341	-	1	1	96279194	96363341
ATG3	NM_001278712	chr3	112532509	112561962	-	1	0	112532509	112561962
ATG4A	NM_001321287	chrX	108091666	108154671	+	1	0	108091666	108154671
ATG4B	NM_013325	chr2	241637692	241673856	+	1	0	241637692	241673856
ATG4C	NM_032852	chr1	62784131	62865514	+	1	0	62784131	62865271
ATG4D	NM_001281504	chr19	10543903	10553418	+	1	0	10543903	10553418
ATG5	NM_001286106	chr6	106184476	106325435	-	1	0	106184476	106316266
ATG7	NM_001136031	chr3	11272396	11557665	+	1	0	11272396	11557665
ATG9A	NM_001077198	chr2	219219379	219229636	-	1	0	219219379	219229636
ATG9B	NM_001317056	chr7	151015150	151024499	-	1	0	151015150	151024499
ATIC	NM_004044	chr2	215312058	215349764	+	1	1	215312058	215349764
ATL1	NM_001127713	chr14	50533081	50633066	+	1	0	50533081	50633066
ATL2	NM_001135673	chr2	38293953	38377273	-	1	0	38293953	38377273
ATL3	NM_001290048	chr11	63624086	63671974	-	1	0	63624086	63671376
ATM	NM_000051	chr11	108222831	108369099	+	1	0	108222831	108229364
ATMIN	NM_001300728	chr16	81037197	81047350	+	1	0	81037197	81047350
ATN1	NM_001007026	chr12	6924458	6942321	+	1	0	6924458	6942321
ATOH1	NM_005172	chr4	93828752	93830964	+	1	1	93828752	93830964
ATOH7	NM_145178	chr10	68230594	68232113	-	1	1	68230594	68232113
ATOH8	NM_032827	chr2	85753990	85791383	+	1	1	85753990	85791383
ATOX1	NM_004045	chr5	151742821	151758631	-	1	1	151742821	151758631
ATP10A	NM_024490	chr15	25678712	25863202	-	1	1	25678712	25863202
ATP10B	NM_001366652	chr5	160563119	160852211	-	1	0	160563119	160852211
ATP10D	NM_020453	chr4	47485274	47593486	+	1	1	47485274	47593486
ATP11A	NM_015205	chr13	112690328	112887168	+	1	0	112690328	112887168
ATP11A-AS1	NR_046661	chr13	112745448	112754731	-	1	0	112745448	112754731
ATP11AUN	NR_164109	chr13	112647043	112684497	+	1	1	112647043	112684497
ATP11B	NM_014616	chr3	182793503	182921629	+	1	1	182793503	182921629
ATP11C	NM_001010986	chrX	139726347	139832241	-	1	0	139726347	139832241
ATP12A	NM_001185085	chr13	24680410	24711785	+	1	0	24680410	24712493
ATP13A1	NM_020410	chr19	19645200	19663676	-	1	1	19645200	19663676
ATP13A2	NM_001141973	chr1	16985957	17011928	-	1	0	16985957	17011928
ATP13A3	NM_001367549	chr3	194402677	194487002	-	1	0	194402677	194487002
ATP13A4	NM_032279	chr3	193398966	193554895	-	1	1	193398966	193554895
ATP13A4-AS1	NR_046726	chr3	193553411	193555584	+	1	0	193553411	193555584
ATP13A5	NM_198505	chr3	193274788	193378753	-	1	1	193274788	193378753
ATP13A5-AS1	NR_046758	chr3	193307243	193314521	+	1	1	193307243	193314521
ATP1A1	NM_000701	chr1	116373243	116404774	+	1	0	116373243	116404776
ATP1A1-AS1	NR_024124	chr1	116404713	116418575	-	1	0	116404713	116418622
ATP1A2	NM_000702	chr1	160115758	160143584	+	1	1	160115758	160143584
ATP1A3	NM_001256213	chr19	41966581	41993467	-	1	0	41966581	41994230
ATP1A4	NM_001001734	chr1	160177410	160186977	+	1	0	160177410	160186980
ATP1B1	NM_001677	chr1	169106689	169132719	+	1	1	169106689	169132719
ATP1B2	NM_001303263	chr17	7646626	7657771	+	1	0	7646626	7657770
ATP1B3	NM_001679	chr3	141876642	141926548	+	1	1	141876642	141926548
ATP1B4	NM_001142447	chrX	120362088	120383236	+	1	0	120362088	120383236
ATP23	NM_001320408	chr12	57941566	57959148	+	1	0	57941566	57959148
ATP2A1	NM_001286075	chr16	28880042	28904509	+	1	0	28880042	28904511
ATP2A1-AS1	NR_046287	chr16	28878956	28879921	-	1	0	28878956	28879921
ATP2A2	NM_001681	chr12	110281246	110351092	+	1	0	110281246	110351092
ATP2A3	NM_005173	chr17	3923872	3964437	-	1	0	3923872	3964437
ATP2B1	NM_001001323	chr12	89588048	89709366	-	1	0	89588048	89709366
ATP2B1-AS1	NR_028138	chr12	89708954	89711952	+	1	1	89708954	89711952
ATP2B2	NM_001001331	chr3	10324022	10505586	-	1	0	10324022	10505586
ATP2B2-IT2	NR_046766	chr3	10626015	10626807	-	1	1	10626015	10626807
ATP2B3	NM_001001344	chrX	153536121	153582929	+	1	0	153536121	153582929
ATP2B4	NM_001001396	chr1	203626786	203744081	+	1	0	203626786	203744081
ATP2C1	NM_001001485	chr3	130894014	131016711	+	1	0	130894014	131003202
ATP2C2	NM_001286527	chr16	84368522	84464187	+	1	0	84368522	84464187
ATP2C2-AS1	NR_146503	chr16	84459258	84467361	-	1	1	84459258	84467361
ATP4A	NM_000704	chr19	35550030	35563658	-	1	1	35550030	35563658
ATP4B	NM_000705	chr13	113648805	113658198	-	1	1	113648805	113658198
ATP5F1A	NM_001001935	chr18	46080247	46098296	-	1	0	46080247	46098296
ATP5F1B	NM_001686	chr12	56638174	56645984	-	1	1	56638174	56645984
ATP5F1C	NM_001001973	chr10	7788176	7807799	+	1	0	7788176	7807799
ATP5F1D	NM_001001975	chr19	1241750	1244825	+	1	0	1241750	1244825
ATP5F1E	NM_006886	chr20	59025474	59032335	-	1	1	59025474	59032335
ATP5IF1	NM_016311	chr1	28236123	28238100	+	1	0	28236123	28238105
ATP5MC1	NM_001002027	chr17	48892786	48895870	+	1	0	48892786	48895870
ATP5MC2	NM_001002031	chr12	53665169	53676330	-	1	0	53665169	53676083
ATP5MC3	NM_001002258	chr2	175176257	175181710	-	1	0	175176257	175181710
ATP5MD	NM_001206426	chr10	103389050	103396475	-	1	0	103389050	103396475
ATP5ME	NM_007100	chr4	672435	674276	-	1	0	672435	674276
ATP5MF	NM_001003713	chr7	99458157	99466167	-	1	0	99458157	99466167
ATP5MF-PTCD1	NM_001198879	chr7	99416738	99466167	-	1	1	99416738	99466167
ATP5MG	NM_006476	chr11	118401605	118409847	+	1	0	118401605	118409847
ATP5MGL	NM_001165877	chr22	42639802	42640601	-	1	1	42639802	42640601
ATP5MPL	NM_001127393	chr14	103912287	103921529	-	1	0	103912287	103921529
ATP5PB	NM_001688	chr1	111449463	111462773	+	1	1	111449463	111462773
ATP5PD	NM_001003785	chr17	75038862	75046969	-	1	0	75038862	75046969
ATP5PF	NM_001003696	chr21	25724479	25735654	-	1	0	25724479	25735654
ATP5PO	NM_001697	chr21	33903452	33915804	-	1	1	33903452	33915804
ATP6AP1	NM_001183	chrX	154428676	154436516	+	1	1	154428676	154436516
ATP6AP1L	NM_001017971	chr5	82279461	82319932	+	1	0	82279461	82319932
ATP6AP2	NM_005765	chrX	40580969	40606848	+	1	1	40580969	40606848
ATP6V0A1	NM_001130020	chr17	42458877	42522611	+	1	0	42458877	42522611
ATP6V0A2	NM_012463	chr12	123712352	123761754	+	1	1	123712352	123761754
ATP6V0A4	NM_020632	chr7	138706293	138798196	-	1	0	138706293	138774037
ATP6V0B	NM_001039457	chr1	43974959	43978295	+	1	0	43974959	43978295
ATP6V0C	NM_001198569	chr16	2513725	2520223	+	1	0	2513725	2520218
ATP6V0CP3	NR_037141	chr6	42727575	42728194	+	1	1	42727575	42728194
ATP6V0D1	NM_004691	chr16	67438018	67481157	-	1	1	67438018	67481157
ATP6V0D2	NM_152565	chr8	86098909	86154225	+	1	1	86098909	86154225
ATP6V0E1	NM_003945	chr5	172983770	173035445	+	1	1	172983770	173035445
ATP6V0E2	NM_001100592	chr7	149872967	149880712	+	1	0	149872967	149880712
ATP6V0E2-AS1	NR_027040	chr7	149867693	149873862	-	1	1	149867693	149873862
ATP6V1A	NM_001690	chr3	113747034	113812056	+	1	1	113747034	113812056
ATP6V1B1	NM_001692	chr2	70935899	70965431	+	1	1	70935899	70965431
ATP6V1B1-AS1	NR_110273	chr2	70942012	70948611	-	1	0	70942012	70948611
ATP6V1B2	NM_001693	chr8	20197380	20221696	+	1	1	20197380	20221696
ATP6V1C1	NM_001695	chr8	103021082	103073051	+	1	1	103021082	103073051
ATP6V1C2	NM_001039362	chr2	10721629	10785110	+	1	0	10721629	10785110
ATP6V1D	NM_015994	chr14	67337871	67359804	-	1	1	67337871	67359804
ATP6V1E1	NM_001039366	chr22	17592135	17628822	-	1	0	17592135	17628749
ATP6V1E2	NM_001318063	chr2	46511846	46542577	-	1	0	46511846	46542577
ATP6V1F	NM_001198909	chr7	128862855	128865847	+	1	0	128862855	128865847
ATP6V1FNB	NM_001195150	chr7	128866329	128872047	+	1	1	128866329	128872047
ATP6V1G1	NM_004888	chr9	114587768	114598879	+	1	1	114587768	114598879
ATP6V1G2	NM_001204078	chr6	31544443	31546608	-	1	0	31544443	31546742
ATP6V1G2-DDX39B	NR_037853	chr6	31530218	31546848	-	1	1	31530218	31546848
ATP6V1G3	NM_001320218	chr1	198523221	198540945	-	1	0	198523221	198540945
ATP6V1H	NM_015941	chr8	53715542	53843245	-	1	0	53715542	53843042
ATP7A	NM_000052	chrX	77910692	78050395	+	1	0	77910692	78050395
ATP7B	NM_000053	chr13	51932670	52011450	-	1	0	51932670	52011450
ATP8A1	NM_001105529	chr4	42408374	42657105	-	1	0	42408374	42657105
ATP8A2	NM_001313741	chr13	25468773	26025851	+	1	0	25468773	26025851
ATP8B1	NM_001374385	chr18	57646425	57803315	-	1	0	57646425	57803315
ATP8B2	NM_001005855	chr1	154325524	154337846	+	1	0	154325524	154351304
ATP8B3	NM_001178002	chr19	1782074	1812276	-	1	0	1782074	1812276
ATP8B4	NM_024837	chr15	49858237	50119233	-	1	0	49858237	50113379
ATP8B5P	NR_003581	chr9	35406754	35483029	+	1	0	35406754	35451108
ATP9A	NM_006045	chr20	51596515	51768390	-	1	1	51596515	51768390
ATP9B	NM_001306085	chr18	79069393	79378282	+	1	0	79069393	79378282
ATPAF1	NM_001042546	chr1	46635038	46668427	-	1	0	46635038	46668427
ATPAF2	NM_145691	chr17	18018020	18039168	-	1	1	18018020	18039168
ATPSCKMT	NM_001258388	chr5	10225507	10249909	-	1	0	10225507	10249909
ATR	NM_001184	chr3	142449234	142578733	-	1	0	142449234	142578733
ATRAID	NM_001170795	chr2	27212359	27217182	+	1	0	27212359	27217182
ATRIP	NM_001271022	chr3	48446709	48465655	+	1	0	48446709	48467645
ATRIP-TREX1	NR_153405	chr3	48446778	48467645	+	1	1	48446778	48467645
ATRN	NM_001207047	chr20	3471017	3616046	+	1	0	3471017	3616046
ATRNL1	NM_001276282	chr10	115093364	115171369	+	1	0	115093364	115171369
ATRX	NM_000489	chrX	77504877	77786216	-	1	0	77504877	77786216
ATXN1	NM_000332	chr6	16299111	16761490	-	1	0	16299111	16760184
ATXN10	NM_001167621	chr22	45671797	45845307	+	1	0	45671797	45845307
ATXN1-AS1	NR_136240	chr6	16761137	16766883	+	1	1	16761137	16766883
ATXN1L	NM_001137675	chr16	71845975	71857328	+	1	1	71845975	71857328
ATXN2	NM_001310121	chr12	111452213	111599673	-	1	0	111452213	111599676
ATXN2-AS	NR_146497	chr12	111599497	111600255	+	1	1	111599497	111600255
ATXN2L	NM_001308230	chr16	28823047	28837237	+	1	0	28823047	28837237
ATXN3	NM_001127696	chr14	92058551	92106582	-	1	0	92058551	92106582
ATXN3L	NM_001135995	chrX	13318648	13320399	-	1	1	13318648	13320399
ATXN7	NM_000333	chr3	63864533	64003460	+	1	0	63864533	63904197
ATXN7L1	NM_001318229	chr7	105613473	105679155	-	1	0	105613473	105876585
ATXN7L2	NM_001350174	chr1	109483904	109492798	+	1	0	109483904	109492798
ATXN7L3	NM_001098833	chr17	44191804	44198161	-	1	0	44191804	44198161
ATXN7L3B	NM_001136262	chr12	74537834	74545430	+	1	1	74537834	74545430
ATXN8OS	NR_002717	chr13	70107212	70139753	+	1	1	70107212	70139753
AUH	NM_001306190	chr9	91213814	91361969	-	1	0	91213814	91361918
AUNIP	NM_001287490	chr1	25831912	25859458	-	1	0	25831912	25859457
AUP1	NM_181575	chr2	74526651	74529706	-	1	0	74526651	74529706
AURKA	NM_001323303	chr20	56369389	56392215	-	1	0	56369389	56392215
AURKAIP1	NM_001127229	chr1	1373735	1375207	-	1	0	1373735	1375207
AURKAP1	NR_001587	chr1	220266178	220267715	-	1	1	220266178	220267715
AURKB	NM_001256834	chr17	8204733	8210575	-	1	0	8204733	8210225
AURKC	NM_001015878	chr19	57231022	57235548	+	1	0	57231022	57235548
AUTS2	NM_001127231	chr7	69598474	70793506	+	1	0	69598474	70793506
AVEN	NM_020371	chr15	33866226	34039204	-	1	1	33866226	34039204
AVIL	NM_006576	chr12	57797375	57816069	-	1	1	57797375	57816069
AVL9	NM_015060	chr7	32495488	32588726	+	1	1	32495488	32588726
AVP	NM_000490	chr20	3082555	3084724	-	1	1	3082555	3084724
AVPI1	NM_021732	chr10	97677423	97687241	-	1	1	97677423	97687241
AVPR1A	NM_000706	chr12	63142758	63151201	-	1	1	63142758	63151201
AVPR1B	NM_000707	chr1	206106936	206117388	-	1	1	206106936	206117388
AVPR2	NM_000054	chrX	153904713	153907166	+	1	0	153904713	153907166
AWAT1	NM_001013579	chrX	70234654	70240659	+	1	1	70234654	70240659
AWAT2	NM_001002254	chrX	70040541	70049938	-	1	1	70040541	70049938
AXDND1	NM_144696	chr1	179365970	179554735	+	1	0	179365970	179554735
AXIN1	NM_003502	chr16	287439	352723	-	1	0	287439	352723
AXIN2	NM_001363813	chr17	65528564	65561648	-	1	0	65528564	65561648
AXL	NM_001278599	chr19	41226754	41261767	+	1	0	41226754	41261766
AZGP1	NM_001185	chr7	99966729	99976031	-	1	1	99966729	99976031
AZGP1P1	NR_036679	chr7	99980761	99984237	+	1	1	99980761	99984237
AZI2	NM_001134432	chr3	28331689	28348824	-	1	0	28331689	28348824
AZIN1	NM_001301668	chr8	102826307	102864163	-	1	0	102826307	102864163
AZIN1-AS1	NR_126338	chr8	102864270	102977876	+	1	0	102864270	102977876
AZIN2	NM_001293562	chr1	33081152	33123492	+	1	0	33081152	33123492
AZU1	NM_001700	chr19	827836	832018	+	1	1	827836	832018
B2M	NM_004048	chr15	44711516	44718877	+	1	1	44711516	44718877
B3GALNT1	NM_001038628	chr3	161083882	161105372	-	1	0	161083882	161104895
B3GALNT2	NM_001277155	chr1	235463457	235504452	-	1	0	235463457	235504452
B3GALT1	NM_020981	chr2	167818671	167870856	+	1	1	167818671	167870856
B3GALT1-AS1	NR_131227	chr2	167814773	167941144	-	1	1	167814773	167941144
B3GALT2	NM_003783	chr1	193178729	193186613	-	1	1	193178729	193186613
B3GALT4	NM_003782	chr6	33277122	33278825	+	1	1	33277122	33278825
B3GALT5	NM_001278650	chr21	39612939	39662889	+	1	0	39612939	39673137
B3GALT5-AS1	NR_026542	chr21	39597147	39612822	-	1	0	39597147	39612822
B3GALT6	NM_080605	chr1	1232236	1235040	+	1	1	1232236	1235040
B3GAT1	NM_001367973	chr11	134378507	134412242	-	1	0	134378507	134412242
B3GAT2	NM_080742	chr6	70856678	70957060	-	1	1	70856678	70957060
B3GAT3	NM_001288721	chr11	62615295	62621986	-	1	0	62615295	62621986
B3GLCT	NM_194318	chr13	31199974	31332274	+	1	1	31199974	31332274
B3GNT10	NR_027442	chr9	120793495	120801728	+	1	1	120793495	120801728
B3GNT2	NM_001319075	chr2	62215520	62224731	+	1	0	62215520	62224731
B3GNT3	NM_014256	chr19	17795137	17813576	+	1	1	17795137	17813576
B3GNT4	NM_001330492	chr12	122203680	122208952	+	1	0	122203680	122208952
B3GNT5	NM_032047	chr3	183253252	183273385	+	1	1	183253252	183273385
B3GNT6	NM_138706	chr11	77034397	77041958	+	1	1	77034397	77041958
B3GNT7	NM_145236	chr2	231395709	231401164	+	1	1	231395709	231401164
B3GNT8	NM_198540	chr19	41425358	41428730	-	1	1	41425358	41428730
B3GNT9	NM_033309	chr16	67148103	67150998	-	1	1	67148103	67150998
B3GNTL1	NM_001009905	chr17	82942148	83051810	-	1	0	82942148	83006988
B4GALNT1	NM_001276468	chr12	57623408	57632679	-	1	0	57623408	57633201
B4GALNT2	NM_001159387	chr17	49132768	49176838	+	1	0	49132768	49176838
B4GALNT3	NM_173593	chr12	459938	563500	+	1	1	459938	563500
B4GALNT4	NM_178537	chr11	369498	382117	+	1	1	369498	382117
B4GALT1	NM_001497	chr9	33110640	33167358	-	1	1	33110640	33167358
B4GALT1-AS1	NR_108108	chr9	33167858	33179983	+	1	0	33167858	33179983
B4GALT2	NM_001005417	chr1	43980504	43991171	+	1	0	43980504	43991171
B4GALT3	NM_001199873	chr1	161171309	161177968	-	1	0	161171309	161177507
B4GALT4	NM_003778	chr3	119211741	119240878	-	1	0	119211741	119240878
B4GALT4-AS1	NR_046574	chr3	119226485	119290666	+	1	1	119226485	119290666
B4GALT5	NM_004776	chr20	49632945	49713878	-	1	1	49632945	49713878
B4GALT6	NM_001330570	chr18	31622245	31684581	-	1	0	31622245	31684581
B4GALT7	NM_007255	chr5	177600131	177610330	+	1	1	177600131	177610330
B4GAT1	NM_006876	chr11	66345373	66347629	-	1	1	66345373	66347629
B9D1	NM_001243473	chr17	19343056	19362738	-	1	0	19343056	19362723
B9D2	NM_030578	chr19	41354416	41364149	-	1	1	41354416	41364149
BABAM1	NM_001033549	chr19	17267375	17279353	+	1	0	17267375	17279337
BABAM2	NM_001261840	chr2	27890728	28338900	+	1	0	27890728	28338900
BABAM2-AS1	NR_028308	chr2	27889455	27891114	-	1	1	27889455	27891114
BACE1	NM_001207048	chr11	117285206	117295573	-	1	0	117285206	117316256
BACE1-AS	NR_037803	chr11	117291345	117292170	+	1	1	117291345	117292170
BACE2	NM_012105	chr21	41168159	41282530	+	1	0	41168159	41282530
BACH1	NM_001186	chr21	29298921	29346148	+	1	0	29298921	29361896
BACH1-IT2	NR_046564	chr21	29372500	29373980	+	1	1	29372500	29373980
BACH1-IT3	NR_146594	chr21	29496046	29500382	+	1	1	29496046	29500382
BACH2	NM_001170794	chr6	89926527	90296908	-	1	0	89926527	90296843
BAD	NM_004322	chr11	64269827	64284704	-	1	0	64269827	64284665
BAG1	NM_001172415	chr9	33252470	33264708	-	1	0	33252470	33264708
BAG2	NM_004282	chr6	57172325	57189833	+	1	1	57172325	57189833
BAG3	NM_004281	chr10	119651379	119677817	+	1	1	119651379	119677817
BAG4	NM_001204878	chr8	38176854	38213301	+	1	0	38176854	38213301
BAG5	NM_001015048	chr14	103556543	103562814	-	1	0	103556543	103562320
BAG6	NM_001098534	chr6	31639027	31652390	-	1	0	31639027	31652661
BAGE	NM_001187	chr21	10413519	10454661	+	1	1	10413519	10454661
BAGE2	NM_182482	chr21	10413531	10491615	+	1	1	10413531	10491615
BAGE3	NM_182481	chr21	10413531	10491615	+	1	1	10413531	10491615
BAGE4	NM_181704	chr21	10413531	10491615	+	1	1	10413531	10491615
BAHCC1	NM_001291324	chr17	81395456	81466331	+	1	0	81395456	81466331
BAHD1	NM_001301132	chr15	40439756	40468236	+	1	0	40439756	40468236
BAIAP2	NM_001144888	chr17	81035150	81117434	+	1	0	81035150	81117434
BAIAP2-DT	NR_026857	chr17	81029132	81034719	-	1	1	81029132	81034719
BAIAP2L1	NM_018842	chr7	98291649	98401090	-	1	1	98291649	98401090
BAIAP2L2	NM_025045	chr22	38084900	38110684	-	1	1	38084900	38110684
BAIAP3	NM_001199096	chr16	1336196	1349441	+	1	0	1336196	1349441
BAK1	NM_001188	chr6	33572551	33580276	-	1	1	33572551	33580276
BAMBI	NM_012342	chr10	28677520	28682932	+	1	1	28677520	28682932
BANCR	NR_047671	chr9	69296680	69307056	-	1	1	69296680	69307056
BANF1	NM_001143985	chr11	66002078	66004146	+	1	0	66002078	66004149
BANF2	NM_001014977	chr20	17699947	17735872	+	1	0	17699947	17735872
BANK1	NM_001083907	chr4	101813841	102074812	+	1	0	101813841	102074812
BANP	NM_001173539	chr16	87951433	88077316	+	1	0	87951433	88077316
BAP1	NM_004656	chr3	52401008	52410008	-	1	1	52401008	52410008
BARD1	NM_000465	chr2	214725645	214809683	-	1	0	214725645	214809683
BARHL1	NM_020064	chr9	132582605	132590252	+	1	1	132582605	132590252
BARHL2	NM_020063	chr1	90711538	90717302	-	1	1	90711538	90717302
BARX1	NM_021570	chr9	93951626	93955355	-	1	1	93951626	93955355
BARX1-DT	NR_144455	chr9	93955833	93957922	+	1	1	93955833	93957922
BARX2	NM_003658	chr11	129375847	129452279	+	1	1	129375847	129452279
BASP1	NM_001271606	chr5	17216822	17276845	+	1	0	17216822	17276834
BASP1-AS1	NR_027253	chr5	17130027	17217422	-	1	1	17130027	17217422
BASP1P1	NR_033774	chr13	22897029	22898181	-	1	1	22897029	22898181
BATF	NM_006399	chr14	75522468	75546991	+	1	1	75522468	75546991
BATF2	NM_001300807	chr11	64987944	64990277	-	1	0	64987944	64996971
BATF3	NM_018664	chr1	212686416	212699840	-	1	1	212686416	212699840
BAX	NM_001291428	chr19	48954874	48961798	+	1	0	48954874	48961798
BAZ1A	NM_013448	chr14	34752730	34875360	-	1	0	34752730	34875360
BAZ1B	NM_001370402	chr7	73440406	73522293	-	1	0	73440406	73522293
BAZ2A	NM_001300905	chr12	56595595	56630326	-	1	0	56595595	56636359
BAZ2B	NM_001289975	chr2	159318978	159616601	-	1	0	159318978	159712442
BBC3	NM_001127240	chr19	47220823	47232667	-	1	0	47220823	47231199
BBIP1	NM_001195304	chr10	110898729	110919180	-	1	0	110898729	110919180
BBOF1	NM_025057	chr14	74019348	74066092	+	1	1	74019348	74066092
BBOX1	NM_001376258	chr11	27040814	27127809	+	1	0	27040814	27127809
BBOX1-AS1	NR_125766	chr11	27062982	27220113	-	1	0	27062982	27218768
BBS1	NM_024649	chr11	66510634	66533598	+	1	1	66510634	66533598
BBS10	NM_024685	chr12	76344473	76348415	-	1	1	76344473	76348415
BBS12	NM_001178007	chr4	122732701	122744943	+	1	0	122732701	122744939
BBS2	NM_001377456	chr16	56470402	56520024	-	1	0	56470402	56520024
BBS4	NM_001252678	chr15	72686178	72738476	+	1	0	72686178	72738476
BBS5	NM_152384	chr2	169479493	169506655	+	1	1	169479493	169506655
BBS7	NM_018190	chr4	121827726	121870497	-	1	0	121827726	121870474
BBS9	NM_001033604	chr7	33129539	33606068	+	1	0	33129539	33606068
BBX	NM_001142568	chr3	107522961	107811339	+	1	0	107522961	107811339
BCAM	NM_001013257	chr19	44809058	44821421	+	1	0	44809058	44821421
BCAN	NM_021948	chr1	156642116	156659528	+	1	0	156642116	156653472
BCAP29	NM_001008405	chr7	107580245	107620478	+	1	0	107580245	107620478
BCAP31	NM_001139441	chrX	153700491	153724127	-	1	0	153700491	153724383
BCAR1	NM_001170714	chr16	75228180	75266007	-	1	0	75228180	75251624
BCAR3	NM_001261408	chr1	93561740	93847219	-	1	0	93561740	93681837
BCAR3-AS1	NR_034091	chr1	93591967	93600030	+	1	1	93591967	93600030
BCAR4	NR_024049	chr16	11819834	11828832	-	1	0	11819834	11828832
BCAS1	NM_001316361	chr20	53943537	54070765	-	1	0	53943537	54070765
BCAS2	NM_005872	chr1	114567559	114581615	-	1	1	114567559	114581615
BCAS3	NM_001099432	chr17	60677850	61392831	+	1	0	60677850	61392831
BCAS4	NM_001010974	chr20	50794893	50877177	+	1	0	50794893	50877177
BCAT1	NM_001178091	chr12	24810023	24949101	-	1	0	24810023	24949101
BCAT2	NM_001164773	chr19	48795063	48811029	-	1	0	48795063	48811029
BCCIP	NM_016567	chr10	125823545	125853695	+	1	0	125823545	125842802
BCDIN3D	NM_181708	chr12	49836042	49843106	-	1	1	49836042	49843106
BCDIN3D-AS1	NR_027499	chr12	49828542	49841154	+	1	0	49828542	49841154
BCHE	NM_000055	chr3	165772903	165837423	-	1	0	165772903	165837423
BCKDHA	NM_000709	chr19	41397817	41425002	+	1	0	41397817	41425002
BCKDHB	NM_000056	chr6	80106609	80346270	+	1	0	80106609	80346270
BCKDK	NM_001122957	chr16	31108385	31112791	+	1	0	31108385	31112791
BCL10	NM_001320715	chr1	85265775	85276632	-	1	0	85265775	85276632
BCL11A	NM_001363864	chr2	60451166	60553498	-	1	0	60451166	60553654
BCL11B	NM_001282237	chr14	99169287	99272197	-	1	0	99169287	99272197
BCL2	NM_000633	chr18	63123345	63319380	-	1	0	63123345	63319380
BCL2A1	NM_001114735	chr15	79960891	79971196	-	1	0	79960891	79971196
BCL2L1	NM_001191	chr20	31664457	31722868	-	1	0	31664457	31722330
BCL2L10	NM_001306168	chr15	52109265	52112775	-	1	0	52109265	52112775
BCL2L11	NM_001204106	chr2	111120913	111168444	+	1	0	111120913	111168444
BCL2L12	NM_001040668	chr19	49665141	49673916	+	1	0	49665141	49673916
BCL2L13	NM_001270726	chr22	17638583	17730855	+	1	0	17638583	17730855
BCL2L14	NM_001370268	chr12	12049860	12099693	+	1	0	12049860	12099693
BCL2L15	NM_001010922	chr1	113876815	113887581	-	1	1	113876815	113887581
BCL2L2	NM_001199839	chr14	23306859	23311759	+	1	0	23306859	23311751
BCL2L2-PABPN1	NM_001199864	chr14	23306832	23326185	+	1	1	23306832	23326185
BCL3	NM_005178	chr19	44748707	44760044	+	1	1	44748707	44760044
BCL6	NM_001130845	chr3	187721380	187736501	-	1	0	187721380	187745468
BCL6B	NM_181844	chr17	7023049	7029644	+	1	1	7023049	7029644
BCL7A	NM_001024808	chr12	122021883	122062044	+	1	0	122021883	122062044
BCL7B	NM_001197244	chr7	73536355	73557690	-	1	0	73536355	73557236
BCL7C	NM_001286526	chr16	30833625	30894077	-	1	0	30833625	30894077
BCL9	NM_004326	chr1	147541500	147626214	+	1	1	147541500	147626214
BCL9L	NM_182557	chr11	118893874	118910542	-	1	1	118893874	118910542
BCLAF1	NM_001077440	chr6	136256862	136289851	-	1	0	136256862	136289846
BCLAF3	NM_001367774	chrX	19912861	19970264	-	1	0	19912861	19970264
BCO1	NM_017429	chr16	81238688	81291142	+	1	1	81238688	81291142
BCO2	NM_001037290	chr11	112176365	112218933	+	1	0	112176365	112218946
BCOR	NM_001123383	chrX	40051245	40177329	-	1	0	40051245	40097958
BCORL1	NM_001184772	chrX	130005187	130058083	+	1	0	130005187	130058083
BCORP1	NR_002923	chrY	19455430	19503153	-	1	0	19455430	19503153
BCR	NM_004327	chr22	23180508	23318037	+	1	0	23180508	23318037
BCRP2	NR_037566	chr22	21103015	21122286	+	1	1	21103015	21122286
BCRP3	NR_024494	chr22	24632914	24653360	+	1	1	24632914	24653360
BCS1L	NM_001079866	chr2	218659682	218663443	+	1	0	218659682	218663443
BCYRN1	NR_001568	chr2	47335314	47335514	+	1	1	47335314	47335514
BDH1	NM_004051	chr3	197509782	197555968	-	1	0	197509782	197573323
BDH2	NM_020139	chr4	103077591	103099834	-	1	1	103077591	103099834
BDKRB1	NM_000710	chr14	96256209	96264763	+	1	1	96256209	96264763
BDKRB2	NM_000623	chr14	96204797	96244329	+	1	1	96204797	96244329
BDNF	NM_001143805	chr11	27654894	27720779	-	1	0	27654894	27659649
BDNF-AS	NR_002832	chr11	27506851	27677803	+	1	0	27506851	27698171
BDP1	NM_018429	chr5	71455650	71567820	+	1	1	71455650	71567820
BEAN1	NM_001136106	chr16	66427294	66482833	+	1	0	66427294	66495288
BEAN1-AS1	NR_109960	chr16	66469795	66476402	-	1	1	66469795	66476402
BECN1	NM_001313998	chr17	42810133	42824282	-	1	0	42810133	42824316
BECN2	NM_001290693	chr1	241957766	241959062	+	1	1	241957766	241959062
BEGAIN	NM_001159531	chr14	100537146	100568070	-	1	0	100537146	100569792
BEND2	NM_001184767	chrX	18170935	18220904	-	1	0	18170935	18220886
BEND3	NM_001080450	chr6	107065180	107114432	-	1	0	107065180	107115515
BEND3P3	NR_027512	chr10	79682974	79688894	+	1	1	79682974	79688894
BEND4	NM_001159547	chr4	42110852	42152655	-	1	0	42110852	42152655
BEND5	NM_001302082	chr1	48727522	48776969	-	1	0	48727522	48776969
BEND6	NM_001318539	chr6	56954974	57010946	+	1	0	56954974	57027344
BEND7	NM_001100912	chr10	13441087	13502976	-	1	0	13441087	13502976
BEST1	NM_001139443	chr11	61950350	61965515	+	1	0	61950350	61964461
BEST2	NM_017682	chr19	12751790	12758457	+	1	1	12751790	12758457
BEST3	NM_001282613	chr12	69653608	69699416	-	1	0	69653608	69689277
BEST4	NM_153274	chr1	44783584	44788170	-	1	1	44783584	44788170
BET1	NM_001317739	chr7	93993244	94004355	-	1	0	93993244	94004355
BET1L	NM_001098787	chr11	202923	207422	-	1	0	202923	207422
BEX1	NM_018476	chrX	103062650	103064171	-	1	1	103062650	103064171
BEX2	NM_001168399	chrX	103309345	103310955	-	1	0	103309345	103310990
BEX3	NM_001282674	chrX	103376322	103378164	+	1	0	103376322	103378164
BEX4	NM_001080425	chrX	103215107	103217244	+	1	0	103215107	103217200
BEX5	NM_001012978	chrX	102153711	102155977	-	1	0	102153711	102155790
BFAR	NM_001330500	chr16	14632950	14669236	+	1	0	14632950	14669236
BFSP1	NM_001161705	chr20	17493904	17558833	-	1	0	17493904	17569220
BFSP2	NM_003571	chr3	133400055	133475208	+	1	1	133400055	133475208
BFSP2-AS1	NR_135276	chr3	133436619	133491146	-	1	0	133436619	133455776
BGLAP	NM_199173	chr1	156242183	156243317	+	1	1	156242183	156243317
BGLT3	NR_121648	chr11	5244553	5245546	-	1	1	5244553	5245546
BGN	NM_001711	chrX	153494979	153509546	+	1	1	153494979	153509546
BHLHA15	NM_177455	chr7	98212253	98212959	+	1	1	98212253	98212959
BHLHA9	NM_001164405	chr17	1270443	1271815	+	1	1	1270443	1271815
BHLHB9	NM_001142524	chrX	102720742	102753540	+	1	0	102720742	102753540
BHLHE22	NM_152414	chr8	64580364	64583626	+	1	1	64580364	64583626
BHLHE23	NM_080606	chr20	63005926	63006964	-	1	1	63005926	63006964
BHLHE40	NM_003670	chr3	4979436	4985323	+	1	1	4979436	4985323
BHLHE40-AS1	NR_037903	chr3	4896808	4979961	-	1	0	4896808	4979961
BHLHE41	NM_030762	chr12	26120029	26125037	-	1	1	26120029	26125037
BHMG1	NM_001310124	chr19	45733438	45764541	+	1	1	45733438	45764541
BHMT	NM_001713	chr5	79111808	79132288	+	1	1	79111808	79132288
BHMT2	NM_001178005	chr5	79069766	79090069	+	1	0	79069766	79090069
BICC1	NM_001080512	chr10	58512871	58831435	+	1	1	58512871	58831435
BICD1	NM_001003398	chr12	32106846	32383633	+	1	0	32106846	32383633
BICD2	NM_001003800	chr9	92711362	92764833	-	1	0	92711362	92764833
BICDL1	NM_001367886	chr12	119989235	120094494	+	1	0	119989235	120094495
BICDL2	NM_001103175	chr16	3027681	3035541	-	1	0	3027681	3036944
BICRA	NM_015711	chr19	47608195	47703277	+	1	1	47608195	47703277
BICRAL	NM_001318819	chr6	42746986	42868554	+	1	0	42746986	42868560
BID	NM_001196	chr22	17734139	17774495	-	1	0	17734139	17774495
BIK	NM_001197	chr22	43110749	43129712	+	1	1	43110749	43129712
BIN1	NM_001320632	chr2	127048031	127107154	-	1	0	127048031	127107154
BIN2	NM_001290007	chr12	51281037	51324668	-	1	0	51281037	51324174
BIN3	NM_001363046	chr8	22620710	22669148	-	1	0	22620710	22669148
BIN3-IT1	NR_027715	chr8	22640370	22642209	-	1	1	22640370	22642209
BIRC2	NM_001166	chr11	102347181	102378670	+	1	0	102347181	102378670
BIRC3	NM_001165	chr11	102317483	102339403	+	1	0	102317483	102339403
BIRC5	NM_001012270	chr17	78214252	78225635	+	1	0	78214252	78225635
BIRC6	NM_016252	chr2	32357027	32618898	+	1	1	32357027	32618898
BIRC6-AS2	NR_125793	chr2	32557520	32574818	-	1	1	32557520	32574818
BIRC7	NM_022161	chr20	63235904	63240495	+	1	0	63235904	63240495
BIRC8	NR_159880	chr19	53289600	53291434	-	1	1	53289600	53291434
BISPR	NR_130765	chr19	17405685	17415736	+	1	0	17405685	17415736
BIVM	NM_001159596	chr13	102799118	102841533	+	1	0	102799118	102841533
BIVM-ERCC5	NM_001204425	chr13	102807145	102875995	+	1	1	102807145	102875995
BLACAT1	NR_103783	chr1	205434885	205456086	-	1	1	205434885	205456086
BLACE	NR_103545	chr7	155356987	155367933	-	1	1	155356987	155367933
BLCAP	NM_001167820	chr20	37517416	37527931	-	1	0	37517416	37527876
BLID	NM_001001786	chr11	122115340	122116215	-	1	1	122115340	122116215
BLK	NM_001330465	chr8	11494386	11564599	+	1	0	11494386	11564599
BLM	NM_000057	chr15	90717345	90816166	+	1	0	90717345	90816166
BLMH	NM_000386	chr17	30248202	30291944	-	1	1	30248202	30291944
BLNK	NM_001114094	chr10	96191698	96271576	-	1	0	96191698	96271516
BLOC1S1	NM_001487	chr12	55716033	55719707	+	1	0	55716033	55719707
BLOC1S1-RDH5	NR_037658	chr12	55716033	55724742	+	1	1	55716033	55724742
BLOC1S2	NM_001001342	chr10	100273277	100286364	-	1	0	100273277	100286680
BLOC1S3	NM_212550	chr19	45178783	45181800	+	1	1	45178783	45181800
BLOC1S4	NM_018366	chr4	6716173	6717662	+	1	1	6716173	6717662
BLOC1S5	NM_001199322	chr6	8013566	8064414	-	1	0	8013566	8064389
BLOC1S5-TXNDC5	NR_037616	chr6	7881249	8064414	-	1	1	7881249	8064414
BLOC1S6	NM_001311255	chr15	45587559	45609716	+	1	0	45587559	45609716
BLVRA	NM_000712	chr7	43758679	43807342	+	1	0	43758679	43807342
BLVRB	NM_000713	chr19	40447767	40465745	-	1	1	40447767	40465745
BLZF1	NM_001320972	chr1	169367878	169377383	+	1	0	169367878	169396542
BMERB1	NM_001142469	chr16	15502265	15588259	+	1	0	15502265	15588259
BMF	NM_001003940	chr15	40087890	40108879	-	1	0	40087890	40106628
BMI1	NM_005180	chr10	22321098	22331484	+	1	1	22321098	22331484
BMP1	NM_001199	chr8	22165371	22201482	+	1	0	22165371	22201482
BMP10	NM_014482	chr2	68860908	68871397	-	1	1	68860908	68871397
BMP15	NM_005448	chrX	50910734	50916641	+	1	1	50910734	50916641
BMP2	NM_001200	chr20	6767685	6780246	+	1	1	6767685	6780246
BMP2K	NM_017593	chr4	78776349	78879969	+	1	0	78776349	78912187
BMP3	NM_001201	chr4	81030707	81057632	+	1	1	81030707	81057632
BMP4	NM_001202	chr14	53949735	53956825	-	1	0	53949735	53954500
BMP5	NM_001329754	chr6	55753652	55875590	-	1	0	55753652	55875590
BMP6	NM_001718	chr6	7726098	7881728	+	1	1	7726098	7881728
BMP7	NM_001719	chr20	57168752	57266641	-	1	1	57168752	57266641
BMP7-AS1	NR_110631	chr20	57213695	57215866	+	1	1	57213695	57215866
BMP8A	NM_181809	chr1	39491635	39529869	+	1	1	39491635	39529869
BMP8B	NM_001720	chr1	39757181	39788865	-	1	1	39757181	39788865
BMPER	NM_001365308	chr7	33905538	34156427	+	1	0	33905538	34156427
BMPR1A	NM_004329	chr10	86756618	86927969	+	1	1	86756618	86927969
BMPR1B	NM_001203	chr4	94757954	95158443	+	1	0	94757954	95158450
BMPR1B-DT	NR_121610	chr4	94743667	94757533	-	1	1	94743667	94757533
BMPR2	NM_001204	chr2	202376326	202567749	+	1	1	202376326	202567749
BMS1	NM_014753	chr10	42782794	42834937	+	1	1	42782794	42834937
BMS1P1	NR_003611	chr10	46786732	46811988	+	1	1	46786732	46811988
BMS1P14	NR_146105	chr2	94192530	94208419	-	1	0	94192530	94208419
BMS1P17	NR_073460	chr22	15805697	15815897	-	1	0	15805697	19316914
BMS1P18	NR_073459	chr22	15805697	15815897	-	1	0	15805697	19316914
BMS1P2	NR_024495	chr10	47535580	47553523	-	1	1	47535580	47553523
BMS1P20	NR_027293	chr22	22298097	22322968	+	1	1	22298097	22322968
BMS1P21	NR_033857	chr10	79904897	79931801	+	1	1	79904897	79931801
BMS1P22	NR_133911	chr14	19083133	19098320	-	1	0	19083133	19316914
BMS1P2-AGAP9	NR_160414	chr10	47501752	47553500	-	1	0	47501752	47553500
BMS1P4	NR_026592	chr10	73699150	73730514	-	1	1	73699150	73730514
BMS1P4-AGAP5	NR_160425	chr10	73674274	73730506	-	1	0	73674274	73730506
BMT2	NM_152556	chr7	112819146	112939875	-	1	1	112819146	112939875
BMX	NM_001320866	chrX	15500806	15556519	+	1	0	15500806	15556519
BNC1	NM_001301206	chr15	83255884	83283457	-	1	0	83255884	83284664
BNC2	NM_001317939	chr9	16409502	16870670	-	1	0	16409502	16870670
BNC2-AS1	NR_151723	chr9	16726813	16727524	+	1	1	16726813	16727524
BNIP1	NM_001205	chr5	173144530	173164387	+	1	0	173144530	173164387
BNIP2	NM_001320674	chr15	59659145	59689320	-	1	0	59659145	59689320
BNIP3	NM_004052	chr10	131967682	131982013	-	1	1	131967682	131982013
BNIP3L	NM_001330491	chr8	26390412	26413127	+	1	0	26390412	26413127
BNIP5	NM_001010903	chr6	36315760	36336888	-	1	1	36315760	36336888
BNIPL	NM_001159642	chr1	151036585	151047720	+	1	0	151036585	151047720
BOC	NM_001301861	chr3	113212115	113287458	+	1	0	113212115	113287458
BOD1	NM_001159651	chr5	173607144	173616650	-	1	0	173607144	173616650
BOD1L1	NM_148894	chr4	13568739	13627725	-	1	1	13568739	13627725
BOD1L2	NM_001257964	chr18	57147086	57150410	+	1	1	57147086	57150410
BOK	NM_032515	chr2	241558744	241574131	+	1	1	241558744	241574131
BOK-AS1	NR_033346	chr2	241544385	241559143	-	1	1	241544385	241559143
BOLA1	NM_001321025	chr1	149899567	149900795	+	1	0	149899567	149900795
BOLA2	NM_001031827	chr16	30192929	30194306	-	1	0	30192929	30193547
BOLA2B	NM_001039182	chr16	29453589	29454324	-	1	0	29453589	30193666
BOLA2-SMG1P6	NM_001320622	chr16	29442904	29454964	-	1	0	29442904	29454964
BOLA3	NM_001035505	chr2	74135399	74147912	-	1	0	74135399	74147912
BOLA3-AS1	NR_045634	chr2	74147980	74152389	+	1	0	74147980	74149054
BOLL	NM_001284358	chr2	197726878	197786312	-	1	0	197726878	197786206
BOP1	NM_015201	chr8	144262044	144291438	-	1	1	144262044	144291438
BORA	NM_001286746	chr13	72727922	72756196	+	1	0	72727922	72756196
BORCS5	NM_001300742	chr12	12357077	12471232	+	1	0	12357077	12471232
BORCS6	NM_017622	chr17	8188344	8190180	-	1	1	8188344	8190180
BORCS7	NM_001136200	chr10	102854258	102864961	+	1	0	102854258	102864961
BORCS7-ASMT	NR_037644	chr10	102854209	102901898	+	1	1	102854209	102901898
BORCS8	NM_001145783	chr19	19181875	19192152	-	1	0	19181875	19192152
BORCS8-MEF2B	NM_005919	chr19	19145566	19192152	-	1	0	19145566	19192152
BPESC1	NR_026783	chr3	139104184	139125163	+	1	1	139104184	139125163
BPGM	NM_001293085	chr7	134646778	134679815	+	1	0	134646778	134679815
BPHL	NM_001302777	chr6	3118375	3153198	+	1	0	3118375	3153198
BPI	NM_001725	chr20	38304155	38337505	+	1	1	38304155	38337505
BPIFA1	NM_001243193	chr20	33235995	33243306	+	1	0	33235995	33243306
BPIFA2	NM_001319164	chr20	33161769	33181412	+	1	0	33161769	33181412
BPIFA3	NM_001042439	chr20	33217309	33227806	+	1	0	33217309	33227806
BPIFA4P	NR_026760	chr20	33193604	33210462	+	1	1	33193604	33210462
BPIFB1	NM_033197	chr20	33283213	33309871	+	1	1	33283213	33309871
BPIFB2	NM_025227	chr20	33007703	33023703	+	1	1	33007703	33023703
BPIFB3	NM_001376932	chr20	33053902	33073847	+	1	0	33053902	33073847
BPIFB4	NM_182519	chr20	33081511	33111751	+	1	1	33081511	33111751
BPIFB6	NM_174897	chr20	33031647	33044047	+	1	1	33031647	33044047
BPIFC	NM_174932	chr22	32413846	32457386	-	1	1	32413846	32457386
BPNT1	NM_001286149	chr1	220057481	220089788	-	1	0	220057481	220089788
BPNT2	NM_017813	chr8	56957930	56993867	-	1	1	56957930	56993867
BPTF	NM_004459	chr17	67825502	67984378	+	1	0	67825502	67984378
BPY2	NM_004678	chrY	22984262	23005463	+	1	0	22984262	25052104
BPY2B	NM_001002760	chrY	22984262	23005463	+	1	0	22984262	25052104
BPY2C	NM_001002761	chrY	22984262	23005463	+	1	0	22984262	25052104
BRAF	NM_001354609	chr7	140719336	140924929	-	1	0	140719336	140924929
BRAP	NM_006768	chr12	111642145	111685956	-	1	1	111642145	111685956
BRAT1	NM_001350626	chr7	2537809	2555524	-	1	0	2537809	2555524
BRCA1	NM_007294	chr17	43044294	43125364	-	1	0	43044294	43125364
BRCA2	NM_000059	chr13	32315479	32399672	+	1	1	32315479	32399672
BRCC3	NM_001018055	chrX	155071419	155123074	+	1	0	155071419	155123074
BRD1	NM_001304808	chr22	49773282	49827873	-	1	0	49773282	49824331
BRD2	NM_001113182	chr6	32970929	32981500	+	1	0	32970929	32981500
BRD3	NM_007371	chr9	134030323	134068026	-	1	1	134030323	134068026
BRD3OS	NM_001355256	chr9	134025480	134031587	+	1	0	134025480	134030460
BRD4	NM_001330384	chr19	15252991	15332539	-	1	0	15252991	15280451
BRD7	NM_001173984	chr16	50315956	50368988	-	1	0	50315956	50368988
BRD7P3	NR_002730	chr6	118501372	118503833	+	1	1	118501372	118503833
BRD8	NM_001164326	chr5	138156883	138178669	-	1	0	138156883	138178630
BRD9	NM_001009877	chr5	863740	892550	-	1	0	863740	892550
BRDT	NM_001242805	chr1	91949370	92014428	+	1	0	91949370	92014428
BRDTP1	NR_003539	chrX	96337085	96337902	-	1	1	96337085	96337902
BRF1	NM_001242786	chr14	105209285	105315577	-	1	0	105209285	105247885
BRF2	NM_018310	chr8	37843267	37849861	-	1	1	37843267	37849861
BRI3	NM_001159491	chr7	98281685	98292963	+	1	0	98281685	98291545
BRI3BP	NM_080626	chr12	124993644	125031230	+	1	1	124993644	125031230
BRICD5	NM_182563	chr16	2209252	2211068	-	1	1	2209252	2211068
BRINP1	NM_014618	chr9	119166628	119369435	-	1	1	119166628	119369435
BRINP2	NM_021165	chr1	177170957	177282422	+	1	1	177170957	177282422
BRINP3	NM_001317188	chr1	190097666	190476010	-	1	0	190097666	190477864
BRIP1	NM_032043	chr17	61679138	61863528	-	1	1	61679138	61863528
BRIX1	NM_018321	chr5	34915710	34925996	+	1	1	34915710	34925996
BRK1	NM_018462	chr3	10115674	10127190	+	1	1	10115674	10127190
BRMS1	NM_001024957	chr11	66337338	66345104	-	1	0	66337338	66345104
BRMS1L	NM_032352	chr14	35826337	35871963	+	1	1	35826337	35871963
BROX	NM_001288579	chr1	222712552	222735196	+	1	0	222712552	222713982
BRPF1	NM_001003694	chr3	9731734	9748015	+	1	0	9731734	9748015
BRPF3	NM_015695	chr6	36196743	36232790	+	1	1	36196743	36232790
BRS3	NM_001727	chrX	136487946	136493779	+	1	1	136487946	136493779
BRSK1	NM_032430	chr19	55283996	55312535	+	1	1	55283996	55312535
BRSK2	NM_001256627	chr11	1389933	1462689	+	1	0	1389933	1462689
BRWD1	NM_001007246	chr21	39296436	39313786	-	1	0	39296436	39313632
BRWD1-AS1	NR_046655	chr21	39315706	39323218	+	1	1	39315706	39323218
BRWD1-AS2	NR_111942	chr21	39313906	39314915	+	1	1	39313906	39314915
BRWD3	NM_153252	chrX	80669502	80809877	-	1	1	80669502	80809877
BSCL2	NM_001122955	chr11	62690261	62707707	-	1	0	62690261	62709619
BSDC1	NM_001143888	chr1	32364632	32394441	-	1	0	32364632	32394441
BSG	NM_001322243	chr19	572595	583493	+	1	0	572595	583493
BSN	NM_003458	chr3	49554476	49671549	+	1	1	49554476	49671549
BSND	NM_057176	chr1	54998932	55017172	+	1	1	54998932	55017172
BSN-DT	NR_038866	chr3	49549305	49554366	-	1	1	49549305	49554366
BSPH1	NM_001128326	chr19	47968045	47992170	-	1	1	47968045	47992170
BSPRY	NM_001317943	chr9	113349540	113371222	+	1	0	113349540	113371222
BST1	NM_004334	chr4	15703064	15732787	+	1	1	15703064	15732787
BST2	NM_004335	chr19	17402938	17405630	-	1	1	17402938	17405630
BSX	NM_001098169	chr11	122977569	122981834	-	1	1	122977569	122981834
BTAF1	NM_003972	chr10	91923769	92031437	+	1	0	91923769	92031437
BTBD1	NM_001011885	chr15	83016428	83067252	-	1	0	83016428	83067252
BTBD10	NM_001297741	chr11	13387995	13463297	-	1	0	13387995	13463297
BTBD11	NM_001017523	chr12	107580873	107659642	+	1	0	107580873	107659642
BTBD16	NM_001318189	chr10	122271295	122338170	+	1	0	122271295	122338159
BTBD17	NM_001080466	chr17	74356415	74361868	-	1	1	74356415	74361868
BTBD18	NM_001145101	chr11	57743513	57751781	-	1	1	57743513	57751781
BTBD19	NM_001136537	chr1	44808481	44814129	+	1	1	44808481	44814129
BTBD2	NM_017797	chr19	1985447	2015714	-	1	1	1985447	2015714
BTBD3	NM_001282550	chr20	11892492	11926595	+	1	0	11892492	11926595
BTBD6	NM_033271	chr14	105248532	105251093	+	1	1	105248532	105251093
[truncated: 26,328 more rows]
