# Supplementary material for: CDK12/CDK13 inhibition disrupts transcriptional elongation and replication fork progression in glioblastoma
Source: EMBO Mol Med. 2026 Mar 25;18(5):1592–624. doi: 10.1038/s44321-026-00393-w (PMC13179391; doi:10.1038/s44321-026-00393-w)
Supplement: Supplementary file 11 — Source data Fig. 4 [file 44321_2026_393_MOESM11_ESM.zip › Figure 4/4H/Figure 4G - G7-nascent-results.xlsx]

## Sheet: G7-nascent-results
Unknown	baseMean	log2FoldChange	lfcSE	stat	pvalue	padj	SYMBOL
6657	1867.75	-4.1186	0.173916	-23.6815	5.58812e-124	6.13e-120	SOX2
5454	363.283	-4.13222	0.223277	-18.5071	1.80969e-76	9.93e-73	POU3F2
11166	320.879	-4.72635	0.267003	-17.7015	4.08355e-70	1.49e-66	SOX21
6004	343.639	-3.76766	0.213113	-17.6791	6.07067e-70	1.67e-66	RGS16
8543	287.798	-4.93091	0.279716	-17.6283	1.49496e-69	3.28e-66	LMO4
6662	424.136	-3.39287	0.200425	-16.9284	2.77983e-64	5.09e-61	SOX9
22822	1014.67	-3.92646	0.233536	-16.8131	1.95727e-63	3.07e-60	PHLDA1
1848	687.401	-3.41355	0.214822	-15.8902	7.41477e-57	1.02e-53	DUSP6
8848	329.351	-3.24133	0.218949	-14.804	1.3796e-49	1.68e-46	TSC22D1
90007	552.79	-3.53458	0.240468	-14.6988	6.56494e-49	7.21e-46	MIDN
7852	227.564	-3.43208	0.241852	-14.1908	1.04482e-45	1.04e-42	CXCR4
1974	263.938	-3.47034	0.245866	-14.1147	3.08202e-45	2.82e-42	EIF4A2
10253	494.109	-3.05019	0.218187	-13.9797	2.07378e-44	1.75e-41	SPRY2
694	360.781	-2.64256	0.192211	-13.7482	5.21954e-43	4.09e-40	BTG1
28951	355.157	-3.88514	0.285137	-13.6255	2.82377e-42	2.07e-39	TRIB2
150468	176.019	-4.0457	0.303681	-13.3222	1.71955e-40	1.18e-37	CKAP2L
200933	142.779	-4.1611	0.314869	-13.2153	7.15801e-40	4.62e-37	FBXO45
10123	411.389	-3.43273	0.261196	-13.1424	1.8826e-39	1.15e-36	ARL4C
3206	132.298	-4.72116	0.361145	-13.0728	4.71182e-39	2.72e-36	HOXA10
6241	135.93	-3.72772	0.286555	-13.0087	1.09158e-38	5.99e-36	RRM2
6526	126.791	-4.06776	0.324545	-12.5337	4.88049e-36	2.54e-33	SLC5A3
55355	115.112	-4.39289	0.350576	-12.5305	5.08525e-36	2.54e-33	HJURP
5154	124.864	-4.74423	0.379904	-12.488	8.68246e-36	4.14e-33	PDGFA
8871	173.196	-2.91954	0.237066	-12.3153	7.4936e-35	3.43e-32	SYNJ2
55450	184.924	-2.71013	0.220607	-12.2849	1.09168e-34	4.79e-32	CAMK2N1
645323	257.789	-2.9493	0.242481	-12.163	4.89031e-34	2.06e-31	LINC00461
688	134.668	-3.27306	0.271695	-12.0468	2.01564e-33	8.2e-31	KLF5
8507	221.703	-3.52943	0.295204	-11.9559	6.04778e-33	2.37e-30	ENC1
1021	419.5	-2.77479	0.232349	-11.9423	7.11943e-33	2.7e-30	CDK6
157313	108.926	-5.39722	0.458516	-11.7711	5.50266e-32	2.01e-29	CDCA2
3091	126.802	-3.24129	0.275733	-11.7552	6.64348e-32	2.35e-29	HIF1A
7532	126.811	-3.48824	0.297935	-11.7081	1.15891e-31	3.98e-29	YWHAG
3842	152.926	-3.4048	0.292192	-11.6526	2.22552e-31	7.4e-29	TNPO1
1958	654.417	-2.07104	0.178369	-11.611	3.62365e-31	1.17e-28	EGR1
57532	99.8974	-4.12289	0.355359	-11.6021	4.0224e-31	1.26e-28	NUFIP2
205327	108.829	-4.20731	0.369486	-11.3869	4.8592e-30	1.48e-27	C2orf69
3312	278.001	-2.77841	0.244728	-11.3531	7.15877e-30	2.12e-27	HSPA8
23429	137.421	-2.96763	0.26218	-11.319	1.05628e-29	3.05e-27	RYBP
9891	126.731	-3.53838	0.318376	-11.1139	1.07403e-28	3.02e-26	NUAK1
378938	1607.75	-1.85901	0.170992	-10.8719	1.56872e-27	4.31e-25	MALAT1
51441	158.239	-3.15061	0.293659	-10.7288	7.4555e-27	2e-24	YTHDF2
359948	137.64	-2.62951	0.245821	-10.6969	1.05271e-26	2.75e-24	IRF2BP2
1964	167.453	-2.51187	0.23488	-10.6943	1.08291e-26	2.76e-24	EIF1AX
3720	119.632	-3.11321	0.29249	-10.6438	1.8629e-26	4.65e-24	JARID2
580	95.5768	-3.67606	0.347184	-10.5882	3.37952e-26	8.24e-24	BARD1
10124	145.988	-3.86985	0.367753	-10.5229	6.7722e-26	1.62e-23	ARL4A
5629	105.589	-6.25692	0.598605	-10.4525	1.42701e-25	3.33e-23	PROX1
604	105.156	-3.24372	0.311351	-10.4182	2.04708e-25	4.59e-23	BCL6
7026	96.1868	-3.55227	0.340928	-10.4194	2.02198e-25	4.59e-23	NR2F2
6434	154.657	-2.9573	0.285394	-10.3621	3.68601e-25	8.09e-23	TRA2B
23767	137.903	-4.72742	0.457907	-10.324	5.49046e-25	1.18e-22	FLRT3
5500	165.219	-2.42462	0.234914	-10.3213	5.644e-25	1.19e-22	PPP1CB
26137	124.884	-2.96626	0.287499	-10.3174	5.87689e-25	1.22e-22	ZBTB20
445815	155.629	-2.62858	0.255213	-10.2996	7.07902e-25	1.41e-22	PALM2AKAP2
84002	89.8138	-3.38484	0.329604	-10.2694	9.6781e-25	1.9e-22	B3GNT5
165918	80.3561	-4.38108	0.426879	-10.263	1.0339e-24	1.99e-22	RNF168
463	78.2103	-3.436	0.336142	-10.2219	1.5826e-24	3e-22	ZFHX3
6513	91.6	-3.20525	0.314004	-10.2077	1.83212e-24	3.41e-22	SLC2A1
3337	130.026	-4.15719	0.408122	-10.1861	2.28645e-24	4.18e-22	DNAJB1
182	91.1037	-3.73386	0.370912	-10.0667	7.75239e-24	1.4e-21	JAG1
65117	150.496	-3.00342	0.299747	-10.0199	1.24688e-23	2.21e-21	RSRC2
54704	645.223	-3.38723	0.338533	-10.0056	1.4399e-23	2.51e-21	PDP1
2290	115.692	-3.26457	0.326538	-9.99753	1.56252e-23	2.68e-21	FOXG1
79811	112.35	-2.92333	0.292552	-9.99253	1.6434e-23	2.78e-21	SLTM
1647	417.518	-1.93937	0.194583	-9.96679	2.12996e-23	3.54e-21	GADD45A
891	72.271	-3.66822	0.368709	-9.94882	2.55202e-23	4.18e-21	CCNB1
3400	70.4744	-4.73838	0.477895	-9.91512	3.57841e-23	5.78e-21	ID4
79960	88.5371	-3.14717	0.318903	-9.86873	5.6881e-23	9.05e-21	JADE1
81688	81.9619	-3.33063	0.337677	-9.86334	6.00165e-23	9.41e-21	C6orf62
51742	118.958	-2.70458	0.276423	-9.7842	1.3163e-22	2.04e-20	ARID4B
10762	64.8789	-4.74188	0.485288	-9.77126	1.49579e-22	2.28e-20	NUP50
11057	73.3815	-3.46997	0.355493	-9.76101	1.65503e-22	2.49e-20	ABHD2
51278	130.01	-2.28405	0.23458	-9.73675	2.10177e-22	3.12e-20	IER5
4131	172.218	-2.22894	0.229074	-9.73021	2.24129e-22	3.28e-20	MAP1B
6659	377.814	-2.68523	0.277537	-9.67522	3.84277e-22	5.55e-20	SOX4
10772	97.6935	-3.31733	0.343461	-9.65854	4.52245e-22	6.45e-20	SRSF10
9444	113.382	-2.98769	0.313543	-9.52882	1.59088e-21	2.24e-19	QKI
7764	112.943	-3.92827	0.412328	-9.52704	1.61832e-21	2.25e-19	ZNF217
4781	120.321	-2.90853	0.305751	-9.51272	1.85738e-21	2.55e-19	NFIB
1655	111.785	-2.53691	0.266796	-9.5088	1.92872e-21	2.61e-19	DDX5
1654	96.9525	-2.82635	0.299102	-9.44946	3.40584e-21	4.56e-19	DDX3X
904	85.2773	-3.13988	0.332983	-9.42958	4.11744e-21	5.45e-19	CCNT1
3658	69.8461	-3.63375	0.385736	-9.42031	4.49769e-21	5.88e-19	IREB2
6790	64.5812	-4.03822	0.428957	-9.41404	4.77445e-21	6.17e-19	AURKA
80824	64.852	-3.67981	0.391139	-9.40794	5.05952e-21	6.46e-19	DUSP16
6299	91.0952	-6.52531	0.694407	-9.39695	5.61689e-21	7.09e-19	SALL1
4086	64.503	-3.80519	0.405724	-9.37877	6.67444e-21	8.33e-19	SMAD1
84858	93.3236	-2.60447	0.277865	-9.37314	7.04081e-21	8.68e-19	ZNF503
201475	71.3993	-3.44008	0.36847	-9.33612	9.99316e-21	1.22e-18	RAB12
7153	100.258	-2.90133	0.310966	-9.33006	1.05808e-20	1.28e-18	TOP2A
151613	69.9867	-3.35179	0.359566	-9.32177	1.1441e-20	1.37e-18	TTC14
415116	58.9972	-4.47045	0.481133	-9.29151	1.52111e-20	1.8e-18	PIM3
4144	97.9918	-3.09473	0.335673	-9.21948	2.9855e-20	3.49e-18	MAT2A
79776	62.9168	-3.51396	0.381199	-9.21818	3.02177e-20	3.49e-18	ZFHX4
54407	85.3582	-2.8936	0.315386	-9.17478	4.52486e-20	5.17e-18	SLC38A2
5709	74.7978	-2.80906	0.308313	-9.11107	8.15748e-20	9.23e-18	PSMD3
10252	73.4122	-4.32035	0.476092	-9.07462	1.14077e-19	1.28e-17	SPRY1
1195	75.7944	-2.90501	0.320199	-9.07251	1.16302e-19	1.29e-17	CLK1
10962	106.568	-2.46907	0.27262	-9.05682	1.34312e-19	1.47e-17	MLLT11
9497	96.5375	-2.45736	0.273514	-8.98442	2.60111e-19	2.83e-17	SLC4A7
10746	63.4398	-3.51727	0.392191	-8.96827	3.01214e-19	3.24e-17	MAP3K2
2752	76.1187	-2.81607	0.314343	-8.95859	3.28844e-19	3.5e-17	GLUL
10376	461.936	-1.66833	0.18664	-8.93875	3.93599e-19	4.15e-17	TUBA1B
25957	99.3189	-2.76967	0.310562	-8.91824	4.73776e-19	4.95e-17	PNISR
1031	79.9727	-3.58557	0.402149	-8.91603	4.83323e-19	5.01e-17	CDKN2C
64110	94.9627	-3.43433	0.385575	-8.90703	5.24171e-19	5.38e-17	MAGEF1
7716	110.999	-3.3202	0.373131	-8.89821	5.67552e-19	5.77e-17	VEZF1
7178	141.239	-1.98482	0.223208	-8.89225	5.98834e-19	6.03e-17	TPT1
1871	75.3882	-3.86807	0.435656	-8.87872	6.76348e-19	6.75e-17	E2F3
7559	68.0381	-3.60873	0.406618	-8.875	6.99359e-19	6.92e-17	ZNF12
8655	112.235	-2.32858	0.263321	-8.84312	9.30808e-19	9.12e-17	DYNLL1
4739	142.64	-3.4601	0.391343	-8.8416	9.43557e-19	9.17e-17	NEDD9
3838	60.8403	-3.64418	0.412558	-8.83314	1.01782e-18	9.8e-17	KPNA2
57690	59.3173	-3.92543	0.445251	-8.81621	1.18397e-18	1.13e-16	TNRC6C
23512	142.863	-2.73658	0.310712	-8.80746	1.28018e-18	1.21e-16	SUZ12
9819	99.4888	-2.6387	0.299923	-8.79792	1.39377e-18	1.31e-16	TSC22D2
2119	109.561	-3.34584	0.380545	-8.79222	1.46628e-18	1.36e-16	ETV5
8535	129.29	-2.2955	0.261192	-8.78858	1.51467e-18	1.4e-16	CBX4
57451	73.3749	-2.68346	0.305516	-8.78335	1.58672e-18	1.45e-16	TENM2
149111	58.2048	-5.38474	0.615436	-8.74947	2.1436e-18	1.94e-16	CNIH3
602	53.2373	-3.67266	0.422659	-8.68941	3.64324e-18	3.26e-16	BCL3
10146	68.4534	-2.79914	0.322148	-8.68897	3.65756e-18	3.26e-16	G3BP1
647979	99.8622	-2.472	0.284722	-8.68218	3.88265e-18	3.44e-16	NORAD
8289	53.8675	-3.53396	0.408515	-8.65076	5.11592e-18	4.49e-16	ARID1A
23677	97.2712	-2.29442	0.265624	-8.63784	5.72878e-18	4.99e-16	SH3BP4
9698	62.9905	-3.46391	0.401572	-8.62589	6.35954e-18	5.5e-16	PUM1
5093	153.976	-2.64317	0.306553	-8.62223	6.56646e-18	5.63e-16	PCBP1
136319	83.4804	-2.53734	0.294306	-8.62142	6.61279e-18	5.63e-16	MTPN
114789	74.4992	-2.91523	0.338777	-8.60518	7.61986e-18	6.43e-16	SLC25A25
4170	175.192	-3.24303	0.377411	-8.59284	8.48471e-18	7.11e-16	MCL1
10116	55.517	-3.44779	0.401352	-8.59043	8.66441e-18	7.21e-16	FEM1B
7003	59.1393	-3.17959	0.370438	-8.58334	9.21549e-18	7.61e-16	TEAD1
157285	53.1831	-4.33651	0.509229	-8.51583	1.65395e-17	1.36e-15	PRAG1
64968	58.6892	-3.67438	0.431948	-8.50653	1.79219e-17	1.46e-15	MRPS6
5814	58.1807	-3.70046	0.435557	-8.49592	1.96373e-17	1.59e-15	PURB
10602	230.495	-3.07786	0.362831	-8.48291	2.1963e-17	1.76e-15	CDC42EP3
221037	60.1527	-3.71251	0.439735	-8.44261	3.1033e-17	2.47e-15	JMJD1C
9334	59.8284	-3.43843	0.407689	-8.43395	3.34183e-17	2.64e-15	B4GALT5
10658	69.3894	-2.81879	0.335019	-8.41384	3.96792e-17	3.11e-15	CELF1
3638	71.8467	-3.43669	0.408823	-8.40629	4.23195e-17	3.29e-15	INSIG1
3696	130.155	-2.50172	0.298017	-8.39457	4.67591e-17	3.61e-15	ITGB8
10541	75.1549	-2.67491	0.319669	-8.36775	5.87297e-17	4.51e-15	ANP32B
7832	52.1582	-4.43688	0.53135	-8.35019	6.8153e-17	5.2e-15	BTG2
23462	54.8867	-3.37385	0.404352	-8.34384	7.19145e-17	5.44e-15	HEY1
55122	50.9299	-3.37872	0.405717	-8.32777	8.23809e-17	6.19e-15	AKIRIN2
2824	201.118	-2.01556	0.242236	-8.32065	8.74788e-17	6.53e-15	GPM6B
1959	47.8819	-3.56806	0.428922	-8.31866	8.89606e-17	6.6e-15	EGR2
80818	57.8583	-4.24403	0.512003	-8.28908	1.14131e-16	8.41e-15	ZNF436
1948	166.884	-2.73045	0.329602	-8.2841	1.1901e-16	8.71e-15	EFNB2
908	107.577	-2.48714	0.30035	-8.28081	1.22343e-16	8.89e-15	CCT6A
5937	74.7072	-2.97198	0.359387	-8.2696	1.34408e-16	9.71e-15	RBMS1
57688	80.5618	-3.28477	0.397438	-8.26487	1.3985e-16	1e-14	ZSWIM6
29960	48.6772	-4.29898	0.522019	-8.2353	1.79114e-16	1.28e-14	MRM2
9232	67.1081	-2.60566	0.316549	-8.23148	1.84921e-16	1.3e-14	PTTG1
23528	105.608	-2.50104	0.303851	-8.23114	1.85438e-16	1.3e-14	ZNF281
26135	146.9	-1.82394	0.221581	-8.23149	1.84899e-16	1.3e-14	SERBP1
3146	251.418	-1.61877	0.196683	-8.23035	1.86665e-16	1.3e-14	HMGB1
5295	50.4065	-3.42128	0.415869	-8.22682	1.92254e-16	1.33e-14	PIK3R1
54434	56.0041	-3.46009	0.421486	-8.20926	2.22549e-16	1.53e-14	SSH1
3930	47.6915	-3.40623	0.415463	-8.19865	2.43106e-16	1.66e-14	LBR
10643	45.2505	-4.45769	0.543758	-8.19793	2.44564e-16	1.66e-14	IGF2BP3
7431	394.941	-1.81658	0.222187	-8.17592	2.93623e-16	1.98e-14	VIM
6867	63.8271	-2.94321	0.360092	-8.1735	2.99564e-16	2.01e-14	TACC1
55731	52.368	-3.99553	0.489429	-8.16365	3.25038e-16	2.16e-14	FAM222B
10949	152.142	-2.04893	0.251565	-8.14474	3.80099e-16	2.51e-14	HNRNPA0
203068	322.624	-2.05138	0.253618	-8.08848	6.04132e-16	3.97e-14	TUBB
7533	50.8597	-3.17067	0.392396	-8.08029	6.46118e-16	4.22e-14	YWHAH
805	199.827	-1.72338	0.21331	-8.07923	6.51762e-16	4.23e-14	CALM2
817	55.6852	-2.94926	0.365427	-8.07073	6.98773e-16	4.51e-14	CAMK2D
5885	137.428	-2.42558	0.300997	-8.05848	7.72467e-16	4.96e-14	RAD21
90627	49.4074	-3.613	0.448766	-8.05096	8.21449e-16	5.24e-14	STARD13
64710	291.59	-1.95415	0.243002	-8.04169	8.86086e-16	5.62e-14	NUCKS1
10492	52.1707	-2.99463	0.372587	-8.03742	9.17501e-16	5.79e-14	SYNCRIP
4082	245.279	-2.10177	0.261739	-8.03005	9.74343e-16	6.11e-14	MARCKS
5469	42.8429	-3.68356	0.459832	-8.01066	1.14092e-15	7.12e-14	MED1
25907	110.111	-1.93274	0.241319	-8.00905	1.15596e-15	7.17e-14	TMEM158
8364	1119.81	-2.67414	0.334586	-7.9924	1.32339e-15	8.16e-14	H4C3
169792	54.2544	-2.96215	0.371076	-7.98259	1.43296e-15	8.79e-14	GLIS3
7170	101.482	-2.28268	0.286063	-7.97964	1.46761e-15	8.95e-14	TPM3
79365	48.8096	-3.88589	0.487553	-7.97019	1.5843e-15	9.61e-14	BHLHE41
54206	64.1161	-3.38015	0.424837	-7.95634	1.77196e-15	1.07e-13	ERRFI1
3949	148.824	-3.14487	0.39568	-7.94802	1.89523e-15	1.14e-13	LDLR
388	129.795	-2.22451	0.280177	-7.93966	2.02734e-15	1.21e-13	RHOB
54793	58.8342	-3.35548	0.423729	-7.91894	2.39549e-15	1.42e-13	KCTD9
53918	48.7816	-3.51489	0.444177	-7.91326	2.50736e-15	1.48e-13	PELO
8609	49.2099	-3.53188	0.447224	-7.89735	2.84894e-15	1.66e-13	KLF7
84790	174.5	-1.78129	0.225553	-7.89743	2.84708e-15	1.66e-13	TUBA1C
1385	47.5485	-3.56819	0.45239	-7.88741	3.08527e-15	1.79e-13	CREB1
57786	46.6346	-3.31713	0.42106	-7.87805	3.32531e-15	1.92e-13	RBAK
117584	42.182	-4.35243	0.553295	-7.86639	3.65013e-15	2.09e-13	RFFL
100529207	42.182	-4.35243	0.553295	-7.86639	3.65013e-15	2.09e-13	RAD51L3-RFFL
3181	163.303	-2.23178	0.283868	-7.86204	3.77922e-15	2.15e-13	HNRNPA2B1
11103	42.6953	-3.99203	0.508052	-7.85752	3.91818e-15	2.22e-13	KRR1
81788	63.5557	-3.2855	0.418829	-7.84449	4.34712e-15	2.44e-13	NUAK2
23112	54.3944	-2.94074	0.374904	-7.84399	4.36452e-15	2.44e-13	TNRC6B
9586	60.3633	-3.27855	0.41804	-7.84266	4.41089e-15	2.46e-13	CREB5
23268	50.6149	-3.48291	0.444247	-7.84004	4.50394e-15	2.5e-13	DNMBP
10209	201.12	-1.78533	0.227914	-7.83335	4.75023e-15	2.62e-13	EIF1
25897	46.964	-4.27106	0.54543	-7.83063	4.85415e-15	2.66e-13	RNF19A
5693	67.9814	-2.61191	0.334011	-7.81983	5.28965e-15	2.89e-13	PSMB5
4691	64.6737	-2.40018	0.306986	-7.81853	5.34428e-15	2.9e-13	NCL
647135	63.8958	-2.72491	0.349177	-7.8038	6.00717e-15	3.25e-13	SRGAP2B
23568	46.6817	-3.0952	0.396807	-7.80028	6.17718e-15	3.32e-13	ARL2BP
6925	140.63	-2.78851	0.357526	-7.79947	6.2166e-15	3.33e-13	TCF4
29128	42.0364	-3.56093	0.456619	-7.79847	6.26622e-15	3.34e-13	UHRF1
1847	71.3437	-3.07069	0.393914	-7.79533	6.42378e-15	3.41e-13	DUSP5
26043	40.4544	-3.67493	0.471713	-7.7906	6.66899e-15	3.52e-13	UBXN7
55156	48.7518	-3.04699	0.392253	-7.76791	7.97886e-15	4.19e-13	ARMC1
8436	55.202	-6.11918	0.792142	-7.72485	1.11985e-14	5.85e-13	CAVIN2
55209	44.9047	-3.86367	0.50051	-7.71946	1.16819e-14	6.08e-13	SETD5
64207	116.709	-2.52114	0.326998	-7.70996	1.25861e-14	6.52e-13	IRF2BPL
11129	44.0938	-3.46894	0.45109	-7.69013	1.46991e-14	7.58e-13	CLASRP
1739	45.0669	-3.76888	0.491361	-7.67029	1.71614e-14	8.8e-13	DLG1
10521	65.377	-2.42672	0.317134	-7.65204	1.9781e-14	1.01e-12	DDX17
9263	42.6801	-3.16269	0.413564	-7.64739	2.05103e-14	1.04e-12	STK17A
5515	56.0514	-2.63735	0.34533	-7.63718	2.22024e-14	1.12e-12	PPP2CA
2887	76.0116	-2.68514	0.351861	-7.63126	2.32469e-14	1.17e-12	GRB10
6613	113.973	-1.91699	0.251599	-7.6192	2.55252e-14	1.28e-12	SUMO2
9852	82.249	-2.31004	0.303511	-7.61106	2.71865e-14	1.36e-12	EPM2AIP1
3725	429.221	-1.88235	0.247626	-7.60161	2.9248e-14	1.44e-12	JUN
1973	164.424	-2.20512	0.290098	-7.60131	2.93156e-14	1.44e-12	EIF4A1
51514	48.6613	-2.92814	0.385209	-7.60143	2.92866e-14	1.44e-12	DTL
84248	41.3927	-3.82171	0.503399	-7.59181	3.15466e-14	1.55e-12	FYTTD1
23613	45.4929	-3.66512	0.483087	-7.58688	3.27707e-14	1.6e-12	ZMYND8
23314	41.4531	-4.68888	0.618972	-7.57527	3.58387e-14	1.74e-12	SATB2
1027	149.603	-2.18958	0.28931	-7.56828	3.78201e-14	1.83e-12	CDKN1B
7534	128.879	-1.97434	0.260931	-7.56654	3.83294e-14	1.85e-12	YWHAZ
170954	40.1883	-4.47042	0.591064	-7.56334	3.92844e-14	1.88e-12	PPP1R18
10215	42.0057	-4.89381	0.648167	-7.55022	4.34517e-14	2.07e-12	OLIG2
55167	53.1788	-2.7129	0.359595	-7.54432	4.54668e-14	2.16e-12	MSL2
23080	39.1362	-5.01919	0.666675	-7.5287	5.12492e-14	2.43e-12	AVL9
678	102.905	-1.95544	0.259765	-7.5277	5.16401e-14	2.43e-12	ZFP36L2
80335	55.4077	-3.04364	0.404589	-7.52278	5.36218e-14	2.52e-12	WDR82
10236	53.1798	-2.67193	0.355521	-7.51554	5.66765e-14	2.65e-12	HNRNPR
64782	59.445	-3.26513	0.434709	-7.51106	5.86489e-14	2.73e-12	AEN
283489	36.7402	-3.75651	0.500317	-7.50827	5.99156e-14	2.78e-12	CHAMP1
54749	42.7215	-3.0839	0.410779	-7.50744	6.02938e-14	2.78e-12	EPDR1
7543	44.2693	-3.93516	0.525695	-7.48564	7.11978e-14	3.27e-12	ZFX
85364	62.2763	-2.98684	0.399135	-7.48327	7.24946e-14	3.3e-12	ZCCHC3
7763	140.144	-2.66022	0.355471	-7.48365	7.22889e-14	3.3e-12	ZFAND5
7555	42.9066	-3.41873	0.457213	-7.47734	7.58434e-14	3.44e-12	CNBP
27327	36.502	-4.13694	0.553336	-7.47636	7.64067e-14	3.45e-12	TNRC6A
56829	72.6283	-2.46665	0.330688	-7.45915	8.70853e-14	3.92e-12	ZC3HAV1
113263	38.9689	-5.00604	0.671455	-7.45552	8.95149e-14	4.01e-12	GLCCI1
5451	42.9204	-3.19328	0.428465	-7.45284	9.13526e-14	4.08e-12	POU2F1
9518	124.741	-2.0959	0.281266	-7.45166	9.21739e-14	4.1e-12	GDF15
81539	48.6923	-2.93218	0.393702	-7.44772	9.49672e-14	4.19e-12	SLC38A1
27338	74.6301	-2.84943	0.382577	-7.44799	9.47747e-14	4.19e-12	UBE2S
55035	55.0636	-2.51698	0.338063	-7.4453	9.6725e-14	4.25e-12	NOL8
6046	58.1488	-2.63444	0.354403	-7.43346	1.05794e-13	4.63e-12	BRD2
1164	36.8219	-3.75291	0.504964	-7.43203	1.0694e-13	4.66e-12	CKS2
9987	167.426	-2.29124	0.308654	-7.42332	1.1422e-13	4.96e-12	HNRNPDL
3280	146.085	-2.51757	0.339372	-7.41832	1.18614e-13	5.13e-12	HES1
6744	48.8891	-2.68525	0.362431	-7.409	1.27254e-13	5.48e-12	ITPRID2
162073	100.861	-3.60397	0.488451	-7.37837	1.60242e-13	6.87e-12	ITPRIPL2
57480	49.5712	-2.65813	0.36075	-7.36833	1.72781e-13	7.38e-12	PLEKHG1
357	41.1952	-4.2187	0.57306	-7.3617	1.81584e-13	7.73e-12	SHROOM2
6574	62.7502	-2.9908	0.406321	-7.36069	1.82957e-13	7.75e-12	SLC20A1
100499467	38.518	-3.40521	0.463342	-7.34924	1.99341e-13	8.42e-12	LINC00673
5717	62.5956	-2.69975	0.367404	-7.34817	2.00945e-13	8.45e-12	PSMD11
51474	65.9228	-2.98535	0.406581	-7.34256	2.09543e-13	8.78e-12	LIMA1
4090	47.4818	-2.95332	0.402305	-7.34099	2.12022e-13	8.85e-12	SMAD5
8975	37.3508	-3.67223	0.501039	-7.32923	2.31478e-13	9.63e-12	USP13
9529	48.0179	-2.85595	0.38989	-7.32503	2.38847e-13	9.89e-12	BAG5
25948	48.9466	-4.04599	0.552454	-7.32366	2.41297e-13	9.96e-12	KBTBD2
9422	33.9542	-4.3738	0.59828	-7.31063	2.65897e-13	1.09e-11	ZNF264
60674	59.4477	-2.76074	0.378646	-7.29108	3.07485e-13	1.26e-11	GAS5
133	82.7927	-2.23428	0.306634	-7.28647	3.18179e-13	1.3e-11	ADM
3021	383.355	-1.84578	0.253364	-7.28509	3.21449e-13	1.31e-11	H3-3B
5770	36.9051	-3.63159	0.498788	-7.28082	3.318e-13	1.34e-11	PTPN1
51111	41.906	-3.05589	0.419773	-7.27985	3.34192e-13	1.35e-11	KMT5B
5501	49.0474	-2.86947	0.394972	-7.26499	3.73072e-13	1.5e-11	PPP1CC
54926	83.2549	-2.431	0.334813	-7.26076	3.84934e-13	1.54e-11	UBE2R2
150275	37.672	-5.23235	0.721394	-7.25312	4.0728e-13	1.63e-11	CCDC117
55143	40.6604	-3.7959	0.523691	-7.24836	4.21858e-13	1.68e-11	CDCA8
26524	41.1632	-3.52683	0.488897	-7.21384	5.43951e-13	2.16e-11	LATS2
55629	78.1091	-3.22211	0.446702	-7.2131	5.46905e-13	2.16e-11	PNRC2
7572	39.04	-3.19018	0.442474	-7.20987	5.60041e-13	2.2e-11	ZNF24
767558	60.1824	-2.34178	0.325106	-7.20314	5.88417e-13	2.31e-11	LUZP6
26097	34.103	-3.64328	0.506046	-7.19949	6.04368e-13	2.36e-11	CHTOP
57619	39.9065	-3.35557	0.466218	-7.19743	6.13599e-13	2.39e-11	SHROOM3
26278	37.7823	-4.54982	0.632372	-7.19484	6.25318e-13	2.43e-11	SACS
993	50.0014	-2.80584	0.390024	-7.19403	6.29045e-13	2.43e-11	CDC25A
7037	34.4433	-4.84227	0.673791	-7.1866	6.64235e-13	2.56e-11	TFRC
116448	33.1351	-4.54688	0.633029	-7.18273	6.83321e-13	2.62e-11	OLIG1
220988	52.7782	-2.61245	0.363816	-7.18071	6.93522e-13	2.65e-11	HNRNPA3
23211	32.9625	-4.53962	0.63275	-7.17444	7.26063e-13	2.77e-11	ZC3H4
7707	58.8775	-3.2499	0.453039	-7.17356	7.30746e-13	2.78e-11	ZNF148
56929	56.6752	-3.20367	0.4467	-7.17186	7.39834e-13	2.8e-11	FEM1C
101929780	43.0375	-3.25678	0.454301	-7.16877	7.56726e-13	2.85e-11	NBPF25P
29127	38.4538	-3.06413	0.427932	-7.16032	8.04882e-13	3.01e-11	RACGAP1
4214	84.6118	-2.81976	0.393771	-7.16091	8.01424e-13	3.01e-11	MAP3K1
3213	36.2521	-3.3235	0.464142	-7.16053	8.0368e-13	3.01e-11	HOXB3
3434	34.1953	-4.20651	0.587602	-7.15877	8.14012e-13	3.03e-11	IFIT1
84890	41.2319	-3.35282	0.46891	-7.15024	8.66259e-13	3.21e-11	ADO
4782	118.428	-2.33902	0.32759	-7.14008	9.32783e-13	3.45e-11	NFIC
1982	144.971	-1.98298	0.278092	-7.13065	9.98972e-13	3.68e-11	EIF4G2
9969	40.2636	-3.56557	0.500809	-7.11962	1.08224e-12	3.97e-11	MED13
2297	32.694	-4.14123	0.582312	-7.1117	1.14625e-12	4.19e-11	FOXD1
54165	33.1254	-4.55387	0.640467	-7.11023	1.15849e-12	4.23e-11	DCUN1D1
59274	37.6601	-3.03906	0.427691	-7.10575	1.1967e-12	4.35e-11	TLNRD1
80232	40.3961	-2.949	0.416141	-7.08653	1.3752e-12	4.98e-11	WDR26
23023	39.4555	-3.62746	0.512151	-7.08279	1.41278e-12	5.1e-11	TMCC1
6772	63.6125	-2.44687	0.345555	-7.08098	1.43141e-12	5.15e-11	STAT1
11100	84.3586	-2.19352	0.3104	-7.06675	1.58604e-12	5.69e-11	HNRNPUL1
10238	63.416	-2.96702	0.419884	-7.06628	1.59145e-12	5.69e-11	DCAF7
6418	252.828	-1.73242	0.245348	-7.06108	1.65218e-12	5.89e-11	SET
780	51.8598	-2.81225	0.398308	-7.06049	1.65912e-12	5.89e-11	DDR1
1846	58.8979	-2.78482	0.394627	-7.05684	1.70326e-12	6.03e-11	DUSP4
9527	31.7753	-3.94779	0.559651	-7.05402	1.73827e-12	6.14e-11	GOSR1
4792	322.779	-1.93783	0.274956	-7.04776	1.81816e-12	6.4e-11	NFKBIA
4976	33.6431	-3.40516	0.483216	-7.04688	1.8298e-12	6.42e-11	OPA1
55137	31.5329	-4.25983	0.606758	-7.02064	2.20849e-12	7.72e-11	FIGN
5701	43.1327	-2.68891	0.383349	-7.01425	2.31184e-12	8.06e-11	PSMC2
9689	55.0634	-2.48219	0.354275	-7.00641	2.44519e-12	8.49e-11	BZW1
7415	64.1829	-2.13205	0.304465	-7.00262	2.51227e-12	8.7e-11	VCP
6938	31.6803	-3.9258	0.560871	-6.99947	2.56938e-12	8.87e-11	TCF12
6738	36.3341	-3.2186	0.459863	-6.99905	2.57712e-12	8.87e-11	RO60
5347	31.5156	-4.25383	0.607896	-6.99762	2.60343e-12	8.93e-11	PLK1
51701	40.5643	-3.0943	0.4426	-6.99119	2.72568e-12	9.32e-11	NLK
284307	31.0026	-3.89157	0.557973	-6.97448	3.07004e-12	1.05e-10	ZIK1
7386	52.8271	-2.5334	0.363755	-6.96457	3.29401e-12	1.12e-10	UQCRFS1
51193	44.4912	-3.62558	0.520773	-6.96192	3.35659e-12	1.14e-10	ZNF639
5411	32.3226	-3.68467	0.530406	-6.94689	3.73418e-12	1.26e-10	PNN
9643	65.5398	-2.03517	0.293095	-6.94374	3.81864e-12	1.29e-10	MORF4L2
3621	32.3412	-3.43545	0.494961	-6.94085	3.89756e-12	1.31e-10	ING1
2043	41.6894	-6.14326	0.885303	-6.93917	3.9442e-12	1.32e-10	EPHA4
54453	34.8678	-5.45257	0.78679	-6.93015	4.20383e-12	1.4e-10	RIN2
10052	32.3548	-4.51101	0.651561	-6.92339	4.4096e-12	1.47e-10	GJC1
284	30.1894	-4.41067	0.638943	-6.90307	5.08904e-12	1.69e-10	ANGPT1
23022	76.5996	-1.99306	0.28881	-6.90092	5.16655e-12	1.71e-10	PALLD
23099	64.3538	-3.04533	0.442151	-6.88754	5.67669e-12	1.87e-10	ZBTB43
5813	103.14	-1.96997	0.286329	-6.88009	5.98128e-12	1.97e-10	PURA
54443	42.9904	-3.11173	0.452401	-6.87825	6.05909e-12	1.99e-10	ANLN
10184	39.0767	-3.27559	0.477359	-6.86191	6.7947e-12	2.22e-10	LHFPL2
1051	43.1679	-3.27222	0.477224	-6.85677	7.04355e-12	2.29e-10	CEBPB
5901	142.575	-1.78036	0.259724	-6.85482	7.14039e-12	2.32e-10	RAN
1030	34.1278	-4.36883	0.637671	-6.85123	7.3218e-12	2.37e-10	CDKN2B
9709	31.5224	-3.79522	0.554235	-6.84766	7.50667e-12	2.42e-10	HERPUD1
10644	47.9012	-2.94032	0.429437	-6.84692	7.54564e-12	2.43e-10	IGF2BP2
55623	61.1882	-2.72042	0.397499	-6.84383	7.71016e-12	2.47e-10	THUMPD1
3326	123.661	-1.80204	0.263361	-6.84246	7.7843e-12	2.49e-10	HSP90AB1
23468	48.8422	-3.26809	0.477995	-6.83708	8.08241e-12	2.58e-10	CBX5
164832	39.0193	-3.0274	0.44305	-6.83307	8.31155e-12	2.64e-10	LONRF2
55038	35.9497	-3.74808	0.550307	-6.81089	9.69996e-12	3.08e-10	CDCA4
140901	30.3371	-4.91946	0.722829	-6.80585	1.00454e-11	3.18e-10	STK35
51322	61.7552	-2.72775	0.40087	-6.80456	1.01359e-11	3.2e-10	WAC
5069	90.5252	-2.75393	0.404823	-6.8028	1.02607e-11	3.23e-10	PAPPA
6122	72.7793	-1.9698	0.289623	-6.80127	1.037e-11	3.25e-10	RPL3
8894	39.6193	-3.00144	0.441675	-6.79559	1.0787e-11	3.37e-10	EIF2S2
8087	44.0653	-2.67203	0.393326	-6.79343	1.095e-11	3.41e-10	FXR1
26986	109.55	-2.01136	0.296085	-6.79317	1.09697e-11	3.41e-10	PABPC1
152137	54.0398	-2.33012	0.343199	-6.78941	1.12589e-11	3.49e-10	CCDC50
57493	39.1806	-3.0307	0.447138	-6.77801	1.21845e-11	3.77e-10	HEG1
1994	30.1132	-3.71001	0.547822	-6.77229	1.26759e-11	3.91e-10	ELAVL1
9275	33.4844	-3.30417	0.488103	-6.76941	1.29305e-11	3.98e-10	BCL7B
79572	52.4304	-2.67824	0.395888	-6.76514	1.3318e-11	4.08e-10	ATP13A3
3151	101.292	-1.70458	0.252182	-6.75934	1.38625e-11	4.24e-10	HMGN2
3187	93.2775	-2.08859	0.309568	-6.74678	1.51167e-11	4.61e-10	HNRNPH1
862	38.3646	-3.1648	0.469172	-6.7455	1.52501e-11	4.64e-10	RUNX1T1
50807	59.9233	-3.34211	0.495734	-6.74175	1.56495e-11	4.75e-10	ASAP1
29896	37.7016	-2.74988	0.408234	-6.73603	1.62772e-11	4.92e-10	TRA2A
8554	29.8026	-4.38998	0.651869	-6.73444	1.64561e-11	4.96e-10	PIAS1
9928	30.3065	-3.8624	0.573761	-6.73172	1.6767e-11	5.04e-10	KIF14
10950	39.5646	-2.89919	0.431626	-6.7169	1.85632e-11	5.57e-10	BTG3
79699	28.1265	-4.107	0.612351	-6.70694	1.98742e-11	5.94e-10	ZYG11B
7812	94.7039	-1.80579	0.269371	-6.70374	2.03152e-11	6.06e-10	CSDE1
23484	30.9901	-3.90471	0.582509	-6.70327	2.03811e-11	6.06e-10	LEPROTL1
9747	66.0546	-2.23242	0.333122	-6.70151	2.06275e-11	6.12e-10	TCAF1
10371	70.7899	-2.15992	0.322354	-6.70047	2.07752e-11	6.15e-10	SEMA3A
6429	35.2161	-3.17697	0.474464	-6.69591	2.14328e-11	6.32e-10	SRSF4
54386	54.5485	-2.72551	0.407151	-6.6941	2.17003e-11	6.39e-10	TERF2IP
64282	34.7704	-2.9225	0.436698	-6.69228	2.19727e-11	6.45e-10	TENT4B
9031	29.9398	-4.61187	0.689589	-6.68784	2.26482e-11	6.63e-10	BAZ1B
54471	28.9187	-3.64154	0.544815	-6.684	2.32507e-11	6.79e-10	MIEF1
1399	28.0811	-3.90113	0.584021	-6.67978	2.39301e-11	6.95e-10	CRKL
148479	27.3947	-4.25788	0.63743	-6.67976	2.39326e-11	6.95e-10	PHF13
8878	79.6976	-2.27777	0.341076	-6.67821	2.41882e-11	7.01e-10	SQSTM1
5520	37.4227	-3.47494	0.521218	-6.66696	2.61159e-11	7.54e-10	PPP2R2A
26036	46.1006	-2.49516	0.374393	-6.66456	2.65461e-11	7.65e-10	ZNF451
1213	56.444	-2.23332	0.335168	-6.66327	2.6781e-11	7.65e-10	CLTC
57226	40.0031	-2.73638	0.410629	-6.66387	2.66702e-11	7.65e-10	LYRM2
339324	27.8129	-4.51066	0.676964	-6.66307	2.68165e-11	7.65e-10	ZNF260
10527	59.7542	-2.53707	0.380731	-6.66367	2.67069e-11	7.65e-10	IPO7
55740	54.8106	-2.24025	0.336594	-6.65566	2.82038e-11	8.02e-10	ENAH
54809	29.3202	-3.67323	0.553329	-6.63843	3.1705e-11	8.99e-10	SAMD9
100529241	30.9524	-3.906	0.588506	-6.63715	3.19802e-11	9.03e-10	HSPE1-MOB4
25843	30.9524	-3.906	0.588506	-6.63715	3.19802e-11	9.03e-10	MOB4
5455	41.4832	-2.85698	0.430621	-6.63456	3.25479e-11	9.16e-10	POU3F3
3837	216.058	-1.81952	0.274422	-6.63037	3.34855e-11	9.4e-10	KPNB1
663	29.3991	-3.41482	0.515223	-6.62786	3.40598e-11	9.54e-10	BNIP2
57542	33.0236	-3.39058	0.511596	-6.62746	3.41502e-11	9.54e-10	KLHL42
8073	113.172	-1.68611	0.254502	-6.62516	3.46883e-11	9.67e-10	PTP4A2
11335	69.7309	-2.19913	0.332152	-6.62085	3.57134e-11	9.93e-10	CBX3
998	54.34	-2.13573	0.323047	-6.61118	3.81257e-11	1.06e-09	CDC42
22974	34.1756	-3.23061	0.488755	-6.60988	3.84619e-11	1.06e-09	TPX2
23466	38.9933	-2.87223	0.434572	-6.60933	3.86072e-11	1.06e-09	CBX6
5511	32.4157	-3.34964	0.507192	-6.60429	3.99429e-11	1.1e-09	PPP1R8
3269	40.4672	-2.56399	0.388335	-6.60253	4.04187e-11	1.11e-09	HRH1
22992	36.7297	-3.64659	0.552374	-6.60167	4.06562e-11	1.11e-09	KDM2A
9918	42.0685	-2.65272	0.401993	-6.59892	4.14175e-11	1.13e-09	NCAPD2
64151	28.39	-4.54833	0.689347	-6.59802	4.16683e-11	1.13e-09	NCAPG
112574	81.6306	-1.97715	0.299636	-6.59849	4.15361e-11	1.13e-09	SNX18
7025	64.1647	-2.2955	0.347889	-6.59836	4.15744e-11	1.13e-09	NR2F1
1052	42.388	-2.54199	0.385773	-6.58935	4.41768e-11	1.19e-09	CEBPD
55272	42.4782	-3.01621	0.457822	-6.58817	4.45277e-11	1.2e-09	IMP3
55852	32.3031	-3.45381	0.524223	-6.58843	4.4449e-11	1.2e-09	TEX2
2077	31.024	-4.07056	0.618229	-6.58422	4.57271e-11	1.23e-09	ERF
3301	64.5653	-2.40729	0.36653	-6.5678	5.10656e-11	1.37e-09	DNAJA1
3759	70.675	-2.4947	0.38008	-6.56362	5.25178e-11	1.4e-09	KCNJ2
90639	31.7711	-3.42346	0.521757	-6.56142	5.32994e-11	1.42e-09	COX19
51465	43.8934	-2.50332	0.3817	-6.55834	5.44107e-11	1.45e-09	UBE2J1
7323	46.6976	-2.46849	0.376644	-6.55392	5.60467e-11	1.49e-09	UBE2D3
51320	39.4367	-2.71083	0.413698	-6.55268	5.65153e-11	1.49e-09	MEX3C
399664	27.0266	-4.02579	0.614835	-6.54776	5.84079e-11	1.54e-09	MEX3D
51341	122.443	-3.26269	0.498519	-6.54477	5.95883e-11	1.57e-09	ZBTB7A
161742	30.8109	-3.47791	0.53239	-6.53263	6.46243e-11	1.7e-09	SPRED1
6428	87.7036	-2.15639	0.330283	-6.52892	6.62454e-11	1.74e-09	SRSF3
5718	31.6874	-3.10612	0.475774	-6.52856	6.64037e-11	1.74e-09	PSMD12
10397	43.4944	-2.48898	0.381414	-6.52565	6.77064e-11	1.77e-09	NDRG1
253943	34.7073	-2.91822	0.447361	-6.52319	6.88264e-11	1.79e-09	YTHDF3
51665	28.1394	-3.76373	0.577497	-6.51732	7.15748e-11	1.86e-09	ASB1
5049	78.6391	-2.15308	0.330575	-6.51313	7.36022e-11	1.91e-09	PAFAH1B2
2020	26.7446	-3.67051	0.563692	-6.51156	7.43744e-11	1.92e-09	EN2
387119	44.5404	-2.52867	0.388735	-6.50488	7.77565e-11	2e-09	CEP85L
6664	124.819	-1.83621	0.282304	-6.50436	7.80223e-11	2.01e-09	SOX11
7050	34.7603	-2.99489	0.461103	-6.49504	8.30107e-11	2.13e-09	TGIF1
1876	31.4359	-5.29768	0.81639	-6.48915	8.63213e-11	2.21e-09	E2F6
7398	50.2619	-2.95646	0.455905	-6.48481	8.88421e-11	2.27e-09	USP1
80829	47.7942	-2.82084	0.43568	-6.47456	9.50882e-11	2.42e-09	ZFP91
10808	42.6753	-2.63882	0.407953	-6.46843	9.90246e-11	2.52e-09	HSPH1
3773	31.1692	-5.30331	0.819928	-6.46802	9.92925e-11	2.52e-09	KCNJ16
5984	28.2714	-3.34505	0.518055	-6.45694	1.06844e-10	2.7e-09	RFC4
79893	33.1851	-3.73429	0.578439	-6.4558	1.07652e-10	2.72e-09	GGNBP2
27297	27.1312	-3.7001	0.573412	-6.45278	1.09819e-10	2.77e-09	CRCP
29982	26.1957	-4.41733	0.685005	-6.44861	1.12878e-10	2.84e-09	NRBF2
6432	75.8259	-1.82415	0.28317	-6.4419	1.1799e-10	2.96e-09	SRSF7
59345	33.991	-3.01224	0.467648	-6.44125	1.18497e-10	2.96e-09	GNB4
23067	30.8523	-3.7279	0.579593	-6.43192	1.26002e-10	3.14e-09	SETD1B
100642175	35.8258	-3.1047	0.484134	-6.41289	1.42784e-10	3.55e-09	SPRY4-IT1
7316	312.468	-1.73052	0.270102	-6.40693	1.48483e-10	3.69e-09	UBC
29035	26.7474	-4.46152	0.697357	-6.39777	1.57667e-10	3.91e-09	C16orf72
7270	40.8015	-2.69761	0.421802	-6.39545	1.60079e-10	3.96e-09	TTF1
860	27.849	-3.7343	0.584492	-6.38897	1.67004e-10	4.12e-09	RUNX2
3020	154.213	-1.57962	0.247253	-6.38868	1.67327e-10	4.12e-09	H3-3A
51526	33.8655	-2.87689	0.45053	-6.38558	1.70744e-10	4.19e-09	OSER1
382	49.2169	-2.50845	0.392929	-6.38399	1.72536e-10	4.23e-09	ARF6
9817	28.0638	-4.31538	0.676779	-6.37635	1.81355e-10	4.43e-09	KEAP1
7690	26.5855	-4.45196	0.698621	-6.37251	1.85964e-10	4.54e-09	ZNF131
23369	26.9537	-4.0275	0.632145	-6.37116	1.87602e-10	4.57e-09	PUM2
138151	49.5238	-2.87157	0.450844	-6.36932	1.89864e-10	4.61e-09	NACC2
687	90.6937	-2.052	0.322396	-6.36483	1.95502e-10	4.74e-09	KLF9
10664	29.7536	-3.31553	0.521007	-6.36369	1.96962e-10	4.76e-09	CTCF
168451	28.7242	-3.64615	0.573055	-6.36265	1.98298e-10	4.78e-09	THAP5
5111	97.0601	-1.9881	0.312603	-6.3598	2.02011e-10	4.86e-09	PCNA
5621	42.8328	-2.88016	0.452891	-6.35948	2.02433e-10	4.86e-09	PRNP
2730	30.8067	-3.22848	0.50772	-6.35879	2.03345e-10	4.87e-09	GCLM
55958	44.2517	-7.71273	1.21339	-6.35635	2.06603e-10	4.94e-09	KLHL9
996	31.2732	-3.47843	0.547626	-6.35184	2.12758e-10	5.08e-09	CDC27
10921	48.8799	-2.17051	0.342089	-6.34485	2.22637e-10	5.3e-09	RNPS1
5927	26.1672	-3.81486	0.601837	-6.33869	2.31731e-10	5.51e-09	KDM5A
1859	46.086	-2.56967	0.405641	-6.33485	2.37576e-10	5.63e-09	DYRK1A
11031	107.345	-1.83726	0.290131	-6.33249	2.41229e-10	5.71e-09	RAB31
54877	28.2824	-4.31325	0.6813	-6.33091	2.43725e-10	5.75e-09	ZCCHC2
23332	41.2662	-3.22522	0.509749	-6.32708	2.49849e-10	5.88e-09	CLASP1
92	25.5001	-3.59786	0.568664	-6.32686	2.50198e-10	5.88e-09	ACVR2A
3839	31.4469	-3.06736	0.484879	-6.32603	2.51555e-10	5.9e-09	KPNA3
7586	32.4278	-3.14554	0.497534	-6.32226	2.57757e-10	6.03e-09	ZKSCAN1
1063	45.4722	-2.66812	0.422047	-6.32186	2.58438e-10	6.04e-09	CENPF
8915	36.2991	-2.97312	0.470412	-6.32024	2.61158e-10	6.09e-09	BCL10
10983	58.7388	-2.06526	0.327206	-6.3118	2.75806e-10	6.41e-09	CCNI
4857	26.4297	-4.72264	0.748679	-6.30797	2.82719e-10	6.56e-09	NOVA1
9441	25.8928	-3.6125	0.572911	-6.30552	2.87228e-10	6.65e-09	MED26
25782	25.2193	-3.75884	0.596341	-6.30317	2.91623e-10	6.74e-09	RAB3GAP2
8324	43.2578	-2.72608	0.432802	-6.29868	3.002e-10	6.92e-09	FZD7
6128	55.7323	-2.10135	0.33403	-6.2909	3.15632e-10	7.26e-09	RPL6
6632	43.4536	-2.70406	0.429879	-6.29028	3.16899e-10	7.28e-09	SNRPD1
283991	46.6998	-2.30215	0.366073	-6.28876	3.20021e-10	7.32e-09	UBALD2
7693	39.9478	-3.23488	0.514394	-6.28873	3.20069e-10	7.32e-09	ZNF134
4836	24.6624	-4.33845	0.69164	-6.27271	3.54824e-10	8.1e-09	NMT1
5976	34.4054	-3.05703	0.487952	-6.26502	3.72788e-10	8.49e-09	UPF1
64858	26.8363	-3.53241	0.563904	-6.26419	3.74764e-10	8.52e-09	DCLRE1B
7503	54.1937	-2.36654	0.377868	-6.26286	3.77981e-10	8.57e-09	XIST
285116	24.5742	-4.34343	0.693593	-6.26221	3.79557e-10	8.59e-09	AHCTF1P1
56888	43.2715	-2.57298	0.411056	-6.25943	3.86389e-10	8.73e-09	KCMF1
2115	37.8717	-2.67274	0.427207	-6.2563	3.94209e-10	8.89e-09	ETV1
6009	55.5346	-2.21635	0.354363	-6.25446	3.98902e-10	8.97e-09	RHEB
2033	36.8474	-3.26778	0.522779	-6.2508	4.08359e-10	9.17e-09	EP300
5094	65.7132	-1.93314	0.30934	-6.24924	4.12454e-10	9.24e-09	PCBP2
4666	69.7719	-1.73133	0.277126	-6.24743	4.17268e-10	9.33e-09	NACA
4651	57.8169	-2.3368	0.374241	-6.24412	4.26198e-10	9.51e-09	MYO10
8772	44.0513	-3.24225	0.519417	-6.2421	4.31733e-10	9.61e-09	FADD
4193	101.858	-3.29374	0.528195	-6.23585	4.49345e-10	9.99e-09	MDM2
26053	45.9306	-2.84856	0.456996	-6.23322	4.56931e-10	1.01e-08	AUTS2
8239	34.1376	-2.72959	0.438488	-6.22501	4.81522e-10	1.07e-08	USP9X
23126	25.9895	-3.79934	0.610934	-6.21891	5.00611e-10	1.11e-08	POGZ
331	38.8853	-3.03792	0.488636	-6.21714	5.06309e-10	1.12e-08	XIAP
5534	35.4509	-2.70504	0.435781	-6.20734	5.38875e-10	1.19e-08	PPP3R1
54556	46.5519	-2.53446	0.408436	-6.20528	5.46001e-10	1.2e-08	ING3
127933	39.4456	-2.59945	0.419508	-6.19641	5.77656e-10	1.27e-08	UHMK1
6903	29.3957	-3.06276	0.494383	-6.19513	5.82379e-10	1.27e-08	TBCC
8805	34.419	-3.26794	0.527706	-6.19274	5.91291e-10	1.29e-08	TRIM24
56910	47.8852	-2.43497	0.393343	-6.19046	5.99906e-10	1.31e-08	STARD7
55603	62.9945	-2.43127	0.392766	-6.19013	6.01149e-10	1.31e-08	TENT5A
8880	40.0911	-2.48997	0.402397	-6.18785	6.09904e-10	1.32e-08	FUBP1
128553	26.4384	-4.21043	0.680477	-6.18747	6.11373e-10	1.32e-08	TSHZ2
25937	136.684	-2.2578	0.365	-6.18574	6.18111e-10	1.34e-08	WWTR1
2773	35.6212	-2.54875	0.412063	-6.18534	6.19675e-10	1.34e-08	GNAI3
643180	25.8843	-3.78387	0.611887	-6.18393	6.25251e-10	1.35e-08	CCT6P3
149371	40.5828	-2.71286	0.438747	-6.1832	6.28167e-10	1.35e-08	EXOC8
9925	24.0737	-4.06689	0.658756	-6.17359	6.67561e-10	1.43e-08	ZBTB5
301	93.4107	-1.75544	0.284387	-6.17272	6.7123e-10	1.44e-08	ANXA1
3329	48.1625	-2.31136	0.375093	-6.1621	7.17885e-10	1.53e-08	HSPD1
51203	27.9597	-3.20854	0.521166	-6.15647	7.43846e-10	1.59e-08	NUSAP1
552889	30.8445	-2.71806	0.441824	-6.1519	7.65614e-10	1.63e-08	ATXN7L3B
7913	41.2918	-2.91793	0.474391	-6.1509	7.70428e-10	1.63e-08	DEK
54880	25.0207	-3.73384	0.607012	-6.15118	7.69086e-10	1.63e-08	BCOR
7594	25.0917	-3.74411	0.608997	-6.14799	7.84714e-10	1.66e-08	ZNF43
80314	53.4604	-2.95669	0.481256	-6.1437	8.06216e-10	1.7e-08	EPC1
10284	36.8645	-2.53681	0.412944	-6.14324	8.08562e-10	1.7e-08	SAP18
100506365	44.648	-2.25108	0.366678	-6.13913	8.29758e-10	1.75e-08	OTUD6B-AS1
3192	65.2777	-1.90396	0.310515	-6.13163	8.69837e-10	1.83e-08	HNRNPU
51552	34.5414	-3.36774	0.549353	-6.13037	8.76747e-10	1.84e-08	RAB14
6137	39.4503	-2.48081	0.404827	-6.12806	8.89582e-10	1.85e-08	RPL13
389677	32.0279	-2.85077	0.465196	-6.1281	8.89344e-10	1.85e-08	RBM12B
51132	45.6606	-2.39592	0.390938	-6.12865	8.86283e-10	1.85e-08	RLIM
8851	48.9379	-2.52472	0.412029	-6.12753	8.92541e-10	1.86e-08	CDK5R1
23731	50.9317	-2.40988	0.393661	-6.12172	9.25733e-10	1.92e-08	TMEM245
10927	42.5561	-2.21488	0.361914	-6.11991	9.36282e-10	1.94e-08	SPIN1
199704	27.3886	-5.52035	0.902287	-6.11818	9.46509e-10	1.96e-08	ZNF585A
4172	34.6155	-2.84489	0.465087	-6.11691	9.54086e-10	1.97e-08	MCM3
7976	39.7467	-2.56397	0.419917	-6.1059	1.02221e-09	2.11e-08	FZD3
51053	37.5758	-2.86346	0.46913	-6.10376	1.03599e-09	2.13e-08	GMNN
22905	27.2565	-3.16774	0.519016	-6.10335	1.03868e-09	2.13e-08	EPN2
79596	23.8332	-4.54706	0.745189	-6.10189	1.04822e-09	2.15e-08	OBI1
394	35.1045	-2.96047	0.485512	-6.09763	1.0765e-09	2.2e-08	ARHGAP5
9903	25.2856	-3.29315	0.540147	-6.09677	1.08235e-09	2.21e-08	KLHL21
7551	32.0161	-2.9638	0.486169	-6.09622	1.08606e-09	2.21e-08	ZNF3
7705	25.975	-5.01765	0.823864	-6.09038	1.12642e-09	2.29e-08	ZNF146
133619	26.6242	-3.36773	0.553205	-6.08767	1.14563e-09	2.32e-08	PRRC1
55924	27.4574	-5.08099	0.834709	-6.08714	1.14943e-09	2.33e-08	INKA2
71	1054.05	-0.983582	0.161652	-6.08457	1.16801e-09	2.36e-08	ACTG1
2744	23.5037	-3.81979	0.62796	-6.08285	1.18062e-09	2.38e-08	GLS
6125	61.7208	-1.90138	0.313013	-6.07445	1.24412e-09	2.51e-08	RPL5
84247	28.0089	-3.00755	0.495593	-6.06858	1.29043e-09	2.59e-08	RTL6
23636	81.6969	-2.98181	0.491693	-6.06437	1.32476e-09	2.66e-08	NUP62
10768	51.8765	-1.99017	0.328394	-6.06032	1.35852e-09	2.72e-08	AHCYL1
23204	48.2654	-2.31441	0.382064	-6.05764	1.38135e-09	2.76e-08	ARL6IP1
4026	44.7943	-2.07772	0.343056	-6.05648	1.39129e-09	2.78e-08	LPP
4040	23.5263	-3.81958	0.63092	-6.05398	1.41312e-09	2.82e-08	LRP6
991	22.681	-3.96082	0.654769	-6.0492	1.45571e-09	2.9e-08	CDC20
54878	44.1327	-2.18258	0.360824	-6.04888	1.45854e-09	2.9e-08	DPP8
9798	30.0282	-2.82578	0.467489	-6.0446	1.49786e-09	2.97e-08	IST1
65264	26.073	-3.11227	0.51565	-6.03563	1.5834e-09	3.13e-08	UBE2Z
23499	33.5633	-3.64346	0.604128	-6.03093	1.63016e-09	3.22e-08	MACF1
91369	23.0405	-3.78392	0.627497	-6.03018	1.63777e-09	3.23e-08	ANKRD40
10181	24.2563	-3.86138	0.640848	-6.02543	1.68658e-09	3.32e-08	RBM5
57568	30.7108	-3.16586	0.525716	-6.02199	1.72289e-09	3.38e-08	SIPA1L2
22856	23.7048	-4.27421	0.709986	-6.02014	1.7427e-09	3.42e-08	CHSY1
9939	51.8515	-2.03122	0.337537	-6.01778	1.76827e-09	3.46e-08	RBM8A
22948	58.5556	-2.12458	0.353195	-6.01531	1.79539e-09	3.51e-08	CCT5
890	52.6646	-2.74631	0.456913	-6.01058	1.84857e-09	3.6e-08	CCNA2
7570	28.8361	-3.12091	0.519567	-6.00675	1.89275e-09	3.68e-08	ZNF22
64083	29.5883	-3.3182	0.552697	-6.00365	1.92934e-09	3.74e-08	GOLPH3
375	73.8684	-1.88129	0.313359	-6.00364	1.92946e-09	3.74e-08	ARF1
11011	27.5151	-3.42579	0.57066	-6.00321	1.93452e-09	3.75e-08	TLK2
261726	25.9755	-4.66016	0.776576	-6.00091	1.96218e-09	3.79e-08	TIPRL
10694	37.8042	-2.29908	0.383189	-5.99985	1.97503e-09	3.81e-08	CCT8
25936	24.901	-3.14188	0.524376	-5.99166	2.07711e-09	4e-08	NSL1
8613	26.7772	-2.93867	0.490598	-5.98998	2.09862e-09	4.03e-08	PLPP3
23704	28.3119	-3.02332	0.504916	-5.98777	2.12743e-09	4.08e-08	KCNE4
3833	23.288	-4.02757	0.672765	-5.9866	2.14277e-09	4.11e-08	KIFC1
598	27.4093	-2.97462	0.498165	-5.97115	2.35588e-09	4.51e-08	BCL2L1
54149	24.9884	-3.16626	0.530713	-5.96605	2.43066e-09	4.64e-08	C21orf91
2308	35.4602	-2.59754	0.436236	-5.95444	2.60969e-09	4.97e-08	FOXO1
23405	27.6624	-2.78992	0.468746	-5.95188	2.65086e-09	5.04e-08	DICER1
64121	43.2281	-2.10888	0.354359	-5.95125	2.66095e-09	5.05e-08	RRAGC
57466	25.0106	-3.57765	0.601149	-5.95135	2.65937e-09	5.05e-08	SCAF4
6018	24.4425	-4.57444	0.768819	-5.94995	2.6822e-09	5.08e-08	RLF
339287	23.95	-3.48165	0.585406	-5.94741	2.7242e-09	5.15e-08	MSL1
374899	26.9427	-3.85052	0.647827	-5.94374	2.7859e-09	5.25e-08	ZNF829
5725	70.1863	-2.35661	0.396608	-5.94191	2.81728e-09	5.3e-08	PTBP1
2237	55.263	-2.25362	0.379665	-5.9358	2.92418e-09	5.49e-08	FEN1
7150	42.0471	-2.14469	0.36132	-5.93571	2.9258e-09	5.49e-08	TOP1
490	36.4517	-2.59411	0.437334	-5.93165	2.99905e-09	5.62e-08	ATP2B1
7458	65.1136	-2.16619	0.365276	-5.93028	3.02417e-09	5.66e-08	EIF4H
6124	41.4061	-2.30113	0.388059	-5.92984	3.03236e-09	5.66e-08	RPL4
5412	40.3474	-2.37694	0.400949	-5.92829	3.06096e-09	5.71e-08	UBL3
51455	28.761	-3.02475	0.510301	-5.92739	3.07792e-09	5.73e-08	REV1
113251	23.6403	-3.66976	0.620029	-5.91868	3.24532e-09	6.03e-08	LARP4
79230	32.3937	-3.16294	0.534581	-5.91667	3.28528e-09	6.09e-08	ZNF557
54739	23.3056	-3.61978	0.61219	-5.91285	3.36245e-09	6.22e-08	XAF1
1525	32.9406	-2.65846	0.449709	-5.91151	3.38979e-09	6.26e-08	CXADR
7994	47.526	-2.44235	0.413208	-5.9107	3.40651e-09	6.29e-08	KAT6A
55969	34.2856	-2.961	0.501191	-5.90791	3.46466e-09	6.37e-08	RAB5IF
100527943	34.2856	-2.961	0.501191	-5.90791	3.46466e-09	6.37e-08	TGIF2-RAB5IF
28973	30.1635	-3.12603	0.529184	-5.90726	3.4784e-09	6.39e-08	MRPS18B
55294	37.4186	-2.37826	0.402863	-5.90339	3.56097e-09	6.53e-08	FBXW7
23150	31.4079	-7.21709	1.22273	-5.90245	3.58137e-09	6.55e-08	FRMD4B
11325	21.5528	-4.11648	0.697659	-5.90042	3.6257e-09	6.62e-08	DDX42
51258	26.5136	-2.91242	0.494028	-5.89526	3.741e-09	6.82e-08	MRPL51
79088	22.3713	-4.80494	0.815172	-5.89439	3.76068e-09	6.85e-08	ZNF426
27252	21.5036	-3.88545	0.65961	-5.89052	3.8498e-09	6.99e-08	KLHL20
80025	23.176	-4.52409	0.767996	-5.89077	3.84391e-09	6.99e-08	PANK2
55683	26.2904	-2.89575	0.491847	-5.88749	3.92097e-09	7.1e-08	KANSL3
80315	28.2529	-2.99138	0.508272	-5.88539	3.97119e-09	7.17e-08	CPEB4
130074	32.9029	-2.5832	0.438899	-5.88563	3.96536e-09	7.17e-08	FAM168B
10097	61.2543	-2.24285	0.381435	-5.88004	4.10176e-09	7.39e-08	ACTR2
4780	36.5871	-3.44357	0.585985	-5.87656	4.18891e-09	7.54e-08	NFE2L2
9493	28.3384	-3.12601	0.532167	-5.87413	4.2508e-09	7.64e-08	KIF23
9975	23.0738	-3.59868	0.612961	-5.87097	4.33252e-09	7.77e-08	NR1D2
84262	21.6658	-4.12981	0.703487	-5.87049	4.34514e-09	7.78e-08	PSMG3
154810	24.2771	-3.65678	0.623828	-5.86183	4.5779e-09	8.19e-08	AMOTL1
51421	119.448	-2.01919	0.344532	-5.86067	4.61008e-09	8.23e-08	AMOTL2
89797	30.4198	-2.8499	0.486337	-5.85992	4.63093e-09	8.25e-08	NAV2
9877	23.9414	-3.37221	0.575532	-5.85928	4.64876e-09	8.27e-08	ZC3H11A
54921	34.236	-2.79233	0.476679	-5.85789	4.68774e-09	8.33e-08	CHTF8
7128	29.6576	-2.72525	0.465453	-5.85504	4.76881e-09	8.46e-08	TNFAIP3
50515	33.2941	-2.41654	0.412884	-5.85282	4.83295e-09	8.56e-08	CHST11
63950	30.7802	-3.03471	0.518539	-5.85243	4.84446e-09	8.56e-08	DMRTA2
1523	36.9947	-2.30769	0.394347	-5.85194	4.85875e-09	8.58e-08	CUX1
5036	30.6708	-2.94007	0.502789	-5.84753	4.9893e-09	8.79e-08	PA2G4
801	147.759	-1.42072	0.243252	-5.84054	5.20333e-09	9.14e-08	CALM1
5782	24.5426	-3.53421	0.605105	-5.84066	5.19932e-09	9.14e-08	PTPN12
2872	24.8858	-3.02897	0.51901	-5.83606	5.34496e-09	9.37e-08	MKNK2
7171	85.5421	-1.6228	0.278192	-5.8334	5.43107e-09	9.51e-08	TPM4
128866	38.4089	-2.55455	0.438202	-5.82961	5.55585e-09	9.7e-08	CHMP4B
81606	35.2791	-2.54401	0.436392	-5.82965	5.55423e-09	9.7e-08	LBH
5142	30.9613	-6.29201	1.07943	-5.82902	5.57531e-09	9.72e-08	PDE4B
84441	45.0457	-2.8757	0.49344	-5.82786	5.61413e-09	9.77e-08	MAML2
147657	28.1024	-3.46433	0.594713	-5.82521	5.70416e-09	9.91e-08	ZNF480
23299	27.7422	-2.7835	0.47845	-5.81774	5.965e-09	1.03e-07	BICD2
1656	75.1113	-2.59622	0.446318	-5.81697	5.99239e-09	1.04e-07	DDX6
7291	24.6275	-3.40752	0.585972	-5.81517	6.05726e-09	1.05e-07	TWIST1
23036	21.3821	-4.40725	0.758003	-5.81428	6.08936e-09	1.05e-07	ZNF292
49854	24.0708	-3.81548	0.656436	-5.81242	6.15754e-09	1.06e-07	ZBTB21
1374	56.7752	-1.84678	0.317777	-5.81156	6.18946e-09	1.07e-07	CPT1A
6129	36.3755	-2.28572	0.393354	-5.81085	6.21552e-09	1.07e-07	RPL7
89795	20.7837	-4.06053	0.699018	-5.8089	6.28832e-09	1.08e-07	NAV3
116987	23.7106	-3.48068	0.599396	-5.80698	6.36111e-09	1.09e-07	AGAP1
1983	52.5322	-2.37366	0.409358	-5.7985	6.69118e-09	1.14e-07	EIF5
7465	67.9091	-2.12133	0.365923	-5.7972	6.74302e-09	1.15e-07	WEE1
3178	60.8688	-1.79648	0.309909	-5.79678	6.75983e-09	1.15e-07	HNRNPA1
4751	23.0566	-3.29656	0.568853	-5.79511	6.82775e-09	1.16e-07	NEK2
65125	34.821	-2.48938	0.429956	-5.78985	7.04482e-09	1.2e-07	WNK1
55290	24.6216	-3.27252	0.56526	-5.78941	7.0632e-09	1.2e-07	BRF2
10213	31.512	-2.82474	0.487978	-5.78865	7.09527e-09	1.2e-07	PSMD14
9295	33.471	-3.02826	0.523434	-5.78537	7.23519e-09	1.22e-07	SRSF11
5209	31.2033	-2.67916	0.463202	-5.78399	7.29479e-09	1.23e-07	PFKFB3
90780	20.9344	-4.08892	0.707508	-5.77932	7.50037e-09	1.26e-07	PYGO2
10988	40.2528	-2.20469	0.381825	-5.77408	7.73729e-09	1.3e-07	METAP2
55082	35.2051	-2.27883	0.394691	-5.77369	7.75529e-09	1.3e-07	ARGLU1
50854	37.8802	-2.2325	0.387078	-5.76759	8.04142e-09	1.35e-07	SNHG32
6427	107.245	-2.34847	0.408105	-5.75458	8.68575e-09	1.46e-07	SRSF2
6426	36.3299	-2.52187	0.438533	-5.75069	8.88774e-09	1.49e-07	SRSF1
57459	30.8064	-3.17017	0.551363	-5.7497	8.94039e-09	1.49e-07	GATAD2B
55422	29.206	-2.54963	0.443504	-5.74883	8.98643e-09	1.5e-07	ZNF331
58487	41.2028	-2.43807	0.424278	-5.74641	9.11606e-09	1.52e-07	CREBZF
132864	22.4713	-3.96761	0.690885	-5.74279	9.31278e-09	1.55e-07	CPEB2
51655	79.8561	-2.08939	0.364068	-5.739	9.52383e-09	1.58e-07	RASD1
51523	34.4267	-2.76459	0.481699	-5.73925	9.50979e-09	1.58e-07	CXXC5
26018	27.0559	-3.0555	0.532495	-5.73808	9.57543e-09	1.59e-07	LRIG1
90407	23.1491	-3.6281	0.632389	-5.73713	9.62947e-09	1.59e-07	TMEM41A
4843	20.6416	-4.34416	0.757198	-5.73715	9.62811e-09	1.59e-07	NOS2
283464	25.0127	-2.91009	0.50749	-5.73428	9.7926e-09	1.61e-07	GXYLT1
63893	24.0703	-3.83077	0.669322	-5.72336	1.04437e-08	1.72e-07	UBE2O
64844	41.645	-2.84012	0.496291	-5.72271	1.04841e-08	1.72e-07	MARCHF7
83640	21.0795	-3.65261	0.638763	-5.71826	1.07619e-08	1.77e-07	RAMAC
9839	33.9559	-2.47224	0.432647	-5.71423	1.10202e-08	1.81e-07	ZEB2
54801	37.6538	-3.03754	0.531969	-5.71	1.12976e-08	1.85e-07	HAUS6
122786	23.8182	-3.81532	0.668659	-5.70592	1.15717e-08	1.89e-07	FRMD6
84919	22.0053	-3.69552	0.648482	-5.69873	1.20701e-08	1.97e-07	PPP1R15B
100507421	27.2456	-3.26219	0.572558	-5.69756	1.21532e-08	1.98e-07	TMEM178B
10051	35.8505	-2.38243	0.418165	-5.69734	1.2169e-08	1.98e-07	SMC4
153339	29.6426	-2.63503	0.462735	-5.69446	1.23763e-08	2.01e-07	TMEM167A
57129	19.9711	-3.77104	0.662303	-5.69383	1.24219e-08	2.01e-07	MRPL47
6311	26.7584	-3.04937	0.535966	-5.68948	1.27428e-08	2.06e-07	ATXN2
4799	22.4921	-3.73086	0.655804	-5.68899	1.27796e-08	2.07e-07	NFX1
8660	355.53	-2.0698	0.364066	-5.68525	1.30622e-08	2.1e-07	IRS2
7289	25.3745	-3.32727	0.585229	-5.68542	1.30491e-08	2.1e-07	TULP3
9857	34.53	-2.62255	0.461296	-5.68518	1.30678e-08	2.1e-07	CEP350
151636	35.3113	-3.22701	0.5682	-5.67937	1.35195e-08	2.16e-07	DTX3L
57630	25.2638	-2.94423	0.518393	-5.67953	1.35063e-08	2.16e-07	SH3RF1
8728	28.0515	-3.16987	0.558149	-5.67924	1.35293e-08	2.16e-07	ADAM19
7112	65.7698	-2.26306	0.398493	-5.67904	1.3545e-08	2.16e-07	TMPO
10055	40.0501	-2.25104	0.396328	-5.67974	1.34899e-08	2.16e-07	SAE1
57403	23.0352	-3.13411	0.552187	-5.67582	1.38026e-08	2.2e-07	RAB22A
3480	26.4195	-3.20036	0.564093	-5.67346	1.39939e-08	2.23e-07	IGF1R
1894	25.633	-2.98254	0.525732	-5.67312	1.40219e-08	2.23e-07	ECT2
7320	23.0056	-4.22138	0.744292	-5.67166	1.41417e-08	2.25e-07	UBE2B
51100	20.947	-4.07545	0.71865	-5.67098	1.41982e-08	2.25e-07	SH3GLB1
3156	32.4473	-2.39064	0.422248	-5.66169	1.49892e-08	2.37e-07	HMGCR
26003	22.7335	-3.2847	0.580835	-5.65514	1.55723e-08	2.46e-07	GORASP2
284309	22.1333	-3.23239	0.572247	-5.6486	1.61761e-08	2.55e-07	ZNF776
894	50.3952	-2.01764	0.3572	-5.64848	1.61873e-08	2.55e-07	CCND2
9184	36.5502	-2.26462	0.401168	-5.64507	1.65113e-08	2.6e-07	BUB3
5685	45.664	-2.35005	0.416698	-5.63968	1.70362e-08	2.68e-07	PSMA4
8834	35.9847	-2.3227	0.412	-5.63762	1.72415e-08	2.71e-07	TMEM11
79966	30.8597	-2.91249	0.516733	-5.63635	1.73687e-08	2.72e-07	SCD5
81611	33.3993	-2.56515	0.455187	-5.63539	1.74664e-08	2.74e-07	ANP32E
1434	31.9802	-2.59329	0.460482	-5.63168	1.78461e-08	2.79e-07	CSE1L
3015	176.858	-1.89527	0.336576	-5.63102	1.79145e-08	2.8e-07	H2AZ1
27	45.8308	-3.0987	0.550426	-5.62963	1.80598e-08	2.82e-07	ABL2
8407	104.335	-1.49215	0.265195	-5.62661	1.83782e-08	2.86e-07	TAGLN2
23741	54.589	-1.8826	0.335037	-5.61908	1.91976e-08	2.99e-07	EID1
55723	28.6604	-2.5953	0.462015	-5.61735	1.93909e-08	3.01e-07	ASF1B
22823	14.5072	-7.07197	1.26013	-5.61212	1.99865e-08	3.1e-07	MTF2
1499	57.6072	-1.66272	0.296319	-5.61127	2.0085e-08	3.11e-07	CTNNB1
4774	36.3063	-2.2581	0.40255	-5.60949	2.02922e-08	3.14e-07	NFIA
144455	22.1597	-3.07294	0.548688	-5.60051	2.13718e-08	3.3e-07	E2F7
54467	19.9836	-3.99642	0.713667	-5.59983	2.14557e-08	3.31e-07	ANKIB1
1912	25.4493	-3.1912	0.570196	-5.59668	2.18498e-08	3.36e-07	PHC2
734	28.9009	-3.53597	0.63319	-5.58438	2.34533e-08	3.61e-07	OSGIN2
55824	21.2458	-4.09514	0.733392	-5.58384	2.35267e-08	3.61e-07	PAG1
55635	23.4529	-2.93818	0.526219	-5.58357	2.35627e-08	3.61e-07	DEPDC1
60468	14.3361	-7.05564	1.26399	-5.58205	2.37695e-08	3.64e-07	BACH2
54665	31.1257	-2.42453	0.434397	-5.58138	2.38613e-08	3.65e-07	RSBN1
3320	123.404	-1.41375	0.253442	-5.57819	2.43037e-08	3.71e-07	HSP90AA1
54469	29.9591	-2.58851	0.464325	-5.57479	2.4783e-08	3.78e-07	ZFAND6
4670	49.2027	-1.93121	0.346463	-5.57408	2.48836e-08	3.79e-07	HNRNPM
9792	70.8012	-2.12482	0.381265	-5.57309	2.50267e-08	3.81e-07	SERTAD2
3799	42.3377	-2.0057	0.359983	-5.57166	2.52325e-08	3.83e-07	KIF5B
4211	14.7177	-7.08783	1.27232	-5.57081	2.53558e-08	3.84e-07	MEIS1
64778	36.2686	-2.52878	0.454601	-5.56263	2.65735e-08	4.02e-07	FNDC3B
4001	46.9795	-2.47526	0.445149	-5.56051	2.68984e-08	4.06e-07	LMNB1
3215	29.795	-2.559	0.460192	-5.56072	2.68657e-08	4.06e-07	HOXB5
81848	30.7905	-2.9892	0.537748	-5.55873	2.71745e-08	4.1e-07	SPRY4
6856	35.4102	-2.44091	0.43917	-5.558	2.72881e-08	4.11e-07	SYPL1
5868	19.384	-3.94708	0.710687	-5.5539	2.7937e-08	4.2e-07	RAB5A
2909	20.5236	-3.59603	0.647549	-5.55329	2.80342e-08	4.21e-07	ARHGAP35
126917	27.8349	-3.08162	0.555029	-5.55218	2.82121e-08	4.23e-07	IFFO2
54915	20.7197	-3.44657	0.620831	-5.55154	2.83161e-08	4.24e-07	YTHDF1
84437	18.8618	-4.20622	0.757841	-5.55027	2.85225e-08	4.25e-07	MSANTD4
7337	22.8426	-3.12632	0.563261	-5.55039	2.85027e-08	4.25e-07	UBE3A
262	30.1492	-3.00225	0.540919	-5.55027	2.85226e-08	4.25e-07	AMD1
1112	53.6598	-1.97407	0.355852	-5.54745	2.89871e-08	4.32e-07	FOXN3
51386	19.2327	-3.71143	0.669355	-5.54479	2.94313e-08	4.38e-07	EIF3L
441212	22.6405	-3.41747	0.616634	-5.54213	2.98814e-08	4.44e-07	RP9P
11171	35.3886	-2.16941	0.391501	-5.54126	3.00311e-08	4.46e-07	STRAP
6154	80.1538	-1.88156	0.339751	-5.53805	3.05854e-08	4.53e-07	RPL26
5713	18.6165	-3.90091	0.704785	-5.53489	3.11415e-08	4.61e-07	PSMD7
10802	18.5751	-4.18322	0.755835	-5.53456	3.12007e-08	4.61e-07	SEC24A
11276	26.8847	-3.02566	0.546972	-5.53166	3.17208e-08	4.68e-07	SYNRG
9868	21.2175	-3.1679	0.572816	-5.5304	3.1951e-08	4.71e-07	TOMM70
4775	26.0943	-3.12079	0.564351	-5.52987	3.20465e-08	4.72e-07	NFATC3
7057	34.7037	-2.19959	0.397786	-5.52958	3.20994e-08	4.72e-07	THBS1
2617	38.8153	-2.30712	0.417295	-5.52874	3.22548e-08	4.73e-07	GARS1
55037	24.3167	-3.0115	0.544898	-5.52672	3.26277e-08	4.78e-07	PTCD3
285527	25.8761	-2.76498	0.500331	-5.5263	3.27048e-08	4.79e-07	FRYL
6130	68.4379	-1.86092	0.336934	-5.5231	3.33072e-08	4.86e-07	RPL7A
51512	19.2325	-4.55511	0.824723	-5.5232	3.32884e-08	4.86e-07	GTSE1
116064	29.2342	-2.89312	0.523863	-5.52267	3.33891e-08	4.87e-07	LRRC58
100505687	25.2619	-2.83101	0.513217	-5.5162	3.46406e-08	5.04e-07	LINC00888
5597	25.1216	-2.7068	0.49087	-5.51429	3.50182e-08	5.09e-07	MAPK6
1192	56.6912	-1.68414	0.305476	-5.51316	3.52452e-08	5.12e-07	CLIC1
9697	30.0695	-2.69523	0.489026	-5.51143	3.55922e-08	5.15e-07	TRAM2
7525	26.341	-2.80217	0.508467	-5.51101	3.56777e-08	5.16e-07	YES1
5906	32.9384	-2.69914	0.49002	-5.50823	3.62466e-08	5.24e-07	RAP1A
10513	25.5985	-2.76766	0.502613	-5.50654	3.65955e-08	5.26e-07	APPBP2
84668	27.6336	-2.79196	0.506974	-5.5071	3.64799e-08	5.26e-07	FAM126A
659	21.5374	-3.32693	0.604169	-5.50662	3.65792e-08	5.26e-07	BMPR2
373	31.6375	-2.3196	0.421243	-5.50656	3.6591e-08	5.26e-07	TRIM23
3673	23.5391	-2.80978	0.510358	-5.50551	3.68091e-08	5.28e-07	ITGA2
11113	21.1835	-3.50279	0.637177	-5.49736	3.85513e-08	5.53e-07	CIT
10383	101.193	-1.83184	0.333239	-5.49707	3.86149e-08	5.53e-07	TUBB4B
91653	25.079	-3.16345	0.575655	-5.49539	3.89851e-08	5.57e-07	BOC
10955	30.0901	-2.31013	0.420489	-5.49392	3.93112e-08	5.61e-07	SERINC3
3955	19.0688	-4.20714	0.766921	-5.48576	4.11701e-08	5.87e-07	LFNG
2257	23.1499	-3.19244	0.581966	-5.48561	4.12041e-08	5.87e-07	FGF12
51651	19.0671	-3.70255	0.675055	-5.48481	4.13925e-08	5.89e-07	PTRH2
23576	40.1955	-2.26608	0.413188	-5.48436	4.14958e-08	5.89e-07	DDAH1
84365	23.0621	-3.47441	0.633535	-5.48417	4.1542e-08	5.89e-07	NIFK
7695	20.1409	-3.57985	0.652942	-5.48265	4.18992e-08	5.94e-07	ZNF136
55727	20.8083	-3.2771	0.597772	-5.48219	4.20086e-08	5.94e-07	BTBD7
8462	19.1819	-3.69765	0.674647	-5.48088	4.23224e-08	5.97e-07	KLF11
80196	13.3277	-6.94858	1.26774	-5.48109	4.22714e-08	5.97e-07	RNF34
54891	20.9058	-5.09278	0.929906	-5.47667	4.33416e-08	6.1e-07	INO80D
23527	20.1121	-4.62351	0.844238	-5.47654	4.33717e-08	6.1e-07	ACAP2
148423	18.8541	-3.94037	0.719882	-5.47362	4.40924e-08	6.2e-07	C1orf52
23219	19.0081	-4.56496	0.834835	-5.4681	4.54885e-08	6.39e-07	FBXO28
983	36.3648	-2.17046	0.397064	-5.46628	4.59579e-08	6.44e-07	CDK1
23197	21.2871	-3.16918	0.579904	-5.46501	4.62878e-08	6.48e-07	FAF2
205564	23.6329	-3.35276	0.613641	-5.46371	4.66283e-08	6.52e-07	SENP5
5514	38.854	-2.64093	0.483527	-5.4618	4.7132e-08	6.58e-07	PPP1R10
23095	30.2347	-2.39642	0.438837	-5.46084	4.7388e-08	6.61e-07	KIF1B
2294	18.9716	-3.68123	0.674222	-5.45996	4.76237e-08	6.63e-07	FOXF1
89890	19.8388	-4.02135	0.736579	-5.45949	4.77492e-08	6.64e-07	KBTBD6
9469	21.6567	-3.52612	0.646008	-5.45831	4.80679e-08	6.68e-07	CHST3
10628	145.122	-1.35724	0.248806	-5.45503	4.89657e-08	6.79e-07	TXNIP
84792	13.255	-6.94672	1.27347	-5.45497	4.8982e-08	6.79e-07	FAM220A
5610	32.2272	-2.65558	0.487142	-5.45135	4.99903e-08	6.92e-07	EIF2AK2
6717	35.2324	-2.17429	0.398862	-5.45125	5.00182e-08	6.92e-07	SRI
4205	19.832	-3.37023	0.618724	-5.44707	5.12057e-08	7.07e-07	MEF2A
55660	38.9088	-2.01703	0.370379	-5.44586	5.15561e-08	7.11e-07	PRPF40A
123720	18.4228	-4.49543	0.826283	-5.44055	5.31156e-08	7.32e-07	WHAMM
5137	29.8868	-2.73842	0.503353	-5.44036	5.31743e-08	7.32e-07	PDE1C
51246	23.61	-2.95075	0.542509	-5.43909	5.35538e-08	7.36e-07	SHISA5
55573	56.5179	-2.46805	0.453996	-5.43629	5.44021e-08	7.47e-07	CDV3
56270	23.0621	-3.16163	0.582133	-5.43111	5.60061e-08	7.68e-07	WDR45B
3840	40.2594	-2.19133	0.403552	-5.4301	5.63209e-08	7.71e-07	KPNA4
808	45.9445	-1.9749	0.363837	-5.42797	5.69973e-08	7.79e-07	CALM3
6541	24.2636	-2.75427	0.507445	-5.42771	5.70817e-08	7.79e-07	SLC7A1
24147	27.7667	-2.44947	0.451362	-5.42683	5.7364e-08	7.82e-07	FJX1
10933	66.2852	-1.67563	0.308964	-5.42338	5.84831e-08	7.97e-07	MORF4L1
1827	76.1864	-2.22409	0.410385	-5.41953	5.97565e-08	8.13e-07	RCAN1
8140	21.021	-3.16163	0.583434	-5.419	5.99345e-08	8.14e-07	SLC7A5
10783	19.968	-3.20033	0.590656	-5.41826	6.01831e-08	8.17e-07	NEK6
9805	37.3837	-2.11011	0.38952	-5.4172	6.05384e-08	8.2e-07	SCRN1
10226	38.2068	-2.50219	0.461934	-5.41677	6.06857e-08	8.21e-07	PLIN3
10179	24.6136	-3.11036	0.574238	-5.4165	6.07761e-08	8.22e-07	RBM7
94107	21.68	-3.05293	0.563907	-5.41389	6.16711e-08	8.33e-07	TMEM203
9550	59.3774	-1.5979	0.295486	-5.40771	6.38339e-08	8.61e-07	ATP6V1G1
8976	20.5296	-3.63272	0.671883	-5.40677	6.41717e-08	8.64e-07	WASL
51274	23.843	-3.05102	0.564522	-5.40461	6.49511e-08	8.74e-07	KLF3
10096	35.8762	-2.08527	0.386202	-5.39942	6.68549e-08	8.98e-07	ACTR3
10395	17.9781	-3.84165	0.711588	-5.39871	6.71234e-08	9.01e-07	DLC1
124801	21.5568	-3.21475	0.595671	-5.39685	6.78194e-08	9.09e-07	LSM12
7328	31.8278	-2.28437	0.423431	-5.3949	6.85625e-08	9.18e-07	UBE2H
730094	22.9835	-2.88685	0.53534	-5.39256	6.94607e-08	9.29e-07	MOSMO
813	89.6284	-1.60122	0.297198	-5.38771	7.13618e-08	9.53e-07	CALU
23141	18.3799	-4.13987	0.768903	-5.38413	7.27948e-08	9.71e-07	ANKLE2
127829	18.1517	-4.46874	0.830017	-5.38392	7.28819e-08	9.71e-07	ARL8A
8405	34.4199	-2.25715	0.419355	-5.38244	7.34847e-08	9.77e-07	SPOP
2339	21.4841	-3.14611	0.584516	-5.38242	7.34905e-08	9.77e-07	FNTA
51755	27.7218	-2.62293	0.487618	-5.37907	7.487e-08	9.94e-07	CDK12
5911	21.7756	-3.53612	0.658154	-5.37279	7.75297e-08	1.03e-06	RAP2A
6240	41.388	-2.03619	0.379	-5.37253	7.76384e-08	1.03e-06	RRM1
9584	66.9706	-2.29981	0.428132	-5.37172	7.79896e-08	1.03e-06	RBM39
5887	52.5251	-1.98094	0.368891	-5.36999	7.87429e-08	1.04e-06	RAD23B
51608	17.9426	-3.83474	0.714201	-5.36928	7.90517e-08	1.04e-06	GET4
55159	18.741	-4.54451	0.846449	-5.36891	7.9214e-08	1.04e-06	RFWD3
3572	39.0494	-2.41004	0.448938	-5.3683	7.94814e-08	1.04e-06	IL6ST
6670	23.5308	-3.34166	0.62246	-5.36848	7.94046e-08	1.04e-06	SP3
79685	18.9181	-3.90398	0.727382	-5.36717	7.99839e-08	1.05e-06	SAP30L
100505641	32.2049	-2.49784	0.465501	-5.36591	8.05421e-08	1.06e-06	FGD5-AS1
22794	21.7821	-3.17153	0.591056	-5.36586	8.05624e-08	1.06e-06	CASC3
7514	24.1979	-3.2206	0.600414	-5.36396	8.1415e-08	1.07e-06	XPO1
7280	111.978	-1.2854	0.239903	-5.35801	8.41449e-08	1.1e-06	TUBB2A
29088	18.8033	-3.69071	0.689086	-5.35595	8.51058e-08	1.11e-06	MRPL15
6651	22.4787	-2.87566	0.536981	-5.35523	8.54458e-08	1.11e-06	SON
2651	27.3168	-3.59512	0.67134	-5.35514	8.54902e-08	1.11e-06	GCNT2
6482	18.8138	-3.47842	0.650138	-5.35028	8.78197e-08	1.14e-06	ST3GAL1
29883	33.173	-2.12745	0.397727	-5.34903	8.84288e-08	1.15e-06	CNOT7
55023	32.2099	-2.65145	0.496105	-5.34453	9.06541e-08	1.18e-06	PHIP
293	41.4312	-1.9642	0.36776	-5.34099	9.24394e-08	1.2e-06	SLC25A6
7529	147.777	-1.19008	0.222857	-5.34013	9.2881e-08	1.2e-06	YWHAB
4520	20.7681	-3.11623	0.58361	-5.33957	9.31681e-08	1.2e-06	MTF1
7357	322.783	-1.41595	0.265176	-5.33964	9.31316e-08	1.2e-06	UGCG
481	63.3483	-1.62907	0.3053	-5.33598	9.50323e-08	1.23e-06	ATP1B1
56999	19.2332	-5.01493	0.940058	-5.33471	9.56992e-08	1.23e-06	ADAMTS9
9575	24.5885	-2.5991	0.487237	-5.33436	9.58803e-08	1.23e-06	CLOCK
399665	18.3528	-3.85243	0.722459	-5.33239	9.69293e-08	1.25e-06	FAM102A
30836	24.385	-2.98168	0.55928	-5.33128	9.75241e-08	1.25e-06	DNTTIP2
83877	21.7319	-2.9105	0.545998	-5.33061	9.78847e-08	1.26e-06	TM2D2
26586	28.7235	-2.77022	0.519779	-5.32962	9.84205e-08	1.26e-06	CKAP2
10659	22.2025	-2.83521	0.532247	-5.32688	9.99138e-08	1.28e-06	CELF2
8943	21.4499	-3.14562	0.590961	-5.32288	1.02135e-07	1.31e-06	AP3D1
55870	23.3435	-2.90949	0.546981	-5.31918	1.04235e-07	1.33e-06	ASH1L
835	22.4707	-2.87514	0.54074	-5.31704	1.05471e-07	1.34e-06	CASP2
10009	22.3059	-2.98917	0.562256	-5.31639	1.05847e-07	1.35e-06	ZBTB33
51747	22.8335	-2.76398	0.520064	-5.3147	1.06835e-07	1.36e-06	LUC7L3
54968	25.9594	-2.83543	0.53353	-5.31448	1.06963e-07	1.36e-06	TMEM70
7086	49.2261	-1.75625	0.330652	-5.31146	1.08753e-07	1.38e-06	TKT
5090	26.7981	-2.57159	0.484444	-5.30834	1.10629e-07	1.4e-06	PBX3
84962	19.0547	-3.67411	0.692155	-5.30823	1.10695e-07	1.4e-06	AJUBA
112950	31.3912	-2.2699	0.427953	-5.3041	1.13229e-07	1.43e-06	MED8
79191	18.3901	-4.16251	0.784758	-5.3042	1.13167e-07	1.43e-06	IRX3
3014	31.7855	-2.29284	0.432451	-5.30196	1.14566e-07	1.45e-06	H2AX
196528	24.3977	-2.69915	0.509358	-5.29912	1.16361e-07	1.47e-06	ARID2
79571	33.2029	-2.35235	0.4444	-5.29333	1.20112e-07	1.51e-06	GCC1
23160	19.5648	-3.17761	0.600379	-5.29267	1.20544e-07	1.51e-06	WDR43
5395	18.6578	-3.66966	0.693358	-5.29259	1.20599e-07	1.51e-06	PMS2
7322	18.8708	-3.69619	0.698417	-5.29223	1.20833e-07	1.52e-06	UBE2D2
7874	42.8424	-2.20082	0.415921	-5.29145	1.21353e-07	1.52e-06	USP7
2274	35.57	-2.6748	0.505762	-5.28865	1.23222e-07	1.54e-06	FHL2
79718	38.1915	-2.17428	0.411318	-5.28613	1.24934e-07	1.56e-06	TBL1XR1
23143	16.9405	-4.03162	0.76276	-5.28557	1.25311e-07	1.57e-06	LRCH1
115509	41.1827	-2.50619	0.474191	-5.2852	1.25565e-07	1.57e-06	ZNF689
5879	262.022	-1.62103	0.306719	-5.28505	1.25668e-07	1.57e-06	RAC1
10964	17.3706	-4.05588	0.767501	-5.28452	1.26032e-07	1.57e-06	IFI44L
4097	65.7608	-2.17325	0.411352	-5.2832	1.26945e-07	1.58e-06	MAFG
6191	116.522	-1.42316	0.269589	-5.27899	1.29901e-07	1.61e-06	RPS4X
10436	17.8902	-4.89023	0.926872	-5.27606	1.31994e-07	1.64e-06	EMG1
3336	30.0205	-2.41642	0.458184	-5.2739	1.33552e-07	1.65e-06	HSPE1
5991	28.0618	-2.89159	0.548385	-5.27291	1.34274e-07	1.66e-06	RFX3
147179	29.1956	-2.4775	0.469856	-5.27288	1.34301e-07	1.66e-06	WIPF2
1783	39.9954	-1.87201	0.355025	-5.27289	1.34289e-07	1.66e-06	DYNC1LI2
2619	20.29	-6.58173	1.2486	-5.27128	1.35474e-07	1.67e-06	GAS1
152485	66.8533	-2.7377	0.51941	-5.27079	1.35839e-07	1.67e-06	ZNF827
10672	42.1734	-2.68853	0.510349	-5.26802	1.37902e-07	1.7e-06	GNA13
121457	11.5306	-6.73926	1.27953	-5.26697	1.38692e-07	1.7e-06	IKBIP
55017	17.7701	-3.82792	0.726984	-5.26548	1.39823e-07	1.72e-06	C14orf119
151987	32.6706	-2.31617	0.439861	-5.26568	1.39668e-07	1.72e-06	PPP4R2
7528	33.5474	-2.06783	0.393027	-5.26128	1.43058e-07	1.75e-06	YY1
7799	20.6019	-3.08983	0.587299	-5.26108	1.43209e-07	1.75e-06	PRDM2
148266	17.3045	-4.08825	0.777154	-5.26054	1.43631e-07	1.76e-06	ZNF569
23014	26.1227	-2.86153	0.543993	-5.26023	1.43873e-07	1.76e-06	FBXO21
5516	29.0732	-2.29522	0.436371	-5.2598	1.44209e-07	1.76e-06	PPP2CB
29107	28.3696	-2.97158	0.565045	-5.25901	1.4483e-07	1.76e-06	NXT1
990	23.2822	-3.13639	0.596493	-5.25804	1.45596e-07	1.77e-06	CDC6
90411	36.4442	-2.52138	0.479712	-5.25601	1.47212e-07	1.79e-06	MCFD2
25963	21.3852	-2.8763	0.5476	-5.25256	1.49998e-07	1.82e-06	TMEM87A
8412	18.0078	-3.63577	0.692203	-5.25246	1.50085e-07	1.82e-06	BCAR3
56987	58.2775	-1.76167	0.335893	-5.24473	1.56513e-07	1.9e-06	BBX
7203	33.955	-2.17973	0.415716	-5.24331	1.57717e-07	1.91e-06	CCT3
6133	49.5268	-1.7094	0.326202	-5.24032	1.603e-07	1.94e-06	RPL9
3191	50.0201	-1.6524	0.31553	-5.23691	1.63284e-07	1.97e-06	HNRNPL
1457	18.2956	-3.61178	0.690055	-5.23405	1.65836e-07	2e-06	CSNK2A1
7268	17.6723	-3.82087	0.730609	-5.22971	1.69777e-07	2.05e-06	TTC4
55432	24.6065	-2.79443	0.534415	-5.22894	1.70481e-07	2.05e-06	YOD1
57007	11.3416	-6.71358	1.28444	-5.22684	1.72428e-07	2.07e-06	ACKR3
348793	11.3416	-6.71358	1.28444	-5.22684	1.72428e-07	2.07e-06	WDR53
140710	18.7717	-3.70586	0.709173	-5.2256	1.73592e-07	2.08e-06	SOGA1
221937	16.6591	-4.35266	0.832918	-5.2258	1.73403e-07	2.08e-06	FOXK1
115353	11.5218	-6.73563	1.28921	-5.22461	1.74521e-07	2.09e-06	LRRC42
25983	26.5578	-2.48142	0.475112	-5.22281	1.76223e-07	2.11e-06	NGDN
60493	24.561	-2.50899	0.48047	-5.22195	1.77049e-07	2.11e-06	FASTKD5
4720	30.9016	-2.36837	0.453863	-5.21826	1.80613e-07	2.16e-06	NDUFS2
23111	17.1474	-3.75861	0.720629	-5.21573	1.83091e-07	2.18e-06	SPART
56902	16.8918	-4.36292	0.837408	-5.21003	1.88809e-07	2.25e-06	PNO1
80830	24.6601	-2.79452	0.536469	-5.2091	1.89754e-07	2.26e-06	APOL6
29803	20.6968	-2.97286	0.571199	-5.2046	1.9442e-07	2.31e-06	REPIN1
28511	17.642	-3.84568	0.739196	-5.20251	1.96614e-07	2.33e-06	NKIRAS2
10523	33.8613	-2.81543	0.541414	-5.20014	1.99142e-07	2.36e-06	CHERP
25888	11.2683	-6.70297	1.28925	-5.19913	2.00228e-07	2.37e-06	ZNF473
11236	22.8641	-2.77791	0.534292	-5.19923	2.00114e-07	2.37e-06	RNF139
6194	40.0873	-1.88926	0.363819	-5.19284	2.07112e-07	2.44e-06	RPS6
55632	18.7079	-4.1975	0.808324	-5.19284	2.07108e-07	2.44e-06	G2E3
7803	79.9906	-1.40679	0.270914	-5.19276	2.072e-07	2.44e-06	PTP4A1
24137	26.2526	-2.54313	0.489773	-5.19246	2.07532e-07	2.44e-06	KIF4A
51177	23.1993	-3.47502	0.669338	-5.19173	2.08349e-07	2.45e-06	PLEKHO1
5908	32.2768	-2.16211	0.416525	-5.19082	2.09367e-07	2.46e-06	RAP1B
90102	19.0602	-6.49263	1.25113	-5.1894	2.10969e-07	2.48e-06	PHLDB2
6139	47.8112	-1.96903	0.379617	-5.18689	2.1383e-07	2.51e-06	RPL17
80218	22.6557	-2.73573	0.52751	-5.18611	2.14728e-07	2.52e-06	NAA50
5898	20.3947	-3.07403	0.592907	-5.18468	2.16386e-07	2.53e-06	RALA
9878	17.579	-3.81736	0.736847	-5.18067	2.21094e-07	2.58e-06	TOX4
1453	28.3248	-2.62155	0.506231	-5.17856	2.236e-07	2.61e-06	CSNK1D
3475	17.2065	-4.8155	0.930122	-5.17728	2.2514e-07	2.63e-06	IFRD1
55090	17.1956	-4.416	0.853387	-5.17467	2.28317e-07	2.66e-06	MED9
3190	100.55	-1.4912	0.288318	-5.17205	2.31538e-07	2.7e-06	HNRNPK
124491	25.6336	-2.76047	0.53383	-5.17106	2.3277e-07	2.71e-06	TMEM170A
57003	20.9397	-3.29793	0.637964	-5.16947	2.34761e-07	2.73e-06	CCDC47
57708	21.317	-3.17337	0.613977	-5.16854	2.35932e-07	2.74e-06	MIER1
50809	42.6989	-1.83389	0.355147	-5.16375	2.42049e-07	2.81e-06	HP1BP3
83695	19.0231	-3.29344	0.637905	-5.16291	2.43145e-07	2.82e-06	RHNO1
51104	33.0827	-2.23424	0.432792	-5.16239	2.43814e-07	2.82e-06	ABHD17B
5430	27.2491	-2.50857	0.486464	-5.15675	2.51271e-07	2.9e-06	POLR2A
55071	17.9414	-3.61259	0.700809	-5.15489	2.53784e-07	2.93e-06	C9orf40
5324	16.9159	-4.81669	0.934359	-5.15508	2.53526e-07	2.93e-06	PLAG1
143686	19.8375	-3.05539	0.592794	-5.15421	2.54696e-07	2.93e-06	SESN3
55802	21.0856	-3.02326	0.587036	-5.15004	2.60424e-07	3e-06	DCP1A
10342	23.799	-2.63763	0.512191	-5.14969	2.60919e-07	3e-06	TFG
389792	156.974	1.68271	0.326855	5.14818	2.63033e-07	3.02e-06	IER5L
10773	22.0156	-2.95894	0.574741	-5.14829	2.62871e-07	3.02e-06	ZBTB6
162239	16.121	-4.30552	0.836571	-5.14663	2.65207e-07	3.04e-06	ZFP1
55917	22.6265	-2.98121	0.579344	-5.14584	2.66323e-07	3.05e-06	CTTNBP2NL
1938	132.432	-1.773	0.344556	-5.14575	2.66453e-07	3.05e-06	EEF2
5565	16.5246	-3.70011	0.719283	-5.14416	2.68721e-07	3.07e-06	PRKAB2
6872	11.5308	-6.74869	1.31202	-5.14375	2.69301e-07	3.07e-06	TAF1
166336	44.3519	-2.66707	0.518569	-5.14313	2.70194e-07	3.08e-06	PRICKLE2
55031	22.6958	-2.98942	0.581638	-5.13966	2.75233e-07	3.13e-06	USP47
25923	16.6861	-3.48176	0.677706	-5.13757	2.78314e-07	3.17e-06	ATL3
7009	115.14	-1.34742	0.262655	-5.12999	2.89759e-07	3.29e-06	TMBIM6
642	20.5556	-2.98035	0.580955	-5.13008	2.89617e-07	3.29e-06	BLMH
4223	18.4495	-6.44061	1.25541	-5.13027	2.89334e-07	3.29e-06	MEOX2
55379	27.6117	-2.43773	0.47538	-5.12797	2.9289e-07	3.32e-06	LRRC59
51585	17.8339	-6.38898	1.24619	-5.1268	2.94711e-07	3.34e-06	PCF11
100534589	185.82	-1.22795	0.239557	-5.1259	2.96113e-07	3.35e-06	HOXA10-HOXA9
26118	37.7582	-3.43427	0.670114	-5.12491	2.9768e-07	3.36e-06	WSB1
152006	15.8385	-3.92551	0.766232	-5.12313	3.00501e-07	3.39e-06	RNF38
201725	16.6452	-3.50108	0.683466	-5.12253	3.01459e-07	3.39e-06	C4orf46
23064	17.3716	-3.79816	0.741452	-5.1226	3.01349e-07	3.39e-06	SETX
3685	29.2558	-2.54477	0.496896	-5.12133	3.03383e-07	3.41e-06	ITGAV
3037	15.7537	-3.91889	0.765647	-5.11841	3.08119e-07	3.46e-06	HAS2
7072	17.0364	-4.06342	0.793894	-5.11834	3.0823e-07	3.46e-06	TIA1
3707	16.9175	-3.53131	0.690018	-5.11771	3.09267e-07	3.47e-06	ITPKB
114882	24.0897	-2.67203	0.52212	-5.11765	3.09366e-07	3.47e-06	OSBPL8
51592	16.8526	-4.81899	0.94238	-5.11363	3.16019e-07	3.54e-06	TRIM33
2120	16.0129	-3.94706	0.771929	-5.11324	3.16672e-07	3.54e-06	ETV6
27316	44.8598	-2.15597	0.421801	-5.11136	3.19854e-07	3.57e-06	RBMX
23603	49.257	-1.69686	0.331976	-5.11138	3.19812e-07	3.57e-06	CORO1C
339500	17.3523	-3.33472	0.653825	-5.10032	3.39073e-07	3.78e-06	ZNF678
80304	15.7228	-3.9289	0.770403	-5.09979	3.40029e-07	3.79e-06	WDCP
10615	16.0215	-3.66748	0.719272	-5.09888	3.41664e-07	3.8e-06	SPAG5
4839	18.2326	-3.41212	0.66966	-5.09529	3.482e-07	3.87e-06	NOP2
2113	25.2551	-2.46797	0.484447	-5.09441	3.49821e-07	3.88e-06	ETS1
23266	19.2032	-3.30687	0.649175	-5.09395	3.50675e-07	3.88e-06	ADGRL2
25805	45.7158	-2.56793	0.504124	-5.09384	3.50887e-07	3.88e-06	BAMBI
84612	19.5533	-3.37609	0.662765	-5.09395	3.50675e-07	3.88e-06	PARD6B
95681	17.3912	-3.32753	0.653285	-5.09353	3.51449e-07	3.89e-06	CEP41
83461	16.8554	-3.52691	0.693133	-5.08836	3.61166e-07	3.98e-06	CDCA3
284454	19.2328	-2.98275	0.586184	-5.08843	3.61039e-07	3.98e-06	LOC284454
55341	20.1409	-2.9485	0.57989	-5.08458	3.68432e-07	4.06e-06	LSG1
8899	26.1599	-2.35485	0.463212	-5.08373	3.701e-07	4.08e-06	PRPF4B
51142	184.897	-1.16389	0.228973	-5.0831	3.71322e-07	4.08e-06	CHCHD2
8061	23.8615	-2.55121	0.50203	-5.0818	3.73881e-07	4.11e-06	FOSL1
488	35.2498	-1.97321	0.38833	-5.08127	3.74922e-07	4.11e-06	ATP2A2
55233	26.5947	-2.30931	0.454469	-5.08134	3.74782e-07	4.11e-06	MOB1A
85415	18.9763	-2.97734	0.586055	-5.0803	3.76835e-07	4.13e-06	RHPN2
9874	16.3387	-4.77016	0.938968	-5.08021	3.77022e-07	4.13e-06	TLK1
54989	22.0877	-2.83427	0.557968	-5.07963	3.78177e-07	4.14e-06	ZNF770
10884	23.4408	-2.62125	0.516159	-5.07838	3.8067e-07	4.16e-06	MRPS30
84959	33.7828	-2.26369	0.445826	-5.07751	3.8241e-07	4.17e-06	UBASH3B
221710	28.9077	-2.51645	0.496056	-5.07292	3.91763e-07	4.27e-06	SMIM13
55246	20.3296	-2.69407	0.531352	-5.07021	3.97371e-07	4.33e-06	CCDC25
23152	10.2755	-6.57355	1.29727	-5.06723	4.03636e-07	4.39e-06	CIC
79869	15.8005	-3.65933	0.722216	-5.0668	4.04551e-07	4.4e-06	CPSF7
79602	29.8097	-2.46405	0.486331	-5.06661	4.04969e-07	4.4e-06	ADIPOR2
29990	38.0506	-2.32714	0.459432	-5.06525	4.07874e-07	4.42e-06	PILRB
29080	58.9877	-2.19123	0.432656	-5.06459	4.0928e-07	4.44e-06	CCDC59
22916	28.3458	-2.12917	0.42046	-5.06391	4.1074e-07	4.45e-06	NCBP2
23367	41.219	-1.79111	0.353727	-5.06353	4.11569e-07	4.45e-06	LARP1
65986	26.5648	-2.54423	0.502781	-5.06032	4.18556e-07	4.52e-06	ZBTB10
6653	20.2061	-3.20616	0.63364	-5.05991	4.19452e-07	4.52e-06	SORL1
93323	16.9205	-3.77624	0.746299	-5.05996	4.19337e-07	4.52e-06	HAUS8
9972	20.945	-3.11221	0.615157	-5.05921	4.20993e-07	4.54e-06	NUP153
9212	28.3009	-2.92534	0.578307	-5.05846	4.22657e-07	4.55e-06	AURKB
63901	28.5576	-3.52015	0.696065	-5.05721	4.25425e-07	4.57e-06	FAM111A
5537	19.3819	-2.86522	0.566591	-5.05695	4.26014e-07	4.58e-06	PPP6C
56262	39.131	-1.90307	0.376395	-5.05603	4.28069e-07	4.59e-06	LRRC8A
9589	50.5935	-1.9291	0.381684	-5.05418	4.32233e-07	4.63e-06	WTAP
149041	22.4141	-2.62759	0.519931	-5.05373	4.33256e-07	4.64e-06	RC3H1
9175	16.4847	-3.70435	0.733282	-5.05174	4.37799e-07	4.68e-06	MAP3K13
1466	39.2227	-2.14757	0.425239	-5.05026	4.41198e-07	4.71e-06	CSRP2
1058	18.6465	-4.17308	0.82628	-5.05044	4.40793e-07	4.71e-06	CENPA
10728	99.0799	-1.2209	0.241738	-5.0505	4.40666e-07	4.71e-06	PTGES3
6166	50.4824	-1.76393	0.349308	-5.0498	4.42278e-07	4.71e-06	RPL36AL
5437	16.4701	-3.68281	0.729386	-5.0492	4.4367e-07	4.72e-06	POLR2H
3309	155.839	-1.11991	0.221801	-5.04916	4.43759e-07	4.72e-06	HSPA5
2791	51.6623	-1.67759	0.332313	-5.04823	4.45925e-07	4.74e-06	GNG11
899	19.0001	-4.99846	0.990911	-5.04431	4.55168e-07	4.83e-06	CCNF
7020	30.1763	-2.47091	0.490042	-5.04224	4.60112e-07	4.88e-06	TFAP2A
1956	21.8236	-2.81284	0.558026	-5.0407	4.6383e-07	4.91e-06	EGFR
59269	32.512	-2.07321	0.41128	-5.04088	4.63386e-07	4.91e-06	HIVEP3
10291	28.8161	-2.15315	0.427439	-5.03733	4.72059e-07	4.99e-06	SF3A1
93134	22.0574	-3.22836	0.641247	-5.0345	4.79099e-07	5.06e-06	ZNF561
5052	86.2184	-1.37036	0.272352	-5.03156	4.86498e-07	5.14e-06	PRDX1
1608	18.2892	-5.53186	1.09957	-5.03095	4.88063e-07	5.15e-06	DGKG
1032	18.0447	-3.21314	0.63869	-5.03083	4.88351e-07	5.15e-06	CDKN2D
23580	18.8492	-3.27303	0.650887	-5.02856	4.94174e-07	5.2e-06	CDC42EP4
5586	17.6203	-3.35456	0.667372	-5.02652	4.99463e-07	5.25e-06	PKN2
22848	20.385	-3.26803	0.650313	-5.02532	5.02584e-07	5.28e-06	AAK1
348235	59.6568	-1.50585	0.29975	-5.02367	5.06921e-07	5.32e-06	SKA2
4801	17.0723	-3.31964	0.661112	-5.02129	5.13259e-07	5.38e-06	NFYB
54813	16.007	-3.94154	0.785093	-5.02048	5.15437e-07	5.4e-06	KLHL28
6713	21.9447	-2.93725	0.585067	-5.02037	5.15726e-07	5.4e-06	SQLE
96459	18.7568	-5.56365	1.10863	-5.01849	5.20786e-07	5.44e-06	FNIP1
3066	50.8978	-2.07882	0.414231	-5.0185	5.20778e-07	5.44e-06	HDAC2
25871	15.8601	-3.63558	0.724554	-5.01768	5.22994e-07	5.46e-06	NEPRO
79682	42.4362	-1.67732	0.334308	-5.0173	5.24034e-07	5.46e-06	CENPU
80851	16.8341	-3.51241	0.700135	-5.01676	5.255e-07	5.47e-06	SH3BP5L
10112	16.668	-3.75682	0.748859	-5.01673	5.25592e-07	5.47e-06	KIF20A
23435	39.5845	-2.82465	0.563209	-5.01528	5.2956e-07	5.51e-06	TARDBP
29089	16.2999	-3.70463	0.7389	-5.0137	5.33919e-07	5.55e-06	UBE2T
5048	26.8669	-2.29755	0.45833	-5.01288	5.36224e-07	5.56e-06	PAFAH1B1
10152	34.6735	-2.10734	0.420415	-5.01252	5.37223e-07	5.57e-06	ABI2
4837	15.6437	-3.91014	0.78011	-5.01229	5.37862e-07	5.57e-06	NNMT
90809	15.2048	-4.23152	0.844616	-5.01	5.44314e-07	5.63e-06	PIP4P1
54842	22.2114	-2.73205	0.545425	-5.00903	5.47058e-07	5.65e-06	MFSD6
55527	23.9387	-2.87266	0.573673	-5.00749	5.51452e-07	5.7e-06	FEM1A
171546	17.6174	-3.3572	0.670474	-5.00721	5.52253e-07	5.7e-06	SPTSSA
2956	26.8705	-2.91722	0.582944	-5.00428	5.60709e-07	5.78e-06	MSH6
51251	20.9196	-3.09026	0.617625	-5.00346	5.63106e-07	5.8e-06	NT5C3A
7756	33.3408	-2.01268	0.402275	-5.00323	5.63772e-07	5.8e-06	ZNF207
200081	19.0994	-3.29218	0.658063	-5.00284	5.64924e-07	5.81e-06	TXLNA
63979	15.2904	-4.22546	0.844694	-5.00236	5.66341e-07	5.82e-06	FIGNL1
93621	54.4957	-2.04693	0.409275	-5.00136	5.69277e-07	5.84e-06	MRFAP1
140890	17.2618	-3.55367	0.711495	-4.99466	5.89404e-07	6.04e-06	SREK1
55326	34.7215	-2.0083	0.402079	-4.99478	5.89018e-07	6.04e-06	AGPAT5
51263	17.2506	-3.56001	0.713003	-4.99298	5.9454e-07	6.08e-06	MRPL30
50999	19.788	-3.21938	0.644843	-4.9925	5.96021e-07	6.09e-06	TMED5
51646	15.3574	-3.59862	0.72089	-4.99192	5.97829e-07	6.11e-06	YPEL5
10656	25.2022	-2.45191	0.491439	-4.98925	6.06157e-07	6.18e-06	KHDRBS3
55588	42.1528	-1.89416	0.379745	-4.98796	6.10199e-07	6.22e-06	MED29
57609	15.5477	-4.23117	0.848457	-4.9869	6.13567e-07	6.25e-06	DIP2B
23362	31.9576	-2.09242	0.419728	-4.98518	6.19039e-07	6.3e-06	PSD3
8125	22.0286	-2.62534	0.526656	-4.98492	6.19877e-07	6.3e-06	ANP32A
57659	21.2224	-2.87105	0.57597	-4.98473	6.20494e-07	6.3e-06	ZBTB4
10945	43.8231	-1.94613	0.390716	-4.98093	6.32789e-07	6.42e-06	KDELR1
10270	18.6297	-3.67876	0.739477	-4.97481	6.53116e-07	6.62e-06	AKAP8
29966	18.863	-3.14729	0.632676	-4.97456	6.53964e-07	6.62e-06	STRN3
515	33.9726	-2.13741	0.429727	-4.97388	6.56245e-07	6.63e-06	ATP5PB
4664	16.2253	-3.68466	0.740782	-4.97401	6.55819e-07	6.63e-06	NAB1
54205	86.2086	-1.65994	0.33381	-4.97272	6.60215e-07	6.67e-06	CYCS
92691	15.4961	-4.25937	0.8568	-4.97126	6.65207e-07	6.71e-06	TMEM169
55088	29.9779	-3.48663	0.701487	-4.97035	6.68333e-07	6.74e-06	CCDC186
56937	186.703	-1.86836	0.375931	-4.96997	6.6963e-07	6.74e-06	PMEPA1
9538	32.7779	-2.10026	0.42266	-4.96915	6.72487e-07	6.77e-06	EI24
8226	9.39335	-6.44508	1.29822	-4.96456	6.88567e-07	6.92e-06	PUDP
9880	16.0416	-3.41588	0.688733	-4.95966	7.06168e-07	7.09e-06	ZBTB39
55832	19.368	-2.72439	0.549416	-4.9587	7.09679e-07	7.12e-06	CAND1
7965	20.3773	-2.83674	0.572162	-4.95794	7.12455e-07	7.14e-06	AIMP2
6602	15.7386	-3.40297	0.686403	-4.95769	7.13363e-07	7.15e-06	SMARCD1
54454	18.7086	-2.93015	0.59131	-4.95535	7.21993e-07	7.23e-06	ATAD2B
8621	15.6133	-3.92065	0.791418	-4.95395	7.27206e-07	7.27e-06	CDK13
8480	22.5776	-2.43233	0.49109	-4.95292	7.31069e-07	7.3e-06	RAE1
66036	18.0863	-3.07545	0.621039	-4.9521	7.34167e-07	7.33e-06	MTMR9
84950	15.5366	-4.67434	0.944207	-4.95054	7.40064e-07	7.38e-06	PRPF38A
55596	9.63665	-6.47611	1.30903	-4.94727	7.52626e-07	7.5e-06	ZCCHC8
11143	17.167	-3.29524	0.666343	-4.94526	7.60414e-07	7.57e-06	KAT7
113130	15.6892	-3.66323	0.740847	-4.94465	7.62817e-07	7.59e-06	CDCA5
51588	9.51866	-6.46127	1.30694	-4.94381	7.66089e-07	7.61e-06	PIAS4
10155	27.8701	-2.22714	0.450529	-4.9434	7.6773e-07	7.62e-06	TRIM28
26100	23.3478	-2.4293	0.491604	-4.94157	7.74976e-07	7.69e-06	WIPI2
9258	64.7217	-2.18717	0.442737	-4.94012	7.80726e-07	7.74e-06	MFHAS1
55012	15.6113	-4.67864	0.94835	-4.93346	8.07868e-07	7.99e-06	PPP2R3C
4286	22.7084	-2.72408	0.552175	-4.93336	8.08268e-07	7.99e-06	MITF
283459	24.3345	-2.63251	0.533585	-4.93362	8.07174e-07	7.99e-06	GATC
221092	19.7013	-2.86646	0.581217	-4.93183	8.14612e-07	8.04e-06	HNRNPUL2
79666	17.5845	-3.00505	0.609419	-4.931	8.18091e-07	8.07e-06	PLEKHF2
219844	15.2167	-4.21181	0.854407	-4.92952	8.24334e-07	8.12e-06	HYLS1
91404	21.1233	-3.18954	0.647182	-4.92835	8.2926e-07	8.16e-06	SESTD1
116068	9.21542	-6.41472	1.30234	-4.92555	8.41238e-07	8.28e-06	LYSMD3
54883	31.1376	-2.00271	0.406747	-4.92373	8.4912e-07	8.34e-06	CWC25
29855	25.2383	-2.80638	0.569952	-4.92389	8.48388e-07	8.34e-06	UBN1
79982	20.8414	-3.64702	0.741322	-4.91962	8.67107e-07	8.51e-06	DNAJB14
595	115.826	-1.76381	0.358752	-4.91652	8.80963e-07	8.64e-06	CCND1
55700	19.1809	-3.13887	0.638691	-4.91453	8.89949e-07	8.72e-06	MAP7D1
1106	16.8009	-3.10164	0.631553	-4.91113	9.05531e-07	8.86e-06	CHD2
6059	14.7997	-3.84816	0.784214	-4.90703	9.24678e-07	9.04e-06	ABCE1
6667	20.748	-2.85939	0.582748	-4.90673	9.26059e-07	9.04e-06	SP1
8503	15.7998	-6.22241	1.2682	-4.90647	9.273e-07	9.05e-06	PIK3R3
6188	88.2664	-1.21682	0.248046	-4.90562	9.31318e-07	9.08e-06	RPS3
58526	19.7848	-3.18239	0.648955	-4.90386	9.39692e-07	9.15e-06	MID1IP1
51107	27.5671	-2.14104	0.436775	-4.90193	9.48982e-07	9.24e-06	APH1A
64225	15.6059	-4.68369	0.956218	-4.89815	9.67453e-07	9.41e-06	ATL2
9516	35.382	-1.99504	0.407424	-4.89671	9.74551e-07	9.47e-06	LITAF
6047	18.9881	-3.51906	0.718681	-4.89655	9.7532e-07	9.47e-06	RNF4
329	14.8089	-3.84932	0.786381	-4.89498	9.83161e-07	9.53e-06	BIRC2
4850	21.4667	-2.68261	0.548186	-4.89361	9.90042e-07	9.59e-06	CNOT4
5432	15.0079	-3.87398	0.791827	-4.89245	9.9587e-07	9.64e-06	POLR2C
6950	30.0119	-2.21739	0.453386	-4.89073	1.00464e-06	9.72e-06	TCP1
6996	14.357	-3.78821	0.775127	-4.88722	1.02272e-06	9.88e-06	TDG
54492	15.3135	-3.59971	0.736796	-4.88563	1.031e-06	9.95e-06	NEURL1B
5692	43.7097	-1.92127	0.39341	-4.88363	1.04149e-06	1e-05	PSMB4
8837	31.3545	-2.15575	0.441796	-4.87953	1.06342e-06	1.02e-05	CFLAR
898	14.4739	-3.8009	0.77916	-4.8782	1.07056e-06	1.03e-05	CCNE1
153222	18.5061	-2.79422	0.572871	-4.87758	1.07397e-06	1.03e-05	CREBRF
10054	37.2459	-2.16423	0.443789	-4.87671	1.07868e-06	1.04e-05	UBA2
26065	14.6995	-3.80016	0.77932	-4.87625	1.08123e-06	1.04e-05	LSM14A
134553	39.4025	-3.20556	0.65753	-4.87516	1.08723e-06	1.04e-05	C5orf24
9320	21.7717	-2.37928	0.488161	-4.87395	1.09386e-06	1.05e-05	TRIP12
9169	18.011	-3.02032	0.619665	-4.87412	1.09292e-06	1.05e-05	SCAF11
222236	14.3838	-4.14525	0.850597	-4.87334	1.09726e-06	1.05e-05	NAPEPLD
100526794	36.0867	-2.3656	0.485493	-4.87256	1.10159e-06	1.05e-05	NT5C1B-RDH14
7791	22.2583	-2.70547	0.555261	-4.87243	1.10236e-06	1.05e-05	ZYX
8394	16.5591	-3.50861	0.720232	-4.87149	1.10758e-06	1.06e-05	PIP5K1A
2960	16.9365	-5.41436	1.11181	-4.86985	1.11685e-06	1.07e-05	GTF2E1
80267	19.6113	-2.88043	0.591853	-4.86679	1.13423e-06	1.08e-05	EDEM3
10625	24.413	-2.58126	0.530425	-4.8664	1.1365e-06	1.08e-05	IVNS1ABP
22902	15.5855	-3.38702	0.696091	-4.86577	1.1401e-06	1.08e-05	RUFY3
1975	29.0946	-2.52692	0.519395	-4.86511	1.14393e-06	1.09e-05	EIF4B
7314	150.955	-1.15331	0.237079	-4.86465	1.14661e-06	1.09e-05	UBB
54819	27.4015	-2.97916	0.612637	-4.86284	1.15711e-06	1.1e-05	ZCCHC10
10797	22.613	-2.45859	0.50561	-4.86262	1.15844e-06	1.1e-05	MTHFD2
23	21.4232	-2.99415	0.616125	-4.85966	1.17589e-06	1.11e-05	ABCF1
79598	28.5933	-2.65568	0.546499	-4.85944	1.17717e-06	1.11e-05	CEP97
284406	22.9259	-2.68096	0.55199	-4.8569	1.19236e-06	1.13e-05	ZFP82
4897	26.6787	-2.71502	0.559139	-4.85572	1.19948e-06	1.13e-05	NRCAM
1756	14.8124	-6.12287	1.26109	-4.85521	1.20261e-06	1.14e-05	DMD
25998	16.1971	-3.04175	0.62673	-4.85336	1.21388e-06	1.14e-05	IBTK
23463	22.5465	-2.56963	0.529615	-4.85188	1.223e-06	1.15e-05	ICMT
4088	21.8427	-2.95294	0.608844	-4.85007	1.23416e-06	1.16e-05	SMAD3
26099	25.222	-2.23523	0.460935	-4.84935	1.23866e-06	1.17e-05	SZRD1
1153	50.6202	-1.77885	0.366923	-4.84803	1.24692e-06	1.17e-05	CIRBP
11340	14.6316	-4.12691	0.851216	-4.84825	1.24555e-06	1.17e-05	EXOSC8
6746	17.2746	-2.9858	0.615867	-4.84812	1.24639e-06	1.17e-05	SSR2
387104	14.9493	-4.62598	0.954874	-4.8446	1.2687e-06	1.19e-05	SOGA3
2512	87.1354	-1.50432	0.310837	-4.8396	1.30102e-06	1.22e-05	FTL
23660	9.44223	-6.45771	1.33443	-4.83929	1.30304e-06	1.22e-05	ZKSCAN5
64783	17.271	-3.15418	0.651897	-4.83847	1.30844e-06	1.22e-05	RBM15
23161	18.5809	-2.95137	0.610199	-4.83673	1.3199e-06	1.23e-05	SNX13
7071	53.1341	-2.34891	0.485663	-4.83651	1.32139e-06	1.23e-05	KLF10
9612	20.1245	-2.67667	0.553483	-4.83604	1.32454e-06	1.24e-05	NCOR2
23341	14.6768	-6.1137	1.26484	-4.83359	1.34093e-06	1.25e-05	DNAJC16
79744	8.69834	-6.33829	1.31144	-4.83308	1.34435e-06	1.25e-05	ZNF419
85025	24.7674	-2.84587	0.588844	-4.83298	1.34504e-06	1.25e-05	TMEM60
26224	18.8337	-3.139	0.649842	-4.83041	1.36252e-06	1.27e-05	FBXL3
643155	16.8246	-4.0149	0.831433	-4.82889	1.37299e-06	1.28e-05	SMIM15
54541	21.7943	-2.66989	0.552994	-4.82806	1.37867e-06	1.28e-05	DDIT4
29796	19.7152	-2.647	0.548246	-4.82813	1.37824e-06	1.28e-05	UQCR10
2736	8.9339	-6.37351	1.32008	-4.82812	1.37828e-06	1.28e-05	GLI2
10248	53.2391	-2.03791	0.422162	-4.82732	1.38386e-06	1.28e-05	POP7
55658	15.4347	-3.37219	0.698749	-4.82604	1.39271e-06	1.29e-05	RNF126
90321	26.4726	-2.66426	0.55211	-4.8256	1.3958e-06	1.29e-05	ZNF766
7132	14.8004	-3.56153	0.738094	-4.82531	1.39784e-06	1.29e-05	TNFRSF1A
81875	14.7044	-4.58416	0.950075	-4.82505	1.39968e-06	1.29e-05	ISG20L2
168374	29.4906	-2.99107	0.620047	-4.82393	1.40756e-06	1.3e-05	ZNF92
79693	30.2009	-2.2728	0.471282	-4.82259	1.41703e-06	1.3e-05	YRDC
586	32.6241	-2.26417	0.469492	-4.82259	1.41708e-06	1.3e-05	BCAT1
55689	14.2514	-4.12835	0.856896	-4.8178	1.4515e-06	1.33e-05	YEATS2
7048	21.5057	-2.81259	0.583898	-4.81691	1.45799e-06	1.34e-05	TGFBR2
26127	21.7861	-2.59723	0.539406	-4.81497	1.47222e-06	1.35e-05	FGFR1OP2
10399	47.5073	-1.60477	0.333411	-4.81317	1.48552e-06	1.36e-05	RACK1
80110	16.4556	-5.35937	1.11352	-4.81298	1.48698e-06	1.36e-05	ZNF614
651746	14.4963	-3.51118	0.729654	-4.81211	1.49346e-06	1.37e-05	ANKRD33B
146909	9.45809	-6.46433	1.34359	-4.81124	1.49996e-06	1.37e-05	KIF18B
5326	13.8918	-4.07677	0.847347	-4.81121	1.50018e-06	1.37e-05	PLAGL2
5690	56.7109	-1.42414	0.296064	-4.81025	1.50742e-06	1.38e-05	PSMB2
200030	21.333	-2.79146	0.580562	-4.8082	1.52296e-06	1.39e-05	NBPF11
84085	18.1921	-2.77606	0.577481	-4.80718	1.53071e-06	1.4e-05	FBXO30
840	15.4664	-4.25421	0.885069	-4.80665	1.53483e-06	1.4e-05	CASP7
81488	14.9519	-3.32377	0.69173	-4.805	1.5475e-06	1.41e-05	POLR2M
145781	14.9519	-3.32377	0.69173	-4.805	1.5475e-06	1.41e-05	GCOM1
10890	43.631	-1.68901	0.351599	-4.80379	1.55687e-06	1.41e-05	RAB10
6431	47.6365	-2.04238	0.425444	-4.80059	1.58196e-06	1.44e-05	SRSF6
224	22.0298	-2.48627	0.517893	-4.80073	1.58087e-06	1.44e-05	ALDH3A2
468	120.757	-1.84516	0.384699	-4.79637	1.61569e-06	1.46e-05	ATF4
23543	19.9554	-2.64625	0.551804	-4.79564	1.62154e-06	1.47e-05	RBFOX2
57665	35.3718	-2.33137	0.486281	-4.79428	1.6326e-06	1.48e-05	RDH14
4926	14.9138	-4.63647	0.967145	-4.79398	1.63509e-06	1.48e-05	NUMA1
140460	14.4038	-4.55845	0.951061	-4.79302	1.64291e-06	1.48e-05	ASB7
80264	18.9708	-3.33811	0.696461	-4.79296	1.6434e-06	1.48e-05	ZNF430
28969	39.5125	-1.76227	0.367821	-4.79111	1.65859e-06	1.5e-05	BZW2
11098	105.81	-1.65165	0.344764	-4.79067	1.66225e-06	1.5e-05	PRSS23
24138	17.1212	-3.14171	0.65584	-4.79036	1.66482e-06	1.5e-05	IFIT5
9824	14.9844	-3.57255	0.745937	-4.78935	1.67325e-06	1.51e-05	ARHGAP11A
5780	15.1827	-3.3338	0.696184	-4.78868	1.6788e-06	1.51e-05	PTPN9
79073	23.2261	-2.2275	0.465181	-4.78847	1.68061e-06	1.51e-05	TMEM109
11178	14.72	-4.17902	0.873345	-4.78508	1.7092e-06	1.53e-05	LZTS1
163227	14.8203	-4.58439	0.958504	-4.78286	1.72819e-06	1.55e-05	ZNF100
23683	25.8751	-2.37255	0.496054	-4.78285	1.72831e-06	1.55e-05	PRKD3
22887	27.5333	-2.24248	0.468885	-4.78259	1.73053e-06	1.55e-05	FOXJ3
9804	37.4925	-1.72684	0.361284	-4.77974	1.75522e-06	1.57e-05	TOMM20
26010	43.353	-2.06892	0.432995	-4.77816	1.76903e-06	1.58e-05	SPATS2L
79902	14.682	-3.54671	0.742408	-4.77731	1.77656e-06	1.59e-05	NUP85
6879	43.0501	-2.17652	0.455875	-4.77438	1.80262e-06	1.61e-05	TAF7
8560	19.2202	-2.62064	0.549066	-4.77291	1.81584e-06	1.62e-05	DEGS1
10766	13.946	-3.72701	0.781122	-4.77136	1.8299e-06	1.63e-05	TOB2
85021	8.37297	-6.28474	1.31718	-4.77135	1.82991e-06	1.63e-05	REPS1
7743	8.32222	-6.26913	1.31386	-4.77153	1.82836e-06	1.63e-05	ZNF189
3303	16.6752	-2.90707	0.609232	-4.7717	1.8268e-06	1.63e-05	HSPA1A
30837	14.7924	-3.56037	0.746365	-4.77029	1.83965e-06	1.63e-05	SOCS7
79872	21.8602	-2.9552	0.619651	-4.76914	1.85013e-06	1.64e-05	CBLL1
51691	16.244	-3.23833	0.679153	-4.76819	1.85886e-06	1.65e-05	LSM8
3183	69.4415	-1.56243	0.327796	-4.76647	1.87486e-06	1.66e-05	HNRNPC
57470	20.0791	-2.8862	0.605555	-4.76621	1.87725e-06	1.66e-05	LRRC47
55884	20.8905	-2.42547	0.509345	-4.76194	1.91745e-06	1.7e-05	WSB2
284273	14.309	-4.57209	0.960193	-4.76164	1.92027e-06	1.7e-05	ZADH2
57661	15.4948	-4.26196	0.895177	-4.76102	1.92615e-06	1.7e-05	PHRF1
1837	23.4329	-2.41805	0.50809	-4.7591	1.94457e-06	1.72e-05	DTNA
54918	41.0606	-1.85599	0.390041	-4.75845	1.95089e-06	1.72e-05	CMTM6
55696	15.6076	-3.39706	0.71402	-4.75765	1.95863e-06	1.73e-05	RBM22
23212	22.6219	-2.57327	0.541023	-4.7563	1.97169e-06	1.74e-05	RRS1
10923	42.5536	-1.81124	0.380825	-4.7561	1.97368e-06	1.74e-05	SUB1
54476	13.9761	-3.73829	0.786099	-4.75549	1.97961e-06	1.74e-05	RNF216
103	28.7755	-2.03344	0.427673	-4.75466	1.98777e-06	1.75e-05	ADAR
8648	15.0674	-3.86051	0.812142	-4.75349	1.99932e-06	1.75e-05	NCOA1
10194	16.533	-2.91693	0.613759	-4.75256	2.00856e-06	1.76e-05	TSHZ1
55206	17.7793	-3.05006	0.641843	-4.75203	2.01386e-06	1.76e-05	SBNO1
5683	35.3769	-2.30656	0.485499	-4.7509	2.02509e-06	1.77e-05	PSMA2
57645	15.4105	-5.27877	1.11138	-4.74975	2.03673e-06	1.78e-05	POGK
163126	20.4021	-2.8495	0.600023	-4.74898	2.04443e-06	1.79e-05	EID2
56882	15.3773	-3.36217	0.708092	-4.7482	2.05231e-06	1.79e-05	CDC42SE1
7343	15.3475	-3.63055	0.764876	-4.74659	2.0687e-06	1.81e-05	UBTF
27230	27.5508	-2.01891	0.4255	-4.7448	2.08712e-06	1.82e-05	SERP1
55771	80.6341	-1.38773	0.292531	-4.74387	2.09675e-06	1.83e-05	PRR11
200734	14.206	-4.55909	0.961025	-4.74399	2.0955e-06	1.83e-05	SPRED2
5077	8.12173	-6.23594	1.31466	-4.7434	2.10165e-06	1.83e-05	PAX3
26234	18.824	-2.68493	0.566148	-4.74246	2.11138e-06	1.84e-05	FBXL5
8672	17.6006	-2.8739	0.606075	-4.74182	2.11812e-06	1.84e-05	EIF4G3
23063	14.3397	-3.48883	0.736223	-4.73882	2.14961e-06	1.86e-05	WAPL
23019	19.3458	-2.49617	0.526745	-4.73887	2.14914e-06	1.86e-05	CNOT1
4194	36.0168	-2.00876	0.423914	-4.73861	2.15185e-06	1.86e-05	MDM4
7516	8.29131	-6.26065	1.32138	-4.73797	2.15874e-06	1.87e-05	XRCC2
23328	14.791	-3.56793	0.753138	-4.73742	2.16458e-06	1.87e-05	SASH1
7345	82.2689	-1.22159	0.257984	-4.73512	2.18921e-06	1.89e-05	UCHL1
66000	8.2673	-6.25755	1.32155	-4.735	2.19058e-06	1.89e-05	TMEM108
9218	53.9821	-2.0379	0.430567	-4.73306	2.21155e-06	1.91e-05	VAPA
51582	47.3327	-1.74344	0.368359	-4.733	2.21221e-06	1.91e-05	AZIN1
91603	14.1841	-3.48759	0.737234	-4.73064	2.23813e-06	1.93e-05	ZNF830
3625	8.56009	-6.31829	1.33569	-4.73037	2.24108e-06	1.93e-05	INHBB
11044	14.5431	-3.78967	0.801148	-4.7303	2.24188e-06	1.93e-05	TENT4A
55207	17.3592	-2.85511	0.604215	-4.72533	2.29745e-06	1.98e-05	ARL8B
56905	9.96475	-6.53076	1.3828	-4.72286	2.32547e-06	2e-05	C15orf39
387893	13.8202	-3.74367	0.792829	-4.72191	2.33642e-06	2.01e-05	KMT5A
54910	16.3381	-3.06219	0.648935	-4.7188	2.37238e-06	2.03e-05	SEMA4C
3437	17.7785	-3.00454	0.636793	-4.71823	2.37901e-06	2.04e-05	IFIT3
78996	13.4212	-4.46054	0.945473	-4.71779	2.3842e-06	2.04e-05	CYREN
65124	28.9905	-2.25942	0.478913	-4.71781	2.38398e-06	2.04e-05	SOWAHC
1390	14.2254	-3.49411	0.740783	-4.71677	2.39613e-06	2.05e-05	CREM
143684	20.1043	-2.8174	0.597376	-4.71629	2.4019e-06	2.05e-05	FAM76B
23029	18.8067	-2.66059	0.564286	-4.71498	2.41739e-06	2.06e-05	RBM34
164	17.2496	-2.84477	0.603397	-4.71459	2.42203e-06	2.07e-05	AP1G1
9373	14.1429	-4.54833	0.965331	-4.71168	2.45681e-06	2.09e-05	PLAA
54800	13.8865	-3.45824	0.734398	-4.70895	2.48993e-06	2.12e-05	KLHL24
51347	14.8749	-3.8159	0.810496	-4.7081	2.50041e-06	2.13e-05	TAOK3
29094	16.502	-3.0935	0.65722	-4.70695	2.51448e-06	2.14e-05	LGALSL
122809	14.8083	-5.22117	1.10974	-4.70486	2.54045e-06	2.16e-05	SOCS4
7332	43.1499	-1.66048	0.352985	-4.70412	2.54958e-06	2.16e-05	UBE2L3
83605	13.4811	-3.67893	0.782127	-4.70375	2.55423e-06	2.17e-05	CCM2
8664	30.5039	-2.07531	0.44122	-4.70357	2.55652e-06	2.17e-05	EIF3D
8826	34.3059	-1.82453	0.387928	-4.70326	2.56037e-06	2.17e-05	IQGAP1
23350	13.7866	-3.72631	0.792979	-4.69913	2.61278e-06	2.21e-05	U2SURP
100529063	36.5003	-2.02096	0.430102	-4.69879	2.61701e-06	2.21e-05	BCL2L2-PABPN1
8106	36.5003	-2.02096	0.430102	-4.69879	2.61701e-06	2.21e-05	PABPN1
90861	16.7845	-2.78217	0.592202	-4.69801	2.62712e-06	2.22e-05	JPT2
546	14.6466	-3.27348	0.697153	-4.69549	2.65969e-06	2.24e-05	ATRX
56957	18.2115	-3.0344	0.646338	-4.69476	2.66918e-06	2.25e-05	OTUD7B
3939	42.4285	-1.57498	0.33554	-4.69388	2.68071e-06	2.26e-05	LDHA
23239	14.5771	-3.81757	0.8141	-4.68931	2.74121e-06	2.31e-05	PHLPP1
3205	175.236	-1.15021	0.245291	-4.68915	2.74344e-06	2.31e-05	HOXA9
84146	18.0774	-2.9106	0.621313	-4.6846	2.80508e-06	2.36e-05	ZNF644
2796	14.9858	-5.20891	1.11241	-4.68254	2.83345e-06	2.38e-05	GNRH1
672	18.2316	-2.78248	0.594621	-4.67941	2.87699e-06	2.41e-05	BRCA1
3646	23.066	-2.29356	0.490167	-4.67914	2.88085e-06	2.42e-05	EIF3E
5529	56.5925	-1.57077	0.335746	-4.67846	2.89036e-06	2.42e-05	PPP2R5E
84246	21.2289	-2.54428	0.543921	-4.67768	2.90146e-06	2.43e-05	MED10
79954	22.7119	-2.37136	0.507039	-4.67688	2.91268e-06	2.44e-05	NOL10
54934	15.1763	-4.66537	0.997635	-4.67643	2.91914e-06	2.44e-05	KANSL2
135293	23.1763	-2.37398	0.508123	-4.67206	2.98198e-06	2.49e-05	PM20D2
29074	13.9087	-3.4436	0.737097	-4.67185	2.98505e-06	2.49e-05	MRPL18
4089	21.115	-2.43819	0.522065	-4.67027	3.00797e-06	2.51e-05	SMAD4
25	16.7346	-2.775	0.594214	-4.67004	3.01135e-06	2.51e-05	ABL1
6612	64.6839	-1.34037	0.287046	-4.66952	3.01908e-06	2.51e-05	SUMO3
55758	15.0395	-3.55767	0.761871	-4.66965	3.01711e-06	2.51e-05	RCOR3
79003	27.7389	-2.22654	0.476931	-4.66847	3.03449e-06	2.52e-05	MIS12
57606	17.4852	-2.80955	0.602049	-4.66664	3.06159e-06	2.54e-05	SLAIN2
54811	14.9194	-3.56924	0.764941	-4.66603	3.07074e-06	2.55e-05	ZNF562
27097	17.9381	-3.16893	0.680175	-4.65899	3.17772e-06	2.64e-05	TAF5L
84984	8.0808	-6.23331	1.33811	-4.65828	3.18858e-06	2.64e-05	CEP19
7296	50.1605	-2.01937	0.433633	-4.65686	3.21071e-06	2.66e-05	TXNRD1
1488	26.8058	-2.12165	0.455756	-4.65524	3.23599e-06	2.68e-05	CTBP2
641638	28.1331	-2.11504	0.454654	-4.65198	3.28763e-06	2.72e-05	SNHG6
6165	204.234	-1.23755	0.266208	-4.64882	3.33841e-06	2.76e-05	RPL35A
23020	21.504	-2.28508	0.491703	-4.64728	3.36347e-06	2.78e-05	SNRNP200
26040	13.8095	-4.47748	0.963697	-4.64615	3.38192e-06	2.79e-05	SETBP1
9818	12.6808	-5.89658	1.26918	-4.64597	3.38487e-06	2.79e-05	NUP58
51663	15.074	-3.53739	0.761518	-4.64519	3.39764e-06	2.8e-05	ZFR
9915	14.086	-3.44931	0.74272	-4.64416	3.41459e-06	2.81e-05	ARNT2
4938	19.8225	-2.88839	0.622059	-4.64326	3.4295e-06	2.82e-05	OAS1
22847	18.7493	-2.81831	0.607102	-4.64223	3.44672e-06	2.83e-05	ZNF507
9223	15.0188	-3.10261	0.668366	-4.64209	3.44907e-06	2.83e-05	MAGI1
55171	12.6352	-5.88574	1.26794	-4.64196	3.45124e-06	2.83e-05	TBCCD1
79692	15.3525	-3.3361	0.719732	-4.6352	3.56588e-06	2.93e-05	ZNF322
51	17.71	-2.71176	0.585095	-4.63473	3.57403e-06	2.93e-05	ACOX1
55285	14.8625	-3.32544	0.717733	-4.63326	3.59953e-06	2.95e-05	RBM41
55892	12.5417	-5.87378	1.26815	-4.63177	3.6255e-06	2.97e-05	MYNN
360023	13.7579	-3.42699	0.740275	-4.62935	3.66816e-06	3e-05	ZBTB41
112939	20.5063	-2.38835	0.516068	-4.62797	3.69268e-06	3.02e-05	NACC1
57561	76.1384	-1.91797	0.414452	-4.62773	3.69692e-06	3.02e-05	ARRDC3
84923	15.5785	-3.87696	0.838196	-4.62536	3.73948e-06	3.05e-05	FAM104A
79647	19.7595	-2.76872	0.598578	-4.6255	3.73699e-06	3.05e-05	AKIRIN1
134266	31.8175	-2.77069	0.599066	-4.62503	3.74551e-06	3.05e-05	GRPEL2
7428	23.4762	-2.25463	0.487798	-4.62204	3.79979e-06	3.09e-05	VHL
5571	17.8449	-3.06629	0.663554	-4.62101	3.81878e-06	3.11e-05	PRKAG1
57649	14.9625	-3.87251	0.838419	-4.61882	3.85921e-06	3.14e-05	PHF12
89970	14.9351	-3.32723	0.720384	-4.61868	3.86185e-06	3.14e-05	RSPRY1
64785	12.6687	-3.93576	0.852435	-4.61708	3.89177e-06	3.16e-05	GINS3
9816	7.94526	-6.20496	1.3442	-4.61611	3.90994e-06	3.17e-05	URB2
55193	20.1938	-2.3728	0.514115	-4.6153	3.92527e-06	3.17e-05	PBRM1
160897	18.3532	-3.07084	0.665293	-4.61578	3.91625e-06	3.17e-05	GPR180
79027	26.1442	-2.51954	0.545904	-4.61535	3.92426e-06	3.17e-05	ZNF655
10670	20.9632	-2.42236	0.524867	-4.61519	3.92736e-06	3.17e-05	RRAGA
5609	13.5237	-3.68418	0.798259	-4.61527	3.92584e-06	3.17e-05	MAP2K7
9778	15.8812	-3.00465	0.651107	-4.61468	3.93694e-06	3.18e-05	KIAA0232
3608	32.3347	-2.1538	0.466755	-4.61442	3.94193e-06	3.18e-05	ILF2
84722	14.8821	-3.34396	0.724844	-4.61335	3.96233e-06	3.2e-05	PSRC1
1660	26.3252	-2.61853	0.567691	-4.6126	3.97666e-06	3.21e-05	DHX9
55900	16.373	-3.06323	0.664185	-4.61201	3.98798e-06	3.21e-05	ZNF302
7159	14.5568	-3.06843	0.665399	-4.61142	3.99936e-06	3.22e-05	TP53BP2
2534	23.8502	-2.17781	0.472319	-4.61088	4.00959e-06	3.22e-05	FYN
7307	64.3305	-1.40412	0.304624	-4.60934	4.03952e-06	3.24e-05	U2AF1
102724594	64.3305	-1.40412	0.304624	-4.60934	4.03952e-06	3.24e-05	U2AF1L5
51535	21.4635	-2.27584	0.494655	-4.60087	4.20734e-06	3.38e-05	PPHLN1
6498	14.2974	-5.16629	1.12339	-4.59883	4.24876e-06	3.41e-05	SKIL
7283	25.1254	-3.12347	0.679279	-4.59822	4.26125e-06	3.41e-05	TUBG1
54965	20.4476	-2.37937	0.517499	-4.59783	4.26907e-06	3.42e-05	PIGX
121536	14.872	-3.56029	0.77437	-4.59766	4.27258e-06	3.42e-05	AEBP2
195828	28.1963	-2.244	0.488163	-4.59683	4.28965e-06	3.43e-05	ZNF367
54865	16.5589	-2.89411	0.629719	-4.59588	4.30934e-06	3.44e-05	GPATCH4
23215	17.6313	-2.97384	0.64742	-4.59337	4.36153e-06	3.48e-05	PRRC2C
29789	28.5349	-2.13599	0.465039	-4.59314	4.36626e-06	3.48e-05	OLA1
57819	15.2988	-3.1503	0.686784	-4.58704	4.49578e-06	3.58e-05	LSM2
10487	47.8059	-1.62127	0.353544	-4.58577	4.52319e-06	3.6e-05	CAP1
51524	8.01815	-6.22311	1.35706	-4.58573	4.52405e-06	3.6e-05	TMEM138
7536	34.228	-1.87389	0.408657	-4.58549	4.52932e-06	3.6e-05	SF1
10771	16.86	-2.63214	0.574056	-4.58516	4.53629e-06	3.61e-05	ZMYND11
60626	14.3642	-3.26532	0.712232	-4.58463	4.54788e-06	3.61e-05	RIC8A
8498	15.7022	-2.97993	0.650076	-4.58398	4.56216e-06	3.62e-05	RANBP3
50808	51.9833	-1.53136	0.334108	-4.58342	4.57429e-06	3.63e-05	AK3
23302	12.6344	-5.88986	1.28506	-4.58332	4.57642e-06	3.63e-05	WSCD1
25821	7.43862	-6.10432	1.33218	-4.5822	4.60102e-06	3.64e-05	MTO1
1796	12.4247	-5.86661	1.28038	-4.58192	4.60721e-06	3.65e-05	DOK1
23347	13.2969	-3.98158	0.869162	-4.58095	4.62875e-06	3.66e-05	SMCHD1
55183	14.2283	-3.7835	0.826206	-4.57937	4.66381e-06	3.69e-05	RIF1
149420	15.2361	-3.31926	0.725003	-4.57827	4.6883e-06	3.7e-05	PDIK1L
25942	13.8892	-3.72554	0.814737	-4.57268	4.81519e-06	3.8e-05	SIN3A
9113	15.5099	-2.79968	0.612377	-4.57182	4.83514e-06	3.81e-05	LATS1
6232	44.2981	-1.50942	0.330197	-4.57125	4.84816e-06	3.82e-05	RPS27
84458	25.6628	-2.36492	0.517905	-4.56633	4.96344e-06	3.91e-05	LCOR
29979	38.8174	-2.14877	0.470572	-4.56631	4.96394e-06	3.91e-05	UBQLN1
80745	18.7288	-2.95866	0.648094	-4.56516	4.99107e-06	3.92e-05	THUMPD2
1602	7.30956	-6.0838	1.33413	-4.56011	5.1127e-06	4.02e-05	DACH1
171023	13.128	-3.35503	0.73584	-4.55945	5.12883e-06	4.03e-05	ASXL1
26190	22.2952	-2.65856	0.583184	-4.5587	5.14709e-06	4.04e-05	FBXW2
219333	12.673	-3.9544	0.867832	-4.55664	5.19776e-06	4.08e-05	USP12
114034	16.051	-3.00626	0.659872	-4.55583	5.21796e-06	4.09e-05	TOE1
5504	44.0459	-1.59751	0.350836	-4.55342	5.27802e-06	4.13e-05	PPP1R2
11142	13.8062	-3.43798	0.755179	-4.55253	5.30035e-06	4.15e-05	PKIG
8470	22.5887	-2.29654	0.504831	-4.54913	5.38693e-06	4.21e-05	SORBS2
222553	16.6077	-2.60608	0.572914	-4.54881	5.39499e-06	4.22e-05	SLC35F1
122769	21.0715	-3.0494	0.670398	-4.54864	5.39938e-06	4.22e-05	LRR1
836	16.3784	-3.46777	0.762496	-4.54791	5.41812e-06	4.23e-05	CASP3
400720	20.9732	-3.00383	0.660932	-4.54484	5.49777e-06	4.29e-05	ZNF772
79720	13.7802	-5.09555	1.12155	-4.54332	5.53756e-06	4.31e-05	VPS37B
57171	13.4433	-4.48101	0.98649	-4.54238	5.56236e-06	4.33e-05	DOLPP1
994	15.5289	-3.41646	0.752266	-4.54156	5.58386e-06	4.34e-05	CDC25B
2959	13.7208	-3.71775	0.818681	-4.54114	5.595e-06	4.35e-05	GTF2B
51447	27.2646	-2.20155	0.485239	-4.53704	5.70501e-06	4.43e-05	IP6K2
3433	16.5491	-3.47685	0.766817	-4.53414	5.78399e-06	4.49e-05	IFIT2
55119	13.4007	-5.07431	1.1193	-4.53346	5.80242e-06	4.5e-05	PRPF38B
23184	24.2961	-2.37722	0.524687	-4.53073	5.87809e-06	4.56e-05	MESD
9181	21.418	-3.06561	0.676781	-4.52969	5.90698e-06	4.58e-05	ARHGEF2
29097	22.9357	-2.21967	0.490053	-4.52945	5.91369e-06	4.58e-05	CNIH4
9686	29.6382	-2.30202	0.508272	-4.52911	5.92329e-06	4.58e-05	VGLL4
51164	14.5135	-3.52349	0.778042	-4.52866	5.93584e-06	4.59e-05	DCTN4
283209	38.8141	-2.03689	0.449785	-4.52858	5.93808e-06	4.59e-05	PGM2L1
9394	15.677	-2.8084	0.620263	-4.52775	5.9614e-06	4.6e-05	HS6ST1
729171	28.3996	-1.90084	0.419847	-4.52745	5.9699e-06	4.61e-05	ANKRD20A8P
23185	7.14416	-6.05126	1.33687	-4.52645	5.99822e-06	4.62e-05	LARP4B
57162	19.2314	-3.0017	0.663224	-4.52592	6.01326e-06	4.63e-05	PELI1
7562	14.5595	-3.06267	0.677316	-4.52176	6.13263e-06	4.72e-05	ZNF708
23047	12.8348	-4.38226	0.969244	-4.52132	6.14563e-06	4.73e-05	PDS5B
26953	20.1102	-2.47928	0.548429	-4.5207	6.16362e-06	4.74e-05	RANBP6
23760	13.2727	-5.04188	1.11542	-4.52018	6.17866e-06	4.75e-05	PITPNB
51569	17.2471	-2.79144	0.617662	-4.51937	6.2025e-06	4.76e-05	UFM1
51495	32.812	-1.73658	0.384403	-4.51761	6.25418e-06	4.8e-05	HACD3
58486	24.2345	-2.99359	0.663081	-4.51467	6.34156e-06	4.86e-05	ZBED5
7813	12.478	-3.91449	0.86744	-4.51269	6.40093e-06	4.9e-05	EVI5
1810	20.7777	-2.3987	0.531554	-4.51262	6.40319e-06	4.9e-05	DR1
10687	13.6145	-3.70817	0.821684	-4.51289	6.39504e-06	4.9e-05	PNMA2
84981	36.9836	-1.65313	0.366363	-4.51227	6.41389e-06	4.9e-05	MIR22HG
2296	71.7145	-1.55127	0.343941	-4.51027	6.47437e-06	4.95e-05	FOXC1
9188	45.4173	-1.80059	0.399325	-4.50908	6.5108e-06	4.97e-05	DDX21
8065	18.6723	-2.42603	0.538153	-4.50806	6.54216e-06	4.99e-05	CUL5
5307	21.9569	-2.19402	0.486736	-4.50762	6.55579e-06	5e-05	PITX1
55074	14.2303	-3.27007	0.725542	-4.50707	6.57286e-06	5.01e-05	OXR1
6118	14.8834	-3.09537	0.68689	-4.50635	6.59528e-06	5.02e-05	RPA2
129607	12.3599	-4.31541	0.957722	-4.50591	6.609e-06	5.03e-05	CMPK2
51029	14.9395	-2.93706	0.651876	-4.50556	6.61995e-06	5.03e-05	DESI2
79142	7.31979	-6.09379	1.35285	-4.5044	6.6561e-06	5.06e-05	PHF23
55602	56.4391	-1.61733	0.359101	-4.50382	6.67415e-06	5.07e-05	CDKN2AIP
5376	124.101	-1.37276	0.304844	-4.50314	6.69574e-06	5.08e-05	PMP22
23210	20.242	-3.01434	0.669668	-4.50125	6.75541e-06	5.12e-05	JMJD6
51631	24.5176	-2.28169	0.507015	-4.50025	6.78733e-06	5.14e-05	LUC7L2
100996928	24.5176	-2.28169	0.507015	-4.50025	6.78733e-06	5.14e-05	FMC1-LUC7L2
85459	6.96435	-6.01116	1.33568	-4.50045	6.78108e-06	5.14e-05	CEP295
55092	12.5502	-3.90779	0.868532	-4.4993	6.81769e-06	5.15e-05	TMEM51
10776	26.6622	-1.90383	0.423134	-4.49934	6.81635e-06	5.15e-05	ARPP19
642938	12.3698	-4.31668	0.959986	-4.49661	6.90468e-06	5.21e-05	INSYN2A
4335	15.3192	-3.3698	0.749442	-4.49641	6.91117e-06	5.21e-05	MNT
8452	19.1463	-2.86713	0.637751	-4.49568	6.93465e-06	5.23e-05	CUL3
9055	24.2248	-2.27801	0.506897	-4.49403	6.98877e-06	5.27e-05	PRC1
905	13.0916	-3.98957	0.8879	-4.49327	7.01374e-06	5.28e-05	CCNT2
30011	16.9022	-2.62745	0.584809	-4.49283	7.02835e-06	5.28e-05	SH3KBP1
2782	75.4451	-1.33154	0.296366	-4.4929	7.02595e-06	5.28e-05	GNB1
9733	18.0306	-3.16554	0.704692	-4.49209	7.05271e-06	5.3e-05	SART3
833	19.7926	-2.56648	0.571593	-4.49004	7.1209e-06	5.35e-05	CARS1
57095	12.6888	-3.58649	0.798816	-4.48976	7.13024e-06	5.35e-05	PITHD1
117143	18.2402	-2.88809	0.643315	-4.48938	7.14307e-06	5.36e-05	TADA1
58490	12.0561	-4.29791	0.957409	-4.4891	7.15239e-06	5.36e-05	RPRD1B
10010	13.5558	-3.37338	0.751577	-4.4884	7.17587e-06	5.37e-05	TANK
1054	23.9895	-2.47085	0.55056	-4.48788	7.19361e-06	5.38e-05	CEBPG
3068	96.1282	-1.33838	0.298265	-4.48722	7.21579e-06	5.4e-05	HDGF
55228	13.4012	-3.37012	0.751188	-4.48638	7.24418e-06	5.41e-05	PNMA8A
8737	16.5727	-3.28895	0.733273	-4.4853	7.28116e-06	5.44e-05	RIPK1
26017	66.0972	-1.25979	0.280884	-4.4851	7.28794e-06	5.44e-05	FAM32A
54820	15.6913	-2.84648	0.634696	-4.4848	7.2983e-06	5.44e-05	NDE1
3516	25.0416	-2.20184	0.491047	-4.48396	7.32719e-06	5.46e-05	RBPJ
81669	21.0638	-2.53881	0.566233	-4.48368	7.33657e-06	5.46e-05	CCNL2
57621	15.8781	-2.82771	0.630777	-4.4829	7.36365e-06	5.48e-05	ZBTB2
23384	12.1199	-4.30382	0.960057	-4.48288	7.36431e-06	5.48e-05	SPECC1L
57458	17.0208	-3.55591	0.793408	-4.48182	7.40082e-06	5.5e-05	TMCC3
57142	285.455	-1.09928	0.245391	-4.47974	7.47358e-06	5.55e-05	RTN4
80319	23.5742	-2.32239	0.518573	-4.47844	7.5192e-06	5.58e-05	CXXC4
6217	74.7978	-1.38783	0.30997	-4.47729	7.55966e-06	5.61e-05	RPS16
1728	21.2537	-2.40964	0.538296	-4.47642	7.5904e-06	5.62e-05	NQO1
10419	14.3446	-3.24248	0.724365	-4.4763	7.59475e-06	5.62e-05	PRMT5
5127	25.1215	-2.50064	0.55863	-4.47638	7.59209e-06	5.62e-05	CDK16
55284	24.3229	-2.20914	0.493539	-4.47612	7.6012e-06	5.62e-05	UBE2W
11059	14.4115	-3.73771	0.835136	-4.47557	7.62059e-06	5.63e-05	WWP1
90381	7.32335	-6.07752	1.35827	-4.47444	7.66113e-06	5.66e-05	TICRR
57035	29.668	-2.25301	0.503701	-4.4729	7.71653e-06	5.7e-05	RSRP1
1431	16.369	-2.60703	0.582892	-4.47259	7.72789e-06	5.7e-05	CS
80119	11.5115	-5.74319	1.2842	-4.47219	7.7423e-06	5.71e-05	PIF1
55705	34.2931	-1.83903	0.411258	-4.47173	7.75904e-06	5.72e-05	IPO9
9129	7.52905	-6.13511	1.3721	-4.47134	7.77314e-06	5.72e-05	PRPF3
24139	18.3444	-2.40938	0.538919	-4.47076	7.7942e-06	5.73e-05	EML2
8242	20.3603	-2.28534	0.511302	-4.46965	7.8348e-06	5.76e-05	KDM5C
60488	30.3421	-2.10913	0.472094	-4.46761	7.90979e-06	5.81e-05	MRPS35
11244	23.2967	-2.34009	0.523919	-4.46652	7.95032e-06	5.84e-05	ZHX1
1435	21.634	-2.75037	0.615907	-4.46556	7.98614e-06	5.86e-05	CSF1
83607	15.3157	-2.78407	0.623586	-4.46462	8.02128e-06	5.88e-05	AMMECR1L
55920	52.4421	-2.20723	0.494825	-4.46063	8.17177e-06	5.99e-05	RCC2
100874323	13.8513	-3.45518	0.774664	-4.46024	8.18695e-06	6e-05	HOXA10-AS
7752	12.3188	-3.87808	0.86988	-4.45818	8.26592e-06	6.05e-05	ZNF200
86	17.8537	-2.72028	0.61021	-4.45795	8.27473e-06	6.05e-05	ACTL6A
10087	26.606	-2.30812	0.517782	-4.45771	8.28386e-06	6.05e-05	CERT1
3945	47.6874	-1.38313	0.310311	-4.45725	8.30165e-06	6.06e-05	LDHB
7204	17.5752	-3.03343	0.680739	-4.45609	8.34674e-06	6.09e-05	TRIO
23351	12.2468	-3.86839	0.868298	-4.45514	8.38393e-06	6.12e-05	KHNYN
8828	39.0707	-1.66565	0.374031	-4.45323	8.4588e-06	6.17e-05	NRP2
60496	27.033	-2.52813	0.567825	-4.4523	8.49556e-06	6.19e-05	AASDHPPT
1839	77.0768	-1.56447	0.3514	-4.45211	8.50318e-06	6.19e-05	HBEGF
10038	12.7705	-3.32688	0.747359	-4.45152	8.52653e-06	6.2e-05	PARP2
6310	26.0096	-2.63721	0.59278	-4.44888	8.63206e-06	6.28e-05	ATXN1
2012	50.442	-1.59733	0.359076	-4.44844	8.64962e-06	6.28e-05	EMP1
51444	11.9612	-4.30431	0.967857	-4.44726	8.69718e-06	6.31e-05	RNF138
25945	23.0161	-2.1072	0.473898	-4.44652	8.72708e-06	6.33e-05	NECTIN3
8658	18.2394	-2.62639	0.590779	-4.44565	8.76283e-06	6.35e-05	TNKS
10424	23.2785	-2.32553	0.523235	-4.44453	8.80831e-06	6.38e-05	PGRMC2
79642	20.4988	-2.27452	0.51183	-4.44389	8.83455e-06	6.4e-05	ARSJ
23248	41.4118	-1.62637	0.366108	-4.44231	8.89971e-06	6.44e-05	RPRD2
56919	17.0167	-2.52277	0.567953	-4.44186	8.91826e-06	6.45e-05	DHX33
9616	15.8924	-3.02985	0.682191	-4.44135	8.93965e-06	6.46e-05	RNF7
65059	17.0911	-2.67614	0.602696	-4.44029	8.98372e-06	6.49e-05	RAPH1
144108	24.9169	-2.49474	0.561995	-4.43908	9.03428e-06	6.52e-05	SPTY2D1
220134	15.115	-3.32363	0.748766	-4.43881	9.04558e-06	6.52e-05	SKA1
23326	35.8034	-2.06297	0.464902	-4.43744	9.1036e-06	6.56e-05	USP22
8732	12.6113	-3.5741	0.805564	-4.43677	9.13187e-06	6.58e-05	RNGTT
25912	36.7283	-1.86639	0.420684	-4.43656	9.14085e-06	6.58e-05	C1orf43
10434	20.869	-2.2079	0.497914	-4.43431	9.23691e-06	6.65e-05	LYPLA1
1131	6.75238	-5.97454	1.34785	-4.43262	9.30927e-06	6.69e-05	CHRM3
23054	18.875	-2.64557	0.596986	-4.43155	9.3559e-06	6.72e-05	NCOA6
80219	14.3469	-3.45808	0.780431	-4.43099	9.38031e-06	6.73e-05	COQ10B
2935	22.6259	-2.122	0.478941	-4.43061	9.39677e-06	6.74e-05	GSPT1
79447	15.5572	-2.66041	0.600553	-4.42993	9.42618e-06	6.75e-05	PAGR1
64786	13.1522	-3.35022	0.756246	-4.43007	9.42045e-06	6.75e-05	TBC1D15
8898	19.9793	-2.45462	0.554065	-4.43021	9.41431e-06	6.75e-05	MTMR2
11083	14.5981	-2.85585	0.64489	-4.42843	9.49214e-06	6.79e-05	DIDO1
3642	16.0322	-2.86622	0.647299	-4.42796	9.51277e-06	6.8e-05	INSM1
64981	20.2841	-2.33039	0.526452	-4.42661	9.57278e-06	6.84e-05	MRPL34
84132	12.3534	-3.52412	0.796299	-4.42562	9.61652e-06	6.87e-05	USP42
7748	22.3909	-2.64652	0.598039	-4.42533	9.6293e-06	6.87e-05	ZNF195
166968	13.3508	-5.06189	1.14405	-4.42452	9.66562e-06	6.89e-05	MIER3
29893	19.8135	-2.41025	0.545078	-4.42185	9.78594e-06	6.98e-05	PSMC3IP
162967	6.83529	-5.98922	1.3554	-4.41879	9.92573e-06	7.07e-05	ZNF320
81554	15.3566	-2.96025	0.670044	-4.41799	9.96237e-06	7.09e-05	RCC1L
94097	6.72377	-5.95896	1.34924	-4.41653	1.00297e-05	7.13e-05	SFXN5
10472	36.2941	-1.92339	0.435484	-4.41667	1.00232e-05	7.13e-05	ZBTB18
29028	14.7929	-4.17509	0.945323	-4.41658	1.00276e-05	7.13e-05	ATAD2
153396	11.8439	-4.26305	0.965379	-4.41594	1.00574e-05	7.14e-05	TMEM161B
4289	15.4505	-2.64057	0.598071	-4.41514	1.00945e-05	7.16e-05	MKLN1
28231	16.4867	-2.76054	0.625261	-4.41502	1.01001e-05	7.16e-05	SLCO4A1
10106	18.8038	-2.44704	0.554245	-4.41509	1.00967e-05	7.16e-05	CTDSP2
7417	25.2003	-1.98841	0.450433	-4.41444	1.0127e-05	7.17e-05	VDAC2
54069	12.0819	-3.52246	0.798096	-4.41358	1.01676e-05	7.2e-05	MIS18A
7189	13.3839	-3.12531	0.708324	-4.41226	1.02296e-05	7.24e-05	TRAF6
8661	61.4962	-2.27606	0.516036	-4.41065	1.03059e-05	7.29e-05	EIF3A
85461	12.3893	-3.56689	0.808878	-4.40968	1.03522e-05	7.31e-05	TANC1
9682	14.1679	-3.23054	0.733068	-4.40688	1.04872e-05	7.39e-05	KDM4A
9456	13.044	-5.00906	1.13664	-4.40689	1.04866e-05	7.39e-05	HOMER1
51335	37.8145	-1.96615	0.446148	-4.40694	1.04843e-05	7.39e-05	NGRN
10206	15.3693	-2.9345	0.666034	-4.40593	1.0533e-05	7.42e-05	TRIM13
7436	12.8423	-4.9875	1.13222	-4.40507	1.05751e-05	7.45e-05	VLDLR
50650	22.3007	-2.27056	0.515637	-4.4034	1.06569e-05	7.5e-05	ARHGEF3
23608	30.8574	-1.87757	0.426632	-4.4009	1.07803e-05	7.58e-05	MKRN1
29890	24.9493	-2.14088	0.486534	-4.40026	1.0812e-05	7.6e-05	RBM15B
6934	15.767	-2.82401	0.641813	-4.40005	1.08225e-05	7.6e-05	TCF7L2
84844	21.9984	-2.04429	0.464714	-4.39902	1.08739e-05	7.63e-05	PHF5A
23179	12.06	-3.50515	0.796912	-4.39841	1.09048e-05	7.65e-05	RGL1
253461	44.1201	-2.62925	0.59782	-4.39806	1.09224e-05	7.66e-05	ZBTB38
9782	32.8403	-2.03243	0.462202	-4.39729	1.09611e-05	7.68e-05	MATR3
7520	55.0185	-1.33585	0.303886	-4.39591	1.10312e-05	7.72e-05	XRCC5
55279	17.596	-2.61149	0.594622	-4.39185	1.12388e-05	7.86e-05	ZNF654
92140	47.3062	-1.39434	0.317574	-4.39058	1.13048e-05	7.9e-05	MTDH
11176	12.8191	-4.9743	1.13356	-4.38822	1.1428e-05	7.98e-05	BAZ2A
11051	24.5021	-2.15285	0.490583	-4.38835	1.14216e-05	7.98e-05	NUDT21
8050	12.5594	-3.28187	0.748271	-4.38594	1.15486e-05	8.06e-05	PDHX
83480	12.913	-3.93825	0.898016	-4.3855	1.15719e-05	8.07e-05	PUS3
100188893	21.7087	-2.19715	0.501019	-4.38536	1.15796e-05	8.07e-05	TOMM6
84617	24.7066	-1.96466	0.448168	-4.38375	1.16653e-05	8.13e-05	TUBB6
541565	7.20222	-6.06914	1.38453	-4.38352	1.16774e-05	8.13e-05	C8orf58
54778	12.3801	-4.95825	1.1312	-4.38318	1.16961e-05	8.14e-05	RNF111
8662	15.8082	-2.70306	0.617119	-4.38013	1.18611e-05	8.25e-05	EIF3B
10926	12.8493	-3.94162	0.899934	-4.3799	1.18732e-05	8.25e-05	DBF4
51307	15.6546	-2.96825	0.677792	-4.37929	1.19068e-05	8.27e-05	FAM53C
25788	21.146	-2.38929	0.545646	-4.37883	1.19316e-05	8.28e-05	RAD54B
51645	13.588	-2.95076	0.674616	-4.37398	1.22002e-05	8.46e-05	PPIL1
10049	24.262	-2.51951	0.576258	-4.37219	1.23008e-05	8.52e-05	DNAJB6
5878	40.7685	-1.72528	0.394599	-4.37224	1.22976e-05	8.52e-05	RAB5C
1314	25.7776	-1.89018	0.432526	-4.3701	1.2419e-05	8.59e-05	COPA
7531	207.869	-0.923054	0.211207	-4.37038	1.24029e-05	8.59e-05	YWHAE
5429	12.5881	-4.95671	1.1343	-4.36982	1.24348e-05	8.6e-05	POLH
10210	28.6507	-2.12235	0.485823	-4.36856	1.25067e-05	8.64e-05	TOPORS
2239	21.493	-2.18866	0.501141	-4.36735	1.25762e-05	8.68e-05	GPC4
51427	13.0886	-3.12412	0.715321	-4.36744	1.25711e-05	8.68e-05	ZNF107
79192	21.0102	-2.14914	0.492128	-4.36704	1.25939e-05	8.68e-05	IRX1
11004	17.0951	-3.1604	0.723857	-4.36606	1.26509e-05	8.72e-05	KIF2C
65080	16.8892	-2.64132	0.605026	-4.36564	1.26754e-05	8.73e-05	MRPL44
10652	21.3521	-2.09037	0.478895	-4.36498	1.27133e-05	8.75e-05	YKT6
163859	12.292	-4.32158	0.990086	-4.36486	1.27207e-05	8.75e-05	SDE2
9815	6.66759	-5.95887	1.36542	-4.36412	1.27636e-05	8.77e-05	GIT2
1039	13.792	-2.99607	0.686745	-4.36271	1.28462e-05	8.83e-05	CDR2
2776	60.8062	-1.68793	0.386938	-4.36226	1.28724e-05	8.84e-05	GNAQ
3858	27.6741	-1.97997	0.45394	-4.36174	1.29032e-05	8.85e-05	KRT10
1477	12.2395	-4.93936	1.13262	-4.361	1.29467e-05	8.88e-05	CSTF1
54812	19.0255	-2.36101	0.541448	-4.36055	1.29736e-05	8.89e-05	AFTPH
1979	11.2756	-4.1918	0.961375	-4.36021	1.29937e-05	8.9e-05	EIF4EBP2
25940	21.6042	-2.16071	0.495579	-4.35998	1.30074e-05	8.9e-05	FAM98A
10743	18.1783	-2.50659	0.574915	-4.35992	1.30108e-05	8.9e-05	RAI1
55327	15.0698	-3.09702	0.71045	-4.35923	1.3052e-05	8.92e-05	LIN7C
8930	12.4127	-4.94155	1.13372	-4.35871	1.30831e-05	8.94e-05	MBD4
6929	20.1747	-2.25225	0.516761	-4.3584	1.31015e-05	8.94e-05	TCF3
10818	20.0821	-2.26947	0.520877	-4.35702	1.31845e-05	9e-05	FRS2
4953	88.6897	-1.1209	0.257272	-4.35689	1.31925e-05	9e-05	ODC1
5862	22.5847	-2.12375	0.487537	-4.35609	1.32408e-05	9.02e-05	RAB2A
9440	16.1335	-2.8987	0.665624	-4.35487	1.33147e-05	9.07e-05	MED17
669	15.5085	-3.19849	0.73488	-4.3524	1.34658e-05	9.16e-05	BPGM
2926	16.765	-2.49714	0.573737	-4.35241	1.34647e-05	9.16e-05	GRSF1
26994	16.8723	-3.54317	0.814259	-4.3514	1.35271e-05	9.2e-05	RNF11
3276	40.8027	-2.19611	0.504814	-4.35033	1.3593e-05	9.23e-05	PRMT1
9917	13.9496	-2.81023	0.646043	-4.34991	1.36191e-05	9.25e-05	FAM20B
221178	12.3587	-3.25392	0.748321	-4.34829	1.37202e-05	9.31e-05	SPATA13
23524	22.5537	-2.25146	0.517864	-4.34759	1.37642e-05	9.33e-05	SRRM2
143384	16.0263	-3.02479	0.696443	-4.3432	1.40421e-05	9.52e-05	CACUL1
55608	17.9687	-2.39232	0.551179	-4.34037	1.4224e-05	9.63e-05	ANKRD10
57541	21.8717	-2.61877	0.603432	-4.3398	1.42613e-05	9.65e-05	ZNF398
8408	6.46836	-5.9028	1.36024	-4.33953	1.42789e-05	9.66e-05	ULK1
22834	15.3377	-2.63853	0.608146	-4.33864	1.43364e-05	9.69e-05	ZNF652
63967	12.4582	-3.57814	0.824699	-4.33872	1.43312e-05	9.69e-05	CLSPN
4603	10.493	-5.61051	1.2935	-4.33745	1.44145e-05	9.73e-05	MYBL1
5567	14.2808	-3.01588	0.695427	-4.33673	1.44617e-05	9.76e-05	PRKACB
5708	59.5383	-1.7156	0.39564	-4.33627	1.4492e-05	9.77e-05	PSMD2
10092	32.0401	-1.86891	0.431072	-4.33549	1.45436e-05	9.8e-05	ARPC5
4733	11.5906	-4.21169	0.971482	-4.33533	1.45543e-05	9.8e-05	DRG1
9266	15.5902	-2.63112	0.606926	-4.33516	1.45654e-05	9.8e-05	CYTH2
23642	97.9698	-1.82747	0.421673	-4.33386	1.46518e-05	9.86e-05	SNHG1
2122	11.9869	-3.50599	0.809063	-4.33339	1.46832e-05	9.87e-05	MECOM
10425	20.837	-2.32587	0.536866	-4.33231	1.4755e-05	9.9e-05	ARIH2
84342	10.2405	-5.57877	1.28763	-4.3326	1.47358e-05	9.9e-05	COG8
5688	34.5712	-1.60206	0.369796	-4.33229	1.47569e-05	9.9e-05	PSMA7
27333	20.7727	-2.41449	0.557312	-4.33238	1.47506e-05	9.9e-05	GOLIM4
51010	12.0108	-4.91262	1.13425	-4.33115	1.4833e-05	9.94e-05	EXOSC3
819	20.7444	-2.50314	0.578036	-4.33043	1.48819e-05	9.97e-05	CAMLG
23383	12.2193	-3.84615	0.888308	-4.32975	1.49278e-05	9.99e-05	MAU2
57169	12.2746	-3.8642	0.893225	-4.32612	1.51756e-05	0.000101522	ZNFX1
25831	12.0529	-4.90018	1.1329	-4.32534	1.52294e-05	0.00010182	HECTD1
92002	6.31131	-5.87835	1.35944	-4.32408	1.53168e-05	0.000102342	CCNQ
55872	18.0409	-2.47916	0.573399	-4.32361	1.53493e-05	0.000102497	PBK
64969	19.7129	-2.55743	0.591933	-4.32048	1.55692e-05	0.000103902	MRPS5
6175	87.2453	-1.11152	0.257288	-4.32014	1.55929e-05	0.000103997	RPLP0
6836	25.8976	-1.84494	0.427301	-4.31766	1.57694e-05	0.000105111	SURF4
160418	6.69746	-5.9598	1.3806	-4.31682	1.58296e-05	0.000105448	TMTC3
3170	6.4149	-5.89299	1.36585	-4.31453	1.59946e-05	0.000106482	FOXA2
5861	21.9772	-2.23506	0.518156	-4.31348	1.60702e-05	0.000106921	RAB1A
84191	15.4531	-2.66366	0.617696	-4.31226	1.61597e-05	0.000107439	CIAO2A
120534	13.9205	-3.00842	0.697662	-4.31215	1.61678e-05	0.000107439	ARL14EP
94039	16.1879	-3.48005	0.807281	-4.31083	1.62646e-05	0.000108017	ZNF101
8766	26.1601	-2.05105	0.475887	-4.30995	1.63293e-05	0.000108381	RAB11A
85028	35.7761	-1.59709	0.370721	-4.30806	1.64694e-05	0.000109245	SNHG12
7342	14.3694	-3.25226	0.755084	-4.30716	1.65367e-05	0.000109625	UBP1
79102	13.4436	-3.40196	0.78988	-4.30694	1.65531e-05	0.000109668	RNF26
57552	17.7961	-2.46335	0.572515	-4.30268	1.68744e-05	0.000111729	NCEH1
7637	9.946	-5.53997	1.28765	-4.3024	1.68955e-05	0.000111734	ZNF84
27342	11.447	-3.78334	0.879337	-4.3025	1.68885e-05	0.000111734	RABGEF1
9926	12.239	-3.54683	0.824426	-4.30218	1.69125e-05	0.000111779	LPGAT1
1432	12.792	-3.2924	0.765342	-4.30188	1.69358e-05	0.000111866	MAPK14
162989	13.3266	-3.40806	0.792256	-4.30171	1.69482e-05	0.000111881	DEDD2
1719	99.6846	-1.05338	0.244913	-4.30103	1.70006e-05	0.000112148	DHFR
81034	11.7581	-3.80348	0.884341	-4.30092	1.70092e-05	0.000112148	SLC25A32
29078	11.1491	-4.15666	0.966682	-4.29993	1.70855e-05	0.000112584	NDUFAF4
9743	11.6286	-3.78825	0.881071	-4.29959	1.71114e-05	0.000112687	ARHGAP32
6599	25.0095	-1.93235	0.449475	-4.29914	1.71464e-05	0.00011285	SMARCC1
23208	35.7788	-1.58175	0.367951	-4.29879	1.7173e-05	0.000112957	SYT11
2564	9.93203	-5.53362	1.28855	-4.29446	1.75115e-05	0.000115115	GABRE
9587	20.9587	-2.9622	0.690076	-4.29257	1.76614e-05	0.00011603	MAD2L1BP
64146	9.94642	-5.53626	1.28985	-4.29218	1.76925e-05	0.000116165	PDF
56616	13.028	-3.12992	0.729247	-4.292	1.77074e-05	0.000116193	DIABLO
23506	11.6105	-4.86563	1.13376	-4.29157	1.77412e-05	0.000116346	BICRAL
26031	36.0841	-2.35597	0.549084	-4.29073	1.78087e-05	0.000116719	OSBPL3
8570	95.1953	-1.41781	0.330476	-4.2902	1.7851e-05	0.000116926	KHSRP
11228	19.6354	-2.89166	0.674112	-4.28958	1.79009e-05	0.000117183	RASSF8
9533	13.9193	-2.80355	0.653608	-4.28934	1.79206e-05	0.000117242	POLR1C
157570	11.7367	-4.86148	1.13349	-4.28897	1.79506e-05	0.000117369	ESCO2
8493	18.6607	-2.8059	0.654358	-4.28801	1.80278e-05	0.000117803	PPM1D
1786	21.119	-2.57466	0.600609	-4.28675	1.81308e-05	0.000118406	DNMT1
93487	38.7384	-1.56238	0.364487	-4.28651	1.81503e-05	0.000118462	MAPK1IP1L
348654	11.654	-4.84604	1.13074	-4.28573	1.8214e-05	0.000118807	GEN1
9520	27.1796	-1.82543	0.426019	-4.28485	1.82866e-05	0.000119211	NPEPPS
25836	13.2455	-3.68124	0.859256	-4.28422	1.8338e-05	0.000119475	NIPBL
6141	49.9463	-1.37196	0.320278	-4.28365	1.83851e-05	0.000119711	RPL18
123920	11.2688	-3.76267	0.878442	-4.28335	1.84104e-05	0.000119804	CMTM3
163786	6.21671	-5.84421	1.36455	-4.28289	1.8448e-05	0.000119978	SASS6
25926	27.1759	-2.53684	0.592448	-4.28197	1.85244e-05	0.000120403	NOL11
9711	11.4725	-4.82446	1.12752	-4.27884	1.8787e-05	0.000122038	RUBCN
1267	72.9492	-1.20194	0.280923	-4.27855	1.88114e-05	0.000122124	CNP
9023	10.3986	-5.60225	1.30998	-4.27661	1.89764e-05	0.000123122	CH25H
22850	12.9581	-3.35165	0.783762	-4.27636	1.89971e-05	0.000123184	ADNP2
6198	13.7503	-2.98352	0.697714	-4.27613	1.9017e-05	0.00012324	RPS6KB1
64224	13.8858	-3.004	0.702729	-4.27476	1.91339e-05	0.000123924	HERPUD2
7919	21.5309	-2.50762	0.586736	-4.27384	1.92137e-05	0.000124294	DDX39B
100532737	21.5309	-2.50762	0.586736	-4.27384	1.92137e-05	0.000124294	ATP6V1G2-DDX39B
5612	16.7336	-2.64023	0.617814	-4.2735	1.92429e-05	0.000124411	THAP12
22954	13.5475	-2.96368	0.693741	-4.27202	1.93707e-05	0.000125116	TRIM32
5810	16.6243	-2.7748	0.649534	-4.27198	1.93748e-05	0.000125116	RAD1
55839	18.323	-2.42416	0.567615	-4.27079	1.94784e-05	0.000125711	CENPN
23521	45.4416	-1.59484	0.373475	-4.27028	1.95226e-05	0.000125922	RPL13A
9775	16.0171	-2.54012	0.595013	-4.26902	1.96335e-05	0.000126414	EIF4A3
7155	11.704	-3.79231	0.888289	-4.26923	1.96152e-05	0.000126414	TOP2B
6399	12.3653	-3.26918	0.765784	-4.26906	1.96295e-05	0.000126414	TRAPPC2
9618	13.6957	-2.76702	0.648236	-4.26853	1.96763e-05	0.000126616	TRAF4
28987	14.9137	-3.10784	0.72824	-4.2676	1.97589e-05	0.000127073	NOB1
51639	26.8621	-2.10686	0.493824	-4.26642	1.98637e-05	0.000127672	SF3B6
51719	17.2869	-2.44051	0.572189	-4.26521	1.99716e-05	0.00012829	CAB39
2355	20.4274	-2.27158	0.532604	-4.26505	1.99854e-05	0.000128304	FOSL2
4848	13.8032	-2.98574	0.700137	-4.26451	2.00343e-05	0.000128543	CNOT2
9863	13.0366	-3.37603	0.791956	-4.26289	2.01796e-05	0.000129399	MAGI2
25799	10.0893	-5.56122	1.30462	-4.26271	2.0196e-05	0.000129429	ZNF324
57546	14.2583	-2.81483	0.660564	-4.26125	2.0329e-05	0.000130206	PDP2
55055	11.9076	-3.20274	0.752193	-4.25787	2.06386e-05	0.000132111	ZWILCH
80820	5.95357	-5.78661	1.35923	-4.25728	2.06929e-05	0.000132179	EEPD1
81844	19.2556	-2.38872	0.561115	-4.2571	2.07094e-05	0.000132179	TRIM56
57584	17.1868	-2.29224	0.538441	-4.25717	2.07029e-05	0.000132179	ARHGAP21
6189	48.7042	-1.46383	0.343853	-4.25713	2.07073e-05	0.000132179	RPS3A
55916	13.8878	-2.95705	0.694592	-4.25725	2.06958e-05	0.000132179	NXT2
9512	13.7277	-2.98573	0.701517	-4.25611	2.08013e-05	0.000132689	PMPCB
23008	14.0214	-3.03053	0.712232	-4.25497	2.09072e-05	0.000133287	KLHDC10
861	29.9067	-1.7745	0.417165	-4.25372	2.10244e-05	0.000133929	RUNX1
51105	12.9785	-3.36293	0.790602	-4.25364	2.10324e-05	0.000133929	PHF20L1
55862	13.6181	-2.98118	0.700897	-4.25338	2.1057e-05	0.000134008	ECHDC1
4734	12.4252	-3.55723	0.836501	-4.25252	2.11381e-05	0.000134446	NEDD4
10286	14.5935	-3.83158	0.901204	-4.25163	2.12225e-05	0.000134905	BCAS2
387032	6.61559	-5.95176	1.40007	-4.25103	2.12787e-05	0.000135184	ZKSCAN4
2137	19.6205	-2.19096	0.515462	-4.25048	2.13315e-05	0.000135441	EXTL3
23451	21.4959	-2.20409	0.518606	-4.25002	2.13754e-05	0.000135641	SF3B1
125144	68.4958	-1.30294	0.306681	-4.24852	2.15183e-05	0.000136469	SNHG29
3832	21.9062	-2.22159	0.523109	-4.24691	2.16744e-05	0.000137379	KIF11
58508	18.2932	-2.80908	0.661739	-4.24499	2.186e-05	0.000138476	KMT2C
7726	13.3813	-3.40038	0.801254	-4.24382	2.19748e-05	0.000139123	TRIM26
4204	11.5471	-3.43846	0.810307	-4.2434	2.20157e-05	0.000139302	MECP2
5997	41.7473	-2.03424	0.479539	-4.24207	2.21472e-05	0.000140053	RGS2
51082	11.8677	-3.20554	0.755695	-4.24184	2.21693e-05	0.000140112	POLR1D
80204	11.7602	-4.88697	1.15262	-4.23989	2.23629e-05	0.000141254	FBXO11
390980	15.6906	-2.65469	0.626232	-4.23915	2.24369e-05	0.00014164	ZNF805
60313	11.8973	-3.47617	0.820061	-4.23892	2.24601e-05	0.000141705	GPBP1L1
976	12.1915	-3.55037	0.837607	-4.23871	2.2481e-05	0.000141756	ADGRE5
126731	11.469	-4.80515	1.13384	-4.23796	2.25562e-05	0.000142148	CCSAP
23142	11.2956	-4.81587	1.13648	-4.23754	2.25978e-05	0.000142328	DCUN1D4
2070	12.2814	-3.26338	0.770233	-4.23687	2.26652e-05	0.000142671	EYA4
80346	21.1828	-2.05375	0.484798	-4.2363	2.27231e-05	0.000142954	REEP4
54765	25.4363	-2.44733	0.577829	-4.23539	2.28156e-05	0.000143453	TRIM44
10970	65.1137	-1.21267	0.286355	-4.23485	2.28705e-05	0.000143716	CKAP4
829	36.7896	-1.52652	0.360522	-4.23418	2.29388e-05	0.000144063	CAPZA1
9802	33.5865	-1.74031	0.411099	-4.23331	2.30272e-05	0.000144535	DAZAP2
5775	9.52229	-5.47134	1.29256	-4.23297	2.3063e-05	0.000144677	PTPN4
64332	44.2459	-1.68891	0.399089	-4.23192	2.31707e-05	0.00014527	NFKBIZ
8202	11.7799	-3.47385	0.821083	-4.23081	2.32851e-05	0.000145904	NCOA3
7468	24.7352	-1.97098	0.466023	-4.22937	2.34345e-05	0.000146756	NSD2
9921	16.6765	-2.78291	0.658235	-4.22783	2.35959e-05	0.000147683	RNF10
6045	10.7116	-3.67733	0.870138	-4.22614	2.37732e-05	0.000148708	RNF2
5087	21.9774	-2.51476	0.59511	-4.22571	2.3819e-05	0.000148826	PBX1
5238	15.0002	-2.59164	0.613303	-4.22571	2.38193e-05	0.000148826	PGM3
57092	20.153	-2.18707	0.517607	-4.22534	2.38582e-05	0.000148985	PCNP
7272	12.1748	-3.84782	0.910924	-4.22408	2.39914e-05	0.000149732	TTK
26092	12.2638	-3.25953	0.77171	-4.22377	2.40248e-05	0.000149855	TOR1AIP1
4281	49.0492	-2.07841	0.492214	-4.22257	2.41535e-05	0.000150486	MID1
57492	22.3928	-2.32668	0.551002	-4.22263	2.41471e-05	0.000150486	ARID1B
727956	11.0843	-4.77153	1.13048	-4.22079	2.43445e-05	0.000151505	SDHAP2
64784	9.82697	-5.51884	1.30754	-4.22079	2.43442e-05	0.000151505	CRTC3
4790	16.1946	-2.67855	0.634719	-4.22006	2.44234e-05	0.000151909	NFKB1
64393	33.286	-2.00413	0.475166	-4.21774	2.46759e-05	0.000153306	ZMAT3
10437	108.552	1.02911	0.243994	4.21775	2.46748e-05	0.000153306	IFI30
4710	19.4118	-2.21696	0.525837	-4.21606	2.48605e-05	0.000154366	NDUFB4
1802	6.31069	-5.86372	1.39093	-4.21568	2.49021e-05	0.000154537	DPH2
1998	19.9832	-2.36428	0.5613	-4.21216	2.52939e-05	0.000156791	ELF2
10019	11.9008	-3.51348	0.834111	-4.21225	2.52845e-05	0.000156791	SH2B3
64768	11.6701	-4.25902	1.01131	-4.2114	2.53788e-05	0.000157228	IPPK
4067	15.0238	-2.60204	0.618239	-4.20878	2.5675e-05	0.000158884	LYN
10550	36.4243	-1.74525	0.414664	-4.20882	2.56703e-05	0.000158884	ARL6IP5
667	15.3148	-2.47274	0.587608	-4.20814	2.57479e-05	0.000159176	DST
79017	32.547	-1.65569	0.393453	-4.20811	2.57512e-05	0.000159176	GGCT
9673	9.38778	-5.4514	1.2958	-4.20698	2.58811e-05	0.000159889	SLC25A44
8266	12.659	-3.28415	0.78074	-4.20646	2.59406e-05	0.000160167	UBL4A
2071	11.8789	-3.21005	0.763282	-4.20559	2.60404e-05	0.000160692	ERCC3
873	27.281	-1.77521	0.422138	-4.20528	2.60763e-05	0.000160823	CBR1
57616	23.8697	-2.57446	0.612355	-4.20419	2.62019e-05	0.000161416	TSHZ3
3609	25.141	-1.9888	0.473044	-4.20426	2.61932e-05	0.000161416	ILF3
51434	11.3238	-3.39925	0.808665	-4.20353	2.62781e-05	0.000161796	ANAPC7
81565	11.2989	-4.82003	1.1467	-4.20339	2.62948e-05	0.000161807	NDEL1
158293	12.7059	-3.05111	0.726053	-4.20233	2.6418e-05	0.000162376	FAM120AOS
81559	17.1172	-2.84462	0.676893	-4.20247	2.64023e-05	0.000162376	TRIM11
9125	22.8822	-2.38444	0.567425	-4.20222	2.64315e-05	0.000162376	CNOT9
55659	9.36522	-5.45261	1.2984	-4.19949	2.6752e-05	0.000164253	ZNF416
55249	6.403	-5.89952	1.40523	-4.19826	2.68969e-05	0.000165046	YY1AP1
63915	5.98719	-5.78778	1.37873	-4.19791	2.6939e-05	0.000165046	BLOC1S5
55181	17.7067	-2.45818	0.585546	-4.19811	2.69156e-05	0.000165046	SMG8
80010	17.7245	-2.72671	0.649542	-4.19789	2.69413e-05	0.000165046	RMI1
5925	12.0229	-3.19217	0.760485	-4.19754	2.69825e-05	0.000165206	RB1
3727	112.548	-1.44503	0.34427	-4.19738	2.70015e-05	0.00016523	JUND
83460	41.8439	-1.59675	0.380508	-4.19636	2.71238e-05	0.000165886	EMC6
10929	17.3251	-2.29888	0.547915	-4.19569	2.72039e-05	0.000166283	SRSF8
84271	18.8481	-2.35558	0.561502	-4.19513	2.72712e-05	0.000166602	POLDIP3
1736	20.6952	-2.20316	0.525434	-4.19304	2.75245e-05	0.000168056	DKC1
7286	18.1284	-2.38651	0.569416	-4.19116	2.77532e-05	0.000169358	TUFT1
11163	55.7529	-1.83051	0.436807	-4.19065	2.78154e-05	0.000169643	NUDT4
10000	11.7418	-3.81537	0.910602	-4.18994	2.79022e-05	0.000170078	AKT3
4087	14.0106	-2.81925	0.673072	-4.18863	2.8064e-05	0.000170969	SMAD2
84662	13.7138	-2.77542	0.662775	-4.18757	2.81957e-05	0.000171617	GLIS2
57019	10.3198	-4.05997	0.969539	-4.18752	2.82015e-05	0.000171617	CIAPIN1
83667	18.9332	-2.43982	0.582693	-4.18715	2.82474e-05	0.000171801	SESN2
126382	5.77481	-5.75021	1.37355	-4.18639	2.83424e-05	0.000172283	NR2C2AP
1376	11.886	-3.47132	0.829311	-4.18578	2.84186e-05	0.00017265	CPT2
55905	17.9874	-2.50669	0.599011	-4.18472	2.85517e-05	0.000173363	RNF114
4851	11.4226	-3.41695	0.816676	-4.18397	2.86458e-05	0.000173839	NOTCH1
147007	13.7361	-2.94931	0.70512	-4.18271	2.88055e-05	0.000174615	TMEM199
10778	14.682	-2.55409	0.61063	-4.18272	2.88044e-05	0.000174615	ZNF271P
6132	29.4682	-1.69153	0.404463	-4.18217	2.88744e-05	0.000174936	RPL8
285672	13.2551	-2.90839	0.69548	-4.18185	2.89153e-05	0.000175086	SREK1IP1
6941	13.6788	-2.99302	0.715913	-4.18071	2.90598e-05	0.000175865	TCF19
7678	10.6431	-4.09033	0.978613	-4.17972	2.91863e-05	0.000176436	ZNF124
4548	11.8808	-3.21023	0.768038	-4.17978	2.91787e-05	0.000176436	MTR
3659	16.4777	-2.59097	0.620147	-4.178	2.9409e-05	0.000177684	IRF1
23534	52.0085	-1.47813	0.353835	-4.17746	2.94776e-05	0.000178001	TNPO3
23119	12.6924	-3.07424	0.736055	-4.17664	2.95846e-05	0.000178549	HIC2
51530	9.50557	-5.47384	1.31081	-4.17591	2.96795e-05	0.000179023	ZC3HC1
3214	16.1684	-2.54398	0.609247	-4.17562	2.97178e-05	0.000179155	HOXB4
56900	14.037	-2.78297	0.666503	-4.17548	2.97361e-05	0.000179167	TMEM167B
2059	10.7886	-4.73551	1.13478	-4.17307	3.00517e-05	0.000180969	EPS8
5922	11.0084	-3.71241	0.889795	-4.17221	3.01659e-05	0.000181558	RASA2
1236	5.74202	-5.7378	1.37597	-4.17	3.04602e-05	0.000183229	CCR7
8853	13.6866	-2.97189	0.712889	-4.16879	3.06221e-05	0.000184102	ASAP2
144348	15.4774	-2.52663	0.60619	-4.16805	3.07222e-05	0.000184602	ZNF664
23612	11.3926	-3.79663	0.911053	-4.16729	3.08237e-05	0.000185058	PHLDA3
6645	18.5885	-2.29088	0.549737	-4.16723	3.08317e-05	0.000185058	SNTB2
6397	15.5856	-2.53579	0.608542	-4.16699	3.08648e-05	0.000185155	SEC14L1
27095	10.7447	-4.72718	1.13464	-4.16623	3.09676e-05	0.00018567	TRAPPC3
4706	23.717	-1.92693	0.462562	-4.16577	3.10302e-05	0.000185944	NDUFAB1
84135	11.0916	-4.19601	1.00762	-4.16428	3.12338e-05	0.000187062	UTP15
23189	14.6209	-2.55931	0.614711	-4.16343	3.13498e-05	0.000187587	KANK1
25820	10.4136	-5.60603	1.34651	-4.16339	3.13557e-05	0.000187587	ARIH1
22818	12.2435	-2.98612	0.717264	-4.16322	3.13796e-05	0.000187628	COPZ1
81873	20.1887	-2.18975	0.526019	-4.16288	3.14264e-05	0.000187806	ARPC5L
341640	11.2256	-3.71102	0.891756	-4.16147	3.162e-05	0.00018886	FREM2
91775	15.1244	-2.89029	0.694636	-4.16087	3.17034e-05	0.000189255	NXPE3
55028	9.03108	-5.39651	1.2974	-4.15948	3.18978e-05	0.000190312	C17orf80
29761	5.60607	-5.70314	1.37135	-4.15879	3.19943e-05	0.000190784	USP25
7095	16.2087	-2.44551	0.588332	-4.15668	3.2291e-05	0.000192449	SEC62
81614	13.9395	-2.99549	0.72072	-4.15625	3.23518e-05	0.000192707	NIPA2
55145	11.0183	-3.36069	0.808676	-4.1558	3.24156e-05	0.000192982	THAP1
10902	16.0034	-2.7109	0.652458	-4.1549	3.25432e-05	0.000193466	BRD8
55182	16.523	-2.79207	0.672002	-4.15485	3.25498e-05	0.000193466	RNF220
4218	14.0368	-2.62908	0.632737	-4.15509	3.25166e-05	0.000193466	RAB8A
2733	11.5394	-3.16616	0.762349	-4.15316	3.27912e-05	0.000194796	GLE1
7374	20.6778	-2.03318	0.489576	-4.15294	3.28233e-05	0.00019488	UNG
64793	9.23556	-5.4267	1.30677	-4.15275	3.28509e-05	0.000194939	CEP85
4216	11.3678	-3.75536	0.904559	-4.1516	3.30166e-05	0.000195816	MAP3K4
4784	23.8373	-2.08568	0.502579	-4.14996	3.3254e-05	0.000197118	NFIX
132660	13.4098	-2.73629	0.659461	-4.14928	3.33528e-05	0.000197399	LIN54
58493	5.57516	-5.69012	1.37134	-4.14931	3.33472e-05	0.000197399	INIP
3093	27.0203	-1.88693	0.454762	-4.14926	3.33553e-05	0.000197399	UBE2K
2181	44.5713	-1.74566	0.420763	-4.1488	3.34227e-05	0.000197691	ACSL3
80028	5.5549	-5.68561	1.37068	-4.14802	3.35368e-05	0.000198152	FBXL18
84948	5.5549	-5.68561	1.37068	-4.14802	3.35368e-05	0.000198152	TIGD5
57103	13.0969	-2.70696	0.652681	-4.14745	3.36201e-05	0.000198538	TIGAR
54542	13.6453	-2.78478	0.671554	-4.14677	3.37193e-05	0.000199016	RC3H2
147660	5.88862	-5.77877	1.39366	-4.14646	3.37651e-05	0.000199113	ZNF578
7156	12.2447	-3.00415	0.724517	-4.14642	3.37719e-05	0.000199113	TOP3A
84172	13.5463	-3.17884	0.766882	-4.14515	3.39591e-05	0.000200109	POLR1B
5371	9.10085	-5.41414	1.30665	-4.14352	3.42018e-05	0.000201431	PML
64770	5.60648	-5.69692	1.37499	-4.14323	3.42445e-05	0.000201574	CCDC14
11218	17.3056	-2.45327	0.592163	-4.1429	3.4294e-05	0.000201758	DDX20
100216546	23.6845	-1.95486	0.471887	-4.14264	3.43324e-05	0.000201875	LINC01004
92344	11.1797	-3.38586	0.817798	-4.14022	3.46977e-05	0.000203914	GORAB
728066	25.0022	-2.01064	0.485876	-4.13817	3.50087e-05	0.000205632	FAM133DP
10163	17.2039	-2.40886	0.582183	-4.13764	3.50901e-05	0.000205999	WASF2
80139	10.4559	-4.06033	0.981407	-4.13725	3.51492e-05	0.000206236	ZNF703
28960	6.1503	-5.83243	1.40999	-4.1365	3.52638e-05	0.000206798	DCPS
80700	89.708	1.28509	0.310725	4.13578	3.5375e-05	0.00020734	UBXN6
126298	13.5511	-2.94916	0.713215	-4.13502	3.54924e-05	0.000207917	IRGQ
7372	13.9438	-2.63222	0.636691	-4.13422	3.56157e-05	0.000208528	UMPS
3364	11.7136	-3.17474	0.768324	-4.13204	3.59561e-05	0.000210184	HUS1
81931	10.3407	-4.06271	0.98318	-4.13221	3.5929e-05	0.000210184	ZNF93
27249	25.0845	-2.17804	0.527098	-4.13213	3.59419e-05	0.000210184	MMADHC
4729	20.9836	-2.40603	0.582372	-4.13143	3.60514e-05	0.000210629	NDUFV2
163590	28.5517	-2.01942	0.488991	-4.12977	3.63131e-05	0.000212046	TOR1AIP2
11065	110.897	-1.15344	0.279318	-4.12947	3.63604e-05	0.000212104	UBE2C
55833	12.6196	-3.60714	0.873513	-4.12946	3.63617e-05	0.000212104	UBAP2
90488	21.559	-2.40799	0.583254	-4.12855	3.65064e-05	0.000212834	TMEM263
80339	5.49037	-5.67207	1.37453	-4.12655	3.68238e-05	0.000214571	PNPLA3
63971	18.1627	-2.15878	0.523263	-4.12561	3.69748e-05	0.000215336	KIF13A
54870	16.0255	-2.71299	0.658014	-4.123	3.73965e-05	0.000217677	QRICH1
1716	14.3595	-3.04592	0.73887	-4.1224	3.7495e-05	0.000218033	DGUOK
627	12.8838	-2.85005	0.69136	-4.12238	3.74974e-05	0.000218033	BDNF
10193	9.07493	-5.40606	1.31148	-4.1221	3.75439e-05	0.000218188	RNF41
116496	23.181	-2.0764	0.504099	-4.11904	3.80453e-05	0.000220865	NIBAN1
1665	28.5065	-2.10825	0.511827	-4.11906	3.80418e-05	0.000220865	DHX15
29923	12.9009	-3.07095	0.745572	-4.11892	3.80649e-05	0.000220865	HILPDA
10572	16.6897	-2.75454	0.668998	-4.11742	3.83136e-05	0.000222191	SIVA1
6491	11.0794	-4.793	1.16421	-4.11694	3.83941e-05	0.00022254	STIL
222658	12.4107	-3.03885	0.738184	-4.11665	3.84412e-05	0.000222695	KCTD20
10403	12.5224	-3.30709	0.803564	-4.11553	3.86289e-05	0.000223664	NDC80
79086	27.9711	-2.39208	0.581302	-4.11503	3.87125e-05	0.00022403	SMIM7
6138	112.037	-0.97292	0.236463	-4.11447	3.88069e-05	0.000224458	RPL15
9564	8.8609	-5.36399	1.30396	-4.11363	3.89493e-05	0.000225164	BCAR1
10211	30.3926	-1.92264	0.467457	-4.11299	3.90567e-05	0.000225665	FLOT1
51009	10.5182	-4.06078	0.987391	-4.11263	3.91178e-05	0.000225781	DERL2
9442	17.3901	-2.4572	0.597466	-4.1127	3.91056e-05	0.000225781	MED27
64343	14.4915	-2.52116	0.613088	-4.11223	3.91856e-05	0.000226053	AZI2
6497	27.4184	-1.87181	0.455339	-4.1108	3.94295e-05	0.000227341	SKI
403341	14.7879	-2.72292	0.662404	-4.11067	3.94512e-05	0.000227347	ZBTB34
163081	10.6547	-4.73233	1.15161	-4.10934	3.96796e-05	0.000228543	ZNF567
3157	34.806	-1.68256	0.409503	-4.1088	3.97724e-05	0.000228957	HMGCS1
9833	18.9512	-2.26952	0.552512	-4.10765	3.99709e-05	0.000229979	MELK
4297	12.5065	-3.06742	0.746971	-4.10648	4.01731e-05	0.000231021	KMT2A
114880	16.5215	-2.49074	0.60656	-4.10633	4.01987e-05	0.000231048	OSBPL6
5928	30.7834	-1.82927	0.44554	-4.10573	4.03032e-05	0.000231527	RBBP4
127253	14.1556	-2.64344	0.643867	-4.10556	4.03334e-05	0.00023158	TYW3
84334	10.047	-4.03709	0.983747	-4.10379	4.06439e-05	0.00023324	COA8
23039	17.2418	-2.17826	0.531035	-4.10193	4.09724e-05	0.000234757	XPO7
26115	27.076	-2.37992	0.580183	-4.10202	4.09558e-05	0.000234757	TANC2
146050	11.1176	-3.7538	0.915087	-4.10213	4.09372e-05	0.000234757	ZSCAN29
27257	18.4512	-2.38231	0.581	-4.10036	4.12516e-05	0.000236234	LSM1
139341	10.1973	-3.59943	0.87788	-4.10014	4.12901e-05	0.000236331	FUNDC1
5362	10.848	-3.67112	0.895678	-4.0987	4.1547e-05	0.000237678	PLXNA2
51123	13.2622	-3.10746	0.758251	-4.0982	4.16373e-05	0.00023807	ZNF706
127544	11.7652	-3.49452	0.853036	-4.09657	4.19314e-05	0.000239626	RNF19B
64062	14.5603	-2.56298	0.625726	-4.096	4.20343e-05	0.000239965	RBM26
9991	20.8201	-2.18101	0.532503	-4.09577	4.20768e-05	0.000240083	PTBP3
6747	24.6972	-1.9213	0.46911	-4.09562	4.2104e-05	0.000240113	SSR3
56257	16.7133	-2.47413	0.604209	-4.09483	4.22485e-05	0.000240812	MEPCE
9841	11.1858	-3.36559	0.822186	-4.09347	4.24968e-05	0.000242102	ZBTB24
51377	25.7963	-2.16763	0.529665	-4.09246	4.26818e-05	0.00024303	UCHL5
79269	22.2754	-2.60195	0.635864	-4.09199	4.27691e-05	0.0002434	DCAF10
26052	8.69194	-5.33816	1.30469	-4.09153	4.28544e-05	0.000243759	DNM3
254048	10.2646	-4.67448	1.1426	-4.09109	4.29358e-05	0.000244096	UBN2
22889	19.4826	-3.05588	0.747475	-4.08827	4.34611e-05	0.000246954	KHDC4
65056	28.621	-1.86228	0.455663	-4.08696	4.37053e-05	0.000248214	GPBP1
3976	14.4081	-3.82571	0.936149	-4.08665	4.37648e-05	0.000248423	LIF
57522	10.2763	-4.05727	0.9929	-4.08628	4.38335e-05	0.000248685	SRGAP1
8887	62.5065	-1.33368	0.326485	-4.08496	4.40845e-05	0.000249979	TAX1BP1
401505	44.1803	-1.47752	0.361718	-4.08473	4.41272e-05	0.000250092	TOMM5
22943	187.466	-1.93293	0.473491	-4.08229	4.45937e-05	0.000252606	DKK1
57215	9.95932	-4.0082	0.982271	-4.08054	4.49318e-05	0.00025434	THAP11
5494	16.6773	-2.38117	0.583555	-4.08046	4.49462e-05	0.00025434	PPM1A
84549	12.0993	-3.20176	0.78518	-4.07774	4.54762e-05	0.000257206	MAK16
9898	17.7123	-2.31373	0.567645	-4.07602	4.58138e-05	0.000258982	UBAP2L
4133	24.8058	-1.84405	0.45245	-4.0757	4.58756e-05	0.000259198	MAP2
151246	13.6054	-2.79041	0.684686	-4.07546	4.59235e-05	0.000259335	SGO2
26271	42.7334	-2.088	0.512509	-4.07407	4.6198e-05	0.000260752	FBXO5
874	11.1668	-3.76353	0.923809	-4.07393	4.62267e-05	0.000260779	CBR3
204851	18.401	-2.39909	0.589585	-4.06912	4.71912e-05	0.000266084	HIPK1
25814	28.6359	-1.77209	0.435564	-4.0685	4.73166e-05	0.000266654	ATXN10
26045	5.38762	-5.64267	1.38747	-4.06687	4.76494e-05	0.000268392	LRRTM2
10730	10.412	-4.68015	1.1509	-4.06651	4.77218e-05	0.000268661	YME1L1
221908	10.0845	-4.63016	1.13874	-4.06604	4.78184e-05	0.000269067	PPP1R35
55015	9.75048	-3.96937	0.976261	-4.06589	4.78493e-05	0.000269103	PRPF39
51118	11.1846	-3.11827	0.767011	-4.06548	4.7933e-05	0.000269298	UTP11
79707	12.2003	-2.7776	0.683214	-4.06549	4.79322e-05	0.000269298	NOL9
342892	11.9717	-3.20138	0.787494	-4.06528	4.79758e-05	0.0002694	ZNF850
10542	32.3103	-1.80824	0.444817	-4.06513	4.80064e-05	0.000269434	LAMTOR5
26575	10.1861	-4.03543	0.992735	-4.06496	4.80407e-05	0.000269489	RGS17
55915	12.7388	-2.65938	0.654544	-4.06295	4.8457e-05	0.000271686	LANCL2
6635	22.6547	-1.87514	0.461578	-4.06245	4.85599e-05	0.000272124	SNRPE
57343	17.9836	-2.68437	0.66081	-4.06225	4.86024e-05	0.000272223	ZNF304
55907	10.0689	-4.02423	0.990672	-4.06212	4.86294e-05	0.000272235	CMAS
57696	9.82544	-4.00208	0.985284	-4.06185	4.86843e-05	0.000272404	DDX55
8603	10.6504	-4.07947	1.00441	-4.06158	4.87422e-05	0.000272589	FAM193A
390	105.457	-1.44647	0.356267	-4.06007	4.90581e-05	0.000274216	RND3
8678	26.1022	-2.12636	0.523781	-4.05965	4.91468e-05	0.000274572	BECN1
9929	18.2954	-2.55495	0.629589	-4.05813	4.9468e-05	0.000276226	JOSD1
5155	9.70438	-5.51262	1.35871	-4.05726	4.96522e-05	0.000277114	PDGFB
8315	12.0085	-2.97794	0.734136	-4.05638	4.98387e-05	0.000278013	BRAP
25909	10.3346	-4.08394	1.00703	-4.05544	5.004e-05	0.000278994	AHCTF1
30000	55.2452	-1.54204	0.380264	-4.05518	5.00967e-05	0.000279168	TNPO2
93081	10.6772	-4.73332	1.16755	-4.05405	5.03382e-05	0.000280372	TEX30
84678	11.6303	-3.46381	0.854491	-4.05365	5.04243e-05	0.000280709	KDM2B
90806	12.069	-3.22769	0.796608	-4.05179	5.08267e-05	0.000282662	ANGEL2
27125	14.4583	-2.50315	0.617781	-4.05184	5.08164e-05	0.000282662	AFF4
90333	28.4163	-1.83912	0.454028	-4.05068	5.10687e-05	0.000283785	ZNF468
253635	10.4424	-4.03266	0.995563	-4.05063	5.10802e-05	0.000283785	GPATCH11
51606	13.0044	-2.68977	0.664285	-4.04912	5.14112e-05	0.000285479	ATP6V1H
3757	13.0729	-2.6879	0.664266	-4.04642	5.20059e-05	0.000288636	KCNH2
7341	22.0241	-2.02595	0.500714	-4.04611	5.20754e-05	0.000288875	SUMO1
6728	45.1478	-1.61904	0.400208	-4.04549	5.22133e-05	0.000289347	SRP19
6173	56.1753	-1.32631	0.327841	-4.0456	5.21889e-05	0.000289347	RPL36A
60592	14.696	-2.73411	0.676017	-4.04445	5.24465e-05	0.000290493	SCOC
10299	23.146	-2.0965	0.518462	-4.04369	5.26161e-05	0.000291286	MARCHF6
9262	10.3389	-4.66041	1.15278	-4.04276	5.28258e-05	0.000292174	STK17B
55069	14.5758	-2.56947	0.635576	-4.04274	5.28299e-05	0.000292174	TMEM248
28990	10.1453	-3.59726	0.89002	-4.04177	5.30482e-05	0.000293234	ASTE1
5728	13.999	-2.60085	0.643892	-4.03926	5.36191e-05	0.000296241	PTEN
91661	10.1188	-4.65337	1.1522	-4.03869	5.37499e-05	0.000296814	ZNF765
2188	9.9886	-3.58698	0.888366	-4.03773	5.39708e-05	0.000297884	FANCF
22928	23.5489	-2.13905	0.530096	-4.03522	5.45522e-05	0.000300942	SEPHS2
85464	18.1581	-2.06646	0.512155	-4.03483	5.46425e-05	0.000301288	SSH2
2316	69.5706	-1.32863	0.329389	-4.03363	5.49216e-05	0.000302676	FLNA
2820	16.5206	-2.4403	0.605193	-4.03226	5.52426e-05	0.000304292	GPD2
6838	24.4234	-2.1712	0.538476	-4.03213	5.52746e-05	0.000304315	SURF6
1389	13.7847	-2.63404	0.653301	-4.03189	5.53292e-05	0.000304463	CREBL2
231	27.3429	-1.7362	0.430744	-4.03069	5.56127e-05	0.00030587	AKR1B1
5965	23.6548	-2.08583	0.5176	-4.02981	5.58212e-05	0.000306709	RECQL
163033	10.0002	-4.64024	1.15148	-4.02982	5.58195e-05	0.000306709	ZNF579
9927	15.3215	-2.6517	0.658061	-4.02956	5.58811e-05	0.000306731	MFN2
157769	11.1891	-3.38031	0.838878	-4.02956	5.58803e-05	0.000306731	FAM91A1
3162	10.0204	-4.64293	1.15289	-4.0272	5.6446e-05	0.000309677	HMOX1
51649	11.7537	-2.91616	0.724199	-4.02674	5.6555e-05	0.000309966	MRPS23
[truncated: 23,421 more rows]

## Sheet: Genes
Gene Name	Acc#	Chromosome	Start	End	Strand	First	Last	Start	End
A1BG	NM_130786	chr19	58345182	58353492	-	1	1	58345182	58353492
A1BG-AS1	NR_015380	chr19	58351969	58355183	+	1	1	58351969	58355183
A1CF	NM_001198818	chr10	50799408	50885675	-	1	0	50799408	50885675
A1CF	NM_001198819	chr10	50799408	50885675	-	0	0	50799408	50885675
A1CF	NM_001198820	chr10	50799408	50885675	-	0	0	50799408	50885675
A1CF	NM_001370130	chr10	50799408	50885627	-	0	0	50799408	50885675
A1CF	NM_001370131	chr10	50799408	50885627	-	0	0	50799408	50885675
A1CF	NM_014576	chr10	50799408	50885627	-	0	0	50799408	50885675
A1CF	NM_138932	chr10	50799408	50885675	-	0	0	50799408	50885675
A1CF	NM_138933	chr10	50799408	50885675	-	0	1	50799408	50885675
A2M	NM_000014	chr12	9067707	9115919	-	1	0	9067707	9115919
A2M	NM_001347423	chr12	9067707	9116229	-	0	0	9067707	9115919
A2M	NM_001347424	chr12	9067707	9115919	-	0	0	9067707	9115919
A2M	NM_001347425	chr12	9067707	9115919	-	0	1	9067707	9115919
A2M-AS1	NR_026971	chr12	9065176	9068055	+	1	0	9065176	9068055
A2M-AS1	NR_137424	chr12	9065176	9068055	+	0	0	9065176	9068055
A2M-AS1	NR_137425	chr12	9065176	9068055	+	0	1	9065176	9068055
A2ML1	NM_001282424	chr12	8845003	8876781	+	1	0	8845003	8876787
A2ML1	NM_144670	chr12	8822620	8876787	+	0	1	8845003	8876787
A2MP1	NR_040112	chr12	9228532	9234207	-	1	1	9228532	9234207
A3GALT2	NM_001080438	chr1	33306765	33321098	-	1	1	33306765	33321098
A4GALT	NM_001318038	chr22	42692111	42721301	-	1	0	42692111	42720870
A4GALT	NM_017436	chr22	42692120	42720870	-	0	0	42692111	42720870
A4GALT	NR_146459	chr22	42718248	42720870	-	0	1	42692111	42720870
A4GNT	NM_016161	chr3	138123712	138132390	-	1	1	138123712	138132390
ABALON	NR_131907	chr20	31721506	31723409	+	1	1	31721506	31723409
ABAT	NM_000663	chr16	8712968	8784575	+	1	0	8712968	8784569
ABAT	NM_001127448	chr16	8720712	8784569	+	0	0	8712968	8784569
ABAT	NM_020686	chr16	8674616	8784569	+	0	1	8712968	8784569
ABCA1	NM_005502	chr9	104781005	104928155	-	1	1	104781005	104928155
ABCA10	NM_001377321	chr17	69148006	69228824	-	1	0	69148006	69244848
ABCA10	NM_080282	chr17	69148006	69244848	-	0	1	69148006	69244848
ABCA11P	NR_002451	chr4	425434	474209	-	1	1	425434	474209
ABCA12	NM_015657	chr2	214931541	215032086	-	1	0	214931541	215138626
ABCA12	NM_173076	chr2	214931541	215138626	-	0	0	214931541	215138626
ABCA12	NR_103740	chr2	214931541	215138626	-	0	1	214931541	215138626
ABCA13	NM_152701	chr7	48171457	48647497	+	1	1	48171457	48647497
ABCA17P	NR_003574	chr16	2340921	2426699	+	1	1	2340921	2426699
ABCA2	NM_001606	chr9	137007233	137028237	-	1	0	137007233	137028922
ABCA2	NM_212533	chr9	137007233	137028922	-	0	1	137007233	137028922
ABCA3	NM_001089	chr16	2275880	2340728	-	1	1	2275880	2340728
ABCA4	NM_000350	chr1	93992833	94121148	-	1	1	93992833	94121148
ABCA5	NM_018672	chr17	69244434	69315633	-	1	0	69244434	69327133
ABCA5	NM_172232	chr17	69244310	69327133	-	0	1	69244434	69327133
ABCA6	NM_080284	chr17	69078701	69141895	-	1	1	69078701	69141895
ABCA7	NM_019112	chr19	1040106	1065571	+	1	1	1040106	1065571
ABCA8	NM_001288985	chr17	68867289	68955392	-	1	0	68867289	68955392
ABCA8	NM_001288986	chr17	68867286	68955392	-	0	0	68867289	68955392
ABCA8	NM_001375771	chr17	68867289	68955392	-	0	0	68867289	68955392
ABCA8	NM_001375772	chr17	68867289	68955392	-	0	0	68867289	68955392
ABCA8	NM_007168	chr17	68867289	68955392	-	0	1	68867289	68955392
ABCA9	NM_080283	chr17	68974487	69060927	-	1	1	68974487	69060927
ABCA9-AS1	NR_126414	chr17	69004713	69018323	+	1	1	69004713	69018323
ABCB1	NM_000927	chr7	87503862	87713323	-	1	0	87503862	87600884
ABCB1	NM_001348944	chr7	87503862	87713323	-	0	0	87503862	87600884
ABCB1	NM_001348945	chr7	87503862	87713323	-	0	0	87503862	87600884
ABCB1	NM_001348946	chr7	87503016	87600884	-	0	1	87503862	87600884
ABCB10	NM_012089	chr1	229516581	229558707	-	1	1	229516581	229558707
ABCB11	NM_003742	chr2	168920780	169031324	-	1	1	168920780	169031324
ABCB4	NM_000443	chr7	87401695	87475680	-	1	0	87401695	87475703
ABCB4	NM_018849	chr7	87401695	87475680	-	0	0	87401695	87475703
ABCB4	NM_018850	chr7	87402044	87475703	-	0	1	87401695	87475703
ABCB5	NM_001163941	chr7	20615666	20757008	+	1	0	20615666	20757008
ABCB5	NM_001163942	chr7	20647329	20660402	+	0	0	20615666	20757008
ABCB5	NM_001163993	chr7	20647329	20667566	+	0	0	20615666	20757008
ABCB5	NM_178559	chr7	20647329	20757008	+	0	1	20615666	20757008
ABCB6	NM_001349828	chr2	219209771	219218958	-	1	0	219209771	219218958
ABCB6	NM_005689	chr2	219209771	219218958	-	0	1	219209771	219218958
ABCB7	NM_001271696	chrX	75051048	75156283	-	1	0	75051048	75156283
ABCB7	NM_001271697	chrX	75051048	75156283	-	0	0	75051048	75156283
ABCB7	NM_001271698	chrX	75051048	75156283	-	0	0	75051048	75156283
ABCB7	NM_001271699	chrX	75051048	75156283	-	0	0	75051048	75156283
ABCB7	NM_004299	chrX	75051048	75156283	-	0	1	75051048	75156283
ABCB8	NM_001282291	chr7	151028449	151047782	+	1	0	151028449	151047782
ABCB8	NM_001282292	chr7	151028449	151047782	+	0	0	151028449	151047782
ABCB8	NM_001282293	chr7	151028421	151047782	+	0	0	151028449	151047782
ABCB8	NM_007188	chr7	151028449	151047782	+	0	1	151028449	151047782
ABCB9	NM_001243013	chr12	122928991	122966463	-	1	0	122928991	122966463
ABCB9	NM_001243014	chr12	122920948	122966463	-	0	0	122928991	122966463
ABCB9	NM_019624	chr12	122928991	122966509	-	0	0	122928991	122966463
ABCB9	NM_019625	chr12	122928991	122966463	-	0	0	122928991	122966463
ABCB9	NM_203444	chr12	122924523	122966463	-	0	1	122928991	122966463
ABCC1	NM_004996	chr16	15949615	16143053	+	1	1	15949615	16143053
ABCC10	NM_001198934	chr6	43427540	43450427	+	1	0	43427540	43450427
ABCC10	NM_001350518	chr6	43427540	43450427	+	0	0	43427540	43450427
ABCC10	NM_033450	chr6	43431750	43450425	+	0	0	43427540	43450427
ABCC10	NR_146762	chr6	43427862	43450427	+	0	1	43427540	43450427
ABCC11	NM_001370496	chr16	48165772	48244588	-	1	0	48165772	48244588
ABCC11	NM_001370497	chr16	48165772	48247539	-	0	0	48165772	48244588
ABCC11	NM_032583	chr16	48165772	48244588	-	0	0	48165772	48244588
ABCC11	NM_033151	chr16	48165772	48232271	-	0	0	48165772	48244588
ABCC11	NM_145186	chr16	48165772	48244588	-	0	1	48165772	48244588
ABCC12	NM_033226	chr16	48082972	48146770	-	1	1	48082972	48146770
ABCC13	NR_003087	chr21	14273798	14301371	+	1	0	14273798	14291385
ABCC13	NR_003088	chr21	14273798	14291385	+	0	1	14273798	14291385
ABCC2	NM_000392	chr10	99782639	99852594	+	1	1	99782639	99852594
ABCC3	NM_001144070	chr17	50634880	50667927	+	1	0	50634880	50692253
ABCC3	NM_003786	chr17	50634880	50692253	+	0	1	50634880	50692253
ABCC4	NM_001105515	chr13	95095770	95301451	-	1	0	95095770	95301446
ABCC4	NM_001301829	chr13	95019834	95301451	-	0	0	95095770	95301446
ABCC4	NM_001301830	chr13	95095770	95301451	-	0	0	95095770	95301446
ABCC4	NM_005845	chr13	95019828	95301446	-	0	1	95095770	95301446
ABCC5	NM_001023587	chr3	183983752	184017884	-	1	0	183983752	184017884
ABCC5	NM_001320032	chr3	183919935	184017884	-	0	0	183983752	184017884
ABCC5	NM_005688	chr3	183919935	184017884	-	0	0	183983752	184017884
ABCC5	NR_135125	chr3	183983752	184017884	-	0	1	183983752	184017884
ABCC5-AS1	NR_046570	chr3	184006337	184011419	+	1	1	184006337	184011419
ABCC6	NM_001079528	chr16	16221186	16223471	-	1	0	16221186	16223471
ABCC6	NM_001171	chr16	16149564	16223471	-	0	0	16221186	16223471
ABCC6	NM_001351800	chr16	16149564	16223471	-	0	0	16221186	16223471
ABCC6	NR_147784	chr16	16149564	16223471	-	0	1	16221186	16223471
ABCC6P1	NR_003569	chr16	18571247	18598285	+	1	1	18571247	18598285
ABCC6P2	NR_023387	chr16	14822426	14824702	-	1	1	14822426	14824702
ABCC8	NM_000352	chr11	17392884	17476845	-	1	0	17392884	17476845
ABCC8	NM_001287174	chr11	17392497	17476845	-	0	0	17392884	17476845
ABCC8	NM_001351295	chr11	17392497	17476845	-	0	0	17392884	17476845
ABCC8	NM_001351296	chr11	17392497	17476845	-	0	0	17392884	17476845
ABCC8	NM_001351297	chr11	17392497	17476845	-	0	0	17392884	17476845
ABCC8	NR_147094	chr11	17392497	17476845	-	0	1	17392884	17476845
ABCC9	NM_001377273	chr12	21797389	21941426	-	1	0	21797389	21936694
ABCC9	NM_001377274	chr12	21797389	21941426	-	0	0	21797389	21936694
ABCC9	NM_005691	chr12	21805173	21936694	-	0	0	21797389	21936694
ABCC9	NM_020297	chr12	21797389	21936694	-	0	1	21797389	21936694
ABCD1	NM_000033	chrX	153724855	153744755	+	1	1	153724855	153744755
ABCD2	NM_005164	chr12	39550032	39619803	-	1	1	39550032	39619803
ABCD3	NM_001122674	chr1	94418376	94478704	+	1	0	94418376	94518663
ABCD3	NM_002858	chr1	94418388	94518663	+	0	1	94418376	94518663
ABCD4	NM_001353591	chr14	74285268	74302934	-	1	0	74285268	74302934
ABCD4	NM_001353592	chr14	74285268	74302934	-	0	0	74285268	74302934
ABCD4	NM_001353593	chr14	74285268	74302934	-	0	0	74285268	74302934
ABCD4	NM_001353594	chr14	74285268	74302934	-	0	0	74285268	74302934
ABCD4	NM_001353595	chr14	74285268	74302934	-	0	0	74285268	74302934
ABCD4	NM_001353596	chr14	74285268	74302934	-	0	0	74285268	74302934
ABCD4	NM_001353597	chr14	74285268	74302934	-	0	0	74285268	74302934
ABCD4	NM_001353598	chr14	74285268	74302934	-	0	0	74285268	74302934
ABCD4	NM_001353599	chr14	74285268	74302934	-	0	0	74285268	74302934
ABCD4	NM_001353600	chr14	74285268	74302934	-	0	0	74285268	74302934
ABCD4	NM_001353601	chr14	74285268	74302934	-	0	0	74285268	74302934
ABCD4	NM_001353602	chr14	74285268	74302934	-	0	0	74285268	74302934
ABCD4	NM_001353603	chr14	74285268	74302934	-	0	0	74285268	74302934
ABCD4	NM_001353604	chr14	74285268	74302934	-	0	0	74285268	74302934
ABCD4	NM_001353605	chr14	74285268	74302934	-	0	0	74285268	74302934
ABCD4	NM_001353606	chr14	74285268	74302934	-	0	0	74285268	74302934
ABCD4	NM_001353607	chr14	74285268	74302934	-	0	0	74285268	74302934
ABCD4	NM_001353608	chr14	74285268	74302934	-	0	0	74285268	74302934
ABCD4	NM_001353609	chr14	74285268	74302934	-	0	0	74285268	74302934
ABCD4	NM_001353610	chr14	74285268	74302934	-	0	0	74285268	74302934
ABCD4	NM_005050	chr14	74285268	74302934	-	0	0	74285268	74302934
ABCD4	NM_020324	chr14	74285268	74302934	-	0	0	74285268	74302934
ABCD4	NM_020325	chr14	74285268	74302934	-	0	0	74285268	74302934
ABCD4	NR_003256	chr14	74285268	74302934	-	0	0	74285268	74302934
ABCD4	NR_148466	chr14	74285268	74302934	-	0	0	74285268	74302934
ABCD4	NR_148467	chr14	74285268	74302934	-	0	0	74285268	74302934
ABCD4	NR_148468	chr14	74285268	74302934	-	0	0	74285268	74302934
ABCD4	NR_148469	chr14	74285268	74302934	-	0	0	74285268	74302934
ABCD4	NR_148470	chr14	74285268	74302934	-	0	0	74285268	74302934
ABCD4	NR_148471	chr14	74285268	74302934	-	0	0	74285268	74302934
ABCD4	NR_148472	chr14	74285268	74302934	-	0	0	74285268	74302934
ABCD4	NR_148473	chr14	74285268	74302934	-	0	0	74285268	74302934
ABCD4	NR_148474	chr14	74285268	74302934	-	0	1	74285268	74302934
ABCE1	NM_001040876	chr4	145098310	145129524	+	1	0	145098310	145129524
ABCE1	NM_002940	chr4	145098310	145129524	+	0	1	145098310	145129524
ABCF1	NM_001025091	chr6	30571441	30591522	+	1	0	30571441	30591522
ABCF1	NM_001090	chr6	30571441	30591522	+	0	1	30571441	30591522
ABCF2	NM_007189	chr7	151211483	151227205	-	1	1	151211483	151227205
ABCF2-H2BE1	NM_005692	chr7	151207836	151227374	-	1	0	151207836	151227205
ABCF2-H2BE1	NR_160983	chr7	151207836	151227205	-	0	1	151207836	151227205
ABCF3	NM_001351298	chr3	184186074	184194007	+	1	0	184186074	184194007
ABCF3	NM_001351299	chr3	184186074	184194007	+	0	0	184186074	184194007
ABCF3	NM_001351300	chr3	184186074	184194007	+	0	0	184186074	184194007
ABCF3	NM_018358	chr3	184186074	184194007	+	0	1	184186074	184194007
ABCG1	NM_004915	chr21	42219156	42297244	+	1	0	42219156	42297244
ABCG1	NM_016818	chr21	42219156	42297244	+	0	0	42219156	42297244
ABCG1	NM_207174	chr21	42219897	42297244	+	0	0	42219156	42297244
ABCG1	NM_207627	chr21	42199688	42297244	+	0	0	42219156	42297244
ABCG1	NM_207628	chr21	42199811	42297244	+	0	0	42219156	42297244
ABCG1	NM_207629	chr21	42216076	42297244	+	0	1	42219156	42297244
ABCG2	NM_001257386	chr4	88090263	88231626	-	1	0	88090263	88158639
ABCG2	NM_001348985	chr4	88090263	88231626	-	0	0	88090263	88158639
ABCG2	NM_001348986	chr4	88090263	88158859	-	0	0	88090263	88158639
ABCG2	NM_001348987	chr4	88090263	88158859	-	0	0	88090263	88158639
ABCG2	NM_001348988	chr4	88090263	88158859	-	0	0	88090263	88158639
ABCG2	NM_001348989	chr4	88090263	88159323	-	0	0	88090263	88158639
ABCG2	NM_004827	chr4	88090268	88158639	-	0	1	88090263	88158639
ABCG4	NM_001142505	chr11	119149588	119162665	+	1	0	119149588	119162653
ABCG4	NM_001348191	chr11	119149051	119162653	+	0	0	119149588	119162653
ABCG4	NM_001348192	chr11	119149051	119162653	+	0	0	119149588	119162653
ABCG4	NM_022169	chr11	119149051	119162653	+	0	1	119149588	119162653
ABCG5	NM_022436	chr2	43812471	43838839	-	1	1	43812471	43838839
ABCG8	NM_001357321	chr2	43838970	43882988	+	1	0	43838970	43882988
ABCG8	NM_022437	chr2	43838970	43882988	+	0	1	43838970	43882988
ABHD1	NM_032604	chr2	27123814	27130812	+	1	1	27123814	27130812
ABHD10	NM_001272069	chr3	111979025	111993368	+	1	0	111979025	111993368
ABHD10	NM_018394	chr3	111979025	111993368	+	0	0	111979025	111993368
ABHD10	NR_073570	chr3	111979025	111993368	+	0	0	111979025	111993368
ABHD10	NR_073571	chr3	111979025	111993368	+	0	1	111979025	111993368
ABHD11	NM_001145364	chr7	73736094	73738867	-	1	0	73736094	73738867
ABHD11	NM_001301058	chr7	73736094	73738867	-	0	0	73736094	73738867
ABHD11	NM_001321382	chr7	73736094	73738867	-	0	0	73736094	73738867
ABHD11	NM_001321383	chr7	73736094	73738867	-	0	0	73736094	73738867
ABHD11	NM_148912	chr7	73736094	73738867	-	0	0	73736094	73738867
ABHD11	NM_148913	chr7	73736094	73738867	-	0	0	73736094	73738867
ABHD11	NR_026912	chr7	73736094	73738867	-	0	0	73736094	73738867
ABHD11	NR_135627	chr7	73736094	73738867	-	0	1	73736094	73738867
ABHD11-AS1	NR_026690	chr7	73735068	73736000	+	1	1	73735068	73736000
ABHD12	NM_001042472	chr20	25300213	25390835	-	1	0	25300213	25390835
ABHD12	NM_015600	chr20	25294742	25390835	-	0	1	25300213	25390835
ABHD12B	NM_001206673	chr14	50872052	50904970	+	1	0	50872052	50904970
ABHD12B	NM_181533	chr14	50872159	50904970	+	0	0	50872052	50904970
ABHD12B	NM_181814	chr14	50872159	50904970	+	0	1	50872052	50904970
ABHD13	NM_032859	chr13	108218391	108234243	+	1	1	108218391	108234243
ABHD14A	NM_015407	chr3	51975063	51981196	+	1	1	51975063	51981196
ABHD14A-ACY1	NM_001316331	chr3	51975063	51989197	+	1	1	51975063	51989197
ABHD14B	NM_001146314	chr3	51968509	51974630	-	1	0	51968509	51974630
ABHD14B	NM_001254753	chr3	51968509	51974630	-	0	0	51968509	51974630
ABHD14B	NM_032750	chr3	51968509	51974630	-	0	1	51968509	51974630
ABHD15	NM_198147	chr17	29560546	29567037	-	1	1	29560546	29567037
ABHD16A	NM_001177515	chr6	31686954	31702958	-	1	0	31686954	31703324
ABHD16A	NM_021160	chr6	31686954	31703324	-	0	0	31686954	31703324
ABHD16A	NR_033488	chr6	31686954	31702958	-	0	0	31686954	31703324
ABHD16A	NR_033489	chr6	31686954	31703324	-	0	1	31686954	31703324
ABHD16B	NM_080622	chr20	63861497	63862988	+	1	1	63861497	63862988
ABHD17A	NM_001130111	chr19	1876809	1885496	-	1	0	1876809	1885496
ABHD17A	NM_031213	chr19	1876809	1885496	-	0	1	1876809	1885496
ABHD17B	NM_001025780	chr9	71865151	71911245	-	1	0	71865151	71911245
ABHD17B	NM_016014	chr9	71862451	71911245	-	0	1	71865151	71911245
ABHD17C	NM_021214	chr15	80695309	80755621	+	1	1	80695309	80755621
ABHD18	NM_001039717	chr4	127965405	128031776	+	1	0	127965405	128031776
ABHD18	NM_001319305	chr4	127965405	128039927	+	0	0	127965405	128031776
ABHD18	NM_001319306	chr4	127965405	128039927	+	0	0	127965405	128031776
ABHD18	NM_001319307	chr4	127965405	128039927	+	0	0	127965405	128031776
ABHD18	NM_001358451	chr4	127965405	128039927	+	0	0	127965405	128031776
ABHD18	NM_001358454	chr4	127965405	128039927	+	0	0	127965405	128031776
ABHD18	NM_001366037	chr4	127965405	128039927	+	0	0	127965405	128031776
ABHD18	NM_001366038	chr4	127965405	128039927	+	0	0	127965405	128031776
ABHD18	NM_001366039	chr4	127965405	128039927	+	0	0	127965405	128031776
ABHD18	NM_001366040	chr4	127965405	128039927	+	0	0	127965405	128031776
ABHD18	NM_001366041	chr4	127965405	128039927	+	0	0	127965405	128031776
ABHD18	NM_001366042	chr4	127965405	128039927	+	0	0	127965405	128031776
ABHD18	NM_001366043	chr4	127965405	128031776	+	0	0	127965405	128031776
ABHD18	NM_001366044	chr4	127965405	128031776	+	0	0	127965405	128031776
ABHD18	NM_001366045	chr4	127965405	128031776	+	0	0	127965405	128031776
ABHD18	NM_001366046	chr4	127965405	128031776	+	0	0	127965405	128031776
ABHD18	NM_001366047	chr4	127965405	128031776	+	0	0	127965405	128031776
ABHD18	NM_001366048	chr4	127965405	128031776	+	0	0	127965405	128031776
ABHD18	NM_025097	chr4	127965405	128031776	+	0	1	127965405	128031776
ABHD2	NM_007011	chr15	89088455	89202355	+	1	0	89088455	89202355
ABHD2	NM_152924	chr15	89088455	89202355	+	0	1	89088455	89202355
ABHD3	NM_001308256	chr18	21650900	21704774	-	1	0	21650900	21704774
ABHD3	NM_001308257	chr18	21650896	21664214	-	0	0	21650900	21704774
ABHD3	NM_138340	chr18	21650900	21704774	-	0	1	21650900	21704774
ABHD4	NM_022060	chr14	22598237	22612359	+	1	1	22598237	22612359
ABHD5	NM_001355186	chr3	43690937	43734371	+	1	0	43690937	43722725
ABHD5	NM_001365649	chr3	43691097	43722725	+	0	0	43690937	43722725
ABHD5	NM_001365650	chr3	43690869	43722725	+	0	0	43690937	43722725
ABHD5	NM_016006	chr3	43690937	43722725	+	0	0	43690937	43722725
ABHD5	NR_158560	chr3	43690869	43722725	+	0	1	43690937	43722725
ABHD6	NM_001320126	chr3	58237791	58294734	+	1	0	58237791	58294736
ABHD6	NM_020676	chr3	58237501	58294736	+	0	1	58237791	58294736
ABHD8	NM_024527	chr19	17292130	17303425	-	1	1	17292130	17303425
ABI1	NM_001012750	chr10	26746595	26861087	-	1	0	26746595	26861087
ABI1	NM_001012751	chr10	26746595	26861087	-	0	0	26746595	26861087
ABI1	NM_001012752	chr10	26746595	26861087	-	0	0	26746595	26861087
ABI1	NM_001178116	chr10	26746595	26861087	-	0	0	26746595	26861087
ABI1	NM_001178119	chr10	26746595	26861087	-	0	0	26746595	26861087
ABI1	NM_001178120	chr10	26746595	26861087	-	0	0	26746595	26861087
ABI1	NM_001178121	chr10	26746595	26861087	-	0	0	26746595	26861087
ABI1	NM_001178122	chr10	26746595	26861087	-	0	0	26746595	26861087
ABI1	NM_001178123	chr10	26746595	26861087	-	0	0	26746595	26861087
ABI1	NM_001178124	chr10	26746595	26861087	-	0	0	26746595	26861087
ABI1	NM_001178125	chr10	26746595	26861087	-	0	0	26746595	26861087
ABI1	NM_001348029	chr10	26746595	26861087	-	0	0	26746595	26861087
ABI1	NM_001348030	chr10	26746595	26861087	-	0	0	26746595	26861087
ABI1	NM_001348031	chr10	26746595	26861087	-	0	0	26746595	26861087
ABI1	NM_001348032	chr10	26746595	26861087	-	0	0	26746595	26861087
ABI1	NM_001348033	chr10	26746595	26861087	-	0	0	26746595	26861087
ABI1	NM_001348034	chr10	26746595	26861087	-	0	0	26746595	26861087
ABI1	NM_005470	chr10	26746595	26861087	-	0	0	26746595	26861087
ABI1	NR_145410	chr10	26746595	26861087	-	0	1	26746595	26861087
ABI2	NM_001282925	chr2	203328393	203432169	+	1	0	203328393	203432169
ABI2	NM_001282926	chr2	203328393	203432169	+	0	0	203328393	203432169
ABI2	NM_001282927	chr2	203328393	203432169	+	0	0	203328393	203432169
ABI2	NM_001282932	chr2	203328393	203432169	+	0	0	203328393	203432169
ABI2	NM_001375662	chr2	203328393	203432169	+	0	0	203328393	203432169
ABI2	NM_001375663	chr2	203328393	203432169	+	0	0	203328393	203432169
ABI2	NM_001375664	chr2	203328393	203432169	+	0	0	203328393	203432169
ABI2	NM_001375665	chr2	203328393	203432169	+	0	0	203328393	203432169
ABI2	NM_001375666	chr2	203328393	203432169	+	0	0	203328393	203432169
ABI2	NM_001375667	chr2	203328393	203432169	+	0	0	203328393	203432169
ABI2	NM_001375668	chr2	203328393	203432169	+	0	0	203328393	203432169
ABI2	NM_001375669	chr2	203328393	203432169	+	0	0	203328393	203432169
ABI2	NM_001375670	chr2	203328393	203432169	+	0	0	203328393	203432169
ABI2	NM_001375671	chr2	203328393	203432169	+	0	0	203328393	203432169
ABI2	NM_001375672	chr2	203328393	203432169	+	0	0	203328393	203432169
ABI2	NM_001375673	chr2	203328393	203432169	+	0	0	203328393	203432169
ABI2	NM_001375674	chr2	203328393	203432169	+	0	0	203328393	203432169
ABI2	NM_001375675	chr2	203328393	203432169	+	0	0	203328393	203432169
ABI2	NM_001375676	chr2	203328393	203432169	+	0	0	203328393	203432169
ABI2	NM_001375677	chr2	203328393	203432169	+	0	0	203328393	203432169
ABI2	NM_001375678	chr2	203328393	203432169	+	0	0	203328393	203432169
ABI2	NM_001375679	chr2	203328393	203432169	+	0	0	203328393	203432169
ABI2	NM_001375680	chr2	203328393	203432169	+	0	0	203328393	203432169
ABI2	NM_001375681	chr2	203328393	203432169	+	0	0	203328393	203432169
ABI2	NM_001375682	chr2	203328393	203432169	+	0	0	203328393	203432169
ABI2	NM_001375683	chr2	203328393	203432169	+	0	0	203328393	203432169
ABI2	NM_001375684	chr2	203328393	203432169	+	0	0	203328393	203432169
ABI2	NM_001375685	chr2	203328393	203432169	+	0	0	203328393	203432169
ABI2	NM_001375686	chr2	203328393	203432169	+	0	0	203328393	203432169
ABI2	NM_001375687	chr2	203328393	203432169	+	0	0	203328393	203432169
ABI2	NM_001375688	chr2	203328393	203432169	+	0	0	203328393	203432169
ABI2	NM_001375689	chr2	203328393	203432169	+	0	0	203328393	203432169
ABI2	NM_001375690	chr2	203328393	203432169	+	0	0	203328393	203432169
ABI2	NM_001375691	chr2	203328393	203432169	+	0	0	203328393	203432169
ABI2	NM_001375692	chr2	203328393	203432169	+	0	0	203328393	203432169
ABI2	NM_001375693	chr2	203328393	203432169	+	0	0	203328393	203432169
ABI2	NM_001375695	chr2	203328393	203432169	+	0	0	203328393	203432169
ABI2	NM_001375696	chr2	203328393	203432169	+	0	0	203328393	203432169
ABI2	NM_001375698	chr2	203328393	203432169	+	0	0	203328393	203432169
ABI2	NM_001375699	chr2	203328393	203432169	+	0	0	203328393	203432169
ABI2	NM_001375702	chr2	203328393	203432169	+	0	0	203328393	203432169
ABI2	NM_001375704	chr2	203328393	203432169	+	0	0	203328393	203432169
ABI2	NM_001375706	chr2	203328393	203432169	+	0	0	203328393	203432169
ABI2	NM_001375707	chr2	203328393	203432169	+	0	0	203328393	203432169
ABI2	NM_001375708	chr2	203328393	203432169	+	0	0	203328393	203432169
ABI2	NM_001375709	chr2	203328393	203432169	+	0	0	203328393	203432169
ABI2	NM_001375710	chr2	203328393	203432169	+	0	0	203328393	203432169
ABI2	NM_001375711	chr2	203328393	203432169	+	0	0	203328393	203432169
ABI2	NM_001375712	chr2	203328393	203432169	+	0	0	203328393	203432169
ABI2	NM_001375714	chr2	203328393	203432169	+	0	0	203328393	203432169
ABI2	NM_001375717	chr2	203328393	203432169	+	0	0	203328393	203432169
ABI2	NM_001375719	chr2	203328393	203432169	+	0	0	203328393	203432169
ABI2	NM_001375721	chr2	203328393	203432169	+	0	0	203328393	203432169
ABI2	NM_001375722	chr2	203328393	203432169	+	0	0	203328393	203432169
ABI2	NM_001375723	chr2	203328393	203432169	+	0	0	203328393	203432169
ABI2	NM_001375724	chr2	203328393	203432169	+	0	0	203328393	203432169
ABI2	NM_001375725	chr2	203328393	203432169	+	0	0	203328393	203432169
ABI2	NM_001375726	chr2	203328393	203432169	+	0	0	203328393	203432169
ABI2	NM_001375727	chr2	203328393	203432169	+	0	0	203328393	203432169
ABI2	NM_001375728	chr2	203328393	203432169	+	0	0	203328393	203432169
ABI2	NM_001375729	chr2	203328393	203432169	+	0	0	203328393	203432169
ABI2	NM_001375730	chr2	203328393	203432169	+	0	0	203328393	203432169
ABI2	NM_001375731	chr2	203328393	203432169	+	0	0	203328393	203432169
ABI2	NM_001375732	chr2	203328393	203432169	+	0	0	203328393	203432169
ABI2	NM_001375733	chr2	203328393	203432169	+	0	0	203328393	203432169
ABI2	NM_001375734	chr2	203328393	203432169	+	0	0	203328393	203432169
ABI2	NM_001375735	chr2	203328393	203432169	+	0	0	203328393	203432169
ABI2	NM_001375736	chr2	203328393	203432169	+	0	0	203328393	203432169
ABI2	NM_001375737	chr2	203328393	203432169	+	0	0	203328393	203432169
ABI2	NM_001375738	chr2	203328393	203432169	+	0	0	203328393	203432169
ABI2	NM_001375739	chr2	203328393	203432169	+	0	0	203328393	203432169
ABI2	NM_001375740	chr2	203328393	203432169	+	0	0	203328393	203432169
ABI2	NM_001375741	chr2	203328393	203432169	+	0	0	203328393	203432169
ABI2	NM_001375742	chr2	203328393	203432169	+	0	0	203328393	203432169
ABI2	NM_001375743	chr2	203328393	203432169	+	0	0	203328393	203432169
ABI2	NM_001375744	chr2	203328393	203432169	+	0	0	203328393	203432169
ABI2	NM_001375745	chr2	203328393	203432169	+	0	0	203328393	203432169
ABI2	NM_001375746	chr2	203328393	203432169	+	0	0	203328393	203432169
ABI2	NM_001375747	chr2	203328393	203432169	+	0	0	203328393	203432169
ABI2	NM_001375748	chr2	203328393	203432169	+	0	0	203328393	203432169
ABI2	NM_001375749	chr2	203328393	203432169	+	0	0	203328393	203432169
ABI2	NM_001375750	chr2	203328393	203432169	+	0	0	203328393	203432169
ABI2	NM_001375751	chr2	203328393	203432169	+	0	0	203328393	203432169
ABI2	NM_001375752	chr2	203328393	203432169	+	0	0	203328393	203432169
ABI2	NM_001375753	chr2	203328393	203432169	+	0	0	203328393	203432169
ABI2	NM_001375754	chr2	203328393	203432169	+	0	0	203328393	203432169
ABI2	NM_001375755	chr2	203328393	203432169	+	0	0	203328393	203432169
ABI2	NM_005759	chr2	203328393	203432169	+	0	0	203328393	203432169
ABI2	NR_164704	chr2	203328393	203432169	+	0	0	203328393	203432169
ABI2	NR_164705	chr2	203328393	203432169	+	0	0	203328393	203432169
ABI2	NR_164706	chr2	203328393	203432169	+	0	0	203328393	203432169
ABI2	NR_164707	chr2	203328393	203432169	+	0	0	203328393	203432169
ABI2	NR_164708	chr2	203328393	203432169	+	0	0	203328393	203432169
ABI2	NR_164709	chr2	203328393	203432169	+	0	0	203328393	203432169
ABI2	NR_164710	chr2	203328393	203432169	+	0	0	203328393	203432169
ABI2	NR_164711	chr2	203328393	203432169	+	0	0	203328393	203432169
ABI2	NR_164712	chr2	203328393	203432169	+	0	0	203328393	203432169
ABI2	NR_164713	chr2	203328393	203432169	+	0	0	203328393	203432169
ABI2	NR_164714	chr2	203328393	203432169	+	0	0	203328393	203432169
ABI2	NR_164715	chr2	203328393	203432169	+	0	0	203328393	203432169
ABI2	NR_164716	chr2	203328393	203432169	+	0	0	203328393	203432169
ABI2	NR_164717	chr2	203328393	203432169	+	0	0	203328393	203432169
ABI2	NR_164718	chr2	203328393	203432169	+	0	1	203328393	203432169
ABI3	NM_001135186	chr17	49210226	49223225	+	1	0	49210226	49223225
ABI3	NM_016428	chr17	49210706	49223225	+	0	1	49210226	49223225
ABI3BP	NM_001349329	chr3	100749334	100993421	-	1	0	100749334	100993421
ABI3BP	NM_001349330	chr3	100749334	100993421	-	0	0	100749334	100993421
ABI3BP	NM_001349331	chr3	100749334	100993421	-	0	0	100749334	100993421
ABI3BP	NM_001349332	chr3	100749334	100993421	-	0	0	100749334	100993421
ABI3BP	NM_001365642	chr3	100749334	100993421	-	0	0	100749334	100993421
ABI3BP	NM_001365643	chr3	100816010	100993421	-	0	0	100749334	100993421
ABI3BP	NM_001375547	chr3	100749155	100993421	-	0	0	100749334	100993421
ABI3BP	NM_001375549	chr3	100749155	100993421	-	0	0	100749334	100993421
ABI3BP	NM_001375550	chr3	100749334	100993421	-	0	0	100749334	100993421
ABI3BP	NM_001377332	chr3	100749155	100993421	-	0	0	100749334	100993421
ABI3BP	NM_015429	chr3	100749334	100993421	-	0	1	100749334	100993421
ABITRAM	NM_017832	chr9	108934399	108940954	+	1	1	108934399	108940954
ABL1	NM_005157	chr9	130835253	130887675	+	1	0	130835253	130887675
ABL1	NM_007313	chr9	130713880	130887675	+	0	1	130835253	130887675
ABL2	NM_001136000	chr1	179099330	179143076	-	1	0	179099330	179229677
ABL2	NM_001136001	chr1	179110580	179229684	-	0	0	179099330	179229677
ABL2	NM_001168236	chr1	179099330	179229677	-	0	0	179099330	179229677
ABL2	NM_001168237	chr1	179099330	179229677	-	0	0	179099330	179229677
ABL2	NM_001168238	chr1	179099330	179229677	-	0	0	179099330	179229677
ABL2	NM_001168239	chr1	179099330	179143076	-	0	0	179099330	179229677
ABL2	NM_005158	chr1	179099330	179143076	-	0	0	179099330	179229677
ABL2	NM_007314	chr1	179099330	179229677	-	0	1	179099330	179229677
ABLIM1	NM_001003407	chr10	114431111	114684443	-	1	0	114431111	114526913
ABLIM1	NM_001322882	chr10	114431109	114685003	-	0	0	114431111	114526913
ABLIM1	NM_001322883	chr10	114431111	114684443	-	0	0	114431111	114526913
ABLIM1	NM_001322884	chr10	114431111	114768304	-	0	0	114431111	114526913
ABLIM1	NM_001322885	chr10	114431111	114768304	-	0	0	114431111	114526913
ABLIM1	NM_001322886	chr10	114431111	114768304	-	0	0	114431111	114526913
ABLIM1	NM_001322887	chr10	114431111	114684443	-	0	0	114431111	114526913
ABLIM1	NM_001322888	chr10	114431111	114526913	-	0	0	114431111	114526913
ABLIM1	NM_001322889	chr10	114431111	114526913	-	0	0	114431111	114526913
ABLIM1	NM_001322890	chr10	114431111	114526913	-	0	0	114431111	114526913
ABLIM1	NM_001322891	chr10	114431111	114526913	-	0	0	114431111	114526913
ABLIM1	NM_001322892	chr10	114431111	114526913	-	0	0	114431111	114526913
ABLIM1	NM_001322893	chr10	114431111	114526913	-	0	0	114431111	114526913
ABLIM1	NM_001322894	chr10	114431111	114526913	-	0	0	114431111	114526913
ABLIM1	NM_001322895	chr10	114431111	114526913	-	0	0	114431111	114526913
ABLIM1	NM_001322896	chr10	114431111	114526913	-	0	0	114431111	114526913
ABLIM1	NM_001322897	chr10	114431111	114526913	-	0	0	114431111	114526913
ABLIM1	NM_001322898	chr10	114431111	114526913	-	0	0	114431111	114526913
ABLIM1	NM_001322899	chr10	114431111	114526913	-	0	0	114431111	114526913
ABLIM1	NM_001322900	chr10	114431111	114526913	-	0	0	114431111	114526913
ABLIM1	NM_001352440	chr10	114431109	114632397	-	0	0	114431111	114526913
ABLIM1	NM_001352441	chr10	114431109	114632397	-	0	0	114431111	114526913
ABLIM1	NM_001352442	chr10	114431111	114613736	-	0	0	114431111	114526913
ABLIM1	NM_001352443	chr10	114431111	114526913	-	0	0	114431111	114526913
ABLIM1	NM_002313	chr10	114431111	114658275	-	0	0	114431111	114526913
ABLIM1	NM_006720	chr10	114431111	114526913	-	0	1	114431111	114526913
ABLIM2	NM_001130083	chr4	7965326	8158813	-	1	0	7965326	8158813
ABLIM2	NM_001130084	chr4	7965326	8158813	-	0	0	7965326	8158813
ABLIM2	NM_001130085	chr4	7965326	8158813	-	0	0	7965326	8158813
ABLIM2	NM_001130086	chr4	7965326	8158813	-	0	0	7965326	8158813
ABLIM2	NM_001130087	chr4	7965326	8158813	-	0	0	7965326	8158813
ABLIM2	NM_001130088	chr4	8007029	8158813	-	0	0	7965326	8158813
ABLIM2	NM_001286688	chr4	7965326	8071988	-	0	0	7965326	8158813
ABLIM2	NM_032432	chr4	7965326	8158813	-	0	1	7965326	8158813
ABLIM3	NM_001301015	chr5	149141730	149260438	+	1	0	149141730	149260438
ABLIM3	NM_001301018	chr5	149141446	149260438	+	0	0	149141730	149260438
ABLIM3	NM_001301028	chr5	149141730	149260438	+	0	0	149141730	149260438
ABLIM3	NM_001345858	chr5	149141446	149260438	+	0	0	149141730	149260438
ABLIM3	NM_001345859	chr5	149141446	149260438	+	0	0	149141730	149260438
ABLIM3	NM_001345860	chr5	149141446	149260438	+	0	0	149141730	149260438
ABLIM3	NM_001345861	chr5	149141730	149260438	+	0	0	149141730	149260438
ABLIM3	NM_001370417	chr5	149141730	149260438	+	0	0	149141730	149260438
ABLIM3	NM_001370418	chr5	149141730	149260438	+	0	0	149141730	149260438
ABLIM3	NM_014945	chr5	149141446	149260438	+	0	1	149141730	149260438
ABO	NM_020469	chr9	133250400	133275201	-	1	1	133250400	133275201
ABR	NM_001092	chr17	1003518	1109102	-	1	0	1003518	1179981
ABR	NM_001159746	chr17	1003518	1187272	-	0	0	1003518	1179981
ABR	NM_001256847	chr17	1003518	1031831	-	0	0	1003518	1179981
ABR	NM_001282149	chr17	1003518	1078993	-	0	0	1003518	1179981
ABR	NM_001322840	chr17	1003518	1126572	-	0	0	1003518	1179981
ABR	NM_001322841	chr17	1003518	1229722	-	0	0	1003518	1179981
ABR	NM_001322842	chr17	1225890	1229722	-	0	0	1003518	1179981
ABR	NM_021962	chr17	1003518	1179981	-	0	1	1003518	1179981
ABRA	NM_139166	chr8	106759482	106770244	-	1	1	106759482	106770244
ABRACL	NM_021243	chr6	139028744	139043302	+	1	1	139028744	139043302
ABRAXAS1	NM_001345962	chr4	83459516	83485100	-	1	0	83459516	83485100
ABRAXAS1	NM_139076	chr4	83459516	83485100	-	0	1	83459516	83485100
ABRAXAS2	NM_032182	chr10	124801818	124836667	+	1	1	124801818	124836667
ABT1	NM_013375	chr6	26596952	26600739	+	1	1	26596952	26600739
ABTB1	NM_032548	chr3	127672937	127680926	+	1	0	127672937	127680926
ABTB1	NM_172027	chr3	127672951	127680926	+	0	0	127672937	127680926
ABTB1	NR_033429	chr3	127672937	127680926	+	0	1	127672937	127680926
ABTB2	NM_145804	chr11	34150986	34358010	-	1	1	34150986	34358010
ACACA	NM_198834	chr17	37084991	37406836	-	1	0	37084991	37406811
ACACA	NM_198836	chr17	37084991	37359116	-	0	0	37084991	37406811
ACACA	NM_198837	chr17	37084991	37299767	-	0	0	37084991	37406811
ACACA	NM_198838	chr17	37084991	37299767	-	0	0	37084991	37406811
ACACA	NM_198839	chr17	37084991	37406811	-	0	1	37084991	37406811
ACACB	NM_001093	chr12	109116586	109268225	+	1	1	109116586	109268225
ACAD10	NM_001136538	chr12	111686052	111757099	+	1	0	111686052	111757099
ACAD10	NM_025247	chr12	111686052	111757099	+	0	1	111686052	111757099
ACAD11	NM_032169	chr3	132558140	132659809	-	1	0	132558140	132660131
ACAD11	NR_132426	chr3	132558137	132660131	-	0	0	132558140	132660131
ACAD11	NR_132427	chr3	132558137	132660131	-	0	0	132558140	132660131
ACAD11	NR_132428	chr3	132558137	132660131	-	0	1	132558140	132660131
ACAD8	NM_014384	chr11	134253567	134265852	+	1	1	134253567	134265852
ACAD9	NM_014049	chr3	128879619	128913114	+	1	0	128879619	128913114
ACAD9	NR_033426	chr3	128879489	128913114	+	0	1	128879619	128913114
ACADL	NM_001608	chr2	210187922	210225447	-	1	1	210187922	210225447
ACADM	NM_000016	chr1	75724708	75763678	+	1	0	75724708	75763678
ACADM	NM_001127328	chr1	75724346	75763678	+	0	0	75724708	75763678
ACADM	NM_001286042	chr1	75724346	75763678	+	0	0	75724708	75763678
ACADM	NM_001286043	chr1	75724346	75763678	+	0	0	75724708	75763678
ACADM	NM_001286044	chr1	75724346	75763678	+	0	1	75724708	75763678
ACADS	NM_000017	chr12	120725825	120740008	+	1	0	120725825	120740008
ACADS	NM_001302554	chr12	120725825	120740008	+	0	1	120725825	120740008
ACADSB	NM_001330174	chr10	123009005	123058315	+	1	0	123009005	123058290
ACADSB	NM_001609	chr10	123009005	123058290	+	0	1	123009005	123058290
ACADVL	NM_000018	chr17	7219937	7225266	+	1	0	7219937	7225267
ACADVL	NM_001033859	chr17	7219830	7225267	+	0	0	7219937	7225267
ACADVL	NM_001270447	chr17	7217124	7225267	+	0	0	7219937	7225267
ACADVL	NM_001270448	chr17	7219830	7225267	+	0	1	7219937	7225267
ACAN	NM_001135	chr15	88803442	88875354	+	1	0	88803442	88875354
ACAN	NM_001369268	chr15	88803435	88875353	+	0	0	88803442	88875354
ACAN	NM_013227	chr15	88803442	88875354	+	0	1	88803442	88875354
ACAP1	NM_014716	chr17	7336528	7351477	+	1	1	7336528	7351477
ACAP2	NM_012287	chr3	195274744	195443020	-	1	1	195274744	195443020
ACAP3	NM_030649	chr1	1292390	1307930	-	1	1	1292390	1307930
ACAT1	NM_000019	chr11	108121566	108147601	+	1	1	108121566	108147601
ACAT2	NM_001303253	chr6	159762478	159779112	+	1	0	159762478	159779112
ACAT2	NM_005891	chr6	159762044	159779112	+	0	1	159762478	159779112
ACBD3	NM_022735	chr1	226144678	226186741	-	1	1	226144678	226186741
ACBD3-AS1	NR_146443	chr1	226148002	226154977	+	1	1	226148002	226154977
ACBD4	NM_001135705	chr17	45135686	45144176	+	1	0	45135686	45144176
ACBD4	NM_001135706	chr17	45135686	45144176	+	0	0	45135686	45144176
ACBD4	NM_001135707	chr17	45135686	45144176	+	0	0	45135686	45144176
ACBD4	NM_001321352	chr17	45132618	45144176	+	0	0	45135686	45144176
ACBD4	NM_001321353	chr17	45132618	45144176	+	0	0	45135686	45144176
ACBD4	NM_024722	chr17	45135686	45144176	+	0	1	45135686	45144176
ACBD5	NM_001042473	chr10	27195213	27242111	-	1	0	27195213	27240797
ACBD5	NM_001271512	chr10	27195213	27240879	-	0	0	27195213	27240797
ACBD5	NM_001301251	chr10	27195213	27242111	-	0	0	27195213	27240797
ACBD5	NM_001301252	chr10	27195213	27240486	-	0	0	27195213	27240797
ACBD5	NM_001301253	chr10	27195213	27242111	-	0	0	27195213	27240797
ACBD5	NM_001301254	chr10	27195213	27240486	-	0	0	27195213	27240797
ACBD5	NM_001352568	chr10	27195213	27240879	-	0	0	27195213	27240797
ACBD5	NM_001352569	chr10	27195213	27240879	-	0	0	27195213	27240797
ACBD5	NM_001352570	chr10	27182837	27240879	-	0	0	27195213	27240797
ACBD5	NM_001352571	chr10	27195213	27240879	-	0	0	27195213	27240797
ACBD5	NM_001352572	chr10	27195213	27240879	-	0	0	27195213	27240797
ACBD5	NM_001352573	chr10	27195213	27240879	-	0	0	27195213	27240797
ACBD5	NM_001352574	chr10	27195213	27242111	-	0	0	27195213	27240797
ACBD5	NM_001352575	chr10	27195213	27242111	-	0	0	27195213	27240797
ACBD5	NM_001352576	chr10	27195213	27241868	-	0	0	27195213	27240797
ACBD5	NM_001352577	chr10	27195213	27242111	-	0	0	27195213	27240797
ACBD5	NM_001352578	chr10	27195213	27241868	-	0	0	27195213	27240797
ACBD5	NM_001352579	chr10	27195213	27241819	-	0	0	27195213	27240797
ACBD5	NM_001352580	chr10	27195213	27242111	-	0	0	27195213	27240797
ACBD5	NM_001352581	chr10	27195213	27240879	-	0	0	27195213	27240797
ACBD5	NM_001352582	chr10	27195213	27242111	-	0	0	27195213	27240797
ACBD5	NM_001352583	chr10	27195213	27240879	-	0	0	27195213	27240797
ACBD5	NM_001352584	chr10	27195213	27240879	-	0	0	27195213	27240797
ACBD5	NM_001352585	chr10	27195213	27240879	-	0	0	27195213	27240797
ACBD5	NM_001352586	chr10	27195213	27240879	-	0	0	27195213	27240797
ACBD5	NM_001352587	chr10	27195213	27240879	-	0	0	27195213	27240797
ACBD5	NM_001352588	chr10	27195213	27240879	-	0	0	27195213	27240797
ACBD5	NM_145698	chr10	27195213	27240797	-	0	1	27195213	27240797
ACBD6	NM_032360	chr1	180288229	180502577	-	1	1	180288229	180502577
ACBD7	NM_001039844	chr10	15075474	15088776	-	1	1	15075474	15088776
ACBD7-DCLRE1CP1	NR_144471	chr10	15015071	15088776	-	1	1	15015071	15088776
ACCS	NM_001127219	chr11	44066269	44084236	+	1	0	44066269	44084236
ACCS	NM_032592	chr11	44066269	44084236	+	0	1	44066269	44084236
ACCSL	NM_001031854	chr11	44047980	44059977	+	1	0	44047980	44059977
ACCSL	NM_001363113	chr11	44047980	44059977	+	0	1	44047980	44059977
ACD	NM_001082486	chr16	67657511	67660260	-	1	0	67657511	67660260
ACD	NM_022914	chr16	67657511	67660260	-	0	1	67657511	67660260
ACE	NM_000789	chr17	63477060	63498373	+	1	0	63477060	63498373
ACE	NM_001178057	chr17	63484845	63498373	+	0	0	63477060	63498373
ACE	NM_152830	chr17	63484845	63498373	+	0	1	63477060	63498373
ACE2	NM_001371415	chrX	15561032	15600960	-	1	0	15561032	15602158
ACE2	NM_021804	chrX	15561032	15602158	-	0	1	15561032	15602158
ACER1	NM_133492	chr19	6306141	6333612	-	1	1	6306141	6333612
ACER2	NM_001010887	chr9	19409008	19452504	+	1	1	19409008	19452504
ACER3	NM_001300953	chr11	76860917	77026797	+	1	0	76860917	77026797
ACER3	NM_001300954	chr11	76860917	77026797	+	0	0	76860917	77026797
ACER3	NM_001300955	chr11	76860917	77026797	+	0	0	76860917	77026797
ACER3	NM_018367	chr11	76860917	77026797	+	0	1	76860917	77026797
ACHE	NM_000665	chr7	100889993	100895888	-	1	0	100889993	100895888
ACHE	NM_001282449	chr7	100889993	100895888	-	0	0	100889993	100895888
ACHE	NM_001302621	chr7	100889993	100895888	-	0	0	100889993	100895888
ACHE	NM_001302622	chr7	100889993	100896129	-	0	0	100889993	100895888
ACHE	NM_001367915	chr7	100889993	100895888	-	0	0	100889993	100895888
ACHE	NM_001367917	chr7	100889993	100894606	-	0	0	100889993	100895888
ACHE	NM_001367918	chr7	100889993	100896994	-	0	0	100889993	100895888
ACHE	NM_001367919	chr7	100889993	100896994	-	0	0	100889993	100895888
ACHE	NR_160407	chr7	100889993	100896994	-	0	0	100889993	100895888
ACHE	NR_160408	chr7	100889993	100895888	-	0	1	100889993	100895888
ACIN1	NM_001164814	chr14	23058564	23095614	-	1	0	23058564	23095614
ACIN1	NM_001164815	chr14	23058564	23095614	-	0	0	23058564	23095614
ACIN1	NM_001164816	chr14	23058564	23071569	-	0	0	23058564	23095614
ACIN1	NM_001164817	chr14	23058564	23071569	-	0	0	23058564	23095614
ACIN1	NM_014977	chr14	23058564	23095614	-	0	1	23058564	23095614
ACKR1	NM_001122951	chr1	159204874	159206500	+	1	0	159204874	159206500
ACKR1	NM_002036	chr1	159204874	159206500	+	0	1	159204874	159206500
ACKR2	NM_001296	chr3	42809444	42867286	+	1	1	42809444	42867286
ACKR3	NM_020311	chr2	236569824	236582351	+	1	1	236569824	236582351
ACKR4	NM_016557	chr3	132597269	132602641	+	1	0	132597269	132602641
ACKR4	NM_178445	chr3	132600136	132602641	+	0	1	132597269	132602641
ACLY	NM_001096	chr17	41866917	41918951	-	1	0	41866917	41919019
ACLY	NM_001303274	chr17	41866916	41919022	-	0	0	41866917	41919019
ACLY	NM_001303275	chr17	41866916	41919022	-	0	0	41866917	41919019
ACLY	NM_198830	chr17	41866925	41919019	-	0	1	41866917	41919019
ACMSD	NM_001307983	chr2	134838615	134902032	+	1	0	134838615	134902032
ACMSD	NM_138326	chr2	134838615	134902032	+	0	1	134838615	134902032
ACO1	NM_001278352	chr9	32384602	32450834	+	1	0	32384602	32454768
ACO1	NM_001362840	chr9	32384642	32454768	+	0	0	32384602	32454768
ACO1	NM_002197	chr9	32384642	32454768	+	0	1	32384602	32454768
ACO2	NM_001098	chr22	41469116	41528974	+	1	1	41469116	41528974
ACOD1	NM_001258406	chr13	76948510	76958638	+	1	1	76948510	76958638
ACOT1	NM_001037161	chr14	73537142	73543796	+	1	1	73537142	73543796
ACOT11	NM_015547	chr1	54548227	54639192	+	1	0	54548227	54610329
ACOT11	NM_147161	chr1	54548227	54610329	+	0	1	54548227	54610329
ACOT12	NM_130767	chr5	81329995	81394134	-	1	1	81329995	81394134
ACOT13	NM_001160094	chr6	24667034	24705067	+	1	0	24667034	24705046
ACOT13	NM_018473	chr6	24667076	24705046	+	0	1	24667034	24705046
ACOT2	NM_001364177	chr14	73569058	73575658	+	1	0	73569058	73575658
ACOT2	NM_001364178	chr14	73569058	73574407	+	0	0	73569058	73575658
ACOT2	NM_006821	chr14	73569058	73575658	+	0	0	73569058	73575658
ACOT2	NR_046028	chr14	73567619	73575658	+	0	1	73569058	73575658
ACOT4	NM_152331	chr14	73591705	73595766	+	1	1	73591705	73595766
ACOT6	NM_001037162	chr14	73616843	73619888	+	1	0	73616843	73619888
ACOT6	NM_001365788	chr14	73612516	73619888	+	0	0	73616843	73619888
ACOT6	NM_001365789	chr14	73610944	73619888	+	0	1	73616843	73619888
ACOT7	NM_007274	chr1	6264271	6393766	-	1	0	6264271	6358929
ACOT7	NM_181864	chr1	6264271	6385768	-	0	0	6264271	6358929
ACOT7	NM_181865	chr1	6264271	6360714	-	0	0	6264271	6358929
ACOT7	NM_181866	chr1	6264271	6358929	-	0	1	6264271	6358929
ACOT8	NM_005469	chr20	45841720	45857392	-	1	1	45841720	45857392
ACOT9	NM_001033583	chrX	23701055	23743276	-	1	0	23701055	23743276
ACOT9	NM_001037171	chrX	23701055	23743276	-	0	0	23701055	23743276
ACOT9	NM_001330259	chrX	23701055	23743276	-	0	1	23701055	23743276
ACOX1	NM_001185039	chr17	75941510	75979166	-	1	0	75941510	75979166
ACOX1	NM_004035	chr17	75941510	75979166	-	0	0	75941510	75979166
ACOX1	NM_007292	chr17	75941510	75979166	-	0	1	75941510	75979166
ACOX2	NM_003500	chr3	58505135	58537190	-	1	1	58505135	58537190
ACOX3	NM_001101667	chr4	8366281	8440723	-	1	0	8366281	8440723
ACOX3	NM_001375783	chr4	8366281	8428448	-	0	0	8366281	8440723
ACOX3	NM_001375784	chr4	8366281	8440723	-	0	0	8366281	8440723
ACOX3	NM_001375785	chr4	8366281	8440723	-	0	0	8366281	8440723
ACOX3	NM_001375786	chr4	8366281	8428448	-	0	0	8366281	8440723
ACOX3	NM_001375787	chr4	8366281	8428448	-	0	0	8366281	8440723
ACOX3	NM_001375788	chr4	8366281	8428448	-	0	0	8366281	8440723
ACOX3	NM_001375789	chr4	8366281	8428448	-	0	0	8366281	8440723
ACOX3	NM_001375790	chr4	8366281	8428448	-	0	0	8366281	8440723
ACOX3	NM_003501	chr4	8366281	8440723	-	0	1	8366281	8440723
ACOXL	NM_001142807	chr2	110732572	111118548	+	1	0	110732572	111094344
ACOXL	NM_001365487	chr2	110732572	110888015	+	0	0	110732572	111094344
ACOXL	NM_001371254	chr2	110732572	111094344	+	0	1	110732572	111094344
ACOXL-AS1	NR_122074	chr2	111098340	111115588	-	1	1	111098340	111115588
ACP1	NM_001040649	chr2	264868	272481	+	1	0	264868	278282
ACP1	NM_004300	chr2	264946	278282	+	0	0	264868	278282
ACP1	NM_007099	chr2	264868	278282	+	0	0	264868	278282
ACP1	NR_024080	chr2	264868	278282	+	0	1	264868	278282
ACP2	NM_001302489	chr11	47239301	47248628	-	1	0	47239301	47248814
ACP2	NM_001302490	chr11	47239301	47248847	-	0	0	47239301	47248814
ACP2	NM_001302491	chr11	47239301	47248847	-	0	0	47239301	47248814
ACP2	NM_001302492	chr11	47239301	47248847	-	0	0	47239301	47248814
ACP2	NM_001357016	chr11	47239301	47248847	-	0	0	47239301	47248814
ACP2	NM_001610	chr11	47239301	47248814	-	0	1	47239301	47248814
ACP3	NM_001099	chr3	132317406	132358841	+	1	0	132317406	132358841
ACP3	NM_001134194	chr3	132317406	132368302	+	0	0	132317406	132358841
ACP3	NM_001292037	chr3	132317406	132358841	+	0	1	132317406	132358841
ACP4	NM_033068	chr19	50790414	50795219	+	1	1	50790414	50795219
ACP5	NM_001111034	chr19	11574659	11578740	-	1	0	11574659	11577645
ACP5	NM_001111035	chr19	11574659	11578975	-	0	0	11574659	11577645
ACP5	NM_001111036	chr19	11574659	11578975	-	0	0	11574659	11577645
ACP5	NM_001322023	chr19	11574659	11578257	-	0	0	11574659	11577645
ACP5	NM_001611	chr19	11574659	11577645	-	0	1	11574659	11577645
ACP6	NM_001323625	chr1	147647367	147670524	-	1	0	147647367	147670524
ACP6	NM_016361	chr1	147642229	147670524	-	0	0	147647367	147670524
ACP6	NR_136633	chr1	147647367	147670524	-	0	0	147647367	147670524
ACP6	NR_136634	chr1	147647367	147670524	-	0	0	147647367	147670524
ACP6	NR_136635	chr1	147642229	147670524	-	0	0	147647367	147670524
ACP6	NR_136636	chr1	147647367	147670524	-	0	1	147647367	147670524
ACP7	NM_001004318	chr19	39084367	39111492	+	1	0	39084367	39111492
ACP7	NM_001363687	chr19	39084367	39111492	+	0	1	39084367	39111492
ACR	NM_001097	chr22	50738203	50745339	+	1	1	50738203	50745339
ACRBP	NM_032489	chr12	6638074	6647432	-	1	1	6638074	6647432
ACRV1	NM_001612	chr11	125671521	125680847	-	1	0	125671521	125680847
ACRV1	NM_020069	chr11	125671521	125680847	-	0	0	125671521	125680847
ACRV1	NM_020107	chr11	125671521	125680847	-	0	0	125671521	125680847
ACRV1	NM_020108	chr11	125671521	125680847	-	0	1	125671521	125680847
ACSBG1	NM_001199377	chr15	78167467	78234565	-	1	0	78167467	78234565
ACSBG1	NM_015162	chr15	78167467	78234565	-	0	1	78167467	78234565
ACSBG2	NM_001289177	chr19	6135666	6193091	+	1	0	6135666	6193091
ACSBG2	NM_001289178	chr19	6135666	6193091	+	0	0	6135666	6193091
ACSBG2	NM_001289179	chr19	6135666	6193091	+	0	0	6135666	6193091
ACSBG2	NM_001289180	chr19	6135632	6193103	+	0	0	6135666	6193091
ACSBG2	NM_001321384	chr19	6135666	6193091	+	0	0	6135666	6193091
ACSBG2	NM_030924	chr19	6135666	6193091	+	0	1	6135666	6193091
ACSF2	NM_001288968	chr17	50426157	50474845	+	1	0	50426157	50474845
ACSF2	NM_001288969	chr17	50426157	50474845	+	0	0	50426157	50474845
ACSF2	NM_001288970	chr17	50426157	50474845	+	0	0	50426157	50474845
ACSF2	NM_001288971	chr17	50426157	50474845	+	0	0	50426157	50474845
ACSF2	NM_001288972	chr17	50426157	50474845	+	0	0	50426157	50474845
ACSF2	NM_025149	chr17	50426157	50474845	+	0	0	50426157	50474845
ACSF2	NR_110232	chr17	50468328	50474845	+	0	1	50426157	50474845
ACSF3	NM_001127214	chr16	89093851	89155837	+	1	0	89093851	89155837
ACSF3	NM_001243279	chr16	89093851	89156233	+	0	0	89093851	89155837
ACSF3	NM_001284316	chr16	89093851	89155837	+	0	0	89093851	89155837
ACSF3	NM_174917	chr16	89093851	89155837	+	0	0	89093851	89155837
ACSF3	NR_045667	chr16	89136547	89155846	+	0	0	89093851	89155837
ACSF3	NR_104293	chr16	89093851	89155837	+	0	0	89093851	89155837
ACSF3	NR_147928	chr16	89093851	89155837	+	0	0	89093851	89155837
ACSF3	NR_147929	chr16	89093851	89155837	+	0	1	89093851	89155837
ACSL1	NM_001286708	chr4	184755594	184812259	-	1	0	184755594	184825968
ACSL1	NM_001286710	chr4	184755594	184805788	-	0	0	184755594	184825968
ACSL1	NM_001286711	chr4	184755594	184826114	-	0	0	184755594	184825968
ACSL1	NM_001286712	chr4	184755594	184808601	-	0	0	184755594	184825968
ACSL1	NM_001995	chr4	184755594	184825968	-	0	1	184755594	184825968
ACSL3	NM_001354158	chr2	222861035	222944638	+	1	0	222861035	222944638
ACSL3	NM_001354159	chr2	222861035	222944638	+	0	0	222861035	222944638
ACSL3	NM_004457	chr2	222861035	222944638	+	0	0	222861035	222944638
ACSL3	NM_203372	chr2	222861035	222944638	+	0	1	222861035	222944638
ACSL4	NM_001318509	chrX	109641334	109733257	-	1	0	109641334	109733392
ACSL4	NM_001318510	chrX	109641334	109733257	-	0	0	109641334	109733392
ACSL4	NM_004458	chrX	109641334	109733257	-	0	0	109641334	109733392
ACSL4	NM_022977	chrX	109641334	109733392	-	0	1	109641334	109733392
ACSL5	NM_016234	chr10	112376197	112428380	+	1	0	112376197	112428380
ACSL5	NM_203379	chr10	112374115	112428376	+	0	0	112376197	112428380
ACSL5	NM_203380	chr10	112375264	112428380	+	0	1	112376197	112428380
ACSL6	NM_001009185	chr5	131949973	132011658	-	1	0	131949973	132011658
ACSL6	NM_001205247	chr5	131949973	132011658	-	0	0	131949973	132011658
ACSL6	NM_001205248	chr5	131949973	132011817	-	0	0	131949973	132011658
ACSL6	NM_001205250	chr5	131949973	132012068	-	0	0	131949973	132011658
ACSL6	NM_001205251	chr5	131949973	132011914	-	0	0	131949973	132011658
ACSL6	NM_015256	chr5	131949973	132011658	-	0	1	131949973	132011658
ACSM1	NM_001318890	chr16	20623236	20697788	-	1	0	20623236	20691256
ACSM1	NM_052956	chr16	20623234	20691256	-	0	0	20623236	20691256
ACSM1	NR_134918	chr16	20623236	20691256	-	0	1	20623236	20691256
ACSM2A	NM_001308169	chr16	20451520	20487669	+	1	0	20451520	20487669
ACSM2A	NM_001308172	chr16	20451520	20487669	+	0	0	20451520	20487669
ACSM2A	NM_001308954	chr16	20451520	20487669	+	0	1	20451520	20487669
ACSM2B	NM_001105069	chr16	20536230	20576367	-	1	0	20536230	20576367
ACSM2B	NM_182617	chr16	20536230	20576367	-	0	1	20536230	20576367
ACSM3	NM_005622	chr16	20764013	20797581	+	1	0	20764013	20786316
ACSM3	NM_202000	chr16	20763989	20786316	+	0	1	20764013	20786316
ACSM4	NM_001080454	chr12	7304331	7328373	+	1	1	7304331	7328373
ACSM5	NM_001324371	chr16	20409533	20441336	+	1	0	20409533	20441336
ACSM5	NM_001324372	chr16	20409533	20441336	+	0	0	20409533	20441336
ACSM5	NM_001324373	chr16	20409533	20419782	+	0	0	20409533	20441336
ACSM5	NM_017888	chr16	20409533	20441336	+	0	1	20409533	20441336
ACSM6	NM_207321	chr10	95194199	95228929	+	1	1	95194199	95228929
ACSS1	NM_001252675	chr20	25006229	25058182	-	1	0	25006229	25058139
ACSS1	NM_001252676	chr20	25006229	25032706	-	0	0	25006229	25058139
ACSS1	NM_001252677	chr20	25006229	25058182	-	0	0	25006229	25058139
ACSS1	NM_032501	chr20	25006236	25058139	-	0	1	25006229	25058139
ACSS2	NM_001076552	chr20	34876524	34927966	+	1	0	34876524	34927959
ACSS2	NM_001242393	chr20	34874962	34927966	+	0	0	34876524	34927959
ACSS2	NM_018677	chr20	34876611	34927959	+	0	1	34876524	34927959
ACSS3	NM_001330242	chr12	81078078	81261210	+	1	0	81078078	81261210
ACSS3	NM_001330243	chr12	81078078	81261210	+	0	0	81078078	81261210
ACSS3	NM_024560	chr12	81078078	81261210	+	0	1	81078078	81261210
ACTA1	NM_001100	chr1	229431245	229434094	-	1	1	229431245	229434094
ACTA2	NM_001141945	chr10	88935073	88991397	-	1	0	88935073	88952773
ACTA2	NM_001320855	chr10	88935073	88991397	-	0	0	88935073	88952773
ACTA2	NM_001613	chr10	88935073	88952773	-	0	1	88935073	88952773
ACTA2-AS1	NR_125373	chr10	88932683	88939974	+	1	1	88932683	88939974
ACTB	NM_001101	chr7	5527147	5530601	-	1	1	5527147	5530601
ACTBL2	NM_001017992	chr5	57480017	57482811	-	1	1	57480017	57482811
ACTC1	NM_005159	chr15	34790229	34795549	-	1	1	34790229	34795549
ACTE1P	NR_038862	chr11	71405745	71423354	-	1	1	71405745	71423354
ACTG1	NM_001199954	chr17	81509970	81512799	-	1	0	81509970	81512799
ACTG1	NM_001614	chr17	81509970	81512799	-	0	0	81509970	81512799
ACTG1	NR_037688	chr17	81509970	81512799	-	0	1	81509970	81512799
ACTG1P17	NR_036446	chr15	82725897	82739780	-	1	1	82725897	82739780
ACTG1P20	NR_033926	chr1	27323873	27326525	+	1	1	27323873	27326525
ACTG1P4	NR_024438	chr1	103569403	103571386	+	1	1	103569403	103571386
ACTG2	NM_001199893	chr2	73893007	73919864	+	1	0	73893007	73919864
ACTG2	NM_001615	chr2	73893007	73919864	+	0	1	73893007	73919864
ACTL10	NM_001024675	chr20	33666942	33668525	+	1	1	33666942	33668525
ACTL6A	NM_004301	chr3	179562925	179588407	+	1	0	179562925	179588405
ACTL6A	NM_177989	chr3	179562879	179588405	+	0	0	179562925	179588405
ACTL6A	NM_178042	chr3	179562879	179588405	+	0	1	179562925	179588405
ACTL6B	NM_016188	chr7	100643102	100656448	-	1	0	100643102	100656448
ACTL6B	NR_134539	chr7	100643102	100656448	-	0	1	100643102	100656448
ACTL7A	NM_006687	chr9	108862265	108863756	+	1	1	108862265	108863756
ACTL7B	NM_006686	chr9	108854588	108855986	-	1	1	108854588	108855986
ACTL8	NM_030812	chr1	17755332	17827063	+	1	1	17755332	17827063
ACTL9	NM_178525	chr19	8697399	8698795	-	1	1	8697399	8698795
ACTN1	NM_001102	chr14	68874127	68979302	-	1	0	68874127	68979302
ACTN1	NM_001130004	chr14	68874122	68979366	-	0	0	68874127	68979302
ACTN1	NM_001130005	chr14	68874127	68979302	-	0	1	68874127	68979302
ACTN1-AS1	NR_073422	chr14	68979681	68987463	+	1	1	68979681	68987463
ACTN2	NM_001103	chr1	236686453	236764627	+	1	0	236686453	236764627
ACTN2	NM_001278343	chr1	236686498	236764627	+	0	0	236686453	236764627
ACTN2	NM_001278344	chr1	236686453	236764627	+	0	1	236686453	236764627
ACTN3	NM_001104	chr11	66546902	66563334	+	1	0	66546902	66563329
ACTN3	NM_001258371	chr11	66546394	66563329	+	0	0	66546902	66563329
ACTN3	NR_047663	chr11	66546840	66563329	+	0	1	66546902	66563329
ACTN4	NM_001322033	chr19	38647648	38731589	+	1	0	38647648	38731589
ACTN4	NM_004924	chr19	38647648	38731589	+	0	1	38647648	38731589
ACTR10	NM_018477	chr14	58200148	58235635	+	1	1	58200148	58235635
ACTR1A	NM_005736	chr10	102479228	102502712	-	1	1	102479228	102502712
ACTR1B	NM_005735	chr2	97655938	97664044	-	1	1	97655938	97664044
ACTR2	NM_001005386	chr2	65227694	65271256	+	1	0	65227694	65271256
ACTR2	NM_005722	chr2	65227694	65271256	+	0	1	65227694	65271256
ACTR3	NM_001277140	chr2	113890597	113961552	+	1	0	113890597	113961552
ACTR3	NM_005721	chr2	113890088	113962596	+	0	0	113890597	113961552
ACTR3	NR_102318	chr2	113889933	113961552	+	0	1	113890597	113961552
ACTR3-AS1	NR_110174	chr2	113831182	113890992	-	1	1	113831182	113890992
ACTR3B	NM_001040135	chr7	152759748	152855379	+	1	0	152759748	152855379
ACTR3B	NM_001350940	chr7	152759748	152855379	+	0	0	152759748	152855379
ACTR3B	NM_001350941	chr7	152759748	152855379	+	0	0	152759748	152855379
ACTR3B	NM_001350942	chr7	152759748	152855379	+	0	0	152759748	152855379
ACTR3B	NM_001350943	chr7	152759748	152855379	+	0	0	152759748	152855379
ACTR3B	NM_001350944	chr7	152759748	152855379	+	0	0	152759748	152855379
ACTR3B	NM_001350945	chr7	152759748	152855379	+	0	0	152759748	152855379
ACTR3B	NM_001350946	chr7	152759748	152855379	+	0	0	152759748	152855379
ACTR3B	NM_020445	chr7	152759751	152855378	+	0	0	152759748	152855379
ACTR3B	NR_146946	chr7	152759748	152855379	+	0	0	152759748	152855379
ACTR3B	NR_146947	chr7	152759748	152855379	+	0	0	152759748	152855379
ACTR3B	NR_146948	chr7	152759748	152855379	+	0	0	152759748	152855379
ACTR3B	NR_146949	chr7	152759748	152855379	+	0	0	152759748	152855379
ACTR3B	NR_146950	chr7	152759748	152855379	+	0	0	152759748	152855379
ACTR3B	NR_146951	chr7	152759748	152855379	+	0	1	152759748	152855379
ACTR3BP2	NR_027714	chr2	91941132	91942470	+	1	1	91941132	91942470
ACTR3BP5	NR_045000	chr10	38696595	38698240	+	1	1	38696595	38698240
ACTR3C	NM_001164458	chr7	150247211	150323669	-	1	0	150247211	150047715
ACTR3C	NM_001164459	chr7	150247211	150302980	-	0	0	150247211	150047715
ACTR3C	NM_001351027	chr7	149881358	150047715	-	0	0	150247211	150047715
ACTR3C	NM_001351028	chr7	149881359	150323545	-	0	0	150247211	150047715
ACTR3C	NM_001351029	chr7	149881358	150221100	-	0	0	150247211	150047715
ACTR3C	NM_001351030	chr7	149881358	150221100	-	0	0	150247211	150047715
ACTR3C	NR_147012	chr7	149881359	150323545	-	0	0	150247211	150047715
ACTR3C	NR_147013	chr7	150243915	150323545	-	0	0	150247211	150047715
ACTR3C	NR_147014	chr7	149881358	150221100	-	0	0	150247211	150047715
ACTR3C	NR_147015	chr7	149881358	150221100	-	0	0	150247211	150047715
ACTR3C	NR_147016	chr7	149881358	150221100	-	0	0	150247211	150047715
ACTR3C	NR_147017	chr7	149881358	150221100	-	0	0	150247211	150047715
ACTR3C	NR_147018	chr7	149881358	150221100	-	0	0	150247211	150047715
ACTR3C	NR_147019	chr7	149881358	150221100	-	0	0	150247211	150047715
ACTR3C	NR_147020	chr7	149881358	150047715	-	0	0	150247211	150047715
ACTR3C	NR_147021	chr7	149881358	150047715	-	0	0	150247211	150047715
ACTR3C	NR_147022	chr7	149881358	150047715	-	0	1	150247211	150047715
ACTR5	NM_024855	chr20	38748459	38772519	+	1	1	38748459	38772519
ACTR6	NM_022496	chr12	100200086	100224424	+	1	0	100200086	100224424
ACTR6	NR_048568	chr12	100200814	100224424	+	0	0	100200086	100224424
ACTR6	NR_048569	chr12	100200814	100224424	+	0	1	100200086	100224424
ACTR8	NM_022899	chr3	53867065	53882152	-	1	1	53867065	53882152
ACTRT1	NM_138289	chrX	128050961	128052403	-	1	1	128050961	128052403
ACTRT2	NM_080431	chr1	3021466	3022903	+	1	1	3021466	3022903
ACTRT3	NM_032487	chr3	169766922	169769561	-	1	1	169766922	169769561
ACVR1	NM_001105	chr2	157736445	157874999	-	1	0	157736445	157838630
ACVR1	NM_001111067	chr2	157736445	157876330	-	0	0	157736445	157838630
ACVR1	NM_001347663	chr2	157736445	157875862	-	0	0	157736445	157838630
ACVR1	NM_001347664	chr2	157736445	157875862	-	0	0	157736445	157838630
ACVR1	NM_001347665	chr2	157736445	157875862	-	0	0	157736445	157838630
ACVR1	NM_001347666	chr2	157736445	157875862	-	0	0	157736445	157838630
ACVR1	NM_001347667	chr2	157736445	157838630	-	0	1	157736445	157838630
ACVR1B	NM_004302	chr12	51951698	51997078	+	1	0	51951698	51997078
ACVR1B	NM_020327	chr12	51953379	51997079	+	0	0	51951698	51997078
ACVR1B	NM_020328	chr12	51951698	51997078	+	0	1	51951698	51997078
ACVR1C	NM_001111031	chr2	157526766	157597560	-	1	0	157526766	157628864
ACVR1C	NM_001111032	chr2	157526766	157628864	-	0	0	157526766	157628864
ACVR1C	NM_001111033	chr2	157526766	157628864	-	0	0	157526766	157628864
ACVR1C	NM_145259	chr2	157526766	157628864	-	0	1	157526766	157628864
ACVR2A	NM_001278579	chr2	147844516	147930822	+	1	0	147844516	147930822
ACVR2A	NM_001278580	chr2	147844516	147930827	+	0	0	147844516	147930822
ACVR2A	NM_001616	chr2	147845028	147930822	+	0	1	147844516	147930822
ACVR2B	NM_001106	chr3	38453889	38493142	+	1	1	38453889	38493142
ACVR2B-AS1	NR_028389	chr3	38451026	38454820	-	1	1	38451026	38454820
ACVRL1	NM_000020	chr12	51907503	51923361	+	1	0	51907503	51923361
ACVRL1	NM_001077401	chr12	51912382	51923361	+	0	1	51907503	51923361
ACY1	NM_000666	chr3	51983534	51989197	+	1	0	51983534	51989197
ACY1	NM_001198895	chr3	51983534	51989197	+	0	0	51983534	51989197
ACY1	NM_001198896	chr3	51983534	51989197	+	0	0	51983534	51989197
ACY1	NM_001198897	chr3	51983534	51989197	+	0	0	51983534	51989197
ACY1	NM_001198898	chr3	51983534	51989197	+	0	1	51983534	51989197
ACY3	NM_080658	chr11	67642554	67650730	-	1	1	67642554	67650730
ACYP1	NM_001107	chr14	75053242	75064024	-	1	0	75053242	75064024
ACYP1	NM_001302616	chr14	75053242	75064024	-	0	0	75053242	75064024
ACYP1	NM_001302617	chr14	75053242	75069490	-	0	0	75053242	75064024
ACYP1	NR_126393	chr14	75053242	75064024	-	0	0	75053242	75064024
ACYP1	NR_126394	chr14	75053242	75069490	-	0	0	75053242	75064024
ACYP1	NR_126395	chr14	75053242	75064024	-	0	1	75053242	75064024
ACYP2	NM_001320586	chr2	53971112	54305298	+	1	0	53971112	54305298
ACYP2	NM_001320587	chr2	53971112	54305298	+	0	0	53971112	54305298
ACYP2	NM_001320588	chr2	54123282	54305298	+	0	0	53971112	54305298
ACYP2	NM_001320589	chr2	54115614	54305298	+	0	0	53971112	54305298
ACYP2	NM_001320590	chr2	54115614	54143316	+	0	0	53971112	54305298
ACYP2	NM_138448	chr2	54115614	54305298	+	0	1	53971112	54305298
ACAA1	NM_001130410	chr3	38122709	38137242	-	1	0	38122709	38137242
ACAA1	NM_001607	chr3	38122714	38137127	-	0	0	38122709	38137242
ACAA1	NR_024024	chr3	38122709	38137242	-	0	1	38122709	38137242
ACAA2	NM_006111	chr18	49782163	49813533	-	1	1	49782163	49813533
ADA	NM_000022	chr20	44619521	44651699	-	1	0	44619521	44651758
ADA	NM_001322050	chr20	44619518	44651758	-	0	0	44619521	44651758
ADA	NM_001322051	chr20	44619518	44651758	-	0	0	44619521	44651758
ADA	NR_136160	chr20	44619518	44651758	-	0	1	44619521	44651758
ADA2	NM_001282225	chr22	17178789	17219435	-	1	0	17178789	17199655
ADA2	NM_001282226	chr22	17178789	17219435	-	0	0	17178789	17199655
ADA2	NM_001282227	chr22	17178789	17221848	-	0	0	17178789	17199655
ADA2	NM_001282228	chr22	17178789	17219435	-	0	0	17178789	17199655
ADA2	NM_001282229	chr22	17178789	17219585	-	0	0	17178789	17199655
ADA2	NM_177405	chr22	17178789	17199655	-	0	1	17178789	17199655
ADAD1	NM_001159285	chr4	122379517	122429784	+	1	0	122379517	122429784
ADAD1	NM_001159295	chr4	122379517	122429784	+	0	0	122379517	122429784
ADAD1	NM_139243	chr4	122379010	122429784	+	0	1	122379517	122429784
ADAD2	NM_001145400	chr16	84191156	84197166	+	1	0	84191156	84197166
ADAD2	NM_139174	chr16	84191156	84197166	+	0	1	84191156	84197166
ADAL	NM_001012969	chr15	43330671	43349415	+	1	0	43330671	43349415
ADAL	NM_001159280	chr15	43330671	43354569	+	0	0	43330671	43349415
ADAL	NM_001324364	chr15	43330350	43349417	+	0	0	43330671	43349415
ADAL	NM_001324365	chr15	43330671	43349415	+	0	0	43330671	43349415
ADAL	NM_001324366	chr15	43330671	43354569	+	0	0	43330671	43349415
ADAL	NM_001324367	chr15	43330671	43349415	+	0	0	43330671	43349415
ADAL	NM_001324368	chr15	43330671	43349415	+	0	1	43330671	43349415
ADAM10	NM_001110	chr15	58588808	58749707	-	1	0	58588808	58749707
ADAM10	NM_001320570	chr15	58588808	58749707	-	0	1	58588808	58749707
ADAM11	NM_001318933	chr17	44758987	44781846	+	1	0	44758987	44781846
ADAM11	NM_002390	chr17	44758987	44781846	+	0	1	44758987	44781846
ADAM12	NM_001288973	chr10	126012390	126388477	-	1	0	126012390	126388477
ADAM12	NM_001288974	chr10	126041343	126388477	-	0	0	126012390	126388477
ADAM12	NM_001288975	chr10	126041343	126388477	-	0	0	126012390	126388477
ADAM12	NM_003474	chr10	126012390	126388477	-	0	0	126012390	126388477
ADAM12	NM_021641	chr10	126041343	126388477	-	0	1	126012390	126388477
ADAM15	NM_001261464	chr1	155051315	155062775	+	1	0	155051315	155062775
ADAM15	NM_001261465	chr1	155051315	155062775	+	0	0	155051315	155062775
ADAM15	NM_001261466	chr1	155051315	155058683	+	0	0	155051315	155062775
ADAM15	NM_003815	chr1	155051315	155062775	+	0	0	155051315	155062775
ADAM15	NM_207191	chr1	155051315	155062775	+	0	0	155051315	155062775
ADAM15	NM_207194	chr1	155051315	155062775	+	0	0	155051315	155062775
ADAM15	NM_207195	chr1	155051315	155062775	+	0	0	155051315	155062775
ADAM15	NM_207196	chr1	155051315	155062775	+	0	0	155051315	155062775
ADAM15	NM_207197	chr1	155051315	155062775	+	0	0	155051315	155062775
ADAM15	NR_048577	chr1	155051315	155062775	+	0	0	155051315	155062775
ADAM15	NR_048578	chr1	155051315	155062775	+	0	0	155051315	155062775
ADAM15	NR_048579	chr1	155051315	155062775	+	0	1	155051315	155062775
ADAM17	NM_003183	chr2	9488485	9555830	-	1	1	9488485	9555830
ADAM18	NM_001190956	chr8	39584567	39611576	+	1	0	39584567	39730065
ADAM18	NM_001320313	chr8	39584567	39730065	+	0	0	39584567	39730065
ADAM18	NM_014237	chr8	39584567	39730065	+	0	0	39584567	39730065
ADAM18	NR_135201	chr8	39584567	39730065	+	0	1	39584567	39730065
ADAM19	NM_033274	chr5	157477303	157575775	-	1	1	157477303	157575775
ADAM2	NM_001278113	chr8	39743735	39838227	-	1	0	39743735	39838227
ADAM2	NM_001278114	chr8	39743735	39838227	-	0	0	39743735	39838227
ADAM2	NM_001464	chr8	39743735	39838227	-	0	1	39743735	39838227
ADAM20	NM_003814	chr14	70522357	70535004	-	1	1	70522357	70535004
ADAM20P1	NR_037933	chr14	70468878	70483756	-	1	1	70468878	70483756
ADAM21	NM_003813	chr14	70452173	70459905	+	1	1	70452173	70459905
ADAM21P1	NR_003951	chr14	70245752	70247801	-	1	1	70245752	70247801
ADAM22	NM_001324417	chr7	87934250	88202889	+	1	0	87934250	88202889
ADAM22	NM_001324418	chr7	87934250	88202889	+	0	0	87934250	88202889
ADAM22	NM_001324419	chr7	87934250	88202889	+	0	0	87934250	88202889
ADAM22	NM_001324420	chr7	87934250	88202889	+	0	0	87934250	88202889
ADAM22	NM_001324421	chr7	87934250	88202889	+	0	0	87934250	88202889
ADAM22	NM_004194	chr7	87934142	88182113	+	0	0	87934250	88202889
ADAM22	NM_016351	chr7	87934250	88202889	+	0	0	87934250	88202889
ADAM22	NM_021721	chr7	87934142	88182113	+	0	0	87934250	88202889
ADAM22	NM_021722	chr7	87934250	88202889	+	0	0	87934250	88202889
ADAM22	NM_021723	chr7	87934250	88202889	+	0	1	87934250	88202889
ADAM23	NM_003812	chr2	206443531	206621127	+	1	1	206443531	206621127
ADAM28	NM_001304351	chr8	24294068	24359014	+	1	0	24294068	24359014
ADAM28	NM_014265	chr8	24294068	24359014	+	0	0	24294068	24359014
ADAM28	NM_021777	chr8	24294039	24336099	+	0	0	24294068	24359014
ADAM28	NR_130709	chr8	24294039	24336099	+	0	0	24294068	24359014
ADAM28	NR_130710	chr8	24294068	24359014	+	0	1	24294068	24359014
ADAM29	NM_001130703	chr4	174918357	174978180	+	1	0	174918357	174978180
ADAM29	NM_001130704	chr4	174918357	174978180	+	0	0	174918357	174978180
ADAM29	NM_001130705	chr4	174918357	174978180	+	0	0	174918357	174978180
ADAM29	NM_001278125	chr4	174918357	174978180	+	0	0	174918357	174978180
ADAM29	NM_001278126	chr4	174918357	174978180	+	0	0	174918357	174978180
ADAM29	NM_001278127	chr4	174918357	174978180	+	0	0	174918357	174978180
ADAM29	NM_014269	chr4	174918357	174978180	+	0	1	174918357	174978180
ADAM30	NM_021794	chr1	119893532	119896515	-	1	1	119893532	119896515
ADAM32	NM_001313994	chr8	39107528	39284917	+	1	0	39107528	39284917
ADAM32	NM_145004	chr8	39107733	39284917	+	0	1	39107528	39284917
ADAM33	NM_001282447	chr20	3667974	3682010	-	1	0	3667974	3682010
ADAM33	NM_025220	chr20	3667974	3682010	-	0	0	3667974	3682010
ADAM33	NM_153202	chr20	3667974	3682010	-	0	1	3667974	3682010
ADAM3A	NR_001569	chr8	39451044	39522989	-	1	0	39451044	39522989
ADAM3A	NR_024106	chr8	39451044	39522989	-	0	0	39451044	39522989
ADAM3A	NR_024107	chr8	39451044	39522989	-	0	0	39451044	39522989
ADAM3A	NR_073423	chr8	39451044	39522989	-	0	1	39451044	39522989
ADAM3B	NR_144553	chr16	49517645	49518585	-	1	1	49517645	49518585
ADAM5	NR_001448	chr8	39314662	39402856	+	1	1	39314662	39402856
ADAM6	NR_002224	chr14	105969728	105972269	-	1	1	105969728	105972269
ADAM7	NM_003817	chr8	24441025	24509564	+	1	1	24441025	24509564
ADAM8	NM_001109	chr10	133262422	133276868	-	1	0	133262422	133276868
ADAM8	NM_001164489	chr10	133262422	133276868	-	0	0	133262422	133276868
ADAM8	NM_001164490	chr10	133262422	133276868	-	0	1	133262422	133276868
ADAM9	NM_003816	chr8	38996972	39105260	+	1	0	38996972	39105260
ADAM9	NR_027638	chr8	38996985	39105260	+	0	0	38996972	39105260
ADAM9	NR_027639	chr8	38996985	39105260	+	0	0	38996972	39105260
ADAM9	NR_027878	chr8	38996985	39105260	+	0	1	38996972	39105260
ADAMDEC1	NM_001145271	chr8	24384284	24406013	+	1	0	24384284	24406013
ADAMDEC1	NM_001145272	chr8	24384284	24406013	+	0	0	24384284	24406013
ADAMDEC1	NM_014479	chr8	24384284	24406013	+	0	0	24384284	24406013
ADAMDEC1	NR_156422	chr8	24384284	24406013	+	0	1	24384284	24406013
ADAMTS1	NM_006988	chr21	26835754	26845409	-	1	1	26835754	26845409
ADAMTS10	NM_001282352	chr19	8580239	8592196	-	1	0	8580239	8610715
ADAMTS10	NM_030957	chr19	8580239	8610715	-	0	1	8580239	8610715
ADAMTS12	NM_001324511	chr5	33751195	33891990	-	1	0	33751195	33891990
ADAMTS12	NM_001324512	chr5	33523534	33891990	-	0	0	33751195	33891990
ADAMTS12	NM_030955	chr5	33523534	33891990	-	0	1	33751195	33891990
ADAMTS13	NM_139025	chr9	133421999	133459403	+	1	0	133421999	133459403
ADAMTS13	NM_139026	chr9	133422366	133459403	+	0	0	133421999	133459403
ADAMTS13	NM_139027	chr9	133422366	133459403	+	0	0	133421999	133459403
ADAMTS13	NR_024514	chr9	133414338	133459403	+	0	1	133421999	133459403
ADAMTS14	NM_080722	chr10	70672505	70762439	+	1	0	70672505	70762439
ADAMTS14	NM_139155	chr10	70672505	70762439	+	0	1	70672505	70762439
ADAMTS15	NM_139055	chr11	130448973	130476645	+	1	1	130448973	130476645
ADAMTS16	NM_139056	chr5	5140329	5320304	+	1	0	5140329	5320304
ADAMTS16	NR_136935	chr5	5140329	5320304	+	0	1	5140329	5320304
ADAMTS17	NM_139057	chr15	99971436	100341975	-	1	1	99971436	100341975
ADAMTS18	NM_001326358	chr16	77282127	77435034	-	1	0	77282127	77435034
ADAMTS18	NM_199355	chr16	77282127	77435034	-	0	1	77282127	77435034
ADAMTS19	NM_133638	chr5	129460297	129738683	+	1	1	129460297	129738683
ADAMTS19-AS1	NR_125748	chr5	129459558	129460689	-	1	1	129459558	129460689
ADAMTS2	NM_014244	chr5	179110852	179345461	-	1	0	179110852	179345461
ADAMTS2	NM_021599	chr5	179150674	179345461	-	0	1	179110852	179345461
ADAMTS20	NM_025003	chr12	43353865	43552203	-	1	1	43353865	43552203
ADAMTS3	NM_014243	chr4	72280968	72569221	-	1	1	72280968	72569221
ADAMTS4	NM_001320336	chr1	161189725	161199054	-	1	0	161189725	161199054
ADAMTS4	NM_005099	chr1	161184301	161199054	-	0	1	161189725	161199054
ADAMTS5	NM_007038	chr21	26917921	26967088	-	1	1	26917921	26967088
ADAMTS6	NM_197941	chr5	65148737	65481920	-	1	0	65148737	65481920
ADAMTS6	NR_135689	chr5	65148737	65481920	-	0	1	65148737	65481920
ADAMTS7	NM_014272	chr15	78759205	78811464	-	1	1	78759205	78811464
ADAMTS7P1	NR_045529	chr15	82293282	82334561	+	1	1	82293282	82334561
ADAMTS8	NM_007037	chr11	130404922	130428609	-	1	1	130404922	130428609
ADAMTS9	NM_001318781	chr3	64515654	64688000	-	1	0	64515654	64688000
ADAMTS9	NM_182920	chr3	64515654	64688000	-	0	1	64515654	64688000
ADAMTS9-AS1	NR_110150	chr3	64561345	64590084	+	1	0	64561345	64590084
ADAMTS9-AS1	NR_110151	chr3	64561345	64590084	+	0	1	64561345	64590084
ADAMTS9-AS2	NR_038264	chr3	64684869	65011471	+	1	1	64684869	65011471
ADAMTSL1	NM_001040272	chr9	18474152	18910949	+	1	0	18474152	18684954
ADAMTSL1	NM_052866	chr9	18474152	18684954	+	0	1	18474152	18684954
ADAMTSL2	NM_001145320	chr9	133532163	133575519	+	1	0	133532163	133575519
ADAMTSL2	NM_014694	chr9	133534703	133575519	+	0	1	133532163	133575519
ADAMTSL3	NM_001301110	chr15	83654122	84039841	+	1	0	83654122	84039841
ADAMTSL3	NM_207517	chr15	83654122	84039841	+	0	1	83654122	84039841
ADAMTSL4	NM_001288607	chr1	150549407	150560933	+	1	0	150549407	150558748
ADAMTSL4	NM_001288608	chr1	150549368	150560936	+	0	0	150549407	150558748
ADAMTSL4	NM_019032	chr1	150549368	150560936	+	0	0	150549407	150558748
ADAMTSL4	NM_025008	chr1	150549407	150558748	+	0	1	150549407	150558748
ADAMTSL4-AS1	NR_104133	chr1	150560894	150574552	-	1	1	150560894	150574552
ADAMTSL5	NM_001367197	chr19	1505021	1513019	-	1	0	1505021	1513019
ADAMTSL5	NM_213604	chr19	1505021	1513019	-	0	1	1505021	1513019
ADAP1	NM_001284308	chr7	897899	955407	-	1	0	897899	954680
ADAP1	NM_001284309	chr7	897899	945816	-	0	0	897899	954680
ADAP1	NM_001284310	chr7	897899	927216	-	0	0	897899	954680
ADAP1	NM_001284311	chr7	897899	920889	-	0	0	897899	954680
ADAP1	NM_006869	chr7	897899	954680	-	0	1	897899	954680
ADAP2	NM_001346712	chr17	30921735	30959193	+	1	0	30921735	30959193
ADAP2	NM_001346714	chr17	30921735	30959193	+	0	0	30921735	30959193
ADAP2	NM_001346716	chr17	30921735	30959193	+	0	0	30921735	30959193
ADAP2	NM_018404	chr17	30921944	30959322	+	0	0	30921735	30959193
ADAP2	NR_144488	chr17	30921735	30959193	+	0	1	30921735	30959193
ADAR	NM_001025107	chr1	154582057	154627971	-	1	0	154582057	154608186
ADAR	NM_001111	chr1	154582057	154608186	-	0	0	154582057	154608186
ADAR	NM_001193495	chr1	154582057	154606253	-	0	0	154582057	154608186
ADAR	NM_001365045	chr1	154582057	154627997	-	0	0	154582057	154608186
ADAR	NM_001365046	chr1	154582057	154627997	-	0	0	154582057	154608186
ADAR	NM_001365047	chr1	154582057	154608186	-	0	0	154582057	154608186
ADAR	NM_001365048	chr1	154582057	154608797	-	0	0	154582057	154608186
ADAR	NM_001365049	chr1	154582057	154608186	-	0	0	154582057	154608186
ADAR	NM_015840	chr1	154582057	154608186	-	0	0	154582057	154608186
ADAR	NM_015841	chr1	154582057	154608186	-	0	1	154582057	154608186
ADARB1	NM_001112	chr21	45074579	45226560	+	1	0	45074579	45226560
ADARB1	NM_001160230	chr21	45074579	45226560	+	0	0	45074579	45226560
ADARB1	NM_001346687	chr21	45152529	45226560	+	0	0	45074579	45226560
ADARB1	NM_001346688	chr21	45075050	45226563	+	0	0	45074579	45226560
ADARB1	NM_015833	chr21	45074579	45226560	+	0	0	45074579	45226560
ADARB1	NM_015834	chr21	45074579	45226560	+	0	0	45074579	45226560
ADARB1	NR_027672	chr21	45074579	45226560	+	0	0	45074579	45226560
ADARB1	NR_027673	chr21	45074577	45226563	+	0	0	45074579	45226560
ADARB1	NR_027674	chr21	45074579	45226560	+	0	0	45074579	45226560
ADARB1	NR_073200	chr21	45074579	45226560	+	0	0	45074579	45226560
ADARB1	NR_144483	chr21	45074579	45226560	+	0	1	45074579	45226560
ADARB2	NM_018702	chr10	1177312	1737525	-	1	1	1177312	1737525
ADARB2-AS1	NR_033387	chr10	1526629	1557008	+	1	0	1526629	1557008
ADARB2-AS1	NR_152792	chr10	1546759	1557008	+	0	1	1526629	1557008
ADAT1	NM_001324444	chr16	75596867	75623281	-	1	0	75596867	75623281
ADAT1	NM_001324445	chr16	75596867	75623281	-	0	0	75596867	75623281
ADAT1	NM_001324446	chr16	75596867	75623281	-	0	0	75596867	75623281
ADAT1	NM_001324448	chr16	75596867	75623281	-	0	0	75596867	75623281
ADAT1	NM_001324449	chr16	75596867	75623281	-	0	0	75596867	75623281
ADAT1	NM_001324450	chr16	75596867	75623281	-	0	0	75596867	75623281
ADAT1	NM_001324451	chr16	75596867	75623281	-	0	0	75596867	75623281
ADAT1	NM_001324452	chr16	75596867	75623281	-	0	0	75596867	75623281
ADAT1	NM_001324453	chr16	75596867	75623281	-	0	0	75596867	75623281
ADAT1	NM_012091	chr16	75596867	75623281	-	0	1	75596867	75623281
ADAT2	NM_001286259	chr6	143422831	143442677	-	1	0	143422831	143450695
ADAT2	NM_182503	chr6	143422831	143450695	-	0	1	143422831	143450695
ADAT3	NM_001329533	chr19	1905398	1913447	+	1	0	1905398	1913447
ADAT3	NM_138422	chr19	1905398	1913447	+	0	1	1905398	1913447
ADCK1	NM_001142545	chr14	77800108	77935014	+	1	0	77800108	77935014
ADCK1	NM_001366485	chr14	77800108	77935014	+	0	0	77800108	77935014
ADCK1	NM_001366486	chr14	77800108	77935014	+	0	0	77800108	77935014
ADCK1	NM_001366487	chr14	77800108	77935014	+	0	0	77800108	77935014
ADCK1	NM_001366488	chr14	77800108	77935014	+	0	0	77800108	77935014
ADCK1	NM_001366489	chr14	77800108	77935014	+	0	0	77800108	77935014
ADCK1	NM_001366490	chr14	77800108	77935014	+	0	0	77800108	77935014
ADCK1	NM_020421	chr14	77800108	77935014	+	0	0	77800108	77935014
ADCK1	NR_158987	chr14	77800108	77935014	+	0	0	77800108	77935014
ADCK1	NR_158988	chr14	77800108	77935014	+	0	0	77800108	77935014
ADCK1	NR_158989	chr14	77800108	77935014	+	0	1	77800108	77935014
ADCK2	NM_052853	chr7	140672944	140695110	+	1	1	140672944	140695110
ADCK5	NM_174922	chr8	144374046	144393238	+	1	1	144374046	144393238
ADCY1	NM_001281768	chr7	45574139	45664672	+	1	0	45574139	45723115
ADCY1	NM_021116	chr7	45574367	45723115	+	0	1	45574139	45723115
ADCY10	NM_001167749	chr1	167809385	167914134	-	1	0	167809385	167914134
ADCY10	NM_001297772	chr1	167809385	167914134	-	0	0	167809385	167914134
ADCY10	NM_018417	chr1	167809385	167914134	-	0	1	167809385	167914134
ADCY10P1	NR_026938	chr6	41101033	41140835	+	1	1	41101033	41140835
ADCY2	NM_020546	chr5	7396137	7830081	+	1	1	7396137	7830081
ADCY3	NM_001320613	chr2	24819169	24920237	-	1	0	24819169	24920237
ADCY3	NM_001377128	chr2	24819169	24920237	-	0	0	24819169	24920237
ADCY3	NM_001377129	chr2	24819169	24920237	-	0	0	24819169	24920237
ADCY3	NM_001377130	chr2	24819169	24920237	-	0	0	24819169	24920237
ADCY3	NM_001377131	chr2	24819169	24887182	-	0	0	24819169	24920237
ADCY3	NM_001377132	chr2	24819169	24919585	-	0	0	24819169	24920237
ADCY3	NM_004036	chr2	24819169	24920237	-	0	1	24819169	24920237
ADCY4	NM_001198568	chr14	24318358	24335071	-	1	0	24318358	24335071
ADCY4	NM_001198592	chr14	24318358	24335071	-	0	0	24318358	24335071
ADCY4	NM_139247	chr14	24318358	24335071	-	0	1	24318358	24335071
ADCY5	NM_001199642	chr3	123282295	123416342	-	1	0	123282295	123448545
ADCY5	NM_183357	chr3	123282295	123448545	-	0	1	123282295	123448545
ADCY6	NM_015270	chr12	48766195	48789089	-	1	1	48766195	48789089
ADCY6-DT	NR_110019	chr12	48789146	48790535	+	1	0	48789146	48790535
ADCY6-DT	NR_110020	chr12	48789575	48790535	+	0	1	48789146	48790535
ADCY7	NM_001114	chr16	50266550	50318134	+	1	0	50266550	50310529
ADCY7	NM_001286057	chr16	50266550	50310529	+	0	1	50266550	50310529
ADCY8	NM_001115	chr8	130780300	131040909	-	1	1	130780300	131040909
ADCY9	NM_001116	chr16	3962653	4116442	-	1	1	3962653	4116442
ADCYAP1	NM_001099733	chr18	904870	912172	+	1	0	904870	912172
ADCYAP1	NM_001117	chr18	905365	912172	+	0	1	904870	912172
ADCYAP1R1	NM_001118	chr7	31052307	31111474	+	1	0	31052307	31111474
ADCYAP1R1	NM_001199635	chr7	31052460	31111479	+	0	0	31052307	31111474
ADCYAP1R1	NM_001199636	chr7	31052307	31111474	+	0	0	31052307	31111474
ADCYAP1R1	NM_001199637	chr7	31052307	31111474	+	0	1	31052307	31111474
ADD1	NM_001119	chr4	2843843	2930062	+	1	0	2843843	2930075
ADD1	NM_001286645	chr4	2844149	2930075	+	0	0	2843843	2930075
ADD1	NM_001354754	chr4	2843843	2930062	+	0	0	2843843	2930075
ADD1	NM_001354755	chr4	2844149	2930075	+	0	0	2843843	2930075
ADD1	NM_001354756	chr4	2843843	2930062	+	0	0	2843843	2930075
ADD1	NM_001354757	chr4	2843843	2930062	+	0	0	2843843	2930075
ADD1	NM_001354758	chr4	2844149	2930075	+	0	0	2843843	2930075
ADD1	NM_001354759	chr4	2843843	2930062	+	0	0	2843843	2930075
ADD1	NM_001354761	chr4	2843843	2930062	+	0	0	2843843	2930075
ADD1	NM_001354762	chr4	2843843	2930062	+	0	0	2843843	2930075
ADD1	NM_014189	chr4	2843856	2930075	+	0	0	2843843	2930075
ADD1	NM_014190	chr4	2843843	2930062	+	0	0	2843843	2930075
ADD1	NM_176801	chr4	2843856	2930075	+	0	1	2843843	2930075
ADD2	NM_001185054	chr2	70662083	70767715	-	1	0	70662083	70768200
ADD2	NM_001185055	chr2	70675090	70768200	-	0	0	70662083	70768200
ADD2	NM_001617	chr2	70656783	70768200	-	0	0	70662083	70768200
ADD2	NM_017482	chr2	70675090	70768200	-	0	0	70662083	70768200
ADD2	NM_017488	chr2	70656783	70768200	-	0	1	70662083	70768200
ADD3	NM_001121	chr10	110007983	110135565	+	1	0	110007983	110135565
ADD3	NM_001320591	chr10	109996372	110135565	+	0	0	110007983	110135565
ADD3	NM_001320592	chr10	110005946	110135565	+	0	0	110007983	110135565
ADD3	NM_001320593	chr10	110005946	110135565	+	0	0	110007983	110135565
ADD3	NM_001320594	chr10	110007983	110135565	+	0	0	110007983	110135565
ADD3	NM_016824	chr10	110007983	110135565	+	0	0	110007983	110135565
ADD3	NM_019903	chr10	110005946	110135565	+	0	1	110007983	110135565
ADD3-AS1	NR_038943	chr10	109945558	110008381	-	1	1	109945558	110008381
ADGB	NM_024694	chr6	146598971	146815461	+	1	1	146598971	146815461
ADGRA1	NM_001083909	chr10	133087923	133131675	+	1	0	133087923	133131675
ADGRA1	NM_001291085	chr10	133102245	133131675	+	0	1	133087923	133131675
ADGRA1-AS1	NR_111905	chr10	133085248	133086697	-	1	1	133085248	133086697
ADGRA2	NM_032777	chr8	37796882	37844896	+	1	1	37796882	37844896
ADGRA3	NM_145290	chr4	22387375	22516066	-	1	1	22387375	22516066
ADGRB1	NM_001702	chr8	142449648	142545007	+	1	1	142449648	142545007
ADGRB2	NM_001294335	chr1	31727116	31764340	-	1	0	31727116	31764340
ADGRB2	NM_001294336	chr1	31727116	31764340	-	0	0	31727116	31764340
ADGRB2	NM_001364857	chr1	31727116	31764340	-	0	1	31727116	31764340
ADGRB3	NM_001704	chr6	68635281	69389506	+	1	1	68635281	69389506
ADGRD1	NM_001330497	chr12	130953906	131141468	+	1	0	130953906	131141468
ADGRD1	NM_198827	chr12	130953906	131141468	+	0	1	130953906	131141468
ADGRD1-AS1	NR_131950	chr12	130990625	130993976	-	1	0	130990625	130993976
ADGRD1-AS1	NR_131951	chr12	130990625	130993976	-	0	1	130990625	130993976
ADGRE1	NM_001256252	chr19	6887578	6940450	+	1	0	6887578	6940450
ADGRE1	NM_001256253	chr19	6887578	6940450	+	0	0	6887578	6940450
ADGRE1	NM_001256254	chr19	6887578	6940450	+	0	0	6887578	6940450
ADGRE1	NM_001256255	chr19	6887578	6940450	+	0	0	6887578	6940450
ADGRE1	NM_001974	chr19	6887578	6940450	+	0	1	6887578	6940450
ADGRE2	NM_001271052	chr19	14732696	14776927	-	1	0	14732696	14778560
ADGRE2	NM_013447	chr19	14732391	14778560	-	0	1	14732696	14778560
ADGRE3	NM_001289158	chr19	14619116	14674918	-	1	0	14619116	14674844
ADGRE3	NM_001289159	chr19	14619116	14674844	-	0	0	14619116	14674844
ADGRE3	NM_032571	chr19	14619116	14674844	-	0	1	14619116	14674844
ADGRE4P	NR_024075	chr19	6952499	6990846	-	1	1	6952499	6990846
ADGRE5	NM_001025160	chr19	14381143	14408725	+	1	0	14381143	14408723
ADGRE5	NM_001784	chr19	14381143	14408725	+	0	0	14381143	14408723
ADGRE5	NM_078481	chr19	14381443	14408723	+	0	1	14381143	14408723
ADGRF1	NM_025048	chr6	47019885	47042332	-	1	0	47019885	47042332
ADGRF1	NM_153840	chr6	46997707	47042332	-	0	1	47019885	47042332
ADGRF2	NM_001368115	chr6	47656471	47683528	+	1	0	47656471	47697794
ADGRF2	NM_153839	chr6	47656471	47697794	+	0	1	47656471	47697794
ADGRF3	NM_001145168	chr2	26309943	26319049	-	1	0	26309943	26346789
ADGRF3	NM_001145169	chr2	26308172	26319102	-	0	0	26309943	26346789
ADGRF3	NM_001321971	chr2	26308174	26346789	-	0	0	26309943	26346789
ADGRF3	NM_001321975	chr2	26308174	26345811	-	0	0	26309943	26346789
ADGRF3	NM_153835	chr2	26308174	26346789	-	0	0	26309943	26346789
ADGRF3	NR_135916	chr2	26308174	26346789	-	0	1	26309943	26346789
ADGRF4	NM_001347855	chr6	47698579	47722014	+	1	0	47698579	47722014
ADGRF4	NM_153838	chr6	47698579	47722014	+	0	1	47698579	47722014
ADGRF5	NM_001098518	chr6	46852523	46921938	-	1	0	46852523	46954939
ADGRF5	NM_015234	chr6	46852523	46954939	-	0	1	46852523	46954939
ADGRF5-AS1	NR_110658	chr6	46903470	46910027	+	1	1	46903470	46910027
ADGRG1	NM_001145770	chr16	57620045	57665567	+	1	0	57620045	57665567
ADGRG1	NM_001145771	chr16	57628629	57665567	+	0	0	57620045	57665567
ADGRG1	NM_001145772	chr16	57628629	57665567	+	0	0	57620045	57665567
ADGRG1	NM_001145773	chr16	57628629	57665567	+	0	0	57620045	57665567
ADGRG1	NM_001145774	chr16	57639491	57665567	+	0	0	57620045	57665567
ADGRG1	NM_001290142	chr16	57619737	57665567	+	0	0	57620045	57665567
ADGRG1	NM_001290143	chr16	57619737	57665567	+	0	0	57620045	57665567
ADGRG1	NM_001290144	chr16	57639491	57665567	+	0	0	57620045	57665567
ADGRG1	NM_001370428	chr16	57619737	57665567	+	0	0	57620045	57665567
ADGRG1	NM_001370429	chr16	57628629	57665567	+	0	0	57620045	57665567
ADGRG1	NM_001370430	chr16	57619737	57665567	+	0	0	57620045	57665567
ADGRG1	NM_001370431	chr16	57620045	57665567	+	0	0	57620045	57665567
ADGRG1	NM_001370432	chr16	57620045	57665567	+	0	0	57620045	57665567
ADGRG1	NM_001370433	chr16	57620045	57665567	+	0	0	57620045	57665567
ADGRG1	NM_001370434	chr16	57620045	57665567	+	0	0	57620045	57665567
ADGRG1	NM_001370435	chr16	57619737	57665567	+	0	0	57620045	57665567
ADGRG1	NM_001370436	chr16	57619737	57665567	+	0	0	57620045	57665567
ADGRG1	NM_001370437	chr16	57620045	57665567	+	0	0	57620045	57665567
ADGRG1	NM_001370438	chr16	57619737	57665567	+	0	0	57620045	57665567
ADGRG1	NM_001370439	chr16	57620045	57665567	+	0	0	57620045	57665567
ADGRG1	NM_001370440	chr16	57619737	57665567	+	0	0	57620045	57665567
ADGRG1	NM_001370441	chr16	57620045	57665567	+	0	0	57620045	57665567
ADGRG1	NM_001370442	chr16	57620045	57665567	+	0	0	57620045	57665567
ADGRG1	NM_001370451	chr16	57619737	57665567	+	0	0	57620045	57665567
ADGRG1	NM_001370453	chr16	57620045	57665567	+	0	0	57620045	57665567
ADGRG1	NM_001370454	chr16	57628629	57665567	+	0	0	57620045	57665567
ADGRG1	NM_005682	chr16	57620045	57665567	+	0	0	57620045	57665567
ADGRG1	NM_201524	chr16	57628629	57665567	+	0	0	57620045	57665567
ADGRG1	NM_201525	chr16	57628629	57665567	+	0	1	57620045	57665567
ADGRG2	NM_001079858	chrX	18989306	19122468	-	1	0	18989306	19122468
ADGRG2	NM_001079859	chrX	18989306	19122468	-	0	0	18989306	19122468
ADGRG2	NM_001079860	chrX	18989306	19122468	-	0	0	18989306	19122468
ADGRG2	NM_001184833	chrX	18989306	19122637	-	0	0	18989306	19122468
ADGRG2	NM_001184834	chrX	18989306	19122468	-	0	0	18989306	19122468
ADGRG2	NM_001184835	chrX	18989306	19122468	-	0	0	18989306	19122468
ADGRG2	NM_001184836	chrX	18989306	19122637	-	0	0	18989306	19122468
ADGRG2	NM_001184837	chrX	18989306	19122468	-	0	0	18989306	19122468
ADGRG2	NM_005756	chrX	18989306	19122468	-	0	1	18989306	19122468
ADGRG3	NM_001308360	chr16	57668305	57689378	+	1	0	57668305	57689378
ADGRG3	NM_170776	chr16	57668305	57689378	+	0	1	57668305	57689378
ADGRG4	NM_153834	chrX	136300962	136416890	+	1	1	136300962	136416890
ADGRG5	NM_001304376	chr16	57542642	57577188	+	1	0	57542642	57577188
ADGRG5	NM_001318481	chr16	57542642	57577188	+	0	0	57542642	57577188
ADGRG5	NM_153837	chr16	57542642	57577188	+	0	1	57542642	57577188
ADGRG6	NM_001032394	chr6	142301918	142446266	+	1	0	142301918	142446261
ADGRG6	NM_001032395	chr6	142301918	142446266	+	0	0	142301918	142446261
ADGRG6	NM_020455	chr6	142301918	142446266	+	0	0	142301918	142446261
ADGRG6	NM_198569	chr6	142302006	142446261	+	0	1	142301918	142446261
ADGRG7	NM_001308362	chr3	100635537	100695481	+	1	0	100635537	100695479
ADGRG7	NM_032787	chr3	100609600	100695479	+	0	1	100635537	100695479
ADGRL1	NM_001008701	chr19	14147742	14206169	-	1	0	14147742	14206169
ADGRL1	NM_014921	chr19	14147742	14206169	-	0	1	14147742	14206169
ADGRL2	NM_001297704	chr1	81699769	81993932	+	1	0	81699769	81993932
ADGRL2	NM_001297705	chr1	81800396	81993932	+	0	0	81699769	81993932
ADGRL2	NM_001297706	chr1	81800396	81993932	+	0	0	81699769	81993932
ADGRL2	NM_001330645	chr1	81800396	81993932	+	0	0	81699769	81993932
ADGRL2	NM_001350698	chr1	81800933	81993932	+	0	0	81699769	81993932
ADGRL2	NM_001350699	chr1	81800375	81993932	+	0	0	81699769	81993932
ADGRL2	NM_001366002	chr1	81800933	81993932	+	0	0	81699769	81993932
ADGRL2	NM_001366003	chr1	81306191	81993932	+	0	0	81699769	81993932
ADGRL2	NM_001366004	chr1	81306258	81993932	+	0	0	81699769	81993932
ADGRL2	NM_001366005	chr1	81800375	81993932	+	0	0	81699769	81993932
ADGRL2	NM_001366006	chr1	81800933	81993932	+	0	0	81699769	81993932
ADGRL2	NM_001366007	chr1	81802452	81993932	+	0	0	81699769	81993932
ADGRL2	NM_001366008	chr1	81306394	81993932	+	0	0	81699769	81993932
ADGRL2	NM_001366009	chr1	81800933	81993932	+	0	0	81699769	81993932
ADGRL2	NM_012302	chr1	81800396	81993932	+	0	1	81699769	81993932
ADGRL3	NM_001322246	chr4	61201229	62078335	+	1	0	61201229	62078335
ADGRL3	NM_001322402	chr4	61201229	62078335	+	0	0	61201229	62078335
ADGRL3	NM_001371342	chr4	61202171	62078335	+	0	0	61201229	62078335
ADGRL3	NM_001371343	chr4	61201229	62078335	+	0	0	61201229	62078335
ADGRL3	NM_001371344	chr4	61201229	62078335	+	0	0	61201229	62078335
ADGRL3	NM_001371345	chr4	61201229	62078335	+	0	0	61201229	62078335
ADGRL3	NM_001371346	chr4	61201229	62078335	+	0	0	61201229	62078335
ADGRL3	NM_015236	chr4	61201229	62078335	+	0	1	61201229	62078335
ADGRL3-AS1	NR_110595	chr4	62071754	62161765	-	1	1	62071754	62161765
ADGRL4	NM_022159	chr1	78889763	79006730	-	1	1	78889763	79006730
ADGRV1	NM_032119	chr5	90558796	91164437	+	1	0	90558796	91164437
ADGRV1	NR_003149	chr5	90558796	91164437	+	0	1	90558796	91164437
ADH1A	NM_000667	chr4	99276368	99290985	-	1	1	99276368	99290985
ADH1B	NM_000668	chr4	99304970	99321401	-	1	0	99304970	99321401
ADH1B	NM_001286650	chr4	99304970	99321401	-	0	1	99304970	99321401
ADH1C	NM_000669	chr4	99336496	99352746	-	1	0	99336496	99352746
ADH1C	NR_133005	chr4	99336496	99352746	-	0	1	99336496	99352746
ADH4	NM_000670	chr4	99123656	99144298	-	1	0	99123656	99144298
ADH4	NM_001306171	chr4	99123656	99144298	-	0	0	99123656	99144298
ADH4	NM_001306172	chr4	99123656	99144298	-	0	1	99123656	99144298
ADH5	NM_000671	chr4	99070978	99088788	-	1	1	99070978	99088788
ADH6	NM_000672	chr4	99202638	99219246	-	1	0	99202638	99219246
ADH6	NM_001102470	chr4	99202638	99219246	-	0	0	99202638	99219246
ADH6	NR_132990	chr4	99202638	99219246	-	0	1	99202638	99219246
ADH7	NM_000673	chr4	99412260	99435510	-	1	0	99412260	99435134
ADH7	NM_001166504	chr4	99412260	99435134	-	0	1	99412260	99435134
ADHFE1	NM_144650	chr8	66432503	66468906	+	1	1	66432503	66468906
ADI1	NM_001306077	chr2	3497918	3517747	-	1	0	3497918	3519531
ADI1	NM_018269	chr2	3497365	3519531	-	0	1	3497918	3519531
ADIG	NM_001018082	chr20	38581196	38588463	+	1	0	38581196	38588463
ADIG	NR_130907	chr20	38581196	38588463	+	0	1	38581196	38588463
ADIPOQ	NM_001177800	chr3	186842709	186858463	+	1	0	186842709	186858463
ADIPOQ	NM_004797	chr3	186842709	186858463	+	0	1	186842709	186858463
ADIPOQ-AS1	NR_046662	chr3	186851886	186861368	-	1	1	186851886	186861368
ADIPOR1	NM_001290553	chr1	202940824	202957984	-	1	0	202940824	202958312
ADIPOR1	NM_001290557	chr1	202940824	202958396	-	0	0	202940824	202958312
ADIPOR1	NM_001290629	chr1	202940824	202958572	-	0	0	202940824	202958312
ADIPOR1	NM_015999	chr1	202940832	202958312	-	0	1	202940824	202958312
ADIPOR2	NM_001375363	chr12	1691069	1788673	+	1	0	1691069	1788673
ADIPOR2	NM_001375364	chr12	1691069	1788673	+	0	0	1691069	1788673
ADIPOR2	NM_001375365	chr12	1691069	1788673	+	0	0	1691069	1788673
ADIPOR2	NM_024551	chr12	1691069	1788673	+	0	1	1691069	1788673
ADIRF	NM_006829	chr10	86968481	86970915	+	1	1	86968481	86970915
ADK	NM_001123	chr10	74176488	74709303	+	1	0	74176488	74709290
ADK	NM_001202449	chr10	74176488	74709303	+	0	0	74176488	74709290
ADK	NM_001202450	chr10	74151184	74709303	+	0	0	74176488	74709290
ADK	NM_001369123	chr10	74151220	74709290	+	0	0	74176488	74709290
ADK	NM_001369124	chr10	74176762	74709290	+	0	0	74176488	74709290
ADK	NM_006721	chr10	74151220	74709290	+	0	1	74176488	74709290
ADM	NM_001124	chr11	10305072	10307397	+	1	1	10305072	10307397
ADM2	NM_001253845	chr22	50481542	50486437	+	1	0	50481542	50486437
ADM2	NM_001369882	chr22	50481542	50486437	+	0	1	50481542	50486437
ADM5	NM_001101340	chr19	49688684	49690990	+	1	1	49688684	49690990
ADNP	NM_001282531	chr20	50888917	50931437	-	1	0	50888917	50931437
ADNP	NM_001282532	chr20	50888917	50909791	-	0	0	50888917	50931437
ADNP	NM_001347511	chr20	50888917	50931437	-	0	0	50888917	50931437
ADNP	NM_015339	chr20	50888917	50931437	-	0	0	50888917	50931437
ADNP	NM_181442	chr20	50888917	50931437	-	0	1	50888917	50931437
ADNP2	NM_014913	chr18	80109261	80140345	+	1	1	80109261	80140345
ADNP-AS1	NR_110007	chr20	50930983	50945134	+	1	0	50930983	50945134
ADNP-AS1	NR_110008	chr20	50930983	50945134	+	0	0	50930983	50945134
ADNP-AS1	NR_110009	chr20	50930983	50945134	+	0	1	50930983	50945134
ADO	NM_032804	chr10	62804719	62808479	+	1	1	62804719	62808479
ADORA1	NM_000674	chr1	203127725	203167405	+	1	0	203127725	203167405
ADORA1	NM_001048230	chr1	203127725	203167405	+	0	0	203127725	203167405
ADORA1	NM_001365065	chr1	203127725	203167405	+	0	0	203127725	203167405
ADORA1	NM_001365066	chr1	203127725	203167405	+	0	1	203127725	203167405
ADORA2A	NM_000675	chr22	24427598	24442357	+	1	0	24427598	24442357
ADORA2A	NM_001278497	chr22	24432118	24442361	+	0	0	24427598	24442357
ADORA2A	NM_001278498	chr22	24432118	24442361	+	0	0	24427598	24442357
ADORA2A	NM_001278499	chr22	24427598	24442357	+	0	0	24427598	24442357
ADORA2A	NM_001278500	chr22	24423596	24442361	+	0	0	24427598	24442357
ADORA2A	NR_103543	chr22	24427598	24442357	+	0	0	24427598	24442357
ADORA2A	NR_103544	chr22	24427598	24442357	+	0	1	24427598	24442357
ADORA2A-AS1	NR_028483	chr22	24438276	24495074	-	1	0	24438276	24495074
ADORA2A-AS1	NR_028484	chr22	24429205	24495074	-	0	1	24438276	24495074
ADORA2B	NM_000676	chr17	15944916	15975896	+	1	1	15944916	15975896
ADORA3	NM_000677	chr1	111499428	111503633	-	1	0	111499428	111503633
ADORA3	NM_001302678	chr1	111499428	111503633	-	0	0	111499428	111503633
ADORA3	NM_001302679	chr1	111499428	111503633	-	0	1	111499428	111503633
ADPGK	NM_001365223	chr15	72751293	72783758	-	1	0	72751293	72783758
ADPGK	NM_001365224	chr15	72751293	72783758	-	0	0	72751293	72783758
ADPGK	NM_001365225	chr15	72751293	72783758	-	0	0	72751293	72783758
ADPGK	NM_001365226	chr15	72751293	72783758	-	0	0	72751293	72783758
ADPGK	NM_001365227	chr15	72751293	72783758	-	0	0	72751293	72783758
ADPGK	NM_001365228	chr15	72751293	72783758	-	0	0	72751293	72783758
ADPGK	NM_001365229	chr15	72751293	72783758	-	0	0	72751293	72783758
ADPGK	NM_031284	chr15	72751293	72783758	-	0	1	72751293	72783758
ADPGK-AS1	NR_040107	chr15	72782834	72798199	+	1	1	72782834	72798199
ADPRH	NM_001125	chr3	119579491	119589945	+	1	0	119579491	119589945
ADPRH	NM_001291949	chr3	119579491	119589945	+	0	0	119579491	119589945
ADPRH	NM_001291950	chr3	119579491	119589945	+	0	0	119579491	119589945
ADPRH	NM_001371092	chr3	119579491	119589945	+	0	1	119579491	119589945
ADPRHL1	NM_138430	chr13	113421944	113453488	-	1	0	113421944	113449158
ADPRHL1	NM_199162	chr13	113421944	113449158	-	0	1	113421944	113449158
ADPRM	NM_020233	chr17	10697593	10711558	+	1	1	10697593	10711558
ADPRS	NM_017825	chr1	36088891	36093932	+	1	1	36088891	36093932
ADRA1A	NM_000680	chr8	26768808	26867278	-	1	0	26768808	26865655
ADRA1A	NM_001322502	chr8	26753814	26865655	-	0	0	26768808	26865655
ADRA1A	NM_001322503	chr8	26748149	26865655	-	0	0	26768808	26865655
ADRA1A	NM_001322504	chr8	26779052	26865655	-	0	0	26768808	26865655
ADRA1A	NM_033302	chr8	26753814	26865655	-	0	0	26768808	26865655
ADRA1A	NM_033303	chr8	26748149	26865655	-	0	0	26768808	26865655
ADRA1A	NM_033304	chr8	26765853	26865655	-	0	0	26768808	26865655
ADRA1A	NR_136343	chr8	26748149	26865655	-	0	1	26768808	26865655
ADRA1B	NM_000679	chr5	159916481	159973012	+	1	1	159916481	159973012
ADRA1D	NM_000678	chr20	4220629	4249287	-	1	1	4220629	4249287
ADRA2A	NM_000681	chr10	111077028	111080904	+	1	1	111077028	111080904
ADRA2B	NM_000682	chr2	96112875	96116571	-	1	1	96112875	96116571
ADRA2C	NM_000683	chr4	3766384	3768526	+	1	1	3766384	3768526
ADRB1	NM_000684	chr10	114043865	114046904	+	1	1	114043865	114046904
ADRB2	NM_000024	chr5	148826610	148828623	+	1	1	148826610	148828623
ADRB3	NM_000025	chr8	37962989	37966599	-	1	1	37962989	37966599
ADRM1	NM_001281437	chr20	62302895	62308862	+	1	0	62302895	62308862
ADRM1	NM_001281438	chr20	62302895	62308862	+	0	0	62302895	62308862
ADRM1	NM_007002	chr20	62302996	62308862	+	0	0	62302895	62308862
ADRM1	NM_175573	chr20	62302895	62308862	+	0	1	62302895	62308862
ADSL	NM_000026	chr22	40346499	40369367	+	1	0	40346499	40366748
ADSL	NM_001123378	chr22	40346499	40366748	+	0	0	40346499	40366748
ADSL	NM_001317923	chr22	40346499	40366748	+	0	0	40346499	40366748
ADSL	NM_001363840	chr22	40346499	40387489	+	0	0	40346499	40366748
ADSL	NR_134256	chr22	40346499	40366748	+	0	1	40346499	40366748
ADSS1	NM_001320424	chr14	104729843	104747325	+	1	0	104729843	104747325
ADSS1	NM_152328	chr14	104724196	104747325	+	0	0	104729843	104747325
ADSS1	NM_199165	chr14	104729843	104747325	+	0	1	104729843	104747325
ADSS2	NM_001126	chr1	244408493	244451909	-	1	0	244408493	244452060
ADSS2	NM_001365073	chr1	244408491	244452060	-	0	1	244408493	244452060
ADTRP	NM_001143948	chr6	11713654	11779047	-	1	0	11713654	11779047
ADTRP	NM_032744	chr6	11713654	11779047	-	0	1	11713654	11779047
AEBP1	NM_001129	chr7	44104344	44114560	+	1	1	44104344	44114560
AEBP2	NM_001114176	chr12	19439491	19522227	+	1	0	19439491	19522227
AEBP2	NM_001267043	chr12	19440598	19522227	+	0	0	19439491	19522227
AEBP2	NM_001363736	chr12	19439491	19522227	+	0	0	19439491	19522227
AEBP2	NM_153207	chr12	19439491	19522227	+	0	1	19439491	19522227
AEN	NM_022767	chr15	88621339	88632281	+	1	1	88621339	88632281
AFAP1	NM_001134647	chr4	7758712	7939926	-	1	0	7758712	7939926
AFAP1	NM_001371090	chr4	7758712	7872308	-	0	0	7758712	7939926
AFAP1	NM_001371091	chr4	7758712	7939861	-	0	0	7758712	7939926
AFAP1	NM_198595	chr4	7758712	7939926	-	0	1	7758712	7939926
AFAP1-AS1	NR_026892	chr4	7754089	7778927	+	1	1	7754089	7778927
AFAP1L1	NM_001146337	chr5	149271858	149343635	+	1	0	149271858	149343635
AFAP1L1	NM_001323062	chr5	149271858	149343635	+	0	0	149271858	149343635
AFAP1L1	NM_001323063	chr5	149271837	149312375	+	0	0	149271858	149343635
AFAP1L1	NM_152406	chr5	149271858	149343635	+	0	1	149271858	149343635
AFAP1L2	NM_001001936	chr10	114294823	114404502	-	1	0	114294823	114404778
AFAP1L2	NM_001287824	chr10	114294823	114404778	-	0	0	114294823	114404778
AFAP1L2	NM_001351064	chr10	114294823	114404778	-	0	0	114294823	114404778
AFAP1L2	NM_001351065	chr10	114294823	114404778	-	0	0	114294823	114404778
AFAP1L2	NM_001351066	chr10	114294823	114404778	-	0	0	114294823	114404778
AFAP1L2	NM_001351067	chr10	114294823	114404778	-	0	0	114294823	114404778
AFAP1L2	NM_001351068	chr10	114294823	114404778	-	0	0	114294823	114404778
AFAP1L2	NM_001351069	chr10	114294823	114404778	-	0	0	114294823	114404778
AFAP1L2	NM_001351070	chr10	114294823	114404778	-	0	0	114294823	114404778
AFAP1L2	NM_001351071	chr10	114294823	114404778	-	0	0	114294823	114404778
AFAP1L2	NM_001351072	chr10	114294823	114404778	-	0	0	114294823	114404778
AFAP1L2	NM_001351073	chr10	114294823	114404778	-	0	0	114294823	114404778
AFAP1L2	NM_001351074	chr10	114294823	114404778	-	0	0	114294823	114404778
AFAP1L2	NM_001351075	chr10	114294823	114404778	-	0	0	114294823	114404778
AFAP1L2	NM_001351076	chr10	114294823	114404778	-	0	0	114294823	114404778
AFAP1L2	NM_001351077	chr10	114294823	114404778	-	0	0	114294823	114404778
AFAP1L2	NM_001351078	chr10	114294823	114404778	-	0	0	114294823	114404778
AFAP1L2	NM_001351079	chr10	114294823	114404778	-	0	0	114294823	114404778
AFAP1L2	NM_001351080	chr10	114294823	114404778	-	0	0	114294823	114404778
AFAP1L2	NM_032550	chr10	114294823	114404778	-	0	1	114294823	114404778
AFDN	NM_001040000	chr6	167826910	167965109	+	1	0	167826910	167972023
AFDN	NM_001207008	chr6	167826990	167972020	+	0	0	167826910	167972023
AFDN	NM_001291964	chr6	167827634	167972020	+	0	0	167826910	167972023
AFDN	NM_001366319	chr6	167826563	167972022	+	0	0	167826910	167972023
AFDN	NM_001366320	chr6	167826563	167972022	+	0	0	167826910	167972023
AFDN	NM_001366321	chr6	167826910	167972023	+	0	1	167826910	167972023
AFDN-DT	NR_027906	chr6	167823889	167826796	-	1	1	167823889	167826796
AFF1	NM_001166693	chr4	86935001	87141054	+	1	0	86935001	87141054
AFF1	NM_001313959	chr4	87006987	87141054	+	0	0	86935001	87141054
AFF1	NM_001313960	chr4	87006987	87141054	+	0	0	86935001	87141054
AFF1	NM_005935	chr4	87007000	87141054	+	0	1	86935001	87141054
AFF1-AS1	NR_038841	chr4	86924893	86934850	-	1	1	86924893	86934850
AFF2	NM_001169122	chrX	148500616	149000663	+	1	0	148500616	149000663
AFF2	NM_001169123	chrX	148500616	149000663	+	0	0	148500616	149000663
AFF2	NM_001169124	chrX	148500616	149000663	+	0	0	148500616	149000663
AFF2	NM_001169125	chrX	148500616	149000663	+	0	0	148500616	149000663
AFF2	NM_001170628	chrX	148719090	149000663	+	0	0	148500616	149000663
AFF2	NM_002025	chrX	148500616	149000663	+	0	1	148500616	149000663
AFF3	NM_001025108	chr2	99545418	100105583	-	1	0	99545418	100142590
AFF3	NM_002285	chr2	99545418	100142590	-	0	1	99545418	100142590
AFF4	NM_014423	chr5	132875395	132963634	-	1	1	132875395	132963634
AFG1L	NM_001323005	chr6	108295053	108526001	+	1	0	108295053	108526001
AFG1L	NM_145315	chr6	108295053	108526001	+	0	0	108295053	108526001
AFG1L	NR_136553	chr6	108295053	108526001	+	0	1	108295053	108526001
AFG3L1P	NR_003226	chr16	89972579	89996620	+	1	0	89972579	90000787
AFG3L1P	NR_003227	chr16	89972579	89996620	+	0	0	89972579	90000787
AFG3L1P	NR_003228	chr16	89972579	90000787	+	0	1	89972579	90000787
AFG3L2	NM_006796	chr18	12328943	12377227	-	1	1	12328943	12377227
AFM	NM_001133	chr4	73481744	73504001	+	1	1	73481744	73504001
AFMID	NM_001010982	chr17	78187316	78207701	+	1	0	78187316	78197560
AFMID	NM_001145526	chr17	78187316	78207701	+	0	0	78187316	78197560
AFMID	NR_027083	chr17	78187316	78197560	+	0	1	78187316	78197560
AFP	NM_001134	chr4	73436220	73456174	+	1	0	73436220	73456174
AFP	NM_001354717	chr4	73436220	73456174	+	0	1	73436220	73456174
AFTPH	NM_001002243	chr2	64524327	64593004	+	1	0	64524327	64593004
AFTPH	NM_001375969	chr2	64524327	64593004	+	0	0	64524327	64593004
AFTPH	NM_001375970	chr2	64524327	64593004	+	0	0	64524327	64593004
AFTPH	NM_001375971	chr2	64524327	64593004	+	0	0	64524327	64593004
AFTPH	NM_001375972	chr2	64524327	64593004	+	0	0	64524327	64593004
AFTPH	NM_001375973	chr2	64524327	64593004	+	0	0	64524327	64593004
AFTPH	NM_017657	chr2	64524327	64593004	+	0	0	64524327	64593004
AFTPH	NM_203437	chr2	64524304	64593004	+	0	0	64524327	64593004
AFTPH	NR_164746	chr2	64524327	64593004	+	0	0	64524327	64593004
AFTPH	NR_164747	chr2	64524327	64593004	+	0	1	64524327	64593004
AGA	NM_000027	chr4	177430774	177442437	-	1	0	177430774	177442503
AGA	NM_001171988	chr4	177430774	177442503	-	0	0	177430774	177442503
AGA	NR_033655	chr4	177430774	177442503	-	0	1	177430774	177442503
AGAP1	NM_001037131	chr2	235494042	236131793	+	1	0	235494042	236131793
AGAP1	NM_001244888	chr2	235494042	235853207	+	0	0	235494042	236131793
AGAP1	NM_014914	chr2	235494042	236131793	+	0	1	235494042	236131793
AGAP10P	NR_160521	chr10	45678515	45699380	+	1	1	45678515	45699380
AGAP11	NM_133447	chr10	86970335	87010203	+	1	1	86970335	87010203
AGAP12P	NR_029396	chr10	48010133	48031640	-	1	1	48010133	48031640
AGAP1-IT1	NR_131900	chr2	235505750	235507566	+	1	1	235505750	235507566
AGAP2	NM_001122772	chr12	57724292	57738246	-	1	0	57724292	57742161
AGAP2	NM_014770	chr12	57723760	57742161	-	0	1	57724292	57742161
AGAP2-AS1	NR_027032	chr12	57726239	57728356	+	1	1	57726239	57728356
AGAP3	NM_001042535	chr7	151086474	151123638	+	1	0	151086474	151144434
AGAP3	NM_001281300	chr7	151085866	151144434	+	0	0	151086474	151144434
AGAP3	NM_001308304	chr7	151086474	151123638	+	0	0	151086474	151144434
AGAP3	NM_001308305	chr7	151114637	151123638	+	0	0	151086474	151144434
AGAP3	NM_001350102	chr7	151086474	151144434	+	0	0	151086474	151144434
AGAP3	NM_001350103	chr7	151086474	151144434	+	0	0	151086474	151144434
AGAP3	NM_001350104	chr7	151085866	151144434	+	0	0	151086474	151144434
AGAP3	NM_031946	chr7	151086474	151144434	+	0	1	151086474	151144434
AGAP4	NM_001276343	chr10	45825591	45847473	-	1	0	45825591	45847473
AGAP4	NM_001291379	chr10	45825591	45853877	-	0	0	45825591	45847473
AGAP4	NM_133446	chr10	45825591	45847473	-	0	1	45825591	45847473
AGAP5	NM_001144000	chr10	73674274	73701328	-	1	1	73674274	73701328
AGAP6	NM_001077665	chr10	49988317	50010499	+	1	0	49988317	50010516
AGAP6	NM_001365867	chr10	49988317	50010516	+	0	1	49988317	50010516
AGAP7P	NR_126580	chr10	46109494	46131678	+	1	1	46109494	46131678
AGAP9	NM_001190810	chr10	47501853	47523638	-	1	1	47501853	47523638
AGBL1	NM_152336	chr15	86079619	87029052	+	1	1	86079619	87029052
AGBL1-AS1	NR_046012	chr15	86296833	86316968	-	1	1	86296833	86316968
AGBL2	NM_024783	chr11	47659590	47715369	-	1	1	47659590	47715369
AGBL3	NM_001345850	chr7	134986507	135135778	+	1	0	134986507	135115874
AGBL3	NM_001345851	chr7	134986507	135135778	+	0	0	134986507	135115874
AGBL3	NM_001345852	chr7	134986507	135135778	+	0	0	134986507	135115874
AGBL3	NM_001345853	chr7	134986507	135135778	+	0	0	134986507	135115874
AGBL3	NM_001367811	chr7	134986507	135012511	+	0	0	134986507	135115874
AGBL3	NM_001367812	chr7	134986507	135012511	+	0	0	134986507	135115874
AGBL3	NM_001367813	chr7	134986507	135012511	+	0	0	134986507	135115874
AGBL3	NM_001367814	chr7	134986507	135135778	+	0	0	134986507	135115874
AGBL3	NM_001367815	chr7	134986507	135012511	+	0	0	134986507	135115874
AGBL3	NM_001367816	chr7	134986507	134995589	+	0	0	134986507	135115874
AGBL3	NM_001367817	chr7	134986507	134995589	+	0	0	134986507	135115874
AGBL3	NM_001367818	chr7	134986507	134995589	+	0	0	134986507	135115874
AGBL3	NM_001367819	chr7	134986507	135012511	+	0	0	134986507	135115874
AGBL3	NM_178563	chr7	134986507	135135778	+	0	0	134986507	135115874
AGBL3	NR_144293	chr7	134986507	135135778	+	0	0	134986507	135115874
AGBL3	NR_160297	chr7	134986507	135012511	+	0	0	134986507	135115874
AGBL3	NR_160298	chr7	134986507	135012511	+	0	0	134986507	135115874
AGBL3	NR_160299	chr7	134986507	134988364	+	0	0	134986507	135115874
AGBL3	NR_160300	chr7	134986507	135115874	+	0	1	134986507	135115874
AGBL4	NM_001323573	chr1	48532853	50023954	-	1	0	48532853	50023954
AGBL4	NM_001323574	chr1	48532853	50023954	-	0	0	48532853	50023954
AGBL4	NM_001323575	chr1	48532853	50023954	-	0	0	48532853	50023954
AGBL4	NM_032785	chr1	48532853	50023954	-	0	0	48532853	50023954
AGBL4	NR_136623	chr1	48532853	50023954	-	0	1	48532853	50023954
AGBL4-AS1	NR_125988	chr1	49257410	49269294	+	1	1	49257410	49269294
AGBL4-IT1	NR_046839	chr1	49374200	49472085	-	1	1	49374200	49472085
AGBL5	NM_001035507	chr2	27051667	27059535	+	1	0	27051667	27070622
AGBL5	NM_021831	chr2	27051667	27070615	+	0	0	27051667	27070622
AGBL5	NR_104246	chr2	27051667	27070615	+	0	0	27051667	27070622
AGBL5	NR_138023	chr2	27051422	27070622	+	0	1	27051667	27070622
AGBL5-AS1	NR_046730	chr2	27049682	27050264	-	1	1	27049682	27050264
AGER	NM_001136	chr6	32180968	32184253	-	1	0	32180968	32184253
AGER	NM_001206929	chr6	32180967	32184322	-	0	0	32180968	32184253
AGER	NM_001206932	chr6	32180968	32184253	-	0	0	32180968	32184253
AGER	NM_001206934	chr6	32180967	32184322	-	0	0	32180968	32184253
AGER	NM_001206936	chr6	32180968	32184253	-	0	0	32180968	32184253
AGER	NM_001206940	chr6	32180968	32184253	-	0	0	32180968	32184253
AGER	NM_001206954	chr6	32180968	32184253	-	0	0	32180968	32184253
AGER	NM_001206966	chr6	32180968	32184253	-	0	0	32180968	32184253
AGER	NM_172197	chr6	32180968	32184253	-	0	0	32180968	32184253
AGER	NR_038190	chr6	32180968	32184253	-	0	1	32180968	32184253
AGFG1	NM_001135187	chr2	227472171	227561222	+	1	0	227472171	227561222
AGFG1	NM_001135188	chr2	227472171	227561222	+	0	0	227472171	227561222
AGFG1	NM_001135189	chr2	227472171	227561222	+	0	0	227472171	227561222
AGFG1	NM_004504	chr2	227472171	227561222	+	0	1	227472171	227561222
AGFG2	NM_006076	chr7	100539202	100568220	+	1	1	100539202	100568220
AGGF1	NM_018046	chr5	77030403	77065233	+	1	1	77030403	77065233
AGK	NM_001364948	chr7	141551409	141650599	+	1	0	141551409	141655243
AGK	NM_018238	chr7	141551409	141655243	+	0	1	141551409	141655243
AGL	NM_000028	chr1	99850488	99924023	+	1	0	99850488	99924023
AGL	NM_000642	chr1	99850360	99924020	+	0	0	99850488	99924023
AGL	NM_000643	chr1	99850488	99924023	+	0	0	99850488	99924023
AGL	NM_000644	chr1	99850488	99924023	+	0	0	99850488	99924023
AGL	NM_000646	chr1	99850974	99924023	+	0	1	99850488	99924023
AGMAT	NM_024758	chr1	15571698	15585051	-	1	1	15571698	15585051
AGMO	NM_001004320	chr7	15200316	15562015	-	1	1	15200316	15562015
AGO1	NM_001317122	chr1	35883194	35924298	+	1	0	35883194	35930531
AGO1	NM_001317123	chr1	35869807	35924298	+	0	0	35883194	35930531
AGO1	NM_012199	chr1	35883208	35930531	+	0	1	35883194	35930531
AGO2	NM_001164623	chr8	140520155	140635633	-	1	0	140520155	140635633
AGO2	NM_012154	chr8	140520155	140635633	-	0	1	140520155	140635633
AGO3	NM_024852	chr1	35931104	36072499	+	1	0	35931104	36072499
AGO3	NM_177422	chr1	35931104	36072499	+	0	1	35931104	36072499
AGO4	NM_017629	chr1	35808015	35857889	+	1	0	35808015	35857889
AGO4	NR_146062	chr1	35807635	35857889	+	0	1	35808015	35857889
AGPAT1	NM_001371437	chr6	32168211	32177120	-	1	0	32168211	32178108
AGPAT1	NM_001371438	chr6	32168211	32177346	-	0	0	32168211	32178108
AGPAT1	NM_001371439	chr6	32168211	32173116	-	0	0	32168211	32178108
AGPAT1	NM_006411	chr6	32168211	32176084	-	0	0	32168211	32178108
AGPAT1	NM_032741	chr6	32168211	32178108	-	0	1	32168211	32178108
AGPAT2	NM_001012727	chr9	136673142	136687457	-	1	0	136673142	136687457
AGPAT2	NM_006412	chr9	136673142	136687457	-	0	1	136673142	136687457
AGPAT3	NM_001037553	chr21	43925397	43987590	+	1	0	43925397	43987590
AGPAT3	NM_001369878	chr21	43865222	43987590	+	0	0	43925397	43987590
AGPAT3	NM_001369880	chr21	43916787	43987590	+	0	0	43925397	43987590
AGPAT3	NM_001369881	chr21	43865222	43987590	+	0	0	43925397	43987590
AGPAT3	NM_020132	chr21	43865222	43987590	+	0	1	43925397	43987590
AGPAT4	NM_020133	chr6	161129969	161274061	-	1	1	161129969	161274061
AGPAT4-IT1	NR_024277	chr6	161160131	161161982	-	1	1	161160131	161161982
AGPAT5	NM_018361	chr8	6708641	6761500	+	1	1	6708641	6761500
AGPS	NM_003659	chr2	177392772	177543834	+	1	1	177392772	177543834
AGR2	NM_006408	chr7	16791810	16804999	-	1	1	16791810	16804999
AGR3	NM_176813	chr7	16859411	16881983	-	1	1	16859411	16881983
AGRN	NM_001305275	chr1	1020119	1056114	+	1	0	1020119	1056114
AGRN	NM_001364727	chr1	1033992	1056114	+	0	0	1020119	1056114
AGRN	NM_198576	chr1	1020119	1056114	+	0	1	1020119	1056114
AGRP	NM_001138	chr16	67482570	67483547	-	1	1	67482570	67483547
AGT	NM_000029	chr1	230702522	230714122	-	1	1	230702522	230714122
AGTPBP1	NM_001286715	chr9	85546538	85742029	-	1	0	85546538	85742029
AGTPBP1	NM_001286717	chr9	85546538	85742029	-	0	0	85546538	85742029
AGTPBP1	NM_001330701	chr9	85546538	85742029	-	0	0	85546538	85742029
AGTPBP1	NM_015239	chr9	85546538	85742029	-	0	1	85546538	85742029
AGTR1	NM_000685	chr3	148697870	148743003	+	1	0	148697870	148743003
AGTR1	NM_004835	chr3	148697870	148743003	+	0	0	148697870	148743003
AGTR1	NM_009585	chr3	148697870	148743003	+	0	0	148697870	148743003
AGTR1	NM_031850	chr3	148697870	148743003	+	0	0	148697870	148743003
AGTR1	NM_032049	chr3	148730179	148743003	+	0	1	148697870	148743003
AGTR2	NM_000686	chrX	116170743	116174974	+	1	1	116170743	116174974
AGTRAP	NM_001040194	chr1	11736084	11750771	+	1	0	11736084	11750769
AGTRAP	NM_001040195	chr1	11736084	11750771	+	0	0	11736084	11750769
AGTRAP	NM_001040196	chr1	11736084	11750771	+	0	0	11736084	11750769
AGTRAP	NM_001040197	chr1	11736084	11750771	+	0	0	11736084	11750769
AGTRAP	NM_020350	chr1	11736135	11750769	+	0	1	11736084	11750769
AGXT	NM_000030	chr2	240868823	240880500	+	1	1	240868823	240880500
AGXT2	NM_001306173	chr5	34998101	35047949	-	1	0	34998101	35047949
AGXT2	NM_031900	chr5	34998101	35047949	-	0	1	34998101	35047949
AHCTF1	NM_001323342	chr1	246839097	246931948	-	1	0	246839097	246931948
AHCTF1	NM_001323343	chr1	246839097	246931948	-	0	0	246839097	246931948
AHCTF1	NM_015446	chr1	246839097	246931358	-	0	0	246839097	246931948
AHCTF1	NR_136586	chr1	246839097	246931948	-	0	1	246839097	246931948
AHCTF1P1	NR_077058	chr2	161499066	161507902	-	1	1	161499066	161507902
AHCY	NM_000687	chr20	34280267	34303355	-	1	0	34280267	34303355
AHCY	NM_001161766	chr20	34280264	34311802	-	0	0	34280267	34303355
AHCY	NM_001322084	chr20	34280267	34302990	-	0	0	34280267	34303355
AHCY	NM_001322085	chr20	34280267	34302990	-	0	0	34280267	34303355
AHCY	NM_001322086	chr20	34280267	34302990	-	0	0	34280267	34303355
AHCY	NM_001362750	chr20	34280267	34303355	-	0	1	34280267	34303355
AHCYL1	NM_001242673	chr1	109984764	110023742	+	1	0	109984764	110023742
AHCYL1	NM_001242674	chr1	110000926	110023742	+	0	0	109984764	110023742
AHCYL1	NM_001242675	chr1	110003947	110023742	+	0	0	109984764	110023742
AHCYL1	NM_001242676	chr1	110003947	110023742	+	0	0	109984764	110023742
AHCYL1	NM_006621	chr1	109984764	110023742	+	0	1	109984764	110023742
AHCYL2	NM_001130720	chr7	129225029	129430211	+	1	0	129225029	129430211
AHCYL2	NM_001130722	chr7	129375837	129430211	+	0	0	129225029	129430211
AHCYL2	NM_001130723	chr7	129368379	129430211	+	0	0	129225029	129430211
AHCYL2	NM_015328	chr7	129225029	129430211	+	0	1	129225029	129430211
AHDC1	NM_001029882	chr1	27534244	27603494	-	1	0	27534244	27604144
AHDC1	NM_001371928	chr1	27534244	27604144	-	0	1	27534244	27604144
AHI1	NM_001134830	chr6	135283971	135497765	-	1	0	135283971	135497765
AHI1	NM_001134831	chr6	135283532	135497740	-	0	0	135283971	135497765
AHI1	NM_001134832	chr6	135387783	135497765	-	0	0	135283971	135497765
AHI1	NM_001350503	chr6	135283971	135497765	-	0	0	135283971	135497765
AHI1	NM_001350504	chr6	135283971	135497765	-	0	0	135283971	135497765
AHI1	NM_017651	chr6	135283971	135497765	-	0	1	135283971	135497765
AHNAK	NM_001346445	chr11	62515901	62545826	-	1	0	62515901	62546806
AHNAK	NM_001346446	chr11	62515901	62545664	-	0	0	62515901	62546806
AHNAK	NM_001620	chr11	62515901	62546806	-	0	0	62515901	62546806
AHNAK	NM_024060	chr11	62433543	62546806	-	0	1	62515901	62546806
AHNAK2	NM_001350929	chr14	104937252	104970507	-	1	0	104937252	104978374
AHNAK2	NM_138420	chr14	104937252	104978374	-	0	1	104937252	104978374
AHR	NM_001621	chr7	17298651	17346147	+	1	1	17298651	17346147
AHRR	NM_001377236	chr5	321713	438282	+	1	0	321713	438282
AHRR	NM_001377239	chr5	322609	438282	+	0	1	321713	438282
AHSA1	NM_001321441	chr14	77457866	77469472	+	1	0	77457866	77469472
AHSA1	NM_012111	chr14	77458092	77469472	+	0	1	77457866	77469472
AHSA2P	NR_152210	chr2	61177417	61188925	+	1	0	61177417	61187551
AHSA2P	NR_152211	chr2	61177417	61187551	+	0	0	61177417	61187551
AHSA2P	NR_152212	chr2	61177417	61187551	+	0	0	61177417	61187551
AHSA2P	NR_152213	chr2	61177417	61187551	+	0	0	61177417	61187551
AHSA2P	NR_152215	chr2	61177417	61187551	+	0	0	61177417	61187551
AHSA2P	NR_152216	chr2	61177417	61187551	+	0	1	61177417	61187551
AHSG	NM_001354571	chr3	186613059	186621318	+	1	0	186613059	186621318
AHSG	NM_001354572	chr3	186613059	186621318	+	0	0	186613059	186621318
AHSG	NM_001354573	chr3	186613059	186621318	+	0	0	186613059	186621318
AHSG	NM_001622	chr3	186613059	186621318	+	0	1	186613059	186621318
AHSP	NM_001318221	chr16	31527899	31528803	+	1	0	31527899	31528803
AHSP	NM_001318222	chr16	31527976	31528804	+	0	0	31527899	31528803
AHSP	NM_016633	chr16	31527899	31528803	+	0	1	31527899	31528803
AICDA	NM_001330343	chr12	8602170	8612859	-	1	0	8602170	8612859
AICDA	NM_020661	chr12	8602170	8612859	-	0	1	8602170	8612859
AIDA	NM_022831	chr1	222668012	222712491	-	1	1	222668012	222712491
AIF1	NM_001318970	chr6	31615233	31617015	+	1	0	31615233	31617015
AIF1	NM_001623	chr6	31615233	31617015	+	0	0	31615233	31617015
AIF1	NM_032955	chr6	31615990	31617015	+	0	1	31615233	31617015
AIF1L	NM_001185095	chr9	131096475	131123152	+	1	0	131096475	131123152
AIF1L	NM_001185096	chr9	131096475	131123152	+	0	0	131096475	131123152
AIF1L	NM_031426	chr9	131096530	131123144	+	0	0	131096475	131123152
AIF1L	NR_033701	chr9	131096475	131123152	+	0	1	131096475	131123152
AIFM1	NM_001130846	chrX	130129362	130138040	-	1	0	130129362	130165887
AIFM1	NM_001130847	chrX	130129362	130165887	-	0	0	130129362	130165887
AIFM1	NM_004208	chrX	130129362	130165841	-	0	0	130129362	130165887
AIFM1	NM_145812	chrX	130129362	130165887	-	0	0	130129362	130165887
AIFM1	NR_132647	chrX	130129362	130165887	-	0	1	130129362	130165887
AIFM2	NM_001198696	chr10	70112266	70132934	-	1	0	70112266	70132825
AIFM2	NM_032797	chr10	70112270	70132825	-	0	1	70112266	70132825
AIFM3	NM_001018060	chr22	20965171	20981358	+	1	0	20965171	20981358
AIFM3	NM_001146288	chr22	20967254	20981358	+	0	0	20965171	20981358
AIFM3	NM_144704	chr22	20965171	20981358	+	0	0	20965171	20981358
AIFM3	NR_027464	chr22	20967254	20981358	+	0	1	20965171	20981358
AIG1	NM_001286587	chr6	143059362	143340343	+	1	0	143059362	143341058
AIG1	NM_001286588	chr6	143060888	143190593	+	0	0	143059362	143341058
AIG1	NM_001286589	chr6	143060841	143190602	+	0	0	143059362	143341058
AIG1	NM_001363721	chr6	143060888	143340304	+	0	0	143059362	143341058
AIG1	NM_001366344	chr6	143060888	143341058	+	0	0	143059362	143341058
AIG1	NM_001366345	chr6	143060462	143341058	+	0	0	143059362	143341058
AIG1	NM_001366346	chr6	143060888	143343883	+	0	0	143059362	143341058
AIG1	NM_001366347	chr6	143060888	143341058	+	0	0	143059362	143341058
AIG1	NM_001366348	chr6	143060888	143341058	+	0	0	143059362	143341058
AIG1	NM_001366349	chr6	143060888	143340304	+	0	0	143059362	143341058
AIG1	NM_001366350	chr6	143060888	143341058	+	0	0	143059362	143341058
AIG1	NM_001366351	chr6	143060462	143341058	+	0	0	143059362	143341058
AIG1	NM_001366352	chr6	143060462	143341058	+	0	0	143059362	143341058
AIG1	NM_001366353	chr6	143060888	143341058	+	0	0	143059362	143341058
AIG1	NM_001366354	chr6	143060888	143341058	+	0	0	143059362	143341058
AIG1	NM_001366355	chr6	143060888	143341058	+	0	0	143059362	143341058
AIG1	NM_001366356	chr6	143060888	143190600	+	0	0	143059362	143341058
AIG1	NM_001366357	chr6	143060888	143308516	+	0	0	143059362	143341058
AIG1	NM_001366358	chr6	143126138	143341058	+	0	0	143059362	143341058
AIG1	NM_001366359	chr6	143060462	143190600	+	0	0	143059362	143341058
AIG1	NM_001366361	chr6	143164781	143341058	+	0	0	143059362	143341058
AIG1	NM_001366362	chr6	143060462	143061595	+	0	0	143059362	143341058
AIG1	NM_001366363	chr6	143060888	143061595	+	0	0	143059362	143341058
AIG1	NM_016108	chr6	143060888	143341058	+	0	0	143059362	143341058
AIG1	NR_158896	chr6	143060462	143341058	+	0	0	143059362	143341058
AIG1	NR_158960	chr6	143060888	143341058	+	0	1	143059362	143341058
AIM2	NM_001348247	chr1	159062483	159076901	-	1	0	159062483	159076766
AIM2	NM_004833	chr1	159062483	159076766	-	0	1	159062483	159076766
AIMP1	NM_001142415	chr4	106315609	106349224	+	1	0	106315609	106349224
AIMP1	NM_001142416	chr4	106316549	106349456	+	0	0	106315609	106349224
AIMP1	NM_004757	chr4	106315695	106349224	+	0	1	106315609	106349224
AIMP2	NM_001326606	chr7	6009250	6023834	+	1	0	6009250	6023834
AIMP2	NM_001326607	chr7	6009250	6023834	+	0	0	6009250	6023834
AIMP2	NM_001326609	chr7	6009250	6023834	+	0	0	6009250	6023834
AIMP2	NM_001326610	chr7	6009250	6023834	+	0	0	6009250	6023834
AIMP2	NM_001326611	chr7	6009244	6023834	+	0	0	6009250	6023834
AIMP2	NM_001362785	chr7	6009566	6023834	+	0	0	6009250	6023834
AIMP2	NM_001362787	chr7	6009566	6023834	+	0	0	6009250	6023834
AIMP2	NM_006303	chr7	6009271	6023834	+	0	1	6009250	6023834
AIP	NM_001302959	chr11	67483515	67491108	+	1	0	67483515	67491103
AIP	NM_001302960	chr11	67483025	67491103	+	0	0	67483515	67491103
AIP	NM_003977	chr11	67483025	67491103	+	0	1	67483515	67491103
AIPL1	NM_001033054	chr17	6423737	6435121	-	1	0	6423737	6435121
AIPL1	NM_001033055	chr17	6423737	6435121	-	0	0	6423737	6435121
AIPL1	NM_001285399	chr17	6423737	6435121	-	0	0	6423737	6435121
AIPL1	NM_001285400	chr17	6423737	6435121	-	0	0	6423737	6435121
AIPL1	NM_001285401	chr17	6423737	6435121	-	0	0	6423737	6435121
AIPL1	NM_001285402	chr17	6423737	6435121	-	0	0	6423737	6435121
AIPL1	NM_001285403	chr17	6425320	6435121	-	0	0	6423737	6435121
AIPL1	NM_014336	chr17	6423737	6435121	-	0	1	6423737	6435121
AIRE	NM_000383	chr21	44285875	44298648	+	1	1	44285875	44298648
AIRN	NR_047511	chr6	160003290	160007664	-	1	0	160003290	160007664
AIRN	NR_047514	chr6	160003290	160007664	-	0	1	160003290	160007664
AJAP1	NM_001042478	chr1	4654608	4777795	+	1	0	4654608	4792522
AJAP1	NM_018836	chr1	4654608	4792522	+	0	1	4654608	4792522
AJM1	NM_001080482	chr9	136842477	136847345	+	1	1	136842477	136847345
AJUBA	NM_001289097	chr14	22978606	22982551	-	1	0	22978606	22976842
AJUBA	NM_032876	chr14	22971176	22982551	-	0	0	22978606	22976842
AJUBA	NM_198086	chr14	22971176	22976842	-	0	1	22978606	22976842
AK1	NM_000476	chr9	127866479	127877743	-	1	0	127866479	127873480
AK1	NM_001318121	chr9	127866479	127879621	-	0	0	127866479	127873480
AK1	NM_001318122	chr9	127866487	127873480	-	0	1	127866479	127873480
AK2	NM_001199199	chr1	33007939	33036883	-	1	0	33007939	33036883
AK2	NM_001319139	chr1	33007939	33036883	-	0	0	33007939	33036883
AK2	NM_001319140	chr1	33011224	33036911	-	0	0	33007939	33036883
AK2	NM_001319141	chr1	33007939	33036883	-	0	0	33007939	33036883
AK2	NM_001319142	chr1	33007939	33036883	-	0	0	33007939	33036883
AK2	NM_001319143	chr1	33013043	33036911	-	0	0	33007939	33036883
AK2	NM_001625	chr1	33007985	33036883	-	0	0	33007939	33036883
AK2	NM_013411	chr1	33007939	33036883	-	0	0	33007939	33036883
AK2	NR_134976	chr1	33007939	33036883	-	0	1	33007939	33036883
AK3	NM_001199852	chr9	4709555	4741202	-	1	0	4709555	4741202
AK3	NM_001199853	chr9	4709555	4742043	-	0	0	4709555	4741202
AK3	NM_001199855	chr9	4709555	4741799	-	0	0	4709555	4741202
AK3	NM_001199856	chr9	4709555	4726227	-	0	0	4709555	4741202
AK3	NM_016282	chr9	4709555	4741202	-	0	1	4709555	4741202
AK4	NM_001005353	chr1	65147829	65232145	+	1	0	65147829	65232145
AK4	NM_001330616	chr1	65148993	65232145	+	0	0	65147829	65232145
AK4	NM_013410	chr1	65148202	65232145	+	0	0	65147829	65232145
AK4	NM_203464	chr1	65147548	65232145	+	0	1	65147829	65232145
AK5	NM_012093	chr1	77283086	77559966	+	1	0	77283086	77559966
AK5	NM_174858	chr1	77282018	77559966	+	0	1	77283086	77559966
AK6	NM_001015891	chr5	69350983	69369824	-	1	0	69350983	69369520
AK6	NM_016283	chr5	69350983	69369520	-	0	1	69350983	69369520
AK7	NM_001350888	chr14	96392127	96489427	+	1	0	96392127	96489427
AK7	NM_001350890	chr14	96392127	96489427	+	0	0	96392127	96489427
AK7	NM_001350891	chr14	96392127	96489427	+	0	0	96392127	96489427
AK7	NM_001350892	chr14	96392127	96489427	+	0	0	96392127	96489427
AK7	NM_152327	chr14	96392127	96489427	+	0	1	96392127	96489427
AK8	NM_001317958	chr9	132725577	132878284	-	1	0	132725577	132878284
AK8	NM_001317959	chr9	132725577	132878284	-	0	0	132725577	132878284
AK8	NM_001371771	chr9	132725577	132879046	-	0	0	132725577	132878284
AK8	NM_001371772	chr9	132725577	132878284	-	0	0	132725577	132878284
AK8	NM_001371773	chr9	132725577	132879046	-	0	0	132725577	132878284
AK8	NM_001371774	chr9	132725577	132878284	-	0	0	132725577	132878284
AK8	NM_152572	chr9	132725577	132878284	-	0	1	132725577	132878284
AK9	NM_001145128	chr6	109492855	109691212	-	1	0	109492855	109691212
AK9	NM_001329602	chr6	109631695	109691212	-	0	0	109492855	109691212
AK9	NM_001329603	chr6	109631695	109691212	-	0	0	109492855	109691212
AK9	NM_145025	chr6	109631695	109691212	-	0	0	109492855	109691212
AK9	NR_138057	chr6	109631695	109691212	-	0	1	109492855	109691212
AKAIN1	NM_001145194	chr18	5142910	5197257	-	1	0	5142910	5197752
AKAIN1	NM_001330553	chr18	5142910	5197752	-	0	1	5142910	5197752
AKAP1	NM_001242902	chr17	57085773	57121344	+	1	0	57085773	57121344
AKAP1	NM_001242903	chr17	57085716	57121344	+	0	0	57085773	57121344
AKAP1	NM_001370423	chr17	57085755	57121344	+	0	0	57085773	57121344
AKAP1	NM_001370424	chr17	57085755	57121344	+	0	0	57085773	57121344
AKAP1	NM_001370425	chr17	57085903	57121344	+	0	0	57085773	57121344
AKAP1	NM_001370426	chr17	57085903	57121344	+	0	0	57085773	57121344
AKAP1	NM_001370427	chr17	57095488	57121344	+	0	0	57085773	57121344
AKAP1	NM_003488	chr17	57085245	57121344	+	0	1	57085773	57121344
AKAP10	NM_001330152	chr17	19904302	19977856	-	1	0	19904302	19977828
AKAP10	NM_007202	chr17	19904302	19977828	-	0	1	19904302	19977828
AKAP11	NM_016248	chr13	42272151	42323261	+	1	1	42272151	42323261
AKAP12	NM_001370346	chr6	151341705	151358559	+	1	0	151341705	151358561
AKAP12	NM_005100	chr6	151239966	151358559	+	0	0	151341705	151358561
AKAP12	NM_144497	chr6	151325530	151358561	+	0	1	151341705	151358561
AKAP13	NM_001270546	chr15	85619949	85749358	+	1	0	85619949	85749355
AKAP13	NM_006738	chr15	85380602	85749355	+	0	0	85619949	85749355
AKAP13	NM_007200	chr15	85380602	85749355	+	0	1	85619949	85749355
AKAP14	NM_001008534	chrX	119895972	119920716	+	1	0	119895972	119920716
AKAP14	NM_001008535	chrX	119895892	119903657	+	0	0	119895972	119920716
AKAP14	NM_178813	chrX	119895892	119920716	+	0	1	119895972	119920716
AKAP17A	NM_005088	chrX	1591603	1602518	+	1	0	1591603	1602518
AKAP17A	NM_005088	chrY	1591603	1602518	+	0	0	1591603	1602518
AKAP17A	NR_027383	chrX	1591603	1602518	+	0	0	1591603	1602518
AKAP17A	NR_027383	chrY	1591603	1602518	+	0	1	1591603	1602518
AKAP3	NM_001278309	chr12	4615518	4649051	-	1	0	4615518	4649047
AKAP3	NM_006422	chr12	4615507	4649047	-	0	1	4615518	4649047
AKAP4	NM_003886	chrX	50190776	50201007	-	1	0	50190776	50200372
AKAP4	NM_139289	chrX	50190776	50200372	-	0	1	50190776	50200372
AKAP5	NM_004857	chr14	64465498	64474503	+	1	1	64465498	64474503
AKAP6	NM_004274	chr14	32329297	32837683	+	1	1	32329297	32837683
AKAP7	NM_001376570	chr6	131135466	131283532	+	1	0	131135466	131283532
AKAP7	NM_004842	chr6	131250403	131283532	+	0	0	131135466	131283532
AKAP7	NM_016377	chr6	131135466	131283532	+	0	0	131135466	131283532
AKAP7	NM_138633	chr6	131250403	131283532	+	0	0	131135466	131283532
AKAP7	NR_164832	chr6	131135466	131283532	+	0	0	131135466	131283532
AKAP7	NR_164833	chr6	131135466	131283532	+	0	0	131135466	131283532
AKAP7	NR_164834	chr6	131135466	131283532	+	0	1	131135466	131283532
AKAP8	NM_005858	chr19	15353385	15379787	-	1	1	15353385	15379787
AKAP8L	NM_001291478	chr19	15380049	15418988	-	1	0	15380049	15418988
AKAP8L	NM_014371	chr19	15380049	15418988	-	0	0	15380049	15418988
AKAP8L	NR_111971	chr19	15380049	15418988	-	0	1	15380049	15418988
AKAP9	NM_005751	chr7	91940874	92110673	+	1	0	91940874	92110673
AKAP9	NM_147185	chr7	91940861	92110673	+	0	1	91940874	92110673
AKIP1	NM_001206646	chr11	8911188	8920079	+	1	0	8911188	8920079
AKIP1	NM_001206647	chr11	8911188	8920079	+	0	0	8911188	8920079
AKIP1	NM_001206648	chr11	8911188	8920079	+	0	0	8911188	8920079
AKIP1	NM_020642	chr11	8911188	8920079	+	0	0	8911188	8920079
AKIP1	NR_045417	chr11	8911188	8920079	+	0	0	8911188	8920079
AKIP1	NR_045418	chr11	8911188	8920079	+	0	1	8911188	8920079
AKIRIN1	NM_001136275	chr1	38991243	39006065	+	1	0	38991243	39006059
AKIRIN1	NM_024595	chr1	38991275	39006059	+	0	1	38991243	39006059
AKIRIN2	NM_018064	chr6	87674859	87702233	-	1	1	87674859	87702233
AKNA	NM_001317950	chr9	114334155	114387982	-	1	0	114334155	114394405
AKNA	NM_001317952	chr9	114336126	114394405	-	0	0	114334155	114394405
AKNA	NM_030767	chr9	114336126	114394405	-	0	1	114334155	114394405
AKNAD1	NM_152763	chr1	108815902	108857094	-	1	0	108815902	108858244
AKNAD1	NR_049760	chr1	108815902	108858244	-	0	1	108815902	108858244
AKR1A1	NM_001202413	chr1	45550782	45570051	+	1	0	45550782	45570049
AKR1A1	NM_001202414	chr1	45550825	45570049	+	0	0	45550782	45570049
AKR1A1	NM_006066	chr1	45550825	45570049	+	0	0	45550782	45570049
AKR1A1	NM_153326	chr1	45550825	45570049	+	0	1	45550782	45570049
AKR1B1	NM_001346142	chr7	134442349	134459239	-	1	0	134442349	134459192
AKR1B1	NM_001628	chr7	134442355	134459100	-	0	0	134442349	134459192
AKR1B1	NR_144376	chr7	134442349	134459192	-	0	1	134442349	134459192
AKR1B10	NM_020299	chr7	134527566	134541412	+	1	1	134527566	134541412
AKR1B15	NM_001080538	chr7	134549109	134579869	+	1	0	134549109	134570474
AKR1B15	NM_001367820	chr7	134549109	134579869	+	0	0	134549109	134570474
AKR1B15	NM_001367821	chr7	134549109	134579869	+	0	0	134549109	134570474
AKR1B15	NM_001367822	chr7	134549109	134570474	+	0	0	134549109	134570474
AKR1B15	NR_160301	chr7	134549109	134570474	+	0	0	134549109	134570474
AKR1B15	NR_160302	chr7	134549109	134570474	+	0	1	134549109	134570474
AKR1C1	NM_001353	chr10	4963414	4983282	+	1	1	4963414	4983282
AKR1C2	NM_001135241	chr10	4999910	5004014	-	1	0	4999910	5018033
AKR1C2	NM_001321027	chr10	4987775	5004014	-	0	0	4999910	5018033
AKR1C2	NM_001354	chr10	4987775	5018033	-	0	0	4999910	5018033
AKR1C2	NM_205845	chr10	4987775	5018033	-	0	1	4999910	5018033
AKR1C3	NM_001253908	chr10	5048765	5107686	+	1	0	5048765	5107686
AKR1C3	NM_001253909	chr10	5094413	5098176	+	0	0	5048765	5107686
AKR1C3	NM_003739	chr10	5094413	5107686	+	0	1	5048765	5107686
AKR1C4	NM_001818	chr10	5196836	5218949	+	1	1	5196836	5218949
AKR1C6P	NR_026743	chr10	4871666	4916273	-	1	1	4871666	4916273
AKR1C8P	NR_027916	chr10	5154459	5185187	-	1	1	5154459	5185187
AKR1D1	NM_001190906	chr7	138076458	138118305	+	1	0	138076458	138118305
AKR1D1	NM_001190907	chr7	138076458	138118305	+	0	0	138076458	138118305
AKR1D1	NM_005989	chr7	138076458	138118305	+	0	1	138076458	138118305
AKR1E2	NM_001040177	chr10	4826206	4848059	+	1	0	4826206	4848059
AKR1E2	NM_001271021	chr10	4826176	4848059	+	0	0	4826206	4848059
AKR1E2	NM_001271025	chr10	4826176	4848059	+	0	0	4826206	4848059
AKR1E2	NR_073125	chr10	4826176	4848059	+	0	0	4826206	4848059
AKR1E2	NR_073126	chr10	4826176	4848059	+	0	0	4826206	4848059
AKR1E2	NR_073127	chr10	4826176	4848059	+	0	1	4826206	4848059
AKR7A2	NM_001320979	chr1	19302707	19312146	-	1	0	19302707	19312146
AKR7A2	NM_003689	chr1	19302707	19312146	-	0	1	19302707	19312146
AKR7A2P1	NR_002796	chr1	112923349	112924673	+	1	1	112923349	112924673
AKR7A3	NM_012067	chr1	19282572	19288770	-	1	1	19282572	19288770
AKR7L	NM_001348421	chr1	19265981	19274122	-	1	0	19265981	19274122
AKR7L	NR_040288	chr1	19265981	19274122	-	0	0	19265981	19274122
AKR7L	NR_040289	chr1	19265981	19274122	-	0	1	19265981	19274122
AKT1	NM_001014431	chr14	104769349	104795748	-	1	0	104769349	104793601
AKT1	NM_001014432	chr14	104769349	104795743	-	0	0	104769349	104793601
AKT1	NM_005163	chr14	104769349	104793601	-	0	1	104769349	104793601
AKT1S1	NM_001098632	chr19	49869032	49877387	-	1	0	49869032	49877387
AKT1S1	NM_001098633	chr19	49869039	49877355	-	0	0	49869032	49877387
AKT1S1	NM_001278159	chr19	49869032	49876249	-	0	0	49869032	49877387
AKT1S1	NM_001278160	chr19	49869032	49878356	-	0	0	49869032	49877387
AKT1S1	NM_032375	chr19	49869032	49877387	-	0	1	49869032	49877387
AKT2	NM_001243027	chr19	40230316	40285345	-	1	0	40230316	40285345
AKT2	NM_001243028	chr19	40230316	40285345	-	0	0	40230316	40285345
AKT2	NM_001330511	chr19	40230316	40265351	-	0	0	40230316	40285345
AKT2	NM_001626	chr19	40230316	40285345	-	0	1	40230316	40285345
AKT3	NM_001206729	chr1	243499718	243843584	-	1	0	243499718	243843282
AKT3	NM_001370074	chr1	243499723	243851079	-	0	0	243499718	243843282
AKT3	NM_005465	chr1	243499723	243850243	-	0	0	243499718	243843282
AKT3	NM_181690	chr1	243488232	243843282	-	0	1	243499718	243843282
AKTIP	NM_001012398	chr16	53491039	53503304	-	1	0	53491039	53503209
AKTIP	NM_001308325	chr16	53491039	53503304	-	0	0	53491039	53503209
AKTIP	NM_022476	chr16	53491039	53503209	-	0	1	53491039	53503209
ALAD	NM_000031	chr9	113386311	113401284	-	1	0	113386311	113401120
ALAD	NM_001003945	chr9	113386311	113401338	-	0	0	113386311	113401120
ALAD	NM_001317745	chr9	113386311	113401120	-	0	1	113386311	113401120
ALAS1	NM_000688	chr3	52198159	52214327	+	1	0	52198159	52214327
ALAS1	NM_001304443	chr3	52198082	52214327	+	0	0	52198159	52214327
ALAS1	NM_001304444	chr3	52198082	52214327	+	0	0	52198159	52214327
ALAS1	NM_199166	chr3	52198082	52214327	+	0	1	52198159	52214327
ALAS2	NM_000032	chrX	55009054	55030977	-	1	0	55009054	55030977
ALAS2	NM_001037967	chrX	55009054	55030977	-	0	0	55009054	55030977
ALAS2	NM_001037968	chrX	55009054	55030977	-	0	1	55009054	55030977
ALB	NM_000477	chr4	73404286	73421482	+	1	1	73404286	73421482
ALCAM	NM_001243280	chr3	105366908	105576900	+	1	0	105366908	105576900
ALCAM	NM_001243281	chr3	105366712	105553170	+	0	0	105366908	105576900
ALCAM	NM_001243283	chr3	105366712	105525386	+	0	0	105366908	105576900
ALCAM	NM_001627	chr3	105366908	105576900	+	0	1	105366908	105576900
ALDH16A1	NM_001145396	chr19	49453224	49471050	+	1	0	49453224	49471050
ALDH16A1	NM_153329	chr19	49453224	49471050	+	0	1	49453224	49471050
ALDH18A1	NM_001017423	chr10	95605942	95656711	-	1	0	95605942	95656711
ALDH18A1	NM_001323412	chr10	95605942	95656711	-	0	0	95605942	95656711
ALDH18A1	NM_001323413	chr10	95605942	95656711	-	0	0	95605942	95656711
ALDH18A1	NM_001323414	chr10	95605942	95656711	-	0	0	95605942	95656711
ALDH18A1	NM_001323415	chr10	95605942	95656711	-	0	0	95605942	95656711
ALDH18A1	NM_001323416	chr10	95605942	95656711	-	0	0	95605942	95656711
ALDH18A1	NM_001323417	chr10	95605942	95656711	-	0	0	95605942	95656711
ALDH18A1	NM_001323418	chr10	95605942	95656711	-	0	0	95605942	95656711
ALDH18A1	NM_001323419	chr10	95605942	95656711	-	0	0	95605942	95656711
ALDH18A1	NM_002860	chr10	95605942	95656711	-	0	1	95605942	95656711
ALDH1A1	NM_000689	chr9	72900670	72953053	-	1	1	72900670	72953053
ALDH1A2	NM_001206897	chr15	57953423	58065923	-	1	0	57953423	58014023
ALDH1A2	NM_003888	chr15	57953428	58065711	-	0	0	57953423	58014023
ALDH1A2	NM_170696	chr15	57953428	58065711	-	0	0	57953423	58014023
ALDH1A2	NM_170697	chr15	57953428	58014023	-	0	1	57953423	58014023
ALDH1A3	NM_000693	chr15	100879830	100916625	+	1	0	100879830	100916625
ALDH1A3	NM_001293815	chr15	100879830	100916625	+	0	1	100879830	100916625
ALDH1B1	NM_000692	chr9	38392701	38398660	+	1	1	38392701	38398660
ALDH1L1	NM_001270364	chr3	126103560	126181186	-	1	0	126103560	126180586
ALDH1L1	NM_001270365	chr3	126103569	126180586	-	0	0	126103560	126180586
ALDH1L1	NM_012190	chr3	126103569	126180586	-	0	0	126103560	126180586
ALDH1L1	NR_072979	chr3	126103569	126180586	-	0	1	126103560	126180586
ALDH1L1-AS1	NR_046602	chr3	126103639	126108069	+	1	1	126103639	126108069
ALDH1L1-AS2	NR_046383	chr3	126180064	126210168	+	1	1	126180064	126210168
ALDH1L2	NM_001034173	chr12	105019789	105084458	-	1	0	105019789	105084458
ALDH1L2	NR_027752	chr12	105019789	105084458	-	0	1	105019789	105084458
ALDH2	NM_000690	chr12	111766932	111817531	+	1	0	111766932	111817531
ALDH2	NM_001204889	chr12	111766932	111817531	+	0	1	111766932	111817531
ALDH3A1	NM_000691	chr17	19737988	19748298	-	1	0	19737988	19748298
ALDH3A1	NM_001135167	chr17	19737984	19745612	-	0	0	19737988	19748298
ALDH3A1	NM_001135168	chr17	19737984	19745459	-	0	0	19737988	19748298
ALDH3A1	NM_001330150	chr17	19737988	19748298	-	0	1	19737988	19748298
ALDH3A2	NM_000382	chr17	19648750	19677596	+	1	0	19648750	19677596
ALDH3A2	NM_001031806	chr17	19648750	19677596	+	0	0	19648750	19677596
ALDH3A2	NM_001369136	chr17	19648750	19677596	+	0	0	19648750	19677596
ALDH3A2	NM_001369137	chr17	19648149	19677596	+	0	0	19648750	19677596
ALDH3A2	NM_001369138	chr17	19648149	19677596	+	0	0	19648750	19677596
ALDH3A2	NM_001369139	chr17	19648750	19677596	+	0	0	19648750	19677596
ALDH3A2	NM_001369146	chr17	19648149	19677596	+	0	0	19648750	19677596
ALDH3A2	NM_001369148	chr17	19648149	19677596	+	0	1	19648750	19677596
ALDH3B1	NM_000694	chr11	68010326	68029276	+	1	0	68010326	68029276
ALDH3B1	NM_001030010	chr11	68010326	68029276	+	0	0	68010326	68029276
ALDH3B1	NM_001161473	chr11	68008546	68029276	+	0	0	68010326	68029276
ALDH3B1	NM_001290058	chr11	68010326	68029276	+	0	0	68010326	68029276
ALDH3B1	NM_001290059	chr11	68010326	68029276	+	0	1	68010326	68029276
ALDH3B2	NM_001031615	chr11	67662161	67681224	-	1	0	67662161	67674840
ALDH3B2	NM_001354345	chr11	67662161	67674840	-	0	1	67662161	67674840
ALDH4A1	NM_001161504	chr1	18871429	18890891	-	1	0	18871429	18902555
ALDH4A1	NM_001319218	chr1	18871429	18902799	-	0	0	18871429	18902555
ALDH4A1	NM_003748	chr1	18871429	18902555	-	0	0	18871429	18902555
ALDH4A1	NM_170726	chr1	18871429	18902555	-	0	1	18871429	18902555
ALDH5A1	NM_001080	chr6	24494968	24537207	+	1	0	24494968	24537207
ALDH5A1	NM_001368954	chr6	24494968	24537207	+	0	0	24494968	24537207
ALDH5A1	NM_170740	chr6	24494968	24537207	+	0	1	24494968	24537207
ALDH6A1	NM_001278593	chr14	74056846	74084453	-	1	0	74056846	74084453
ALDH6A1	NM_001278594	chr14	74056846	74084453	-	0	0	74056846	74084453
ALDH6A1	NM_005589	chr14	74056846	74084453	-	0	1	74056846	74084453
ALDH7A1	NM_001182	chr5	126541840	126595219	-	1	0	126541840	126595219
ALDH7A1	NM_001201377	chr5	126541840	126595219	-	0	0	126541840	126595219
ALDH7A1	NM_001202404	chr5	126541840	126595219	-	0	1	126541840	126595219
ALDH8A1	NM_001193480	chr6	134917392	134950101	-	1	0	134917392	134950101
ALDH8A1	NM_022568	chr6	134917392	134950101	-	0	0	134917392	134950101
ALDH8A1	NM_170771	chr6	134917392	134950101	-	0	1	134917392	134950101
ALDH9A1	NM_000696	chr1	165662211	165698663	-	1	0	165662211	165698562
ALDH9A1	NM_001365774	chr1	165662215	165698562	-	0	1	165662211	165698562
ALDOA	NM_001127617	chr16	30064496	30070420	+	1	0	30064496	30070420
ALDOA	NM_001243177	chr16	30065759	30072207	+	0	0	30064496	30070420
ALDOA	NM_184041	chr16	30065759	30072207	+	0	0	30064496	30070420
ALDOA	NM_184043	chr16	30064278	30070420	+	0	1	30064496	30070420
ALDOB	NM_000035	chr9	101420559	101435774	-	1	1	101420559	101435774
ALDOC	NM_005165	chr17	28573119	28576895	-	1	1	28573119	28576895
ALG1	NM_001330504	chr16	5072247	5087379	+	1	0	5072247	5087379
ALG1	NM_019109	chr16	5071842	5087379	+	0	1	5072247	5087379
ALG10	NM_032834	chr12	34022495	34028301	+	1	1	34022495	34028301
ALG10B	NM_001013620	chr12	38316773	38329721	+	1	0	38316773	38329721
ALG10B	NM_001308340	chr12	38316773	38329721	+	0	1	38316773	38329721
ALG11	NM_001004127	chr13	52012397	52033600	+	1	0	52012397	52033600
ALG11	NR_036571	chr13	52012397	52033600	+	0	1	52012397	52033600
ALG12	NM_024105	chr22	49900228	49918438	-	1	1	49900228	49918438
ALG13	NM_001039210	chrX	111681169	111690170	+	1	0	111681169	111760647
ALG13	NM_001099922	chrX	111681169	111760647	+	0	0	111681169	111760647
ALG13	NM_001168385	chrX	111681169	111690170	+	0	0	111681169	111760647
ALG13	NM_001257230	chrX	111681169	111760647	+	0	0	111681169	111760647
ALG13	NM_001257231	chrX	111681169	111760647	+	0	0	111681169	111760647
ALG13	NM_001257234	chrX	111681169	111760647	+	0	0	111681169	111760647
ALG13	NM_001257235	chrX	111681169	111690170	+	0	0	111681169	111760647
ALG13	NM_001257237	chrX	111681169	111760647	+	0	0	111681169	111760647
[truncated: 73,297 more rows]

## Sheet: Collapsed genes
A1BG	NM_130786	chr19	58345182	58353492	-	1	1	58345182	58353492
A1BG-AS1	NR_015380	chr19	58351969	58355183	+	1	1	58351969	58355183
A1CF	NM_001198818	chr10	50799408	50885675	-	1	0	50799408	50885675
A2M	NM_000014	chr12	9067707	9115919	-	1	0	9067707	9115919
A2M-AS1	NR_026971	chr12	9065176	9068055	+	1	0	9065176	9068055
A2ML1	NM_001282424	chr12	8845003	8876781	+	1	0	8845003	8876787
A2MP1	NR_040112	chr12	9228532	9234207	-	1	1	9228532	9234207
A3GALT2	NM_001080438	chr1	33306765	33321098	-	1	1	33306765	33321098
A4GALT	NM_001318038	chr22	42692111	42721301	-	1	0	42692111	42720870
A4GNT	NM_016161	chr3	138123712	138132390	-	1	1	138123712	138132390
ABALON	NR_131907	chr20	31721506	31723409	+	1	1	31721506	31723409
ABAT	NM_000663	chr16	8712968	8784575	+	1	0	8712968	8784569
ABCA1	NM_005502	chr9	104781005	104928155	-	1	1	104781005	104928155
ABCA10	NM_001377321	chr17	69148006	69228824	-	1	0	69148006	69244848
ABCA11P	NR_002451	chr4	425434	474209	-	1	1	425434	474209
ABCA12	NM_015657	chr2	214931541	215032086	-	1	0	214931541	215138626
ABCA13	NM_152701	chr7	48171457	48647497	+	1	1	48171457	48647497
ABCA17P	NR_003574	chr16	2340921	2426699	+	1	1	2340921	2426699
ABCA2	NM_001606	chr9	137007233	137028237	-	1	0	137007233	137028922
ABCA3	NM_001089	chr16	2275880	2340728	-	1	1	2275880	2340728
ABCA4	NM_000350	chr1	93992833	94121148	-	1	1	93992833	94121148
ABCA5	NM_018672	chr17	69244434	69315633	-	1	0	69244434	69327133
ABCA6	NM_080284	chr17	69078701	69141895	-	1	1	69078701	69141895
ABCA7	NM_019112	chr19	1040106	1065571	+	1	1	1040106	1065571
ABCA8	NM_001288985	chr17	68867289	68955392	-	1	0	68867289	68955392
ABCA9	NM_080283	chr17	68974487	69060927	-	1	1	68974487	69060927
ABCA9-AS1	NR_126414	chr17	69004713	69018323	+	1	1	69004713	69018323
ABCB1	NM_000927	chr7	87503862	87713323	-	1	0	87503862	87600884
ABCB10	NM_012089	chr1	229516581	229558707	-	1	1	229516581	229558707
ABCB11	NM_003742	chr2	168920780	169031324	-	1	1	168920780	169031324
ABCB4	NM_000443	chr7	87401695	87475680	-	1	0	87401695	87475703
ABCB5	NM_001163941	chr7	20615666	20757008	+	1	0	20615666	20757008
ABCB6	NM_001349828	chr2	219209771	219218958	-	1	0	219209771	219218958
ABCB7	NM_001271696	chrX	75051048	75156283	-	1	0	75051048	75156283
ABCB8	NM_001282291	chr7	151028449	151047782	+	1	0	151028449	151047782
ABCB9	NM_001243013	chr12	122928991	122966463	-	1	0	122928991	122966463
ABCC1	NM_004996	chr16	15949615	16143053	+	1	1	15949615	16143053
ABCC10	NM_001198934	chr6	43427540	43450427	+	1	0	43427540	43450427
ABCC11	NM_001370496	chr16	48165772	48244588	-	1	0	48165772	48244588
ABCC12	NM_033226	chr16	48082972	48146770	-	1	1	48082972	48146770
ABCC13	NR_003087	chr21	14273798	14301371	+	1	0	14273798	14291385
ABCC2	NM_000392	chr10	99782639	99852594	+	1	1	99782639	99852594
ABCC3	NM_001144070	chr17	50634880	50667927	+	1	0	50634880	50692253
ABCC4	NM_001105515	chr13	95095770	95301451	-	1	0	95095770	95301446
ABCC5	NM_001023587	chr3	183983752	184017884	-	1	0	183983752	184017884
ABCC5-AS1	NR_046570	chr3	184006337	184011419	+	1	1	184006337	184011419
ABCC6	NM_001079528	chr16	16221186	16223471	-	1	0	16221186	16223471
ABCC6P1	NR_003569	chr16	18571247	18598285	+	1	1	18571247	18598285
ABCC6P2	NR_023387	chr16	14822426	14824702	-	1	1	14822426	14824702
ABCC8	NM_000352	chr11	17392884	17476845	-	1	0	17392884	17476845
ABCC9	NM_001377273	chr12	21797389	21941426	-	1	0	21797389	21936694
ABCD1	NM_000033	chrX	153724855	153744755	+	1	1	153724855	153744755
ABCD2	NM_005164	chr12	39550032	39619803	-	1	1	39550032	39619803
ABCD3	NM_001122674	chr1	94418376	94478704	+	1	0	94418376	94518663
ABCD4	NM_001353591	chr14	74285268	74302934	-	1	0	74285268	74302934
ABCE1	NM_001040876	chr4	145098310	145129524	+	1	0	145098310	145129524
ABCF1	NM_001025091	chr6	30571441	30591522	+	1	0	30571441	30591522
ABCF2	NM_007189	chr7	151211483	151227205	-	1	1	151211483	151227205
ABCF2-H2BE1	NM_005692	chr7	151207836	151227374	-	1	0	151207836	151227205
ABCF3	NM_001351298	chr3	184186074	184194007	+	1	0	184186074	184194007
ABCG1	NM_004915	chr21	42219156	42297244	+	1	0	42219156	42297244
ABCG2	NM_001257386	chr4	88090263	88231626	-	1	0	88090263	88158639
ABCG4	NM_001142505	chr11	119149588	119162665	+	1	0	119149588	119162653
ABCG5	NM_022436	chr2	43812471	43838839	-	1	1	43812471	43838839
ABCG8	NM_001357321	chr2	43838970	43882988	+	1	0	43838970	43882988
ABHD1	NM_032604	chr2	27123814	27130812	+	1	1	27123814	27130812
ABHD10	NM_001272069	chr3	111979025	111993368	+	1	0	111979025	111993368
ABHD11	NM_001145364	chr7	73736094	73738867	-	1	0	73736094	73738867
ABHD11-AS1	NR_026690	chr7	73735068	73736000	+	1	1	73735068	73736000
ABHD12	NM_001042472	chr20	25300213	25390835	-	1	0	25300213	25390835
ABHD12B	NM_001206673	chr14	50872052	50904970	+	1	0	50872052	50904970
ABHD13	NM_032859	chr13	108218391	108234243	+	1	1	108218391	108234243
ABHD14A	NM_015407	chr3	51975063	51981196	+	1	1	51975063	51981196
ABHD14A-ACY1	NM_001316331	chr3	51975063	51989197	+	1	1	51975063	51989197
ABHD14B	NM_001146314	chr3	51968509	51974630	-	1	0	51968509	51974630
ABHD15	NM_198147	chr17	29560546	29567037	-	1	1	29560546	29567037
ABHD16A	NM_001177515	chr6	31686954	31702958	-	1	0	31686954	31703324
ABHD16B	NM_080622	chr20	63861497	63862988	+	1	1	63861497	63862988
ABHD17A	NM_001130111	chr19	1876809	1885496	-	1	0	1876809	1885496
ABHD17B	NM_001025780	chr9	71865151	71911245	-	1	0	71865151	71911245
ABHD17C	NM_021214	chr15	80695309	80755621	+	1	1	80695309	80755621
ABHD18	NM_001039717	chr4	127965405	128031776	+	1	0	127965405	128031776
ABHD2	NM_007011	chr15	89088455	89202355	+	1	0	89088455	89202355
ABHD3	NM_001308256	chr18	21650900	21704774	-	1	0	21650900	21704774
ABHD4	NM_022060	chr14	22598237	22612359	+	1	1	22598237	22612359
ABHD5	NM_001355186	chr3	43690937	43734371	+	1	0	43690937	43722725
ABHD6	NM_001320126	chr3	58237791	58294734	+	1	0	58237791	58294736
ABHD8	NM_024527	chr19	17292130	17303425	-	1	1	17292130	17303425
ABI1	NM_001012750	chr10	26746595	26861087	-	1	0	26746595	26861087
ABI2	NM_001282925	chr2	203328393	203432169	+	1	0	203328393	203432169
ABI3	NM_001135186	chr17	49210226	49223225	+	1	0	49210226	49223225
ABI3BP	NM_001349329	chr3	100749334	100993421	-	1	0	100749334	100993421
ABITRAM	NM_017832	chr9	108934399	108940954	+	1	1	108934399	108940954
ABL1	NM_005157	chr9	130835253	130887675	+	1	0	130835253	130887675
ABL2	NM_001136000	chr1	179099330	179143076	-	1	0	179099330	179229677
ABLIM1	NM_001003407	chr10	114431111	114684443	-	1	0	114431111	114526913
ABLIM2	NM_001130083	chr4	7965326	8158813	-	1	0	7965326	8158813
ABLIM3	NM_001301015	chr5	149141730	149260438	+	1	0	149141730	149260438
ABO	NM_020469	chr9	133250400	133275201	-	1	1	133250400	133275201
ABR	NM_001092	chr17	1003518	1109102	-	1	0	1003518	1179981
ABRA	NM_139166	chr8	106759482	106770244	-	1	1	106759482	106770244
ABRACL	NM_021243	chr6	139028744	139043302	+	1	1	139028744	139043302
ABRAXAS1	NM_001345962	chr4	83459516	83485100	-	1	0	83459516	83485100
ABRAXAS2	NM_032182	chr10	124801818	124836667	+	1	1	124801818	124836667
ABT1	NM_013375	chr6	26596952	26600739	+	1	1	26596952	26600739
ABTB1	NM_032548	chr3	127672937	127680926	+	1	0	127672937	127680926
ABTB2	NM_145804	chr11	34150986	34358010	-	1	1	34150986	34358010
ACACA	NM_198834	chr17	37084991	37406836	-	1	0	37084991	37406811
ACACB	NM_001093	chr12	109116586	109268225	+	1	1	109116586	109268225
ACAD10	NM_001136538	chr12	111686052	111757099	+	1	0	111686052	111757099
ACAD11	NM_032169	chr3	132558140	132659809	-	1	0	132558140	132660131
ACAD8	NM_014384	chr11	134253567	134265852	+	1	1	134253567	134265852
ACAD9	NM_014049	chr3	128879619	128913114	+	1	0	128879619	128913114
ACADL	NM_001608	chr2	210187922	210225447	-	1	1	210187922	210225447
ACADM	NM_000016	chr1	75724708	75763678	+	1	0	75724708	75763678
ACADS	NM_000017	chr12	120725825	120740008	+	1	0	120725825	120740008
ACADSB	NM_001330174	chr10	123009005	123058315	+	1	0	123009005	123058290
ACADVL	NM_000018	chr17	7219937	7225266	+	1	0	7219937	7225267
ACAN	NM_001135	chr15	88803442	88875354	+	1	0	88803442	88875354
ACAP1	NM_014716	chr17	7336528	7351477	+	1	1	7336528	7351477
ACAP2	NM_012287	chr3	195274744	195443020	-	1	1	195274744	195443020
ACAP3	NM_030649	chr1	1292390	1307930	-	1	1	1292390	1307930
ACAT1	NM_000019	chr11	108121566	108147601	+	1	1	108121566	108147601
ACAT2	NM_001303253	chr6	159762478	159779112	+	1	0	159762478	159779112
ACBD3	NM_022735	chr1	226144678	226186741	-	1	1	226144678	226186741
ACBD3-AS1	NR_146443	chr1	226148002	226154977	+	1	1	226148002	226154977
ACBD4	NM_001135705	chr17	45135686	45144176	+	1	0	45135686	45144176
ACBD5	NM_001042473	chr10	27195213	27242111	-	1	0	27195213	27240797
ACBD6	NM_032360	chr1	180288229	180502577	-	1	1	180288229	180502577
ACBD7	NM_001039844	chr10	15075474	15088776	-	1	1	15075474	15088776
ACBD7-DCLRE1CP1	NR_144471	chr10	15015071	15088776	-	1	1	15015071	15088776
ACCS	NM_001127219	chr11	44066269	44084236	+	1	0	44066269	44084236
ACCSL	NM_001031854	chr11	44047980	44059977	+	1	0	44047980	44059977
ACD	NM_001082486	chr16	67657511	67660260	-	1	0	67657511	67660260
ACE	NM_000789	chr17	63477060	63498373	+	1	0	63477060	63498373
ACE2	NM_001371415	chrX	15561032	15600960	-	1	0	15561032	15602158
ACER1	NM_133492	chr19	6306141	6333612	-	1	1	6306141	6333612
ACER2	NM_001010887	chr9	19409008	19452504	+	1	1	19409008	19452504
ACER3	NM_001300953	chr11	76860917	77026797	+	1	0	76860917	77026797
ACHE	NM_000665	chr7	100889993	100895888	-	1	0	100889993	100895888
ACIN1	NM_001164814	chr14	23058564	23095614	-	1	0	23058564	23095614
ACKR1	NM_001122951	chr1	159204874	159206500	+	1	0	159204874	159206500
ACKR2	NM_001296	chr3	42809444	42867286	+	1	1	42809444	42867286
ACKR3	NM_020311	chr2	236569824	236582351	+	1	1	236569824	236582351
ACKR4	NM_016557	chr3	132597269	132602641	+	1	0	132597269	132602641
ACLY	NM_001096	chr17	41866917	41918951	-	1	0	41866917	41919019
ACMSD	NM_001307983	chr2	134838615	134902032	+	1	0	134838615	134902032
ACO1	NM_001278352	chr9	32384602	32450834	+	1	0	32384602	32454768
ACO2	NM_001098	chr22	41469116	41528974	+	1	1	41469116	41528974
ACOD1	NM_001258406	chr13	76948510	76958638	+	1	1	76948510	76958638
ACOT1	NM_001037161	chr14	73537142	73543796	+	1	1	73537142	73543796
ACOT11	NM_015547	chr1	54548227	54639192	+	1	0	54548227	54610329
ACOT12	NM_130767	chr5	81329995	81394134	-	1	1	81329995	81394134
ACOT13	NM_001160094	chr6	24667034	24705067	+	1	0	24667034	24705046
ACOT2	NM_001364177	chr14	73569058	73575658	+	1	0	73569058	73575658
ACOT4	NM_152331	chr14	73591705	73595766	+	1	1	73591705	73595766
ACOT6	NM_001037162	chr14	73616843	73619888	+	1	0	73616843	73619888
ACOT7	NM_007274	chr1	6264271	6393766	-	1	0	6264271	6358929
ACOT8	NM_005469	chr20	45841720	45857392	-	1	1	45841720	45857392
ACOT9	NM_001033583	chrX	23701055	23743276	-	1	0	23701055	23743276
ACOX1	NM_001185039	chr17	75941510	75979166	-	1	0	75941510	75979166
ACOX2	NM_003500	chr3	58505135	58537190	-	1	1	58505135	58537190
ACOX3	NM_001101667	chr4	8366281	8440723	-	1	0	8366281	8440723
ACOXL	NM_001142807	chr2	110732572	111118548	+	1	0	110732572	111094344
ACOXL-AS1	NR_122074	chr2	111098340	111115588	-	1	1	111098340	111115588
ACP1	NM_001040649	chr2	264868	272481	+	1	0	264868	278282
ACP2	NM_001302489	chr11	47239301	47248628	-	1	0	47239301	47248814
ACP3	NM_001099	chr3	132317406	132358841	+	1	0	132317406	132358841
ACP4	NM_033068	chr19	50790414	50795219	+	1	1	50790414	50795219
ACP5	NM_001111034	chr19	11574659	11578740	-	1	0	11574659	11577645
ACP6	NM_001323625	chr1	147647367	147670524	-	1	0	147647367	147670524
ACP7	NM_001004318	chr19	39084367	39111492	+	1	0	39084367	39111492
ACR	NM_001097	chr22	50738203	50745339	+	1	1	50738203	50745339
ACRBP	NM_032489	chr12	6638074	6647432	-	1	1	6638074	6647432
ACRV1	NM_001612	chr11	125671521	125680847	-	1	0	125671521	125680847
ACSBG1	NM_001199377	chr15	78167467	78234565	-	1	0	78167467	78234565
ACSBG2	NM_001289177	chr19	6135666	6193091	+	1	0	6135666	6193091
ACSF2	NM_001288968	chr17	50426157	50474845	+	1	0	50426157	50474845
ACSF3	NM_001127214	chr16	89093851	89155837	+	1	0	89093851	89155837
ACSL1	NM_001286708	chr4	184755594	184812259	-	1	0	184755594	184825968
ACSL3	NM_001354158	chr2	222861035	222944638	+	1	0	222861035	222944638
ACSL4	NM_001318509	chrX	109641334	109733257	-	1	0	109641334	109733392
ACSL5	NM_016234	chr10	112376197	112428380	+	1	0	112376197	112428380
ACSL6	NM_001009185	chr5	131949973	132011658	-	1	0	131949973	132011658
ACSM1	NM_001318890	chr16	20623236	20697788	-	1	0	20623236	20691256
ACSM2A	NM_001308169	chr16	20451520	20487669	+	1	0	20451520	20487669
ACSM2B	NM_001105069	chr16	20536230	20576367	-	1	0	20536230	20576367
ACSM3	NM_005622	chr16	20764013	20797581	+	1	0	20764013	20786316
ACSM4	NM_001080454	chr12	7304331	7328373	+	1	1	7304331	7328373
ACSM5	NM_001324371	chr16	20409533	20441336	+	1	0	20409533	20441336
ACSM6	NM_207321	chr10	95194199	95228929	+	1	1	95194199	95228929
ACSS1	NM_001252675	chr20	25006229	25058182	-	1	0	25006229	25058139
ACSS2	NM_001076552	chr20	34876524	34927966	+	1	0	34876524	34927959
ACSS3	NM_001330242	chr12	81078078	81261210	+	1	0	81078078	81261210
ACTA1	NM_001100	chr1	229431245	229434094	-	1	1	229431245	229434094
ACTA2	NM_001141945	chr10	88935073	88991397	-	1	0	88935073	88952773
ACTA2-AS1	NR_125373	chr10	88932683	88939974	+	1	1	88932683	88939974
ACTB	NM_001101	chr7	5527147	5530601	-	1	1	5527147	5530601
ACTBL2	NM_001017992	chr5	57480017	57482811	-	1	1	57480017	57482811
ACTC1	NM_005159	chr15	34790229	34795549	-	1	1	34790229	34795549
ACTE1P	NR_038862	chr11	71405745	71423354	-	1	1	71405745	71423354
ACTG1	NM_001199954	chr17	81509970	81512799	-	1	0	81509970	81512799
ACTG1P17	NR_036446	chr15	82725897	82739780	-	1	1	82725897	82739780
ACTG1P20	NR_033926	chr1	27323873	27326525	+	1	1	27323873	27326525
ACTG1P4	NR_024438	chr1	103569403	103571386	+	1	1	103569403	103571386
ACTG2	NM_001199893	chr2	73893007	73919864	+	1	0	73893007	73919864
ACTL10	NM_001024675	chr20	33666942	33668525	+	1	1	33666942	33668525
ACTL6A	NM_004301	chr3	179562925	179588407	+	1	0	179562925	179588405
ACTL6B	NM_016188	chr7	100643102	100656448	-	1	0	100643102	100656448
ACTL7A	NM_006687	chr9	108862265	108863756	+	1	1	108862265	108863756
ACTL7B	NM_006686	chr9	108854588	108855986	-	1	1	108854588	108855986
ACTL8	NM_030812	chr1	17755332	17827063	+	1	1	17755332	17827063
ACTL9	NM_178525	chr19	8697399	8698795	-	1	1	8697399	8698795
ACTN1	NM_001102	chr14	68874127	68979302	-	1	0	68874127	68979302
ACTN1-AS1	NR_073422	chr14	68979681	68987463	+	1	1	68979681	68987463
ACTN2	NM_001103	chr1	236686453	236764627	+	1	0	236686453	236764627
ACTN3	NM_001104	chr11	66546902	66563334	+	1	0	66546902	66563329
ACTN4	NM_001322033	chr19	38647648	38731589	+	1	0	38647648	38731589
ACTR10	NM_018477	chr14	58200148	58235635	+	1	1	58200148	58235635
ACTR1A	NM_005736	chr10	102479228	102502712	-	1	1	102479228	102502712
ACTR1B	NM_005735	chr2	97655938	97664044	-	1	1	97655938	97664044
ACTR2	NM_001005386	chr2	65227694	65271256	+	1	0	65227694	65271256
ACTR3	NM_001277140	chr2	113890597	113961552	+	1	0	113890597	113961552
ACTR3-AS1	NR_110174	chr2	113831182	113890992	-	1	1	113831182	113890992
ACTR3B	NM_001040135	chr7	152759748	152855379	+	1	0	152759748	152855379
ACTR3BP2	NR_027714	chr2	91941132	91942470	+	1	1	91941132	91942470
ACTR3BP5	NR_045000	chr10	38696595	38698240	+	1	1	38696595	38698240
ACTR3C	NM_001164458	chr7	150247211	150323669	-	1	0	150247211	150047715
ACTR5	NM_024855	chr20	38748459	38772519	+	1	1	38748459	38772519
ACTR6	NM_022496	chr12	100200086	100224424	+	1	0	100200086	100224424
ACTR8	NM_022899	chr3	53867065	53882152	-	1	1	53867065	53882152
ACTRT1	NM_138289	chrX	128050961	128052403	-	1	1	128050961	128052403
ACTRT2	NM_080431	chr1	3021466	3022903	+	1	1	3021466	3022903
ACTRT3	NM_032487	chr3	169766922	169769561	-	1	1	169766922	169769561
ACVR1	NM_001105	chr2	157736445	157874999	-	1	0	157736445	157838630
ACVR1B	NM_004302	chr12	51951698	51997078	+	1	0	51951698	51997078
ACVR1C	NM_001111031	chr2	157526766	157597560	-	1	0	157526766	157628864
ACVR2A	NM_001278579	chr2	147844516	147930822	+	1	0	147844516	147930822
ACVR2B	NM_001106	chr3	38453889	38493142	+	1	1	38453889	38493142
ACVR2B-AS1	NR_028389	chr3	38451026	38454820	-	1	1	38451026	38454820
ACVRL1	NM_000020	chr12	51907503	51923361	+	1	0	51907503	51923361
ACY1	NM_000666	chr3	51983534	51989197	+	1	0	51983534	51989197
ACY3	NM_080658	chr11	67642554	67650730	-	1	1	67642554	67650730
ACYP1	NM_001107	chr14	75053242	75064024	-	1	0	75053242	75064024
ACYP2	NM_001320586	chr2	53971112	54305298	+	1	0	53971112	54305298
ACAA1	NM_001130410	chr3	38122709	38137242	-	1	0	38122709	38137242
ACAA2	NM_006111	chr18	49782163	49813533	-	1	1	49782163	49813533
ADA	NM_000022	chr20	44619521	44651699	-	1	0	44619521	44651758
ADA2	NM_001282225	chr22	17178789	17219435	-	1	0	17178789	17199655
ADAD1	NM_001159285	chr4	122379517	122429784	+	1	0	122379517	122429784
ADAD2	NM_001145400	chr16	84191156	84197166	+	1	0	84191156	84197166
ADAL	NM_001012969	chr15	43330671	43349415	+	1	0	43330671	43349415
ADAM10	NM_001110	chr15	58588808	58749707	-	1	0	58588808	58749707
ADAM11	NM_001318933	chr17	44758987	44781846	+	1	0	44758987	44781846
ADAM12	NM_001288973	chr10	126012390	126388477	-	1	0	126012390	126388477
ADAM15	NM_001261464	chr1	155051315	155062775	+	1	0	155051315	155062775
ADAM17	NM_003183	chr2	9488485	9555830	-	1	1	9488485	9555830
ADAM18	NM_001190956	chr8	39584567	39611576	+	1	0	39584567	39730065
ADAM19	NM_033274	chr5	157477303	157575775	-	1	1	157477303	157575775
ADAM2	NM_001278113	chr8	39743735	39838227	-	1	0	39743735	39838227
ADAM20	NM_003814	chr14	70522357	70535004	-	1	1	70522357	70535004
ADAM20P1	NR_037933	chr14	70468878	70483756	-	1	1	70468878	70483756
ADAM21	NM_003813	chr14	70452173	70459905	+	1	1	70452173	70459905
ADAM21P1	NR_003951	chr14	70245752	70247801	-	1	1	70245752	70247801
ADAM22	NM_001324417	chr7	87934250	88202889	+	1	0	87934250	88202889
ADAM23	NM_003812	chr2	206443531	206621127	+	1	1	206443531	206621127
ADAM28	NM_001304351	chr8	24294068	24359014	+	1	0	24294068	24359014
ADAM29	NM_001130703	chr4	174918357	174978180	+	1	0	174918357	174978180
ADAM30	NM_021794	chr1	119893532	119896515	-	1	1	119893532	119896515
ADAM32	NM_001313994	chr8	39107528	39284917	+	1	0	39107528	39284917
ADAM33	NM_001282447	chr20	3667974	3682010	-	1	0	3667974	3682010
ADAM3A	NR_001569	chr8	39451044	39522989	-	1	0	39451044	39522989
ADAM3B	NR_144553	chr16	49517645	49518585	-	1	1	49517645	49518585
ADAM5	NR_001448	chr8	39314662	39402856	+	1	1	39314662	39402856
ADAM6	NR_002224	chr14	105969728	105972269	-	1	1	105969728	105972269
ADAM7	NM_003817	chr8	24441025	24509564	+	1	1	24441025	24509564
ADAM8	NM_001109	chr10	133262422	133276868	-	1	0	133262422	133276868
ADAM9	NM_003816	chr8	38996972	39105260	+	1	0	38996972	39105260
ADAMDEC1	NM_001145271	chr8	24384284	24406013	+	1	0	24384284	24406013
ADAMTS1	NM_006988	chr21	26835754	26845409	-	1	1	26835754	26845409
ADAMTS10	NM_001282352	chr19	8580239	8592196	-	1	0	8580239	8610715
ADAMTS12	NM_001324511	chr5	33751195	33891990	-	1	0	33751195	33891990
ADAMTS13	NM_139025	chr9	133421999	133459403	+	1	0	133421999	133459403
ADAMTS14	NM_080722	chr10	70672505	70762439	+	1	0	70672505	70762439
ADAMTS15	NM_139055	chr11	130448973	130476645	+	1	1	130448973	130476645
ADAMTS16	NM_139056	chr5	5140329	5320304	+	1	0	5140329	5320304
ADAMTS17	NM_139057	chr15	99971436	100341975	-	1	1	99971436	100341975
ADAMTS18	NM_001326358	chr16	77282127	77435034	-	1	0	77282127	77435034
ADAMTS19	NM_133638	chr5	129460297	129738683	+	1	1	129460297	129738683
ADAMTS19-AS1	NR_125748	chr5	129459558	129460689	-	1	1	129459558	129460689
ADAMTS2	NM_014244	chr5	179110852	179345461	-	1	0	179110852	179345461
ADAMTS20	NM_025003	chr12	43353865	43552203	-	1	1	43353865	43552203
ADAMTS3	NM_014243	chr4	72280968	72569221	-	1	1	72280968	72569221
ADAMTS4	NM_001320336	chr1	161189725	161199054	-	1	0	161189725	161199054
ADAMTS5	NM_007038	chr21	26917921	26967088	-	1	1	26917921	26967088
ADAMTS6	NM_197941	chr5	65148737	65481920	-	1	0	65148737	65481920
ADAMTS7	NM_014272	chr15	78759205	78811464	-	1	1	78759205	78811464
ADAMTS7P1	NR_045529	chr15	82293282	82334561	+	1	1	82293282	82334561
ADAMTS8	NM_007037	chr11	130404922	130428609	-	1	1	130404922	130428609
ADAMTS9	NM_001318781	chr3	64515654	64688000	-	1	0	64515654	64688000
ADAMTS9-AS1	NR_110150	chr3	64561345	64590084	+	1	0	64561345	64590084
ADAMTS9-AS2	NR_038264	chr3	64684869	65011471	+	1	1	64684869	65011471
ADAMTSL1	NM_001040272	chr9	18474152	18910949	+	1	0	18474152	18684954
ADAMTSL2	NM_001145320	chr9	133532163	133575519	+	1	0	133532163	133575519
ADAMTSL3	NM_001301110	chr15	83654122	84039841	+	1	0	83654122	84039841
ADAMTSL4	NM_001288607	chr1	150549407	150560933	+	1	0	150549407	150558748
ADAMTSL4-AS1	NR_104133	chr1	150560894	150574552	-	1	1	150560894	150574552
ADAMTSL5	NM_001367197	chr19	1505021	1513019	-	1	0	1505021	1513019
ADAP1	NM_001284308	chr7	897899	955407	-	1	0	897899	954680
ADAP2	NM_001346712	chr17	30921735	30959193	+	1	0	30921735	30959193
ADAR	NM_001025107	chr1	154582057	154627971	-	1	0	154582057	154608186
ADARB1	NM_001112	chr21	45074579	45226560	+	1	0	45074579	45226560
ADARB2	NM_018702	chr10	1177312	1737525	-	1	1	1177312	1737525
ADARB2-AS1	NR_033387	chr10	1526629	1557008	+	1	0	1526629	1557008
ADAT1	NM_001324444	chr16	75596867	75623281	-	1	0	75596867	75623281
ADAT2	NM_001286259	chr6	143422831	143442677	-	1	0	143422831	143450695
ADAT3	NM_001329533	chr19	1905398	1913447	+	1	0	1905398	1913447
ADCK1	NM_001142545	chr14	77800108	77935014	+	1	0	77800108	77935014
ADCK2	NM_052853	chr7	140672944	140695110	+	1	1	140672944	140695110
ADCK5	NM_174922	chr8	144374046	144393238	+	1	1	144374046	144393238
ADCY1	NM_001281768	chr7	45574139	45664672	+	1	0	45574139	45723115
ADCY10	NM_001167749	chr1	167809385	167914134	-	1	0	167809385	167914134
ADCY10P1	NR_026938	chr6	41101033	41140835	+	1	1	41101033	41140835
ADCY2	NM_020546	chr5	7396137	7830081	+	1	1	7396137	7830081
ADCY3	NM_001320613	chr2	24819169	24920237	-	1	0	24819169	24920237
ADCY4	NM_001198568	chr14	24318358	24335071	-	1	0	24318358	24335071
ADCY5	NM_001199642	chr3	123282295	123416342	-	1	0	123282295	123448545
ADCY6	NM_015270	chr12	48766195	48789089	-	1	1	48766195	48789089
ADCY6-DT	NR_110019	chr12	48789146	48790535	+	1	0	48789146	48790535
ADCY7	NM_001114	chr16	50266550	50318134	+	1	0	50266550	50310529
ADCY8	NM_001115	chr8	130780300	131040909	-	1	1	130780300	131040909
ADCY9	NM_001116	chr16	3962653	4116442	-	1	1	3962653	4116442
ADCYAP1	NM_001099733	chr18	904870	912172	+	1	0	904870	912172
ADCYAP1R1	NM_001118	chr7	31052307	31111474	+	1	0	31052307	31111474
ADD1	NM_001119	chr4	2843843	2930062	+	1	0	2843843	2930075
ADD2	NM_001185054	chr2	70662083	70767715	-	1	0	70662083	70768200
ADD3	NM_001121	chr10	110007983	110135565	+	1	0	110007983	110135565
ADD3-AS1	NR_038943	chr10	109945558	110008381	-	1	1	109945558	110008381
ADGB	NM_024694	chr6	146598971	146815461	+	1	1	146598971	146815461
ADGRA1	NM_001083909	chr10	133087923	133131675	+	1	0	133087923	133131675
ADGRA1-AS1	NR_111905	chr10	133085248	133086697	-	1	1	133085248	133086697
ADGRA2	NM_032777	chr8	37796882	37844896	+	1	1	37796882	37844896
ADGRA3	NM_145290	chr4	22387375	22516066	-	1	1	22387375	22516066
ADGRB1	NM_001702	chr8	142449648	142545007	+	1	1	142449648	142545007
ADGRB2	NM_001294335	chr1	31727116	31764340	-	1	0	31727116	31764340
ADGRB3	NM_001704	chr6	68635281	69389506	+	1	1	68635281	69389506
ADGRD1	NM_001330497	chr12	130953906	131141468	+	1	0	130953906	131141468
ADGRD1-AS1	NR_131950	chr12	130990625	130993976	-	1	0	130990625	130993976
ADGRE1	NM_001256252	chr19	6887578	6940450	+	1	0	6887578	6940450
ADGRE2	NM_001271052	chr19	14732696	14776927	-	1	0	14732696	14778560
ADGRE3	NM_001289158	chr19	14619116	14674918	-	1	0	14619116	14674844
ADGRE4P	NR_024075	chr19	6952499	6990846	-	1	1	6952499	6990846
ADGRE5	NM_001025160	chr19	14381143	14408725	+	1	0	14381143	14408723
ADGRF1	NM_025048	chr6	47019885	47042332	-	1	0	47019885	47042332
ADGRF2	NM_001368115	chr6	47656471	47683528	+	1	0	47656471	47697794
ADGRF3	NM_001145168	chr2	26309943	26319049	-	1	0	26309943	26346789
ADGRF4	NM_001347855	chr6	47698579	47722014	+	1	0	47698579	47722014
ADGRF5	NM_001098518	chr6	46852523	46921938	-	1	0	46852523	46954939
ADGRF5-AS1	NR_110658	chr6	46903470	46910027	+	1	1	46903470	46910027
ADGRG1	NM_001145770	chr16	57620045	57665567	+	1	0	57620045	57665567
ADGRG2	NM_001079858	chrX	18989306	19122468	-	1	0	18989306	19122468
ADGRG3	NM_001308360	chr16	57668305	57689378	+	1	0	57668305	57689378
ADGRG4	NM_153834	chrX	136300962	136416890	+	1	1	136300962	136416890
ADGRG5	NM_001304376	chr16	57542642	57577188	+	1	0	57542642	57577188
ADGRG6	NM_001032394	chr6	142301918	142446266	+	1	0	142301918	142446261
ADGRG7	NM_001308362	chr3	100635537	100695481	+	1	0	100635537	100695479
ADGRL1	NM_001008701	chr19	14147742	14206169	-	1	0	14147742	14206169
ADGRL2	NM_001297704	chr1	81699769	81993932	+	1	0	81699769	81993932
ADGRL3	NM_001322246	chr4	61201229	62078335	+	1	0	61201229	62078335
ADGRL3-AS1	NR_110595	chr4	62071754	62161765	-	1	1	62071754	62161765
ADGRL4	NM_022159	chr1	78889763	79006730	-	1	1	78889763	79006730
ADGRV1	NM_032119	chr5	90558796	91164437	+	1	0	90558796	91164437
ADH1A	NM_000667	chr4	99276368	99290985	-	1	1	99276368	99290985
ADH1B	NM_000668	chr4	99304970	99321401	-	1	0	99304970	99321401
ADH1C	NM_000669	chr4	99336496	99352746	-	1	0	99336496	99352746
ADH4	NM_000670	chr4	99123656	99144298	-	1	0	99123656	99144298
ADH5	NM_000671	chr4	99070978	99088788	-	1	1	99070978	99088788
ADH6	NM_000672	chr4	99202638	99219246	-	1	0	99202638	99219246
ADH7	NM_000673	chr4	99412260	99435510	-	1	0	99412260	99435134
ADHFE1	NM_144650	chr8	66432503	66468906	+	1	1	66432503	66468906
ADI1	NM_001306077	chr2	3497918	3517747	-	1	0	3497918	3519531
ADIG	NM_001018082	chr20	38581196	38588463	+	1	0	38581196	38588463
ADIPOQ	NM_001177800	chr3	186842709	186858463	+	1	0	186842709	186858463
ADIPOQ-AS1	NR_046662	chr3	186851886	186861368	-	1	1	186851886	186861368
ADIPOR1	NM_001290553	chr1	202940824	202957984	-	1	0	202940824	202958312
ADIPOR2	NM_001375363	chr12	1691069	1788673	+	1	0	1691069	1788673
ADIRF	NM_006829	chr10	86968481	86970915	+	1	1	86968481	86970915
ADK	NM_001123	chr10	74176488	74709303	+	1	0	74176488	74709290
ADM	NM_001124	chr11	10305072	10307397	+	1	1	10305072	10307397
ADM2	NM_001253845	chr22	50481542	50486437	+	1	0	50481542	50486437
ADM5	NM_001101340	chr19	49688684	49690990	+	1	1	49688684	49690990
ADNP	NM_001282531	chr20	50888917	50931437	-	1	0	50888917	50931437
ADNP2	NM_014913	chr18	80109261	80140345	+	1	1	80109261	80140345
ADNP-AS1	NR_110007	chr20	50930983	50945134	+	1	0	50930983	50945134
ADO	NM_032804	chr10	62804719	62808479	+	1	1	62804719	62808479
ADORA1	NM_000674	chr1	203127725	203167405	+	1	0	203127725	203167405
ADORA2A	NM_000675	chr22	24427598	24442357	+	1	0	24427598	24442357
ADORA2A-AS1	NR_028483	chr22	24438276	24495074	-	1	0	24438276	24495074
ADORA2B	NM_000676	chr17	15944916	15975896	+	1	1	15944916	15975896
ADORA3	NM_000677	chr1	111499428	111503633	-	1	0	111499428	111503633
ADPGK	NM_001365223	chr15	72751293	72783758	-	1	0	72751293	72783758
ADPGK-AS1	NR_040107	chr15	72782834	72798199	+	1	1	72782834	72798199
ADPRH	NM_001125	chr3	119579491	119589945	+	1	0	119579491	119589945
ADPRHL1	NM_138430	chr13	113421944	113453488	-	1	0	113421944	113449158
ADPRM	NM_020233	chr17	10697593	10711558	+	1	1	10697593	10711558
ADPRS	NM_017825	chr1	36088891	36093932	+	1	1	36088891	36093932
ADRA1A	NM_000680	chr8	26768808	26867278	-	1	0	26768808	26865655
ADRA1B	NM_000679	chr5	159916481	159973012	+	1	1	159916481	159973012
ADRA1D	NM_000678	chr20	4220629	4249287	-	1	1	4220629	4249287
ADRA2A	NM_000681	chr10	111077028	111080904	+	1	1	111077028	111080904
ADRA2B	NM_000682	chr2	96112875	96116571	-	1	1	96112875	96116571
ADRA2C	NM_000683	chr4	3766384	3768526	+	1	1	3766384	3768526
ADRB1	NM_000684	chr10	114043865	114046904	+	1	1	114043865	114046904
ADRB2	NM_000024	chr5	148826610	148828623	+	1	1	148826610	148828623
ADRB3	NM_000025	chr8	37962989	37966599	-	1	1	37962989	37966599
ADRM1	NM_001281437	chr20	62302895	62308862	+	1	0	62302895	62308862
ADSL	NM_000026	chr22	40346499	40369367	+	1	0	40346499	40366748
ADSS1	NM_001320424	chr14	104729843	104747325	+	1	0	104729843	104747325
ADSS2	NM_001126	chr1	244408493	244451909	-	1	0	244408493	244452060
ADTRP	NM_001143948	chr6	11713654	11779047	-	1	0	11713654	11779047
AEBP1	NM_001129	chr7	44104344	44114560	+	1	1	44104344	44114560
AEBP2	NM_001114176	chr12	19439491	19522227	+	1	0	19439491	19522227
AEN	NM_022767	chr15	88621339	88632281	+	1	1	88621339	88632281
AFAP1	NM_001134647	chr4	7758712	7939926	-	1	0	7758712	7939926
AFAP1-AS1	NR_026892	chr4	7754089	7778927	+	1	1	7754089	7778927
AFAP1L1	NM_001146337	chr5	149271858	149343635	+	1	0	149271858	149343635
AFAP1L2	NM_001001936	chr10	114294823	114404502	-	1	0	114294823	114404778
AFDN	NM_001040000	chr6	167826910	167965109	+	1	0	167826910	167972023
AFDN-DT	NR_027906	chr6	167823889	167826796	-	1	1	167823889	167826796
AFF1	NM_001166693	chr4	86935001	87141054	+	1	0	86935001	87141054
AFF1-AS1	NR_038841	chr4	86924893	86934850	-	1	1	86924893	86934850
AFF2	NM_001169122	chrX	148500616	149000663	+	1	0	148500616	149000663
AFF3	NM_001025108	chr2	99545418	100105583	-	1	0	99545418	100142590
AFF4	NM_014423	chr5	132875395	132963634	-	1	1	132875395	132963634
AFG1L	NM_001323005	chr6	108295053	108526001	+	1	0	108295053	108526001
AFG3L1P	NR_003226	chr16	89972579	89996620	+	1	0	89972579	90000787
AFG3L2	NM_006796	chr18	12328943	12377227	-	1	1	12328943	12377227
AFM	NM_001133	chr4	73481744	73504001	+	1	1	73481744	73504001
AFMID	NM_001010982	chr17	78187316	78207701	+	1	0	78187316	78197560
AFP	NM_001134	chr4	73436220	73456174	+	1	0	73436220	73456174
AFTPH	NM_001002243	chr2	64524327	64593004	+	1	0	64524327	64593004
AGA	NM_000027	chr4	177430774	177442437	-	1	0	177430774	177442503
AGAP1	NM_001037131	chr2	235494042	236131793	+	1	0	235494042	236131793
AGAP10P	NR_160521	chr10	45678515	45699380	+	1	1	45678515	45699380
AGAP11	NM_133447	chr10	86970335	87010203	+	1	1	86970335	87010203
AGAP12P	NR_029396	chr10	48010133	48031640	-	1	1	48010133	48031640
AGAP1-IT1	NR_131900	chr2	235505750	235507566	+	1	1	235505750	235507566
AGAP2	NM_001122772	chr12	57724292	57738246	-	1	0	57724292	57742161
AGAP2-AS1	NR_027032	chr12	57726239	57728356	+	1	1	57726239	57728356
AGAP3	NM_001042535	chr7	151086474	151123638	+	1	0	151086474	151144434
AGAP4	NM_001276343	chr10	45825591	45847473	-	1	0	45825591	45847473
AGAP5	NM_001144000	chr10	73674274	73701328	-	1	1	73674274	73701328
AGAP6	NM_001077665	chr10	49988317	50010499	+	1	0	49988317	50010516
AGAP7P	NR_126580	chr10	46109494	46131678	+	1	1	46109494	46131678
AGAP9	NM_001190810	chr10	47501853	47523638	-	1	1	47501853	47523638
AGBL1	NM_152336	chr15	86079619	87029052	+	1	1	86079619	87029052
AGBL1-AS1	NR_046012	chr15	86296833	86316968	-	1	1	86296833	86316968
AGBL2	NM_024783	chr11	47659590	47715369	-	1	1	47659590	47715369
AGBL3	NM_001345850	chr7	134986507	135135778	+	1	0	134986507	135115874
AGBL4	NM_001323573	chr1	48532853	50023954	-	1	0	48532853	50023954
AGBL4-AS1	NR_125988	chr1	49257410	49269294	+	1	1	49257410	49269294
AGBL4-IT1	NR_046839	chr1	49374200	49472085	-	1	1	49374200	49472085
AGBL5	NM_001035507	chr2	27051667	27059535	+	1	0	27051667	27070622
AGBL5-AS1	NR_046730	chr2	27049682	27050264	-	1	1	27049682	27050264
AGER	NM_001136	chr6	32180968	32184253	-	1	0	32180968	32184253
AGFG1	NM_001135187	chr2	227472171	227561222	+	1	0	227472171	227561222
AGFG2	NM_006076	chr7	100539202	100568220	+	1	1	100539202	100568220
AGGF1	NM_018046	chr5	77030403	77065233	+	1	1	77030403	77065233
AGK	NM_001364948	chr7	141551409	141650599	+	1	0	141551409	141655243
AGL	NM_000028	chr1	99850488	99924023	+	1	0	99850488	99924023
AGMAT	NM_024758	chr1	15571698	15585051	-	1	1	15571698	15585051
AGMO	NM_001004320	chr7	15200316	15562015	-	1	1	15200316	15562015
AGO1	NM_001317122	chr1	35883194	35924298	+	1	0	35883194	35930531
AGO2	NM_001164623	chr8	140520155	140635633	-	1	0	140520155	140635633
AGO3	NM_024852	chr1	35931104	36072499	+	1	0	35931104	36072499
AGO4	NM_017629	chr1	35808015	35857889	+	1	0	35808015	35857889
AGPAT1	NM_001371437	chr6	32168211	32177120	-	1	0	32168211	32178108
AGPAT2	NM_001012727	chr9	136673142	136687457	-	1	0	136673142	136687457
AGPAT3	NM_001037553	chr21	43925397	43987590	+	1	0	43925397	43987590
AGPAT4	NM_020133	chr6	161129969	161274061	-	1	1	161129969	161274061
AGPAT4-IT1	NR_024277	chr6	161160131	161161982	-	1	1	161160131	161161982
AGPAT5	NM_018361	chr8	6708641	6761500	+	1	1	6708641	6761500
AGPS	NM_003659	chr2	177392772	177543834	+	1	1	177392772	177543834
AGR2	NM_006408	chr7	16791810	16804999	-	1	1	16791810	16804999
AGR3	NM_176813	chr7	16859411	16881983	-	1	1	16859411	16881983
AGRN	NM_001305275	chr1	1020119	1056114	+	1	0	1020119	1056114
AGRP	NM_001138	chr16	67482570	67483547	-	1	1	67482570	67483547
AGT	NM_000029	chr1	230702522	230714122	-	1	1	230702522	230714122
AGTPBP1	NM_001286715	chr9	85546538	85742029	-	1	0	85546538	85742029
AGTR1	NM_000685	chr3	148697870	148743003	+	1	0	148697870	148743003
AGTR2	NM_000686	chrX	116170743	116174974	+	1	1	116170743	116174974
AGTRAP	NM_001040194	chr1	11736084	11750771	+	1	0	11736084	11750769
AGXT	NM_000030	chr2	240868823	240880500	+	1	1	240868823	240880500
AGXT2	NM_001306173	chr5	34998101	35047949	-	1	0	34998101	35047949
AHCTF1	NM_001323342	chr1	246839097	246931948	-	1	0	246839097	246931948
AHCTF1P1	NR_077058	chr2	161499066	161507902	-	1	1	161499066	161507902
AHCY	NM_000687	chr20	34280267	34303355	-	1	0	34280267	34303355
AHCYL1	NM_001242673	chr1	109984764	110023742	+	1	0	109984764	110023742
AHCYL2	NM_001130720	chr7	129225029	129430211	+	1	0	129225029	129430211
AHDC1	NM_001029882	chr1	27534244	27603494	-	1	0	27534244	27604144
AHI1	NM_001134830	chr6	135283971	135497765	-	1	0	135283971	135497765
AHNAK	NM_001346445	chr11	62515901	62545826	-	1	0	62515901	62546806
AHNAK2	NM_001350929	chr14	104937252	104970507	-	1	0	104937252	104978374
AHR	NM_001621	chr7	17298651	17346147	+	1	1	17298651	17346147
AHRR	NM_001377236	chr5	321713	438282	+	1	0	321713	438282
AHSA1	NM_001321441	chr14	77457866	77469472	+	1	0	77457866	77469472
AHSA2P	NR_152210	chr2	61177417	61188925	+	1	0	61177417	61187551
AHSG	NM_001354571	chr3	186613059	186621318	+	1	0	186613059	186621318
AHSP	NM_001318221	chr16	31527899	31528803	+	1	0	31527899	31528803
AICDA	NM_001330343	chr12	8602170	8612859	-	1	0	8602170	8612859
AIDA	NM_022831	chr1	222668012	222712491	-	1	1	222668012	222712491
AIF1	NM_001318970	chr6	31615233	31617015	+	1	0	31615233	31617015
AIF1L	NM_001185095	chr9	131096475	131123152	+	1	0	131096475	131123152
AIFM1	NM_001130846	chrX	130129362	130138040	-	1	0	130129362	130165887
AIFM2	NM_001198696	chr10	70112266	70132934	-	1	0	70112266	70132825
AIFM3	NM_001018060	chr22	20965171	20981358	+	1	0	20965171	20981358
AIG1	NM_001286587	chr6	143059362	143340343	+	1	0	143059362	143341058
AIM2	NM_001348247	chr1	159062483	159076901	-	1	0	159062483	159076766
AIMP1	NM_001142415	chr4	106315609	106349224	+	1	0	106315609	106349224
AIMP2	NM_001326606	chr7	6009250	6023834	+	1	0	6009250	6023834
AIP	NM_001302959	chr11	67483515	67491108	+	1	0	67483515	67491103
AIPL1	NM_001033054	chr17	6423737	6435121	-	1	0	6423737	6435121
AIRE	NM_000383	chr21	44285875	44298648	+	1	1	44285875	44298648
AIRN	NR_047511	chr6	160003290	160007664	-	1	0	160003290	160007664
AJAP1	NM_001042478	chr1	4654608	4777795	+	1	0	4654608	4792522
AJM1	NM_001080482	chr9	136842477	136847345	+	1	1	136842477	136847345
AJUBA	NM_001289097	chr14	22978606	22982551	-	1	0	22978606	22976842
AK1	NM_000476	chr9	127866479	127877743	-	1	0	127866479	127873480
AK2	NM_001199199	chr1	33007939	33036883	-	1	0	33007939	33036883
AK3	NM_001199852	chr9	4709555	4741202	-	1	0	4709555	4741202
AK4	NM_001005353	chr1	65147829	65232145	+	1	0	65147829	65232145
AK5	NM_012093	chr1	77283086	77559966	+	1	0	77283086	77559966
AK6	NM_001015891	chr5	69350983	69369824	-	1	0	69350983	69369520
AK7	NM_001350888	chr14	96392127	96489427	+	1	0	96392127	96489427
AK8	NM_001317958	chr9	132725577	132878284	-	1	0	132725577	132878284
AK9	NM_001145128	chr6	109492855	109691212	-	1	0	109492855	109691212
AKAIN1	NM_001145194	chr18	5142910	5197257	-	1	0	5142910	5197752
AKAP1	NM_001242902	chr17	57085773	57121344	+	1	0	57085773	57121344
AKAP10	NM_001330152	chr17	19904302	19977856	-	1	0	19904302	19977828
AKAP11	NM_016248	chr13	42272151	42323261	+	1	1	42272151	42323261
AKAP12	NM_001370346	chr6	151341705	151358559	+	1	0	151341705	151358561
AKAP13	NM_001270546	chr15	85619949	85749358	+	1	0	85619949	85749355
AKAP14	NM_001008534	chrX	119895972	119920716	+	1	0	119895972	119920716
AKAP17A	NM_005088	chrX	1591603	1602518	+	1	0	1591603	1602518
AKAP3	NM_001278309	chr12	4615518	4649051	-	1	0	4615518	4649047
AKAP4	NM_003886	chrX	50190776	50201007	-	1	0	50190776	50200372
AKAP5	NM_004857	chr14	64465498	64474503	+	1	1	64465498	64474503
AKAP6	NM_004274	chr14	32329297	32837683	+	1	1	32329297	32837683
AKAP7	NM_001376570	chr6	131135466	131283532	+	1	0	131135466	131283532
AKAP8	NM_005858	chr19	15353385	15379787	-	1	1	15353385	15379787
AKAP8L	NM_001291478	chr19	15380049	15418988	-	1	0	15380049	15418988
AKAP9	NM_005751	chr7	91940874	92110673	+	1	0	91940874	92110673
AKIP1	NM_001206646	chr11	8911188	8920079	+	1	0	8911188	8920079
AKIRIN1	NM_001136275	chr1	38991243	39006065	+	1	0	38991243	39006059
AKIRIN2	NM_018064	chr6	87674859	87702233	-	1	1	87674859	87702233
AKNA	NM_001317950	chr9	114334155	114387982	-	1	0	114334155	114394405
AKNAD1	NM_152763	chr1	108815902	108857094	-	1	0	108815902	108858244
AKR1A1	NM_001202413	chr1	45550782	45570051	+	1	0	45550782	45570049
AKR1B1	NM_001346142	chr7	134442349	134459239	-	1	0	134442349	134459192
AKR1B10	NM_020299	chr7	134527566	134541412	+	1	1	134527566	134541412
AKR1B15	NM_001080538	chr7	134549109	134579869	+	1	0	134549109	134570474
AKR1C1	NM_001353	chr10	4963414	4983282	+	1	1	4963414	4983282
AKR1C2	NM_001135241	chr10	4999910	5004014	-	1	0	4999910	5018033
AKR1C3	NM_001253908	chr10	5048765	5107686	+	1	0	5048765	5107686
AKR1C4	NM_001818	chr10	5196836	5218949	+	1	1	5196836	5218949
AKR1C6P	NR_026743	chr10	4871666	4916273	-	1	1	4871666	4916273
AKR1C8P	NR_027916	chr10	5154459	5185187	-	1	1	5154459	5185187
AKR1D1	NM_001190906	chr7	138076458	138118305	+	1	0	138076458	138118305
AKR1E2	NM_001040177	chr10	4826206	4848059	+	1	0	4826206	4848059
AKR7A2	NM_001320979	chr1	19302707	19312146	-	1	0	19302707	19312146
AKR7A2P1	NR_002796	chr1	112923349	112924673	+	1	1	112923349	112924673
AKR7A3	NM_012067	chr1	19282572	19288770	-	1	1	19282572	19288770
AKR7L	NM_001348421	chr1	19265981	19274122	-	1	0	19265981	19274122
AKT1	NM_001014431	chr14	104769349	104795748	-	1	0	104769349	104793601
AKT1S1	NM_001098632	chr19	49869032	49877387	-	1	0	49869032	49877387
AKT2	NM_001243027	chr19	40230316	40285345	-	1	0	40230316	40285345
AKT3	NM_001206729	chr1	243499718	243843584	-	1	0	243499718	243843282
AKTIP	NM_001012398	chr16	53491039	53503304	-	1	0	53491039	53503209
ALAD	NM_000031	chr9	113386311	113401284	-	1	0	113386311	113401120
ALAS1	NM_000688	chr3	52198159	52214327	+	1	0	52198159	52214327
ALAS2	NM_000032	chrX	55009054	55030977	-	1	0	55009054	55030977
ALB	NM_000477	chr4	73404286	73421482	+	1	1	73404286	73421482
ALCAM	NM_001243280	chr3	105366908	105576900	+	1	0	105366908	105576900
ALDH16A1	NM_001145396	chr19	49453224	49471050	+	1	0	49453224	49471050
ALDH18A1	NM_001017423	chr10	95605942	95656711	-	1	0	95605942	95656711
ALDH1A1	NM_000689	chr9	72900670	72953053	-	1	1	72900670	72953053
ALDH1A2	NM_001206897	chr15	57953423	58065923	-	1	0	57953423	58014023
ALDH1A3	NM_000693	chr15	100879830	100916625	+	1	0	100879830	100916625
ALDH1B1	NM_000692	chr9	38392701	38398660	+	1	1	38392701	38398660
ALDH1L1	NM_001270364	chr3	126103560	126181186	-	1	0	126103560	126180586
ALDH1L1-AS1	NR_046602	chr3	126103639	126108069	+	1	1	126103639	126108069
ALDH1L1-AS2	NR_046383	chr3	126180064	126210168	+	1	1	126180064	126210168
ALDH1L2	NM_001034173	chr12	105019789	105084458	-	1	0	105019789	105084458
ALDH2	NM_000690	chr12	111766932	111817531	+	1	0	111766932	111817531
ALDH3A1	NM_000691	chr17	19737988	19748298	-	1	0	19737988	19748298
ALDH3A2	NM_000382	chr17	19648750	19677596	+	1	0	19648750	19677596
ALDH3B1	NM_000694	chr11	68010326	68029276	+	1	0	68010326	68029276
ALDH3B2	NM_001031615	chr11	67662161	67681224	-	1	0	67662161	67674840
ALDH4A1	NM_001161504	chr1	18871429	18890891	-	1	0	18871429	18902555
ALDH5A1	NM_001080	chr6	24494968	24537207	+	1	0	24494968	24537207
ALDH6A1	NM_001278593	chr14	74056846	74084453	-	1	0	74056846	74084453
ALDH7A1	NM_001182	chr5	126541840	126595219	-	1	0	126541840	126595219
ALDH8A1	NM_001193480	chr6	134917392	134950101	-	1	0	134917392	134950101
ALDH9A1	NM_000696	chr1	165662211	165698663	-	1	0	165662211	165698562
ALDOA	NM_001127617	chr16	30064496	30070420	+	1	0	30064496	30070420
ALDOB	NM_000035	chr9	101420559	101435774	-	1	1	101420559	101435774
ALDOC	NM_005165	chr17	28573119	28576895	-	1	1	28573119	28576895
ALG1	NM_001330504	chr16	5072247	5087379	+	1	0	5072247	5087379
ALG10	NM_032834	chr12	34022495	34028301	+	1	1	34022495	34028301
ALG10B	NM_001013620	chr12	38316773	38329721	+	1	0	38316773	38329721
ALG11	NM_001004127	chr13	52012397	52033600	+	1	0	52012397	52033600
ALG12	NM_024105	chr22	49900228	49918438	-	1	1	49900228	49918438
ALG13	NM_001039210	chrX	111681169	111690170	+	1	0	111681169	111760647
ALG14	NM_001305242	chr1	94974404	95072951	-	1	0	94974404	95072951
ALG14-AS1	NR_132786	chr1	95061595	95067545	+	1	1	95061595	95067545
ALG1L	NM_001015050	chr3	125929274	125937044	-	1	0	125929274	125937044
ALG1L2	NM_001136152	chr3	130081830	130098390	+	1	1	130081830	130098390
ALG1L9P	NR_073386	chr11	71794362	71813859	-	1	0	71794362	71813859
ALG2	NM_033087	chr9	99216424	99221942	-	1	0	99216424	99221942
ALG3	NM_001006941	chr3	184242328	184249525	-	1	0	184242328	184248971
ALG5	NM_001142364	chr13	36949770	36999367	-	1	0	36949770	36999340
ALG6	NM_013339	chr1	63367626	63438552	+	1	1	63367626	63438552
ALG8	NM_001007027	chr11	78100941	78139653	-	1	0	78100941	78139626
ALG9	NM_001077690	chr11	111782194	111871581	-	1	0	111782194	111871301
ALK	NM_001353765	chr2	29192773	29223900	-	1	0	29192773	29921586
ALKAL1	NM_207413	chr8	52534036	52565430	-	1	1	52534036	52565430
ALKAL2	NM_001002919	chr2	279557	288091	-	1	1	279557	288091
ALKBH1	NM_006020	chr14	77672403	77708023	-	1	1	77672403	77708023
ALKBH2	NM_001001655	chr12	109088187	109093488	-	1	0	109088187	109093488
ALKBH3	NM_139178	chr11	43880830	43920274	+	1	1	43880830	43920274
ALKBH3-AS1	NR_038907	chr11	43909289	43920944	-	1	1	43909289	43920944
ALKBH4	NM_017621	chr7	102456242	102464863	-	1	1	102456242	102464863
ALKBH5	NM_017758	chr17	18183827	18209953	+	1	1	18183827	18209953
ALKBH6	NM_001297701	chr19	36009119	36014213	-	1	0	36009119	36014239
ALKBH7	NM_032306	chr19	6372793	6375250	+	1	1	6372793	6375250
ALKBH8	NM_001301010	chr11	107502726	107565735	-	1	0	107502726	107565735
ALLC	NM_018436	chr2	3658199	3702670	+	1	1	3658199	3702670
ALMS1	NM_015120	chr2	73385757	73609919	+	1	1	73385757	73609919
ALMS1-IT1	NR_046762	chr2	73457102	73459477	+	1	1	73457102	73459477
ALMS1P1	NR_003683	chr2	73644918	73685567	+	1	1	73644918	73685567
ALOX12	NM_000697	chr17	6996048	7010754	+	1	1	6996048	7010754
ALOX12-AS1	NR_040089	chr17	6985122	7012334	-	1	1	6985122	7012334
ALOX12B	NM_001139	chr17	8072635	8087716	-	1	1	8072635	8087716
ALOX12P2	NR_002710	chr17	6853575	6900349	+	1	0	6853575	6900349
ALOX15	NM_001140	chr17	4630918	4641678	-	1	1	4630918	4641678
ALOX15B	NM_001039130	chr17	8039039	8049133	+	1	0	8039039	8049133
ALOX15P1	NR_045985	chr17	6657718	6661382	+	1	1	6657718	6661382
ALOX5	NM_000698	chr10	45374215	45446115	+	1	0	45374215	45446115
ALOX5AP	NM_001204406	chr13	30713477	30764428	+	1	0	30713477	30764428
ALOXE3	NM_001165960	chr17	8095899	8118916	-	1	0	8095899	8118542
ALPG	NM_031313	chr2	232406843	232410714	+	1	1	232406843	232410714
ALPI	NM_001631	chr2	232456152	232460753	+	1	1	232456152	232460753
ALPK1	NM_001102406	chr4	112297368	112442621	+	1	0	112297368	112442621
ALPK2	NM_052947	chr18	58481249	58629091	-	1	1	58481249	58629091
ALPK3	NM_020778	chr15	84817355	84873477	+	1	1	84817355	84873477
ALPL	NM_000478	chr1	21509422	21578410	+	1	0	21509422	21578410
ALPP	NM_001632	chr2	232378750	232382889	+	1	1	232378750	232382889
ALS2	NM_001135745	chr2	201759452	201780933	-	1	0	201759452	201780933
ALS2CL	NM_001190707	chr3	46668994	46693679	-	1	0	46668994	46693679
ALX1	NM_006982	chr12	85280219	85301783	+	1	1	85280219	85301783
ALX3	NM_006492	chr1	110059869	110070672	-	1	1	110059869	110070672
ALX4	NM_021926	chr11	44260439	44310139	-	1	1	44260439	44310139
ALYREF	NM_005782	chr17	81887834	81891586	-	1	0	81887834	81891587
AMACR	NM_001167595	chr5	33986985	34008050	-	1	0	33986985	34008050
AMBN	NM_016519	chr4	70592255	70607287	+	1	1	70592255	70607287
AMBP	NM_001633	chr9	114060127	114078300	-	1	1	114060127	114078300
AMBRA1	NM_001267782	chr11	46396413	46594023	-	1	0	46396413	46587444
AMD1	NM_001287214	chr6	110874783	110895712	+	1	0	110874783	110895712
AMDHD1	NM_152435	chr12	95943330	95968720	+	1	1	95943330	95968720
AMDHD2	NM_001145815	chr16	2520370	2530954	+	1	0	2520370	2531417
AMELX	NM_001142	chrX	11293412	11300761	+	1	0	11293412	11300761
AMELY	NM_001143	chrY	6865917	6874027	-	1	0	6865917	6874027
AMER1	NM_152424	chrX	64185116	64205708	-	1	1	64185116	64205708
AMER2	NM_152704	chr13	25161678	25172283	-	1	0	25161678	25172167
AMER3	NM_001105193	chr2	130755539	130768134	+	1	0	130755539	130768134
AMFR	NM_001144	chr16	56361451	56425545	-	1	0	56361451	56425545
AMH	NM_000479	chr19	2249322	2252073	+	1	1	2249322	2252073
AMHR2	NM_001164690	chr12	53423854	53431672	+	1	0	53423854	53431672
AMIGO1	NM_020703	chr1	109504177	109509727	-	1	1	109504177	109509727
AMIGO2	NM_001143668	chr12	47076599	47079951	-	1	0	47076599	47079951
AMIGO3	NM_198722	chr3	49716828	49719684	-	1	1	49716828	49719684
AMMECR1	NM_001025580	chrX	110194185	110318085	-	1	0	110194185	110318085
AMMECR1L	NM_001199140	chr2	127861630	127885956	-	1	0	127861630	127884860
AMN	NM_030943	chr14	102922662	102930842	+	1	1	102922662	102930842
AMN1	NM_001113402	chr12	31671141	31729021	-	1	0	31671141	31729174
AMOT	NM_001113490	chrX	112774876	112823126	-	1	0	112774876	112840831
AMOTL1	NM_001301007	chr11	94768355	94876748	+	1	0	94768355	94876748
AMOTL2	NM_001278683	chr3	134355344	134375417	-	1	0	134355344	134374447
AMPD1	NM_000036	chr1	114673098	114695618	-	1	0	114673098	114695618
AMPD2	NM_001257361	chr1	109623987	109632055	+	1	0	109623987	109632055
AMPD3	NM_000480	chr11	10450690	10507579	+	1	0	10450690	10507579
AMPH	NM_001635	chr7	38383703	38631373	-	1	0	38383703	38631567
AMT	NM_000481	chr3	49416777	49422473	-	1	0	49416777	49422473
AMTN	NM_001286731	chr4	70518568	70532743	+	1	0	70518568	70532743
AMY1A	NM_001008221	chr1	103655518	103664551	+	1	0	103655518	103696290
AMY1B	NM_001008218	chr1	103749840	103758688	+	1	0	103749840	103696267
AMY1C	NM_001008219	chr1	103655649	103664554	+	1	0	103655649	103696454
AMY2A	NM_000699	chr1	103617331	103625780	+	1	1	103617331	103625780
AMY2B	NM_020978	chr1	103554643	103579534	+	1	1	103554643	103579534
AMZ1	NM_001284355	chr7	2688201	2716529	+	1	0	2688201	2716529
AMZ2	NM_001033569	chr17	68248003	68257164	+	1	0	68248003	68257164
AMZ2P1	NR_026903	chr17	64966549	64975585	-	1	1	64966549	64975585
ANAPC1	NM_022662	chr2	111767639	111884193	-	1	1	111767639	111884193
ANAPC10	NM_001256706	chr4	144994576	145098196	-	1	0	144994576	145098219
ANAPC11	NM_001002244	chr17	81891712	81900533	+	1	0	81891712	81900533
ANAPC13	NM_001242374	chr3	134477703	134486023	-	1	0	134477703	134485985
ANAPC15	NM_001278485	chr11	72109586	72112695	-	1	0	72109586	72112695
ANAPC16	NM_001242546	chr10	72215999	72235860	+	1	0	72215999	72235860
ANAPC1P1	NR_037931	chr2	86861824	86895042	+	1	1	86861824	86895042
ANAPC1P2	NR_026846	chr2	87030674	87076413	-	1	1	87030674	87076413
ANAPC1P4	NR_160651	chr2	87700982	87739249	+	1	1	87700982	87739249
ANAPC1P6	NR_157576	chr2	106369744	106376538	+	1	1	106369744	106376538
ANAPC2	NM_013366	chr9	137174783	137188560	-	1	1	137174783	137188560
ANAPC4	NM_001286756	chr4	25377262	25418498	+	1	0	25377262	25418498
ANAPC5	NM_001137559	chr12	121308244	121354209	-	1	0	121308244	121352411
ANAPC7	NM_001137664	chr12	110375466	110403730	-	1	0	110375466	110403730
ANG	NM_001097577	chr14	20688763	20694183	+	1	0	20688763	20694186
ANGEL1	NM_001370746	chr14	76786008	76812882	-	1	0	76786008	76812882
ANGEL2	NM_001300753	chr1	212992181	213015875	-	1	0	212992181	213015875
ANGPT1	NM_001146	chr8	107249481	107497918	-	1	0	107249481	107336515
ANGPT2	NM_001118887	chr8	6499632	6563245	-	1	0	6499632	6563245
ANGPT4	NM_001322809	chr20	869899	916334	-	1	0	869899	916334
ANGPTL1	NM_001376763	chr1	178849534	178871077	-	1	0	178849534	178871077
ANGPTL2	NM_012098	chr9	127087347	127122635	-	1	1	127087347	127122635
ANGPTL3	NM_014495	chr1	62597519	62606313	+	1	1	62597519	62606313
ANGPTL4	NM_001039667	chr19	8364154	8374370	+	1	0	8364154	8374370
ANGPTL5	NM_178127	chr11	101890673	101916522	-	1	1	101890673	101916522
ANGPTL6	NM_001321411	chr19	10092338	10102657	-	1	0	10092338	10102749
ANGPTL7	NM_021146	chr1	11189354	11195981	+	1	1	11189354	11195981
ANGPTL8	NM_018687	chr19	11239618	11241943	+	1	1	11239618	11241943
ANHX	NM_001191054	chr12	133218311	133235836	-	1	0	133218311	133235877
ANK1	NM_000037	chr8	41653224	41797622	-	1	0	41653224	41665274
ANK2	NM_001127493	chr4	112817996	113383740	+	1	0	112817996	113383740
ANK3	NM_001149	chr10	60026297	60141016	-	1	0	60026297	60389875
ANKAR	NM_001378068	chr2	189674669	189746646	+	1	0	189674669	189746650
ANKDD1A	NM_182703	chr15	64911901	64958691	+	1	1	64911901	64958691
ANKDD1B	NM_001276713	chr5	75611452	75671846	+	1	1	75611452	75671846
ANKEF1	NM_001303472	chr20	10034986	10058301	+	1	0	10034986	10058301
ANKFN1	NM_001365758	chr17	56153474	56517016	+	1	0	56153474	56482646
ANKFY1	NM_001257999	chr17	4163817	4263847	-	1	0	4163817	4263979
ANKH	NM_054027	chr5	14704799	14871778	-	1	1	14704799	14871778
ANKHD1	NM_001197030	chr5	140401813	140472477	+	1	0	140401813	140472477
ANKHD1-EIF4EBP3	NM_020690	chr5	140401813	140549578	+	1	1	140401813	140549578
ANKIB1	NM_019004	chr7	92245973	92401383	+	1	1	92245973	92401383
ANKK1	NM_178510	chr11	113387778	113400416	+	1	1	113387778	113400416
ANKLE1	NM_001278443	chr19	17281900	17287646	+	1	0	17281900	17287646
ANKLE2	NM_015114	chr12	132725504	132761832	-	1	1	132725504	132761832
ANKMY1	NM_001282771	chr2	240479421	240557988	-	1	0	240479421	240561110
ANKMY2	NM_020319	chr7	16599779	16645754	-	1	1	16599779	16645754
ANKRA2	NM_023039	chr5	73552190	73565639	-	1	1	73552190	73565639
ANKRD1	NM_014391	chr10	90912095	90921087	-	1	1	90912095	90921087
ANKRD10	NM_001286721	chr13	110892697	110915069	-	1	0	110892697	110915069
ANKRD11	NM_001256182	chr16	89267631	89490561	-	1	0	89267631	89490561
ANKRD12	NM_001083625	chr18	9136780	9285985	+	1	0	9136780	9285985
ANKRD13A	NM_033121	chr12	109999429	110039763	+	1	1	109999429	110039763
ANKRD13B	NM_152345	chr17	29593131	29614761	+	1	1	29593131	29614761
ANKRD13C	NM_030816	chr1	70258998	70354722	-	1	1	70258998	70354722
ANKRD13D	NM_001347901	chr11	67289302	67302484	+	1	0	67289302	67302484
ANKRD16	NM_001009941	chr10	5878086	5889897	-	1	0	5878086	5889893
ANKRD17	NM_001286771	chr4	73073375	73223057	-	1	0	73073375	73258798
ANKRD18A	NM_001331100	chr9	38571363	38620596	-	1	0	38571363	38620596
ANKRD18B	NM_001353432	chr9	33524250	33575442	+	1	1	33524250	33575442
ANKRD18CP	NR_136286	chr9	97155892	97238742	-	1	1	97155892	97238742
ANKRD18DP	NR_003291	chr3	198057530	198080671	-	1	1	198057530	198080671
ANKRD19P	NR_026868	chr9	92809610	92838457	+	1	1	92809610	92838457
ANKRD2	NM_001129981	chr10	97572502	97583884	+	1	0	97572502	97583884
ANKRD20A1	NM_032250	chr9	67859117	67902394	+	1	1	67859117	67902394
ANKRD20A11P	NR_027270	chr21	13943775	13980444	-	1	1	13943775	13980444
ANKRD20A19P	NR_073430	chr13	23907283	23949315	-	1	1	23907283	23949315
ANKRD20A4-ANKRD20A20P	NR_146419	chr9	64369393	64469242	+	1	1	64369393	64469242
ANKRD20A5P	NR_040113	chr18	14179096	14227050	+	1	1	14179096	14227050
ANKRD20A8P	NR_003366	chr2	94760927	94857075	-	1	1	94760927	94857075
ANKRD20A9P	NR_138091	chr13	18811142	18871967	-	1	1	18811142	18871967
ANKRD22	NM_144590	chr10	88819895	88851844	-	1	1	88819895	88851844
ANKRD23	NM_144994	chr2	96837911	96844021	-	1	1	96837911	96844021
ANKRD24	NM_133475	chr19	4183353	4224814	+	1	1	4183353	4224814
ANKRD26	NM_001256053	chr10	27004115	27100494	-	1	0	27004115	27100494
ANKRD26P1	NR_026556	chr16	46469336	46569097	-	1	1	46469336	46569097
ANKRD26P3	NR_027248	chr13	19262799	19344973	-	1	1	19262799	19344973
ANKRD27	NM_032139	chr19	32597005	32675180	-	1	1	32597005	32675180
ANKRD28	NM_001195098	chr3	15667235	15798184	-	1	0	15667235	15797979
ANKRD29	NM_001308238	chr18	23598925	23662911	-	1	0	23598925	23662911
ANKRD30A	NM_052997	chr10	37125856	37232567	+	1	1	37125856	37232567
ANKRD30B	NM_001367607	chr18	14748171	14854259	+	1	0	14748171	14817091
ANKRD30BL	NM_001358416	chr2	132147590	132161952	-	1	0	132147590	132161952
ANKRD30BP2	NR_026916	chr21	13038165	13118250	+	1	1	13038165	13118250
ANKRD30BP3	NR_033891	chr10	45154661	45186041	+	1	1	45154661	45186041
ANKRD31	NM_001164443	chr5	75068296	75236878	-	1	0	75068296	75236878
ANKRD33	NM_001130015	chr12	51888102	51891727	+	1	0	51888102	51891727
ANKRD33B	NM_001164440	chr5	10564069	10657816	+	1	1	10564069	10657816
ANKRD34A	NM_001039888	chr1	145959440	145964575	-	1	1	145959440	145964575
ANKRD34B	NM_001004441	chr5	80556754	80570280	-	1	1	80556754	80570280
ANKRD34C	NM_001146341	chr15	79282721	79298239	+	1	1	79282721	79298239
ANKRD34C-AS1	NR_038997	chr15	79191706	79283945	-	1	1	79191706	79283945
ANKRD35	NM_001280799	chr1	145866559	145885866	-	1	0	145866559	145885866
ANKRD36	NM_001354587	chr2	97113152	97264520	+	1	0	97113152	97118948
ANKRD36B	NM_001353337	chr2	97584510	97589877	-	1	0	97584510	97589965
ANKRD36BP1	NR_026844	chr1	168245580	168247430	-	1	1	168245580	168247430
ANKRD36BP2	NR_015424	chr2	88765901	88806595	+	1	1	88765901	88806595
ANKRD36C	NM_001310154	chr2	95848931	95991824	-	1	1	95848931	95991824
ANKRD37	NM_181726	chr4	185396840	185400237	+	1	1	185396840	185400237
ANKRD39	NM_016466	chr2	96847989	96858016	-	1	1	96847989	96858016
ANKRD40	NM_052855	chr17	50693197	50707914	-	1	1	50693197	50707914
ANKRD40CL	NM_001358683	chr17	50761007	50767518	-	1	1	50761007	50767518
ANKRD42	NM_001300972	chr11	83193711	83256099	+	1	0	83193711	83215200
ANKRD44	NM_001195144	chr2	196986661	197310780	-	1	0	196986661	197310780
ANKRD44-AS1	NR_135584	chr2	197197990	197199273	+	1	1	197197990	197199273
ANKRD44-IT1	NR_046837	chr2	197250857	197302519	-	1	1	197250857	197302519
ANKRD45	NM_198493	chr1	173608335	173669851	-	1	0	173608335	173669851
ANKRD46	NM_001270377	chr8	100520771	100559759	-	1	0	100520771	100559759
ANKRD49	NM_017704	chr11	94493983	94499578	+	1	1	94493983	94499578
ANKRD50	NM_001167882	chr4	124664048	124712732	-	1	0	124664048	124712732
ANKRD52	NM_173595	chr12	56237806	56258384	-	1	1	56237806	56258384
ANKRD53	NM_001115116	chr2	70978629	70985499	+	1	0	70978629	70985499
ANKRD54	NM_001349853	chr22	37830854	37849318	-	1	0	37830854	37844447
ANKRD55	NM_024669	chr5	56099679	56233330	-	1	1	56099679	56233330
ANKRD6	NM_001242809	chr6	89433151	89633816	+	1	0	89433151	89633834
ANKRD60	NM_001304369	chr20	58216125	58228653	-	1	1	58216125	58228653
ANKRD61	NM_001271700	chr7	6031375	6036552	+	1	1	6031375	6036552
ANKRD62	NM_001277333	chr18	12093842	12129749	+	1	1	12093842	12129749
ANKRD62P1-PARP4P3	NR_040115	chr22	16653708	16675540	-	1	1	16653708	16675540
ANKRD63	NM_001190479	chr15	40278371	40282586	-	1	1	40278371	40282586
ANKRD65	NM_001145210	chr1	1418419	1421444	-	1	0	1418419	1421276
ANKRD66	NM_001162435	chr6	46746916	46759217	+	1	1	46746916	46759217
ANKRD7	NM_019644	chr7	118224703	118242730	+	1	1	118224703	118242730
ANKRD9	NM_001348651	chr14	102501767	102509776	-	1	0	102501767	102509776
ANKS1A	NM_015245	chr6	34889254	35091406	+	1	1	34889254	35091406
ANKS1B	NM_001204065	chr12	98743973	98894774	-	1	0	98743973	99154766
ANKS3	NM_001242929	chr16	4696509	4734377	-	1	0	4696509	4734271
ANKS4B	NM_145865	chr16	21233698	21253850	+	1	1	21233698	21253850
ANKS6	NM_173551	chr9	98732008	98796555	-	1	1	98732008	98796555
ANKUB1	NM_001144960	chr3	149761102	149792554	-	1	0	149761102	149792554
ANKZF1	NM_001042410	chr2	219229805	219236679	+	1	0	219229805	219236679
ANLN	NM_001284301	chr7	36389861	36453791	+	1	0	36389861	36453791
ANO1	NM_001378092	chr11	69985906	70189530	+	1	0	69985906	70189530
ANO10	NM_001204831	chr3	43366325	43622077	-	1	0	43366325	43622011
ANO2	NM_001278596	chr12	5562655	5945259	-	1	0	5562655	5945259
ANO3	NM_001313726	chr11	26189122	26663289	+	1	0	26189122	26663289
ANO3-AS1	NR_132968	chr11	26285584	26288007	-	1	1	26285584	26288007
ANO4	NM_001286615	chr12	100794775	101128629	+	1	0	100794775	101128629
ANO5	NM_001142649	chr11	22193084	22283357	+	1	0	22193084	22283357
ANO6	NM_001025356	chr12	45216094	45432349	+	1	0	45216094	45432349
ANO7	NM_001001666	chr2	241188676	241196165	+	1	0	241188676	241225975
ANO8	NM_020959	chr19	17323222	17334855	-	1	1	17323222	17334855
ANO9	NM_001012302	chr11	417937	442011	-	1	0	417937	442011
ANOS1	NM_000216	chrX	8528873	8732137	-	1	1	8528873	8732137
ANP32A	NM_006305	chr15	68778535	68820895	-	1	1	68778535	68820895
ANP32A-IT1	NR_026808	chr15	68803820	68807101	-	1	1	68803820	68807101
ANP32AP1	NR_003144	chr15	35237325	35238063	+	1	1	35237325	35238063
ANP32B	NM_006401	chr9	97983340	98015942	+	1	1	97983340	98015942
ANP32C	NM_012403	chr4	164197006	164197711	-	1	1	164197006	164197711
ANP32D	NM_012404	chr12	48472558	48473622	+	1	1	48472558	48473622
ANP32E	NM_001136478	chr1	150218416	150236112	-	1	0	150218416	150236112
ANPEP	NM_001150	chr15	89784894	89814852	-	1	1	89784894	89814852
ANTKMT	NM_001271285	chr16	721145	722590	+	1	0	721145	722590
ANTXR1	NM_018153	chr2	69013143	69146364	+	1	0	69013143	69172557
ANTXR2	NM_001145794	chr4	79977507	80073323	-	1	0	79977507	80073229
ANTXRL	NM_001278688	chr10	46286996	46330207	+	1	0	46286996	46330207
ANTXRLP1	NR_103827	chr10	46219024	46269608	-	1	0	46219024	46269608
ANXA1	NM_000700	chr9	73151864	73170393	+	1	1	73151864	73170393
ANXA10	NM_007193	chr4	168092536	168187736	+	1	1	168092536	168187736
ANXA11	NM_001157	chr10	80150888	80205537	-	1	0	80150888	80205537
ANXA13	NM_001003954	chr8	123680793	123737393	-	1	0	123680793	123737393
ANXA2	NM_001002857	chr15	60347150	60397986	-	1	0	60347150	60397986
ANXA2P1	NR_001562	chr4	153307468	153308811	-	1	1	153307468	153308811
ANXA2P2	NR_003573	chr9	33624224	33625534	+	1	1	33624224	33625534
ANXA2P3	NR_001446	chr10	64825527	64826877	+	1	1	64825527	64826877
ANXA2R	NM_001014279	chr5	43039079	43040345	-	1	1	43039079	43040345
ANXA3	NM_005139	chr4	78551769	78610445	+	1	1	78551769	78610445
ANXA4	NM_001153	chr2	69742133	69827112	+	1	0	69742133	69827112
ANXA5	NM_001154	chr4	121667945	121696980	-	1	1	121667945	121696980
ANXA6	NM_001155	chr5	151100705	151157779	-	1	0	151100705	151157779
ANXA7	NM_001156	chr10	73375100	73414058	-	1	0	73375100	73414058
ANXA8	NM_001040084	chr10	47467993	47484115	-	1	0	47467993	47484158
ANXA8L1	NM_001098845	chr10	46375775	46391778	+	1	0	46375775	46391778
ANXA9	NM_003568	chr1	150982291	150995633	+	1	1	150982291	150995633
AOAH	NM_001177506	chr7	36512940	36724549	-	1	0	36512940	36724494
AOAH-IT1	NR_046764	chr7	36597833	36600120	-	1	1	36597833	36600120
AOC1	NM_001091	chr7	150852516	150861504	+	1	0	150852516	150861504
AOC2	NM_001158	chr17	42844579	42850707	+	1	0	42844579	42850707
AOC3	NM_001277731	chr17	42851183	42858131	+	1	0	42851183	42858123
AOC4P	NR_002773	chr17	42867144	42869217	+	1	1	42867144	42869217
AOPEP	NM_001193329	chr9	94759648	95087218	+	1	0	94759648	95087218
AOX1	NM_001159	chr2	200586013	200671494	+	1	1	200586013	200671494
AOX3P-AOX2P	NR_135011	chr2	200695722	200794915	+	1	0	200695722	200794915
AP1AR	NM_001128426	chr4	112231786	112273110	+	1	0	112231786	112273110
AP1B1	NM_001127	chr22	29327679	29388583	-	1	0	29327679	29388583
AP1B1P1	NR_040114	chr22	32121976	32133469	+	1	1	32121976	32133469
AP1G1	NM_001030007	chr16	71729001	71808834	-	1	0	71729001	71808834
AP1G2	NM_001282474	chr14	23559566	23567791	-	1	0	23559566	23567791
AP1M1	NM_001130524	chr19	16197910	16245903	+	1	0	16197910	16245903
AP1M2	NM_001300887	chr19	10572670	10587312	-	1	0	10572670	10587312
AP1S1	NM_001283	chr7	101154475	101161276	+	1	1	101154475	101161276
AP1S2	NM_001272071	chrX	15825805	15854813	-	1	0	15825805	15854813
AP1S3	NM_001039569	chr2	223755325	223837582	-	1	0	223755325	223837582
AP2A1	NM_014203	chr19	49767000	49807114	+	1	0	49767000	49807114
AP2A2	NM_001242837	chr11	925808	1012245	+	1	0	925808	1012240
AP2B1	NM_001030006	chr17	35587321	35726411	+	1	0	35587321	35726411
AP2M1	NM_001025205	chr3	184174845	184184091	+	1	0	184174845	184184091
AP2S1	NM_001301076	chr19	46838135	46850314	-	1	0	46838135	46850846
AP3B1	NM_001271769	chr5	78000521	78294698	-	1	0	78000521	78294698
AP3B2	NM_001278511	chr15	82659280	82709908	-	1	0	82659280	82709875
AP3D1	NM_001261826	chr19	2100987	2151566	-	1	0	2100987	2151566
AP3M1	NM_001320263	chr10	74120254	74150828	-	1	0	74120254	74150828
AP3M2	NM_001134296	chr8	42152945	42171183	+	1	0	42152945	42171183
AP3S1	NM_001002924	chr5	115841934	115914081	+	1	0	115841934	115914080
AP3S2	NM_005829	chr15	89830598	89893994	-	1	0	89830598	89893994
AP4B1	NM_001253852	chr1	113894194	113904799	-	1	0	113894194	113905028
AP4B1-AS1	NR_037864	chr1	113856634	113901237	+	1	0	113856634	113901237
AP4E1	NM_001252127	chr15	50908682	51005895	+	1	0	50908682	51005895
AP4M1	NM_001363671	chr7	100101647	100107176	+	1	0	100101647	100109024
AP4S1	NM_001128126	chr14	31025648	31096450	+	1	0	31025648	31085802
AP5B1	NM_138368	chr11	65773897	65780976	-	1	1	65773897	65780976
AP5M1	NM_018229	chr14	57268970	57298742	+	1	0	57268970	57298742
AP5S1	NM_001204446	chr20	3820523	3825307	+	1	0	3820523	3828838
AP5Z1	NM_001364858	chr7	4775622	4794397	+	1	0	4775622	4794397
APAF1	NM_001160	chr12	98645289	98735433	+	1	0	98645289	98735433
APBA1	NM_001163	chr9	69427531	69672371	-	1	1	69427531	69672371
APBA2	NM_001130414	chr15	28921636	29118313	+	1	0	28921636	29118313
APBA3	NM_004886	chr19	3750771	3761692	-	1	1	3750771	3761692
APBB1	NM_001164	chr11	6395124	6419094	-	1	0	6395124	6419111
APBB1IP	NM_019043	chr10	26438340	26567803	+	1	1	26438340	26567803
APBB2	NM_001166050	chr4	40810026	41214542	-	1	0	40810026	41214542
APBB3	NM_006051	chr5	140558267	140564604	-	1	0	140558267	140564604
APC	NM_000038	chr5	112737884	112846239	+	1	0	112737884	112846239
APC2	NM_001351273	chr19	1452983	1473244	+	1	0	1452983	1473244
APCDD1	NM_153000	chr18	10454634	10489949	+	1	1	10454634	10489949
APCDD1L	NM_001304787	chr20	58459100	58515399	-	1	0	58459100	58515399
APCDD1L-DT	NR_034147	chr20	58515378	58619892	+	1	1	58515378	58619892
APCS	NM_001639	chr1	159587825	159588865	+	1	1	159587825	159588865
APEH	NM_001640	chr3	49674350	49683971	+	1	1	49674350	49683971
APELA	NM_001297550	chr4	164877177	164897527	+	1	1	164877177	164897527
APEX1	NM_001244249	chr14	20455225	20457767	+	1	0	20455225	20457767
APEX2	NM_001271748	chrX	55000362	55009057	+	1	0	55000362	55009057
APH1A	NM_001077628	chr1	150265403	150269016	-	1	0	150265403	150269209
APH1B	NM_001145646	chr15	63277549	63309126	+	1	0	63277549	63309126
API5	NM_001142930	chr11	43311995	43344529	+	1	0	43311995	43344529
APIP	NM_015957	chr11	34882295	34916379	-	1	1	34882295	34916379
APLF	NM_173545	chr2	68467584	68580162	+	1	1	68467584	68580162
APLN	NM_017413	chrX	129645258	129654956	-	1	1	129645258	129654956
APLNR	NM_005161	chr11	57233577	57237453	-	1	0	57233577	57237250
APLP1	NM_001024807	chr19	35868573	35879792	+	1	0	35868573	35879797
APLP2	NM_001142276	chr11	130069893	130144805	+	1	0	130069893	130144805
APMAP	NM_020531	chr20	24962924	24992751	-	1	1	24962924	24992751
APOA1	NM_000039	chr11	116835750	116837950	-	1	0	116835750	116837950
APOA1-AS	NR_126362	chr11	116836116	116855729	+	1	1	116836116	116855729
APOA2	NM_001643	chr1	161222291	161223628	-	1	1	161222291	161223628
APOA4	NM_000482	chr11	116820699	116823304	-	1	1	116820699	116823304
APOA5	NM_001166598	chr11	116789366	116792420	-	1	0	116789366	116792420
APOB	NM_000384	chr2	21001428	21044073	-	1	1	21001428	21044073
APOBEC1	NM_001304566	chr12	7649399	7670599	-	1	0	7649399	7665908
APOBEC2	NM_006789	chr6	41053200	41064891	+	1	1	41053200	41064891
APOBEC3A	NM_001270406	chr22	38957608	38963184	+	1	0	38957608	38963184
APOBEC3A_B	NM_001193289	chr22	38957521	38992778	+	1	1	38957521	38992778
APOBEC3B	NM_001270411	chr22	38982346	38992779	+	1	0	38982346	38992779
APOBEC3B-AS1	NR_104187	chr22	38961613	38963410	-	1	0	38961613	38998220
APOBEC3C	NM_014508	chr22	39014256	39020352	+	1	1	39014256	39020352
APOBEC3D	NM_001363781	chr22	39021126	39033251	+	1	0	39021126	39033277
APOBEC3F	NM_001006666	chr22	39040863	39044423	+	1	0	39040863	39055970
APOBEC3G	NM_001349436	chr22	39077004	39087743	+	1	0	39077004	39083216
APOBEC3H	NM_001166002	chr22	39097243	39104067	+	1	0	39097243	39104067
APOBEC4	NM_203454	chr1	183646275	183653316	-	1	1	183646275	183653316
APOBR	NM_018690	chr16	28494642	28498964	+	1	1	28494642	28498964
APOC1	NM_001321065	chr19	44914324	44919344	+	1	0	44914324	44919344
APOC1P1	NR_028412	chr19	44926802	44931386	+	1	0	44926802	44931386
APOC2	NM_000483	chr19	44946050	44949565	+	1	1	44946050	44949565
APOC3	NM_000040	chr11	116829906	116833072	+	1	1	116829906	116833072
APOC4	NM_001646	chr19	44942236	44945496	+	1	1	44942236	44945496
APOC4-APOC2	NR_037932	chr19	44942237	44949565	+	1	1	44942237	44949565
APOD	NM_001647	chr3	195568704	195583940	-	1	1	195568704	195583940
APOE	NM_000041	chr19	44905795	44909393	+	1	0	44905795	44909393
APOF	NM_001638	chr12	56360567	56362857	-	1	1	56360567	56362857
APOH	NM_000042	chr17	66212032	66229415	-	1	1	66212032	66229415
APOL1	NM_001136540	chr22	36253070	36267531	+	1	0	36253070	36267531
APOL2	NM_030882	chr22	36226208	36239527	-	1	0	36226208	36239954
APOL3	NM_014349	chr22	36140328	36160755	-	1	0	36140328	36166177
APOL4	NM_030643	chr22	36189127	36204833	-	1	0	36189127	36204833
APOL5	NM_030642	chr22	35717871	35729482	+	1	1	35717871	35729482
APOL6	NM_030641	chr22	35648445	35668404	+	1	1	35648445	35668404
APOLD1	NM_001130415	chr12	12725916	12791465	+	1	0	12725916	12791465
APOM	NM_001256169	chr6	31652403	31658210	+	1	0	31652403	31658210
APOO	NM_024122	chrX	23833360	23907938	-	1	0	23833360	23907938
APOOL	NM_198450	chrX	85003876	85093315	+	1	1	85003876	85093315
APOOP5	NR_028471	chr16	59754140	59755191	-	1	1	59754140	59755191
APP	NM_000484	chr21	25880549	26170770	-	1	0	25880549	26170770
APPBP2	NM_001282476	chr17	60443148	60526240	-	1	0	60443148	60526242
APPL1	NM_012096	chr3	57227728	57273470	+	1	1	57227728	57273470
APPL2	NM_001251904	chr12	105173296	105236230	-	1	0	105173296	105236174
APRT	NM_000485	chr16	88809338	88811928	-	1	0	88809338	88811928
APTR	NR_038361	chr7	77683850	77697345	-	1	0	77683850	77696265
APTX	NM_001195248	chr9	32972615	33001628	-	1	0	32972615	33001628
AQP1	NM_001329872	chr7	30911852	30925516	+	1	0	30911852	30925517
AQP10	NM_080429	chr1	154321092	154325325	+	1	1	154321092	154325325
AQP11	NM_001363477	chr11	77589634	77610356	+	1	0	77589634	77610356
AQP12A	NM_198998	chr2	240691865	240698483	+	1	1	240691865	240698483
AQP12B	NM_001102467	chr2	240676417	240682885	-	1	1	240676417	240682885
AQP2	NM_000486	chr12	49950736	49958878	+	1	1	49950736	49958878
AQP3	NM_001318144	chr9	33441160	33447593	-	1	0	33441160	33447593
AQP4	NM_001317384	chr18	26852037	26865803	-	1	0	26852037	26862910
AQP4-AS1	NR_026908	chr18	26865307	26935946	+	1	1	26865307	26935946
AQP5	NM_001651	chr12	49961871	49965682	+	1	1	49961871	49965682
AQP6	NM_001652	chr12	49972946	49977139	+	1	1	49972946	49977139
AQP7	NM_001170	chr9	33383190	33402568	-	1	0	33383190	33402568
AQP7P1	NR_002817	chr9	63315242	63334520	-	1	1	63315242	63334520
AQP7P3	NR_026558	chr9	63299295	63334279	-	1	0	63299295	40498781
AQP8	NM_001169	chr16	25216946	25228932	+	1	1	25216946	25228932
AQP9	NM_001320635	chr15	58138380	58185911	+	1	0	58138380	58185911
AQR	NM_014691	chr15	34851781	34969742	-	1	1	34851781	34969742
AR	NM_000044	chrX	67544020	67730619	+	1	0	67544020	67696075
ARAF	NM_001256196	chrX	47561099	47571921	+	1	0	47561099	47571908
ARAP1	NM_001040118	chr11	72685068	72752389	-	1	0	72685068	72722340
ARAP1-AS2	NR_146780	chr11	72700473	72705607	+	1	1	72700473	72705607
ARAP2	NM_015230	chr4	36066003	36244514	-	1	0	36066003	36244514
ARAP3	NM_022481	chr5	141653401	141682230	-	1	1	141653401	141682230
ARC	NM_015193	chr8	142611048	142614479	-	1	1	142611048	142614479
ARCN1	NM_001142281	chr11	118572386	118603032	+	1	0	118572386	118603032
AREG	NM_001657	chr4	74445135	74455004	+	1	1	74445135	74455004
AREL1	NM_001039479	chr14	74661255	74713080	-	1	1	74661255	74713080
ARF1	NM_001024226	chr1	228082659	228099212	+	1	0	228082659	228099212
ARF3	NM_001659	chr12	48935722	48957487	-	1	1	48935722	48957487
ARF4	NM_001660	chr3	57571362	57597344	-	1	1	57571362	57597344
ARF4-AS1	NR_132369	chr3	57597788	57600915	+	1	0	57597788	57600915
ARF5	NM_001662	chr7	127588410	127591700	+	1	1	127588410	127591700
ARF6	NM_001663	chr14	49893081	49897054	+	1	1	49893081	49897054
ARFGAP1	NM_001281482	chr20	63272812	63289790	+	1	0	63272812	63289790
ARFGAP2	NM_001242832	chr11	47164297	47177125	-	1	0	47164297	47176879
ARFGAP3	NM_001142293	chr22	42796502	42857273	-	1	0	42796502	42857273
ARFGEF1	NM_006421	chr8	67197659	67343781	-	1	1	67197659	67343781
ARFGEF2	NM_006420	chr20	48921710	49036693	+	1	1	48921710	49036693
ARFGEF3	NM_020340	chr6	138161938	138344663	+	1	1	138161938	138344663
ARFIP1	NM_001025593	chr4	152779936	152911911	+	1	0	152779936	152911911
ARFIP2	NM_001242854	chr11	6474680	6481331	-	1	0	6474680	6481331
ARFRP1	NM_001134758	chr20	63698647	63707976	-	1	0	63698647	63707976
ARG1	NM_000045	chr6	131573225	131584329	+	1	0	131573225	131584329
ARG2	NM_001172	chr14	67619919	67651705	+	1	1	67619919	67651705
ARGFX	NM_001012659	chr3	121567948	121590622	+	1	1	121567948	121590622
ARGFXP2	NR_002222	chr17	32150367	32151571	-	1	1	32150367	32151571
ARGLU1	NM_018011	chr13	106541672	106568137	-	1	1	106541672	106568137
ARHGAP1	NM_004308	chr11	46677080	46700619	-	1	1	46677080	46700619
ARHGAP10	NM_024605	chr4	147732087	148072776	+	1	1	147732087	148072776
ARHGAP11A	NM_001286479	chr15	32615143	32639937	+	1	0	32615143	32636181
ARHGAP11A-SCG5	NM_001368319	chr15	32615475	32697098	+	1	1	32615475	32697098
ARHGAP11B	NM_001039841	chr15	30626147	30638810	+	1	0	30626147	30649182
ARHGAP12	NM_001270695	chr10	31805397	31928876	-	1	0	31805397	31928831
ARHGAP15	NM_018460	chr2	143129418	143768352	+	1	1	143129418	143768352
ARHGAP17	NM_001006634	chr16	24919390	25015369	-	1	0	24919390	25015369
ARHGAP18	NM_033515	chr6	129576133	129710177	-	1	1	129576133	129710177
ARHGAP19	NM_001204300	chr10	97222172	97292673	-	1	0	97222172	97292637
ARHGAP19-SLIT1	NR_037909	chr10	97153041	97292673	-	1	1	97153041	97292673
ARHGAP20	NM_001258415	chr11	110577042	110711825	-	1	0	110577042	110712728
ARHGAP21	NM_001367447	chr10	24583613	24723887	-	1	0	24583613	24622843
ARHGAP22	NM_001256024	chr10	48446035	48605073	-	1	0	48446035	48605073
ARHGAP22-IT1	NR_146782	chr10	48509851	48511589	-	1	1	48509851	48511589
ARHGAP23	NM_001199417	chr17	38428463	38512385	+	1	1	38428463	38512385
ARHGAP24	NM_001025616	chr4	85475149	86002666	+	1	0	85475149	86002666
ARHGAP25	NM_001007231	chr2	68734810	68826825	+	1	0	68734810	68826825
ARHGAP26	NM_001135608	chr5	142770376	143229007	+	1	0	142770376	143229011
ARHGAP26-AS1	NR_046680	chr5	142859604	142868910	-	1	1	142859604	142868910
ARHGAP26-IT1	NR_046816	chr5	143192499	143194166	+	1	1	143192499	143194166
ARHGAP27	NM_001282290	chr17	45393901	45430297	-	1	0	45393901	45425633
ARHGAP27P1	NR_027487	chr17	64778138	64781504	-	1	1	64778138	64781504
ARHGAP27P1-BPTFP1-KPNA2P3	NR_026899	chr17	64749661	64781999	-	1	1	64749661	64781999
ARHGAP27P2	NR_027283	chr17	68198659	68200302	+	1	1	68198659	68200302
ARHGAP28	NM_001010000	chr18	6834484	6915713	+	1	0	6834484	6898721
ARHGAP29	NM_001328664	chr1	94168904	94247746	-	1	0	94168904	94237584
ARHGAP30	NM_001025598	chr1	161046945	161069891	-	1	0	161046945	161069891
ARHGAP31	NM_020754	chr3	119294382	119420714	+	1	1	119294382	119420714
ARHGAP31-AS1	NR_046748	chr3	119314292	119322760	-	1	1	119314292	119322760
ARHGAP32	NM_001142685	chr11	128965059	129192325	-	1	0	128965059	129024188
ARHGAP33	NM_001172630	chr19	35775563	35788822	+	1	0	35775563	35788822
ARHGAP35	NM_004491	chr19	46860996	47005076	+	1	1	46860996	47005076
ARHGAP36	NM_001282607	chrX	131058345	131089885	+	1	0	131058345	131089885
ARHGAP39	NM_001308207	chr8	144529178	144613503	-	1	0	144529178	144605695
ARHGAP4	NM_001164741	chrX	153907377	153926264	-	1	0	153907377	153926264
ARHGAP40	NM_001164431	chr20	38601808	38650653	+	1	1	38601808	38650653
ARHGAP42	NM_001367945	chr11	100687287	100993941	+	1	0	100687287	100993941
ARHGAP42-AS1	NR_133571	chr11	100684160	100687955	-	1	1	100684160	100687955
ARHGAP44	NM_001321164	chr17	12789497	12991643	+	1	0	12789497	12991643
ARHGAP45	NM_001258328	chr19	1065958	1087831	+	1	0	1065958	1087831
ARHGAP5	NM_001030055	chr14	32077303	32159728	+	1	0	32077303	32159728
ARHGAP5-AS1	NR_027263	chr14	32075418	32076699	-	1	1	32075418	32076699
ARHGAP6	NM_001287242	chrX	11137544	11427818	-	1	0	11137544	11665920
ARHGAP8	NM_001017526	chr22	44752557	44862784	+	1	0	44752557	44862784
ARHGAP9	NM_001080156	chr12	57472268	57477867	-	1	0	57472268	57479866
ARHGDIA	NM_001185077	chr17	81867720	81870997	-	1	0	81867720	81871337
ARHGDIB	NM_001175	chr12	14942030	14961601	-	1	0	14942030	14948896
ARHGDIG	NM_001176	chr16	280590	283010	+	1	1	280590	283010
ARHGEF1	NM_004706	chr19	41883183	41907452	+	1	0	41883183	41907452
ARHGEF10	NM_001308152	chr8	1823925	1958641	+	1	0	1823925	1958641
ARHGEF10L	NM_001011722	chr1	17580552	17697875	+	1	0	17580552	17697869
ARHGEF11	NM_001377418	chr1	156934839	157046903	-	1	0	156934839	157045742
ARHGEF12	NM_001198665	chr11	120336412	120489937	+	1	0	120336412	120489937
ARHGEF15	NM_025014	chr17	8310821	8322516	+	1	0	8310821	8322511
ARHGEF16	NM_014448	chr1	3454664	3481113	+	1	1	3454664	3481113
ARHGEF17	NM_014786	chr11	73308275	73369388	+	1	1	73308275	73369388
ARHGEF18	NM_001130955	chr19	7439687	7472478	+	1	0	7439687	7472478
ARHGEF19	NM_153213	chr1	16197853	16212652	-	1	1	16197853	16212652
ARHGEF2	NM_001162383	chr1	155946853	155978547	-	1	0	155946853	155978175
ARHGEF25	NM_001111270	chr12	57610115	57617245	+	1	0	57610115	57617245
ARHGEF26	NM_001251962	chr3	154121002	154257827	+	1	0	154121002	154257825
ARHGEF26-AS1	NR_037901	chr3	154024400	154121210	-	1	1	154024400	154121210
ARHGEF28	NM_001080479	chr5	73626157	73941993	+	1	0	73626157	73941990
ARHGEF3	NM_001128615	chr3	56727419	57079268	-	1	0	56727419	56801949
ARHGEF33	NM_001145451	chr2	38889881	38975452	+	1	0	38889881	38975452
ARHGEF34P	NR_033942	chr7	144363632	144377191	+	1	0	144363632	144286003
ARHGEF35	NM_001003702	chr7	144186082	144195833	-	1	0	144186082	144195879
ARHGEF35-AS1	NR_126022	chr7	144195320	144299589	+	1	0	144195320	144355718
ARHGEF37	NM_001001669	chr5	149581497	149634967	+	1	1	149581497	149634967
ARHGEF38	NM_001242729	chr4	105552619	105680914	+	1	0	105552619	105631680
ARHGEF38-IT1	NR_046840	chr4	105561590	105570235	+	1	1	105561590	105570235
ARHGEF39	NM_032818	chr9	35659342	35665195	-	1	1	35659342	35665195
ARHGEF3-AS1	NR_046572	chr3	56940039	56960852	+	1	1	56940039	56960852
ARHGEF4	NM_001367493	chr2	130836913	131047253	+	1	0	130836913	131047253
ARHGEF40	NM_001278529	chr14	21070303	21090247	+	1	0	21070303	21090247
ARHGEF5	NM_005435	chr7	144355401	144380632	+	1	1	144355401	144380632
ARHGEF6	NM_001306177	chrX	136665550	136767815	-	1	0	136665550	136780932
ARHGEF7	NM_001113511	chr13	111114618	111295195	+	1	0	111114618	111295195
ARHGEF7-AS1	NR_046516	chr13	111144304	111148565	-	1	1	111144304	111148565
ARHGEF7-AS2	NR_046667	chr13	111113811	111115678	-	1	1	111113811	111115678
ARHGEF9	NM_001173479	chrX	63634966	63785214	-	1	0	63634966	63755123
ARHGEF9-IT1	NR_138419	chrX	63670195	63671502	-	1	1	63670195	63671502
ARID1A	NM_006015	chr1	26696014	26782104	+	1	0	26696014	26782104
ARID1B	NM_001363725	chr6	157036426	157210779	+	1	0	157036426	157210779
ARID2	NM_001347839	chr12	45729708	45893916	+	1	0	45729708	45908037
ARID3A	NM_005224	chr19	926034	975937	+	1	1	926034	975937
ARID3B	NM_001307939	chr15	74541176	74598131	+	1	0	74541176	74598131
ARID3C	NM_001017363	chr9	34621048	34628086	-	1	0	34621048	34629055
ARID4A	NM_002892	chr14	58298554	58373873	+	1	0	58298554	58373733
ARID4B	NM_001206794	chr1	235166894	235327487	-	1	0	235166894	235328179
ARID5A	NM_001319085	chr2	96536751	96552634	+	1	0	96536751	96552634
ARID5B	NM_001244638	chr10	62049356	62096944	+	1	0	62049356	62096944
ARIH1	NM_005744	chr15	72474329	72602987	+	1	1	72474329	72602987
ARIH2	NM_001317333	chr3	48918841	48986382	+	1	0	48918841	48986382
ARIH2OS	NR_161301	chr3	48917787	48919385	-	1	1	48917787	48919385
ARL1	NM_001177	chr12	101393115	101407772	-	1	0	101393115	101407820
ARL10	NM_001317948	chr5	176365467	176369956	+	1	0	176365467	176381909
ARL11	NM_138450	chr13	49628506	49633872	+	1	1	49628506	49633872
ARL13A	NM_001162491	chrX	100969707	100990831	+	1	0	100969707	100990831
ARL13B	NM_001174150	chr3	93980154	94055678	+	1	0	93980154	94055678
ARL14	NM_025047	chr3	160677159	160678447	+	1	1	160677159	160678447
ARL14EP	NM_152316	chr11	30323103	30338223	+	1	1	30323103	30338223
ARL14EPL	NM_001195581	chr5	116051465	116059130	+	1	1	116051465	116059130
ARL15	NM_019087	chr5	53883941	54310573	-	1	1	53883941	54310573
ARL16	NM_001040025	chr17	81681164	81683924	-	1	0	81681164	81683713
ARL17A	NM_001113738	chr17	46334901	46361766	-	1	0	46334901	46579722
ARL17B	NM_001039083	chr17	46334901	46361766	-	1	0	46334901	46579712
ARL2	NM_001199745	chr11	65014159	65022184	+	1	0	65014159	65022184
ARL2BP	NM_012106	chr16	57245258	57253635	+	1	1	57245258	57253635
ARL2-SNX15	NR_037650	chr11	65014112	65040572	+	1	1	65014112	65040572
ARL3	NM_004311	chr10	102673730	102714397	-	1	1	102673730	102714397
ARL4A	NM_001037164	chr7	12686826	12690933	+	1	0	12686826	12690933
ARL4C	NM_001282431	chr2	234493040	234497081	-	1	0	234493040	234497049
ARL4D	NM_001661	chr17	43398992	43401137	+	1	1	43398992	43401137
ARL5A	NM_001037174	chr2	151798796	151828421	-	1	0	151798796	151828421
ARL5B	NM_178815	chr10	18659430	18681639	+	1	1	18659430	18681639
ARL5C	NM_001143968	chr17	39156893	39166161	-	1	1	39156893	39166161
ARL6	NM_001278293	chr3	97764757	97801229	+	1	0	97764757	97801229
ARL6IP1	NM_001313858	chr16	18791666	18801370	-	1	0	18791666	18801549
ARL6IP4	NM_001002251	chr12	122980059	122982913	+	1	0	122980059	122982913
ARL6IP5	NM_006407	chr3	69084936	69106092	+	1	1	69084936	69106092
ARL6IP6	NM_001350068	chr2	152718948	152762385	+	1	0	152718948	152762385
ARL8A	NM_001256129	chr1	202133403	202144743	-	1	0	202133403	202144737
ARL8B	NM_018184	chr3	5122291	5180911	+	1	1	5122291	5180911
ARL9	NM_001363794	chr4	56505790	56524453	+	1	0	56505790	56524456
ARLNC1	NR_131947	chr16	80828734	80892596	-	1	0	80828734	80892596
ARMC1	NM_001286702	chr8	65602455	65634217	-	1	0	65602455	65634177
ARMC10	NM_001161009	chr7	103075139	103099759	+	1	0	103075139	103099759
ARMC12	NM_001286574	chr6	35737031	35749079	+	1	0	35737031	35749079
ARMC2	NM_001286609	chr6	108848415	108974472	+	1	0	108848415	108974474
ARMC2-AS1	NR_104137	chr6	108908139	108924103	-	1	1	108908139	108924103
ARMC3	NM_001282745	chr10	22928052	23038523	+	1	0	22928052	23038523
ARMC4	NM_001290020	chr10	27812167	27998897	-	1	0	27812167	27999079
ARMC4P1	NR_138082	chr10	27258761	27335055	+	1	1	27258761	27335055
ARMC5	NM_001105247	chr16	31459500	31467165	+	1	0	31459500	31467167
ARMC6	NM_001199196	chr19	19033602	19058176	+	1	0	19033602	19058176
ARMC7	NM_001304271	chr17	75109968	75130272	+	1	0	75109968	75130272
ARMC8	NM_001267041	chr3	138187247	138298386	+	1	0	138187247	138246887
ARMC9	NM_001271466	chr2	231198630	231376848	+	1	0	231198630	231345202
ARMCX1	NM_016608	chrX	101550546	101554692	+	1	1	101550546	101554692
ARMCX2	NM_001282231	chrX	101655280	101659850	-	1	0	101655280	101659850
ARMCX3	NM_016607	chrX	101623129	101627841	+	1	0	101623129	101627841
ARMCX4	NM_001256155	chrX	101488043	101495811	+	1	0	101488043	101535988
ARMCX5	NM_001168478	chrX	102599514	102604157	+	1	0	102599514	102604157
ARMCX5-GPRASP2	NM_001199818	chrX	102599347	102717733	+	1	0	102599347	102886771
ARMCX6	NM_001009584	chrX	101615117	101618001	-	1	0	101615117	101618000
ARMH1	NM_001145636	chr1	44674713	44725591	+	1	1	44674713	44725591
ARMH2	NM_001282492	chr6	24797334	24798917	-	1	1	24797334	24798917
ARMH3	NM_024541	chr10	101845598	102056173	-	1	1	101845598	102056173
ARMH4	NM_001001872	chr14	58000764	58152213	-	1	0	58000764	58152213
ARMS2	NM_001099667	chr10	122454652	122457352	+	1	1	122454652	122457352
ARMT1	NM_001286562	chr6	151452257	151470099	+	1	0	151452257	151470099
ARNT	NM_001197325	chr1	150809713	150876599	-	1	0	150809713	150876599
ARNT2	NM_014862	chr15	80404381	80597933	+	1	1	80404381	80597933
ARNTL	NM_001030272	chr11	13277726	13387265	+	1	0	13277726	13387265
ARNTL2	NM_001248002	chr12	27332835	27425813	+	1	0	27332835	27425813
ARNTL2-AS1	NR_109975	chr12	27389788	27446634	-	1	1	27389788	27446634
ARPC1A	NM_001190996	chr7	99325872	99366262	+	1	0	99325872	99366262
ARPC1B	NM_005720	chr7	99374729	99394816	+	1	1	99374729	99394816
ARPC2	NM_005731	chr2	218217396	218254348	+	1	0	218217396	218254348
ARPC3	NM_001278556	chr12	110434822	110450337	-	1	0	110434822	110450411
ARPC4	NM_001024959	chr3	9792494	9807105	+	1	0	9792494	9807105
ARPC4-TTLL3	NM_001198793	chr3	9792547	9836356	+	1	1	9792547	9836356
ARPC5	NM_001270439	chr1	183620845	183635783	-	1	0	183620845	183635783
ARPC5L	NM_030978	chr9	124862129	124877733	+	1	1	124862129	124877733
ARPIN	NM_001282380	chr15	89896531	89912687	-	1	0	89896531	89912952
ARPIN-AP3S2	NM_001199058	chr15	89830598	89912952	-	1	1	89830598	89912952
ARPP19	NM_001306191	chr15	52547044	52569446	-	1	0	52547044	52569030
ARPP21	NM_001025068	chr3	35679623	35685887	+	1	0	35679623	35685887
ARR3	NM_004312	chrX	70268333	70281840	+	1	1	70268333	70281840
ARRB1	NM_004041	chr11	75260121	75351661	-	1	0	75260121	75351661
ARRB2	NM_001257328	chr17	4710631	4721497	+	1	0	4710631	4721497
ARRDC1	NM_001317968	chr9	137605639	137615360	+	1	0	137605639	137615360
ARRDC1-AS1	NR_122035	chr9	137615331	137618895	-	1	0	137615331	137618529
ARRDC2	NM_001025604	chr19	18001123	18014102	+	1	0	18001123	18014102
ARRDC3	NM_001329670	chr5	91368630	91380097	-	1	0	91368630	91383317
ARRDC3-AS1	NR_027435	chr5	91380346	91420715	+	1	1	91380346	91420715
ARRDC4	NM_183376	chr15	97960702	97973833	+	1	1	97960702	97973833
ARRDC5	NM_001080523	chr19	4890436	4902896	-	1	0	4890436	4902896
ARSA	NM_000487	chr22	50622753	50628152	-	1	0	50622753	50628152
ARSB	NM_000046	chr5	78777210	78985310	-	1	0	78777210	78985958
ARSD	NM_001669	chrX	2903971	2929339	-	1	0	2903971	2929339
ARSD-AS1	NR_144459	chrX	2904903	2906122	+	1	1	2904903	2906122
ARSF	NM_001201538	chrX	3040233	3112729	+	1	0	3040233	3112729
ARSG	NM_001267727	chr17	68291494	68420859	+	1	0	68291494	68422731
ARSH	NM_001011719	chrX	3006545	3034110	+	1	1	3006545	3034110
ARSI	NM_001012301	chr5	150296342	150302905	-	1	1	150296342	150302905
ARSJ	NM_001354210	chr4	113900283	113979647	-	1	0	113900283	113979647
ARSK	NM_198150	chr5	95555100	95605102	+	1	1	95555100	95605102
ARSL	NM_000047	chrX	2934520	2964341	-	1	0	2934520	2968245
ART1	NM_004314	chr11	3645127	3664416	+	1	1	3645127	3664416
ART3	NM_001130016	chr4	76074708	76112786	+	1	0	76074708	76112786
ART4	NM_001354646	chr12	14839984	14843526	-	1	0	14839984	14843526
ART5	NM_001079536	chr11	3638505	3642316	-	1	0	3638505	3642316
ARTN	NM_001136215	chr1	43933800	43937240	+	1	0	43933800	43937240
ARV1	NM_001346992	chr1	230979093	231000733	+	1	0	230979093	231000733
ARVCF	NM_001670	chr22	19969895	20016823	-	1	1	19969895	20016823
ARX	NM_139058	chrX	25003695	25015965	-	1	1	25003695	25015965
AS3MT	NM_020682	chr10	102869469	102901898	+	1	1	102869469	102901898
ASAH1	NM_001127505	chr8	18055991	18084961	-	1	0	18055991	18084107
ASAH2	NM_001143974	chr10	50184860	50248610	-	1	0	50184860	50248610
ASAH2B	NM_001079516	chr10	50739935	50759252	+	1	0	50739935	50759252
ASAP1	NM_001247996	chr8	130052104	130443660	-	1	0	130052104	130443674
ASAP1-IT1	NR_002765	chr8	130295354	130296533	-	1	1	130295354	130296533
ASAP1-IT2	NR_045385	chr8	130082737	130084768	-	1	1	130082737	130084768
ASAP2	NM_001135191	chr2	9206764	9405683	+	1	0	9206764	9405678
ASAP3	NM_001143778	chr1	23428562	23484179	-	1	0	23428562	23484179
ASB1	NM_001040445	chr2	238426926	238452250	+	1	0	238426926	238452250
ASB10	NM_001142459	chr7	151175697	151187250	-	1	0	151175697	151187792
ASB11	NM_001012428	chrX	15281708	15314559	-	1	0	15281708	15315640
ASB12	NM_130388	chrX	64224193	64230607	-	1	1	64224193	64230607
ASB13	NM_024701	chr10	5638866	5666595	-	1	0	5638866	5666595
ASB14	NM_001142733	chr3	57268341	57292685	-	1	0	57268341	57278952
ASB15	NM_001290258	chr7	123601820	123639480	+	1	0	123601820	123637880
ASB15-AS1	NR_111922	chr7	123614160	123624957	-	1	1	123614160	123624957
ASB16	NM_080863	chr17	44170703	44179084	+	1	1	44170703	44179084
ASB16-AS1	NR_049729	chr17	44175973	44186717	-	1	0	44175973	44186717
ASB17	NM_080868	chr1	75918872	75932404	-	1	0	75918872	75932404
ASB18	NM_212556	chr2	236193451	236264345	-	1	1	236193451	236264345
ASB2	NM_001202429	chr14	93934165	93976570	-	1	0	93934165	93957047
ASB3	NM_001201965	chr2	53669979	53786953	-	1	0	53669979	53786953
ASB4	NM_016116	chr7	95485942	95540233	+	1	0	95485942	95528801
ASB5	NM_080874	chr4	176213674	176269222	-	1	1	176213674	176269222
ASB6	NM_001202403	chr9	129634603	129642169	-	1	0	129634603	129642151
ASB7	NM_024708	chr15	100602549	100630209	+	1	0	100602549	100651699
ASB8	NM_001319296	chr12	48147788	48157515	-	1	0	48147788	48157515
ASB9	NM_001031739	chrX	15243986	15270083	-	1	0	15243986	15270083
ASB9P1	NR_033769	chr15	92795483	92797108	+	1	1	92795483	92797108
ASCC1	NM_001198798	chr10	72096031	72216109	-	1	0	72096031	72217134
ASCC2	NM_001242906	chr22	29788610	29838274	-	1	0	29788610	29838274
ASCC3	NM_001284271	chr6	100715130	100881372	-	1	0	100715130	100881372
ASCL1	NM_004316	chr12	102957673	102960511	+	1	1	102957673	102960511
ASCL2	NM_005170	chr11	2268497	2270952	-	1	1	2268497	2270952
ASCL3	NM_020646	chr11	8937571	8943033	-	1	1	8937571	8943033
ASCL4	NM_203436	chr12	107774384	107776644	+	1	1	107774384	107776644
ASCL5	NM_001270601	chr1	201113952	201115372	-	1	1	201113952	201115372
ASDURF	NM_001353493	chr2	189661398	189666401	+	1	0	189661398	189666401
ASF1A	NM_014034	chr6	118894151	118909170	+	1	1	118894151	118909170
ASF1B	NM_018154	chr19	14119511	14136589	-	1	1	14119511	14136589
ASGR1	NM_001197216	chr17	7173430	7179564	-	1	0	7173430	7179370
ASGR2	NM_001181	chr17	7101321	7114811	-	1	0	7101321	7114310
ASH1L	NM_001366177	chr1	155335267	155562803	-	1	0	155335267	155562803
ASH1L-AS1	NR_147963	chr1	155562041	155563944	+	1	0	155562041	155563944
ASH2L	NM_001105214	chr8	38105792	38140080	+	1	0	38105792	38140080
ASIC1	NM_001095	chr12	50057595	50083611	+	1	0	50057595	50083611
ASIC2	NM_001094	chr17	33013087	34156806	-	1	0	33013087	33292988
ASIC3	NM_004769	chr7	151048530	151052754	+	1	0	151048530	151052756
ASIC4	NM_018674	chr2	219514169	219538772	+	1	0	219514169	219538772
ASIC5	NM_017419	chr4	155829728	155866277	-	1	1	155829728	155866277
ASIP	NM_001672	chr20	34260364	34269342	+	1	1	34260364	34269342
ASL	NM_000048	chr7	66075818	66093573	+	1	0	66075818	66093573
ASMT	NM_001171038	chrX	1615058	1643081	+	1	0	1615058	1643081
ASMTL	NM_001173473	chrX	1403138	1453762	-	1	0	1403138	1452909
ASMTL-AS1	NR_026710	chrX	1400530	1413586	+	1	0	1400530	1415421
ASNS	NM_001178075	chr7	97851676	97872408	-	1	0	97851676	97872542
ASNSD1	NM_001353497	chr2	189661398	189670831	+	1	0	189661398	189670831
ASNSP1	NR_146077	chr8	46579214	46617643	-	1	1	46579214	46617643
ASPA	NM_000049	chr17	3475996	3503405	+	1	0	3475996	3499406
ASPDH	NM_001024656	chr19	50511602	50514684	-	1	0	50511602	50513913
ASPG	NM_001080464	chr14	104085699	104115582	+	1	1	104085699	104115582
ASPH	NM_001164750	chr8	61500555	61689811	-	1	0	61500555	61689811
ASPHD1	NM_181718	chr16	29900487	29906056	+	1	1	29900487	29906056
ASPHD2	NM_020437	chr22	26429259	26445015	+	1	1	26429259	26445015
ASPM	NM_001206846	chr1	197084126	197146694	-	1	0	197084126	197146669
ASPN	NM_001193335	chr9	92456206	92482506	-	1	0	92456206	92482506
ASPRV1	NM_152792	chr2	69960090	69962265	-	1	1	69960090	69962265
ASPSCR1	NM_001251888	chr17	81977628	82017406	+	1	0	81977628	82017406
AS-PTPRE	NR_136149	chr10	128057731	128062425	-	1	0	128057731	128062425
ASRGL1	NM_001083926	chr11	62337447	62393412	+	1	0	62337447	62393412
ASS1	NM_000050	chr9	130444706	130501274	+	1	0	130444706	130501274
ASTE1	NM_001288950	chr3	131013872	131026854	-	1	0	131013872	131026854
ASTL	NM_001002036	chr2	96123849	96138436	-	1	1	96123849	96138436
ASTN1	NM_001286164	chr1	176857304	177164904	-	1	0	176857304	177164904
ASTN2	NM_001184734	chr9	116425224	116687263	-	1	0	116425224	116687263
ASTN2-AS1	NR_033973	chr9	116504282	116562293	+	1	1	116504282	116562293
ASXL1	NM_001164603	chr20	32358343	32372549	+	1	0	32358343	32439319
ASXL2	NM_001369346	chr2	25733752	25830901	-	1	0	25733752	25878487
ASXL3	NM_030632	chr18	33578218	33751194	+	1	1	33578218	33751194
ASZ1	NM_001301821	chr7	117363221	117427493	-	1	0	117363221	117427493
ATAD1	NM_001321967	chr10	87751511	87818231	-	1	0	87751511	87818231
ATAD2	NM_014109	chr8	123319850	123396447	-	1	1	123319850	123396447
ATAD2B	NM_001242338	chr2	23748663	23927123	-	1	0	23748663	23927123
ATAD3A	NM_001170535	chr1	1512161	1534685	+	1	0	1512161	1534685
ATAD3B	NM_001317238	chr1	1477848	1497848	+	1	0	1477848	1497848
ATAD3C	NM_001039211	chr1	1449688	1470162	+	1	1	1449688	1470162
ATAD5	NM_024857	chr17	30831965	30895865	+	1	1	30831965	30895865
ATAT1	NM_001031722	chr6	30626873	30646821	+	1	0	30626873	30646821
ATCAY	NM_033064	chr19	3880684	3928082	+	1	1	3880684	3928082
ATE1	NM_001001976	chr10	121740420	121928063	-	1	0	121740420	121928463
ATE1-AS1	NR_120495	chr10	121928311	121951965	+	1	1	121928311	121951965
ATF1	NM_005171	chr12	50764100	50821162	+	1	1	50764100	50821162
ATF2	NM_001256090	chr2	175072258	175168203	-	1	0	175072258	175168203
ATF3	NM_001030287	chr1	212565333	212620777	+	1	0	212565333	212620774
ATF4	NM_001675	chr22	39520558	39522686	+	1	0	39520558	39522686
ATF5	NM_001193646	chr19	49929142	49933936	+	1	0	49929142	49933936
ATF6	NM_007348	chr1	161766319	161964070	+	1	1	161766319	161964070
ATF6B	NM_001136153	chr6	32115263	32128246	-	1	0	32115263	32128246
ATF7	NM_001130060	chr12	53512053	53626382	-	1	0	53512053	53626382
ATF7IP	NM_001286514	chr12	14365681	14502930	+	1	0	14365681	14502930
ATF7IP2	NM_001256160	chr16	10386060	10483638	+	1	0	10386060	10483638
ATF7-NPFF	NM_001366559	chr12	53506687	53626382	-	1	0	53506687	53626382
ATG10	NM_001131028	chr5	81972022	82256133	+	1	0	81972022	82256133
ATG101	NM_001098673	chr12	52069977	52077495	+	1	0	52069977	52077495
ATG12	NM_001277783	chr5	115828199	115841565	-	1	0	115828199	115841565
ATG13	NM_001142673	chr11	46617275	46676018	+	1	0	46617275	46676018
ATG14	NM_014924	chr14	55366390	55411830	-	1	1	55366390	55411830
ATG16L1	NM_001190266	chr2	233251672	233295668	+	1	0	233251672	233295674
ATG16L2	NM_001318766	chr11	72814410	72829635	+	1	0	72814410	72829635
ATG2A	NM_001367971	chr11	64894545	64917209	-	1	0	64894545	64917209
ATG2B	NM_018036	chr14	96279194	96363341	-	1	1	96279194	96363341
ATG3	NM_001278712	chr3	112532509	112561962	-	1	0	112532509	112561962
ATG4A	NM_001321287	chrX	108091666	108154671	+	1	0	108091666	108154671
ATG4B	NM_013325	chr2	241637692	241673856	+	1	0	241637692	241673856
ATG4C	NM_032852	chr1	62784131	62865514	+	1	0	62784131	62865271
ATG4D	NM_001281504	chr19	10543903	10553418	+	1	0	10543903	10553418
ATG5	NM_001286106	chr6	106184476	106325435	-	1	0	106184476	106316266
ATG7	NM_001136031	chr3	11272396	11557665	+	1	0	11272396	11557665
ATG9A	NM_001077198	chr2	219219379	219229636	-	1	0	219219379	219229636
ATG9B	NM_001317056	chr7	151015150	151024499	-	1	0	151015150	151024499
ATIC	NM_004044	chr2	215312058	215349764	+	1	1	215312058	215349764
ATL1	NM_001127713	chr14	50533081	50633066	+	1	0	50533081	50633066
ATL2	NM_001135673	chr2	38293953	38377273	-	1	0	38293953	38377273
ATL3	NM_001290048	chr11	63624086	63671974	-	1	0	63624086	63671376
ATM	NM_000051	chr11	108222831	108369099	+	1	0	108222831	108229364
ATMIN	NM_001300728	chr16	81037197	81047350	+	1	0	81037197	81047350
ATN1	NM_001007026	chr12	6924458	6942321	+	1	0	6924458	6942321
ATOH1	NM_005172	chr4	93828752	93830964	+	1	1	93828752	93830964
ATOH7	NM_145178	chr10	68230594	68232113	-	1	1	68230594	68232113
ATOH8	NM_032827	chr2	85753990	85791383	+	1	1	85753990	85791383
ATOX1	NM_004045	chr5	151742821	151758631	-	1	1	151742821	151758631
ATP10A	NM_024490	chr15	25678712	25863202	-	1	1	25678712	25863202
ATP10B	NM_001366652	chr5	160563119	160852211	-	1	0	160563119	160852211
ATP10D	NM_020453	chr4	47485274	47593486	+	1	1	47485274	47593486
ATP11A	NM_015205	chr13	112690328	112887168	+	1	0	112690328	112887168
ATP11A-AS1	NR_046661	chr13	112745448	112754731	-	1	0	112745448	112754731
ATP11AUN	NR_164109	chr13	112647043	112684497	+	1	1	112647043	112684497
ATP11B	NM_014616	chr3	182793503	182921629	+	1	1	182793503	182921629
ATP11C	NM_001010986	chrX	139726347	139832241	-	1	0	139726347	139832241
ATP12A	NM_001185085	chr13	24680410	24711785	+	1	0	24680410	24712493
ATP13A1	NM_020410	chr19	19645200	19663676	-	1	1	19645200	19663676
ATP13A2	NM_001141973	chr1	16985957	17011928	-	1	0	16985957	17011928
ATP13A3	NM_001367549	chr3	194402677	194487002	-	1	0	194402677	194487002
ATP13A4	NM_032279	chr3	193398966	193554895	-	1	1	193398966	193554895
ATP13A4-AS1	NR_046726	chr3	193553411	193555584	+	1	0	193553411	193555584
ATP13A5	NM_198505	chr3	193274788	193378753	-	1	1	193274788	193378753
ATP13A5-AS1	NR_046758	chr3	193307243	193314521	+	1	1	193307243	193314521
ATP1A1	NM_000701	chr1	116373243	116404774	+	1	0	116373243	116404776
ATP1A1-AS1	NR_024124	chr1	116404713	116418575	-	1	0	116404713	116418622
ATP1A2	NM_000702	chr1	160115758	160143584	+	1	1	160115758	160143584
ATP1A3	NM_001256213	chr19	41966581	41993467	-	1	0	41966581	41994230
ATP1A4	NM_001001734	chr1	160177410	160186977	+	1	0	160177410	160186980
ATP1B1	NM_001677	chr1	169106689	169132719	+	1	1	169106689	169132719
ATP1B2	NM_001303263	chr17	7646626	7657771	+	1	0	7646626	7657770
ATP1B3	NM_001679	chr3	141876642	141926548	+	1	1	141876642	141926548
ATP1B4	NM_001142447	chrX	120362088	120383236	+	1	0	120362088	120383236
ATP23	NM_001320408	chr12	57941566	57959148	+	1	0	57941566	57959148
ATP2A1	NM_001286075	chr16	28880042	28904509	+	1	0	28880042	28904511
ATP2A1-AS1	NR_046287	chr16	28878956	28879921	-	1	0	28878956	28879921
ATP2A2	NM_001681	chr12	110281246	110351092	+	1	0	110281246	110351092
ATP2A3	NM_005173	chr17	3923872	3964437	-	1	0	3923872	3964437
ATP2B1	NM_001001323	chr12	89588048	89709366	-	1	0	89588048	89709366
ATP2B1-AS1	NR_028138	chr12	89708954	89711952	+	1	1	89708954	89711952
ATP2B2	NM_001001331	chr3	10324022	10505586	-	1	0	10324022	10505586
ATP2B2-IT2	NR_046766	chr3	10626015	10626807	-	1	1	10626015	10626807
ATP2B3	NM_001001344	chrX	153536121	153582929	+	1	0	153536121	153582929
ATP2B4	NM_001001396	chr1	203626786	203744081	+	1	0	203626786	203744081
ATP2C1	NM_001001485	chr3	130894014	131016711	+	1	0	130894014	131003202
ATP2C2	NM_001286527	chr16	84368522	84464187	+	1	0	84368522	84464187
ATP2C2-AS1	NR_146503	chr16	84459258	84467361	-	1	1	84459258	84467361
ATP4A	NM_000704	chr19	35550030	35563658	-	1	1	35550030	35563658
ATP4B	NM_000705	chr13	113648805	113658198	-	1	1	113648805	113658198
ATP5F1A	NM_001001935	chr18	46080247	46098296	-	1	0	46080247	46098296
ATP5F1B	NM_001686	chr12	56638174	56645984	-	1	1	56638174	56645984
ATP5F1C	NM_001001973	chr10	7788176	7807799	+	1	0	7788176	7807799
ATP5F1D	NM_001001975	chr19	1241750	1244825	+	1	0	1241750	1244825
ATP5F1E	NM_006886	chr20	59025474	59032335	-	1	1	59025474	59032335
ATP5IF1	NM_016311	chr1	28236123	28238100	+	1	0	28236123	28238105
ATP5MC1	NM_001002027	chr17	48892786	48895870	+	1	0	48892786	48895870
ATP5MC2	NM_001002031	chr12	53665169	53676330	-	1	0	53665169	53676083
ATP5MC3	NM_001002258	chr2	175176257	175181710	-	1	0	175176257	175181710
ATP5MD	NM_001206426	chr10	103389050	103396475	-	1	0	103389050	103396475
ATP5ME	NM_007100	chr4	672435	674276	-	1	0	672435	674276
ATP5MF	NM_001003713	chr7	99458157	99466167	-	1	0	99458157	99466167
ATP5MF-PTCD1	NM_001198879	chr7	99416738	99466167	-	1	1	99416738	99466167
ATP5MG	NM_006476	chr11	118401605	118409847	+	1	0	118401605	118409847
ATP5MGL	NM_001165877	chr22	42639802	42640601	-	1	1	42639802	42640601
ATP5MPL	NM_001127393	chr14	103912287	103921529	-	1	0	103912287	103921529
ATP5PB	NM_001688	chr1	111449463	111462773	+	1	1	111449463	111462773
ATP5PD	NM_001003785	chr17	75038862	75046969	-	1	0	75038862	75046969
ATP5PF	NM_001003696	chr21	25724479	25735654	-	1	0	25724479	25735654
ATP5PO	NM_001697	chr21	33903452	33915804	-	1	1	33903452	33915804
ATP6AP1	NM_001183	chrX	154428676	154436516	+	1	1	154428676	154436516
ATP6AP1L	NM_001017971	chr5	82279461	82319932	+	1	0	82279461	82319932
ATP6AP2	NM_005765	chrX	40580969	40606848	+	1	1	40580969	40606848
ATP6V0A1	NM_001130020	chr17	42458877	42522611	+	1	0	42458877	42522611
ATP6V0A2	NM_012463	chr12	123712352	123761754	+	1	1	123712352	123761754
ATP6V0A4	NM_020632	chr7	138706293	138798196	-	1	0	138706293	138774037
ATP6V0B	NM_001039457	chr1	43974959	43978295	+	1	0	43974959	43978295
ATP6V0C	NM_001198569	chr16	2513725	2520223	+	1	0	2513725	2520218
ATP6V0CP3	NR_037141	chr6	42727575	42728194	+	1	1	42727575	42728194
ATP6V0D1	NM_004691	chr16	67438018	67481157	-	1	1	67438018	67481157
ATP6V0D2	NM_152565	chr8	86098909	86154225	+	1	1	86098909	86154225
ATP6V0E1	NM_003945	chr5	172983770	173035445	+	1	1	172983770	173035445
ATP6V0E2	NM_001100592	chr7	149872967	149880712	+	1	0	149872967	149880712
ATP6V0E2-AS1	NR_027040	chr7	149867693	149873862	-	1	1	149867693	149873862
ATP6V1A	NM_001690	chr3	113747034	113812056	+	1	1	113747034	113812056
ATP6V1B1	NM_001692	chr2	70935899	70965431	+	1	1	70935899	70965431
ATP6V1B1-AS1	NR_110273	chr2	70942012	70948611	-	1	0	70942012	70948611
ATP6V1B2	NM_001693	chr8	20197380	20221696	+	1	1	20197380	20221696
ATP6V1C1	NM_001695	chr8	103021082	103073051	+	1	1	103021082	103073051
ATP6V1C2	NM_001039362	chr2	10721629	10785110	+	1	0	10721629	10785110
ATP6V1D	NM_015994	chr14	67337871	67359804	-	1	1	67337871	67359804
ATP6V1E1	NM_001039366	chr22	17592135	17628822	-	1	0	17592135	17628749
ATP6V1E2	NM_001318063	chr2	46511846	46542577	-	1	0	46511846	46542577
ATP6V1F	NM_001198909	chr7	128862855	128865847	+	1	0	128862855	128865847
ATP6V1FNB	NM_001195150	chr7	128866329	128872047	+	1	1	128866329	128872047
ATP6V1G1	NM_004888	chr9	114587768	114598879	+	1	1	114587768	114598879
ATP6V1G2	NM_001204078	chr6	31544443	31546608	-	1	0	31544443	31546742
ATP6V1G2-DDX39B	NR_037853	chr6	31530218	31546848	-	1	1	31530218	31546848
ATP6V1G3	NM_001320218	chr1	198523221	198540945	-	1	0	198523221	198540945
ATP6V1H	NM_015941	chr8	53715542	53843245	-	1	0	53715542	53843042
ATP7A	NM_000052	chrX	77910692	78050395	+	1	0	77910692	78050395
ATP7B	NM_000053	chr13	51932670	52011450	-	1	0	51932670	52011450
ATP8A1	NM_001105529	chr4	42408374	42657105	-	1	0	42408374	42657105
ATP8A2	NM_001313741	chr13	25468773	26025851	+	1	0	25468773	26025851
ATP8B1	NM_001374385	chr18	57646425	57803315	-	1	0	57646425	57803315
ATP8B2	NM_001005855	chr1	154325524	154337846	+	1	0	154325524	154351304
ATP8B3	NM_001178002	chr19	1782074	1812276	-	1	0	1782074	1812276
ATP8B4	NM_024837	chr15	49858237	50119233	-	1	0	49858237	50113379
ATP8B5P	NR_003581	chr9	35406754	35483029	+	1	0	35406754	35451108
ATP9A	NM_006045	chr20	51596515	51768390	-	1	1	51596515	51768390
ATP9B	NM_001306085	chr18	79069393	79378282	+	1	0	79069393	79378282
ATPAF1	NM_001042546	chr1	46635038	46668427	-	1	0	46635038	46668427
ATPAF2	NM_145691	chr17	18018020	18039168	-	1	1	18018020	18039168
ATPSCKMT	NM_001258388	chr5	10225507	10249909	-	1	0	10225507	10249909
ATR	NM_001184	chr3	142449234	142578733	-	1	0	142449234	142578733
ATRAID	NM_001170795	chr2	27212359	27217182	+	1	0	27212359	27217182
ATRIP	NM_001271022	chr3	48446709	48465655	+	1	0	48446709	48467645
ATRIP-TREX1	NR_153405	chr3	48446778	48467645	+	1	1	48446778	48467645
ATRN	NM_001207047	chr20	3471017	3616046	+	1	0	3471017	3616046
ATRNL1	NM_001276282	chr10	115093364	115171369	+	1	0	115093364	115171369
ATRX	NM_000489	chrX	77504877	77786216	-	1	0	77504877	77786216
ATXN1	NM_000332	chr6	16299111	16761490	-	1	0	16299111	16760184
ATXN10	NM_001167621	chr22	45671797	45845307	+	1	0	45671797	45845307
ATXN1-AS1	NR_136240	chr6	16761137	16766883	+	1	1	16761137	16766883
ATXN1L	NM_001137675	chr16	71845975	71857328	+	1	1	71845975	71857328
ATXN2	NM_001310121	chr12	111452213	111599673	-	1	0	111452213	111599676
ATXN2-AS	NR_146497	chr12	111599497	111600255	+	1	1	111599497	111600255
ATXN2L	NM_001308230	chr16	28823047	28837237	+	1	0	28823047	28837237
ATXN3	NM_001127696	chr14	92058551	92106582	-	1	0	92058551	92106582
ATXN3L	NM_001135995	chrX	13318648	13320399	-	1	1	13318648	13320399
ATXN7	NM_000333	chr3	63864533	64003460	+	1	0	63864533	63904197
ATXN7L1	NM_001318229	chr7	105613473	105679155	-	1	0	105613473	105876585
ATXN7L2	NM_001350174	chr1	109483904	109492798	+	1	0	109483904	109492798
ATXN7L3	NM_001098833	chr17	44191804	44198161	-	1	0	44191804	44198161
ATXN7L3B	NM_001136262	chr12	74537834	74545430	+	1	1	74537834	74545430
ATXN8OS	NR_002717	chr13	70107212	70139753	+	1	1	70107212	70139753
AUH	NM_001306190	chr9	91213814	91361969	-	1	0	91213814	91361918
AUNIP	NM_001287490	chr1	25831912	25859458	-	1	0	25831912	25859457
AUP1	NM_181575	chr2	74526651	74529706	-	1	0	74526651	74529706
AURKA	NM_001323303	chr20	56369389	56392215	-	1	0	56369389	56392215
AURKAIP1	NM_001127229	chr1	1373735	1375207	-	1	0	1373735	1375207
AURKAP1	NR_001587	chr1	220266178	220267715	-	1	1	220266178	220267715
AURKB	NM_001256834	chr17	8204733	8210575	-	1	0	8204733	8210225
AURKC	NM_001015878	chr19	57231022	57235548	+	1	0	57231022	57235548
AUTS2	NM_001127231	chr7	69598474	70793506	+	1	0	69598474	70793506
AVEN	NM_020371	chr15	33866226	34039204	-	1	1	33866226	34039204
AVIL	NM_006576	chr12	57797375	57816069	-	1	1	57797375	57816069
AVL9	NM_015060	chr7	32495488	32588726	+	1	1	32495488	32588726
AVP	NM_000490	chr20	3082555	3084724	-	1	1	3082555	3084724
AVPI1	NM_021732	chr10	97677423	97687241	-	1	1	97677423	97687241
AVPR1A	NM_000706	chr12	63142758	63151201	-	1	1	63142758	63151201
AVPR1B	NM_000707	chr1	206106936	206117388	-	1	1	206106936	206117388
AVPR2	NM_000054	chrX	153904713	153907166	+	1	0	153904713	153907166
AWAT1	NM_001013579	chrX	70234654	70240659	+	1	1	70234654	70240659
AWAT2	NM_001002254	chrX	70040541	70049938	-	1	1	70040541	70049938
AXDND1	NM_144696	chr1	179365970	179554735	+	1	0	179365970	179554735
AXIN1	NM_003502	chr16	287439	352723	-	1	0	287439	352723
AXIN2	NM_001363813	chr17	65528564	65561648	-	1	0	65528564	65561648
AXL	NM_001278599	chr19	41226754	41261767	+	1	0	41226754	41261766
AZGP1	NM_001185	chr7	99966729	99976031	-	1	1	99966729	99976031
AZGP1P1	NR_036679	chr7	99980761	99984237	+	1	1	99980761	99984237
AZI2	NM_001134432	chr3	28331689	28348824	-	1	0	28331689	28348824
AZIN1	NM_001301668	chr8	102826307	102864163	-	1	0	102826307	102864163
AZIN1-AS1	NR_126338	chr8	102864270	102977876	+	1	0	102864270	102977876
AZIN2	NM_001293562	chr1	33081152	33123492	+	1	0	33081152	33123492
AZU1	NM_001700	chr19	827836	832018	+	1	1	827836	832018
B2M	NM_004048	chr15	44711516	44718877	+	1	1	44711516	44718877
B3GALNT1	NM_001038628	chr3	161083882	161105372	-	1	0	161083882	161104895
B3GALNT2	NM_001277155	chr1	235463457	235504452	-	1	0	235463457	235504452
B3GALT1	NM_020981	chr2	167818671	167870856	+	1	1	167818671	167870856
B3GALT1-AS1	NR_131227	chr2	167814773	167941144	-	1	1	167814773	167941144
B3GALT2	NM_003783	chr1	193178729	193186613	-	1	1	193178729	193186613
B3GALT4	NM_003782	chr6	33277122	33278825	+	1	1	33277122	33278825
B3GALT5	NM_001278650	chr21	39612939	39662889	+	1	0	39612939	39673137
B3GALT5-AS1	NR_026542	chr21	39597147	39612822	-	1	0	39597147	39612822
B3GALT6	NM_080605	chr1	1232236	1235040	+	1	1	1232236	1235040
B3GAT1	NM_001367973	chr11	134378507	134412242	-	1	0	134378507	134412242
B3GAT2	NM_080742	chr6	70856678	70957060	-	1	1	70856678	70957060
B3GAT3	NM_001288721	chr11	62615295	62621986	-	1	0	62615295	62621986
B3GLCT	NM_194318	chr13	31199974	31332274	+	1	1	31199974	31332274
B3GNT10	NR_027442	chr9	120793495	120801728	+	1	1	120793495	120801728
B3GNT2	NM_001319075	chr2	62215520	62224731	+	1	0	62215520	62224731
B3GNT3	NM_014256	chr19	17795137	17813576	+	1	1	17795137	17813576
B3GNT4	NM_001330492	chr12	122203680	122208952	+	1	0	122203680	122208952
B3GNT5	NM_032047	chr3	183253252	183273385	+	1	1	183253252	183273385
B3GNT6	NM_138706	chr11	77034397	77041958	+	1	1	77034397	77041958
B3GNT7	NM_145236	chr2	231395709	231401164	+	1	1	231395709	231401164
B3GNT8	NM_198540	chr19	41425358	41428730	-	1	1	41425358	41428730
B3GNT9	NM_033309	chr16	67148103	67150998	-	1	1	67148103	67150998
B3GNTL1	NM_001009905	chr17	82942148	83051810	-	1	0	82942148	83006988
B4GALNT1	NM_001276468	chr12	57623408	57632679	-	1	0	57623408	57633201
B4GALNT2	NM_001159387	chr17	49132768	49176838	+	1	0	49132768	49176838
B4GALNT3	NM_173593	chr12	459938	563500	+	1	1	459938	563500
B4GALNT4	NM_178537	chr11	369498	382117	+	1	1	369498	382117
B4GALT1	NM_001497	chr9	33110640	33167358	-	1	1	33110640	33167358
B4GALT1-AS1	NR_108108	chr9	33167858	33179983	+	1	0	33167858	33179983
B4GALT2	NM_001005417	chr1	43980504	43991171	+	1	0	43980504	43991171
B4GALT3	NM_001199873	chr1	161171309	161177968	-	1	0	161171309	161177507
B4GALT4	NM_003778	chr3	119211741	119240878	-	1	0	119211741	119240878
B4GALT4-AS1	NR_046574	chr3	119226485	119290666	+	1	1	119226485	119290666
B4GALT5	NM_004776	chr20	49632945	49713878	-	1	1	49632945	49713878
B4GALT6	NM_001330570	chr18	31622245	31684581	-	1	0	31622245	31684581
B4GALT7	NM_007255	chr5	177600131	177610330	+	1	1	177600131	177610330
B4GAT1	NM_006876	chr11	66345373	66347629	-	1	1	66345373	66347629
B9D1	NM_001243473	chr17	19343056	19362738	-	1	0	19343056	19362723
B9D2	NM_030578	chr19	41354416	41364149	-	1	1	41354416	41364149
BABAM1	NM_001033549	chr19	17267375	17279353	+	1	0	17267375	17279337
BABAM2	NM_001261840	chr2	27890728	28338900	+	1	0	27890728	28338900
BABAM2-AS1	NR_028308	chr2	27889455	27891114	-	1	1	27889455	27891114
BACE1	NM_001207048	chr11	117285206	117295573	-	1	0	117285206	117316256
BACE1-AS	NR_037803	chr11	117291345	117292170	+	1	1	117291345	117292170
BACE2	NM_012105	chr21	41168159	41282530	+	1	0	41168159	41282530
BACH1	NM_001186	chr21	29298921	29346148	+	1	0	29298921	29361896
BACH1-IT2	NR_046564	chr21	29372500	29373980	+	1	1	29372500	29373980
BACH1-IT3	NR_146594	chr21	29496046	29500382	+	1	1	29496046	29500382
BACH2	NM_001170794	chr6	89926527	90296908	-	1	0	89926527	90296843
BAD	NM_004322	chr11	64269827	64284704	-	1	0	64269827	64284665
BAG1	NM_001172415	chr9	33252470	33264708	-	1	0	33252470	33264708
BAG2	NM_004282	chr6	57172325	57189833	+	1	1	57172325	57189833
BAG3	NM_004281	chr10	119651379	119677817	+	1	1	119651379	119677817
BAG4	NM_001204878	chr8	38176854	38213301	+	1	0	38176854	38213301
BAG5	NM_001015048	chr14	103556543	103562814	-	1	0	103556543	103562320
BAG6	NM_001098534	chr6	31639027	31652390	-	1	0	31639027	31652661
BAGE	NM_001187	chr21	10413519	10454661	+	1	1	10413519	10454661
BAGE2	NM_182482	chr21	10413531	10491615	+	1	1	10413531	10491615
BAGE3	NM_182481	chr21	10413531	10491615	+	1	1	10413531	10491615
BAGE4	NM_181704	chr21	10413531	10491615	+	1	1	10413531	10491615
BAHCC1	NM_001291324	chr17	81395456	81466331	+	1	0	81395456	81466331
BAHD1	NM_001301132	chr15	40439756	40468236	+	1	0	40439756	40468236
BAIAP2	NM_001144888	chr17	81035150	81117434	+	1	0	81035150	81117434
BAIAP2-DT	NR_026857	chr17	81029132	81034719	-	1	1	81029132	81034719
BAIAP2L1	NM_018842	chr7	98291649	98401090	-	1	1	98291649	98401090
BAIAP2L2	NM_025045	chr22	38084900	38110684	-	1	1	38084900	38110684
BAIAP3	NM_001199096	chr16	1336196	1349441	+	1	0	1336196	1349441
BAK1	NM_001188	chr6	33572551	33580276	-	1	1	33572551	33580276
BAMBI	NM_012342	chr10	28677520	28682932	+	1	1	28677520	28682932
BANCR	NR_047671	chr9	69296680	69307056	-	1	1	69296680	69307056
BANF1	NM_001143985	chr11	66002078	66004146	+	1	0	66002078	66004149
BANF2	NM_001014977	chr20	17699947	17735872	+	1	0	17699947	17735872
BANK1	NM_001083907	chr4	101813841	102074812	+	1	0	101813841	102074812
BANP	NM_001173539	chr16	87951433	88077316	+	1	0	87951433	88077316
BAP1	NM_004656	chr3	52401008	52410008	-	1	1	52401008	52410008
BARD1	NM_000465	chr2	214725645	214809683	-	1	0	214725645	214809683
BARHL1	NM_020064	chr9	132582605	132590252	+	1	1	132582605	132590252
BARHL2	NM_020063	chr1	90711538	90717302	-	1	1	90711538	90717302
BARX1	NM_021570	chr9	93951626	93955355	-	1	1	93951626	93955355
BARX1-DT	NR_144455	chr9	93955833	93957922	+	1	1	93955833	93957922
BARX2	NM_003658	chr11	129375847	129452279	+	1	1	129375847	129452279
BASP1	NM_001271606	chr5	17216822	17276845	+	1	0	17216822	17276834
BASP1-AS1	NR_027253	chr5	17130027	17217422	-	1	1	17130027	17217422
BASP1P1	NR_033774	chr13	22897029	22898181	-	1	1	22897029	22898181
BATF	NM_006399	chr14	75522468	75546991	+	1	1	75522468	75546991
BATF2	NM_001300807	chr11	64987944	64990277	-	1	0	64987944	64996971
BATF3	NM_018664	chr1	212686416	212699840	-	1	1	212686416	212699840
BAX	NM_001291428	chr19	48954874	48961798	+	1	0	48954874	48961798
BAZ1A	NM_013448	chr14	34752730	34875360	-	1	0	34752730	34875360
BAZ1B	NM_001370402	chr7	73440406	73522293	-	1	0	73440406	73522293
BAZ2A	NM_001300905	chr12	56595595	56630326	-	1	0	56595595	56636359
BAZ2B	NM_001289975	chr2	159318978	159616601	-	1	0	159318978	159712442
BBC3	NM_001127240	chr19	47220823	47232667	-	1	0	47220823	47231199
BBIP1	NM_001195304	chr10	110898729	110919180	-	1	0	110898729	110919180
BBOF1	NM_025057	chr14	74019348	74066092	+	1	1	74019348	74066092
BBOX1	NM_001376258	chr11	27040814	27127809	+	1	0	27040814	27127809
BBOX1-AS1	NR_125766	chr11	27062982	27220113	-	1	0	27062982	27218768
BBS1	NM_024649	chr11	66510634	66533598	+	1	1	66510634	66533598
BBS10	NM_024685	chr12	76344473	76348415	-	1	1	76344473	76348415
BBS12	NM_001178007	chr4	122732701	122744943	+	1	0	122732701	122744939
BBS2	NM_001377456	chr16	56470402	56520024	-	1	0	56470402	56520024
BBS4	NM_001252678	chr15	72686178	72738476	+	1	0	72686178	72738476
BBS5	NM_152384	chr2	169479493	169506655	+	1	1	169479493	169506655
BBS7	NM_018190	chr4	121827726	121870497	-	1	0	121827726	121870474
BBS9	NM_001033604	chr7	33129539	33606068	+	1	0	33129539	33606068
BBX	NM_001142568	chr3	107522961	107811339	+	1	0	107522961	107811339
BCAM	NM_001013257	chr19	44809058	44821421	+	1	0	44809058	44821421
BCAN	NM_021948	chr1	156642116	156659528	+	1	0	156642116	156653472
BCAP29	NM_001008405	chr7	107580245	107620478	+	1	0	107580245	107620478
BCAP31	NM_001139441	chrX	153700491	153724127	-	1	0	153700491	153724383
BCAR1	NM_001170714	chr16	75228180	75266007	-	1	0	75228180	75251624
BCAR3	NM_001261408	chr1	93561740	93847219	-	1	0	93561740	93681837
BCAR3-AS1	NR_034091	chr1	93591967	93600030	+	1	1	93591967	93600030
BCAR4	NR_024049	chr16	11819834	11828832	-	1	0	11819834	11828832
BCAS1	NM_001316361	chr20	53943537	54070765	-	1	0	53943537	54070765
BCAS2	NM_005872	chr1	114567559	114581615	-	1	1	114567559	114581615
BCAS3	NM_001099432	chr17	60677850	61392831	+	1	0	60677850	61392831
BCAS4	NM_001010974	chr20	50794893	50877177	+	1	0	50794893	50877177
BCAT1	NM_001178091	chr12	24810023	24949101	-	1	0	24810023	24949101
BCAT2	NM_001164773	chr19	48795063	48811029	-	1	0	48795063	48811029
BCCIP	NM_016567	chr10	125823545	125853695	+	1	0	125823545	125842802
BCDIN3D	NM_181708	chr12	49836042	49843106	-	1	1	49836042	49843106
BCDIN3D-AS1	NR_027499	chr12	49828542	49841154	+	1	0	49828542	49841154
BCHE	NM_000055	chr3	165772903	165837423	-	1	0	165772903	165837423
BCKDHA	NM_000709	chr19	41397817	41425002	+	1	0	41397817	41425002
BCKDHB	NM_000056	chr6	80106609	80346270	+	1	0	80106609	80346270
BCKDK	NM_001122957	chr16	31108385	31112791	+	1	0	31108385	31112791
BCL10	NM_001320715	chr1	85265775	85276632	-	1	0	85265775	85276632
BCL11A	NM_001363864	chr2	60451166	60553498	-	1	0	60451166	60553654
BCL11B	NM_001282237	chr14	99169287	99272197	-	1	0	99169287	99272197
BCL2	NM_000633	chr18	63123345	63319380	-	1	0	63123345	63319380
BCL2A1	NM_001114735	chr15	79960891	79971196	-	1	0	79960891	79971196
BCL2L1	NM_001191	chr20	31664457	31722868	-	1	0	31664457	31722330
BCL2L10	NM_001306168	chr15	52109265	52112775	-	1	0	52109265	52112775
BCL2L11	NM_001204106	chr2	111120913	111168444	+	1	0	111120913	111168444
BCL2L12	NM_001040668	chr19	49665141	49673916	+	1	0	49665141	49673916
BCL2L13	NM_001270726	chr22	17638583	17730855	+	1	0	17638583	17730855
BCL2L14	NM_001370268	chr12	12049860	12099693	+	1	0	12049860	12099693
BCL2L15	NM_001010922	chr1	113876815	113887581	-	1	1	113876815	113887581
BCL2L2	NM_001199839	chr14	23306859	23311759	+	1	0	23306859	23311751
BCL2L2-PABPN1	NM_001199864	chr14	23306832	23326185	+	1	1	23306832	23326185
BCL3	NM_005178	chr19	44748707	44760044	+	1	1	44748707	44760044
BCL6	NM_001130845	chr3	187721380	187736501	-	1	0	187721380	187745468
BCL6B	NM_181844	chr17	7023049	7029644	+	1	1	7023049	7029644
BCL7A	NM_001024808	chr12	122021883	122062044	+	1	0	122021883	122062044
BCL7B	NM_001197244	chr7	73536355	73557690	-	1	0	73536355	73557236
BCL7C	NM_001286526	chr16	30833625	30894077	-	1	0	30833625	30894077
BCL9	NM_004326	chr1	147541500	147626214	+	1	1	147541500	147626214
BCL9L	NM_182557	chr11	118893874	118910542	-	1	1	118893874	118910542
BCLAF1	NM_001077440	chr6	136256862	136289851	-	1	0	136256862	136289846
BCLAF3	NM_001367774	chrX	19912861	19970264	-	1	0	19912861	19970264
BCO1	NM_017429	chr16	81238688	81291142	+	1	1	81238688	81291142
BCO2	NM_001037290	chr11	112176365	112218933	+	1	0	112176365	112218946
BCOR	NM_001123383	chrX	40051245	40177329	-	1	0	40051245	40097958
BCORL1	NM_001184772	chrX	130005187	130058083	+	1	0	130005187	130058083
BCORP1	NR_002923	chrY	19455430	19503153	-	1	0	19455430	19503153
BCR	NM_004327	chr22	23180508	23318037	+	1	0	23180508	23318037
BCRP2	NR_037566	chr22	21103015	21122286	+	1	1	21103015	21122286
BCRP3	NR_024494	chr22	24632914	24653360	+	1	1	24632914	24653360
BCS1L	NM_001079866	chr2	218659682	218663443	+	1	0	218659682	218663443
BCYRN1	NR_001568	chr2	47335314	47335514	+	1	1	47335314	47335514
BDH1	NM_004051	chr3	197509782	197555968	-	1	0	197509782	197573323
BDH2	NM_020139	chr4	103077591	103099834	-	1	1	103077591	103099834
BDKRB1	NM_000710	chr14	96256209	96264763	+	1	1	96256209	96264763
BDKRB2	NM_000623	chr14	96204797	96244329	+	1	1	96204797	96244329
BDNF	NM_001143805	chr11	27654894	27720779	-	1	0	27654894	27659649
BDNF-AS	NR_002832	chr11	27506851	27677803	+	1	0	27506851	27698171
BDP1	NM_018429	chr5	71455650	71567820	+	1	1	71455650	71567820
BEAN1	NM_001136106	chr16	66427294	66482833	+	1	0	66427294	66495288
BEAN1-AS1	NR_109960	chr16	66469795	66476402	-	1	1	66469795	66476402
BECN1	NM_001313998	chr17	42810133	42824282	-	1	0	42810133	42824316
BECN2	NM_001290693	chr1	241957766	241959062	+	1	1	241957766	241959062
BEGAIN	NM_001159531	chr14	100537146	100568070	-	1	0	100537146	100569792
BEND2	NM_001184767	chrX	18170935	18220904	-	1	0	18170935	18220886
BEND3	NM_001080450	chr6	107065180	107114432	-	1	0	107065180	107115515
BEND3P3	NR_027512	chr10	79682974	79688894	+	1	1	79682974	79688894
BEND4	NM_001159547	chr4	42110852	42152655	-	1	0	42110852	42152655
BEND5	NM_001302082	chr1	48727522	48776969	-	1	0	48727522	48776969
BEND6	NM_001318539	chr6	56954974	57010946	+	1	0	56954974	57027344
BEND7	NM_001100912	chr10	13441087	13502976	-	1	0	13441087	13502976
BEST1	NM_001139443	chr11	61950350	61965515	+	1	0	61950350	61964461
BEST2	NM_017682	chr19	12751790	12758457	+	1	1	12751790	12758457
BEST3	NM_001282613	chr12	69653608	69699416	-	1	0	69653608	69689277
BEST4	NM_153274	chr1	44783584	44788170	-	1	1	44783584	44788170
BET1	NM_001317739	chr7	93993244	94004355	-	1	0	93993244	94004355
BET1L	NM_001098787	chr11	202923	207422	-	1	0	202923	207422
BEX1	NM_018476	chrX	103062650	103064171	-	1	1	103062650	103064171
BEX2	NM_001168399	chrX	103309345	103310955	-	1	0	103309345	103310990
BEX3	NM_001282674	chrX	103376322	103378164	+	1	0	103376322	103378164
BEX4	NM_001080425	chrX	103215107	103217244	+	1	0	103215107	103217200
BEX5	NM_001012978	chrX	102153711	102155977	-	1	0	102153711	102155790
BFAR	NM_001330500	chr16	14632950	14669236	+	1	0	14632950	14669236
BFSP1	NM_001161705	chr20	17493904	17558833	-	1	0	17493904	17569220
BFSP2	NM_003571	chr3	133400055	133475208	+	1	1	133400055	133475208
BFSP2-AS1	NR_135276	chr3	133436619	133491146	-	1	0	133436619	133455776
BGLAP	NM_199173	chr1	156242183	156243317	+	1	1	156242183	156243317
BGLT3	NR_121648	chr11	5244553	5245546	-	1	1	5244553	5245546
BGN	NM_001711	chrX	153494979	153509546	+	1	1	153494979	153509546
BHLHA15	NM_177455	chr7	98212253	98212959	+	1	1	98212253	98212959
BHLHA9	NM_001164405	chr17	1270443	1271815	+	1	1	1270443	1271815
BHLHB9	NM_001142524	chrX	102720742	102753540	+	1	0	102720742	102753540
BHLHE22	NM_152414	chr8	64580364	64583626	+	1	1	64580364	64583626
BHLHE23	NM_080606	chr20	63005926	63006964	-	1	1	63005926	63006964
BHLHE40	NM_003670	chr3	4979436	4985323	+	1	1	4979436	4985323
BHLHE40-AS1	NR_037903	chr3	4896808	4979961	-	1	0	4896808	4979961
BHLHE41	NM_030762	chr12	26120029	26125037	-	1	1	26120029	26125037
BHMG1	NM_001310124	chr19	45733438	45764541	+	1	1	45733438	45764541
BHMT	NM_001713	chr5	79111808	79132288	+	1	1	79111808	79132288
BHMT2	NM_001178005	chr5	79069766	79090069	+	1	0	79069766	79090069
BICC1	NM_001080512	chr10	58512871	58831435	+	1	1	58512871	58831435
BICD1	NM_001003398	chr12	32106846	32383633	+	1	0	32106846	32383633
BICD2	NM_001003800	chr9	92711362	92764833	-	1	0	92711362	92764833
BICDL1	NM_001367886	chr12	119989235	120094494	+	1	0	119989235	120094495
BICDL2	NM_001103175	chr16	3027681	3035541	-	1	0	3027681	3036944
BICRA	NM_015711	chr19	47608195	47703277	+	1	1	47608195	47703277
BICRAL	NM_001318819	chr6	42746986	42868554	+	1	0	42746986	42868560
BID	NM_001196	chr22	17734139	17774495	-	1	0	17734139	17774495
BIK	NM_001197	chr22	43110749	43129712	+	1	1	43110749	43129712
BIN1	NM_001320632	chr2	127048031	127107154	-	1	0	127048031	127107154
BIN2	NM_001290007	chr12	51281037	51324668	-	1	0	51281037	51324174
BIN3	NM_001363046	chr8	22620710	22669148	-	1	0	22620710	22669148
BIN3-IT1	NR_027715	chr8	22640370	22642209	-	1	1	22640370	22642209
BIRC2	NM_001166	chr11	102347181	102378670	+	1	0	102347181	102378670
BIRC3	NM_001165	chr11	102317483	102339403	+	1	0	102317483	102339403
BIRC5	NM_001012270	chr17	78214252	78225635	+	1	0	78214252	78225635
BIRC6	NM_016252	chr2	32357027	32618898	+	1	1	32357027	32618898
BIRC6-AS2	NR_125793	chr2	32557520	32574818	-	1	1	32557520	32574818
BIRC7	NM_022161	chr20	63235904	63240495	+	1	0	63235904	63240495
BIRC8	NR_159880	chr19	53289600	53291434	-	1	1	53289600	53291434
BISPR	NR_130765	chr19	17405685	17415736	+	1	0	17405685	17415736
BIVM	NM_001159596	chr13	102799118	102841533	+	1	0	102799118	102841533
BIVM-ERCC5	NM_001204425	chr13	102807145	102875995	+	1	1	102807145	102875995
BLACAT1	NR_103783	chr1	205434885	205456086	-	1	1	205434885	205456086
BLACE	NR_103545	chr7	155356987	155367933	-	1	1	155356987	155367933
BLCAP	NM_001167820	chr20	37517416	37527931	-	1	0	37517416	37527876
BLID	NM_001001786	chr11	122115340	122116215	-	1	1	122115340	122116215
BLK	NM_001330465	chr8	11494386	11564599	+	1	0	11494386	11564599
BLM	NM_000057	chr15	90717345	90816166	+	1	0	90717345	90816166
BLMH	NM_000386	chr17	30248202	30291944	-	1	1	30248202	30291944
BLNK	NM_001114094	chr10	96191698	96271576	-	1	0	96191698	96271516
BLOC1S1	NM_001487	chr12	55716033	55719707	+	1	0	55716033	55719707
BLOC1S1-RDH5	NR_037658	chr12	55716033	55724742	+	1	1	55716033	55724742
BLOC1S2	NM_001001342	chr10	100273277	100286364	-	1	0	100273277	100286680
BLOC1S3	NM_212550	chr19	45178783	45181800	+	1	1	45178783	45181800
BLOC1S4	NM_018366	chr4	6716173	6717662	+	1	1	6716173	6717662
BLOC1S5	NM_001199322	chr6	8013566	8064414	-	1	0	8013566	8064389
BLOC1S5-TXNDC5	NR_037616	chr6	7881249	8064414	-	1	1	7881249	8064414
BLOC1S6	NM_001311255	chr15	45587559	45609716	+	1	0	45587559	45609716
BLVRA	NM_000712	chr7	43758679	43807342	+	1	0	43758679	43807342
BLVRB	NM_000713	chr19	40447767	40465745	-	1	1	40447767	40465745
BLZF1	NM_001320972	chr1	169367878	169377383	+	1	0	169367878	169396542
BMERB1	NM_001142469	chr16	15502265	15588259	+	1	0	15502265	15588259
BMF	NM_001003940	chr15	40087890	40108879	-	1	0	40087890	40106628
BMI1	NM_005180	chr10	22321098	22331484	+	1	1	22321098	22331484
BMP1	NM_001199	chr8	22165371	22201482	+	1	0	22165371	22201482
BMP10	NM_014482	chr2	68860908	68871397	-	1	1	68860908	68871397
BMP15	NM_005448	chrX	50910734	50916641	+	1	1	50910734	50916641
BMP2	NM_001200	chr20	6767685	6780246	+	1	1	6767685	6780246
BMP2K	NM_017593	chr4	78776349	78879969	+	1	0	78776349	78912187
BMP3	NM_001201	chr4	81030707	81057632	+	1	1	81030707	81057632
BMP4	NM_001202	chr14	53949735	53956825	-	1	0	53949735	53954500
BMP5	NM_001329754	chr6	55753652	55875590	-	1	0	55753652	55875590
BMP6	NM_001718	chr6	7726098	7881728	+	1	1	7726098	7881728
BMP7	NM_001719	chr20	57168752	57266641	-	1	1	57168752	57266641
BMP7-AS1	NR_110631	chr20	57213695	57215866	+	1	1	57213695	57215866
BMP8A	NM_181809	chr1	39491635	39529869	+	1	1	39491635	39529869
BMP8B	NM_001720	chr1	39757181	39788865	-	1	1	39757181	39788865
BMPER	NM_001365308	chr7	33905538	34156427	+	1	0	33905538	34156427
BMPR1A	NM_004329	chr10	86756618	86927969	+	1	1	86756618	86927969
BMPR1B	NM_001203	chr4	94757954	95158443	+	1	0	94757954	95158450
BMPR1B-DT	NR_121610	chr4	94743667	94757533	-	1	1	94743667	94757533
BMPR2	NM_001204	chr2	202376326	202567749	+	1	1	202376326	202567749
BMS1	NM_014753	chr10	42782794	42834937	+	1	1	42782794	42834937
BMS1P1	NR_003611	chr10	46786732	46811988	+	1	1	46786732	46811988
BMS1P14	NR_146105	chr2	94192530	94208419	-	1	0	94192530	94208419
BMS1P17	NR_073460	chr22	15805697	15815897	-	1	0	15805697	19316914
BMS1P18	NR_073459	chr22	15805697	15815897	-	1	0	15805697	19316914
BMS1P2	NR_024495	chr10	47535580	47553523	-	1	1	47535580	47553523
BMS1P20	NR_027293	chr22	22298097	22322968	+	1	1	22298097	22322968
BMS1P21	NR_033857	chr10	79904897	79931801	+	1	1	79904897	79931801
BMS1P22	NR_133911	chr14	19083133	19098320	-	1	0	19083133	19316914
BMS1P2-AGAP9	NR_160414	chr10	47501752	47553500	-	1	0	47501752	47553500
BMS1P4	NR_026592	chr10	73699150	73730514	-	1	1	73699150	73730514
BMS1P4-AGAP5	NR_160425	chr10	73674274	73730506	-	1	0	73674274	73730506
BMT2	NM_152556	chr7	112819146	112939875	-	1	1	112819146	112939875
BMX	NM_001320866	chrX	15500806	15556519	+	1	0	15500806	15556519
BNC1	NM_001301206	chr15	83255884	83283457	-	1	0	83255884	83284664
BNC2	NM_001317939	chr9	16409502	16870670	-	1	0	16409502	16870670
BNC2-AS1	NR_151723	chr9	16726813	16727524	+	1	1	16726813	16727524
BNIP1	NM_001205	chr5	173144530	173164387	+	1	0	173144530	173164387
BNIP2	NM_001320674	chr15	59659145	59689320	-	1	0	59659145	59689320
BNIP3	NM_004052	chr10	131967682	131982013	-	1	1	131967682	131982013
BNIP3L	NM_001330491	chr8	26390412	26413127	+	1	0	26390412	26413127
BNIP5	NM_001010903	chr6	36315760	36336888	-	1	1	36315760	36336888
BNIPL	NM_001159642	chr1	151036585	151047720	+	1	0	151036585	151047720
BOC	NM_001301861	chr3	113212115	113287458	+	1	0	113212115	113287458
BOD1	NM_001159651	chr5	173607144	173616650	-	1	0	173607144	173616650
BOD1L1	NM_148894	chr4	13568739	13627725	-	1	1	13568739	13627725
BOD1L2	NM_001257964	chr18	57147086	57150410	+	1	1	57147086	57150410
BOK	NM_032515	chr2	241558744	241574131	+	1	1	241558744	241574131
BOK-AS1	NR_033346	chr2	241544385	241559143	-	1	1	241544385	241559143
BOLA1	NM_001321025	chr1	149899567	149900795	+	1	0	149899567	149900795
BOLA2	NM_001031827	chr16	30192929	30194306	-	1	0	30192929	30193547
BOLA2B	NM_001039182	chr16	29453589	29454324	-	1	0	29453589	30193666
BOLA2-SMG1P6	NM_001320622	chr16	29442904	29454964	-	1	0	29442904	29454964
BOLA3	NM_001035505	chr2	74135399	74147912	-	1	0	74135399	74147912
BOLA3-AS1	NR_045634	chr2	74147980	74152389	+	1	0	74147980	74149054
BOLL	NM_001284358	chr2	197726878	197786312	-	1	0	197726878	197786206
BOP1	NM_015201	chr8	144262044	144291438	-	1	1	144262044	144291438
BORA	NM_001286746	chr13	72727922	72756196	+	1	0	72727922	72756196
BORCS5	NM_001300742	chr12	12357077	12471232	+	1	0	12357077	12471232
BORCS6	NM_017622	chr17	8188344	8190180	-	1	1	8188344	8190180
BORCS7	NM_001136200	chr10	102854258	102864961	+	1	0	102854258	102864961
BORCS7-ASMT	NR_037644	chr10	102854209	102901898	+	1	1	102854209	102901898
BORCS8	NM_001145783	chr19	19181875	19192152	-	1	0	19181875	19192152
BORCS8-MEF2B	NM_005919	chr19	19145566	19192152	-	1	0	19145566	19192152
BPESC1	NR_026783	chr3	139104184	139125163	+	1	1	139104184	139125163
BPGM	NM_001293085	chr7	134646778	134679815	+	1	0	134646778	134679815
BPHL	NM_001302777	chr6	3118375	3153198	+	1	0	3118375	3153198
BPI	NM_001725	chr20	38304155	38337505	+	1	1	38304155	38337505
BPIFA1	NM_001243193	chr20	33235995	33243306	+	1	0	33235995	33243306
BPIFA2	NM_001319164	chr20	33161769	33181412	+	1	0	33161769	33181412
BPIFA3	NM_001042439	chr20	33217309	33227806	+	1	0	33217309	33227806
BPIFA4P	NR_026760	chr20	33193604	33210462	+	1	1	33193604	33210462
BPIFB1	NM_033197	chr20	33283213	33309871	+	1	1	33283213	33309871
BPIFB2	NM_025227	chr20	33007703	33023703	+	1	1	33007703	33023703
BPIFB3	NM_001376932	chr20	33053902	33073847	+	1	0	33053902	33073847
BPIFB4	NM_182519	chr20	33081511	33111751	+	1	1	33081511	33111751
BPIFB6	NM_174897	chr20	33031647	33044047	+	1	1	33031647	33044047
BPIFC	NM_174932	chr22	32413846	32457386	-	1	1	32413846	32457386
BPNT1	NM_001286149	chr1	220057481	220089788	-	1	0	220057481	220089788
BPNT2	NM_017813	chr8	56957930	56993867	-	1	1	56957930	56993867
BPTF	NM_004459	chr17	67825502	67984378	+	1	0	67825502	67984378
BPY2	NM_004678	chrY	22984262	23005463	+	1	0	22984262	25052104
BPY2B	NM_001002760	chrY	22984262	23005463	+	1	0	22984262	25052104
BPY2C	NM_001002761	chrY	22984262	23005463	+	1	0	22984262	25052104
BRAF	NM_001354609	chr7	140719336	140924929	-	1	0	140719336	140924929
BRAP	NM_006768	chr12	111642145	111685956	-	1	1	111642145	111685956
BRAT1	NM_001350626	chr7	2537809	2555524	-	1	0	2537809	2555524
BRCA1	NM_007294	chr17	43044294	43125364	-	1	0	43044294	43125364
BRCA2	NM_000059	chr13	32315479	32399672	+	1	1	32315479	32399672
BRCC3	NM_001018055	chrX	155071419	155123074	+	1	0	155071419	155123074
BRD1	NM_001304808	chr22	49773282	49827873	-	1	0	49773282	49824331
BRD2	NM_001113182	chr6	32970929	32981500	+	1	0	32970929	32981500
BRD3	NM_007371	chr9	134030323	134068026	-	1	1	134030323	134068026
BRD3OS	NM_001355256	chr9	134025480	134031587	+	1	0	134025480	134030460
BRD4	NM_001330384	chr19	15252991	15332539	-	1	0	15252991	15280451
BRD7	NM_001173984	chr16	50315956	50368988	-	1	0	50315956	50368988
BRD7P3	NR_002730	chr6	118501372	118503833	+	1	1	118501372	118503833
BRD8	NM_001164326	chr5	138156883	138178669	-	1	0	138156883	138178630
BRD9	NM_001009877	chr5	863740	892550	-	1	0	863740	892550
BRDT	NM_001242805	chr1	91949370	92014428	+	1	0	91949370	92014428
BRDTP1	NR_003539	chrX	96337085	96337902	-	1	1	96337085	96337902
BRF1	NM_001242786	chr14	105209285	105315577	-	1	0	105209285	105247885
BRF2	NM_018310	chr8	37843267	37849861	-	1	1	37843267	37849861
BRI3	NM_001159491	chr7	98281685	98292963	+	1	0	98281685	98291545
BRI3BP	NM_080626	chr12	124993644	125031230	+	1	1	124993644	125031230
BRICD5	NM_182563	chr16	2209252	2211068	-	1	1	2209252	2211068
BRINP1	NM_014618	chr9	119166628	119369435	-	1	1	119166628	119369435
BRINP2	NM_021165	chr1	177170957	177282422	+	1	1	177170957	177282422
BRINP3	NM_001317188	chr1	190097666	190476010	-	1	0	190097666	190477864
BRIP1	NM_032043	chr17	61679138	61863528	-	1	1	61679138	61863528
BRIX1	NM_018321	chr5	34915710	34925996	+	1	1	34915710	34925996
BRK1	NM_018462	chr3	10115674	10127190	+	1	1	10115674	10127190
BRMS1	NM_001024957	chr11	66337338	66345104	-	1	0	66337338	66345104
BRMS1L	NM_032352	chr14	35826337	35871963	+	1	1	35826337	35871963
BROX	NM_001288579	chr1	222712552	222735196	+	1	0	222712552	222713982
BRPF1	NM_001003694	chr3	9731734	9748015	+	1	0	9731734	9748015
BRPF3	NM_015695	chr6	36196743	36232790	+	1	1	36196743	36232790
BRS3	NM_001727	chrX	136487946	136493779	+	1	1	136487946	136493779
BRSK1	NM_032430	chr19	55283996	55312535	+	1	1	55283996	55312535
BRSK2	NM_001256627	chr11	1389933	1462689	+	1	0	1389933	1462689
BRWD1	NM_001007246	chr21	39296436	39313786	-	1	0	39296436	39313632
BRWD1-AS1	NR_046655	chr21	39315706	39323218	+	1	1	39315706	39323218
BRWD1-AS2	NR_111942	chr21	39313906	39314915	+	1	1	39313906	39314915
BRWD3	NM_153252	chrX	80669502	80809877	-	1	1	80669502	80809877
BSCL2	NM_001122955	chr11	62690261	62707707	-	1	0	62690261	62709619
BSDC1	NM_001143888	chr1	32364632	32394441	-	1	0	32364632	32394441
BSG	NM_001322243	chr19	572595	583493	+	1	0	572595	583493
BSN	NM_003458	chr3	49554476	49671549	+	1	1	49554476	49671549
BSND	NM_057176	chr1	54998932	55017172	+	1	1	54998932	55017172
[truncated: 26,345 more rows]
