# Supplementary material for: CDK12/CDK13 inhibition disrupts transcriptional elongation and replication fork progression in glioblastoma
Source: EMBO Mol Med. 2026 Mar 25;18(5):1592–624. doi: 10.1038/s44321-026-00393-w (PMC13179391; doi:10.1038/s44321-026-00393-w)
Supplement: Supplementary file 11 — Source data Fig. 4 [file 44321_2026_393_MOESM11_ESM.zip › Figure 4/4I/Figure 4I - SLAMseq CutRun integration.xlsx]

## Sheet: Figure 4I - SLAMseq CutRun inte
Chromosome	Start	End	Strand	baseMean	log2FoldChange	lfcSE	stat	pvalue	padj	SYMBOL	Signif down	Signif up	Most down	Less down	Input-1h_S_TSS	Input-6h_S_TSS	Input-D_S_TSS	K27ac-D_S_TSS	K27me3-D_S_TSS	PolII-1h_S_TSS	PolII-6h_S_TSS	PolII-D_S_TSS	Ser2-1h_S_TSS	Ser2-6h_S_TSS	Ser2-D_S_TSS	Ser5-1h_S_TSS	Ser5-6h_S_TSS	Ser5-D_S_TSS	fd_Input-1h_S_TSS	fd_Input-6h_S_TSS	fd_PolII-1h_S_TSS	fd_PolII-6h_S_TSS	fd_Ser2-1h_S_TSS	fd_Ser2-6h_S_TSS	fd_Ser5-1h_S_TSS	fd_Ser5-6h_S_TSS	Expr
chr22	29438582	29442455	+	0	NA	NA	NA	NA	NA	RFPL1	0	0	0	0	0.335467	0.465816	0.438881	0	0.595803	0.703323	0.314124	0.448377	0.152036	0.162816	0.318039	0.363227	0.0528454	0.631754	-0.387659	0.085931	0.649475	-0.513378	-1.06479	-0.965963	-0.798491	-3.57951	0
chr17	40999192	40999906	-	0	NA	NA	NA	NA	NA	KRTAP3-2	0	0	0	0	0.419334	0.0776361	0.250789	0	1.58881	0.527492	0.628248	0.224189	0.228054	0.569856	0.119265	0.363227	0.475609	0.361003	0.741624	-1.69168	1.23444	1.48662	0.935211	2.25643	0.00886347	0.397767	0
chr1	103617331	103625780	+	0	NA	NA	NA	NA	NA	AMY2A	0	0	0	0	0.587067	0.0776361	0.188092	0.123521	1.19161	0.175831	0.418832	0.224189	0.608145	0.325632	0.119265	0.311338	0.264227	0.180501	1.64209	-1.27664	-0.350525	0.901659	2.35025	1.44907	0.786471	0.54977	0
chr8	7055304	7056739	-	0	NA	NA	NA	NA	NA	DEFA5	0	0	0	0	0.419334	0.310544	0.376184	0.247041	1.78741	0.175831	0.314124	0.448377	0.152036	0.162816	0.437304	0.311338	0.158536	0	0.156661	-0.276639	-1.35052	-0.513378	-1.52422	-1.4254	NA	NA	0
chr16	11341809	11345212	-	0	NA	NA	NA	NA	NA	LOC105371083	0	0	0	0	0.335467	0.38818	0.501579	0.370562	0	0.879154	0.732956	0.672566	1.90045	0.122112	1.11314	0.882123	1.05691	1.98551	-0.580305	-0.369749	0.386441	0.124052	0.771712	-3.18836	-1.17046	-0.909662	0
chr17	5192006	5236003	+	0	NA	NA	NA	NA	NA	LOC100130950	0	0	0	0	0.335467	0.310544	0.564276	0.864645	0	2.98912	1.3612	0.448377	1.36833	0.40704	1.74922	0.985902	0.739836	1.53426	-0.75023	-0.861602	2.73694	1.6021	-0.354296	-2.10347	-0.638027	-1.05227	0
chr8	34783920	34864798	+	0	NA	NA	NA	NA	NA	LINC01288	0	0	0	0	0.419334	0.310544	0.188092	0.247041	0	0.527492	0.104708	0	0.152036	0.244224	0.278284	0.155669	0.528454	0.180501	1.15666	0.723361	NA	NA	-0.872144	-0.188356	-0.213529	1.54977	0
chrX	54814369	54814500	+	0	NA	NA	NA	NA	NA	SNORA11	0	0	0	0	0.0838668	0.310544	0.250789	0	0.198601	0.527492	0.209416	0.896754	0.152036	0.40704	0.119265	0.311338	0.264227	0.361003	-1.5803	0.308323	-0.765562	-2.09834	0.350248	1.771	-0.213529	-0.45023	0
chr5	68189875	68198407	+	0	NA	NA	NA	NA	NA	LINC02219	0	0	0	0	0.2516	0.621089	0.626973	0.494083	0	0.175831	0.314124	0.448377	0.532127	0.284928	0.437304	0.518896	0.264227	0.361003	-1.31727	-0.0136047	-1.35052	-0.513378	0.283134	-0.61804	0.523437	-0.45023	0
chr10	30723218	30723740	+	0	NA	NA	NA	NA	NA	LINC02644	0	0	0	0	0.0838668	0.155272	0.501579	0.494083	0.198601	0	0.314124	0.224189	0.152036	0.20352	0.357794	0.259448	0.158536	0.180501	-2.5803	-1.69168	NA	0.486622	-1.23471	-0.81396	0.523437	-0.187196	0
chr3	184241396	184241496	+	0	NA	NA	NA	NA	NA	MIR1224	0	0	0	0	1.0064	1.0869	1.56743	0.617604	0.198601	0.175831	0.52354	0.448377	0.608145	0.895488	0.675834	0.778344	1.05691	0.722005	-0.639198	-0.528178	-1.35052	0.223588	-0.152252	0.406005	0.108399	0.54977	0
chrX	15602880	15621484	+	0	NA	NA	NA	NA	NA	GS1-594A7.3	0	0	0	0	0.754801	0.621089	0.564276	0.123521	1.39021	0.351662	0.209416	0.448377	0.228054	0.162816	0.23853	0.363227	0.475609	0.0902506	0.419695	0.138398	-0.350525	-1.09834	-0.0647894	-0.550926	2.00886	2.39777	0
chr3	114453592	114520132	+	0	NA	NA	NA	NA	NA	ZBTB20-AS5	0	0	0	0	0.2516	0.0776361	0.125395	3.82914	0.198601	1.05498	1.78004	0.224189	1.90045	0.244224	0.914363	0.467006	0.845527	0.992757	1.00466	-0.691677	2.23444	2.98912	1.0555	-1.90456	-1.088	-0.23159	0
chr6	154853347	154853447	+	0	NA	NA	NA	NA	NA	MIR1273C	0	0	0	0	0.167734	0.155272	0.438881	1.23521	0	0.175831	0.314124	0.224189	0.304073	0.284928	0.278284	0.415117	0.264227	0.541504	-1.38766	-1.49903	-0.350525	0.486622	0.127856	0.0340365	-0.383454	-1.03519	0
chr8	52194361	52199552	+	0	NA	NA	NA	NA	NA	LOC101929341	0	0	0	0	0.335467	0.465816	0.626973	0.123521	0.794404	0	0.314124	0	0.0760182	0.244224	0.477059	0.155669	0.475609	0.0902506	-0.902233	-0.428642	NA	NA	-2.64975	-0.965963	0.786471	2.39777	0
chr10	17589031	17617374	-	0	NA	NA	NA	NA	NA	HACD1	0	0	0	0	0.167734	0.232908	0.188092	0.123521	0.595803	1.05498	0.104708	0	0.380091	0.122112	0.198775	0.311338	0.105691	0.451253	-0.165267	0.308323	NA	NA	0.935211	-0.702929	-0.535457	-2.09409	0
chr8	73420073	73441518	+	0	NA	NA	NA	NA	NA	STAU2-AS1	0	0	0	0	0.2516	0.465816	0.313487	0.864645	0	1.23082	0.418832	0	0.532127	0.244224	0.318039	0.622675	0.475609	0.992757	-0.31727	0.571358	NA	NA	0.742566	-0.381001	-0.672961	-1.06166	0
chr9	6007814	6007914	+	0	NA	NA	NA	NA	NA	MIR4665	0	0	0	0	0.167734	0.543452	1.00316	1.48225	0.198601	2.2858	2.30358	0.672566	3.11674	0.325632	2.86235	2.64637	1.58536	2.61727	-2.5803	-0.884322	1.76495	1.77613	0.122838	-3.13589	0.0159529	-0.723249	0
chr19	15087065	15088133	+	0	NA	NA	NA	NA	NA	OR1I1	0	0	0	0	0.503201	0.465816	0.877762	0.123521	1.19161	0	0.314124	0.224189	0.608145	0.488448	0.397549	0.259448	0.422763	0.270752	-0.802697	-0.914069	NA	0.486622	0.613283	0.297071	-0.0615259	0.642879	0
chr1	33868955	33885458	+	0	NA	NA	NA	NA	NA	CSMD2-AS1	0	0	0	0	0.2516	0.38818	0.376184	0	0.595803	0.351662	0.209416	0	0.608145	0.244224	0.23853	0.155669	0.475609	0.541504	-0.580305	0.045289	NA	NA	1.35025	0.0340365	-1.79849	-0.187196	0
chr12	10825345	10826269	-	0	NA	NA	NA	NA	NA	TAS2R10	0	0	0	0	0.167734	0.155272	0.0626973	0.247041	0	0.175831	0.209416	0.672566	0.380091	0.162816	0.556569	0.415117	0.317073	0.541504	1.4197	1.30832	-1.93549	-1.6833	-0.550216	-1.77332	-0.383454	-0.772158	0
chr7	125184568	125379321	+	0	NA	NA	NA	NA	NA	LOC101928283	0	0	0	0	0.2516	0.155272	0.313487	0.123521	0.993005	0.527492	0.52354	0	0	0.325632	0.198775	0.207558	0.422763	0.0902506	-0.31727	-1.0136	NA	NA	NA	0.712108	1.20151	2.22784	0
chr20	53608353	53634590	+	0	NA	NA	NA	NA	NA	LOC105372672	0	0	0	0	0.419334	0.853997	0.564276	0.617604	0	0	1.15179	0	0.456109	0.40704	0.397549	0.570786	0.264227	0.270752	-0.428301	0.59783	NA	NA	0.198245	0.0340365	1.07598	-0.0351927	0
chr15	25170713	25170813	+	0	NA	NA	NA	NA	NA	SNORD115-1	0	0	0	0	0.503201	0.38818	0.438881	0.247041	0	0	0.314124	0	0.304073	0.366336	0.0795098	0.259448	0.317073	0.270752	0.197303	-0.177103	NA	NA	1.93521	2.20396	-0.0615259	0.227842	0
chr7	44110830	44110930	+	0	NA	NA	NA	NA	NA	MIR4649	0	0	0	0	0.922534	0.465816	1.19125	0	0	0	0.209416	0.672566	0.532127	0.244224	0.715589	0.778344	0.528454	0.270752	-0.3688	-1.35464	NA	-1.6833	-0.427359	-1.55093	1.52344	0.964807	0
chr12	73159189	73208317	+	0	NA	NA	NA	NA	NA	LINC02444	0	0	0	0	0.167734	0.155272	0.438881	0.123521	0.198601	0.175831	0.52354	0.896754	0	0.40704	0.357794	0.207558	0.158536	0.0902506	-1.38766	-1.49903	-2.35052	-0.776412	NA	0.18604	1.20151	0.812804	0
chr19	48600599	48613437	-	0	NA	NA	NA	NA	NA	FAM83E	0	0	0	0	0.419334	0.543452	0.626973	0.370562	0.198601	1.75831	1.2565	2.0177	0.608145	0.732672	1.11314	0.778344	0.475609	0.992757	-0.580305	-0.20625	-0.198522	-0.683303	-0.872144	-0.603393	-0.351032	-1.06166	0
chr11	2870032	2872106	+	0	NA	NA	NA	NA	NA	KCNQ1DN	0	0	0	0	0.167734	0.853997	0.564276	0.247041	0.198601	0.175831	0.418832	0	0.152036	0.366336	0.198775	0.311338	0.105691	0.0902506	-1.75023	0.59783	NA	NA	-0.386717	0.882033	1.78647	0.227842	0
chr9	77447648	77526762	+	0	NA	NA	NA	NA	NA	GNA14-AS1	0	0	0	0	0.335467	0.543452	0.125395	0	0	0.351662	0.52354	1.12094	0.228054	0.081408	0.0795098	0.103779	0.158536	0.180501	1.4197	2.11568	-1.67245	-1.09834	1.52017	0.0340365	-0.798491	-0.187196	0
chr14	19975518	19976565	+	0	NA	NA	NA	NA	NA	OR4K15	0	0	0	0	0.419334	0.232908	0.376184	0.370562	1.19161	0.351662	0.314124	0.224189	0.0760182	0.366336	0.23853	0.363227	0.317073	0.361003	0.156661	-0.691677	0.649475	0.486622	-1.64975	0.618999	0.00886347	-0.187196	0
chr11	7938575	7939520	-	0	NA	NA	NA	NA	NA	OR10A3	0	0	0	0	0.587067	0.543452	0.313487	0	1.58881	0.175831	0.314124	0.224189	0.0760182	0.122112	0.15902	0.415117	0.264227	0.0902506	0.905122	0.79375	-0.350525	0.486622	-1.06479	-0.381001	2.20151	1.54977	0
chr13	79566726	79571446	+	0	NA	NA	NA	NA	NA	LINC01068	0	0	0	0	0.419334	0.310544	0.438881	0.247041	0	0.351662	0.837664	0.448377	0.380091	0.325632	0.318039	0.467006	0.528454	0.361003	-0.0657314	-0.499032	-0.350525	0.901659	0.257139	0.0340365	0.371434	0.54977	0
chr9	134054289	134058805	+	0	NA	NA	NA	NA	NA	LOC100130548	0	0	0	0	0.419334	0.621089	0.68967	0	0	0	0	0.224189	0.532127	0.081408	0.15902	0.155669	0.158536	0.361003	-0.717808	-0.151108	NA	NA	1.74257	-0.965963	-1.21353	-1.1872	0
chr17	27418004	27431623	+	0	NA	NA	NA	NA	NA	TBC1D3P5	0	0	0	0	0.419334	0.543452	0.68967	0	0.595803	0.351662	0.209416	0.224189	0.152036	0.162816	0.23853	0.155669	0.158536	0.270752	-0.717808	-0.343753	0.649475	-0.0983406	-0.649752	-0.550926	-0.798491	-0.772158	0
chr13	37534939	37551536	+	0	NA	NA	NA	NA	NA	LINC00547	0	0	0	0	0.167734	0.0776361	0.564276	0.247041	0	0.703323	0.209416	0.224189	0.456109	0.284928	0.318039	0.363227	0.369918	0.361003	-1.75023	-2.8616	1.64948	-0.0983406	0.520173	-0.158609	0.00886347	0.0351967	0
chr20	44408111	44408211	+	0	NA	NA	NA	NA	NA	MIR3646	0	0	0	0	0.2516	0.621089	0.376184	0.370562	0.794404	0.175831	0.418832	0.224189	0.380091	0.284928	0.0795098	0.207558	0.317073	0.722005	-0.580305	0.723361	-0.350525	0.901659	2.25714	1.84139	-1.79849	-1.1872	0
chr11	126652777	126682104	+	0	NA	NA	NA	NA	NA	LOC101929427	0	0	0	0	0.335467	0.155272	0.188092	0.123521	0.397202	0.351662	0.52354	0	0.380091	0.366336	0.119265	0.207558	0.475609	0	0.834733	-0.276639	NA	NA	1.67218	1.619	NA	NA	0
chr1	19591801	19596832	-	0	NA	NA	NA	NA	NA	LOC105378614	0	0	0	0	0.167734	0.543452	0.376184	2.47041	0	3.86828	2.19887	1.56932	3.3448	0.284928	2.18652	2.07558	0.898372	1.98551	-1.16527	0.530716	1.30155	0.486622	0.613283	-2.93997	0.064005	-1.14413	0
chr1	212545693	212556066	+	0	NA	NA	NA	NA	NA	LINC01740	0	0	0	0	0.503201	0.38818	0.438881	0.494083	0	0.175831	1.04708	0.224189	0.152036	0.284928	0.198775	0.363227	0.317073	0.180501	0.197303	-0.177103	-0.350525	2.22359	-0.386717	0.519463	1.00886	0.812804	0
chr16	89159219	89163675	+	0	NA	NA	NA	NA	NA	LINC00304	0	0	0	0	0.419334	0.621089	0.313487	0	0	0.879154	0.418832	0.224189	0.228054	0.162816	0.23853	0.155669	0.264227	0.361003	0.419695	0.986395	1.9714	0.901659	-0.0647894	-0.550926	-1.21353	-0.45023	0
chr11	59748811	59749581	+	0	NA	NA	NA	NA	NA	OR10V2P	0	0	0	0	0.2516	0.543452	0.376184	0.123521	0.595803	0.175831	0.52354	0.224189	0.0760182	0.244224	0.397549	0.259448	0.105691	0.451253	-0.580305	0.530716	-0.350525	1.22359	-2.38672	-0.702929	-0.798491	-2.09409	0
chr1	12191692	12191792	+	0	NA	NA	NA	NA	NA	MIR4632	0	0	0	0	0.503201	0.38818	0.815065	0.123521	0	0.175831	0.104708	0	0.0760182	0.20352	0.23853	0.415117	0.211382	0.180501	-0.695782	-1.07019	NA	NA	-1.64975	-0.228998	1.20151	0.227842	0
chr11	118643989	118644089	+	0	NA	NA	NA	NA	NA	MIR6716	0	0	0	0	0.754801	0.310544	0.501579	0.247041	0	0.351662	0.314124	0.448377	0.304073	0.325632	0.278284	0.311338	0.317073	0	0.58962	-0.691677	-0.350525	-0.513378	0.127856	0.226682	NA	NA	0
chrY	22308858	22316205	+	0	NA	NA	NA	NA	NA	RBMY2FP	0	0	0	0	0	0	0	0	0	0	0	0	0	0	0	0	0	0	NA	NA	NA	NA	NA	NA	NA	NA	0
chr11	9428765	9428954	+	0	NA	NA	NA	NA	NA	SNORA23	0	0	0	0	0.2516	0.310544	0.125395	0.617604	0	0.351662	0.104708	0.448377	0.304073	0.325632	0.397549	0.882123	0.369918	0.361003	1.00466	1.30832	-0.350525	-2.09834	-0.386717	-0.287892	1.28897	0.0351967	0
chr17	81165506	81183166	+	0	NA	NA	NA	NA	NA	PVALEF	0	0	0	0	0.2516	0.853997	0.626973	0	0.595803	0.351662	0.104708	0.224189	0	0.40704	0.357794	0.363227	0.0528454	0.0902506	-1.31727	0.445827	0.649475	-1.09834	NA	0.18604	2.00886	-0.772158	0
chr4	118279189	118279320	+	0	NA	NA	NA	NA	NA	SNORA24	0	0	0	0	0.335467	0.38818	0.313487	2.22337	0.198601	1.93414	2.09416	0.896754	1.74842	0.244224	1.11314	0.674565	0.686991	1.62451	0.0977674	0.308323	1.10891	1.22359	0.651418	-2.18836	-1.26798	-1.24164	0
chr6	33207834	33207944	+	0	NA	NA	NA	NA	NA	MIR219A1	0	0	0	0	0.419334	0.543452	0.188092	2.22337	0	3.34079	2.51299	2.91445	1.59638	0.569856	1.55044	0.830234	1.1626	1.26351	1.15666	1.53072	0.196963	-0.213818	0.0421258	-1.44401	-0.605846	-0.120082	0
chr19	54273811	54280628	-	0	NA	NA	NA	NA	NA	LILRB2	0	0	0	0	0.754801	1.00927	1.00316	0.123521	2.78041	0	0.314124	1.12094	0.152036	0.244224	0.477059	0.207558	0.0528454	0.180501	-0.41038	0.00876311	NA	-1.83531	-1.64975	-0.965963	0.201509	-1.77216	0
chr2	47527536	47529164	+	0	NA	NA	NA	NA	NA	MSH2-OT1	0	0	0	0	0.587067	0.698725	0.313487	0	0	0.527492	0.209416	0	0.152036	0.325632	0.278284	0.259448	0.158536	0.180501	0.905122	1.15632	NA	NA	-0.872144	0.226682	0.523437	-0.187196	0
chrX	66018869	66018979	+	0	NA	NA	NA	NA	NA	MIR223	0	0	0	0	0.167734	0.310544	0.313487	0.247041	0.397202	0.527492	0.209416	0.224189	0.0760182	0.122112	0.357794	0.259448	0.317073	0.180501	-0.902233	-0.0136047	1.23444	-0.0983406	-2.23471	-1.55093	0.523437	0.812804	0
chr10	3833949	3834728	+	0	NA	NA	NA	NA	NA	LINC02639	0	0	0	0	0.670934	0.155272	0.313487	0.494083	0	0	0.314124	0.224189	0	0.20352	0.119265	0.311338	0.158536	0.270752	1.09777	-1.0136	NA	0.486622	NA	0.771002	0.201509	-0.772158	0
chr7	74191195	74191295	+	0	NA	NA	NA	NA	NA	MIR590	0	0	0	0	0.587067	0.621089	0.501579	0.370562	0	0.879154	0.314124	0	0.380091	0.569856	0.675834	0.467006	0.317073	0.270752	0.22705	0.308323	NA	NA	-0.830324	-0.246071	0.786471	0.227842	0
chr1	157128361	157128671	+	0	NA	NA	NA	NA	NA	CYCSP52	0	0	0	0	0.419334	0.776361	0.438881	0.494083	0	1.05498	0.837664	0.896754	0.304073	0.488448	0.437304	0.363227	0.422763	0.451253	-0.0657314	0.822897	0.234438	-0.0983406	-0.524221	0.159567	-0.313065	-0.0940863	0
chr17	909631	911212	+	0	NA	NA	NA	NA	NA	LOC101927727	0	0	0	0	0.335467	0.621089	0.94046	0.247041	0.794404	0.175831	0.732956	0.448377	0.228054	0.244224	0.318039	0.467006	0.158536	0.361003	-1.4872	-0.598567	-1.35052	0.709014	-0.479827	-0.381001	0.371434	-1.1872	0
chr1	160932464	160949922	+	0	NA	NA	NA	NA	NA	LOC101928372	0	0	0	0	0.335467	0.543452	0.626973	0.123521	0.595803	0.351662	0.314124	0	0.304073	0.366336	0.119265	0.207558	0.158536	0.812256	-0.902233	-0.20625	NA	NA	1.35025	1.619	-1.96842	-2.35712	0
chr7	68020252	68032690	+	0	NA	NA	NA	NA	NA	LOC102723427	0	0	0	0	0.2516	0.543452	0.438881	0.370562	0.397202	0.527492	0.418832	0.448377	0.228054	0.20352	0.397549	0.570786	0.211382	0.361003	-0.802697	0.308323	0.234438	-0.0983406	-0.801755	-0.965963	0.66094	-0.772158	0
chr11	17547258	17646044	+	0	NA	NA	NA	NA	NA	OTOG	0	0	0	0	0.335467	0.543452	0.376184	0	0.993005	0.351662	0.209416	0.224189	0.0760182	0.20352	0.318039	0.259448	0.317073	0.0902506	-0.165267	0.530716	0.649475	-0.0983406	-2.06479	-0.644035	1.52344	1.8128	0
chr7	50531758	50543463	+	0	NA	NA	NA	NA	NA	DDC-AS1	0	0	0	0	0.503201	0.621089	0.376184	1.85281	0.198601	2.63746	1.57062	0.448377	2.58462	0.895488	2.14677	2.17936	1.42683	1.53426	0.419695	0.723361	2.55637	1.80855	0.267786	-1.26142	0.506363	-0.104734	0
chr21	38054010	38121360	-	0	NA	NA	NA	NA	NA	DSCR4	0	0	0	0	0.2516	0.465816	0.250789	0.494083	0.794404	0.175831	0.314124	0	0.152036	0.325632	0.23853	0.259448	0.369918	0.541504	0.00465797	0.893286	NA	NA	-0.649752	0.449074	-1.06153	-0.549766	0
chr9	94809959	94810059	+	0	NA	NA	NA	NA	NA	MIR2278	0	0	0	0	0.419334	0.310544	0.501579	0.247041	0	0.703323	0.314124	0.896754	0.380091	0.447744	0.516814	0.259448	0.369918	0.0902506	-0.258376	-0.691677	-0.350525	-1.51338	-0.443301	-0.206972	1.52344	2.0352	0
chr20	25955811	25969288	+	0	NA	NA	NA	NA	NA	LINC01733	0	0	0	0	0.2516	0.232908	0.376184	0.123521	0.397202	0	0.418832	0.448377	0.380091	0.40704	0.516814	0.259448	0.475609	0.0902506	-0.580305	-0.691677	NA	-0.0983406	-0.443301	-0.344475	1.52344	2.39777	0
chr12	2048351	2049462	+	0	NA	NA	NA	NA	NA	CACNA1C-IT2	0	0	0	0	0.419334	0.38818	0.501579	0.123521	0.993005	0.351662	0.628248	0.672566	0.304073	0.61056	0.516814	0.311338	0.369918	0.180501	-0.258376	-0.369749	-0.935487	-0.0983406	-0.765229	0.240487	0.786471	1.0352	0
chr6	158001106	158002383	+	0	NA	NA	NA	NA	NA	SYNJ2-IT1	0	0	0	0	0	0.310544	0.752368	0.370562	0	0.351662	0.314124	0.224189	0.532127	0.488448	0.675834	0.467006	0.528454	0.0902506	NA	-1.27664	0.649475	0.486622	-0.344897	-0.468464	2.37143	2.54977	0
chr17	31559989	31560089	+	0	NA	NA	NA	NA	NA	MIR193A	0	0	0	0	0.503201	0.465816	0.94046	0.247041	0	2.2858	0.418832	0.224189	0.760182	0.162816	0.596324	0.622675	0.317073	0.631754	-0.902233	-1.0136	3.34991	0.901659	0.350248	-1.87285	-0.0208839	-0.994551	0
chr15	41691581	41691681	+	0	NA	NA	NA	NA	NA	MIR626	0	0	0	0	0.167734	0.0776361	0.188092	0.988166	0.198601	0	0.209416	0.448377	0.8362	0.162816	0.675834	0.207558	0.317073	0.541504	-0.165267	-1.27664	NA	-1.09834	0.307179	-2.05343	-1.38345	-0.772158	0
chr1	12029139	12029239	+	0	NA	NA	NA	NA	NA	MIR6729	0	0	0	0	0.670934	0.853997	0.626973	0.123521	0	0.527492	0.104708	0.224189	0.380091	0.366336	0.278284	0.103779	0.105691	0.180501	0.0977674	0.445827	1.23444	-1.09834	0.449784	0.396607	-0.798491	-0.772158	0
chr17	66787069	66787169	+	0	NA	NA	NA	NA	NA	MIR634	0	0	0	0	0.503201	0.543452	0.376184	0.247041	0	0	0.314124	0.448377	0.304073	0.366336	0.397549	0.518896	0.475609	0.451253	0.419695	0.530716	NA	-0.513378	-0.386717	-0.117967	0.201509	0.0758387	0
chr5	111512225	111739726	+	0	NA	NA	NA	NA	NA	STARD4-AS1	0	0	0	0	0.167734	0.232908	0.125395	0.988166	0.397202	0.879154	1.2565	0.448377	1.82444	0.284928	1.43118	0.415117	0.898372	2.25627	0.419695	0.893286	0.971403	1.48662	0.350248	-2.32853	-2.44235	-1.32855	0
chr1	119368945	119370330	+	0	NA	NA	NA	NA	NA	HAO2-IT1	0	0	0	0	0.335467	0.543452	0.250789	0.123521	0.993005	0.351662	0	0	0.380091	0.529152	0.357794	0.570786	0.211382	0.270752	0.419695	1.11568	NA	NA	0.0872137	0.564551	1.07598	-0.357121	0
chr11	18455855	18479601	+	0	NA	NA	NA	NA	NA	LDHAL6A	0	0	0	0	0.167734	0.543452	0.501579	0	0	0.527492	0.104708	0.224189	0.304073	0.040704	0.15902	0.207558	0.317073	0.361003	-1.5803	0.115678	1.23444	-1.09834	0.935211	-1.96596	-0.798491	-0.187196	0
chr1	22266219	22266319	+	0	NA	NA	NA	NA	NA	MIR4418	0	0	0	0	0.335467	1.0869	0.626973	0	1.39021	0.175831	0.418832	0.448377	0.0760182	0.325632	0.278284	0.363227	0.211382	0.180501	-0.902233	0.79375	-1.35052	-0.0983406	-1.87214	0.226682	1.00886	0.227842	0
chr1	1167857	1167957	+	0	NA	NA	NA	NA	NA	MIR200A	0	0	0	0	0.754801	0.621089	0.564276	0	0.595803	0.351662	0.209416	0	0.0760182	0.284928	0.0795098	0.415117	0.158536	0.180501	0.419695	0.138398	NA	NA	-0.0647894	1.84139	1.20151	-0.187196	0
chr1	230874845	230879015	+	0	NA	NA	NA	NA	NA	LOC101927604	0	0	0	0	0.838668	0.310544	0.188092	0.123521	1.39021	0.175831	1.04708	0.896754	0.532127	0.244224	0.318039	0.363227	0.317073	0.0902506	2.15666	0.723361	-2.35052	0.223588	0.742566	-0.381001	2.00886	1.8128	0
chr1	107964442	107994607	+	0	NA	NA	NA	NA	NA	VAV3-AS1	0	0	0	0	0.2516	0.698725	0.626973	0.988166	0	0.351662	0.418832	0.448377	0.608145	0.366336	0.715589	0.467006	0.317073	0.451253	-1.31727	0.15632	-0.350525	-0.0983406	-0.234714	-0.965963	0.0495055	-0.509124	0
chr2	176099794	176102489	+	0	NA	NA	NA	NA	NA	HOXD12	0	0	0	0	0.419334	0.543452	0.250789	0.123521	0	0	0.314124	0.672566	0.0760182	0.40704	0.198775	0.155669	0.264227	0.0902506	0.741624	1.11568	NA	-1.09834	-1.38672	1.03404	0.786471	1.54977	0
chrX	26558336	26561052	+	0	NA	NA	NA	NA	NA	VENTXP1	0	0	0	0	0.419334	0.698725	0.438881	0.247041	0.397202	0	0.52354	0.224189	0.228054	0.122112	0.23853	0.363227	0.211382	0.0902506	-0.0657314	0.670893	NA	1.22359	-0.0647894	-0.965963	2.00886	1.22784	0
chr7	144258695	144259628	-	0	NA	NA	NA	NA	NA	OR2A7	0	0	0	0	0.754801	0.543452	0.626973	0.370562	0.397202	0.351662	0.314124	0	0.0760182	0.447744	0.119265	0.259448	0.369918	0.0902506	0.267692	-0.20625	NA	NA	-0.649752	1.90851	1.52344	2.0352	0
chr3	123689643	123692407	+	0	NA	NA	NA	NA	NA	MYLK-AS2	0	0	0	0	0.587067	0	0.250789	0.741124	0	0.527492	0.314124	0.224189	0.380091	0.20352	0.357794	0.259448	0.317073	0.0902506	1.22705	NA	1.23444	0.486622	0.0872137	-0.81396	1.52344	1.8128	0
chr3	184325683	184325783	+	0	NA	NA	NA	NA	NA	SNORD66	0	0	0	0	1.09027	0.621089	1.06585	0.741124	0	1.05498	0.942372	1.12094	1.14027	0.651264	1.03363	0.934013	1.10975	0.631754	0.0326724	-0.779139	-0.0874904	-0.250344	0.141661	-0.666403	0.564079	0.812804	0
chrX	121370962	121371062	+	0	NA	NA	NA	NA	NA	MIR3672	0	0	0	0	0.2516	0.0776361	0.313487	0.123521	0.198601	0.527492	0.104708	0.224189	0.228054	0.488448	0.318039	0.103779	0.317073	0.451253	-0.31727	-2.0136	1.23444	-1.09834	-0.479827	0.618999	-2.12042	-0.509124	0
chr9	137139153	137168756	+	0	NA	NA	NA	NA	NA	GRIN1	0	0	0	0	0.503201	0.698725	0.94046	0	0.993005	0.175831	0.314124	0.224189	0.456109	0.122112	0.278284	0.415117	0.158536	0.270752	-0.902233	-0.428642	-0.350525	0.486622	0.712818	-1.18836	0.616546	-0.772158	0
chr11	68033888	68033988	+	0	NA	NA	NA	NA	NA	MIR4691	0	0	0	0	0.419334	0.543452	0.250789	0.247041	0	0.175831	0.418832	0.224189	0.228054	0.122112	0.23853	0.259448	0.264227	0.451253	0.741624	1.11568	-0.350525	0.901659	-0.0647894	-0.965963	-0.798491	-0.772158	0
chr16	30503909	30504009	+	0	NA	NA	NA	NA	NA	MIR4518	0	0	0	0	0.587067	0.38818	0.250789	0	0	0.175831	0.209416	0.224189	0.304073	0.366336	0.357794	0.311338	0.264227	0.0902506	1.22705	0.630251	-0.350525	-0.0983406	-0.234714	0.0340365	1.78647	1.54977	0
chr15	83067324	83067424	+	0	NA	NA	NA	NA	NA	MIR4515	0	0	0	0	0.167734	0.776361	0.68967	1.85281	0	2.63746	1.67533	0.896754	3.95294	0.40704	2.34554	2.59448	0.845527	2.43677	-2.03974	0.17082	1.55637	0.901659	0.753007	-2.52668	0.0904772	-1.52705	0
chr3	48196539	48196639	+	0	NA	NA	NA	NA	NA	MIR4443	0	0	0	0	0.503201	0.310544	0.250789	0.247041	0	0	0.104708	0.448377	0.456109	0.20352	0.15902	0.363227	0.158536	0.361003	1.00466	0.308323	NA	-2.09834	1.52017	0.355965	0.00886347	-1.1872	0
chr14	73758732	73758832	+	0	NA	NA	NA	NA	NA	MIR4505	0	0	0	0	0	0.232908	0.501579	0.864645	0	1.40665	0.837664	0.224189	0.456109	0.366336	0.397549	0.518896	0.5813	0.451253	NA	-1.10671	2.64948	1.90166	0.198245	-0.117967	0.201509	0.365345	0
chr1	104073022	104077071	+	0	NA	NA	NA	NA	NA	LOC100129138	0	0	0	0	0.0838668	0.465816	0.438881	0.123521	0.595803	0	0.52354	0.224189	0.152036	0.244224	0.318039	0.311338	0.528454	0.451253	-2.38766	0.085931	NA	1.22359	-1.06479	-0.381001	-0.535457	0.227842	0
chr17	38719669	38719769	+	0	NA	NA	NA	NA	NA	MIR4726	0	0	0	0	0.419334	0.776361	0.564276	0.370562	0	0.879154	0.209416	0	0.532127	0.40704	0.437304	0.207558	0.369918	0.451253	-0.428301	0.460326	NA	NA	0.283134	-0.103467	-1.12042	-0.286731	0
chr10	12578737	12578837	+	0	NA	NA	NA	NA	NA	MIR4480	0	0	0	0	0.167734	0.465816	0.376184	0.247041	0.397202	0.175831	0.104708	0.672566	0.0760182	0.284928	0.198775	0.0518896	0.211382	0.0902506	-1.16527	0.308323	-1.93549	-2.6833	-1.38672	0.519463	-0.798491	1.22784	0
chr10	122416964	122417067	+	0	NA	NA	NA	NA	NA	MIR3941	0	0	0	0	0.167734	0.0776361	0.376184	0.247041	0	0	0.314124	1.12094	0.228054	0.325632	0.23853	0.311338	0.211382	0.541504	-1.16527	-2.27664	NA	-1.83531	-0.0647894	0.449074	-0.798491	-1.35712	0
chr6	53628379	53631394	+	0	NA	NA	NA	NA	NA	LINC01564	0	0	0	0	0.670934	0.232908	0.68967	0.123521	1.58881	0.351662	0.52354	0	0.380091	0.081408	0.357794	0.311338	0.317073	0.361003	-0.0397361	-1.56615	NA	NA	0.0872137	-2.13589	-0.213529	-0.187196	0
chr19	42001788	42065805	-	0	NA	NA	NA	NA	NA	GRIK5	0	0	0	0	0.2516	0.776361	0.877762	0.123521	0.198601	0.527492	0.628248	0.224189	0.380091	0.20352	0.23853	0.415117	0.264227	0.631754	-1.8027	-0.177103	1.23444	1.48662	0.672176	-0.228998	-0.605846	-1.25759	0
chr8	57279542	57284731	+	0	NA	NA	NA	NA	NA	LINC00588	0	0	0	0	0.167734	0.232908	0.626973	0	0.198601	0.527492	0.314124	0.224189	0.152036	0.162816	0.198775	0.155669	0.158536	0.0902506	-1.90223	-1.42864	1.23444	0.486622	-0.386717	-0.287892	0.786471	0.812804	0
chr3	65893815	65925297	+	0	NA	NA	NA	NA	NA	MAGI1-AS1	0	0	0	0	0.167734	0.155272	0.376184	0.370562	0	0.527492	0.418832	0.448377	0.456109	0.366336	0.15902	0.155669	0.264227	0.361003	-1.16527	-1.27664	0.234438	-0.0983406	1.52017	1.20396	-1.21353	-0.45023	0
chr12	15151922	15155281	+	0	NA	NA	NA	NA	NA	RERG-AS1	0	0	0	0	0.670934	0.38818	0.376184	0.247041	1.58881	0.351662	0.104708	0.448377	0.380091	0.244224	0.357794	0.415117	0.475609	0.541504	0.834733	0.045289	-0.350525	-2.09834	0.0872137	-0.550926	-0.383454	-0.187196	0
chr11	88504575	88524054	+	0	NA	NA	NA	NA	NA	GRM5-AS1	0	0	0	0	0.0838668	0.0776361	0	0	0.198601	0	0.209416	0	0	0.081408	0.119265	0.103779	0.158536	0.0902506	NA	NA	NA	NA	NA	-0.550926	0.201509	0.812804	0
chr4	7754089	7778927	+	0	NA	NA	NA	NA	NA	AFAP1-AS1	0	0	0	0	0.503201	0.465816	0.188092	0	0	0.351662	0.209416	0	0.228054	0.325632	0.198775	0.415117	0.0528454	0.270752	1.4197	1.30832	NA	NA	0.198245	0.712108	0.616546	-2.35712	0
chr11	70862789	70865115	+	0	NA	NA	NA	NA	NA	SHANK2-AS3	0	0	0	0	0.2516	0.465816	0.752368	0	0.595803	0	0.418832	0	0.228054	0.20352	0.0795098	0.207558	0.211382	0.0902506	-1.5803	-0.691677	NA	NA	1.52017	1.35596	1.20151	1.22784	0
chr21	30635205	30635619	+	0	NA	NA	NA	NA	NA	KRTAP20-2	0	0	0	0	0.167734	0.310544	0.188092	0	0.794404	0	0.314124	0	0.456109	0.40704	0.119265	0.155669	0.211382	0.361003	-0.165267	0.723361	NA	NA	1.93521	1.771	-1.21353	-0.772158	0
chr8	23225220	23230926	+	0	NA	NA	NA	NA	NA	LOC389641	0	0	0	0	0.2516	0.38818	0.815065	0.123521	0	0	0.837664	0	0.152036	0.20352	0.357794	0.311338	0.211382	0.180501	-1.69578	-1.07019	NA	NA	-1.23471	-0.81396	0.786471	0.227842	0
chr12	52609850	52615305	+	0	NA	NA	NA	NA	NA	KRT73-AS1	0	0	0	0	0.335467	0.621089	0.250789	0	1.98601	0.175831	0.418832	0.224189	0.228054	0.162816	0.15902	0.0518896	0.317073	0	0.419695	1.30832	-0.350525	0.901659	0.520173	0.0340365	NA	NA	0
chr19	14333742	14343913	+	0	NA	NA	NA	NA	NA	LINC01842	0	0	0	0	0.335467	0.621089	0.438881	0.123521	0.397202	1.05498	0.52354	0.448377	0.228054	0.20352	0.437304	0.363227	0.158536	0.631754	-0.387659	0.500968	1.23444	0.223588	-0.939259	-1.10347	-0.798491	-1.99455	0
chr17	74842022	74859884	-	0	NA	NA	NA	NA	NA	GRIN2C	0	0	0	0	1.0064	0.698725	0.815065	0.123521	0.595803	0.879154	0.418832	0.672566	0.304073	0.162816	0.477059	0.415117	0.211382	0.270752	0.304218	-0.222191	0.386441	-0.683303	-0.649752	-1.55093	0.616546	-0.357121	0
chr10	1022636	1044201	+	0	NA	NA	NA	NA	NA	IDI2-AS1	0	0	0	0	0.0838668	0.232908	0.438881	0.123521	0	0.351662	0.314124	0.224189	0.456109	0.284928	0.198775	0.518896	0.158536	0.541504	-2.38766	-0.914069	0.649475	0.486622	1.19825	0.519463	-0.0615259	-1.77216	0
chr15	24441126	24447967	+	0	NA	NA	NA	NA	NA	PWRN3	0	0	0	0	0.167734	0.38818	0.188092	0.123521	0	0.527492	0.209416	0.448377	0.152036	0.244224	0.15902	0.363227	0.264227	0.270752	-0.165267	1.04529	0.234438	-1.09834	-0.0647894	0.618999	0.423901	-0.0351927	0
chr8	11576534	11581341	+	0	NA	NA	NA	NA	NA	LINC00208	0	0	0	0	0.167734	0.543452	0.250789	0.123521	2.38321	0.175831	0.104708	0.224189	0.304073	0.325632	0.119265	0.155669	0.0528454	0.0902506	-0.580305	1.11568	-0.350525	-1.09834	1.35025	1.44907	0.786471	-0.772158	0
chr1	203797522	203801072	+	0	NA	NA	NA	NA	NA	ZBED6	0	0	0	0	0.419334	0.155272	0.376184	1.11169	0	0.879154	0.837664	0.672566	0.760182	0.325632	0.357794	0.467006	0.422763	0.541504	0.156661	-1.27664	0.386441	0.316697	1.08721	-0.135888	-0.213529	-0.357121	0
chr7	132648793	132728769	+	0	NA	NA	NA	NA	NA	FLJ40288	0	0	0	0	0.503201	0.543452	0.564276	0.123521	0	0.527492	0.837664	0.224189	0.304073	0.366336	0.119265	0.415117	0.369918	0	-0.165267	-0.0542467	1.23444	1.90166	1.35025	1.619	NA	NA	0
chr11	45771431	45772358	+	0	NA	NA	NA	NA	NA	LINC02716	0	0	0	0	0.167734	0.465816	0.501579	0.370562	0.397202	0.175831	0.209416	0	0	0.162816	0.357794	0.518896	0.105691	0.451253	-1.5803	-0.106714	NA	NA	NA	-1.13589	0.201509	-2.09409	0
chr17	38914960	38915060	+	0	NA	NA	NA	NA	NA	MIR6779	0	0	0	0	0.335467	0.465816	0.501579	0.370562	0	0.175831	0.209416	0.224189	0.532127	0.040704	0.23853	0.778344	0	0	-0.580305	-0.106714	-0.350525	-0.0983406	1.1576	-2.55093	NA	NA	0
chr16	2463952	2464052	+	0	NA	NA	NA	NA	NA	MIR6768	0	0	0	0	0.587067	0.776361	0.752368	0.123521	0	0.351662	0.314124	0.448377	0.304073	0.244224	0.596324	0.207558	0.211382	0.361003	-0.357912	0.045289	-0.350525	-0.513378	-0.97168	-1.28789	-0.798491	-0.772158	0
chr16	50292595	50292695	+	0	NA	NA	NA	NA	NA	MIR6771	0	0	0	0	0.2516	0.621089	0.94046	0.247041	0	0.527492	0.104708	0.448377	0.228054	0.162816	0.0397549	0.155669	0.264227	0.270752	-1.90223	-0.598567	0.234438	-2.09834	2.52017	2.03404	-0.798491	-0.0351927	0
chr4	165684638	165762778	+	0	NA	NA	NA	NA	NA	LINC01179	0	0	0	0	0.419334	0.155272	0.250789	0.617604	0.397202	0	0.104708	0	0.0760182	0.284928	0.198775	0.207558	0.211382	0.180501	0.741624	-0.691677	NA	NA	-1.38672	0.519463	0.201509	0.227842	0
chr18	63887704	63903888	+	0	NA	NA	NA	NA	NA	SERPINB2	0	0	0	0	0.419334	0.465816	0.501579	0	0.595803	0	0.314124	0.448377	0.380091	0.122112	0.318039	0	0.211382	0.451253	-0.258376	-0.106714	NA	-0.513378	0.257139	-1.381	NA	-1.09409	0
chr12	119174065	119176484	-	0	NA	NA	NA	NA	NA	LOC105370024	0	0	0	0	0.587067	0.621089	0.376184	0.494083	0.595803	0.351662	1.3612	0.448377	1.21629	0.366336	0.397549	0.622675	0.739836	0.992757	0.642088	0.723361	-0.350525	1.6021	1.61328	-0.117967	-0.672961	-0.424235	0
chr5	1887330	1900490	+	0	NA	NA	NA	NA	NA	CTD-2194D22.4	0	0	0	0	0.335467	0.310544	0.501579	0.123521	0.397202	0.703323	0.104708	0.224189	0.0760182	0.325632	0.198775	0.155669	0.158536	0.270752	-0.580305	-0.691677	1.64948	-1.09834	-1.38672	0.712108	-0.798491	-0.772158	0
chr10	649947	652655	+	0	NA	NA	NA	NA	NA	PRR26	0	0	0	0	0.167734	0.38818	0.0626973	0.370562	0	0.175831	0	0.448377	0	0.122112	0	0.207558	0.158536	0.180501	1.4197	2.63025	-1.35052	NA	NA	NA	0.201509	-0.187196	0
chr14	70698697	70712153	+	0	NA	NA	NA	NA	NA	LINC01269	0	0	0	0	0.167734	0.232908	0.0626973	0.617604	0	0.175831	0.418832	0	0.228054	0.122112	0.23853	0.207558	0.369918	0.180501	1.4197	1.89329	NA	NA	-0.0647894	-0.965963	0.201509	1.0352	0
chr9	33167858	33179983	+	0	NA	NA	NA	NA	NA	B4GALT1-AS1	0	0	0	0	0.335467	0.465816	0.438881	1.85281	0	4.04411	1.15179	1.34513	3.19276	0.366336	2.3853	1.91992	0.951218	2.61727	-0.387659	0.085931	1.58807	-0.223871	0.420637	-2.70293	-0.447019	-1.46021	0
chr3	46557397	46559688	+	0	NA	NA	NA	NA	NA	LRRC2-AS1	0	0	0	0	0.419334	0.465816	0.438881	0.247041	1.58881	1.05498	0.314124	0.224189	0.456109	0.366336	0.397549	0.259448	0.5813	0.631754	-0.0657314	0.085931	2.23444	0.486622	0.198245	-0.117967	-1.28392	-0.120082	0
chr4	109488696	109488796	+	0	NA	NA	NA	NA	NA	MIR576	0	0	0	0	0.0838668	0.0776361	0.250789	0.370562	0.198601	0.175831	0.732956	0	0.608145	0.366336	0.357794	0.518896	0.369918	0.451253	-1.5803	-1.69168	NA	NA	0.765286	0.0340365	0.201509	-0.286731	0
chr13	27977716	27988693	-	0	NA	NA	NA	NA	NA	URAD	0	0	0	0	0.419334	0.621089	0.313487	0.247041	2.38321	0.527492	0.209416	0	0.152036	0.447744	0.198775	0.0518896	0.211382	0.180501	0.419695	0.986395	NA	NA	-0.386717	1.17154	-1.79849	0.227842	0
chr17	3240675	3241614	+	0	NA	NA	NA	NA	NA	OR1D4	0	0	0	0	0.167734	0.543452	0.125395	0.123521	0.595803	0.703323	0.209416	0	0.380091	0.40704	0.23853	0.363227	0.422763	0	0.419695	2.11568	NA	NA	0.672176	0.771002	NA	NA	0
chr12	95803096	95823314	+	0	NA	NA	NA	NA	NA	LINC02410	0	0	0	0	0.2516	0.0776361	0.188092	0.617604	0.794404	0.351662	0.314124	0	0.532127	0.40704	0.675834	0.259448	0.528454	0.361003	0.419695	-1.27664	NA	NA	-0.344897	-0.731498	-0.476563	0.54977	0
chr14	44507408	44538510	+	0	NA	NA	NA	NA	NA	LOC105370473	0	0	0	0	0.167734	0.310544	0.188092	0.123521	0.595803	0	0.209416	0.224189	0.456109	0.447744	0.278284	0.363227	0.264227	0.722005	-0.165267	0.723361	NA	-0.0983406	0.712818	0.686113	-0.991137	-1.45023	0
chr12	127324154	127340072	-	0	NA	NA	NA	NA	NA	LINC02375	0	0	0	0	0.335467	0.465816	0.501579	0.370562	0.595803	0	0.209416	0	0.152036	0.325632	0.15902	0.207558	0.475609	0.270752	-0.580305	-0.106714	NA	NA	-0.0647894	1.03404	-0.383454	0.812804	0
chr11	46376392	46376492	+	0	NA	NA	NA	NA	NA	MIR4688	0	0	0	0	0.503201	0.38818	0.752368	0.247041	0	0.351662	0.418832	0.224189	0.152036	0.20352	0.357794	0.467006	0.317073	0	-0.580305	-0.954711	0.649475	0.901659	-1.23471	-0.81396	NA	NA	0
chr15	51242176	51242276	+	0	NA	NA	NA	NA	NA	MIR4713	0	0	0	0	0.335467	0.0776361	0.0626973	0	0.198601	0	0.104708	0.224189	0.0760182	0.20352	0.198775	0.259448	0.105691	0.180501	2.4197	0.308323	NA	-1.09834	-1.38672	0.0340365	0.523437	-0.772158	0
chr1	25023494	25023594	+	0	NA	NA	NA	NA	NA	MIR4425	0	0	0	0	0.335467	0.232908	0.626973	1.48225	0.198601	1.58248	0.52354	0.672566	1.06425	0.20352	1.11314	1.14157	0.422763	1.44401	-0.902233	-1.42864	1.23444	-0.361375	-0.0647894	-2.45139	-0.33906	-1.77216	0
chr3	57693204	57696651	+	0	NA	NA	NA	NA	NA	DENND6A-DT	0	0	0	0	0.167734	0.465816	0.125395	1.97633	0.198601	2.98912	2.19887	2.24189	2.66064	0.162816	2.14677	1.40102	1.21544	2.07576	0.419695	1.89329	0.41501	-0.0279512	0.309606	-3.72085	-0.567166	-0.772158	0
chr4	31171143	31211674	+	0	NA	NA	NA	NA	NA	LINC02497	0	0	0	0	0	0.0776361	0.125395	0.123521	0.397202	0.351662	0.314124	0.224189	0	0.284928	0.318039	0.155669	0.105691	0.270752	NA	-0.691677	0.649475	0.486622	NA	-0.158609	-0.798491	-1.35712	0
chr16	85918331	85918431	+	0	NA	NA	NA	NA	NA	MIR6774	0	0	0	0	0.335467	0.543452	0.313487	0.123521	2.18461	0.175831	0.104708	0.224189	0	0.122112	0.198775	0.259448	0.105691	0	0.0977674	0.79375	-0.350525	-1.09834	NA	-0.702929	NA	NA	0
chr19	10828953	10829053	+	0	NA	NA	NA	NA	NA	MIR6793	0	0	0	0	0.167734	0.543452	0.68967	0.494083	0.198601	0.175831	0.628248	0.448377	0.228054	0.40704	0.477059	0.622675	0.264227	0.361003	-2.03974	-0.343753	-1.35052	0.486622	-1.06479	-0.228998	0.786471	-0.45023	0
chr17	60564545	60586620	+	0	NA	NA	NA	NA	NA	LINC01999	0	0	0	0	0.503201	0.543452	0.376184	0.123521	0	0.527492	0.209416	0.672566	0.380091	0.447744	0.278284	0.570786	0.264227	0.451253	0.419695	0.530716	-0.350525	-1.6833	0.449784	0.686113	0.339012	-0.772158	0
chr12	49911952	49926339	+	0	NA	NA	NA	NA	NA	LINC02395	0	0	0	0	0.2516	0.38818	0.438881	0.494083	0	0.175831	0.52354	0.224189	0.0760182	0.366336	0.278284	0.207558	0.211382	0.180501	-0.802697	-0.177103	-0.350525	1.22359	-1.87214	0.396607	0.201509	0.227842	0
chr22	44443326	44444788	+	0	NA	NA	NA	NA	NA	LINC01656	0	0	0	0	0.419334	0.155272	0.376184	0.247041	0	0.527492	0.209416	0	0.228054	0.244224	0.278284	0.207558	0.264227	0.180501	0.156661	-1.27664	NA	NA	-0.287182	-0.188356	0.201509	0.54977	0
chr11	102047436	102084554	+	0	NA	NA	NA	NA	NA	CFAP300	0	0	0	0	0.2516	0.0776361	0.250789	0.123521	0	0.351662	0.209416	0	0.456109	0.284928	0.15902	0.311338	0.528454	0.631754	0.00465797	-1.69168	NA	NA	1.52017	0.841391	-1.02088	-0.257585	0
chr1	73306169	73307572	+	0	NA	NA	NA	NA	NA	LINC01360	0	0	0	0	0.2516	0.232908	0.250789	0.617604	0.198601	0.351662	0.104708	0	0.380091	0.325632	0.318039	0.207558	0.528454	0.270752	0.00465797	-0.106714	NA	NA	0.257139	0.0340365	-0.383454	0.964807	0
chrX	45505387	45523644	+	0	NA	NA	NA	NA	NA	LINC01204	0	0	0	0	0.419334	0.465816	0.125395	0.370562	0.198601	0.527492	0.52354	0	0.152036	0.284928	0.397549	0.518896	0.264227	0.361003	1.74162	1.89329	NA	NA	-1.38672	-0.480537	0.523437	-0.45023	0
chr17	2232677	2233610	+	0	NA	NA	NA	NA	NA	LOC101927839	0	0	0	0	0.2516	0.465816	0.438881	0.741124	0	0.175831	0	0	0.684163	0.488448	0.596324	0.259448	0.528454	0.722005	-0.802697	0.085931	NA	NA	0.198245	-0.287892	-1.47656	-0.45023	0
chr7	144095107	144096040	+	0	NA	NA	NA	NA	NA	OR2A12	0	0	0	0	0.503201	0.621089	0.501579	0.247041	0.198601	0.351662	0.314124	0.224189	0.228054	0.447744	0.278284	0.467006	0.369918	0.180501	0.00465797	0.308323	0.649475	0.486622	-0.287182	0.686113	1.37143	1.0352	0
chr22	20701113	20704603	+	0	NA	NA	NA	NA	NA	TMEM191A	0	0	0	0	0.167734	0.155272	0.564276	0.247041	0.595803	0.351662	0.314124	0.672566	0.380091	0.284928	0.318039	0.207558	0.264227	0.0902506	-1.75023	-1.8616	-0.935487	-1.09834	0.257139	-0.158609	1.20151	1.54977	0
chr5	159100482	159117478	+	0	NA	NA	NA	NA	NA	LINC02202	0	0	0	0	0.335467	0.465816	0.125395	0.123521	0.595803	0	0.732956	0.672566	0.8362	0.122112	0.596324	0.467006	0.422763	0.541504	1.4197	1.89329	NA	0.124052	0.487752	-2.28789	-0.213529	-0.357121	0
chr20	63359987	63371177	+	0	NA	NA	NA	NA	NA	LOC100130587	0	0	0	0	0.587067	0.465816	0.438881	0	0.397202	0	0.104708	0	0.0760182	0.122112	0.0795098	0.259448	0.211382	0.180501	0.419695	0.085931	NA	NA	-0.0647894	0.618999	0.523437	0.227842	0
chr7	114653344	114653455	+	0	NA	NA	NA	NA	NA	MIR3666	0	0	0	0	0.335467	0.0776361	0.250789	0.247041	0.595803	0.175831	0.209416	0.672566	0.152036	0.244224	0.318039	0.259448	0.211382	0.180501	0.419695	-1.69168	-1.93549	-1.6833	-1.06479	-0.381001	0.523437	0.227842	0
chr8	7355516	7385558	-	0	NA	NA	NA	NA	NA	ZNF705G	0	0	0	0	0.2516	0.38818	0.626973	0.123521	0.993005	0.175831	0.314124	0.672566	0.304073	0.244224	0.198775	0.155669	0.211382	0.361003	-1.31727	-0.691677	-1.93549	-1.09834	0.613283	0.297071	-1.21353	-0.772158	0
chr15	25902359	26053120	+	0	NA	NA	NA	NA	NA	LINC02346	0	0	0	0	0	0.155272	0.250789	0.123521	0.198601	0.175831	0.209416	0.448377	0	0.244224	0.15902	0.155669	0.264227	0.0902506	NA	-0.691677	-1.35052	-1.09834	NA	0.618999	0.786471	1.54977	0
chr2	198299362	198375097	-	0	NA	NA	NA	NA	NA	LINC01923	0	0	0	0	0.167734	0.621089	0.250789	1.23521	0	0	0.52354	0.224189	0.152036	0.447744	0.556569	0.259448	0.105691	0.361003	-0.580305	1.30832	NA	1.22359	-1.87214	-0.313887	-0.476563	-1.77216	0
chr20	22054089	22074654	+	0	NA	NA	NA	NA	NA	LINC01432	0	0	0	0	0.2516	0.155272	0.188092	0.370562	0.595803	0.175831	0.104708	0.224189	0.228054	0.325632	0.318039	0.207558	0.211382	0.0902506	0.419695	-0.276639	-0.350525	-1.09834	-0.479827	0.0340365	1.20151	1.22784	0
chr7	116953847	116959817	+	0	NA	NA	NA	NA	NA	ST7-OT4	0	0	0	0	0.335467	0.0776361	0.438881	2.84098	0.595803	1.58248	1.78004	1.34513	2.43258	0.529152	1.62995	1.14157	1.00406	2.61727	-0.387659	-2.49903	0.234438	0.40416	0.577659	-1.62308	-1.19704	-1.38221	0
chrX	17528434	17587160	+	0	NA	NA	NA	NA	NA	LOC101928389	0	0	0	0	0.419334	0.310544	0.752368	0.370562	0	0.527492	0.52354	0.224189	0.532127	0.284928	0.397549	0.415117	0.528454	0.902506	-0.843339	-1.27664	1.23444	1.22359	0.420637	-0.480537	-1.12042	-0.772158	0
chr11	32435517	32437054	+	0	NA	NA	NA	NA	NA	WT1-AS	0	0	0	0	0.335467	0.543452	0.250789	0	1.39021	0	0.104708	0.224189	0.152036	0.244224	0.198775	0.103779	0.0528454	0.270752	0.419695	1.11568	NA	-1.09834	-0.386717	0.297071	-1.38345	-2.35712	0
chr6	110243894	110330058	-	0	NA	NA	NA	NA	NA	METTL24	0	0	0	0	0.335467	0.0776361	0.313487	0.494083	0	0	0.209416	0.224189	0.152036	0.325632	0.119265	0.363227	0.264227	0.0902506	0.0977674	-2.0136	NA	-0.0983406	0.350248	1.44907	2.00886	1.54977	0
chr14	101023322	101023422	+	0	NA	NA	NA	NA	NA	MIR411	0	0	0	0	0.2516	0.232908	0.376184	0	0.595803	0.175831	0	0.224189	0	0.284928	0.23853	0.207558	0.158536	0.0902506	-0.580305	-0.691677	-0.350525	NA	NA	0.256429	1.20151	0.812804	0
chr6	18571781	18571881	+	0	NA	NA	NA	NA	NA	MIR548A1	0	0	0	0	0.419334	0.232908	0.501579	0.247041	0	0.351662	0.314124	0.224189	0.304073	0.40704	0.198775	0.363227	0.264227	0.180501	-0.258376	-1.10671	0.649475	0.486622	0.613283	1.03404	1.00886	0.54977	0
chr12	64622506	64622606	+	0	NA	NA	NA	NA	NA	MIR548C	0	0	0	0	0.335467	0.310544	0.0626973	0.494083	0	0.175831	0.942372	0.448377	0.228054	0.366336	0.318039	0.363227	0.158536	0.631754	2.4197	2.30832	-1.35052	1.07158	-0.479827	0.203962	-0.798491	-1.99455	0
chr4	79827470	79863247	+	0	NA	NA	NA	NA	NA	PCAT4	0	0	0	0	0.503201	0.310544	0.626973	0.370562	0.397202	0.175831	0.104708	1.12094	0.304073	0.284928	0.198775	0.207558	0.422763	0.180501	-0.31727	-1.0136	-2.67245	-3.42027	0.613283	0.519463	0.201509	1.22784	0
chr19	54645295	54645395	+	0	NA	NA	NA	NA	NA	MIR8061	0	0	0	0	0.167734	0.155272	0.438881	0	1.39021	0.175831	0.209416	0.448377	0.228054	0.529152	0.198775	0.415117	0.211382	0.361003	-1.38766	-1.49903	-1.35052	-1.09834	0.198245	1.41255	0.201509	-0.772158	0
chr10	63372952	63373052	-	0	NA	NA	NA	NA	NA	MIR1296	0	0	0	0	0.335467	0.0776361	0.125395	0.370562	0	0.351662	0.314124	0.224189	0.380091	0.20352	0.198775	0.518896	0.158536	0.270752	1.4197	-0.691677	0.649475	0.486622	0.935211	0.0340365	0.938474	-0.772158	0
chr15	51314021	51314121	+	0	NA	NA	NA	NA	NA	MIR7973-1	0	0	0	0	0.167734	0.155272	0.313487	0.741124	0.198601	0.175831	0.314124	0.224189	0.988236	0.20352	0.357794	0.467006	0.528454	0.722005	-0.902233	-1.0136	-0.350525	0.486622	1.46573	-0.81396	-0.628566	-0.45023	0
chr10	123135969	123139423	+	0	NA	NA	NA	NA	NA	HMX3	0	0	0	0	0.2516	0.38818	0.501579	0.123521	0.397202	0.527492	0.104708	0.224189	0	0.20352	0.15902	0.207558	0.105691	0.361003	-0.995342	-0.369749	1.23444	-1.09834	NA	0.355965	-0.798491	-1.77216	0
chr5	40052290	40053324	+	0	NA	NA	NA	NA	NA	LINC00603	0	0	0	0	0.2516	0.543452	0.376184	0.370562	0	0.175831	0.314124	0.448377	0.760182	0.366336	0.0795098	0.415117	0.369918	0.361003	-0.580305	0.530716	-1.35052	-0.513378	3.25714	2.20396	0.201509	0.0351967	0
chr8	7332386	7333979	+	0	NA	NA	NA	NA	NA	USP17L1	0	0	0	0	0.335467	0.155272	0.501579	0.123521	0.595803	0	0.418832	0.672566	0.0760182	0.20352	0.278284	0.363227	0.105691	0.0902506	-0.580305	-1.69168	NA	-0.683303	-1.87214	-0.45139	2.00886	0.227842	0
chr7	65755525	65755659	+	0	NA	NA	NA	NA	NA	SNORA22	0	0	0	0	0.503201	0.465816	0.250789	1.35873	0	0.351662	0.314124	0.224189	0.8362	0.488448	0.834853	0.467006	0.634145	0.541504	1.00466	0.893286	0.649475	0.486622	0.00232481	-0.773318	-0.213529	0.227842	0
chr12	48202338	48203292	-	0	NA	NA	NA	NA	NA	OR10AD1	0	0	0	0	0.587067	0.543452	0.564276	0.123521	0.794404	1.23082	0.209416	0.224189	0.304073	0.366336	0.23853	0.363227	0.264227	0.0902506	0.0571254	-0.0542467	2.45683	-0.0983406	0.350248	0.618999	2.00886	1.54977	0
chr19	10780244	10780344	+	0	NA	NA	NA	NA	NA	MIR4748	0	0	0	0	0.419334	0.698725	0.752368	0.370562	0.397202	0.703323	0.418832	0.672566	0.380091	0.40704	0.675834	0.778344	0.422763	0.361003	-0.843339	-0.106714	0.0645127	-0.683303	-0.830324	-0.731498	1.1084	0.227842	0
chr13	51552577	51552677	+	0	NA	NA	NA	NA	NA	MIR4703	0	0	0	0	0.503201	0.232908	0.125395	0.370562	0	0.879154	0	0.224189	0.456109	0.40704	0.198775	0.259448	0.475609	0.270752	2.00466	0.893286	1.9714	NA	1.19825	1.03404	-0.0615259	0.812804	0
chr18	13611106	13611206	+	0	NA	NA	NA	NA	NA	MIR4526	0	0	0	0	0.335467	0.38818	0.313487	0.617604	0.397202	0.351662	0.52354	0.224189	0.532127	0.081408	0.556569	0.415117	0.211382	0.631754	0.0977674	0.308323	0.649475	1.22359	-0.0647894	-2.77332	-0.605846	-1.57951	0
chr12	81158374	81158474	+	0	NA	NA	NA	NA	NA	MIR4699	0	0	0	0	0.2516	0.38818	0.313487	0.494083	0.397202	0	0.418832	0.224189	0.380091	0.20352	0.477059	0.207558	0.264227	0.0902506	-0.31727	0.308323	NA	0.901659	-0.327824	-1.229	1.20151	1.54977	0
chr7	34940746	99712953	-	0	NA	NA	NA	NA	NA	MIR548N	0	0	0	0	0.670934	0.310544	0.376184	0.494083	0.198601	0.351662	0.209416	1.12094	0.532127	0.569856	0.397549	0.622675	0.369918	0.361003	0.834733	-0.276639	-1.67245	-2.42027	0.420637	0.519463	0.786471	0.0351967	0
chr17	39726477	39726577	+	0	NA	NA	NA	NA	NA	MIR4728	0	0	0	0	0.419334	0.310544	0.752368	0.370562	0	1.05498	0	0.672566	0.228054	0.244224	0.357794	0.259448	0.369918	0.361003	-0.843339	-1.27664	0.649475	NA	-0.649752	-0.550926	-0.476563	0.0351967	0
chr17	74748605	74748705	+	0	NA	NA	NA	NA	NA	MIR3615	0	0	0	0	0.754801	0.310544	0.564276	1.48225	0.198601	2.98912	2.19887	1.12094	2.43258	0.284928	2.10701	1.71236	1.05691	1.62451	0.419695	-0.861602	1.41501	0.972049	0.20729	-2.88653	0.0759777	-0.620155	0
chr9	39371064	60935727	+	0	NA	NA	NA	NA	NA	FAM74A1	0	0	0	0	0.419334	0.465816	0.250789	0.494083	0	0	0	0	0.228054	0.162816	0.198775	0.103779	0.158536	0.180501	0.741624	0.893286	NA	NA	0.198245	-0.287892	-0.798491	-0.187196	0
chr12	104591624	104591724	+	0	NA	NA	NA	NA	NA	MIR3922	0	0	0	0	0.503201	0.38818	0.564276	0.247041	0	0.175831	0.209416	0.224189	0.532127	0.244224	0.477059	0.467006	0.317073	0.451253	-0.165267	-0.539674	-0.350525	-0.0983406	0.157603	-0.965963	0.0495055	-0.509124	0
chr12	103930424	103930555	+	0	NA	NA	NA	NA	NA	MIR3652	0	0	0	0	0.2516	0.621089	0.877762	2.22337	0	4.5716	5.96836	2.69026	5.77738	1.18042	4.21402	2.38692	3.32926	4.60278	-1.8027	-0.499032	0.764952	1.14959	0.455218	-1.8359	-0.947355	-0.467304	0
chr17	75406065	75406165	+	0	NA	NA	NA	NA	NA	MIR3678	0	0	0	0	0.167734	0.38818	0.376184	1.35873	0	3.86828	3.24595	1.34513	2.81267	0.40704	1.62995	1.81614	1.32114	2.52702	-1.16527	0.045289	1.52394	1.27089	0.787112	-2.00159	-0.476563	-0.935657	0
chr9	94175946	94176046	+	0	NA	NA	NA	NA	NA	MIRLET7A1	0	0	0	0	0.2516	0.38818	0.0626973	0.247041	0	0.879154	0.628248	0.672566	0.532127	0.569856	0.874608	0.726454	0.5813	0.541504	2.00466	2.63025	0.386441	-0.0983406	-0.716866	-0.61804	0.423901	0.102311	0
chr5	129097676	129097776	+	0	NA	NA	NA	NA	NA	MIR4633	0	0	0	0	0.167734	0.38818	0.188092	0.247041	0	0	0.104708	0.448377	0.0760182	0.122112	0.15902	0.103779	0.211382	0.270752	-0.165267	1.04529	NA	-2.09834	-1.06479	-0.381001	-1.38345	-0.357121	0
chr9	124692441	124692551	+	0	NA	NA	NA	NA	NA	MIR181A2	0	0	0	0	0.670934	0.38818	0.188092	1.11169	0	0.527492	0.418832	0	0.532127	0.244224	0.318039	0.467006	0.211382	0.451253	1.83473	1.04529	NA	NA	0.742566	-0.381001	0.0495055	-1.09409	0
chr4	93828752	93830964	+	0	NA	NA	NA	NA	NA	ATOH1	0	0	0	0	0.670934	0.155272	0.125395	0	1.19161	0.351662	0.418832	0	0.456109	0.284928	0.15902	0.207558	0.317073	0.451253	2.4197	0.308323	NA	NA	1.52017	0.841391	-1.12042	-0.509124	0
chr1	20988313	20988432	-	0	NA	NA	NA	NA	NA	MIR1256	0	0	0	0	0.419334	0.38818	0.438881	0.247041	0	0.879154	0.209416	0.448377	0.456109	0.244224	0.477059	0.778344	0.211382	0.180501	-0.0657314	-0.177103	0.971403	-1.09834	-0.0647894	-0.965963	2.1084	0.227842	0
chr12	29389293	29487324	+	0	NA	NA	NA	NA	NA	OVCH1-AS1	0	0	0	0	0.335467	0.310544	0.250789	0.247041	0.198601	0.703323	0.209416	0	0.532127	0.325632	0.357794	0.155669	0.211382	0.361003	0.419695	0.308323	NA	NA	0.572641	-0.135888	-1.21353	-0.772158	0
chr12	31324315	31325945	+	0	NA	NA	NA	NA	NA	FLJ13224	0	0	0	0	0.419334	0.465816	0.752368	1.11169	0.595803	1.23082	0.837664	0.896754	1.44435	0.325632	0.993873	0.778344	0.739836	1.08301	-0.843339	-0.691677	0.45683	-0.0983406	0.539282	-1.60982	-0.476563	-0.549766	0
chr5	114576040	114579970	+	0	NA	NA	NA	NA	NA	LINC01957	0	0	0	0	0.2516	0	0.125395	0	0	0.175831	0.209416	0.224189	0.152036	0.244224	0.318039	0.259448	0.317073	0.0902506	1.00466	NA	-0.350525	-0.0983406	-1.06479	-0.381001	1.52344	1.8128	0
chr1	193304744	193365953	+	0	NA	NA	NA	NA	NA	LINC01031	0	0	0	0	0.335467	0.232908	0.250789	0	0	0.351662	0.209416	0.448377	0.152036	0.732672	0.198775	0.311338	0.317073	0.270752	0.419695	-0.106714	-0.350525	-1.09834	-0.386717	1.88203	0.201509	0.227842	0
chr6	120015167	120015267	+	0	NA	NA	NA	NA	NA	MIR3144	0	0	0	0	0.335467	0.232908	0	0.247041	0.198601	0.175831	0.52354	0.448377	0.228054	0.325632	0.318039	0.467006	0.264227	0.180501	NA	NA	-1.35052	0.223588	-0.479827	0.0340365	1.37143	0.54977	0
chr14	102539634	102539734	+	0	NA	NA	NA	NA	NA	MIR4309	0	0	0	0	0.335467	0.310544	0.250789	0.123521	0	0	0.209416	0.224189	0.0760182	0.122112	0.318039	0.103779	0.158536	0	0.419695	0.308323	NA	-0.0983406	-2.06479	-1.381	NA	NA	0
chr9	9799391	9803787	+	0	NA	NA	NA	NA	NA	LOC105375972	0	0	0	0	0	0.310544	0	0.123521	0.993005	0	0.628248	0.448377	0.380091	0.20352	0.516814	0.155669	0.264227	0.992757	NA	NA	NA	0.486622	-0.443301	-1.34448	-2.67296	-1.90966	0
chr15	20940242	21951332	+	0	NA	NA	NA	NA	NA	MIR5701-2	0	0	0	0	0.2516	0.776361	0.501579	0.123521	0.198601	0.175831	0.314124	0.672566	0.380091	0.366336	0.15902	0.259448	0.317073	0.180501	-0.995342	0.630251	-1.93549	-1.09834	1.25714	1.20396	0.523437	0.812804	0
chr12	124915546	124915659	+	0	NA	NA	NA	NA	NA	MIR5188	0	0	0	0	0.587067	0.698725	0.188092	7.41124	0	7.56073	5.96836	5.60471	3.11674	0.569856	1.35167	1.55669	2.3252	2.61727	1.64209	1.89329	0.431884	0.0906933	1.2053	-1.24607	-0.749582	-0.170708	0
chr2	101309441	101309541	+	0	NA	NA	NA	NA	NA	MIR5696	0	0	0	0	0.838668	0.621089	0.250789	0.247041	0	0.703323	0.209416	0.448377	0.228054	0.447744	0.437304	0.570786	0.475609	0.812256	1.74162	1.30832	0.649475	-1.09834	-0.939259	0.0340365	-0.508985	-0.772158	0
chr5	179798261	179798361	-	0	NA	NA	NA	NA	NA	MIR1229	0	0	0	0	0.335467	0.155272	0.313487	0	0	0.351662	0.209416	0.224189	0.304073	0.20352	0.357794	0.103779	0.211382	0.0902506	0.0977674	-1.0136	0.649475	-0.0983406	-0.234714	-0.81396	0.201509	1.22784	0
chr22	22886266	22886379	+	0	NA	NA	NA	NA	NA	MIR5571	0	0	0	0	0.670934	0.698725	0.501579	0.123521	1.78741	0.175831	0	0.448377	0.152036	0.325632	0.477059	0.155669	0.211382	0.451253	0.419695	0.478248	-1.35052	NA	-1.64975	-0.550926	-1.53546	-1.09409	0
chr13	79872585	79918036	+	0	NA	NA	NA	NA	NA	LINC00382	0	0	0	0	0.167734	0.232908	0.501579	0.864645	0	0.527492	0.52354	0.224189	0.380091	0.366336	0.15902	0.259448	0.211382	0.0902506	-1.5803	-1.10671	1.23444	1.22359	1.25714	1.20396	1.52344	1.22784	0
chr4	1113638	1132975	+	0	NA	NA	NA	NA	NA	LOC105374344	0	0	0	0	0.335467	0.543452	0.0626973	0	0	0	0	0	0.304073	0.325632	0.119265	0.259448	0.211382	0	2.4197	3.11568	NA	NA	1.35025	1.44907	NA	NA	0
chr1	186680653	186681446	+	0	NA	NA	NA	NA	NA	PACERR	0	0	0	0	0.419334	0.38818	0.250789	0	2.18461	0.703323	0.209416	0	0.380091	0.447744	0.318039	0.363227	0.475609	0.451253	0.741624	0.630251	NA	NA	0.257139	0.493468	-0.313065	0.0758387	0
chr1	40754350	40754450	+	0	NA	NA	NA	NA	NA	MIR30E	0	0	0	0	0.2516	0.698725	0.313487	0.123521	0	0.175831	0.52354	0	0.228054	0.529152	0.23853	0.415117	0.211382	0.722005	-0.31727	1.15632	NA	NA	-0.0647894	1.14951	-0.798491	-1.77216	0
chr17	38825814	38825914	+	0	NA	NA	NA	NA	NA	MIR4727	0	0	0	0	0.335467	0.38818	0.626973	3.82914	0	1.93414	1.67533	1.12094	1.14027	0.569856	0.795098	0.985902	0.528454	0.812256	-0.902233	-0.691677	0.786979	0.579731	0.520173	-0.480537	0.279511	-0.620155	0
chr6	132816789	132816889	+	0	NA	NA	NA	NA	NA	SNORD100	0	0	0	0	0.503201	0.232908	0.376184	0.617604	0	1.58248	1.04708	0.896754	1.21629	0.325632	0.675834	0.467006	0.686991	0.541504	0.419695	-0.691677	0.8194	0.223588	0.847748	-1.05343	-0.213529	0.343319	0
chr8	142638595	142640645	+	0	NA	NA	NA	NA	NA	LOC101928087	0	0	0	0	0.2516	0.465816	0.501579	0.123521	0.397202	0	0.314124	0	0.152036	0.244224	0.198775	0.259448	0	0.361003	-0.995342	-0.106714	NA	NA	-0.386717	0.297071	-0.476563	NA	0
chr2	131637024	131649615	+	0	NA	NA	NA	NA	NA	LINC01087	0	0	0	0	0.419334	0.543452	0.68967	0.123521	0.397202	0.351662	0.209416	0.448377	0.304073	0.447744	0.198775	0.259448	0.317073	0.180501	-0.717808	-0.343753	-0.350525	-1.09834	0.613283	1.17154	0.523437	0.812804	0
chr19	53666670	53669254	+	0	NA	NA	NA	NA	NA	MIR512-1	0	0	0	0	0.670934	0.621089	0.68967	0.247041	0.794404	0.351662	0.418832	0	0.152036	0.325632	0.318039	0.311338	0.211382	0.812256	-0.0397361	-0.151108	NA	NA	-1.06479	0.0340365	-1.38345	-1.94208	0
chr5	110513821	219108110	-	0	NA	NA	NA	NA	NA	MIR548F3	0	0	0	0	0	0	0	0	0	0	0	0	0	0	0	0	0	0	NA	NA	NA	NA	NA	NA	NA	NA	0
chr7	41101603	41133501	+	0	NA	NA	NA	NA	NA	LINC01449	0	0	0	0	0.838668	0.232908	0.626973	0.494083	0.397202	0.703323	0.628248	0.448377	0.304073	0.651264	0.318039	0.363227	0.422763	0.541504	0.419695	-1.42864	0.649475	0.486622	-0.0647894	1.03404	-0.576099	-0.357121	0
chr3	128075809	128079056	+	0	NA	NA	NA	NA	NA	RUVBL1-AS1	0	0	0	0	0.0838668	0.776361	0.564276	0.494083	0.198601	1.05498	0.732956	0	0.8362	0.162816	1.27216	1.08968	0.105691	1.08301	-2.75023	0.460326	NA	NA	-0.605358	-2.96596	0.00886347	-3.35712	0
chrX	24650072	24658237	+	0	NA	NA	NA	NA	NA	PCYT1B-AS1	0	0	0	0	0.419334	0.310544	0.313487	0.741124	0.198601	0.175831	0	0.224189	0.228054	0.284928	0.198775	0.363227	0.264227	0.361003	0.419695	-0.0136047	-0.350525	NA	0.198245	0.519463	0.00886347	-0.45023	0
chr13	46852139	46856299	+	0	NA	NA	NA	NA	NA	HTR2A-AS1	0	0	0	0	0.335467	0.310544	0.188092	0.123521	1.78741	0.175831	0.209416	0.448377	0.456109	0.529152	0.278284	0.155669	0.422763	0.361003	0.834733	0.723361	-1.35052	-1.09834	0.712818	0.927121	-1.21353	0.227842	0
chr13	66990885	67002000	+	0	NA	NA	NA	NA	NA	PCDH9-AS4	0	0	0	0	0.2516	0.0776361	0.188092	0.617604	0	0.175831	0.209416	0	0.760182	0.447744	0.318039	0.259448	0.317073	0.270752	0.419695	-1.27664	NA	NA	1.25714	0.493468	-0.0615259	0.227842	0
chr13	66977388	66985776	+	0	NA	NA	NA	NA	NA	PCDH9-AS3	0	0	0	0	0.587067	0.232908	0.376184	0.247041	0	0.351662	0.732956	0	0.228054	0.20352	0.15902	0.155669	0.369918	0.451253	0.642088	-0.691677	NA	NA	0.520173	0.355965	-1.53546	-0.286731	0
chr14	86905777	86922755	+	0	NA	NA	NA	NA	NA	LINC01148	0	0	0	0	0.419334	0.232908	0.313487	0	0.397202	0.175831	0.209416	0	0.152036	0.366336	0.0795098	0.0518896	0.211382	0.270752	0.419695	-0.428642	NA	NA	0.935211	2.20396	-2.38345	-0.357121	0
chr11	1572740	1599184	+	0	NA	NA	NA	NA	NA	KRTAP5-AS1	0	0	0	0	0.2516	0.621089	0.376184	0.370562	0.198601	0.703323	1.04708	0.224189	0.988236	0.122112	0.556569	0.622675	0.317073	0.541504	-0.580305	0.723361	1.64948	2.22359	0.828295	-2.18836	0.201509	-0.772158	0
chr1	202003123	202003236	+	0	NA	NA	NA	NA	NA	MIR6740	0	0	0	0	0.587067	0.776361	0.815065	0.494083	0	0.175831	0.418832	0.224189	0.532127	0.20352	0.397549	0.467006	0.5813	0.451253	-0.473389	-0.0701882	-0.350525	0.901659	0.420637	-0.965963	0.0495055	0.365345	0
chr1	43448524	43448624	+	0	NA	NA	NA	NA	NA	MIR6735	0	0	0	0	0.503201	0.310544	0.877762	0.123521	0	0.527492	0.314124	0.224189	0.228054	0.162816	0.318039	0.467006	0.317073	0.180501	-0.802697	-1.49903	1.23444	0.486622	-0.479827	-0.965963	1.37143	0.812804	0
chr10	69451466	69507669	+	0	NA	NA	NA	NA	NA	TSPAN15	0	0	0	0	0.0838668	0.621089	0.564276	0.617604	0	0.175831	0.418832	0.448377	0.8362	0.366336	0.437304	0.415117	0.264227	0.631754	-2.75023	0.138398	-1.35052	-0.0983406	0.935211	-0.25547	-0.605846	-1.25759	0
chr11	209320	209420	+	0	NA	NA	NA	NA	NA	MIR6743	0	0	0	0	0.335467	0.543452	0.250789	1.11169	0	1.40665	1.04708	0.896754	0.988236	0.284928	0.834853	0.570786	0.264227	0.361003	0.419695	1.11568	0.649475	0.223588	0.243333	-1.55093	0.66094	-0.45023	0
chr11	62789799	62789899	+	0	NA	NA	NA	NA	NA	MIR6748	0	0	0	0	0.587067	0.543452	0.376184	0.370562	0	0.351662	0.52354	0.224189	0.608145	0.40704	0.437304	0.363227	0.369918	0.631754	0.642088	0.530716	0.649475	1.22359	0.475779	-0.103467	-0.798491	-0.772158	0
chr19	12852243	12852343	+	0	NA	NA	NA	NA	NA	MIR6794	0	0	0	0	0.0838668	1.00927	0.68967	0.123521	0	0.527492	0.104708	0	0.380091	0.488448	0.357794	0.570786	0.422763	0.451253	-3.03974	0.549331	NA	NA	0.0872137	0.449074	0.339012	-0.0940863	0
chr1	154975687	154975787	+	0	NA	NA	NA	NA	NA	MIR4258	0	0	0	0	0.335467	0.38818	0.564276	3.08802	0.198601	3.69245	2.09416	1.34513	2.20453	0.569856	1.66971	1.40102	1.79674	2.07576	-0.75023	-0.539674	1.45683	0.638625	0.400874	-1.55093	-0.567166	-0.208257	0
chr3	101940858	101997926	+	0	NA	NA	NA	NA	NA	LINC02085	0	0	0	0	0.167734	0.310544	0.313487	1.97633	0.595803	0.527492	1.57062	0.224189	1.52036	0.244224	0.834853	0.830234	1.10975	1.71476	-0.902233	-0.0136047	1.23444	2.80855	0.864821	-1.77332	-1.04642	-0.627768	0
chr2	17816459	17817798	+	0	NA	NA	NA	NA	NA	MSGN1	0	0	0	0	0.167734	0.465816	0.68967	0.494083	0.595803	0.527492	0.104708	0.224189	0.228054	0.529152	0.23853	0.259448	0.369918	0.180501	-2.03974	-0.566146	1.23444	-1.09834	-0.0647894	1.14951	0.523437	1.0352	0
chr11	102783675	102836766	+	0	NA	NA	NA	NA	NA	WTAPP1	0	0	0	0	0.0838668	0.232908	0.313487	0.123521	0.198601	0.527492	0.209416	0	0.304073	0.284928	0.318039	0.259448	0.317073	0.270752	-1.90223	-0.428642	NA	NA	-0.0647894	-0.158609	-0.0615259	0.227842	0
chr4	350154	350254	+	0	NA	NA	NA	NA	NA	MIR571	0	0	0	0	0.167734	0.38818	0.626973	0.123521	0	0.879154	0.209416	0.224189	0.152036	0.366336	0.23853	0.311338	0.422763	0.180501	-1.90223	-0.691677	1.9714	-0.0983406	-0.649752	0.618999	0.786471	1.22784	0
chr20	32587478	32608892	+	0	NA	NA	NA	NA	NA	NOL4L-DT	0	0	0	0	0.167734	0.543452	0.564276	0.123521	0.397202	0.351662	0.314124	0.224189	0.380091	0.162816	0.23853	0.415117	0.158536	0.180501	-1.75023	-0.0542467	0.649475	0.486622	0.672176	-0.550926	1.20151	-0.187196	0
chr12	49828542	49841154	+	0	NA	NA	NA	NA	NA	BCDIN3D-AS1	0	0	0	0	0.419334	0.310544	0.313487	2.84098	0	4.21994	3.03653	1.12094	3.04073	0.488448	3.14064	2.43881	1.32114	3.51977	0.419695	-0.0136047	1.91251	1.43771	-0.046642	-2.68478	-0.529305	-1.4137	0
chr12	102836888	102958441	-	0	NA	NA	NA	NA	NA	PAH	0	0	0	0	0.0838668	0.543452	0.68967	0	2.78041	0	0.209416	0.448377	0.380091	0.325632	0.278284	0.207558	0.158536	0.361003	-3.03974	-0.343753	NA	-1.09834	0.449784	0.226682	-0.798491	-1.1872	0
chr2	113173970	113209391	+	0	NA	NA	NA	NA	NA	PSD4	0	0	0	0	0.419334	0.543452	0.626973	0.123521	0.198601	0	0.209416	0.448377	0.152036	0.081408	0.278284	0.155669	0.105691	0.0902506	-0.580305	-0.20625	NA	-1.09834	-0.872144	-1.77332	0.786471	0.227842	0
chr15	34755083	34812923	+	0	NA	NA	NA	NA	NA	LOC101928174	0	0	0	0	0.335467	0.543452	0.250789	0.123521	0.397202	0.351662	0.209416	0	0.228054	0.325632	0	0.0518896	0.105691	0	0.419695	1.11568	NA	NA	NA	NA	NA	NA	0
chr2	19348416	19348516	+	0	NA	NA	NA	NA	NA	MIR4757	0	0	0	0	0.419334	0.465816	0.752368	2.34689	0	1.23082	0.837664	1.12094	1.36833	0.366336	0.874608	0.622675	0.528454	2.16602	-0.843339	-0.691677	0.134902	-0.420269	0.645704	-1.25547	-1.79849	-2.03519	0
chr5	174336353	174527139	+	0	NA	NA	NA	NA	NA	LINC01411	0	0	0	0	0.167734	0.698725	0.313487	0.370562	0.794404	0.175831	0.52354	0	0.532127	0.40704	0.318039	0.311338	0.528454	0.270752	-0.902233	1.15632	NA	NA	0.742566	0.355965	0.201509	0.964807	0
chr2	184378959	184379059	+	0	NA	NA	NA	NA	NA	MIR548AE1	0	0	0	0	0.503201	0.232908	0.125395	0.247041	0.198601	0	0.209416	0	0.456109	0.366336	0.318039	0.259448	0.369918	0.180501	2.00466	0.893286	NA	NA	0.520173	0.203962	0.523437	1.0352	0
chr3	16536317	16541373	+	0	NA	NA	NA	NA	NA	LINC00690	0	0	0	0	0.167734	0.543452	0.376184	0	0.595803	0.175831	0.314124	0	0.380091	0.244224	0.397549	0.259448	0.317073	0.180501	-1.16527	0.530716	NA	NA	-0.0647894	-0.702929	0.523437	0.812804	0
chr3	52692723	52692823	+	0	NA	NA	NA	NA	NA	SNORD69	0	0	0	0	0.2516	0.155272	0.501579	0.617604	0	0.175831	0.52354	1.12094	0.304073	0.447744	0.318039	0.311338	0.5813	0.451253	-0.995342	-1.69168	-2.67245	-1.09834	-0.0647894	0.493468	-0.535457	0.365345	0
chr20	34990375	34990497	+	0	NA	NA	NA	NA	NA	MIR499A	0	0	0	0	0.2516	1.00927	0.68967	0.247041	0	0.175831	0.209416	0.224189	0.304073	0.366336	0.397549	0.415117	0.158536	0.180501	-1.45477	0.549331	-0.350525	-0.0983406	-0.386717	-0.117967	1.20151	-0.187196	0
chr19	9093244	9094186	+	0	NA	NA	NA	NA	NA	OR1M1	0	0	0	0	0.2516	0.38818	0.564276	0	0.993005	0.175831	0.209416	0.448377	0.228054	0.40704	0.278284	0.155669	0.369918	0.180501	-1.16527	-0.539674	-1.35052	-1.09834	-0.287182	0.54861	-0.213529	1.0352	0
chr17	31575410	31575521	+	0	NA	NA	NA	NA	NA	MIR365B	0	0	0	0	0.167734	0.776361	0.564276	0	0	0.351662	0.209416	0	0.532127	0.284928	0.397549	0.518896	0.317073	0.270752	-1.75023	0.460326	NA	NA	0.420637	-0.480537	0.938474	0.227842	0
chr14	77377377	77391300	+	0	NA	NA	NA	NA	NA	SAMD15	0	0	0	0	0.419334	0.232908	0.250789	1.11169	0.198601	0.527492	0.314124	0.672566	0.456109	0	0.397549	0.622675	0.105691	0.361003	0.741624	-0.106714	-0.350525	-1.09834	0.198245	NA	0.786471	-1.77216	0
chr22	35540493	35553998	+	0	NA	NA	NA	NA	NA	RASD2	0	0	0	0	0.167734	0.465816	0.376184	0.370562	0.397202	0.527492	0.418832	0	0.532127	0.122112	0.357794	0.415117	0.317073	0.180501	-1.16527	0.308323	NA	NA	0.572641	-1.55093	1.20151	0.812804	0
chr6	68055350	68060502	+	0	NA	NA	NA	NA	NA	LOC102723883	0	0	0	0	0.503201	0.0776361	0.125395	0.370562	0	0.703323	0.209416	0	0.304073	0.40704	0.198775	0.674565	0.422763	0.270752	2.00466	-0.691677	NA	NA	0.613283	1.03404	1.31699	0.642879	0
chr19	35597894	35601501	+	0	NA	NA	NA	NA	NA	LINC01766	0	0	0	0	0.167734	0.543452	0.564276	0.617604	0.794404	1.23082	1.04708	0.896754	0.532127	0.244224	0.874608	0.570786	0.739836	0.631754	-1.75023	-0.0542467	0.45683	0.223588	-0.716866	-1.84043	-0.146415	0.227842	0
chr3	63860644	63861819	+	0	NA	NA	NA	NA	NA	THOC7-AS1	0	0	0	0	0.2516	0.310544	0.125395	0.370562	0	0.175831	0.104708	0.224189	0.228054	0.20352	0.318039	0.259448	0.317073	0.361003	1.00466	1.30832	-0.350525	-1.09834	-0.479827	-0.644035	-0.476563	-0.187196	0
chr7	102471449	102471549	+	0	NA	NA	NA	NA	NA	MIR4467	0	0	0	0	0.503201	1.31981	0.752368	0.741124	0	0.703323	0	0.448377	0.532127	0.122112	0.357794	0.570786	0.422763	0	-0.580305	0.810824	0.649475	NA	0.572641	-1.55093	NA	NA	0
chr11	4187151	4202653	+	0	NA	NA	NA	NA	NA	LINC02749	0	0	0	0	0.503201	0.543452	0.250789	0.494083	0.198601	0.175831	0.52354	0.448377	0.380091	0.081408	0.556569	0.518896	0.211382	0.180501	1.00466	1.11568	-1.35052	0.223588	-0.550216	-2.77332	1.52344	0.227842	0
chr11	65018487	65018587	+	0	NA	NA	NA	NA	NA	MIR6879	0	0	0	0	0.419334	0.38818	1.00316	0.370562	0	0.175831	0.314124	0.448377	0.456109	0.284928	0.0795098	0.363227	0.422763	0.0902506	-1.25838	-1.36975	-1.35052	-0.513378	2.52017	1.84139	2.00886	2.22784	0
chr7	100868021	100868121	+	0	NA	NA	NA	NA	NA	MIR6875	0	0	0	0	0.2516	0.543452	0.752368	0.988166	0	2.46163	1.3612	1.34513	2.12851	0.244224	1.35167	1.34913	0.634145	1.71476	-1.5803	-0.469284	0.871868	0.0171366	0.655103	-2.46846	-0.345979	-1.43512	0
chr13	91351302	91351402	+	0	NA	NA	NA	NA	NA	MIR92A1	0	0	0	0	0.2516	0.155272	0.626973	0.494083	0.397202	0.879154	0.52354	0.448377	0.608145	0.122112	0.23853	0.363227	0.369918	0.451253	-1.31727	-2.0136	0.971403	0.223588	1.35025	-0.965963	-0.313065	-0.286731	0
chr2	100208253	100251484	+	0	NA	NA	NA	NA	NA	LINC01104	0	0	0	0	0.587067	0.621089	0.501579	0.370562	0	0.351662	0.104708	0.224189	0.304073	0.325632	0.397549	0.259448	0.475609	0.361003	0.22705	0.308323	0.649475	-1.09834	-0.386717	-0.287892	-0.476563	0.397767	0
chr2	106382113	106391395	+	0	NA	NA	NA	NA	NA	PLGLA	0	0	0	0	0.670934	0.465816	0.313487	0.370562	2.97901	0	0.418832	0.448377	0.152036	0.284928	0.23853	0.467006	0.422763	0.270752	1.09777	0.571358	NA	-0.0983406	-0.649752	0.256429	0.786471	0.642879	0
chr7	123845168	123877481	+	0	NA	NA	NA	NA	NA	HYAL4	0	0	0	0	0.419334	0.543452	0.438881	0.247041	0.993005	0.175831	0.104708	0	0.456109	0.325632	0.477059	0.155669	0.475609	0.451253	-0.0657314	0.308323	NA	NA	-0.0647894	-0.550926	-1.53546	0.0758387	0
chr20	64103801	64107565	-	0	NA	NA	NA	NA	NA	NPBWR2	0	0	0	0	0.167734	0.698725	0.68967	0.370562	0.595803	0.527492	0.732956	0.224189	0.304073	0.447744	0.278284	0.415117	0.211382	0.361003	-2.03974	0.0188168	1.23444	1.70901	0.127856	0.686113	0.201509	-0.772158	0
chr8	52939181	52943734	+	0	NA	NA	NA	NA	NA	NPBWR1	0	0	0	0	0.335467	0.543452	0.250789	0.370562	0.397202	0	0.104708	0.224189	0.456109	0.20352	0	0.518896	0.264227	0.270752	0.419695	1.11568	NA	-1.09834	NA	NA	0.938474	-0.0351927	0
chr12	132329849	132331575	+	0	NA	NA	NA	NA	NA	LOC101928416	0	0	0	0	0.503201	0.543452	0.752368	0.494083	0.198601	0.351662	0	0.224189	0.228054	0.284928	0.516814	0.311338	0.634145	0.541504	-0.580305	-0.469284	0.649475	NA	-1.18027	-0.859048	-0.798491	0.227842	0
chr12	9594550	9607916	-	0	NA	NA	NA	NA	NA	KLRB1	0	0	0	0	0.167734	0.155272	0.376184	0.370562	0	0.527492	0	0.672566	0.228054	0.244224	0.198775	0.311338	0.369918	0.541504	-1.16527	-1.27664	-0.350525	NA	0.198245	0.297071	-0.798491	-0.549766	0
chr7	20296707	20311712	+	0	NA	NA	NA	NA	NA	LOC101927769	0	0	0	0	0.838668	0.38818	0.250789	0.741124	0.198601	0.703323	0.732956	1.12094	0.608145	0.488448	0.477059	0.622675	0.5813	0.541504	1.74162	0.630251	-0.672453	-0.612914	0.350248	0.0340365	0.201509	0.102311	0
chr21	16539078	16539178	+	0	NA	NA	NA	NA	NA	MIR99A	0	0	0	0	0.335467	0.232908	0.125395	1.23521	0.198601	0.703323	0.52354	0	0.8362	0.325632	0.278284	0.311338	0.634145	0.541504	1.4197	0.893286	NA	NA	1.58729	0.226682	-0.798491	0.227842	0
chr4	38868029	38868129	+	0	NA	NA	NA	NA	NA	MIR574	0	0	0	0	0.335467	0.38818	0.564276	0.617604	0.198601	1.93414	0.52354	0.672566	2.05249	0.244224	1.11314	0.674565	0.264227	1.53426	-0.75023	-0.539674	1.52394	-0.361375	0.882743	-2.18836	-1.18551	-2.53769	0
chr19	107145	111696	+	0	NA	NA	NA	NA	NA	OR4F17	0	0	0	0	0.587067	0.232908	0.0626973	0.247041	2.38321	0.175831	0.418832	0.224189	0.608145	0.325632	0.437304	0.415117	0.845527	0.270752	3.22705	1.89329	-0.350525	0.901659	0.475779	-0.425395	0.616546	1.64288	0
chr8	63769429	63785497	+	0	NA	NA	NA	NA	NA	LINC01289	0	0	0	0	0.167734	0.155272	0.313487	0	0	0.175831	0.418832	0	0.0760182	0.366336	0.15902	0.259448	0.264227	0.0902506	-0.902233	-1.0136	NA	NA	-1.06479	1.20396	1.52344	1.54977	0
chr6	31623078	31623210	+	0	NA	NA	NA	NA	NA	SNORA38	0	0	0	0	0.419334	0.232908	0.68967	0.617604	0	0.879154	1.15179	0.448377	0.228054	0.569856	0.198775	0.259448	0.5813	0.361003	-0.717808	-1.56615	0.971403	1.36109	0.198245	1.51946	-0.476563	0.687273	0
chr3	52410659	52423641	+	0	NA	NA	NA	NA	NA	PHF7	0	0	0	0	0.419334	0.38818	0.313487	1.11169	0	2.2858	2.93183	1.12094	2.88869	0.162816	2.30579	1.29724	1.26829	2.97827	0.419695	0.308323	1.02799	1.38709	0.325157	-3.82394	-1.19903	-1.23159	0
chr11	19575290	19575390	+	0	NA	NA	NA	NA	NA	MIR4486	0	0	0	0	0.2516	0.621089	0.501579	0.123521	0.198601	0.351662	0.314124	0	0.0760182	0.284928	0.477059	0.207558	0.264227	0.451253	-0.995342	0.308323	NA	NA	-2.64975	-0.743571	-1.12042	-0.772158	0
chr17	31575263	31575363	+	0	NA	NA	NA	NA	NA	MIR4725	0	0	0	0	0.2516	0.853997	0.564276	0	0	0	0.209416	0	0.532127	0.325632	0.397549	0.518896	0.264227	0.270752	-1.16527	0.59783	NA	NA	0.420637	-0.287892	0.938474	-0.0351927	0
chr11	8685438	8685569	+	0	NA	NA	NA	NA	NA	SNORA3B	0	0	0	0	0.419334	0.38818	0.376184	2.22337	0	0.351662	0.52354	0.448377	0.456109	0.366336	0.715589	0.259448	0.317073	0.541504	0.156661	0.045289	-0.350525	0.223588	-0.649752	-0.965963	-1.06153	-0.772158	0
chr12	132031223	132031360	+	0	NA	NA	NA	NA	NA	SNORA49	0	0	0	0	0.587067	0.698725	0.626973	0.494083	0	0.351662	0.52354	0.448377	0.228054	0.244224	0.278284	0.363227	0.211382	0.451253	-0.0948777	0.15632	-0.350525	0.223588	-0.287182	-0.188356	-0.313065	-1.09409	0
chr11	58358123	58359069	-	0	NA	NA	NA	NA	NA	OR5B17	0	0	0	0	0.419334	0.310544	0.125395	0	0.397202	0.175831	0.104708	0.448377	0.456109	0.284928	0.119265	0.103779	0.369918	0.180501	1.74162	1.30832	-1.35052	-2.09834	1.93521	1.25643	-0.798491	1.0352	0
chr12	55400528	55401467	+	0	NA	NA	NA	NA	NA	OR6C65	0	0	0	0	0.419334	0	0.376184	0.123521	1.19161	0.175831	0.418832	0.224189	0.152036	0.325632	0.15902	0.311338	0.528454	0.361003	0.156661	NA	-0.350525	0.901659	-0.0647894	1.03404	-0.213529	0.54977	0
chrX	39661215	39661321	+	0	NA	NA	NA	NA	NA	MIR3937	0	0	0	0	0.335467	0.621089	0.438881	0.370562	0.595803	0.703323	0.628248	0.896754	0.0760182	0.162816	0.23853	0.311338	0.317073	0	-0.387659	0.500968	-0.350525	-0.513378	-1.64975	-0.550926	NA	NA	0
chr7	43150894	43150994	+	0	NA	NA	NA	NA	NA	MIR3943	0	0	0	0	0.419334	0.232908	0.752368	0.123521	1.39021	0.351662	0.628248	0.448377	0.228054	0.61056	0.397549	0.155669	0.528454	0.451253	-0.843339	-1.69168	-0.350525	0.486622	-0.801755	0.618999	-1.53546	0.227842	0
chr11	58506806	58508300	-	0	NA	NA	NA	NA	NA	OR5B21	0	0	0	0	0.167734	0.232908	0.313487	0.247041	0.397202	0.175831	0.104708	0.448377	0.0760182	0.122112	0.278284	0.311338	0.211382	0.180501	-0.902233	-0.428642	-1.35052	-2.09834	-1.87214	-1.18836	0.786471	0.227842	0
chr1	154553608	154555028	+	0	NA	NA	NA	NA	NA	UBE2Q1-AS1	0	0	0	0	0.587067	0.698725	0.313487	0.370562	0	0.527492	0	0.224189	0.304073	0.366336	0.357794	0.363227	0.317073	0.270752	0.905122	1.15632	1.23444	NA	-0.234714	0.0340365	0.423901	0.227842	0
chr10	84194536	84218694	+	0	NA	NA	NA	NA	NA	CDHR1	0	0	0	0	0.167734	0.232908	0.438881	0.247041	0.993005	0	0.418832	0	0.228054	0.122112	0.198775	0.415117	0.264227	0.180501	-1.38766	-0.914069	NA	NA	0.198245	-0.702929	1.20151	0.54977	0
chr14	46471358	46501901	+	0	NA	NA	NA	NA	NA	LINC00871	0	0	0	0	0.335467	0.310544	0.125395	0	0.397202	0.351662	0.314124	0.448377	0.228054	0.284928	0.15902	0.155669	0.369918	0.0902506	1.4197	1.30832	-0.350525	-0.513378	0.520173	0.841391	0.786471	2.0352	0
chr7	111808504	111821779	+	0	NA	NA	NA	NA	NA	DOCK4-AS1	0	0	0	0	0.2516	0.232908	0.0626973	0	0.198601	0	0.732956	0.448377	0.760182	0.325632	0.318039	0.467006	0.369918	0.180501	2.00466	1.89329	NA	0.709014	1.25714	0.0340365	1.37143	1.0352	0
chr9	95085442	95085542	+	0	NA	NA	NA	NA	NA	MIR27B	0	0	0	0	0.335467	0.465816	0.68967	0.864645	0.198601	0	0.314124	0.224189	0.456109	0.284928	0.556569	0.622675	0.0528454	0.270752	-1.03974	-0.566146	NA	0.486622	-0.287182	-0.965963	1.20151	-2.35712	0
chr19	13874698	13874808	+	0	NA	NA	NA	NA	NA	MIR181C	0	0	0	0	0.503201	0.776361	0.877762	0.123521	0	0.175831	0.628248	0.448377	0.228054	0.488448	0.477059	0.518896	0.528454	0.541504	-0.802697	-0.177103	-1.35052	0.486622	-1.06479	0.0340365	-0.0615259	-0.0351927	0
chr13	91350596	91350696	+	0	NA	NA	NA	NA	NA	MIR17	0	0	0	0	0.2516	0.155272	0.564276	0.370562	0.198601	1.40665	0.52354	0.224189	0.304073	0.122112	0.318039	0.311338	0.475609	0.361003	-1.16527	-1.8616	2.64948	1.22359	-0.0647894	-1.381	-0.213529	0.397767	0
chr6	132815292	132815392	+	0	NA	NA	NA	NA	NA	SNORD101	0	0	0	0	0.503201	0.38818	0.250789	1.35873	0	4.21994	4.08361	4.03539	2.35656	0.81408	1.86848	1.66047	2.43089	2.70752	1.00466	0.630251	0.0645127	0.0171366	0.334818	-1.19862	-0.705382	-0.155487	0
chr10	43859410	43895433	+	0	NA	NA	NA	NA	NA	LINC00840	0	0	0	0	0.335467	0.232908	0.125395	0.123521	0	0.175831	0	0.224189	0.456109	0.244224	0.23853	0.259448	0.317073	0	1.4197	0.893286	-0.350525	NA	0.935211	0.0340365	NA	NA	0
chr12	54058253	54122234	+	0	NA	NA	NA	NA	NA	FLJ12825	0	0	0	0	0.503201	0.698725	0.564276	0.370562	0	0.175831	0.314124	0.224189	0.456109	0.284928	0.318039	0.259448	0.211382	0.180501	-0.165267	0.308323	-0.350525	0.486622	0.520173	-0.158609	0.523437	0.227842	0
chr4	1974635	1974760	+	0	NA	NA	NA	NA	NA	SCARNA22	0	0	0	0	0.2516	0.621089	0.125395	0.123521	0	0.175831	0.418832	0	0.228054	0.081408	0.516814	0.726454	0.211382	0	1.00466	2.30832	NA	NA	-1.18027	-2.6664	NA	NA	0
chr2	233288675	233288941	+	0	NA	NA	NA	NA	NA	SCARNA6	0	0	0	0	0.167734	0.232908	0.250789	0.494083	0	0.175831	0.209416	0.224189	0.228054	0.244224	0.437304	0.363227	0.105691	0	-0.580305	-0.106714	-0.350525	-0.0983406	-0.939259	-0.840433	NA	NA	0
chr10	120457226	120589864	+	0	NA	NA	NA	NA	NA	PLPP4	0	0	0	0	0.0838668	0.931633	0.752368	0	0.397202	0.175831	0	0.448377	0.152036	0.040704	0.119265	0.0518896	0.211382	0.0902506	-3.16527	0.308323	-1.35052	NA	0.350248	-1.55093	-0.798491	1.22784	0
chrX	24744440	24744570	+	0	NA	NA	NA	NA	NA	SCARNA23	0	0	0	0	0.419334	0.0776361	0.376184	0.617604	1.19161	0.527492	0.104708	0.448377	0.228054	0.284928	0.198775	0.518896	0.211382	0.451253	0.156661	-2.27664	0.234438	-2.09834	0.198245	0.519463	0.201509	-1.09409	0
chr1	27834400	27834566	+	0	NA	NA	NA	NA	NA	SCARNA1	0	0	0	0	0.754801	0.38818	0.250789	0.741124	0	0.703323	0.418832	1.12094	0.380091	0.284928	0.397549	0.467006	0.317073	0.631754	1.58962	0.630251	-0.672453	-1.42027	-0.0647894	-0.480537	-0.435921	-0.994551	0
chr14	20014260	20015193	-	0	NA	NA	NA	NA	NA	OR4K14	0	0	0	0	0.419334	0.155272	0.313487	0.247041	0.794404	0.175831	0.628248	0.224189	0.152036	0.40704	0.23853	0.103779	0.264227	0.631754	0.419695	-1.0136	-0.350525	1.48662	-0.649752	0.771002	-2.60585	-1.25759	0
chr1	71081323	71237723	+	0	NA	NA	NA	NA	NA	ZRANB2-AS2	0	0	0	0	0.335467	0.38818	0.438881	2.71746	0	1.05498	0.837664	0.448377	1.52036	0.366336	0.795098	0.882123	1.21544	1.62451	-0.387659	-0.177103	1.23444	0.901659	0.935211	-1.11797	-0.880954	-0.418521	0
chr16	50742290	50742390	+	0	NA	NA	NA	NA	NA	MIR3181	0	0	0	0	0.2516	0.38818	0.188092	1.35873	0	2.63746	2.51299	0.896754	3.80091	0.244224	2.86235	1.91992	2.00813	2.52702	0.419695	1.04529	1.55637	1.48662	0.409142	-3.55093	-0.396393	-0.331586	0
chr11	124759133	124765920	+	0	NA	NA	NA	NA	NA	LOC101929340	0	0	0	0	0.0838668	0.38818	0.250789	0.123521	0.198601	0.351662	0.209416	0	0.228054	0.244224	0.278284	0.518896	0.158536	0	-1.5803	0.630251	NA	NA	-0.287182	-0.188356	NA	NA	0
chr13	111972309	112108015	+	0	NA	NA	NA	NA	NA	SOX1-OT	0	0	0	0	0.2516	0.465816	0.188092	0	0.794404	0.175831	0.314124	0.224189	0.456109	0.325632	0.23853	0.259448	0.105691	0.270752	0.419695	1.30832	-0.350525	0.486622	0.935211	0.449074	-0.0615259	-1.35712	0
chrX	152733826	152740983	+	0	NA	NA	NA	NA	NA	CSAG4	0	0	0	0	0.670934	0.310544	0.877762	0.247041	0.397202	0	0.104708	0.224189	0.304073	0.20352	0.15902	0.259448	0.264227	0.451253	-0.387659	-1.49903	NA	-1.09834	0.935211	0.355965	-0.798491	-0.772158	0
chr1	4412050	4424684	+	0	NA	NA	NA	NA	NA	LINC01777	0	0	0	0	0.167734	0.232908	0.313487	0.494083	0.794404	0.703323	0.314124	0.896754	0.532127	0.40704	0.397549	0.259448	0.211382	0.270752	-0.902233	-0.428642	-0.350525	-1.51338	0.420637	0.0340365	-0.0615259	-0.357121	0
chr14	89576215	89577476	+	0	NA	NA	NA	NA	NA	FOXN3-AS2	0	0	0	0	0.0838668	0.155272	0.438881	0.370562	0	0.351662	0.209416	0.448377	0.0760182	0.20352	0.119265	0.207558	0.105691	0.0902506	-2.38766	-1.49903	-0.350525	-1.09834	-0.649752	0.771002	1.20151	0.227842	0
chr20	33081511	33111751	+	0	NA	NA	NA	NA	NA	BPIFB4	0	0	0	0	0.2516	0.232908	0.68967	0.123521	0.794404	0.175831	0.209416	0.224189	0.152036	0.325632	0.15902	0.363227	0.105691	0.361003	-1.45477	-1.56615	-0.350525	-0.0983406	-0.0647894	1.03404	0.00886347	-1.77216	0
chr13	66825168	66915031	+	0	NA	NA	NA	NA	NA	PCDH9-AS2	0	0	0	0	0.2516	0.0776361	0.125395	0.247041	0	0	0.104708	0.224189	0.304073	0.325632	0.198775	0.415117	0.211382	0.361003	1.00466	-0.691677	NA	-1.09834	0.613283	0.712108	0.201509	-0.772158	0
chr22	47631673	47855600	+	0	NA	NA	NA	NA	NA	LOC284930	0	0	0	0	0.335467	0.465816	0.250789	0.370562	1.39021	0.175831	0.314124	0.448377	0	0.244224	0.198775	0.363227	0.105691	0.0902506	0.419695	0.893286	-1.35052	-0.513378	NA	0.297071	2.00886	0.227842	0
chr17	28722567	28722667	+	0	NA	NA	NA	NA	NA	SNORD4A	0	0	0	0	0.754801	0.776361	0.815065	0.247041	0.198601	2.10997	0.942372	0.896754	0.988236	0.81408	0.914363	0.467006	0.898372	0.541504	-0.110819	-0.0701882	1.23444	0.0715844	0.112088	-0.167597	-0.213529	0.730342	0
chrX	154400280	154400415	+	0	NA	NA	NA	NA	NA	SNORA70	0	0	0	0	0.335467	0.621089	0.626973	0.370562	0.198601	1.05498	1.3612	1.12094	1.14027	0.488448	0.556569	0.363227	0.528454	0.180501	-0.902233	-0.0136047	-0.0874904	0.280171	1.03475	-0.188356	1.00886	1.54977	0
chr19	16015633	16027462	+	0	NA	NA	NA	NA	NA	LINC00661	0	0	0	0	0.670934	0.621089	0.68967	0.123521	0	0.527492	0.209416	0	0.152036	0.40704	0.397549	0.207558	0.264227	0.270752	-0.0397361	-0.151108	NA	NA	-1.38672	0.0340365	-0.383454	-0.0351927	0
chr22	42615244	42615393	+	0	NA	NA	NA	NA	NA	RNU12	0	0	0	0	0.2516	0.543452	0.501579	4.57027	0	7.73656	4.39774	6.94985	6.91765	0.488448	3.49843	2.43881	2.53658	5.32479	-0.995342	0.115678	0.15471	-0.660219	0.983574	-2.84043	-1.12655	-1.06984	0
chr1	95474736	95479356	+	0	NA	NA	NA	NA	NA	LINC01761	0	0	0	0	0.167734	0.38818	0.313487	0	0.993005	0.351662	0	0	0.228054	0.20352	0.318039	0.0518896	0.264227	0.270752	-0.902233	0.308323	NA	NA	-0.479827	-0.644035	-2.38345	-0.0351927	0
chr5	102581367	102617587	+	0	NA	NA	NA	NA	NA	LINC00492	0	0	0	0	0.2516	0	0.125395	0.123521	0.397202	0.175831	0	0	0.152036	0.20352	0.0397549	0.155669	0.264227	0.180501	1.00466	NA	NA	NA	1.93521	2.35596	-0.213529	0.54977	0
chr1	28648599	28648734	+	0	NA	NA	NA	NA	NA	RNU11	0	0	0	0	0.419334	0.698725	0.438881	4.69379	0	13.539	7.01544	11.6578	5.62534	1.30253	3.37917	3.58038	4.6504	6.7688	-0.0657314	0.670893	0.215822	-0.732691	0.735273	-1.37535	-0.918786	-0.541545	0
chr8	79768141	79802842	+	0	NA	NA	NA	NA	NA	LINC01607	0	0	0	0	0.503201	0.38818	0.752368	1.48225	0	4.21994	1.3612	3.36283	3.19276	0.244224	2.30579	1.81614	1.00406	2.52702	-0.580305	-0.954711	0.327547	-1.30479	0.469547	-3.23898	-0.476563	-1.33159	0
chr19	46229741	46231243	+	0	NA	NA	NA	NA	NA	IGFL1	0	0	0	0	0.167734	0.698725	0.438881	0.123521	1.78741	0.175831	0.314124	0.224189	0	0.325632	0.318039	0.622675	0.264227	0	-1.38766	0.670893	-0.350525	0.486622	NA	0.0340365	NA	NA	0
chr7	90119399	90125600	+	0	NA	NA	NA	NA	NA	DPY19L2P4	0	0	0	0	0.2516	0.853997	0.564276	0	2.38321	0	0.104708	0.224189	0.152036	0.20352	0.198775	0.259448	0.317073	0.180501	-1.16527	0.59783	NA	-1.09834	-0.386717	0.0340365	0.523437	0.812804	0
chr3	51873595	51875767	+	0	NA	NA	NA	NA	NA	IQCF5-AS1	0	0	0	0	0.2516	0.310544	0.438881	0	0.595803	0.175831	0.418832	0.224189	0.380091	0.081408	0.516814	0.415117	0.369918	0.270752	-0.802697	-0.499032	-0.350525	0.901659	-0.443301	-2.6664	0.616546	0.450234	0
chr2	241970682	241977276	+	0	NA	NA	NA	NA	NA	LINC01238	0	0	0	0	0.503201	0.310544	0.188092	0	0	0.175831	0.104708	0.224189	0.456109	0.284928	0.278284	0.311338	0.369918	0.451253	1.4197	0.723361	-0.350525	-1.09834	0.712818	0.0340365	-0.535457	-0.286731	0
chr9	102519636	102657509	+	0	NA	NA	NA	NA	NA	LINC00587	0	0	0	0	0	0.155272	0	0.247041	0.397202	0.351662	0.418832	0.224189	0.228054	0.20352	0.198775	0.207558	0.105691	0.361003	NA	NA	0.649475	0.901659	0.198245	0.0340365	-0.798491	-1.77216	0
chr2	206783220	206783320	+	0	NA	NA	NA	NA	NA	MIR3130-2	0	0	0	0	0.587067	0.155272	0.250789	0.617604	0	0.351662	0.314124	0.896754	0.228054	0.366336	0.516814	0.467006	0.211382	0.361003	1.22705	-0.691677	-1.35052	-1.51338	-1.18027	-0.496478	0.371434	-0.772158	0
chr17	50768639	50768739	+	0	NA	NA	NA	NA	NA	MIR8059	0	0	0	0	0.2516	0.698725	0.376184	0.370562	0	0	0.209416	0.672566	0.228054	0.488448	0.357794	0.311338	0.475609	0.722005	-0.580305	0.893286	NA	-1.6833	-0.649752	0.449074	-1.21353	-0.602233	0
chr17	75498537	75498637	+	0	NA	NA	NA	NA	NA	MIR6785	0	0	0	0	0.503201	0.621089	0.626973	0.247041	0	0.527492	0.52354	0.896754	0.304073	0.244224	0.318039	0.259448	0.211382	0.180501	-0.31727	-0.0136047	-0.765562	-0.776412	-0.0647894	-0.381001	0.523437	0.227842	0
chr20	41169000	41169100	+	0	NA	NA	NA	NA	NA	MIR6871	0	0	0	0	0.587067	0.310544	0.877762	0.247041	0	0.175831	0.209416	0.448377	0.684163	0.122112	0.477059	0.415117	0.211382	0.180501	-0.580305	-1.49903	-1.35052	-1.09834	0.520173	-1.96596	1.20151	0.227842	0
chr10	125819730	125819830	+	0	NA	NA	NA	NA	NA	MIR4484	0	0	0	0	0.167734	0.232908	0.250789	0.494083	0	0.527492	0.104708	0	0.228054	0.284928	0.0795098	0.363227	0.317073	0.270752	-0.580305	-0.106714	NA	NA	1.52017	1.84139	0.423901	0.227842	0
chr10	119958502	119958602	+	0	NA	NA	NA	NA	NA	MIR4682	0	0	0	0	0	0.232908	0.438881	0.123521	0.198601	0	0.104708	0.448377	0.152036	0.244224	0.198775	0.155669	0.264227	0.0902506	NA	-0.914069	NA	-2.09834	-0.386717	0.297071	0.786471	1.54977	0
chr11	4988190	4992429	+	0	NA	NA	NA	NA	NA	MMP26	0	0	0	0	0.335467	0.232908	0.313487	0	0.397202	0.175831	0.209416	0.896754	0.228054	0.284928	0.23853	0.103779	0.211382	0.451253	0.0977674	-0.428642	-2.35052	-2.09834	-0.0647894	0.256429	-2.12042	-1.09409	0
chr12	120723179	120723279	+	0	NA	NA	NA	NA	NA	MIR4700	0	0	0	0	0.2516	0.465816	0.815065	0.494083	0	0	0.942372	0.224189	0.152036	0.366336	0.636079	0.467006	0.158536	0.0902506	-1.69578	-0.807154	NA	2.07158	-2.06479	-0.796038	2.37143	0.812804	0
chr14	45110873	45110973	+	0	NA	NA	NA	NA	NA	SNORD127	0	0	0	0	0.503201	0.0776361	0.376184	1.35873	0	0.703323	0.52354	1.12094	0.532127	0.366336	0.556569	0.363227	0.264227	0.451253	0.419695	-2.27664	-0.672453	-1.09834	-0.0647894	-0.603393	-0.313065	-0.772158	0
chr7	141918816	141919909	+	0	NA	NA	NA	NA	NA	OR9A4	0	0	0	0	0.335467	0.465816	0.376184	0.123521	0.794404	0.351662	0.418832	0.672566	0	0.20352	0.278284	0.363227	0.369918	0.361003	-0.165267	0.308323	-0.935487	-0.683303	NA	-0.45139	0.00886347	0.0351967	0
chr11	48096769	48096869	+	0	NA	NA	NA	NA	NA	MIR3161	0	0	0	0	0.587067	0.0776361	0.564276	0.123521	0	0.175831	0.52354	0.448377	0.532127	0.447744	0.477059	0.259448	0.211382	0.722005	0.0571254	-2.8616	-1.35052	0.223588	0.157603	-0.0914943	-1.47656	-1.77216	0
chr12	105704202	105744063	+	0	NA	NA	NA	NA	NA	CASC18	0	0	0	0	0.419334	0.698725	0.752368	0.247041	0.198601	0.175831	0.52354	0.224189	0.380091	0.40704	0.437304	0.518896	0.369918	0.270752	-0.843339	-0.106714	-0.350525	1.22359	-0.202293	-0.103467	0.938474	0.450234	0
chr12	120201290	120212828	+	0	NA	NA	NA	NA	NA	PXN-AS1	0	0	0	0	0.419334	0.465816	0.564276	2.84098	0.198601	9.6707	4.71186	3.81121	4.78914	0.895488	4.45255	2.80204	2.37804	5.68579	-0.428301	-0.276639	1.34337	0.30605	0.105136	-2.31389	-1.02088	-1.25759	0
chr4	31997378	32155406	+	0	NA	NA	NA	NA	NA	LINC02506	0	0	0	0	0.167734	0.465816	0.188092	0.123521	0	0.175831	0.52354	0	0.152036	0.488448	0.23853	0.103779	0.369918	0.180501	-0.165267	1.30832	NA	NA	-0.649752	1.03404	-0.798491	1.0352	0
chr20	63919546	63919953	+	0	NA	NA	NA	NA	NA	MIR941-2	0	0	0	0	0.670934	0.38818	0.438881	0	0	0	0.314124	0.448377	0.532127	0.122112	0.23853	0.207558	0.105691	0.270752	0.612341	-0.177103	NA	-0.513378	1.1576	-0.965963	-0.383454	-1.35712	0
chr6	135239157	135239257	+	0	NA	NA	NA	NA	NA	MIR548A2	0	0	0	0	0.167734	0.0776361	0.376184	0	0.198601	0.527492	0.314124	0	0.152036	0.20352	0.278284	0.103779	0.105691	0.270752	-1.16527	-2.27664	NA	NA	-0.872144	-0.45139	-1.38345	-1.35712	0
chr1	117094635	117094735	+	0	NA	NA	NA	NA	NA	MIR942	0	0	0	0	0.922534	0.543452	0.188092	4.94083	0	1.93414	1.3612	1.79351	2.81267	0.488448	1.94799	1.34913	1.05691	2.07576	2.29416	1.53072	0.108907	-0.397901	0.529954	-1.99571	-0.621614	-0.973792	0
chr14	93347181	93348356	+	0	NA	NA	NA	NA	NA	COX8C	0	0	0	0	0	0.310544	0.313487	0.123521	0.198601	0	0.52354	0	0.228054	0.244224	0.119265	0.259448	0.158536	0	NA	-0.0136047	NA	NA	0.935211	1.03404	NA	NA	0
chr20	63919546	63919953	+	0	NA	NA	NA	NA	NA	MIR941-4	0	0	0	0	0.670934	0.38818	0.438881	0	0	0	0.314124	0.448377	0.532127	0.122112	0.23853	0.207558	0.105691	0.270752	0.612341	-0.177103	NA	-0.513378	1.1576	-0.965963	-0.383454	-1.35712	0
chr19	54532691	54545741	+	0	NA	NA	NA	NA	NA	KIR3DX1	0	0	0	0	0.2516	0.543452	0.501579	0.247041	2.38321	0.703323	0.418832	0.672566	0.152036	0.447744	0.397549	0.259448	0.422763	0.541504	-0.995342	0.115678	0.0645127	-0.683303	-1.38672	0.17154	-1.06153	-0.357121	0
chr8	20275772	20290458	+	0	NA	NA	NA	NA	NA	LZTS1-AS1	0	0	0	0	0.2516	0.465816	0.564276	1.85281	0.198601	0.527492	0.628248	0.448377	0.532127	0.244224	0.437304	0.467006	0.422763	0.722005	-1.16527	-0.276639	0.234438	0.486622	0.283134	-0.840433	-0.628566	-0.772158	0
chr2	41877554	41894046	+	0	NA	NA	NA	NA	NA	LINC01913	0	0	0	0	0.419334	0.38818	0.438881	0.123521	0.595803	0.527492	0.104708	0.224189	0.0760182	0.366336	0.278284	0.103779	0.5813	0.270752	-0.0657314	-0.177103	1.23444	-1.09834	-1.87214	0.396607	-1.38345	1.10231	0
chr17	12549967	12637187	+	0	NA	NA	NA	NA	NA	LINC00670	0	0	0	0	0	0.465816	0.188092	0.123521	0.993005	0.351662	0.209416	0.672566	0.228054	0.40704	0.15902	0.207558	0.475609	0.270752	NA	1.30832	-0.935487	-1.6833	0.520173	1.35596	-0.383454	0.812804	0
chr8	10666973	10667073	+	0	NA	NA	NA	NA	NA	MIR4286	0	0	0	0	0.335467	0.0776361	0.125395	0.247041	0.993005	0.351662	0	0	0.228054	0.366336	0.278284	0.259448	0.264227	0.270752	1.4197	-0.691677	NA	NA	-0.287182	0.396607	-0.0615259	-0.0351927	0
chr2	2319231	2327108	+	0	NA	NA	NA	NA	NA	MYT1L-AS1	0	0	0	0	0.0838668	0.465816	0.313487	0.123521	0.993005	0	0.209416	0.448377	0.304073	0.325632	0.23853	0.155669	0.369918	0.0902506	-1.90223	0.571358	NA	-1.09834	0.350248	0.449074	0.786471	2.0352	0
chr1	234646288	234660924	+	0	NA	NA	NA	NA	NA	LOC101927787	0	0	0	0	0.335467	0.310544	0.438881	0.247041	0	0.703323	0.837664	0.672566	0.456109	0.488448	0.477059	0.518896	0.422763	0.270752	-0.387659	-0.499032	0.0645127	0.316697	-0.0647894	0.0340365	0.938474	0.642879	0
chr17	20938565	20980347	+	0	NA	NA	NA	NA	NA	LOC339260	0	0	0	0	0.419334	0.543452	0.376184	0.494083	0	0.351662	0.628248	0	0.228054	0.40704	0.278284	0.207558	0.211382	0.270752	0.156661	0.530716	NA	NA	-0.287182	0.54861	-0.383454	-0.357121	0
chr2	11393980	11403077	+	0	NA	NA	NA	NA	NA	LINC00570	0	0	0	0	0.587067	0.232908	0.125395	0.370562	0	0.527492	0.314124	0.448377	0.456109	0.366336	0.198775	0.674565	0.264227	0.451253	2.22705	0.893286	0.234438	-0.513378	1.19825	0.882033	0.58002	-0.772158	0
chr6	163309984	163324473	-	0	NA	NA	NA	NA	NA	PACRG-AS1	0	0	0	0	0.167734	0.310544	0.125395	2.22337	0	0.527492	1.04708	0.672566	1.36833	0.284928	0.675834	0.570786	1.1626	1.26351	0.419695	1.30832	-0.350525	0.638625	1.01767	-1.24607	-1.14641	-0.120082	0
chr6	12716766	13289688	+	0	NA	NA	NA	NA	NA	PHACTR1	0	0	0	0	0.335467	0.38818	0.376184	0.123521	2.78041	0	0	0.224189	0.228054	0.366336	0.278284	0.363227	0.422763	0.361003	-0.165267	0.045289	NA	NA	-0.287182	0.396607	0.00886347	0.227842	0
chr5	143192499	143194166	+	0	NA	NA	NA	NA	NA	ARHGAP26-IT1	0	0	0	0	0.2516	0.38818	0.125395	0.247041	0	0.703323	0.314124	0	0	0.325632	0.437304	0.311338	0.264227	0.180501	1.00466	1.63025	NA	NA	NA	-0.425395	0.786471	0.54977	0
chr17	30975334	30975999	+	0	NA	NA	NA	NA	NA	DPRXP4	0	0	0	0	0.670934	0.38818	0.438881	0.864645	0.198601	0.527492	0.314124	0.224189	0.380091	0.366336	0.397549	0.311338	0.422763	0.180501	0.612341	-0.177103	1.23444	0.486622	-0.0647894	-0.117967	0.786471	1.22784	0
chr9	35869462	35870401	-	0	NA	NA	NA	NA	NA	OR13J1	0	0	0	0	0.503201	0.621089	0.564276	0.123521	0.198601	0.527492	0.209416	0.448377	0.152036	0.162816	0.0795098	0.259448	0.264227	0.180501	-0.165267	0.138398	0.234438	-1.09834	0.935211	1.03404	0.523437	0.54977	0
chr22	42500578	42512560	+	0	NA	NA	NA	NA	NA	SERHL	0	0	0	0	0.754801	0.621089	0.250789	0.370562	0	0.703323	0	0.448377	0.608145	0.529152	0.636079	0.415117	0.264227	0.270752	1.58962	1.30832	0.649475	NA	-0.0647894	-0.265524	0.616546	-0.0351927	0
chr11	58402464	58403409	-	0	NA	NA	NA	NA	NA	OR5B3	0	0	0	0	0	0.0776361	0.0626973	0.123521	0.198601	0	0.314124	0.224189	0.304073	0.325632	0.198775	0.207558	0.369918	0.270752	NA	0.308323	NA	0.486622	0.613283	0.712108	-0.383454	0.450234	0
chr19	45674925	45675025	+	0	NA	NA	NA	NA	NA	MIR642A	0	0	0	0	0.335467	0.465816	1.12855	0.494083	0.198601	0.879154	0.314124	1.12094	0.380091	0.40704	0.318039	0.518896	0.475609	0.722005	-1.75023	-1.27664	-0.350525	-1.83531	0.257139	0.355965	-0.476563	-0.602233	0
chr14	77041048	77069503	+	0	NA	NA	NA	NA	NA	LINC02288	0	0	0	0	0.335467	0.698725	0.188092	2.34689	0.198601	1.75831	1.2565	1.79351	3.11674	0.569856	1.15289	0.778344	1.63821	1.62451	0.834733	1.89329	-0.0285967	-0.513378	1.43478	-1.01659	-1.06153	0.0121131	0
chr19	35122681	35122781	+	0	NA	NA	NA	NA	NA	MIR6887	0	0	0	0	0.922534	0.232908	0.752368	0.123521	0	0.175831	0.209416	0	0.304073	0.284928	0.23853	0.207558	0.317073	0.270752	0.294165	-1.69168	NA	NA	0.350248	0.256429	-0.383454	0.227842	0
chr5	170389492	170422844	+	0	NA	NA	NA	NA	NA	KCNIP1-OT1	0	0	0	0	0.0838668	0.232908	0.626973	0	0.198601	0	0.418832	0	0.304073	0.244224	0.198775	0.155669	0.264227	0.180501	-2.90223	-1.42864	NA	NA	0.613283	0.297071	-0.213529	0.54977	0
chr6	139976318	140093721	+	0	NA	NA	NA	NA	NA	LOC100507477	0	0	0	0	0.0838668	0.310544	0.125395	0.494083	0	0.175831	0.418832	0.224189	0.380091	0.20352	0.119265	0.155669	0.264227	0.180501	-0.580305	1.30832	-0.350525	0.901659	1.67218	0.771002	-0.213529	0.54977	0
chr4	102885049	103019705	-	0	NA	NA	NA	NA	NA	SLC9B1	0	0	0	0	0.167734	0.38818	0.250789	1.48225	0	1.23082	0.942372	0.896754	1.29231	0.244224	1.31191	0.882123	1.21544	2.07576	-0.580305	0.630251	0.45683	0.0715844	-0.0217207	-2.4254	-1.23459	-0.772158	0
chr17	76561619	76561719	+	0	NA	NA	NA	NA	NA	SNORD1A	0	0	0	0	0.503201	0.698725	0.564276	1.35873	0	0.703323	1.46591	0.448377	1.06425	0.732672	1.19265	0.934013	1.47967	0.812256	-0.165267	0.308323	0.649475	1.70901	-0.164325	-0.702929	0.201509	0.865272	0
chr17	76561100	76561200	+	0	NA	NA	NA	NA	NA	SNORD1B	0	0	0	0	0.2516	0.543452	0.501579	0.864645	0	0.703323	1.67533	0.224189	0.988236	0.732672	1.11314	0.622675	1.10975	0.722005	-0.995342	0.115678	1.64948	2.90166	-0.171705	-0.603393	-0.213529	0.620159	0
chrX	7147848	7147948	+	0	NA	NA	NA	NA	NA	MIR4767	0	0	0	0	0.587067	0.310544	0.438881	0.617604	0	1.23082	1.2565	0	1.21629	0.325632	0.834853	0.778344	0.264227	1.17326	0.419695	-0.499032	NA	NA	0.542893	-1.35828	-0.592041	-2.15067	0
chr12	95309903	95310003	+	0	NA	NA	NA	NA	NA	MIR3685	0	0	0	0	0.167734	0.155272	0.501579	0	0	0.175831	0.314124	1.12094	0.304073	0.447744	0.318039	0.674565	0.5813	0.451253	-1.5803	-1.69168	-2.67245	-1.83531	-0.0647894	0.493468	0.58002	0.365345	0
chr2	46816667	46822660	+	0	NA	NA	NA	NA	NA	LINC01118	0	0	0	0	0.335467	0.38818	0.501579	0.494083	0	0.527492	0.418832	0.448377	0.152036	0.325632	0.357794	0.311338	0.211382	0.180501	-0.580305	-0.369749	0.234438	-0.0983406	-1.23471	-0.135888	0.786471	0.227842	0
chr5	173020725	173020929	+	0	NA	NA	NA	NA	NA	SNORA74B	0	0	0	0	0.335467	0.232908	0.313487	0.370562	0	0.175831	0.209416	0	0.380091	0.40704	0.0397549	0.363227	0.158536	0.270752	0.0977674	-0.428642	NA	NA	3.25714	3.35596	0.423901	-0.772158	0
chr3	128463593	128472317	+	0	NA	NA	NA	NA	NA	DNAJB8-AS1	0	0	0	0	0.419334	0.543452	0.125395	0.123521	0.794404	0.175831	0.314124	0.224189	0.152036	0.162816	0.119265	0.259448	0.317073	0	1.74162	2.11568	-0.350525	0.486622	0.350248	0.449074	NA	NA	0
chr16	1965183	1965310	+	0	NA	NA	NA	NA	NA	SNORA78	0	0	0	0	0.838668	0.621089	0.564276	1.48225	0	4.74743	3.56007	3.58702	2.35656	0.488448	1.66971	1.24535	1.21544	1.80501	0.571699	0.138398	0.404363	-0.0108777	0.497089	-1.77332	-0.535457	-0.570524	0
chr9	35732908	35733008	+	0	NA	NA	NA	NA	NA	MIR6853	0	0	0	0	0.670934	0.465816	0.376184	3.45858	0.198601	6.15408	3.76949	4.03539	7.22173	0.691968	5.08863	3.06149	2.53658	6.40779	0.834733	0.308323	0.608833	-0.0983406	0.505066	-2.8785	-1.0656	-1.33694	0
chr1	206474783	206474883	+	0	NA	NA	NA	NA	NA	MIR6769B	0	0	0	0	0.2516	0.543452	0.564276	0	0	0.175831	0.52354	0.224189	0.304073	0.325632	0.437304	0.570786	0.369918	0.0902506	-1.16527	-0.0542467	-0.350525	1.22359	-0.524221	-0.425395	2.66094	2.0352	0
chr1	152908544	152911886	+	0	NA	NA	NA	NA	NA	IVL	0	0	0	0	0.419334	0.776361	0.376184	0.123521	0.397202	0.351662	0.314124	0	0.228054	0.488448	0.198775	0.311338	0.211382	0.361003	0.156661	1.04529	NA	NA	0.198245	1.29707	-0.213529	-0.772158	0
chr13	91350881	91350981	+	0	NA	NA	NA	NA	NA	MIR19A	0	0	0	0	0.2516	0.232908	0.626973	0.247041	0.397202	0.879154	0.628248	0.448377	0.380091	0.162816	0.278284	0.259448	0.475609	0.451253	-1.31727	-1.42864	0.971403	0.486622	0.449784	-0.773318	-0.798491	0.0758387	0
chr12	53991737	53991847	+	0	NA	NA	NA	NA	NA	MIR196A2	0	0	0	0	0.167734	0.232908	0.501579	0.123521	0.397202	0.351662	0.418832	0.896754	0.228054	0.447744	0.318039	0.363227	0.317073	0.270752	-1.5803	-1.10671	-1.35052	-1.09834	-0.479827	0.493468	0.423901	0.227842	0
chr3	69999743	70015300	+	0	NA	NA	NA	NA	NA	SAMMSON	0	0	0	0	0.587067	0.621089	0.376184	0.741124	0.198601	0.175831	0.104708	0.448377	0.760182	0.366336	0.397549	0.467006	0.369918	0.361003	0.642088	0.723361	-1.35052	-2.09834	0.935211	-0.117967	0.371434	0.0351967	0
chr19	3607246	3613930	+	0	NA	NA	NA	NA	NA	CACTIN-AS1	0	0	0	0	0.503201	0.621089	0.626973	0.864645	0	0.703323	0.628248	0	1.14027	0.284928	0.596324	0.778344	0.211382	0.451253	-0.31727	-0.0136047	NA	NA	0.935211	-1.0655	0.786471	-1.09409	0
chr21	22098616	22116528	+	0	NA	NA	NA	NA	NA	LINC00308	0	0	0	0	0.0838668	0.232908	0.125395	0.123521	0.397202	0.351662	0	0	0.228054	0.447744	0.397549	0.415117	0.422763	0.541504	-0.580305	0.893286	NA	NA	-0.801755	0.17154	-0.383454	-0.357121	0
chr22	48274339	48274439	+	0	NA	NA	NA	NA	NA	MIR3201	0	0	0	0	0.335467	0.543452	0.313487	0	0.595803	0.351662	0.314124	0	0.228054	0.162816	0.15902	0.363227	0.0528454	0	0.0977674	0.79375	NA	NA	0.520173	0.0340365	NA	NA	0
chrX	50010660	50010760	+	0	NA	NA	NA	NA	NA	MIR500B	0	0	0	0	0.2516	0.310544	0.68967	0.123521	0.198601	0.351662	0	0	0.304073	0.325632	0.15902	0.259448	0.369918	0.361003	-1.45477	-1.15111	NA	NA	0.935211	1.03404	-0.476563	0.0351967	0
chr10	76888043	76978593	+	0	NA	NA	NA	NA	NA	KCNMA1-AS1	0	0	0	0	0.167734	0.232908	0.250789	0.370562	0	0.175831	0.52354	0	0.304073	0.20352	0.357794	0.259448	0.317073	0.180501	-0.580305	-0.106714	NA	NA	-0.234714	-0.81396	0.523437	0.812804	0
chr21	38121450	38156511	+	0	NA	NA	NA	NA	NA	DSCR8	0	0	0	0	0.2516	0.465816	0.250789	0.494083	0.794404	0.175831	0.314124	0	0.0760182	0.284928	0.23853	0.259448	0.422763	0.541504	0.00465797	0.893286	NA	NA	-1.64975	0.256429	-1.06153	-0.357121	0
chr12	53513983	53517608	+	0	NA	NA	NA	NA	NA	LOC100652999	0	0	0	0	0.587067	0.621089	0.313487	0.864645	0.198601	0	0.314124	0	0.304073	0.284928	0.477059	0.467006	0.317073	0.541504	0.905122	0.986395	NA	NA	-0.649752	-0.743571	-0.213529	-0.772158	0
chr16	69950704	69963986	+	0	NA	NA	NA	NA	NA	CLEC18A	0	0	0	0	0.0838668	0.465816	0.501579	0.370562	0.198601	0.175831	0.104708	0.224189	0.380091	0.162816	0.675834	0.415117	0.317073	0.451253	-2.5803	-0.106714	-0.350525	-1.09834	-0.830324	-2.05343	-0.12042	-0.509124	0
chr16	382240	392960	+	0	NA	NA	NA	NA	NA	LOC100134368	0	0	0	0	0.167734	0.232908	0.564276	0.247041	0	0.351662	0.52354	0.672566	0.380091	0.040704	0.596324	0.467006	0.317073	0.541504	-1.75023	-1.27664	-0.935487	-0.361375	-0.649752	-3.87285	-0.213529	-0.772158	0
chr15	101954884	101956355	+	0	NA	NA	NA	NA	NA	FAM138E	0	0	0	0	0.587067	1.24218	0.376184	0	0.595803	0.703323	0.52354	0.672566	0.380091	0.447744	0.15902	0.622675	0.105691	0.180501	0.642088	1.72336	0.0645127	-0.361375	1.25714	1.49347	1.78647	-0.772158	0
chr6	51409868	99124602	+	0	NA	NA	NA	NA	NA	MIR548AI	0	0	0	0	0.2516	0.232908	0.376184	0.123521	0.993005	0.527492	0.314124	0.224189	0.304073	0.40704	0.15902	0.415117	0.369918	0.451253	-0.580305	-0.691677	1.23444	0.486622	0.935211	1.35596	-0.12042	-0.286731	0
chr21	44506043	44516575	+	0	NA	NA	NA	NA	NA	TSPEAR-AS1	0	0	0	0	0.167734	0.543452	0.68967	0.247041	1.78741	0.351662	0.209416	0.448377	0.304073	0.40704	0.278284	0.415117	0.317073	0.180501	-2.03974	-0.343753	-0.350525	-1.09834	0.127856	0.54861	1.20151	0.812804	0
chr21	41716435	41717582	+	0	NA	NA	NA	NA	NA	LINC00112	0	0	0	0	0.2516	0.465816	0.68967	0	1.98601	0.351662	0.104708	0.448377	0.228054	0.447744	0.15902	0.103779	0.369918	0.180501	-1.45477	-0.566146	-0.350525	-2.09834	0.520173	1.49347	-0.798491	1.0352	0
chr10	6326543	6335981	+	0	NA	NA	NA	NA	NA	LINC02649	0	0	0	0	0.167734	0.310544	0.501579	0.123521	0	0	0.104708	0.224189	0.380091	0.162816	0.23853	0.155669	0.317073	0.180501	-1.5803	-0.691677	NA	-1.09834	0.672176	-0.550926	-0.213529	0.812804	0
chr17	3397103	3398410	-	0	NA	NA	NA	NA	NA	OR1E1	0	0	0	0	0.2516	0.0776361	0.438881	0.123521	0.595803	0.175831	0.104708	0.224189	0.152036	0.366336	0.23853	0.570786	0.158536	0.361003	-0.802697	-2.49903	-0.350525	-1.09834	-0.649752	0.618999	0.66094	-1.1872	0
chr12	116533421	116536513	+	0	NA	NA	NA	NA	NA	LINC00173	0	0	0	0	0.335467	0.155272	0.438881	0.741124	0.397202	0.703323	0.628248	0.224189	0.456109	0.284928	0.477059	0.518896	0.317073	0.722005	-0.387659	-1.49903	1.64948	1.48662	-0.0647894	-0.743571	-0.476563	-1.1872	0
chr2	24972111	25039696	+	0	NA	NA	NA	NA	NA	DNAJC27-AS1	0	0	0	0	0.2516	0.776361	0.376184	3.95266	0	2.10997	2.09416	1.34513	2.28054	0.40704	2.26603	1.86803	1.1626	2.16602	-0.580305	1.04529	0.649475	0.638625	0.00921119	-2.47693	-0.213529	-0.897689	0
chr1	155941637	155943086	+	0	NA	NA	NA	NA	NA	RXFP4	0	0	0	0	0.419334	0.698725	0.501579	0.741124	0	1.40665	0.418832	0.672566	0.8362	0.162816	1.19265	0.518896	0.317073	1.26351	-0.258376	0.478248	1.06451	-0.683303	-0.512248	-2.87285	-1.28392	-1.99455	0
chr5	180899158	180950906	+	0	NA	NA	NA	NA	NA	BTNL8	0	0	0	0	0.335467	0.232908	0.501579	0.247041	0.993005	0.351662	0.104708	0	0.152036	0.244224	0.15902	0.103779	0.211382	0.451253	-0.580305	-1.10671	NA	NA	-0.0647894	0.618999	-2.12042	-1.09409	0
chr22	46091034	46091134	+	0	NA	NA	NA	NA	NA	MIR3619	0	0	0	0	0.2516	0.931633	0.68967	0.741124	0	1.23082	0.732956	0.672566	0.912218	0.61056	0.715589	0.622675	0.475609	0.361003	-1.45477	0.433854	0.871868	0.124052	0.350248	-0.228998	0.786471	0.397767	0
chr15	100558665	100559799	+	0	NA	NA	NA	NA	NA	LOC102723335	0	0	0	0	0.335467	0.543452	0.313487	0.247041	0.198601	0	0.209416	0	0.228054	0.244224	0.15902	0.259448	0.158536	0.361003	0.0977674	0.79375	NA	NA	0.520173	0.618999	-0.476563	-1.1872	0
chr16	76634997	76658478	+	0	NA	NA	NA	NA	NA	LINC02125	0	0	0	0	0.419334	0.232908	0.188092	0	0.794404	0.351662	0.314124	0.448377	0.380091	0.284928	0.0795098	0.155669	0.264227	0.361003	1.15666	0.308323	-0.350525	-0.513378	2.25714	1.84139	-1.21353	-0.45023	0
chr11	69012353	69018447	+	0	NA	NA	NA	NA	NA	MRGPRF-AS1	0	0	0	0	0.670934	1.00927	0.250789	0.123521	0	0.175831	0.418832	0.224189	0.0760182	0.488448	0.23853	0.155669	0	0.180501	1.4197	2.00876	-0.350525	0.901659	-1.64975	1.03404	-0.213529	NA	0
chr1	209325455	209328532	+	0	NA	NA	NA	NA	NA	LINC01696	0	0	0	0	0.167734	0.232908	0.376184	0.123521	1.19161	0	0.314124	0.448377	0.0760182	0.284928	0.119265	0.207558	0.264227	0	-1.16527	-0.691677	NA	-0.513378	-0.649752	1.25643	NA	NA	0
chr3	150972677	151080726	+	0	NA	NA	NA	NA	NA	CLRN1-AS1	0	0	0	0	0.2516	0.310544	0.313487	0.494083	0	0.175831	0.418832	0.448377	0.380091	0.162816	0.477059	0.259448	0.211382	0.361003	-0.31727	-0.0136047	-1.35052	-0.0983406	-0.327824	-1.55093	-0.476563	-0.772158	0
chr6	41502443	41519852	+	0	NA	NA	NA	NA	NA	LINC01276	0	0	0	0	0.419334	0.698725	0.877762	0.123521	0.993005	0.351662	0.418832	0	0.152036	0.488448	0.278284	0.207558	0.264227	0.180501	-1.06573	-0.329107	NA	NA	-0.872144	0.811644	0.201509	0.54977	0
chr13	99356129	99356229	+	0	NA	NA	NA	NA	NA	MIR623	0	0	0	0	0.335467	0.465816	0.125395	0.494083	0	0.351662	0.418832	0	0.152036	0.366336	0.278284	0.415117	0.158536	0.270752	1.4197	1.89329	NA	NA	-0.872144	0.396607	0.616546	-0.772158	0
chr21	39446989	39447089	+	0	NA	NA	NA	NA	NA	MIR6508	0	0	0	0	0.335467	0.310544	0.125395	0.864645	0	0.527492	0.104708	0.896754	0.152036	0.366336	0.23853	0.259448	0.317073	0.541504	1.4197	1.30832	-0.765562	-3.09834	-0.649752	0.618999	-1.06153	-0.772158	0
chrX	13310651	13319933	+	0	NA	NA	NA	NA	NA	GS1-600G8.3	0	0	0	0	0.2516	0.232908	0.0626973	0.494083	0.198601	0.703323	0	0.224189	0.380091	0.122112	0.23853	0.311338	0.211382	0.0902506	2.00466	1.89329	1.64948	NA	0.672176	-0.965963	1.78647	1.22784	0
chr19	49061139	49063867	-	0	NA	NA	NA	NA	NA	NTF4	0	0	0	0	0.2516	0.465816	0.877762	0.123521	0.198601	0.703323	0.418832	0.672566	0.380091	0.244224	0.397549	0.311338	0.369918	0.0902506	-1.8027	-0.914069	0.0645127	-0.683303	-0.0647894	-0.702929	1.78647	2.0352	0
chr8	6835553	6842453	+	0	NA	NA	NA	NA	NA	GS1-24F4.2	0	0	0	0	0.2516	0.155272	0.877762	0	1.78741	0.351662	0.209416	0.448377	0.152036	0.40704	0.278284	0.207558	0.369918	0.451253	-1.8027	-2.49903	-0.350525	-1.09834	-0.872144	0.54861	-1.12042	-0.286731	0
chr17	12081897	12081997	+	0	NA	NA	NA	NA	NA	MIR744	0	0	0	0	0.167734	0.155272	0.438881	0.741124	0	0.175831	0.52354	0	0.304073	0.366336	0.397549	0.363227	0.264227	0.270752	-1.38766	-1.49903	NA	NA	-0.386717	-0.117967	0.423901	-0.0351927	0
chr14	65471093	65471193	+	0	NA	NA	NA	NA	NA	MIR625	0	0	0	0	0.335467	0.310544	0.501579	0	0	0.527492	0.104708	0.224189	0.380091	0.081408	0.0795098	0.103779	0.264227	0	-0.580305	-0.691677	1.23444	-1.09834	2.25714	0.0340365	NA	NA	0
chr15	72587214	72587314	+	0	NA	NA	NA	NA	NA	MIR630	0	0	0	0	0.587067	0.232908	0.250789	0.247041	0	0	0.418832	0.896754	0.608145	0.447744	0.715589	1.08968	0.264227	0.631754	1.22705	-0.106714	NA	-1.09834	-0.234714	-0.676457	0.786471	-1.25759	0
chr17	32350105	32350205	+	0	NA	NA	NA	NA	NA	MIR632	0	0	0	0	0.335467	0.38818	0.376184	3.21154	0	4.21994	2.82712	1.79351	3.42082	0.691968	1.82873	1.91992	1.53252	2.79777	-0.165267	0.045289	1.23444	0.656547	0.903502	-1.40206	-0.543234	-0.868374	0
chr17	62944213	62944313	+	0	NA	NA	NA	NA	NA	MIR633	0	0	0	0	0.2516	0.155272	0.125395	0.247041	0	0.175831	0.104708	0.224189	0.304073	0.447744	0.278284	0.311338	0.528454	0.451253	1.00466	0.308323	-0.350525	-1.09834	0.127856	0.686113	-0.535457	0.227842	0
chr22	21652969	21653069	+	0	NA	NA	NA	NA	NA	MIR301B	0	0	0	0	0.419334	0.38818	0.626973	0.494083	0	2.10997	1.04708	1.79351	1.82444	0.325632	1.47093	1.71236	1.05691	1.62451	-0.580305	-0.691677	0.234438	-0.776412	0.31072	-2.17542	0.0759777	-0.620155	0
chr7	75810824	75813806	-	0	NA	NA	NA	NA	NA	CCL24	0	0	0	0	0.167734	0.465816	0.752368	0.123521	0.198601	0	0.732956	0.224189	0.380091	0.244224	0.318039	0.363227	0.211382	0.541504	-2.16527	-0.691677	NA	1.70901	0.257139	-0.381001	-0.576099	-1.35712	0
chr1	86634275	86655376	+	0	NA	NA	NA	NA	NA	CLCA3P	0	0	0	0	0.335467	0.232908	0.125395	0	0	0.175831	0.418832	0.896754	0.380091	0.447744	0.198775	0.363227	0.211382	0.180501	1.4197	0.893286	-2.35052	-1.09834	0.935211	1.17154	1.00886	0.227842	0
chr12	53954902	53958956	+	0	NA	NA	NA	NA	NA	HOXC12	0	0	0	0	0.335467	0.621089	0.250789	0	0.595803	0	0.104708	0.672566	0.304073	0.284928	0.198775	0.363227	0.317073	0.451253	0.419695	1.30832	NA	-2.6833	0.613283	0.519463	-0.313065	-0.509124	0
chr12	5432107	5495299	+	0	NA	NA	NA	NA	NA	NTF3	0	0	0	0	0.503201	0.776361	0.564276	0	0.794404	0.527492	0.209416	0.224189	0	0.162816	0.198775	0.363227	0.264227	0.451253	-0.165267	0.460326	1.23444	-0.0983406	NA	-0.287892	-0.313065	-0.772158	0
chr4	4844436	4850827	+	0	NA	NA	NA	NA	NA	LINC01396	0	0	0	0	0.0838668	0.155272	0.501579	0.123521	0	0	0.104708	0	0	0.122112	0.0397549	0.155669	0.264227	0.270752	-2.5803	-1.69168	NA	NA	NA	1.619	-0.798491	-0.0351927	0
chr1	108450281	108470638	+	0	NA	NA	NA	NA	NA	NBPF6	0	0	0	0	0.167734	0.38818	0.815065	0.247041	2.38321	0.703323	0.418832	0	0.380091	0.325632	0.23853	0.363227	0.317073	0.180501	-2.28074	-1.07019	NA	NA	0.672176	0.449074	1.00886	0.812804	0
chr4	52789993	52815464	+	0	NA	NA	NA	NA	NA	LINC01618	0	0	0	0	0.419334	0.155272	0.68967	0	0.198601	0.175831	0.418832	0.896754	0.304073	0.081408	0.516814	0.259448	0.317073	0.0902506	-0.717808	-2.15111	-2.35052	-1.09834	-0.765229	-2.6664	1.52344	1.8128	0
chr16	2340921	2426699	+	0	NA	NA	NA	NA	NA	ABCA17P	0	0	0	0	0.335467	0.465816	0.815065	0.247041	0	1.93414	1.04708	1.56932	1.97647	0.244224	1.51069	1.34913	1.00406	1.26351	-1.28074	-0.807154	0.301552	-0.583767	0.387723	-2.62893	0.0945933	-0.331586	0
chr5	116447497	116471673	+	0	NA	NA	NA	NA	NA	SEMA6A-AS1	0	0	0	0	0.335467	0.310544	0.313487	0	0	0.175831	0.104708	0	0.304073	0.122112	0.119265	0.259448	0.105691	0.0902506	0.0977674	-0.0136047	NA	NA	1.35025	0.0340365	1.52344	0.227842	0
chr17	50214693	50215420	+	0	NA	NA	NA	NA	NA	LINC01969	0	0	0	0	0.503201	0.698725	0.376184	0	0.397202	0.527492	0.104708	0	0.456109	0.61056	0.357794	0.207558	0.369918	0.541504	0.419695	0.893286	NA	NA	0.350248	0.771002	-1.38345	-0.549766	0
chr1	243917401	244047318	+	0	NA	NA	NA	NA	NA	LINC02774	0	0	0	0	0.335467	0.232908	0.68967	1.72929	0.993005	0.879154	1.04708	0.448377	0.988236	0.569856	0.795098	0.674565	0.528454	0.992757	-1.03974	-1.56615	0.971403	1.22359	0.313722	-0.480537	-0.557483	-0.909662	0
chr14	71398321	71398421	+	0	NA	NA	NA	NA	NA	SNORD56B	0	0	0	0	0.335467	0.310544	0.376184	0.864645	0	0.351662	0.314124	0.224189	0.304073	0.081408	0.357794	0.467006	0.211382	0.361003	-0.165267	-0.276639	0.649475	0.486622	-0.234714	-2.13589	0.371434	-0.772158	0
chr16	3032480	3039132	+	0	NA	NA	NA	NA	NA	LOC100128770	0	0	0	0	0.503201	0.155272	0.626973	0.494083	0.595803	1.23082	1.3612	0.672566	0.228054	0.366336	0.556569	0.363227	1.05691	0.902506	-0.31727	-2.0136	0.871868	1.01714	-1.28718	-0.603393	-1.31306	0.227842	0
chr10	24275682	24275782	+	0	NA	NA	NA	NA	NA	MIR603	0	0	0	0	0.167734	0.0776361	0.0626973	0.123521	0.198601	0.175831	0	0.224189	0.152036	0.244224	0.318039	0.207558	0.317073	0.180501	1.4197	0.308323	-0.350525	NA	-1.06479	-0.381001	0.201509	0.812804	0
chr3	3799430	3849834	+	0	NA	NA	NA	NA	NA	LRRN1	0	0	0	0	0.167734	0.310544	0.313487	0	1.58881	0.175831	0	0	0.304073	0.244224	0.198775	0.207558	0.211382	0	-0.902233	-0.0136047	NA	NA	0.613283	0.297071	NA	NA	0
chr14	20197335	20198373	+	0	NA	NA	NA	NA	NA	OR11G2	0	0	0	0	0.335467	0.465816	0.501579	0.370562	0.993005	0.175831	0.104708	0.224189	0.304073	0.366336	0.15902	0.259448	0.105691	0.180501	-0.580305	-0.106714	-0.350525	-1.09834	0.935211	1.20396	0.523437	-0.772158	0
chr18	51392041	51468378	+	0	NA	NA	NA	NA	NA	LINC01630	0	0	0	0	0.335467	0.465816	0.125395	0.617604	0	0.175831	0.209416	0	0.380091	0.122112	0.318039	0.259448	0.317073	0.631754	1.4197	1.89329	NA	NA	0.257139	-1.381	-1.28392	-0.994551	0
chr13	45418161	45420371	+	0	NA	NA	NA	NA	NA	SLC25A30-AS1	0	0	0	0	0.419334	0.698725	0.564276	2.09985	0	1.93414	0.732956	1.12094	2.20453	0.325632	1.5902	1.45291	1.1626	1.44401	-0.428301	0.308323	0.786979	-0.612914	0.471264	-2.28789	0.00886347	-0.312727	0
chr7	112622380	112708067	+	0	NA	NA	NA	NA	NA	LOC101928012	0	0	0	0	0.335467	0.853997	0.313487	0.123521	0.993005	0.527492	0.209416	0.672566	0.152036	0.40704	0.15902	0.207558	0.369918	0.270752	0.0977674	1.44583	-0.350525	-1.6833	-0.0647894	1.35596	-0.383454	0.450234	0
chr2	51032600	52407917	+	0	NA	NA	NA	NA	NA	LOC730100	0	0	0	0	0.2516	0.155272	0.815065	0	1.19161	0.175831	0.104708	0.224189	0.304073	0.447744	0.477059	0.155669	0.158536	0.180501	-1.69578	-2.39212	-0.350525	-1.09834	-0.649752	-0.0914943	-0.213529	-0.187196	0
chr2	194730594	194761435	+	0	NA	NA	NA	NA	NA	LINC01790	0	0	0	0	0.0838668	0.0776361	0.125395	0.247041	0	0.527492	0.209416	0	0.304073	0.040704	0.23853	0.207558	0.211382	0.0902506	-0.580305	-0.691677	NA	NA	0.350248	-2.55093	1.20151	1.22784	0
chr1	228097251	228097351	+	0	NA	NA	NA	NA	NA	MIR3620	0	0	0	0	0.587067	0.698725	0.815065	0.494083	0.198601	0.703323	0.314124	0	0.456109	0.20352	0.397549	0.622675	0.422763	0.180501	-0.473389	-0.222191	NA	NA	0.198245	-0.965963	1.78647	1.22784	0
chr21	16590230	16590330	+	0	NA	NA	NA	NA	NA	MIR125B2	0	0	0	0	0.2516	0.232908	0.313487	1.35873	0	0.175831	0.628248	0.448377	0.608145	0.325632	0.556569	0.674565	0.264227	0.812256	-0.31727	-0.428642	-1.35052	0.486622	0.127856	-0.773318	-0.267977	-1.62016	0
chr9	136670593	136670693	+	0	NA	NA	NA	NA	NA	MIR126	0	0	0	0	0.670934	1.00927	0.626973	0	0	0.351662	0.314124	0	0	0.20352	0.357794	0.311338	0.105691	0.0902506	0.0977674	0.686835	NA	NA	NA	-0.81396	1.78647	0.227842	0
chr19	51693246	51693346	+	0	NA	NA	NA	NA	NA	MIR125A	0	0	0	0	0.503201	0.698725	0.501579	0.494083	0	0.527492	0	0.224189	0.304073	0.488448	0.318039	0.363227	0.158536	0.451253	0.00465797	0.478248	1.23444	NA	-0.0647894	0.618999	-0.313065	-1.50912	0
chr7	34658217	34878332	+	0	NA	NA	NA	NA	NA	NPSR1	0	0	0	0	0.670934	0.621089	0.501579	0.247041	0	0.351662	0.104708	0.672566	0.228054	0.61056	0.318039	0.622675	0.475609	0.180501	0.419695	0.308323	-0.935487	-2.6833	-0.479827	0.940927	1.78647	1.39777	0
chr3	35744467	35744567	+	0	NA	NA	NA	NA	NA	MIR128-2	0	0	0	0	0.167734	0.232908	0.376184	0.123521	0.794404	0.351662	0.104708	0.224189	0.0760182	0.122112	0.0795098	0.311338	0.158536	0.270752	-1.16527	-0.691677	0.649475	-1.09834	-0.0647894	0.618999	0.201509	-0.772158	0
chr7	128207857	128207957	+	0	NA	NA	NA	NA	NA	MIR129-1	0	0	0	0	0.167734	0.853997	0.752368	0.123521	0.595803	0.351662	0.418832	0.448377	0.532127	0.244224	0.437304	0.207558	0.105691	0.361003	-2.16527	0.182793	-0.350525	-0.0983406	0.283134	-0.840433	-0.798491	-1.77216	0
chr14	100882976	100883076	+	0	NA	NA	NA	NA	NA	MIR127	0	0	0	0	0.167734	0.155272	0.438881	0	0	0.175831	0.209416	0.448377	0	0.244224	0	0.155669	0.105691	0.180501	-1.38766	-1.49903	-1.35052	-1.09834	NA	NA	-0.213529	-0.772158	0
chr2	59217707	59279400	+	0	NA	NA	NA	NA	NA	LINC01793	0	0	0	0	0.2516	0.310544	0.250789	0	2.58181	0.527492	0.52354	0.672566	0.228054	0.447744	0.397549	0.259448	0.475609	0.361003	0.00465797	0.308323	-0.350525	-0.361375	-0.801755	0.17154	-0.476563	0.397767	0
chr11	43581388	43581488	+	0	NA	NA	NA	NA	NA	MIR129-2	0	0	0	0	0.587067	0.310544	0.376184	0	1.78741	0.175831	0.104708	0	0.0760182	0.081408	0.198775	0.155669	0.211382	0.180501	0.642088	-0.276639	NA	NA	-1.38672	-1.28789	-0.213529	0.227842	0
chr11	57641191	57641291	+	0	NA	NA	NA	NA	NA	MIR130A	0	0	0	0	0.335467	0.38818	0.564276	0.247041	0.198601	0.527492	0.52354	0	0.304073	0.20352	0.278284	0.311338	0.475609	0.361003	-0.75023	-0.539674	NA	NA	0.127856	-0.45139	-0.213529	0.397767	0
chr1	205373251	205387440	+	0	NA	NA	NA	NA	NA	LEMD1-AS1	0	0	0	0	0.167734	0.38818	0.501579	2.9645	0	1.93414	1.46591	0.448377	2.20453	0.447744	1.62995	0.985902	1.42683	2.61727	-1.5803	-0.369749	2.10891	1.70901	0.43564	-1.86408	-1.40854	-0.875252	0
chr14	36519277	36523016	+	0	NA	NA	NA	NA	NA	NKX2-1-AS1	0	0	0	0	0.2516	0.465816	0.752368	0.123521	0.198601	0.351662	0.418832	0.448377	0.228054	0.20352	0.23853	0.726454	0.264227	0.451253	-1.5803	-0.691677	-0.350525	-0.0983406	-0.0647894	-0.228998	0.686935	-0.772158	0
chrX	110520311	110523021	+	0	NA	NA	NA	NA	NA	TDGF1P3	0	0	0	0	0.335467	0.232908	0.188092	0.123521	1.98601	0	0.209416	0.224189	0.304073	0.529152	0.397549	0.0518896	0.369918	0.270752	0.834733	0.308323	NA	-0.0983406	-0.386717	0.412548	-2.38345	0.450234	0
chr6	27147606	27147706	+	0	NA	NA	NA	NA	NA	MIR3143	0	0	0	0	0.167734	0.621089	0.564276	2.71746	0	9.49486	5.75894	6.27728	5.47331	0.569856	1.2324	1.24535	2.58943	4.69303	-1.75023	0.138398	0.597008	-0.124336	2.15094	-1.1128	-1.91397	-0.857888	0
chr19	35154734	35169881	+	0	NA	NA	NA	NA	NA	FXYD5	0	0	0	0	0.670934	1.24218	0.815065	0.123521	1.58881	0.351662	0.418832	0.224189	0.0760182	0.162816	0.397549	0.207558	0.264227	0.270752	-0.280744	0.607884	0.649475	0.901659	-2.38672	-1.28789	-0.383454	-0.0351927	0
chr15	20832781	21843836	+	0	NA	NA	NA	NA	NA	MIR3118-4	0	0	0	0	0.419334	0.0776361	0.0626973	0.123521	0.397202	0	0.52354	0.224189	0.228054	0.162816	0.0795098	0.155669	0.158536	0.270752	2.74162	0.308323	NA	1.22359	1.52017	1.03404	-0.798491	-0.772158	0
chrX	151168221	151168326	+	0	NA	NA	NA	NA	NA	MIR4330	0	0	0	0	0.670934	0.38818	0.313487	0	1.39021	0.351662	0.104708	0.224189	0.304073	0.488448	0.318039	0.155669	0.528454	0.180501	1.09777	0.308323	0.649475	-1.09834	-0.0647894	0.618999	-0.213529	1.54977	0
chr13	52128894	52132723	+	0	NA	NA	NA	NA	NA	LOC101929657	0	0	0	0	0.587067	0.698725	0.438881	0.494083	0.595803	0.351662	0.418832	0.224189	0.684163	0.244224	0.556569	0.415117	0.158536	0.812256	0.419695	0.670893	0.649475	0.901659	0.297781	-1.18836	-0.968416	-2.35712	0
chr7	57405007	57405107	+	0	NA	NA	NA	NA	NA	MIR3147	0	0	0	0	0.503201	0.776361	0.564276	0.123521	0.198601	0	0.628248	0.448377	0.152036	0.529152	0.23853	0.415117	0.105691	0.451253	-0.165267	0.460326	NA	0.486622	-0.649752	1.14951	-0.12042	-2.09409	0
chr6	33438330	33438437	+	0	NA	NA	NA	NA	NA	MIR5004	0	0	0	0	0.335467	0.931633	0.313487	0.370562	0	1.05498	0.628248	0.448377	0.152036	0.366336	0.198775	0.155669	0.422763	0.180501	0.0977674	1.57136	1.23444	0.486622	-0.386717	0.882033	-0.213529	1.22784	0
chr19	53682151	53682251	+	0	NA	NA	NA	NA	NA	MIR520F	0	0	0	0	0.503201	0.38818	0.376184	0	1.19161	0.351662	0.732956	0.672566	0.532127	0.529152	0.278284	0.622675	0.422763	0.180501	0.419695	0.045289	-0.935487	0.124052	0.935211	0.927121	1.78647	1.22784	0
chr19	12920311	12920411	+	0	NA	NA	NA	NA	NA	MIR5695	0	0	0	0	0.419334	0.543452	0.564276	0.741124	0	1.58248	1.04708	1.79351	1.6724	0.447744	2.10701	1.24535	1.00406	1.71476	-0.428301	-0.0542467	-0.1806	-0.776412	-0.333278	-2.23445	-0.461456	-0.772158	0
chr19	53690872	53690972	+	0	NA	NA	NA	NA	NA	MIR520A	0	0	0	0	0.503201	0.38818	0.815065	0.123521	0.397202	0.527492	0.628248	0.224189	0.228054	0.488448	0.516814	0.311338	0.528454	0.270752	-0.695782	-1.07019	1.23444	1.48662	-1.18027	-0.0814407	0.201509	0.964807	0
chr10	42997562	42997681	+	0	NA	NA	NA	NA	NA	MIR5100	0	0	0	0	0.2516	0.310544	0.501579	0	0.397202	0.351662	0.314124	0	0	0.081408	0.119265	0.0518896	0.158536	0.270752	-0.995342	-0.691677	NA	NA	NA	-0.550926	-2.38345	-0.772158	0
chr19	53679931	53680031	+	0	NA	NA	NA	NA	NA	MIR519E	0	0	0	0	0.670934	0.465816	0.68967	0	1.58881	0.527492	0.418832	0.896754	0.608145	0.529152	0.318039	0.570786	0.475609	0.270752	-0.0397361	-0.566146	-0.765562	-1.09834	0.935211	0.734476	1.07598	0.812804	0
chr5	170862017	171300015	+	0	NA	NA	NA	NA	NA	RANBP17	0	0	0	0	0.0838668	0.543452	0.313487	0	0.198601	0.351662	0.837664	0	0.0760182	0.244224	0.0795098	0.259448	0.475609	0.180501	-1.90223	0.79375	NA	NA	-0.0647894	1.619	0.523437	1.39777	0
chr19	35143254	35154302	+	0	NA	NA	NA	NA	NA	FXYD7	0	0	0	0	0.670934	0.38818	0.815065	0	0.993005	0.351662	0.314124	0.224189	0.380091	0.529152	0.357794	0.415117	0.158536	0.270752	-0.280744	-1.07019	0.649475	0.486622	0.0872137	0.564551	0.616546	-0.772158	0
chr18	4264601	4296000	+	0	NA	NA	NA	NA	NA	DLGAP1-AS5	0	0	0	0	0.335467	0.465816	0.250789	0.247041	0.397202	0	0.104708	0	0.380091	0.20352	0.119265	0.207558	0.211382	0.0902506	0.419695	0.893286	NA	NA	1.67218	0.771002	1.20151	1.22784	0
chr1	152313458	152366692	+	0	NA	NA	NA	NA	NA	FLG-AS1	0	0	0	0	0.2516	1.00927	0.250789	0	0.198601	0.351662	0.104708	0	0.228054	0.488448	0.198775	0.311338	0.264227	0	0.00465797	2.00876	NA	NA	0.198245	1.29707	NA	NA	0
chr17	58519836	58556925	+	0	NA	NA	NA	NA	NA	SEPTIN4-AS1	0	0	0	0	0.587067	0.621089	0.626973	0.864645	0	0.175831	0.209416	0.672566	1.14027	0.284928	0.437304	0.570786	0.5813	1.44401	-0.0948777	-0.0136047	-1.93549	-1.6833	1.38267	-0.61804	-1.33906	-1.31273	0
chr19	53694383	53694483	+	0	NA	NA	NA	NA	NA	MIR526B	0	0	0	0	0.754801	0.38818	0.68967	0.123521	0.794404	0.351662	0.732956	0.448377	0.304073	0.81408	0.278284	0.518896	0.422763	0.451253	0.130189	-0.82918	-0.350525	0.709014	0.127856	1.54861	0.201509	-0.0940863	0
chr19	53695202	53695302	+	0	NA	NA	NA	NA	NA	MIR519B	0	0	0	0	0.503201	0.465816	0.313487	0.123521	0.595803	0.351662	0.837664	0.448377	0.456109	0.569856	0.477059	0.415117	0.369918	0.541504	0.68273	0.571358	-0.350525	0.901659	-0.0647894	0.256429	-0.383454	-0.549766	0
chr11	5947346	5948294	+	0	NA	NA	NA	NA	NA	OR56A3	0	0	0	0	0.2516	0.0776361	0.250789	0	0.993005	0.175831	0.104708	0.224189	0.228054	0.20352	0.318039	0.155669	0.264227	0.270752	0.00465797	-1.69168	-0.350525	-1.09834	-0.479827	-0.644035	-0.798491	-0.0351927	0
chr11	5884292	5885231	+	0	NA	NA	NA	NA	NA	OR52E4	0	0	0	0	0.167734	0.0776361	0.188092	0.123521	0.794404	0.351662	0.418832	0	0	0.284928	0.0795098	0.311338	0.264227	0.180501	-0.165267	-1.27664	NA	NA	NA	1.84139	0.786471	0.54977	0
chr22	42269752	42274862	+	0	NA	NA	NA	NA	NA	OGFRP1	0	0	0	0	0.419334	0.621089	0.313487	0.988166	0.198601	1.05498	0.732956	0.224189	1.14027	0.366336	0.795098	0.830234	0.211382	0.992757	0.419695	0.986395	2.23444	1.70901	0.520173	-1.11797	-0.257923	-2.23159	0
chr1	32086927	32087027	+	0	NA	NA	NA	NA	NA	MIR5585	0	0	0	0	0.335467	0.698725	0.376184	0.864645	0.397202	0.879154	0.314124	0.448377	0.304073	0.325632	0.516814	0.259448	0.211382	0.180501	-0.165267	0.893286	0.971403	-0.513378	-0.765229	-0.666403	0.523437	0.227842	0
chr17	45247924	45268630	+	0	NA	NA	NA	NA	NA	MAP3K14-AS1	0	0	0	0	0.0838668	0.698725	0.815065	1.48225	0	2.81329	1.46591	1.12094	2.43258	0.488448	2.8226	1.81614	0.634145	3.61003	-3.28074	-0.222191	1.32755	0.387086	-0.214537	-2.53075	-0.991137	-2.50912	0
chr16	560393	565529	+	0	NA	NA	NA	NA	NA	PRR35	0	0	0	0	0.167734	0.543452	0.313487	0	0.198601	0.175831	0.314124	0.224189	0.304073	0.162816	0.198775	0.311338	0.211382	0.180501	-0.902233	0.79375	-0.350525	0.486622	0.613283	-0.287892	0.786471	0.227842	0
chr1	241132258	241132358	+	0	NA	NA	NA	NA	NA	MIR3123	0	0	0	0	0.167734	0.155272	0.438881	0	0.595803	0.175831	0.314124	0	0.304073	0.40704	0.15902	0.0518896	0.528454	0.270752	-1.38766	-1.49903	NA	NA	0.935211	1.35596	-2.38345	0.964807	0
chr7	93716916	93717016	+	0	NA	NA	NA	NA	NA	MIR4652	0	0	0	0	0.167734	0.543452	0.188092	0.247041	0.198601	0.351662	0.418832	0.448377	0.304073	0.61056	0.357794	0.570786	0.528454	0.451253	-0.165267	1.53072	-0.350525	-0.0983406	-0.234714	0.771002	0.339012	0.227842	0
chr3	16933177	16933277	+	0	NA	NA	NA	NA	NA	MIR3714	0	0	0	0	0.0838668	0.155272	0.626973	0.247041	0	0	0.104708	0	0.228054	0.325632	0.119265	0.155669	0.264227	0.361003	-2.90223	-2.0136	NA	NA	0.935211	1.44907	-1.21353	-0.45023	0
chr10	46415914	46416456	+	0	NA	NA	NA	NA	NA	HNRNPA1P33	0	0	0	0	0.0838668	0.310544	0.0626973	0	0.595803	0	0	0.448377	0.152036	0.325632	0.23853	0.311338	0.317073	0	0.419695	2.30832	NA	NA	-0.649752	0.449074	NA	NA	0
chr10	87357719	87370695	+	0	NA	NA	NA	NA	NA	NUTM2D	0	0	0	0	0.2516	0.931633	0.250789	0.370562	0	0.351662	0.209416	0	0.304073	0.244224	0.437304	0.103779	0.211382	0.180501	0.00465797	1.89329	NA	NA	-0.524221	-0.840433	-0.798491	0.227842	0
chr10	17386935	17408286	+	0	NA	NA	NA	NA	NA	ST8SIA6-AS1	0	0	0	0	0.335467	0.310544	0.250789	0.247041	0.397202	0.175831	0.104708	0	0.380091	0.284928	0.198775	0.103779	0.158536	0.270752	0.419695	0.308323	NA	NA	0.935211	0.519463	-1.38345	-0.772158	0
chr21	28013362	28023209	+	0	NA	NA	NA	NA	NA	LINC00314	0	0	0	0	0.419334	0	0.188092	0.370562	0.198601	0	0.418832	0	0.380091	0.488448	0.278284	0.155669	0.317073	0.270752	1.15666	NA	NA	NA	0.449784	0.811644	-0.798491	0.227842	0
chr11	56290126	56291062	-	0	NA	NA	NA	NA	NA	OR8H1	0	0	0	0	0.335467	0.232908	0.0626973	0	0.595803	0.351662	0.104708	0.224189	0	0.325632	0.198775	0.155669	0.422763	0.180501	2.4197	1.89329	0.649475	-1.09834	NA	0.712108	-0.213529	1.22784	0
chr7	79008987	79012277	+	0	NA	NA	NA	NA	NA	MAGI2-AS2	0	0	0	0	0.587067	0.155272	0.564276	0.370562	1.19161	0.175831	0.52354	0	0.304073	0.569856	0.278284	0.207558	0.528454	0.0902506	0.0571254	-1.8616	NA	NA	0.127856	1.03404	1.20151	2.54977	0
chr11	134032271	134041341	+	0	NA	NA	NA	NA	NA	LINC02731	0	0	0	0	0.2516	0.543452	0.564276	0.247041	0.198601	0.351662	0.104708	1.12094	0.380091	0.20352	0.357794	0.311338	0.105691	0.541504	-1.16527	-0.0542467	-1.67245	-3.42027	0.0872137	-0.81396	-0.798491	-2.35712	0
chr11	118527473	118531197	+	0	NA	NA	NA	NA	NA	TTC36	0	0	0	0	0.2516	0.465816	0.438881	0.123521	0	0.175831	0.732956	0.224189	0.456109	0.20352	0.397549	0.311338	0.211382	0.631754	-0.802697	0.085931	-0.350525	1.70901	0.198245	-0.965963	-1.02088	-1.57951	0
chr1	190624889	190801658	+	0	NA	NA	NA	NA	NA	LINC01720	0	0	0	0	0.503201	0.38818	0.250789	0.123521	0.198601	0.175831	0.104708	0	0.228054	0.447744	0.23853	0.207558	0.264227	0.180501	1.00466	0.630251	NA	NA	-0.0647894	0.908506	0.201509	0.54977	0
chr15	96333233	96333333	+	0	NA	NA	NA	NA	NA	MIR1469	0	0	0	0	0.503201	0.38818	0.376184	1.48225	0	0.175831	0.732956	1.79351	0.988236	0.244224	0.357794	0.518896	0.475609	0.270752	0.419695	0.045289	-3.35052	-1.29099	1.46573	-0.550926	0.938474	0.812804	0
chr14	101025557	101025657	+	0	NA	NA	NA	NA	NA	MIR1197	0	0	0	0	0.167734	0.310544	0.313487	0	0.595803	0	0.418832	0	0.0760182	0.162816	0.15902	0.259448	0.317073	0.0902506	-0.902233	-0.0136047	NA	NA	-1.06479	0.0340365	1.52344	1.8128	0
chr18	49487347	49487447	+	0	NA	NA	NA	NA	NA	MIR1539	0	0	0	0	0.419334	0.776361	0.438881	1.85281	0	2.63746	1.78004	1.56932	1.6724	0.366336	1.78897	1.19346	1.21544	2.16602	-0.0657314	0.822897	0.749011	0.181767	-0.0972109	-2.28789	-0.859892	-0.833559	0
chr19	53671953	53672053	+	0	NA	NA	NA	NA	NA	MIR1323	0	0	0	0	0.167734	0.621089	0.376184	0.123521	0.993005	0.703323	0.628248	0.672566	0.228054	0.244224	0.278284	0.207558	0.264227	0.541504	-1.16527	0.723361	0.0645127	-0.0983406	-0.287182	-0.188356	-1.38345	-1.03519	0
chr12	132581978	132582078	+	0	NA	NA	NA	NA	NA	MIR6763	0	0	0	0	0.2516	1.00927	0.68967	0.123521	0	0.351662	0.209416	0	0.380091	0.20352	0.23853	0.259448	0.158536	0.0902506	-1.45477	0.549331	NA	NA	0.672176	-0.228998	1.52344	0.812804	0
chr2	215453706	215463868	+	0	NA	NA	NA	NA	NA	LOC102724849	0	0	0	0	0.167734	0.776361	0.313487	0.123521	0	0.351662	0.104708	0.448377	0.152036	0.366336	0.278284	0.259448	0.317073	0.451253	-0.902233	1.30832	-0.350525	-2.09834	-0.872144	0.396607	-0.798491	-0.509124	0
chr17	49362381	49366115	+	0	NA	NA	NA	NA	NA	LOC102724596	0	0	0	0	0.587067	0.698725	0.376184	0.741124	0.198601	1.58248	1.3612	0.896754	2.12851	0.284928	1.78897	1.5048	0.792681	1.98551	0.642088	0.893286	0.8194	0.602099	0.250712	-2.65046	-0.399942	-1.3247	0
chr9	131485657	131490578	+	0	NA	NA	NA	NA	NA	SNORD62B	0	0	0	0	0.587067	0.776361	0.68967	0.123521	0	0.351662	0.314124	0	0.532127	0.325632	0.437304	0.778344	0.211382	0.180501	-0.232381	0.17082	NA	NA	0.283134	-0.425395	2.1084	0.227842	0
chr2	216870771	216871639	+	0	NA	NA	NA	NA	NA	LINC01921	0	0	0	0	0.167734	0.155272	0.564276	0.247041	0.198601	0.703323	0	0	0.152036	0.366336	0.397549	0.259448	0.317073	0	-1.75023	-1.8616	NA	NA	-1.38672	-0.117967	NA	NA	0
chr3	151326312	151329549	-	0	NA	NA	NA	NA	NA	P2RY13	0	0	0	0	0.335467	0.465816	0.0626973	1.11169	0	0	0.314124	1.12094	0.152036	0.40704	0.437304	0.311338	0.317073	0.541504	2.4197	2.89329	NA	-1.83531	-1.52422	-0.103467	-0.798491	-0.772158	0
chr2	24010084	24026775	+	0	NA	NA	NA	NA	NA	MFSD2B	0	0	0	0	0.2516	1.00927	1.00316	0.123521	0.198601	0.879154	0.209416	0.224189	0.152036	0.244224	0.198775	0.518896	0.264227	0.541504	-1.99534	0.00876311	1.9714	-0.0983406	-0.386717	0.297071	-0.0615259	-1.03519	0
chr17	42867144	42869217	+	0	NA	NA	NA	NA	NA	AOC4P	0	0	0	0	0.587067	0.698725	0.752368	0	0.595803	0	0.52354	0.448377	0.228054	0.325632	0.357794	0.415117	0.422763	0.180501	-0.357912	-0.106714	NA	0.223588	-0.649752	-0.135888	1.20151	1.22784	0
chr19	32025861	32048899	+	0	NA	NA	NA	NA	NA	LINC01533	0	0	0	0	0.503201	0.465816	0.815065	0.123521	0.198601	0	0.418832	0.224189	0.228054	0.162816	0.119265	0.207558	0.369918	0	-0.695782	-0.807154	NA	0.901659	0.935211	0.449074	NA	NA	0
chr20	60308470	60308570	+	0	NA	NA	NA	NA	NA	MIR646	0	0	0	0	0.419334	0.621089	0.313487	0	0.794404	0.175831	0.52354	0.448377	0.152036	0.162816	0.198775	0.311338	0.369918	0.270752	0.419695	0.986395	-1.35052	0.223588	-0.386717	-0.287892	0.201509	0.450234	0
chr20	50585782	50585882	+	0	NA	NA	NA	NA	NA	MIR645	0	0	0	0	0.503201	0.38818	0.313487	0.494083	0	0.175831	0.52354	0.448377	0.304073	0.20352	0.795098	0.570786	0.264227	0.361003	0.68273	0.308323	-1.35052	0.223588	-1.38672	-1.96596	0.66094	-0.45023	0
chr1	155195174	155195274	+	0	NA	NA	NA	NA	NA	MIR92B	0	0	0	0	0.503201	0.621089	0.815065	0.988166	0	1.93414	0.732956	1.56932	1.82444	0.40704	1.82873	1.40102	0.634145	2.97827	-0.695782	-0.392116	0.301552	-1.09834	-0.00338884	-2.1676	-1.088	-2.23159	0
chr13	55174450	55174550	+	0	NA	NA	NA	NA	NA	MIR5007	0	0	0	0	0.335467	0.155272	0.0626973	0.123521	0	0.175831	0.52354	0.224189	0.152036	0.244224	0.15902	0.0518896	0.422763	0.451253	2.4197	1.30832	-0.350525	1.22359	-0.0647894	0.618999	-3.12042	-0.0940863	0
chr5	143679859	143679971	+	0	NA	NA	NA	NA	NA	MIR5197	0	0	0	0	0.2516	0.155272	0.188092	0.741124	0.397202	0.351662	0.837664	0.224189	0.912218	0.20352	0.795098	0.518896	0.686991	0.902506	0.419695	-0.276639	0.649475	1.90166	0.198245	-1.96596	-0.798491	-0.393647	0
chr9	132945688	132945788	+	0	NA	NA	NA	NA	NA	MIR548AW	0	0	0	0	0.503201	0.465816	0.68967	0.988166	0.397202	1.05498	0.942372	1.79351	1.29231	0.488448	0.954118	0.726454	0.5813	0.902506	-0.454774	-0.566146	-0.765562	-0.928416	0.437711	-0.965963	-0.313065	-0.634655	0
chr2	110245637	110266558	+	0	NA	NA	NA	NA	NA	LOC100507334	0	0	0	0	0.335467	0.310544	0.376184	0.123521	0.198601	0.175831	0.209416	0	0.152036	0.284928	0.198775	0.259448	0.105691	0.361003	-0.165267	-0.276639	NA	NA	-0.386717	0.519463	-0.476563	-1.77216	0
chr10	43371643	43376335	+	0	NA	NA	NA	NA	NA	FXYD4	0	0	0	0	0	0.310544	0.188092	0.370562	0	0	0.104708	0	0.304073	0.122112	0.119265	0.155669	0.158536	0.0902506	NA	0.723361	NA	NA	1.35025	0.0340365	0.786471	0.812804	0
chr17	2017715	2020706	+	0	NA	NA	NA	NA	NA	LOC105371485	0	0	0	0	0.335467	0.931633	0.68967	0.247041	0.993005	0.175831	0.314124	0.896754	0.608145	0.162816	0.318039	0.415117	0.158536	0.451253	-1.03974	0.433854	-2.35052	-1.51338	0.935211	-0.965963	-0.12042	-1.50912	0
chr16	3188203	3206506	+	0	NA	NA	NA	NA	NA	OR1F1	0	0	0	0	0.503201	0.232908	0.313487	0.741124	0.397202	0.351662	0.209416	0	0.912218	0.325632	0.755344	0.934013	0.528454	0.631754	0.68273	-0.428642	NA	NA	0.272246	-1.21389	0.564079	-0.257585	0
chr8	46840885	46855785	+	0	NA	NA	NA	NA	NA	LINC00293	0	0	0	0	0.503201	0.310544	0.564276	0.123521	0.198601	0.351662	0.209416	0	0.228054	0.366336	0.119265	0.155669	0.211382	0.180501	-0.165267	-0.861602	NA	NA	0.935211	1.619	-0.213529	0.227842	0
chr19	47226931	47227031	+	0	NA	NA	NA	NA	NA	MIR3190	0	0	0	0	0.503201	0.776361	0.68967	2.09985	0	10.374	4.29303	4.03539	5.32127	0.569856	3.41892	3.16527	1.84959	4.87353	-0.454774	0.17082	1.36219	0.0892864	0.638229	-2.58487	-0.622642	-1.39776	0
chr1	37161548	37161648	+	0	NA	NA	NA	NA	NA	MIR4255	0	0	0	0	0.335467	0.310544	0.376184	0.123521	0.993005	0.703323	0.628248	0.448377	0.228054	0.284928	0.278284	0.259448	0.158536	0.361003	-0.165267	-0.276639	0.649475	0.486622	-0.287182	0.0340365	-0.476563	-1.1872	0
chr3	113403997	113433992	+	0	NA	NA	NA	NA	NA	CFAP44-AS1	0	0	0	0	0.503201	0.310544	0.376184	0.864645	0.397202	0.175831	0.209416	0.448377	0.380091	0.40704	0.318039	0.415117	0.211382	0.361003	0.419695	-0.276639	-1.35052	-1.09834	0.257139	0.355965	0.201509	-0.772158	0
chr17	69961706	69983544	+	0	NA	NA	NA	NA	NA	LINC01497	0	0	0	0	0.335467	0.621089	0.68967	1.35873	0.198601	0.527492	0.314124	0.224189	0.760182	0.691968	0.318039	0.415117	0.528454	0.451253	-1.03974	-0.151108	1.23444	0.486622	1.25714	1.1215	-0.12042	0.227842	0
chr22	48866769	48898386	+	0	NA	NA	NA	NA	NA	LINC01310	0	0	0	0	0.0838668	0.232908	0.877762	0	0.993005	0.703323	0.209416	0.672566	0.152036	0.20352	0.198775	0.259448	0.264227	0.361003	-3.38766	-1.91407	0.0645127	-1.6833	-0.386717	0.0340365	-0.476563	-0.45023	0
chr3	71753854	71756496	+	0	NA	NA	NA	NA	NA	GPR27	0	0	0	0	0.2516	0.543452	0.313487	0.123521	0	0.703323	0.209416	0	0.380091	0.366336	0.0795098	0.155669	0.158536	0.361003	-0.31727	0.79375	NA	NA	2.25714	2.20396	-1.21353	-1.1872	0
chr6	167155246	167157980	-	0	NA	NA	NA	NA	NA	GPR31	0	0	0	0	0.670934	0.543452	0.501579	0.617604	0.198601	0	0.209416	0	0.152036	0.61056	0.397549	0.155669	0.369918	0.270752	0.419695	0.115678	NA	NA	-1.38672	0.618999	-0.798491	0.450234	0
chr10	84220570	84225589	-	0	NA	NA	NA	NA	NA	LRIT2	0	0	0	0	0.419334	0.155272	0.250789	0.247041	0.397202	0.175831	0.209416	0.224189	0.0760182	0.244224	0.119265	0.155669	0.422763	0.0902506	0.741624	-0.691677	-0.350525	-0.0983406	-0.649752	1.03404	0.786471	2.22784	0
chr8	66192113	66197319	+	0	NA	NA	NA	NA	NA	LINC00967	0	0	0	0	0.335467	0.621089	0.501579	0	0.595803	0.175831	0.209416	0.224189	0.456109	0.325632	0.477059	0.155669	0.369918	0.270752	-0.580305	0.308323	-0.350525	-0.0983406	-0.0647894	-0.550926	-0.798491	0.450234	0
chr1	181174483	181182206	+	0	NA	NA	NA	NA	NA	LINC01732	0	0	0	0	0.167734	0.310544	0.438881	0.617604	0	0.527492	0.628248	0	0.532127	0.284928	0.0795098	0.518896	0.158536	0.361003	-1.38766	-0.499032	NA	NA	2.74257	1.84139	0.523437	-1.1872	0
chr11	128526141	128530383	+	0	NA	NA	NA	NA	NA	ETS1-AS1	0	0	0	0	0.670934	0.38818	0.188092	0.370562	0	0.351662	0.418832	0.448377	0.532127	0.20352	0.596324	0.363227	0.369918	0.722005	1.83473	1.04529	-0.350525	-0.0983406	-0.164325	-1.55093	-0.991137	-0.964803	0
chr13	75876885	75881125	+	0	NA	NA	NA	NA	NA	LMO7DN-IT1	0	0	0	0	0.2516	0.310544	0.188092	0.247041	0	0.879154	0.418832	0.224189	0.532127	0.284928	0.278284	0.207558	0.211382	0.180501	0.419695	0.723361	1.9714	0.901659	0.935211	0.0340365	0.201509	0.227842	0
chr8	29921512	29953607	+	0	NA	NA	NA	NA	NA	LINC02209	0	0	0	0	0.419334	0.38818	0.564276	0.617604	0	0.175831	0.418832	0.448377	0.532127	0.122112	0.318039	0.311338	0.422763	0.361003	-0.428301	-0.539674	-1.35052	-0.0983406	0.742566	-1.381	-0.213529	0.227842	0
chr7	20835430	21023148	+	0	NA	NA	NA	NA	NA	LINC01162	0	0	0	0	0.419334	0.853997	0.815065	0.247041	0.397202	0.703323	0.52354	0.672566	0.152036	0.569856	0.357794	0.363227	0.951218	0.180501	-0.958816	0.0673153	0.0645127	-0.361375	-1.23471	0.671466	1.00886	2.39777	0
chr13	20102700	20103230	+	0	NA	NA	NA	NA	NA	LINC01072	0	0	0	0	0.503201	0.0776361	0.250789	0.370562	0.198601	0.175831	0.209416	0.448377	0.380091	0.20352	0.278284	0.467006	0.317073	0.270752	1.00466	-1.69168	-1.35052	-1.09834	0.449784	-0.45139	0.786471	0.227842	0
chr14	68979681	68987463	+	0	NA	NA	NA	NA	NA	ACTN1-AS1	0	0	0	0	0.335467	0.310544	0.376184	1.23521	0	1.93414	1.67533	1.12094	2.05249	0.122112	1.86848	1.76425	0.898372	1.35376	-0.165267	-0.276639	0.786979	0.579731	0.135509	-3.93559	0.382081	-0.591586	0
chr11	65170153	65173244	+	0	NA	NA	NA	NA	NA	SPDYC	0	0	0	0	0.2516	0.465816	0.564276	0.370562	0	0.351662	0.314124	0.224189	0.304073	0.366336	0.318039	0.155669	0.211382	0.180501	-1.16527	-0.276639	0.649475	0.486622	-0.0647894	0.203962	-0.213529	0.227842	0
chr3	9216894	9219508	+	0	NA	NA	NA	NA	NA	SRGAP3-AS3	0	0	0	0	0.335467	0.155272	0.438881	0.247041	0.198601	0	0.209416	0	0.380091	0.122112	0.23853	0.311338	0.158536	0.180501	-0.387659	-1.49903	NA	NA	0.672176	-0.965963	0.786471	-0.187196	0
chr9	40566583	65836969	-	0	NA	NA	NA	NA	NA	LOC101929583	0	0	0	0	0.2516	0.310544	0.376184	0.370562	0.198601	0.351662	0.104708	0.448377	0.304073	0.162816	0.15902	0.103779	0.475609	0.0902506	-0.580305	-0.276639	-0.350525	-2.09834	0.935211	0.0340365	0.201509	2.39777	0
chr4	119939539	119964293	+	0	NA	NA	NA	NA	NA	LINC02502	0	0	0	0	0.335467	0.310544	0.250789	0.494083	0.198601	0	0.314124	0	0.152036	0.325632	0.0397549	0.155669	0.264227	0.541504	0.419695	0.308323	NA	NA	1.93521	3.03404	-1.79849	-1.03519	0
chr19	37548948	37587347	+	0	NA	NA	NA	NA	NA	ZNF571-AS1	0	0	0	0	0.419334	0.310544	0.438881	0	0.198601	0.351662	0.209416	0.224189	0.304073	0.651264	0.15902	0.467006	0.5813	0.361003	-0.0657314	-0.499032	0.649475	-0.0983406	0.935211	2.03404	0.371434	0.687273	0
chr6	158609698	158609798	+	0	NA	NA	NA	NA	NA	MIR7161	0	0	0	0	0.503201	0.232908	0.313487	0.247041	0.198601	0.527492	0.314124	0.224189	0.228054	0.162816	0.357794	0.259448	0.475609	0.270752	0.68273	-0.428642	1.23444	0.486622	-0.649752	-1.13589	-0.0615259	0.812804	0
chr2	5974646	5974746	+	0	NA	NA	NA	NA	NA	MIR7158	0	0	0	0	0.335467	0.232908	0.313487	0	0	0.527492	0.209416	0.224189	0.228054	0.244224	0.15902	0.311338	0.211382	0.270752	0.0977674	-0.428642	1.23444	-0.0983406	0.520173	0.618999	0.201509	-0.357121	0
chr15	20940242	21951332	+	0	NA	NA	NA	NA	NA	MIR5701-3	0	0	0	0	0.2516	0.776361	0.501579	0.123521	0.198601	0.175831	0.314124	0.672566	0.380091	0.366336	0.15902	0.259448	0.317073	0.180501	-0.995342	0.630251	-1.93549	-1.09834	1.25714	1.20396	0.523437	0.812804	0
chr4	20528274	20528384	+	0	NA	NA	NA	NA	NA	MIR218-1	0	0	0	0	0.167734	0.310544	0.125395	0.247041	0.198601	0.175831	0.209416	0	0.228054	0.162816	0.198775	0.363227	0.0528454	0.180501	0.419695	1.30832	NA	NA	0.198245	-0.287892	1.00886	-1.77216	0
chr4	40316483	40330419	+	0	NA	NA	NA	NA	NA	LINC02265	0	0	0	0	0.2516	0.310544	0.250789	5.55843	0	1.40665	1.57062	2.24189	2.96471	0.569856	1.43118	0.882123	2.21951	2.88802	0.00465797	0.308323	-0.672453	-0.513378	1.05069	-1.32853	-1.71103	-0.379841	0
chr5	160485350	160485450	+	0	NA	NA	NA	NA	NA	MIR146A	0	0	0	0	0.335467	0.155272	0.564276	0.247041	0.794404	0.351662	0.314124	0.224189	0.0760182	0.284928	0.198775	0.155669	0.369918	0.180501	-0.75023	-1.8616	0.649475	0.486622	-1.38672	0.519463	-0.213529	1.0352	0
chr5	149430639	149430739	+	0	NA	NA	NA	NA	NA	MIR145	0	0	0	0	0.167734	0.38818	0.250789	0.123521	0	0.703323	0.314124	0	0.152036	0.366336	0.23853	0.415117	0.369918	0.541504	-0.580305	0.630251	NA	NA	-0.649752	0.618999	-0.383454	-0.549766	0
chr16	69933080	69933180	+	0	NA	NA	NA	NA	NA	MIR140	0	0	0	0	0.335467	0.38818	0.250789	0.247041	0.198601	0.351662	0.104708	0	0.0760182	0.244224	0.0795098	0.103779	0.211382	0.180501	0.419695	0.630251	NA	NA	-0.0647894	1.619	-0.798491	0.227842	0
chr15	80554610	80562944	-	0	NA	NA	NA	NA	NA	LOC101929586	0	0	0	0	0.419334	0.621089	0.438881	0.370562	0.198601	0.527492	0.52354	0.672566	0.304073	0.366336	0.397549	0.311338	0.528454	0.361003	-0.0657314	0.500968	-0.350525	-0.361375	-0.386717	-0.117967	-0.213529	0.54977	0
chr12	6964093	6964193	+	0	NA	NA	NA	NA	NA	MIR141	0	0	0	0	0.335467	0.310544	0.815065	0.370562	0.198601	0.527492	0.837664	0.224189	0.304073	0.40704	0.516814	0.467006	0.211382	0.451253	-1.28074	-1.39212	1.23444	1.90166	-0.765229	-0.344475	0.0495055	-1.09409	0
chr3	139389802	139583319	+	0	NA	NA	NA	NA	NA	LOC100507291	0	0	0	0	0.2516	0.698725	0.313487	3.21154	0.198601	4.04411	3.8742	2.46607	2.88869	0.20352	1.98775	1.71236	2.95934	3.06852	-0.31727	1.15632	0.713605	0.651681	0.539282	-3.28789	-0.84156	-0.0522662	0
chr17	12507397	19557559	+	0	NA	NA	NA	NA	NA	SNORA59B	0	0	0	0	0.2516	0.698725	0.376184	0.370562	0.595803	0.351662	0.52354	0	0.304073	0.325632	0.119265	0.311338	0.475609	0.270752	-0.580305	0.893286	NA	NA	1.35025	1.44907	0.201509	0.812804	0
chr7	143052340	143053282	+	0	NA	NA	NA	NA	NA	OR6V1	0	0	0	0	0.587067	0.853997	0.877762	0	1.58881	0.175831	0.418832	0.672566	0	0.40704	0.15902	0.207558	0.475609	0.180501	-0.580305	-0.0395999	-1.93549	-0.683303	NA	1.35596	0.201509	1.39777	0
chr4	47652654	47652754	+	0	NA	NA	NA	NA	NA	MIR8053	0	0	0	0	0.335467	0.310544	0.250789	0.123521	0	0.703323	0.209416	0	0.304073	0.162816	0.278284	0.0518896	0.0528454	0.361003	0.419695	0.308323	NA	NA	0.127856	-0.773318	-2.79849	-2.77216	0
chr4	21582095	21613722	+	0	NA	NA	NA	NA	NA	LOC105374516	0	0	0	0	0.335467	0	0.125395	0	0.198601	0	0.314124	0	0.304073	0.162816	0.636079	0.415117	0.158536	0.180501	1.4197	NA	NA	NA	-1.06479	-1.96596	1.20151	-0.187196	0
chr11	8060037	8069373	+	0	NA	NA	NA	NA	NA	TUB-AS1	0	0	0	0	0.335467	0.232908	0.313487	0.370562	0.198601	0.351662	0.418832	0.672566	0.152036	0.366336	0.477059	0.311338	0.0528454	0.361003	0.0977674	-0.428642	-0.935487	-0.683303	-1.64975	-0.381001	-0.213529	-2.77216	0
chr7	157466230	157499716	+	0	NA	NA	NA	NA	NA	LOC101927914	0	0	0	0	0.670934	1.00927	0.877762	0.370562	0.397202	0.175831	0.418832	1.34513	0.456109	0.244224	0.357794	0.363227	0.317073	0.631754	-0.387659	0.201408	-2.93549	-1.6833	0.350248	-0.550926	-0.798491	-0.994551	0
chr15	25232468	25243604	+	0	NA	NA	NA	NA	NA	SNORD115-21	0	0	0	0	0.167734	0.310544	0.438881	0	0	0.351662	0.104708	0.448377	0.152036	0.284928	0.119265	0.207558	0.317073	0.0902506	-1.38766	-0.499032	-0.350525	-2.09834	0.350248	1.25643	1.20151	1.8128	0
chr15	25213643	25213743	+	0	NA	NA	NA	NA	NA	SNORD115-24	0	0	0	0	0.2516	0.232908	0.376184	0	0	0.175831	0	0.224189	0.228054	0.20352	0.198775	0.311338	0.158536	0.180501	-0.580305	-0.691677	-0.350525	NA	0.198245	0.0340365	0.786471	-0.187196	0
chr12	5233995	5243151	-	0	NA	NA	NA	NA	NA	LINC02443	0	0	0	0	0.2516	0.543452	0.250789	0	0.794404	0.175831	0.52354	0.224189	0.152036	0.325632	0.318039	0.207558	0.158536	0.270752	0.00465797	1.11568	-0.350525	1.22359	-1.06479	0.0340365	-0.383454	-0.772158	0
chr15	25220490	25220590	+	0	NA	NA	NA	NA	NA	SNORD115-27	0	0	0	0	0.167734	0.543452	0.438881	0	0	0.175831	0.104708	0.448377	0.152036	0.284928	0.198775	0.103779	0.105691	0.180501	-1.38766	0.308323	-1.35052	-2.09834	-0.386717	0.519463	-0.798491	-0.772158	0
chr15	25222340	25222440	+	0	NA	NA	NA	NA	NA	SNORD115-28	0	0	0	0	0.167734	0.310544	0.250789	0	0	0.175831	0.104708	0.224189	0.456109	0.244224	0.15902	0.207558	0.158536	0.270752	-0.580305	0.308323	-0.350525	-1.09834	1.52017	0.618999	-0.383454	-0.772158	0
chr17	42494751	42494851	+	0	NA	NA	NA	NA	NA	MIR548AT	0	0	0	0	0.167734	0.310544	0.125395	0.370562	0	0.175831	0.52354	0.448377	0.684163	0.284928	0.516814	0.622675	0.5813	0	0.419695	1.30832	-1.35052	0.223588	0.404696	-0.859048	NA	NA	0
chr12	94561773	94561873	+	0	NA	NA	NA	NA	NA	MIR5700	0	0	0	0	0.419334	1.16454	0.438881	2.84098	0.397202	2.2858	0.732956	0.896754	1.6724	0.529152	1.74922	1.45291	0.686991	1.53426	-0.0657314	1.40786	1.34991	-0.290986	-0.0647894	-1.72496	-0.0785994	-1.15918	0
chr7	158591605	158591705	+	0	NA	NA	NA	NA	NA	MIR5707	0	0	0	0	0.754801	0.698725	0.68967	0.370562	0.397202	0	0.209416	0.224189	0.152036	0.447744	0.278284	0.259448	0.528454	0.451253	0.130189	0.0188168	NA	-0.0983406	-0.872144	0.686113	-0.798491	0.227842	0
chr20	64033726	64039001	+	0	NA	NA	NA	NA	NA	C20orf204	0	0	0	0	0.335467	0.853997	0.877762	0.370562	0	0.351662	0.104708	0.448377	0.456109	0.366336	0.15902	0.207558	0.475609	0.270752	-1.38766	-0.0395999	-0.350525	-2.09834	1.52017	1.20396	-0.383454	0.812804	0
chr13	114244482	114244582	+	0	NA	NA	NA	NA	NA	MIR548AR	0	0	0	0	0.2516	0.232908	0.313487	0.123521	0	0.175831	0.314124	0	0.456109	0.20352	0.516814	0.518896	0.211382	0.0902506	-0.31727	-0.428642	NA	NA	-0.180267	-1.34448	2.52344	1.22784	0
chr14	100881006	100881120	+	0	NA	NA	NA	NA	NA	MIR431	0	0	0	0	0.2516	0.38818	0.313487	0	0.198601	0	0.104708	0	0	0.122112	0.15902	0.103779	0.158536	0.0902506	-0.31727	0.308323	NA	NA	NA	-0.381001	0.201509	0.812804	0
chrX	50008945	50009045	+	0	NA	NA	NA	NA	NA	MIR362	0	0	0	0	0.503201	0.310544	0.68967	0.247041	0.397202	0.175831	0.104708	0	0.0760182	0.284928	0.198775	0.103779	0.317073	0.451253	-0.454774	-1.15111	NA	NA	-1.38672	0.519463	-2.12042	-0.509124	0
chr4	171186183	171186292	+	0	NA	NA	NA	NA	NA	MIR6082	0	0	0	0	0.167734	0.0776361	0.313487	0.123521	0.595803	0.351662	0	0	0.228054	0.40704	0.23853	0.155669	0.105691	0	-0.902233	-2.0136	NA	NA	-0.0647894	0.771002	NA	NA	0
chr12	3615327	3753109	-	0	NA	NA	NA	NA	NA	CRACR2A	0	0	0	0	0.419334	0.232908	0.877762	0	1.19161	0	0.418832	0	0.0760182	0.122112	0.119265	0.311338	0.105691	0.270752	-1.06573	-1.91407	NA	NA	-0.649752	0.0340365	0.201509	-1.35712	0
chr19	15828946	15836321	+	0	NA	NA	NA	NA	NA	UCA1	0	0	0	0	0.167734	0.621089	0.313487	0	2.18461	0.527492	0.418832	0.448377	0.304073	0.284928	0.318039	0.518896	0.369918	0.270752	-0.902233	0.986395	0.234438	-0.0983406	-0.0647894	-0.158609	0.938474	0.450234	0
chr5	67793212	67801058	+	0	NA	NA	NA	NA	NA	LOC101928858	0	0	0	0	0.503201	0.232908	0.313487	0.370562	0	0.351662	0.209416	0.672566	0.304073	0.20352	0.318039	0.103779	0.317073	0.451253	0.68273	-0.428642	-0.935487	-1.6833	-0.0647894	-0.644035	-2.12042	-0.509124	0
chr5	41870029	41872236	+	0	NA	NA	NA	NA	NA	OXCT1-AS1	0	0	0	0	0.2516	0.543452	0.501579	0.247041	0	0.703323	0.628248	0.448377	0.988236	0.040704	0.874608	0.778344	0.5813	1.17326	-0.995342	0.115678	0.649475	0.486622	0.176219	-4.4254	-0.592041	-1.01317	0
chr19	42397127	42408452	+	0	NA	NA	NA	NA	NA	LOC101930071	0	0	0	0	0.419334	0.776361	0.564276	2.47041	0.794404	4.04411	2.82712	2.0177	4.10498	0.447744	3.81647	3.42471	1.79674	4.78328	-0.428301	0.460326	1.00311	0.486622	0.105136	-3.09149	-0.482018	-1.41262	0
chr2	135985175	136005237	+	0	NA	NA	NA	NA	NA	DARS-AS1	0	0	0	0	0.335467	0.543452	0.313487	5.68195	0	3.69245	2.09416	1.34513	3.95294	0.40704	1.78897	0.778344	1.05691	2.88802	0.0977674	0.79375	1.45683	0.638625	1.1438	-2.13589	-1.8916	-1.45023	0
chr8	126325494	126329533	+	0	NA	NA	NA	NA	NA	LOC101927657	0	0	0	0	0.335467	0	0.438881	0.123521	0.595803	0.175831	0.314124	0.448377	0.228054	0.488448	0.397549	0.155669	0.422763	0.0902506	-0.387659	NA	-1.35052	-0.513378	-0.801755	0.297071	0.786471	2.22784	0
chr14	101056209	101056309	+	0	NA	NA	NA	NA	NA	MIR323B	0	0	0	0	0.419334	0.543452	0.188092	0	1.39021	0	0	0	0.152036	0.366336	0.119265	0.207558	0.317073	0.270752	1.15666	1.53072	NA	NA	0.350248	1.619	-0.383454	0.227842	0
chr10	133623894	133626795	-	0	NA	NA	NA	NA	NA	FRG2B	0	0	0	0	0.419334	0.698725	0.626973	0	1.39021	0.351662	0.209416	0.448377	0.0760182	0.529152	0.23853	0.415117	0.5813	0.451253	-0.580305	0.15632	-0.350525	-1.09834	-1.64975	1.14951	-0.12042	0.365345	0
chr8	123348031	123348131	+	0	NA	NA	NA	NA	NA	MIR548AA1	0	0	0	0	0.335467	0.310544	0.125395	0.741124	0	1.05498	0.314124	0	0.228054	0.529152	0.516814	0.674565	0.686991	0.451253	1.4197	1.30832	NA	NA	-1.18027	0.0340365	0.58002	0.606353	0
chr19	1822088	1824545	+	0	NA	NA	NA	NA	NA	LOC100288123	0	0	0	0	0.587067	0.698725	0.877762	0.247041	0	0.351662	0.104708	0.448377	0.152036	0.40704	0.437304	0.415117	0.317073	0.180501	-0.580305	-0.329107	-0.350525	-2.09834	-1.52422	-0.103467	1.20151	0.812804	0
chr16	11819834	11828832	-	0	NA	NA	NA	NA	NA	BCAR4	0	0	0	0	0.167734	0.232908	0.250789	0.123521	0	0.527492	0.314124	0.448377	0.380091	0.447744	0.357794	0.155669	0.105691	0.270752	-0.580305	-0.106714	0.234438	-0.513378	0.0872137	0.323543	-0.798491	-1.35712	0
chr19	48575735	48599423	+	0	NA	NA	NA	NA	NA	SULT2B1	0	0	0	0	0.754801	0.465816	0.752368	0.370562	0.198601	0.703323	0.52354	0.672566	0.760182	0.488448	0.834853	0.726454	0.475609	0.812256	0.00465797	-0.691677	0.0645127	-0.361375	-0.135179	-0.773318	-0.161062	-0.772158	0
chrX	153880671	153888973	+	0	NA	NA	NA	NA	NA	LCA10	0	0	0	0	0.587067	0.698725	0.68967	0.617604	0.993005	0	0.314124	0.448377	0.228054	0.284928	0.15902	0.311338	0.0528454	0.180501	-0.232381	0.0188168	NA	-0.513378	0.520173	0.841391	0.786471	-1.77216	0
chr2	240029490	240030429	-	0	NA	NA	NA	NA	NA	OR6B2	0	0	0	0	0.419334	0.232908	0.438881	0.123521	1.19161	0.175831	0	0.448377	0.456109	0.40704	0.318039	0.311338	0.211382	0.180501	-0.0657314	-0.914069	-1.35052	NA	0.520173	0.355965	0.786471	0.227842	0
chr18	55479209	55479309	+	0	NA	NA	NA	NA	NA	MIR4529	0	0	0	0	0.419334	0.465816	0.188092	1.72929	0	0.175831	0.314124	0.672566	0.760182	0.284928	0.318039	0.570786	0.317073	0.361003	1.15666	1.30832	-1.93549	-1.09834	1.25714	-0.158609	0.66094	-0.187196	0
chr11	65636289	65636389	+	0	NA	NA	NA	NA	NA	MIR4690	0	0	0	0	0.167734	0.465816	0.626973	0	0	0.703323	0.418832	0.448377	0.228054	0.122112	0.357794	0.363227	0.0528454	0	-1.90223	-0.428642	0.649475	-0.0983406	-0.649752	-1.55093	NA	NA	0
chr4	98997373	98997473	+	0	NA	NA	NA	NA	NA	MIR3684	0	0	0	0	0.419334	0.38818	0.125395	0.741124	0	0.351662	0.418832	0.672566	0.760182	0.20352	0.795098	0.363227	0.475609	0.451253	1.74162	1.63025	-0.935487	-0.683303	-0.0647894	-1.96596	-0.313065	0.0758387	0
chr6	49960248	49964164	-	0	NA	NA	NA	NA	NA	DEFB114	0	0	0	0	0	0.155272	0	0	0.595803	0.351662	0.104708	0.672566	0.228054	0.325632	0.198775	0.415117	0.264227	0.180501	NA	NA	-0.935487	-2.6833	0.198245	0.712108	1.20151	0.54977	0
chr17	41265377	41265860	+	0	NA	NA	NA	NA	NA	KRTAP9-6	0	0	0	0	0.587067	0.38818	0.376184	0.247041	0.794404	0.351662	0.52354	0.448377	0.304073	0.366336	0.357794	0.467006	0.158536	0.180501	0.642088	0.045289	-0.350525	0.223588	-0.234714	0.0340365	1.37143	-0.187196	0
chr2	135820190	135823087	+	0	NA	NA	NA	NA	NA	LCT-AS1	0	0	0	0	0.503201	0.465816	0.564276	0.370562	0.397202	0	0.418832	0.448377	0.0760182	0.488448	0.357794	0.467006	0.422763	0.270752	-0.165267	-0.276639	NA	-0.0983406	-2.23471	0.449074	0.786471	0.642879	0
chr12	55636891	55637833	+	0	NA	NA	NA	NA	NA	OR10P1	0	0	0	0	0.503201	0.310544	0.68967	0.247041	0.595803	0	0.314124	0.224189	0.304073	0.284928	0.198775	0.363227	0.422763	0.270752	-0.454774	-1.15111	NA	0.486622	0.613283	0.519463	0.423901	0.642879	0
chr2	27996357	27996457	+	0	NA	NA	NA	NA	NA	MIR4263	0	0	0	0	0.0838668	0.232908	0.250789	0.370562	0	0.351662	0.628248	0.224189	0.304073	0.325632	0.318039	0.467006	0.369918	0.361003	-1.5803	-0.106714	0.649475	1.48662	-0.0647894	0.0340365	0.371434	0.0351967	0
chr19	47870466	47886315	-	0	NA	NA	NA	NA	NA	SULT2A1	0	0	0	0	0.670934	0.232908	0.250789	0.370562	0.794404	0	0.52354	0.224189	0.380091	0.447744	0.675834	0.363227	0.475609	0.631754	1.4197	-0.106714	NA	1.22359	-0.830324	-0.593995	-0.798491	-0.409588	0
chr15	81331087	81374213	-	0	NA	NA	NA	NA	NA	TMC3	0	0	0	0	0.754801	0.232908	0.438881	0.247041	1.98601	0.703323	0.418832	0.448377	0.760182	0.162816	0.437304	0.363227	0.369918	0.541504	0.782266	-0.914069	0.649475	-0.0983406	0.797707	-1.4254	-0.576099	-0.549766	0
chr1	40757277	40757377	+	0	NA	NA	NA	NA	NA	MIR30C1	0	0	0	0	0.587067	0.38818	0.313487	0.247041	0	0.175831	0.209416	0	0.228054	0.447744	0.318039	0.467006	0.317073	0.180501	0.905122	0.308323	NA	NA	-0.479827	0.493468	1.37143	0.812804	0
chr10	125683242	125709677	+	0	NA	NA	NA	NA	NA	LOC283038	0	0	0	0	0.2516	0.155272	0.313487	0	0.198601	0.351662	0	0	0.0760182	0.081408	0.198775	0.207558	0.317073	0.361003	-0.31727	-1.0136	NA	NA	-1.38672	-1.28789	-0.798491	-0.187196	0
chr12	89947692	89949726	+	0	NA	NA	NA	NA	NA	LINC02399	0	0	0	0	0.587067	0.232908	0.438881	6.17604	0.595803	1.58248	1.78004	0.896754	3.64887	0.40704	1.2324	1.29724	2.21951	2.52702	0.419695	-0.914069	0.8194	0.989122	1.56598	-1.59823	-0.96199	-0.187196	0
chr14	100988144	100988244	+	0	NA	NA	NA	NA	NA	SNORD114-27	0	0	0	0	0.167734	0	0	0.123521	0.794404	0	0.314124	0.224189	0.152036	0.244224	0.15902	0.207558	0.369918	0	NA	NA	NA	0.486622	-0.0647894	0.618999	NA	NA	0
chr10	32347363	32374488	+	0	NA	NA	NA	NA	NA	LOC102031319	0	0	0	0	0.167734	0.543452	0.376184	4.44675	0	4.04411	0.837664	1.79351	1.90045	0.244224	1.5902	1.29724	0.686991	1.44401	-1.16527	0.530716	1.17304	-1.09834	0.257139	-2.70293	-0.154635	-1.07172	0
chr14	100983860	100983960	+	0	NA	NA	NA	NA	NA	SNORD114-23	0	0	0	0	0.2516	0	0.0626973	0.123521	0.595803	0	0.209416	0.448377	0.304073	0.284928	0.15902	0.103779	0.105691	0	2.00466	NA	NA	-1.09834	0.935211	0.841391	NA	NA	0
chr14	100982910	100983010	+	0	NA	NA	NA	NA	NA	SNORD114-22	0	0	0	0	0.0838668	0	0	0.247041	0.794404	0	0.314124	0.224189	0.304073	0.162816	0.0795098	0.207558	0.264227	0.0902506	NA	NA	NA	0.486622	1.93521	1.03404	1.20151	1.54977	0
chr14	100987030	100987130	+	0	NA	NA	NA	NA	NA	SNORD114-26	0	0	0	0	0	0.155272	0	0	1.58881	0	0.104708	0	0.0760182	0.325632	0.0397549	0.155669	0.211382	0	NA	NA	NA	NA	0.935211	3.03404	NA	NA	0
chr14	100984761	100984861	+	0	NA	NA	NA	NA	NA	SNORD114-24	0	0	0	0	0.335467	0	0.188092	0	0.397202	0	0.104708	0.224189	0.152036	0.284928	0.119265	0.155669	0.105691	0.180501	0.834733	NA	NA	-1.09834	0.350248	1.25643	-0.213529	-0.772158	0
chr1	220832762	220880140	-	0	NA	NA	NA	NA	NA	HLX-AS1	0	0	0	0	0.2516	0.621089	0.438881	0.988166	0.993005	0.703323	0.628248	0.224189	1.06425	0.244224	0.755344	0.467006	0.422763	0.722005	-0.802697	0.500968	1.64948	1.48662	0.494638	-1.62893	-0.628566	-0.772158	0
chr14	100986041	100986141	+	0	NA	NA	NA	NA	NA	SNORD114-25	0	0	0	0	0.0838668	0.155272	0.125395	0	1.19161	0	0.104708	0	0.228054	0.244224	0	0.155669	0	0.0902506	-0.580305	0.308323	NA	NA	NA	NA	0.786471	NA	0
chr1	248826359	248826459	+	0	NA	NA	NA	NA	NA	MIR3124	0	0	0	0	0.419334	0.465816	0.564276	2.9645	0.198601	1.58248	0.942372	1.79351	0.912218	0.284928	1.03363	0.830234	0.686991	1.89526	-0.428301	-0.276639	-0.1806	-0.928416	-0.180267	-1.85905	-1.19081	-1.46404	0
chr1	228462062	228462162	+	0	NA	NA	NA	NA	NA	MIR4666A	0	0	0	0	0.419334	0.310544	0.188092	0	0.595803	0.175831	0.628248	0.224189	0.228054	0.20352	0.437304	0.518896	0.317073	0.541504	1.15666	0.723361	-0.350525	1.48662	-0.939259	-1.10347	-0.0615259	-0.772158	0
chr16	50668854	50671639	+	0	NA	NA	NA	NA	NA	LOC101927272	0	0	0	0	0.419334	0.310544	0.188092	0	0.198601	0	0.209416	0.224189	0.152036	0.325632	0.198775	0.103779	0.105691	0.180501	1.15666	0.723361	NA	-0.0983406	-0.386717	0.712108	-0.798491	-0.772158	0
chr22	26903291	26920610	+	0	NA	NA	NA	NA	NA	LINC01422	0	0	0	0	0.419334	0.38818	0.313487	0.123521	1.78741	0.527492	0.314124	0	0.152036	0.40704	0.119265	0.311338	0.0528454	0.180501	0.419695	0.308323	NA	NA	0.350248	1.771	0.786471	-1.77216	0
chr1	248697061	248699110	+	0	NA	NA	NA	NA	NA	LYPD9P	0	0	0	0	0.335467	0.310544	0.376184	0.247041	0.595803	0.175831	0.104708	0.448377	0.304073	0.366336	0.198775	0.415117	0.211382	0.0902506	-0.165267	-0.276639	-1.35052	-2.09834	0.613283	0.882033	2.20151	1.22784	0
chr2	162114440	162172733	+	0	NA	NA	NA	NA	NA	LOC101929532	0	0	0	0	0.0838668	0.310544	0.250789	0.370562	0.198601	0	0.209416	0.224189	0.0760182	0.244224	0.198775	0.311338	0.369918	0.541504	-1.5803	0.308323	NA	-0.0983406	-1.38672	0.297071	-0.798491	-0.549766	0
chr3	63819298	63848636	+	0	NA	NA	NA	NA	NA	C3orf49	0	0	0	0	0.503201	0.465816	0.438881	0.247041	0.397202	0.175831	0.314124	0	0.304073	0.081408	0.516814	0.311338	0.158536	0.631754	0.197303	0.085931	NA	NA	-0.765229	-2.6664	-1.02088	-1.99455	0
chr17	41167743	41275697	+	0	NA	NA	NA	NA	NA	KRTAP9-7	0	0	0	0	0.335467	0.155272	0.626973	0.247041	2.58181	0.351662	0.314124	0.224189	0.228054	0.325632	0.119265	0.311338	0.422763	0.0902506	-0.902233	-2.0136	0.649475	0.486622	0.935211	1.44907	1.78647	2.22784	0
chr6	125674352	125720218	+	0	NA	NA	NA	NA	NA	LINC02523	0	0	0	0	0.2516	0.155272	0.250789	0.123521	1.19161	0.175831	0.104708	0.224189	0.228054	0.366336	0.15902	0.207558	0.105691	0.0902506	0.00465797	-0.691677	-0.350525	-1.09834	0.520173	1.20396	1.20151	0.227842	0
chrX	17552348	17559127	-	0	NA	NA	NA	NA	NA	NHS-AS1	0	0	0	0	0.167734	0.232908	0.376184	0.741124	0.993005	0.175831	0.104708	0	0.304073	0.366336	0.516814	0.622675	0.158536	0.180501	-1.16527	-0.691677	NA	NA	-0.765229	-0.496478	1.78647	-0.187196	0
chr20	63178492	63178592	+	0	NA	NA	NA	NA	NA	MIR124-3	0	0	0	0	0.587067	0.776361	0.626973	0.247041	1.58881	0.527492	0.314124	0.448377	0.912218	0.162816	0.755344	0.622675	0.0528454	1.44401	-0.0948777	0.308323	0.234438	-0.513378	0.272246	-2.21389	-1.21353	-4.77216	0
chr3	86481942	86496996	+	0	NA	NA	NA	NA	NA	LINC02070	0	0	0	0	0.587067	0.543452	0.250789	0.123521	0	0.175831	0.209416	0	0.0760182	0.325632	0.198775	0.103779	0.317073	0.180501	1.22705	1.11568	NA	NA	-1.38672	0.712108	-0.798491	0.812804	0
chr11	74311361	74324705	+	0	NA	NA	NA	NA	NA	P4HA3-AS1	0	0	0	0	0.167734	0.38818	0.250789	0	0	0.703323	0.104708	0.224189	0.304073	0.20352	0.119265	0.207558	0.158536	0.180501	-0.580305	0.630251	1.64948	-1.09834	1.35025	0.771002	0.201509	-0.187196	0
chr3	170467284	170505377	+	0	NA	NA	NA	NA	NA	SLC7A14-AS1	0	0	0	0	0.2516	0.38818	0.250789	0	0.397202	0.175831	0.104708	0.224189	0.0760182	0.244224	0.278284	0.207558	0.422763	0.180501	0.00465797	0.630251	-0.350525	-1.09834	-1.87214	-0.188356	0.201509	1.22784	0
chr6	29582239	29582339	+	0	NA	NA	NA	NA	NA	SNORD32B	0	0	0	0	0.503201	0.38818	0.250789	0.247041	1.58881	0.175831	0	0	0.380091	0.244224	0.23853	0.311338	0.528454	0.270752	1.00466	0.630251	NA	NA	0.672176	0.0340365	0.201509	0.964807	0
chrX	55280087	55288786	+	0	NA	NA	NA	NA	NA	LOC100421746	0	0	0	0	0.419334	0.621089	0.626973	0	0.198601	0	0.209416	0.448377	0.0760182	0.20352	0.0795098	0.0518896	0.158536	0.0902506	-0.580305	-0.0136047	NA	-1.09834	-0.0647894	1.35596	-0.798491	0.812804	0
chr6	33290234	33290334	+	0	NA	NA	NA	NA	NA	MIR6834	0	0	0	0	0.587067	0.38818	0.501579	1.97633	0	1.93414	1.46591	1.79351	0.988236	0.447744	1.5902	0.830234	0.475609	1.62451	0.22705	-0.369749	0.108907	-0.290986	-0.686278	-1.82846	-0.968416	-1.77216	0
chrX	110055327	110055427	+	0	NA	NA	NA	NA	NA	MIR652	0	0	0	0	0.503201	0.621089	0.188092	0.247041	0.397202	0	0.52354	0.224189	0.0760182	0.284928	0.23853	0.155669	0.158536	0.541504	1.4197	1.72336	NA	1.22359	-1.64975	0.256429	-1.79849	-1.77216	0
chr15	95433092	95507847	+	0	NA	NA	NA	NA	NA	LINC00924	0	0	0	0	0.419334	0.310544	0.125395	0.494083	0	0.175831	0.314124	0.224189	0.380091	0.20352	0.357794	0.259448	0.211382	0.541504	1.74162	1.30832	-0.350525	0.486622	0.0872137	-0.81396	-1.06153	-1.35712	0
chr5	159227714	159245127	+	0	NA	NA	NA	NA	NA	LINC01932	0	0	0	0	0.167734	0.465816	0.564276	0.741124	0.198601	1.23082	0.942372	0.224189	0.608145	0.284928	0.755344	0.830234	0.634145	0.902506	-1.75023	-0.276639	2.45683	2.07158	-0.312717	-1.40654	-0.12042	-0.509124	0
chrX	24146224	24149654	-	0	NA	NA	NA	NA	NA	ZFX-AS1	0	0	0	0	0.670934	0.853997	0.815065	6.29956	0	4.04411	2.82712	2.24189	2.58462	0.244224	1.5902	1.5048	1.53252	2.61727	-0.280744	0.0673153	0.851109	0.334619	0.700745	-2.70293	-0.798491	-0.772158	0
chr6	10439705	10439805	+	0	NA	NA	NA	NA	NA	MIR5689	0	0	0	0	0.419334	0.465816	0.501579	0.370562	0.397202	0.175831	0.418832	0.224189	0.304073	0.569856	0.397549	0.207558	0.528454	0.180501	-0.258376	-0.106714	-0.350525	0.901659	-0.386717	0.519463	0.201509	1.54977	0
chr2	75214561	177212711	+	0	NA	NA	NA	NA	NA	MIR4444-2	0	0	0	0	0.2516	0.232908	0.376184	0.617604	0.198601	0.351662	0.52354	1.12094	0.152036	0.162816	0.437304	0.467006	0.317073	0.180501	-0.580305	-0.691677	-1.67245	-1.09834	-1.52422	-1.4254	1.37143	0.812804	0
chr3	196142635	196160890	+	0	NA	NA	NA	NA	NA	LINC00885	0	0	0	0	1.59347	1.63036	1.81822	0.494083	0.198601	0.703323	0.52354	0.896754	0.8362	0.81408	0.715589	0.830234	0.792681	0.361003	-0.190358	-0.15734	-0.350525	-0.776412	0.224717	0.18604	1.20151	1.13473	0
chr1	155433179	155434262	+	0	NA	NA	NA	NA	NA	POU5F1P4	0	0	0	0	0.2516	0.38818	0.438881	0.494083	0	0.175831	0.209416	0.224189	0.380091	0.447744	0.516814	0.674565	0.211382	0.451253	-0.802697	-0.177103	-0.350525	-0.0983406	-0.443301	-0.206972	0.58002	-1.09409	0
chr14	61570539	61654713	+	0	NA	NA	NA	NA	NA	FLJ22447	0	0	0	0	0.419334	0.0776361	0.125395	1.97633	0	0.879154	0.837664	0.672566	1.52036	0.244224	1.31191	0.726454	1.26829	1.44401	1.74162	-0.691677	0.386441	0.316697	0.212745	-2.4254	-0.991137	-0.187196	0
chr20	42685482	42688562	+	0	NA	NA	NA	NA	NA	LOC101927159	0	0	0	0	0.0838668	0.232908	0.250789	0.247041	0.397202	0	0.104708	0	0.0760182	0.284928	0.15902	0.207558	0.105691	0.180501	-1.5803	-0.106714	NA	NA	-1.06479	0.841391	0.201509	-0.772158	0
chr13	52334294	52341883	+	0	NA	NA	NA	NA	NA	LINC02333	0	0	0	0	0.419334	0.232908	0.626973	0.123521	0.198601	0.351662	0.418832	0	0.304073	0.40704	0.318039	0.207558	0.211382	0.0902506	-0.580305	-1.42864	NA	NA	-0.0647894	0.355965	1.20151	1.22784	0
chr4	162022732	162047550	+	0	NA	NA	NA	NA	NA	LOC101928052	0	0	0	0	0.167734	0	0.250789	0	0.595803	0.351662	0	0.224189	0	0.162816	0.15902	0.207558	0.0528454	0.180501	-0.580305	NA	0.649475	NA	NA	0.0340365	0.201509	-1.77216	0
chr2	64607311	64616482	+	0	NA	NA	NA	NA	NA	LINC02579	0	0	0	0	0.419334	0.465816	0.564276	0.247041	0	0.175831	0.418832	0	0.228054	0.20352	0.198775	0.415117	0.158536	0.270752	-0.428301	-0.276639	NA	NA	0.198245	0.0340365	0.616546	-0.772158	0
chr11	9094362	9096190	+	0	NA	NA	NA	NA	NA	KRT8P41	0	0	0	0	0.503201	0.232908	0.564276	0	0	0.175831	0.104708	0.448377	0.304073	0.284928	0.15902	0.415117	0.211382	0.180501	-0.165267	-1.27664	-1.35052	-2.09834	0.935211	0.841391	1.20151	0.227842	0
chr13	75604699	75635994	-	0	NA	NA	NA	NA	NA	LMO7-AS1	0	0	0	0	0.587067	0.698725	0.438881	0.494083	0	0.703323	0.104708	0.672566	0.684163	0.081408	0.834853	0.467006	0.528454	0.631754	0.419695	0.670893	0.0645127	-2.6833	-0.287182	-3.35828	-0.435921	-0.257585	0
chr9	133051977	133052077	+	0	NA	NA	NA	NA	NA	MIR6877	0	0	0	0	0.2516	0.776361	0.438881	0.123521	0	0.351662	0.209416	0.448377	0.228054	0.325632	0.15902	0.415117	0.211382	0.180501	-0.802697	0.822897	-0.350525	-1.09834	0.520173	1.03404	1.20151	0.227842	0
chr7	174919	176013	+	0	NA	NA	NA	NA	NA	LOC105375115	0	0	0	0	0.419334	1.16454	0.877762	0.123521	1.39021	0.527492	0.314124	0.224189	0.532127	0.569856	0.397549	0.518896	0.211382	0.180501	-1.06573	0.407859	1.23444	0.486622	0.420637	0.519463	1.52344	0.227842	0
chr9	117648605	117657026	+	0	NA	NA	NA	NA	NA	LOC101928797	0	0	0	0	0.335467	0.310544	0.313487	0.123521	0.794404	0.175831	0.52354	0.224189	0.152036	0.244224	0.15902	0.155669	0.264227	0.361003	0.0977674	-0.0136047	-0.350525	1.22359	-0.0647894	0.618999	-1.21353	-0.45023	0
chr3	118943075	118948241	+	0	NA	NA	NA	NA	NA	IGSF11-AS1	0	0	0	0	0.2516	0.232908	0.376184	0.617604	0	0.351662	0.314124	0.896754	0.304073	0.20352	0.437304	0.259448	0.369918	0.0902506	-0.580305	-0.691677	-1.35052	-1.51338	-0.524221	-1.10347	1.52344	2.0352	0
chr4	152536421	152536521	+	0	NA	NA	NA	NA	NA	MIR4453	0	0	0	0	0.335467	0.465816	0.313487	1.85281	0	2.46163	2.19887	1.34513	2.35656	0.325632	1.82873	1.5048	0.845527	1.71476	0.0977674	0.571358	0.871868	0.709014	0.365845	-2.48953	-0.188438	-1.02009	0
chr16	12720295	12720395	+	0	NA	NA	NA	NA	NA	MIR4718	0	0	0	0	0.167734	0.543452	0.68967	0.370562	0	0.175831	0.314124	0.672566	0.228054	0.325632	0.119265	0.103779	0.158536	0.451253	-2.03974	-0.343753	-1.93549	-1.09834	0.935211	1.44907	-2.12042	-1.50912	0
chr22	28459858	28459958	+	0	NA	NA	NA	NA	NA	MIR5739	0	0	0	0	0.335467	0.38818	0.626973	0.247041	0	0.527492	0.52354	0.672566	0.380091	0.325632	0.198775	0.259448	0.105691	0.180501	-0.902233	-0.691677	-0.350525	-0.361375	0.935211	0.712108	0.523437	-0.772158	0
chr2	113979568	114028082	+	0	NA	NA	NA	NA	NA	LINC01191	0	0	0	0	0.167734	0.776361	0.438881	0.864645	0	0	0.104708	0.448377	0.0760182	0.447744	0.715589	0.726454	0.634145	0.270752	-1.38766	0.822897	NA	-2.09834	-3.23471	-0.676457	1.4239	1.22784	0
chr9	61854083	61855340	+	0	NA	NA	NA	NA	NA	FAM27C	0	0	0	0	0.335467	0.310544	0.188092	0.988166	0.198601	1.93414	0.628248	0.224189	0.760182	0.325632	1.03363	0.674565	0.845527	1.17326	0.834733	0.723361	3.10891	1.48662	-0.443301	-1.6664	-0.798491	-0.472598	0
chr1	143874742	143883733	+	0	NA	NA	NA	NA	NA	FCGR1CP	0	0	0	0	0.335467	0.0776361	0.438881	0.247041	1.39021	0.175831	0.104708	0.224189	0.152036	0.366336	0.198775	0.155669	0.528454	0.0902506	-0.387659	-2.49903	-0.350525	-1.09834	-0.386717	0.882033	0.786471	2.54977	0
chr1	190097666	190477864	-	0	NA	NA	NA	NA	NA	BRINP3	0	0	0	0	0.167734	0.155272	0.501579	0	1.58881	0.351662	0.418832	0.224189	0.0760182	0.162816	0.23853	0.155669	0.105691	0.451253	-1.5803	-1.69168	0.649475	0.901659	-1.64975	-0.550926	-1.53546	-2.09409	0
chr7	28979966	29013369	+	0	NA	NA	NA	NA	NA	LOC100506497	0	0	0	0	0.754801	0.543452	0.626973	0.741124	0.595803	0.351662	0.418832	0.896754	0.456109	0.61056	0.477059	0.726454	0.686991	0.361003	0.267692	-0.20625	-1.35052	-1.09834	-0.0647894	0.355965	1.00886	0.928281	0
chr1	233624135	233624235	+	0	NA	NA	NA	NA	NA	MIR4427	0	0	0	0	0.419334	0.38818	0.564276	0	2.18461	0.175831	0.209416	0.448377	0.228054	0.40704	0.0795098	0.415117	0.105691	0.0902506	-0.428301	-0.539674	-1.35052	-1.09834	1.52017	2.35596	2.20151	0.227842	0
chr14	101045156	101051795	+	0	NA	NA	NA	NA	NA	MIR381HG	0	0	0	0	0.167734	0.232908	0.376184	0	0.794404	0	0	0	0	0.20352	0.0795098	0.207558	0.0528454	0.541504	-1.16527	-0.691677	NA	NA	NA	1.35596	-1.38345	-3.35712	0
chr10	101176321	101194147	+	0	NA	NA	NA	NA	NA	LINC01514	0	0	0	0	0.335467	0.0776361	0.250789	0	1.19161	0.175831	0.314124	0.224189	0.0760182	0.20352	0.198775	0.207558	0.475609	0.180501	0.419695	-1.69168	-0.350525	0.486622	-1.38672	0.0340365	0.201509	1.39777	0
chr14	26873132	26914743	+	0	NA	NA	NA	NA	NA	MIR4307HG	0	0	0	0	0.167734	0.310544	0.438881	0.494083	0	0.879154	0.628248	0.896754	0.228054	0.325632	0.596324	0.518896	0.369918	0.722005	-1.38766	-0.499032	-0.0285967	-0.513378	-1.38672	-0.872854	-0.476563	-0.964803	0
chr15	25054206	25065123	+	0	NA	NA	NA	NA	NA	SNORD116-2	0	0	0	0	0.0838668	0.232908	0.376184	0.123521	0	0.175831	0.104708	0.224189	0.0760182	0.162816	0.318039	0.207558	0	0	-2.16527	-0.691677	-0.350525	-1.09834	-2.06479	-0.965963	NA	NA	0
chr6	29975114	29978400	+	0	NA	NA	NA	NA	NA	HCG9	0	0	0	0	0.335467	0.698725	0.313487	0	0	0	0.418832	0.448377	0.228054	0.40704	0.278284	0.415117	0.369918	0	0.0977674	1.15632	NA	-0.0983406	-0.287182	0.54861	NA	NA	0
chr11	6199223	6200186	+	0	NA	NA	NA	NA	NA	OR52W1	0	0	0	0	0.167734	0.155272	0.626973	0.123521	0.198601	0.175831	0.314124	0	0.0760182	0.122112	0.15902	0.259448	0	0.0902506	-1.90223	-2.0136	NA	NA	-1.06479	-0.381001	1.52344	NA	0
chr1	9967369	9967469	+	0	NA	NA	NA	NA	NA	MIR5697	0	0	0	0	0.754801	0.232908	0.313487	0.247041	0	0.879154	0.104708	0.224189	0.608145	0.244224	0.477059	0.207558	0.528454	0.180501	1.26769	-0.428642	1.9714	-1.09834	0.350248	-0.965963	0.201509	1.54977	0
chr19	56840901	56848556	+	0	NA	NA	NA	NA	NA	MIMT1	0	0	0	0	0.503201	0.931633	0.438881	0.247041	0.397202	1.75831	1.57062	1.12094	1.06425	0.366336	0.636079	0.467006	0.951218	1.44401	0.197303	1.08593	0.649475	0.486622	0.742566	-0.796038	-1.62857	-0.602233	0
chr6	29086207	29087313	-	0	NA	NA	NA	NA	NA	OR2B3	0	0	0	0	0.587067	0.155272	0.250789	0.123521	0.993005	0	0.104708	0.224189	0.380091	0.529152	0.318039	0.207558	0.369918	0.451253	1.22705	-0.691677	NA	-1.09834	0.257139	0.734476	-1.12042	-0.286731	0
chr14	101026013	101026113	+	0	NA	NA	NA	NA	NA	MIR758	0	0	0	0	0	0.155272	0.313487	0	0.993005	0	0.209416	0	0.0760182	0.081408	0.119265	0.207558	0.264227	0.0902506	NA	-1.0136	NA	NA	-0.649752	-0.550926	1.20151	1.54977	0
chr7	151238420	151238538	+	0	NA	NA	NA	NA	NA	MIR671	0	0	0	0	0.670934	0.698725	0.94046	0.370562	0	0.879154	0.314124	0	0.304073	0.40704	0.357794	0.0518896	0.158536	0.270752	-0.487195	-0.428642	NA	NA	-0.234714	0.18604	-2.38345	-0.772158	0
chr19	46018931	46019049	+	0	NA	NA	NA	NA	NA	MIR769	0	0	0	0	0.754801	0.698725	0.501579	0	0.198601	0.351662	0.104708	0	0.380091	0.325632	0.318039	0.518896	0.475609	0.270752	0.58962	0.478248	NA	NA	0.257139	0.0340365	0.938474	0.812804	0
chrX	47658832	47660111	+	0	NA	NA	NA	NA	NA	UXT-AS1	0	0	0	0	0.167734	0.232908	0.564276	1.48225	0.595803	1.58248	1.57062	3.13864	2.81267	0.529152	2.10701	1.5048	1.58536	3.33927	-1.75023	-1.27664	-0.987955	-0.998805	0.416744	-1.99344	-1.14996	-1.07472	0
chr9	122553111	122554214	+	0	NA	NA	NA	NA	NA	OR1N2	0	0	0	0	0.587067	0.232908	0.501579	0.123521	1.39021	0.175831	0.104708	0.672566	0.228054	0.244224	0.437304	0.0518896	0.475609	0.270752	0.22705	-1.10671	-1.93549	-2.6833	-0.939259	-0.840433	-2.38345	0.812804	0
chr3	94938262	94991328	+	0	NA	NA	NA	NA	NA	LINC00879	0	0	0	0	0.167734	0.155272	0.250789	0.123521	0	0.175831	0.104708	0.224189	0.0760182	0.284928	0.397549	0.155669	0.264227	0.270752	-0.580305	-0.691677	-0.350525	-1.09834	-2.38672	-0.480537	-0.798491	-0.0351927	0
chr6	33249535	33254890	+	0	NA	NA	NA	NA	NA	HCG25	0	0	0	0	0.167734	0.543452	0.68967	2.59394	0.198601	7.20906	5.65423	5.8289	4.40905	0.529152	3.81647	2.4907	2.95934	5.41504	-2.03974	-0.343753	0.306587	-0.0438928	0.208229	-2.85049	-1.12042	-0.871694	0
chr5	112228282	112257309	+	0	NA	NA	NA	NA	NA	LOC101927023	0	0	0	0	0.335467	0	0.0626973	0	0.595803	0	0.209416	0.448377	0.532127	0.081408	0.23853	0.363227	0.475609	0.451253	2.4197	NA	NA	-1.09834	1.1576	-1.55093	-0.313065	0.0758387	0
chr14	19920606	19921578	+	0	NA	NA	NA	NA	NA	OR4K5	0	0	0	0	0.335467	0.310544	0.564276	0.370562	0.595803	0.351662	0.837664	0.448377	0.532127	0.284928	0.318039	0.467006	0.528454	0.541504	-0.75023	-0.861602	-0.350525	0.901659	0.742566	-0.158609	-0.213529	-0.0351927	0
chr4	73508802	73528533	+	0	NA	NA	NA	NA	NA	LINC02499	0	0	0	0	0.0838668	0.38818	0.125395	0.247041	0.794404	0	0.209416	0.224189	0.304073	0.162816	0.119265	0.155669	0.317073	0.270752	-0.580305	1.63025	NA	-0.0983406	1.35025	0.449074	-0.798491	0.227842	0
chr6	29111809	29112884	+	0	NA	NA	NA	NA	NA	OR2J3	0	0	0	0	0.587067	0.0776361	0.376184	0	1.19161	0.879154	0	0.224189	0.456109	0.569856	0.23853	0.155669	0.422763	0.180501	0.642088	-2.27664	1.9714	NA	0.935211	1.25643	-0.213529	1.22784	0
chr15	25228957	25229057	+	0	NA	NA	NA	NA	NA	SNORD115-32	0	0	0	0	0.503201	0.310544	0.564276	0	0	0.175831	0.104708	0	0.0760182	0.162816	0.15902	0.103779	0.369918	0.180501	-0.165267	-0.861602	NA	NA	-1.06479	0.0340365	-0.798491	1.0352	0
chr15	25230828	25230928	+	0	NA	NA	NA	NA	NA	SNORD115-33	0	0	0	0	0.335467	0.310544	0.501579	0	0	0	0	0.672566	0.380091	0.244224	0.119265	0.103779	0.369918	0.270752	-0.580305	-0.691677	NA	NA	1.67218	1.03404	-1.38345	0.450234	0
chr15	25225193	25225293	+	0	NA	NA	NA	NA	NA	SNORD115-30	0	0	0	0	0.335467	0.155272	0.501579	0	0	0.175831	0.628248	0	0.152036	0.244224	0.15902	0.259448	0.317073	0.270752	-0.580305	-1.69168	NA	NA	-0.0647894	0.618999	-0.0615259	0.227842	0
chr15	25227099	25227199	+	0	NA	NA	NA	NA	NA	SNORD115-31	0	0	0	0	0.2516	0.310544	0.250789	0	0	0	0.209416	0	0.0760182	0.122112	0.318039	0	0.264227	0.180501	0.00465797	0.308323	NA	NA	-2.06479	-1.381	NA	0.54977	0
chr15	25218607	25218707	+	0	NA	NA	NA	NA	NA	SNORD115-26	0	0	0	0	0.2516	0.0776361	0.438881	0.123521	0	0	0.209416	0	0.0760182	0.20352	0.119265	0.207558	0.264227	0.180501	-0.802697	-2.49903	NA	NA	-0.649752	0.771002	0.201509	0.54977	0
chr15	25189404	25249288	+	0	NA	NA	NA	NA	NA	SNORD115-29	0	0	0	0	0	0.38818	0.376184	0.123521	0	0.175831	0.314124	0.672566	0.228054	0.20352	0.198775	0	0.105691	0.270752	NA	0.045289	-1.93549	-1.09834	0.198245	0.0340365	NA	-1.35712	0
chr15	25211786	25211886	+	0	NA	NA	NA	NA	NA	SNORD115-23	0	0	0	0	0.335467	0.465816	0.376184	0.123521	0	0	0	0	0.304073	0.244224	0.15902	0.155669	0.369918	0.180501	-0.165267	0.308323	NA	NA	0.935211	0.618999	-0.213529	1.0352	0
chr15	25215531	25215631	+	0	NA	NA	NA	NA	NA	SNORD115-25	0	0	0	0	0.167734	0.465816	0.815065	0	0.198601	0	0.104708	0.448377	0.304073	0.20352	0.15902	0.103779	0.264227	0.180501	-2.28074	-0.807154	NA	-2.09834	0.935211	0.355965	-0.798491	0.54977	0
chr15	25232377	25232477	+	0	NA	NA	NA	NA	NA	SNORD115-34	0	0	0	0	0.167734	0.310544	0.501579	0	0	0.351662	0.104708	0.448377	0.152036	0.284928	0.119265	0.207558	0.317073	0.0902506	-1.5803	-0.691677	-0.350525	-2.09834	0.350248	1.25643	1.20151	1.8128	0
chr15	25234237	25234337	+	0	NA	NA	NA	NA	NA	SNORD115-35	0	0	0	0	0.167734	0.232908	0.438881	0	0	0	0	0	0.0760182	0.325632	0.198775	0.103779	0.105691	0.180501	-1.38766	-0.914069	NA	NA	-1.38672	0.712108	-0.798491	-0.772158	0
chr6	36673620	36675126	-	0	NA	NA	NA	NA	NA	PANDAR	0	0	0	0	0.335467	0.38818	0.501579	0.247041	0	0.879154	0.52354	1.12094	0.304073	0.366336	0.516814	0.570786	0.211382	0.451253	-0.580305	-0.369749	-0.350525	-1.09834	-0.765229	-0.496478	0.339012	-1.09409	0
chr2	75524067	75542706	+	0	NA	NA	NA	NA	NA	LOC101927884	0	0	0	0	0.2516	0.310544	0.313487	0.741124	0.397202	0.175831	0.628248	0	0.608145	0.325632	0.357794	0.415117	0.475609	0.722005	-0.31727	-0.0136047	NA	NA	0.765286	-0.135888	-0.798491	-0.602233	0
chr14	56813157	56920617	+	0	NA	NA	NA	NA	NA	OTX2-AS1	0	0	0	0	0.167734	0.310544	0.250789	0.123521	0.397202	0.351662	0	0.448377	0.456109	0.20352	0.15902	0.155669	0.0528454	0.180501	-0.580305	0.308323	-0.350525	NA	1.52017	0.355965	-0.213529	-1.77216	0
chr1	11873	14409	+	0	NA	NA	NA	NA	NA	DDX11L1	0	0	0	0	0.922534	0.853997	0.564276	0.123521	0	1.05498	1.04708	0.224189	0.608145	0.325632	0.755344	0.415117	0.317073	0.812256	0.709202	0.59783	2.23444	2.22359	-0.312717	-1.21389	-0.968416	-1.35712	0
chr7	16210485	16270604	+	0	NA	NA	NA	NA	NA	CRPPA-AS1	0	0	0	0	0.503201	0.698725	0.376184	0.741124	0	0.175831	0.52354	0.448377	0.8362	0.488448	0.318039	0.207558	0.634145	0.0902506	0.419695	0.893286	-1.35052	0.223588	1.39464	0.618999	1.20151	2.8128	0
chr7	37683765	37743835	+	0	NA	NA	NA	NA	NA	GPR141	0	0	0	0	0.419334	0.931633	0.250789	0.864645	1.19161	0.351662	0.418832	0	0.760182	0.529152	0.318039	0.726454	0.739836	0.812256	0.741624	1.89329	NA	NA	1.25714	0.734476	-0.161062	-0.134728	0
chr14	100980988	100981088	+	0	NA	NA	NA	NA	NA	SNORD114-20	0	0	0	0	0.335467	0	0.188092	0	0.595803	0.351662	0.418832	0.672566	0.0760182	0.162816	0.0397549	0.311338	0.264227	0.270752	0.834733	NA	-0.935487	-0.683303	0.935211	2.03404	0.201509	-0.0351927	0
chr14	100972089	100972189	+	0	NA	NA	NA	NA	NA	SNORD114-14	0	0	0	0	0.2516	0.155272	0.125395	0.247041	0.198601	0.175831	0.104708	0	0	0.20352	0.15902	0.103779	0.211382	0.270752	1.00466	0.308323	NA	NA	NA	0.355965	-1.38345	-0.357121	0
chr14	100972654	100972754	+	0	NA	NA	NA	NA	NA	SNORD114-15	0	0	0	0	0.335467	0.0776361	0.0626973	0	0.397202	0.175831	0.314124	0	0	0.20352	0.0397549	0.155669	0.211382	0.0902506	2.4197	0.308323	NA	NA	NA	2.35596	0.786471	1.22784	0
chr14	100968934	100969034	+	0	NA	NA	NA	NA	NA	SNORD114-12	0	0	0	0	0.167734	0.310544	0.0626973	0	0.993005	0.175831	0.209416	0.224189	0.228054	0.081408	0.119265	0.207558	0.369918	0.270752	1.4197	2.30832	-0.350525	-0.0983406	0.935211	-0.550926	-0.383454	0.450234	0
chr14	100969864	100969964	+	0	NA	NA	NA	NA	NA	SNORD114-13	0	0	0	0	0.2516	0.232908	0.188092	0	1.58881	0.351662	0.52354	0	0.380091	0.122112	0.15902	0.363227	0.264227	0.270752	0.419695	0.308323	NA	NA	1.25714	-0.381001	0.423901	-0.0351927	0
chr13	37103258	37105664	-	0	NA	NA	NA	NA	NA	CSNK1A1L	0	0	0	0	0.2516	0.232908	0.376184	0.617604	0	0.351662	0	0.448377	0.380091	0.447744	0.318039	0.363227	0.158536	0.270752	-0.580305	-0.691677	-0.350525	NA	0.257139	0.493468	0.423901	-0.772158	0
chr14	104579763	104590515	+	0	NA	NA	NA	NA	NA	C14orf180	0	0	0	0	0.503201	0.853997	1.06585	0	0.993005	0.351662	0	0.224189	0.152036	0.162816	0.198775	0.311338	0.317073	0.270752	-1.0828	-0.319708	0.649475	NA	-0.386717	-0.287892	0.201509	0.227842	0
chr14	100975809	100975909	+	0	NA	NA	NA	NA	NA	SNORD114-18	0	0	0	0	0.2516	0	0.0626973	0.123521	0.595803	0	0.209416	0	0.0760182	0.162816	0.278284	0.0518896	0.211382	0.0902506	2.00466	NA	NA	NA	-1.87214	-0.773318	-0.798491	1.22784	0
chr14	100976463	100976563	+	0	NA	NA	NA	NA	NA	SNORD114-19	0	0	0	0	0.2516	0.0776361	0.250789	0	0.397202	0	0.314124	0.224189	0.0760182	0.162816	0.23853	0.207558	0.105691	0.180501	0.00465797	-1.69168	NA	0.486622	-1.64975	-0.550926	0.201509	-0.772158	0
chr14	100973578	100973678	+	0	NA	NA	NA	NA	NA	SNORD114-16	0	0	0	0	0.167734	0	0.0626973	0	0.794404	0.175831	0.209416	0.224189	0	0.20352	0.0397549	0.155669	0	0	1.4197	NA	-0.350525	-0.0983406	NA	2.35596	NA	NA	0
chr14	100974792	100974892	+	0	NA	NA	NA	NA	NA	SNORD114-17	0	0	0	0	0	0	0.0626973	0.123521	0.794404	0.175831	0.209416	0.224189	0	0.244224	0.119265	0.103779	0.211382	0	NA	NA	-0.350525	-0.0983406	NA	1.03404	NA	NA	0
chr16	82688924	82689024	+	0	NA	NA	NA	NA	NA	MIR8058	0	0	0	0	0.167734	0.310544	0.438881	0	0.198601	0	0.209416	0.672566	0	0.20352	0.278284	0.103779	0.211382	0.541504	-1.38766	-0.499032	NA	-1.6833	NA	-0.45139	-2.38345	-1.35712	0
chr3	96359951	96360051	+	0	NA	NA	NA	NA	NA	MIR8060	0	0	0	0	0.503201	0.232908	0.0626973	0.247041	0.397202	0.175831	0.314124	1.12094	0.152036	0.244224	0.15902	0.103779	0.317073	0.270752	3.00466	1.89329	-2.67245	-1.83531	-0.0647894	0.618999	-1.38345	0.227842	0
chr10	120597948	120600123	+	0	NA	NA	NA	NA	NA	LINC01561	0	0	0	0	0.167734	0.310544	0.250789	0	0.397202	0.175831	0.52354	0	0.304073	0.122112	0.198775	0.103779	0.211382	0.0902506	-0.580305	0.308323	NA	NA	0.613283	-0.702929	0.201509	1.22784	0
chr12	94834453	94835028	+	0	NA	NA	NA	NA	NA	KRT19P2	0	0	0	0	0.335467	0.543452	0.752368	0.247041	0	0	0.628248	0	0.152036	0.651264	0.318039	0.259448	0.105691	0.270752	-1.16527	-0.469284	NA	NA	-1.06479	1.03404	-0.0615259	-1.35712	0
chr22	43212673	43213661	+	0	NA	NA	NA	NA	NA	LOC105373051	0	0	0	0	0.335467	1.00927	0.877762	0.123521	0.595803	0.175831	0.314124	0.448377	0	0.244224	0.0795098	0.311338	0.158536	0.180501	-1.38766	0.201408	-1.35052	-0.513378	NA	1.619	0.786471	-0.187196	0
chr18	37657124	37657224	+	0	NA	NA	NA	NA	NA	MIR4318	0	0	0	0	0.2516	0.310544	0.313487	0	0.595803	0.175831	0	0.224189	0.152036	0.20352	0.0397549	0.259448	0.158536	0.180501	-0.31727	-0.0136047	-0.350525	NA	1.93521	2.35596	0.523437	-0.187196	0
chr8	1296033	1302607	-	0	NA	NA	NA	NA	NA	LOC286083	0	0	0	0	0.167734	0.465816	0.313487	0	1.19161	0.527492	0.104708	0.672566	0.304073	0.366336	0.119265	0.155669	0.369918	0.270752	-0.902233	0.571358	-0.350525	-2.6833	1.35025	1.619	-0.798491	0.450234	0
chr1	220829254	220832428	+	0	NA	NA	NA	NA	NA	LINC01352	0	0	0	0	0.0838668	0.0776361	0.438881	0.370562	0.595803	0.879154	0.837664	0.448377	0.532127	0.366336	0.119265	0.259448	0.158536	0.180501	-2.38766	-2.49903	0.971403	0.901659	2.1576	1.619	0.523437	-0.187196	0
chr19	813568	813668	+	0	NA	NA	NA	NA	NA	MIR3187	0	0	0	0	0.2516	0.38818	0.626973	0	0	1.40665	1.67533	0.448377	0.532127	0.40704	0.715589	1.08968	0.264227	0.361003	-1.31727	-0.691677	1.64948	1.90166	-0.427359	-0.81396	1.59383	-0.45023	0
chr16	83508326	83508426	+	0	NA	NA	NA	NA	NA	MIR3182	0	0	0	0	0.2516	0	0.501579	0	0.595803	0	0.314124	0.224189	0.304073	0.366336	0.198775	0.415117	0.158536	0	-0.995342	NA	NA	0.486622	0.613283	0.882033	NA	NA	0
chr7	47621938	47629893	+	0	NA	NA	NA	NA	NA	LINC01447	0	0	0	0	0.503201	0.776361	0.626973	0.123521	0	0.351662	0.52354	0.448377	0.0760182	0.325632	0.357794	0.363227	0.528454	0.451253	-0.31727	0.308323	-0.350525	0.223588	-2.23471	-0.135888	-0.313065	0.227842	0
chr12	103547793	103559815	+	0	NA	NA	NA	NA	NA	LINC02401	0	0	0	0	0.419334	0.38818	0.438881	0.494083	1.39021	0.175831	0.209416	0	0.304073	0.162816	0.477059	0.415117	0.475609	0.180501	-0.0657314	-0.177103	NA	NA	-0.649752	-1.55093	1.20151	1.39777	0
chr14	95329583	95335504	+	0	NA	NA	NA	NA	NA	LINC02292	0	0	0	0	0.0838668	0.155272	0.188092	0.247041	0.198601	0	0.314124	0.224189	0.0760182	0.122112	0.0795098	0.0518896	0.211382	0.0902506	-1.16527	-0.276639	NA	0.486622	-0.0647894	0.618999	-0.798491	1.22784	0
chr7	379424	382879	+	0	NA	NA	NA	NA	NA	LOC442497	0	0	0	0	0.838668	0.698725	0.815065	0.123521	0	0.879154	0.52354	0.224189	0.304073	0.366336	0.15902	0.311338	0.317073	0.180501	0.0411839	-0.222191	1.9714	1.22359	0.935211	1.20396	0.786471	0.812804	0
chr8	143734139	143746337	+	0	NA	NA	NA	NA	NA	FAM83H-AS1	0	0	0	0	0.335467	0.543452	0.877762	0.247041	0	0	0	0	0.304073	0.244224	0.318039	0.155669	0.211382	0.270752	-1.38766	-0.691677	NA	NA	-0.0647894	-0.381001	-0.798491	-0.357121	0
chr22	40521799	40526707	+	0	NA	NA	NA	NA	NA	MRTFA-AS1	0	0	0	0	0.335467	0.38818	0.564276	0.247041	0	0.351662	0.418832	0.224189	0.152036	0.325632	0.318039	0.674565	0.211382	0.180501	-0.75023	-0.539674	0.649475	0.901659	-1.06479	0.0340365	1.90195	0.227842	0
chr20	26054613	26086917	+	0	NA	NA	NA	NA	NA	FAM182A	0	0	0	0	0.587067	0.310544	0.564276	0.370562	1.19161	0	0.209416	0.448377	0.304073	0.325632	0.318039	0.415117	0.211382	0.541504	0.0571254	-0.861602	NA	-1.09834	-0.0647894	0.0340365	-0.383454	-1.35712	0
chrY	19455430	19503153	-	0	NA	NA	NA	NA	NA	BCORP1	0	0	0	0	0	0	0	0	0	0	0.104708	0	0	0	0.0397549	0	0	0	NA	NA	NA	NA	NA	NA	NA	NA	0
chr15	69080849	69095823	+	0	NA	NA	NA	NA	NA	EWSAT1	0	0	0	0	0.2516	0.698725	0.438881	0.247041	0.397202	0.175831	0.209416	0.672566	0.304073	0.20352	0.437304	0.726454	0.528454	0.270752	-0.802697	0.670893	-1.93549	-1.6833	-0.524221	-1.10347	1.4239	0.964807	0
chr15	24981980	24982080	+	0	NA	NA	NA	NA	NA	SNORD107	0	0	0	0	0.0838668	0.465816	0.125395	0.123521	0	0	0.314124	0	0.228054	0.284928	0.15902	0.259448	0.317073	0.0902506	-0.580305	1.89329	NA	NA	0.520173	0.841391	1.52344	1.8128	0
chr2	77915933	77918008	+	0	NA	NA	NA	NA	NA	LINC01851	0	0	0	0	0.419334	0.232908	0.376184	0	0.198601	0.351662	0	0.672566	0.304073	0.488448	0.437304	0.103779	0.317073	0.270752	0.156661	-0.691677	-0.935487	NA	-0.524221	0.159567	-1.38345	0.227842	0
chr19	51478642	51490605	+	0	NA	NA	NA	NA	NA	CEACAM18	0	0	0	0	0.587067	0.776361	0.815065	0.123521	0.397202	0.351662	0.314124	0.896754	0.456109	0.61056	0.437304	0.570786	0.211382	0.270752	-0.473389	-0.0701882	-1.35052	-1.51338	0.0607415	0.481496	1.07598	-0.357121	0
chr4	122618982	122689156	+	0	NA	NA	NA	NA	NA	IL21-AS1	0	0	0	0	0.419334	0.38818	0.188092	0.247041	0.198601	0.175831	0.52354	0	0.304073	0.244224	0.278284	0.259448	0.317073	0.361003	1.15666	1.04529	NA	NA	0.127856	-0.188356	-0.476563	-0.187196	0
chr12	9240002	9243049	+	0	NA	NA	NA	NA	NA	LINC00987	0	0	0	0	0.335467	0.310544	0.501579	0.123521	2.38321	0	0.732956	0	0.456109	0.20352	0.318039	0.363227	0.264227	0.631754	-0.580305	-0.691677	NA	NA	0.520173	-0.644035	-0.798491	-1.25759	0
chr11	6768006	6768957	-	0	NA	NA	NA	NA	NA	OR2AG2	0	0	0	0	0.2516	0.465816	0.188092	0.123521	0.993005	0	0.418832	0.224189	0.228054	0.366336	0.15902	0.207558	0.369918	0.180501	0.419695	1.30832	NA	0.901659	0.520173	1.20396	0.201509	1.0352	0
chr13	77075513	77087776	+	0	NA	NA	NA	NA	NA	MYCBP2-AS1	0	0	0	0	0.2516	0.310544	0.250789	0.617604	0	0.351662	0.209416	0	0.380091	0.20352	0.397549	0.622675	0.422763	0.451253	0.00465797	0.308323	NA	NA	-0.0647894	-0.965963	0.464543	-0.0940863	0
chr3	21542788	21579959	+	0	NA	NA	NA	NA	NA	ZNF385D-AS1	0	0	0	0	0.0838668	0.38818	0.376184	0	0.198601	0	0	0	0.0760182	0.162816	0.0795098	0.259448	0.211382	0.451253	-2.16527	0.045289	NA	NA	-0.0647894	1.03404	-0.798491	-1.09409	0
chr17	40193579	40193679	+	0	NA	NA	NA	NA	NA	MIR6867	0	0	0	0	0.335467	0.310544	0.752368	0.494083	0	0.351662	0.104708	1.34513	0.228054	0.40704	0.23853	0.363227	0.158536	0.361003	-1.16527	-1.27664	-1.93549	-3.6833	-0.0647894	0.771002	0.00886347	-1.1872	0
chr11	113269531	113273901	-	0	NA	NA	NA	NA	NA	NCAM1-AS1	0	0	0	0	0.167734	0.698725	0.313487	0.247041	0	0.175831	0	0	0.228054	0.244224	0.198775	0.155669	0.0528454	0	-0.902233	1.15632	NA	NA	0.198245	0.297071	NA	NA	0
chr16	70538001	70538101	+	0	NA	NA	NA	NA	NA	SNORD111	0	0	0	0	0.2516	0.232908	0.125395	1.11169	0	0.351662	0.942372	0.448377	0.380091	0.366336	0.437304	0.518896	0.317073	0.180501	1.00466	0.893286	-0.350525	1.07158	-0.202293	-0.25547	1.52344	0.812804	0
chr14	100897907	100898007	+	0	NA	NA	NA	NA	NA	SNORD112	0	0	0	0	0.167734	0.0776361	0.313487	0	0.397202	0.175831	0.104708	0	0.0760182	0.122112	0.15902	0.155669	0.264227	0.270752	-0.902233	-2.0136	NA	NA	-1.06479	-0.381001	-0.798491	-0.0351927	0
chr7	22856599	22856699	+	0	NA	NA	NA	NA	NA	SNORD93	0	0	0	0	0.167734	0.232908	0.438881	1.97633	0	0.175831	0.628248	0.224189	0.456109	0.732672	0.874608	0.363227	0.634145	0.361003	-1.38766	-0.914069	-0.350525	1.48662	-0.939259	-0.25547	0.00886347	0.812804	0
chr1	202810945	202811913	+	0	NA	NA	NA	NA	NA	PCAT6	0	0	0	0	0.587067	0.853997	0.376184	1.23521	0	2.98912	1.46591	0.448377	2.12851	0.325632	1.5902	1.5048	1.00406	1.53426	0.642088	1.18279	2.73694	1.70901	0.420637	-2.28789	-0.0279733	-0.611694	0
chr1	204141407	204143009	+	0	NA	NA	NA	NA	NA	ERLNC1	0	0	0	0	0.2516	0.621089	0.752368	0.123521	0	0.527492	0.628248	0	0.380091	0.325632	0.675834	0.726454	0.211382	0.451253	-1.5803	-0.276639	NA	NA	-0.830324	-1.05343	0.686935	-1.09409	0
chr3	592104	846015	+	0	NA	NA	NA	NA	NA	LINC01266	0	0	0	0	0.587067	0.310544	0.125395	0.370562	0.595803	0.351662	0.209416	0	0	0.447744	0.397549	0.259448	0.317073	0.180501	2.22705	1.30832	NA	NA	NA	0.17154	0.523437	0.812804	0
chr2	102432277	102432377	+	0	NA	NA	NA	NA	NA	MIR4772	0	0	0	0	0.335467	0.543452	0.564276	0.370562	0.595803	0	0.628248	0.448377	0.228054	0.244224	0.198775	0.259448	0.739836	0.270752	-0.75023	-0.0542467	NA	0.486622	0.198245	0.297071	-0.0615259	1.45023	0
chr22	20085739	20085839	+	0	NA	NA	NA	NA	NA	MIR3618	0	0	0	0	0.335467	0.310544	0.564276	0.617604	0	0.175831	0.314124	0.224189	0.456109	0.447744	0.477059	0.415117	0.422763	0.180501	-0.75023	-0.861602	-0.350525	0.486622	-0.0647894	-0.0914943	1.20151	1.22784	0
chr21	8208472	8987178	+	0	NA	NA	NA	NA	NA	MIR3648-1	0	0	0	0	26.0826	46.2711	41.8818	4.81731	1.58881	18.4622	17.591	16.3658	18.8525	20.8811	13.6757	15.048	32.4999	16.4256	-0.683238	0.143788	0.173896	0.104152	0.463142	0.610587	-0.126377	0.98449	0
chr3	98149385	98150318	+	0	NA	NA	NA	NA	NA	OR5H14	0	0	0	0	0.419334	0.155272	0.125395	0	0.794404	0.175831	0.209416	0.224189	0.0760182	0.122112	0.278284	0.0518896	0.211382	0.361003	1.74162	0.308323	-0.350525	-0.0983406	-1.87214	-1.18836	-2.79849	-0.772158	0
chr13	113667218	113737736	+	0	NA	NA	NA	NA	NA	GRK1	0	0	0	0	0.335467	0.310544	0.313487	0	0.198601	0	0.209416	0.448377	0.0760182	0.40704	0.119265	0.207558	0.264227	0.541504	0.0977674	-0.0136047	NA	-1.09834	-0.649752	1.771	-1.38345	-1.03519	0
chr5	72878576	72878676	+	0	NA	NA	NA	NA	NA	MIR4804	0	0	0	0	0	0.465816	0.313487	0.741124	0	0.527492	0.104708	0.448377	0.532127	0.488448	0.954118	0.882123	0.475609	1.08301	NA	0.571358	0.234438	-2.09834	-0.842397	-0.965963	-0.295991	-1.1872	0
chr11	130666718	130666818	+	0	NA	NA	NA	NA	NA	MIR8052	0	0	0	0	0.0838668	0.310544	0.564276	1.11169	0	0.527492	0.628248	0.448377	0.608145	0.162816	0.318039	0.311338	0.686991	0.631754	-2.75023	-0.861602	0.234438	0.486622	0.935211	-0.965963	-1.02088	0.120927	0
chr16	87212114	87226429	+	0	NA	NA	NA	NA	NA	LOC101928708	0	0	0	0	0.2516	0.38818	0.0626973	0.494083	0.397202	0.175831	0.418832	0.224189	0.304073	0.40704	0.23853	0.363227	0.211382	0.451253	2.00466	2.63025	-0.350525	0.901659	0.350248	0.771002	-0.313065	-1.09409	0
chr10	75296382	75361678	+	0	NA	NA	NA	NA	NA	ZNF503-AS1	0	0	0	0	0.2516	0.0776361	0.501579	0.617604	0	0.351662	0.209416	0.224189	0	0.122112	0.23853	0.311338	0.211382	0	-0.995342	-2.69168	0.649475	-0.0983406	NA	-0.965963	NA	NA	0
chr2	12199115	12199215	+	0	NA	NA	NA	NA	NA	MIR3681	0	0	0	0	0.838668	0.232908	0.376184	0.370562	0	0.527492	0.209416	0.448377	0.228054	0.569856	0.357794	0.415117	0.211382	0.541504	1.15666	-0.691677	0.234438	-1.09834	-0.649752	0.671466	-0.383454	-1.35712	0
chr1	39565069	39573203	+	0	NA	NA	NA	NA	NA	PABPC4-AS1	0	0	0	0	0.503201	0.232908	0.438881	0.247041	0	0.527492	0.837664	0.896754	0.608145	0.529152	0.357794	0.622675	0.739836	0.722005	0.197303	-0.914069	-0.765562	-0.0983406	0.765286	0.564551	-0.213529	0.0351967	0
chr9	65737145	65738396	+	0	NA	NA	NA	NA	NA	FOXD4L4	0	0	0	0	0.670934	0.621089	0.752368	0.247041	0	0.879154	0.314124	0.448377	0.532127	0.244224	0.516814	0.311338	0.369918	0.361003	-0.165267	-0.276639	0.971403	-0.513378	0.0421258	-1.08144	-0.213529	0.0351967	0
chr5	172662163	172662263	+	0	NA	NA	NA	NA	NA	MIR5003	0	0	0	0	0	0.698725	0.376184	0.617604	0	0.175831	0.314124	0.224189	0.532127	0.40704	0.357794	0.467006	0.369918	0.0902506	NA	0.893286	-0.350525	0.486622	0.572641	0.18604	2.37143	2.0352	0
chr6	169790072	169802873	+	0	NA	NA	NA	NA	NA	LINC00574	0	0	0	0	0.587067	0.621089	0.68967	0.247041	0.198601	0.527492	0.837664	0	0.304073	0.244224	0.834853	0.934013	0.211382	0.812256	-0.232381	-0.151108	NA	NA	-1.45711	-1.77332	0.201509	-1.94208	0
chr4	140559430	140568961	-	0	NA	NA	NA	NA	NA	UCP1	0	0	0	0	0.0838668	0.310544	0	0	1.39021	0.351662	0.314124	0.448377	0.152036	0.325632	0.119265	0.259448	0.422763	0.180501	NA	NA	-0.350525	-0.513378	0.350248	1.44907	0.523437	1.22784	0
chr3	129528638	129535344	+	0	NA	NA	NA	NA	NA	RHO	0	0	0	0	0.419334	0.310544	0.438881	0.123521	0.198601	0	0.209416	0.224189	0.0760182	0.366336	0.278284	0.207558	0.317073	0.270752	-0.0657314	-0.499032	NA	-0.0983406	-1.87214	0.396607	-0.383454	0.227842	0
chr12	48132781	48132881	+	0	NA	NA	NA	NA	NA	MIR6505	0	0	0	0	0.419334	0.38818	0.501579	0	0	0.527492	0.104708	0	0.0760182	0.244224	0.357794	0.467006	0.105691	0.0902506	-0.258376	-0.369749	NA	NA	-2.23471	-0.550926	2.37143	0.227842	0
chr19	53706243	53706343	+	0	NA	NA	NA	NA	NA	MIR526A1	0	0	0	0	0.167734	0.931633	0.376184	0.247041	2.78041	0.351662	0.314124	0.224189	0.228054	0.529152	0.318039	0.415117	0.528454	0.270752	-1.16527	1.30832	0.649475	0.486622	-0.479827	0.734476	0.616546	0.964807	0
chr16	18571247	18598285	+	0	NA	NA	NA	NA	NA	ABCC6P1	0	0	0	0	0.0838668	0.698725	0.564276	0.123521	0	0.351662	0.209416	0	0.456109	0.122112	0.23853	0.207558	0.317073	0.180501	-2.75023	0.308323	NA	NA	0.935211	-0.965963	0.201509	0.812804	0
chr1	38873400	38876226	+	0	NA	NA	NA	NA	NA	LOC105378663	0	0	0	0	0.2516	0.621089	0.815065	0.988166	0.198601	2.46163	1.3612	1.79351	3.11674	0.284928	2.74309	2.69826	1.21544	3.24902	-1.69578	-0.392116	0.45683	-0.397901	0.184238	-3.26713	-0.267977	-1.41852	0
chr1	180558973	180566518	+	0	NA	NA	NA	NA	NA	OVAAL	0	0	0	0	0	0.698725	0.564276	0.123521	0	0.703323	0.418832	0.448377	0.456109	0.40704	0.357794	0.207558	0.264227	0.0902506	NA	0.308323	0.649475	-0.0983406	0.350248	0.18604	1.20151	1.54977	0
chr2	28927055	28927155	+	0	NA	NA	NA	NA	NA	SNORD53	0	0	0	0	0.335467	0.465816	0.188092	0.494083	0	0.527492	0.418832	0.672566	0.532127	0.284928	0.636079	1.03779	0.369918	0.180501	0.834733	1.30832	-0.350525	-0.683303	-0.257434	-1.15861	2.52344	1.0352	0
chr18	6511415	6590653	+	0	NA	NA	NA	NA	NA	LINC01387	0	0	0	0	0.0838668	0.310544	0.313487	0	0.198601	0.175831	0.104708	0.224189	0.0760182	0.284928	0.15902	0.103779	0.105691	0.180501	-1.90223	-0.0136047	-0.350525	-1.09834	-1.06479	0.841391	-0.798491	-0.772158	0
chr2	206161865	206161965	+	0	NA	NA	NA	NA	NA	SNORD51	0	0	0	0	0.587067	0.310544	0.250789	0.741124	0	1.23082	0.942372	0	1.14027	0.447744	0.755344	0.622675	0.422763	0.451253	1.22705	0.308323	NA	NA	0.594174	-0.754459	0.464543	-0.0940863	0
chrX	73447253	73454585	+	0	NA	NA	NA	NA	NA	CDX4	0	0	0	0	0.167734	0.698725	0.501579	0	0.397202	0	0.104708	0	0.456109	0.122112	0.198775	0.155669	0.158536	0.361003	-1.5803	0.478248	NA	NA	1.19825	-0.702929	-1.21353	-1.1872	0
chr8	127795944	127796044	+	0	NA	NA	NA	NA	NA	MIR1204	0	0	0	0	0.503201	0.310544	0.501579	2.71746	0	1.23082	1.46591	1.34513	1.44435	0.529152	0.795098	0.830234	1.79674	0.812256	0.00465797	-0.691677	-0.128132	0.124052	0.86121	-0.587452	0.0315835	1.14538	0
chr9	5334929	5339876	-	0	NA	NA	NA	NA	NA	RLN1	0	0	0	0	0.2516	0.38818	0.125395	0.741124	0.397202	0.527492	0.52354	0.448377	0.380091	0.244224	0.516814	0.259448	0.264227	0.180501	1.00466	1.63025	0.234438	0.223588	-0.443301	-1.08144	0.523437	0.54977	0
chr20	32237770	32237870	+	0	NA	NA	NA	NA	NA	MIR1825	0	0	0	0	0.335467	0.310544	0.376184	0.123521	0	0.703323	0.837664	0.224189	0.380091	0.366336	0.278284	0.518896	0.5813	0.180501	-0.165267	-0.276639	1.64948	1.90166	0.449784	0.396607	1.52344	1.68727	0
chr14	22929608	22954692	+	0	NA	NA	NA	NA	NA	LOC101926933	0	0	0	0	0.754801	0.38818	0.68967	2.47041	0	4.21994	3.97891	2.46607	4.63711	0.569856	3.57794	2.28314	2.85365	3.97103	0.130189	-0.82918	0.775006	0.690155	0.374095	-2.65046	-0.798491	-0.476702	0
chr11	48324919	48325955	+	0	NA	NA	NA	NA	NA	OR4C3	0	0	0	0	0.2516	0.543452	0.438881	0	0	0	0.209416	0.448377	0.304073	0.325632	0.198775	0.155669	0.317073	0.0902506	-0.802697	0.308323	NA	-1.09834	0.613283	0.712108	0.786471	1.8128	0
chr5	134225754	134225854	+	0	NA	NA	NA	NA	NA	MIR3661	0	0	0	0	0.335467	0.38818	0.438881	2.09985	0	4.92326	3.56007	2.0177	5.54933	0.569856	3.29966	2.85393	2.3252	3.24902	-0.387659	-0.177103	1.28691	0.819197	0.749996	-2.53365	-0.187057	-0.482652	0
chr3	85385700	85385800	+	0	NA	NA	NA	NA	NA	MIR5688	0	0	0	0	0.419334	0.232908	0.125395	0.247041	0	0.527492	0.104708	0	0.0760182	0.488448	0.198775	0.467006	0.264227	0.270752	1.74162	0.893286	NA	NA	-1.38672	1.29707	0.786471	-0.0351927	0
chr19	12787109	12787209	+	0	NA	NA	NA	NA	NA	MIR5684	0	0	0	0	0.503201	0.776361	0.68967	0.370562	0	0.527492	0.52354	0.224189	0.608145	0.447744	0.477059	0.518896	0.264227	0.541504	-0.454774	0.17082	1.23444	1.22359	0.350248	-0.0914943	-0.0615259	-1.03519	0
chr7	102465733	102465833	+	0	NA	NA	NA	NA	NA	MIR5090	0	0	0	0	0.335467	0.776361	1.00316	0.741124	0.198601	2.10997	1.04708	1.34513	2.28054	0.651264	2.42505	1.9718	0.845527	2.43677	-1.5803	-0.369749	0.649475	-0.361375	-0.0886361	-1.8967	-0.305451	-1.52705	0
chr15	88608101	88608201	+	0	NA	NA	NA	NA	NA	MIR1179	0	0	0	0	0.503201	0.698725	0.376184	0.123521	1.39021	0.527492	0.52354	0.224189	0.228054	0.773376	0.516814	0.467006	0.369918	0.451253	0.419695	0.893286	1.23444	1.22359	-1.18027	0.581524	0.0495055	-0.286731	0
chr14	77266203	77266303	+	0	NA	NA	NA	NA	NA	MIR1260A	0	0	0	0	0.167734	0.310544	0.250789	0	0.595803	0.175831	0.628248	0	0.0760182	0.325632	0.119265	0.207558	0.211382	0.361003	-0.580305	0.308323	NA	NA	-0.649752	1.44907	-0.798491	-0.772158	0
chr22	41092489	41092589	+	0	NA	NA	NA	NA	NA	MIR1281	0	0	0	0	0.167734	0.465816	0.313487	1.85281	0.198601	4.39577	2.82712	2.91445	3.49684	0.529152	2.8226	2.33503	1.7439	3.15877	-0.902233	0.571358	0.592892	-0.0438928	0.309025	-2.41527	-0.435921	-0.857047	0
chr18	42743217	43115685	-	0	NA	NA	NA	NA	NA	RIT2	0	0	0	0	0.167734	0.465816	0.250789	0.247041	1.39021	0.175831	0.52354	0.224189	0.304073	0.162816	0.198775	0.259448	0.158536	0.270752	-0.580305	0.893286	-0.350525	1.22359	0.613283	-0.287892	-0.0615259	-0.772158	0
chr11	7927717	7928662	-	0	NA	NA	NA	NA	NA	OR10A6	0	0	0	0	0.167734	0.155272	0.313487	0.370562	1.39021	0.351662	0.314124	0.448377	0.304073	0.325632	0.15902	0	0.0528454	0.270752	-0.902233	-1.0136	-0.350525	-0.513378	0.935211	1.03404	NA	-2.35712	0
chr3	47849541	47849641	+	0	NA	NA	NA	NA	NA	MIR1226	0	0	0	0	0.503201	0.853997	0.68967	0.247041	0.397202	0.527492	0.209416	0.448377	0.380091	0.20352	0.993873	0.830234	0.264227	0.361003	-0.454774	0.308323	0.234438	-1.09834	-1.38672	-2.28789	1.20151	-0.45023	0
chr9	21350317	21350887	-	0	NA	NA	NA	NA	NA	IFNA6	0	0	0	0	0.167734	0.232908	0.0626973	0.370562	1.39021	0.351662	0.418832	0.224189	0.152036	0.488448	0.198775	0.467006	0.5813	0.180501	1.4197	1.89329	0.649475	0.901659	-0.386717	1.29707	1.37143	1.68727	0
chr12	99093358	99105011	+	0	NA	NA	NA	NA	NA	LOC101928937	0	0	0	0	0.419334	0.621089	0.438881	0.123521	1.78741	0.527492	0.209416	0.224189	0.304073	0.244224	0.23853	0.311338	0.369918	0.180501	-0.0657314	0.500968	1.23444	-0.0983406	0.350248	0.0340365	0.786471	1.0352	0
chr20	25624044	25670344	+	0	NA	NA	NA	NA	NA	ZNF337-AS1	0	0	0	0	0.754801	0.543452	0.68967	2.9645	0.397202	2.81329	2.09416	3.81121	1.97647	0.447744	1.94799	1.55669	0.898372	1.53426	0.130189	-0.343753	-0.437988	-0.863875	0.0209405	-2.12124	0.0209363	-0.772158	0
chr1	8208671	8215208	+	0	NA	NA	NA	NA	NA	LINC01714	0	0	0	0	0.167734	0.543452	0.877762	0.247041	0.198601	0.351662	0.209416	0.224189	0.304073	0.40704	0.516814	0.415117	0.211382	0.0902506	-2.38766	-0.691677	0.649475	-0.0983406	-0.765229	-0.344475	2.20151	1.22784	0
chr17	10729776	10815164	+	0	NA	NA	NA	NA	NA	TMEM220-AS1	0	0	0	0	0.2516	0.465816	0.438881	0.864645	0.595803	0.175831	0.209416	0	0.456109	0.162816	0.318039	0.259448	0.369918	0.451253	-0.802697	0.085931	NA	NA	0.520173	-0.965963	-0.798491	-0.286731	0
chr15	25104636	25104736	+	0	NA	NA	NA	NA	NA	SNORD116-28	0	0	0	0	0.335467	0.232908	0.188092	0	0.397202	0	0.314124	1.12094	0.304073	0.162816	0.198775	0.155669	0.317073	0.270752	0.834733	0.308323	NA	-1.83531	0.613283	-0.287892	-0.798491	0.227842	0
chr15	25269770	25269870	+	0	NA	NA	NA	NA	NA	SNORD115-48	0	0	0	0	0.419334	0.155272	0	0	0.198601	0.527492	0.104708	0.448377	0.152036	0.284928	0.119265	0.103779	0.317073	0.0902506	NA	NA	0.234438	-2.09834	0.350248	1.25643	0.201509	1.8128	0
chr14	101040435	101040535	+	0	NA	NA	NA	NA	NA	MIR376B	0	0	0	0	0.167734	0.310544	0.125395	0	1.39021	0	0.209416	0.224189	0.228054	0.244224	0.15902	0.155669	0.158536	0.0902506	0.419695	1.30832	NA	-0.0983406	0.520173	0.618999	0.786471	0.812804	0
chr9	5299865	5304716	-	0	NA	NA	NA	NA	NA	RLN2	0	0	0	0	0.335467	0.776361	0.125395	0.247041	0.198601	0	0.418832	0.448377	0.684163	0.284928	0.516814	0.363227	0.422763	0.812256	1.4197	2.63025	NA	-0.0983406	0.404696	-0.859048	-1.16106	-0.942083	0
chr14	101065441	101065541	+	0	NA	NA	NA	NA	NA	MIR412	0	0	0	0	0.503201	0.543452	0.250789	0	0.397202	0.175831	0.209416	0	0.304073	0.040704	0.198775	0	0.158536	0	1.00466	1.11568	NA	NA	0.613283	-2.28789	NA	NA	0
chr3	177294441	177323435	+	0	NA	NA	NA	NA	NA	LINC00501	0	0	0	0	0.670934	0.621089	0.376184	0.370562	0	0.175831	0.314124	0	0.152036	0.244224	0.318039	0.259448	0.0528454	0.0902506	0.834733	0.723361	NA	NA	-1.06479	-0.381001	1.52344	-0.772158	0
chr5	154685768	154685868	+	0	NA	NA	NA	NA	NA	MIR1303	0	0	0	0	0.503201	0.310544	0.501579	0.370562	0	0.703323	0.104708	0	0.152036	0.244224	0.23853	0.311338	0.369918	0.180501	0.00465797	-0.691677	NA	NA	-0.649752	0.0340365	0.786471	1.0352	0
chr11	75088691	75096890	-	0	NA	NA	NA	NA	NA	OR2AT4	0	0	0	0	0.167734	0.310544	0.68967	0.370562	1.19161	0.351662	0.52354	0.448377	0.228054	0.20352	0.0795098	0.363227	0.317073	0.180501	-2.03974	-1.15111	-0.350525	0.223588	1.52017	1.35596	1.00886	0.812804	0
chrX	114823453	114823564	+	0	NA	NA	NA	NA	NA	MIR448	0	0	0	0	0.419334	0.310544	0.125395	0.123521	1.58881	0.527492	0.418832	0.448377	0.304073	0.447744	0.23853	0.207558	0.105691	0.0902506	1.74162	1.30832	0.234438	-0.0983406	0.350248	0.908506	1.20151	0.227842	0
chr16	81533883	81533983	+	0	NA	NA	NA	NA	NA	MIR7854	0	0	0	0	0.167734	0.310544	0.313487	0.494083	0.198601	0	0	0.224189	0.152036	0.284928	0.397549	0.155669	0.211382	0.0902506	-0.902233	-0.0136047	NA	NA	-1.38672	-0.480537	0.786471	1.22784	0
chr20	62064793	62064893	+	0	NA	NA	NA	NA	NA	MIR3195	0	0	0	0	0.419334	1.00927	0.626973	0.123521	0.198601	0.703323	0.314124	0.448377	0.380091	0.162816	0.477059	0.518896	0.369918	0.541504	-0.580305	0.686835	0.649475	-0.513378	-0.327824	-1.55093	-0.0615259	-0.549766	0
chr19	18282068	18282168	+	0	NA	NA	NA	NA	NA	MIR3188	0	0	0	0	0.670934	0.776361	0.815065	1.97633	0	14.2423	7.22486	9.8643	5.54933	0.732672	3.2599	2.59448	3.06503	5.68579	-0.280744	-0.0701882	0.529894	-0.449248	0.767483	-2.15359	-1.13192	-0.891457	0
chr7	16526824	16581568	+	0	NA	NA	NA	NA	NA	LRRC72	0	0	0	0	0.670934	0.621089	0.564276	0.370562	0	0.351662	0.314124	0.896754	0.304073	0.569856	0.477059	0.311338	0.264227	0.631754	0.24977	0.138398	-1.35052	-1.51338	-0.649752	0.256429	-1.02088	-1.25759	0
chr5	95962000	96631085	+	0	NA	NA	NA	NA	NA	LOC101929710	0	0	0	0	0.167734	0.310544	0.250789	0.247041	0.397202	0.879154	0.942372	0.672566	1.74842	0.162816	1.11314	0.726454	0.475609	1.53426	-0.580305	0.308323	0.386441	0.486622	0.651418	-2.77332	-1.0786	-1.6897	0
chr2	81461358	81466946	-	0	NA	NA	NA	NA	NA	LINC01815	0	0	0	0	0.587067	0.310544	0.376184	0.123521	0.397202	0.175831	0.52354	0.224189	0	0.447744	0.198775	0.0518896	0.422763	0	0.642088	-0.276639	-0.350525	1.22359	NA	1.17154	NA	NA	0
chr10	97102755	97103747	+	0	NA	NA	NA	NA	NA	SLIT1-AS1	0	0	0	0	0.167734	0.543452	0.250789	0.247041	0.595803	0	0.104708	0	0.0760182	0.162816	0.198775	0.103779	0.211382	0.180501	-0.580305	1.11568	NA	NA	-1.38672	-0.287892	-0.798491	0.227842	0
chr4	20392188	20394856	+	0	NA	NA	NA	NA	NA	SLIT2-IT1	0	0	0	0	0.0838668	0.0776361	0.250789	0.617604	0	0.175831	0.314124	0.672566	0.380091	0.284928	0.15902	0.311338	0.264227	0.0902506	-1.5803	-1.69168	-1.93549	-1.09834	1.25714	0.841391	1.78647	1.54977	0
chr2	162768935	162797972	+	0	NA	NA	NA	NA	NA	KCNH7-AS1	0	0	0	0	0	0.232908	0.250789	0.247041	0.198601	0.527492	0.209416	0.224189	0.456109	0.325632	0.357794	0.259448	0.369918	0.361003	NA	-0.106714	1.23444	-0.0983406	0.350248	-0.135888	-0.476563	0.0351967	0
chr16	86286430	86293389	+	0	NA	NA	NA	NA	NA	LINC02135	0	0	0	0	0.419334	0.543452	0.438881	0	0.794404	0	0.418832	0.224189	0	0.20352	0.0795098	0.103779	0.317073	0.180501	-0.0657314	0.308323	NA	0.901659	NA	1.35596	-0.798491	0.812804	0
chr14	91126425	91126552	+	0	NA	NA	NA	NA	NA	SNORA11B	0	0	0	0	0.2516	0.310544	0.125395	0	0	0.527492	0.314124	0.672566	0.0760182	0.40704	0.0795098	0.155669	0.105691	0.180501	1.00466	1.30832	-0.350525	-1.09834	-0.0647894	2.35596	-0.213529	-0.772158	0
chr11	113779795	113780485	+	0	NA	NA	NA	NA	NA	CLDN25	0	0	0	0	0.587067	0.232908	0.376184	0.247041	0.198601	0	0.314124	0	0.0760182	0.20352	0.318039	0.259448	0.211382	0.270752	0.642088	-0.691677	NA	NA	-2.06479	-0.644035	-0.0615259	-0.357121	0
chr1	163161674	163213023	+	0	NA	NA	NA	NA	NA	LOC101928404	0	0	0	0	0.335467	0.310544	0.313487	0.247041	0.595803	1.05498	0.104708	0.672566	0.304073	0.366336	0.357794	0.103779	0.264227	0.451253	0.0977674	-0.0136047	0.649475	-2.6833	-0.234714	0.0340365	-2.12042	-0.772158	0
chr13	106617809	106631658	+	0	NA	NA	NA	NA	NA	LINC00551	0	0	0	0	0.335467	0.465816	0.313487	2.47041	0	1.93414	1.78004	1.79351	3.11674	0.529152	1.82873	0.934013	1.10975	2.88802	0.0977674	0.571358	0.108907	-0.0108777	0.769201	-1.78909	-1.62857	-1.37984	0
chr7	73735068	73736000	+	0	NA	NA	NA	NA	NA	ABHD11-AS1	0	0	0	0	0.335467	1.31981	0.438881	1.11169	0	2.81329	2.30358	1.56932	1.36833	0.325632	2.34554	1.29724	0.739836	1.71476	-0.387659	1.58843	0.84212	0.553736	-0.777507	-2.84861	-0.402563	-1.21273	0
chr11	33161656	33191596	+	0	NA	NA	NA	NA	NA	CSTF3-DT	0	0	0	0	0.419334	0.310544	0.250789	0.988166	0	1.40665	2.19887	0.672566	1.90045	0.325632	2.0275	1.40102	0.951218	1.80501	0.741624	0.308323	1.06451	1.70901	-0.0933585	-2.63839	-0.365532	-0.924161	0
chr2	232520387	232525715	+	0	NA	NA	NA	NA	NA	PRSS56	0	0	0	0	0.503201	0.310544	0.626973	0	0.397202	0	0.104708	0	0.0760182	0.122112	0.15902	0.155669	0.105691	0.180501	-0.31727	-1.0136	NA	NA	-1.06479	-0.381001	-0.213529	-0.772158	0
chr6	130827404	130837136	+	0	NA	NA	NA	NA	NA	SMLR1	0	0	0	0	0.167734	0.465816	0.376184	0	0	0	0	0	0.228054	0.20352	0.397549	0.363227	0.158536	0.270752	-1.16527	0.308323	NA	NA	-0.801755	-0.965963	0.423901	-0.772158	0
chr2	159186817	159186917	+	0	NA	NA	NA	NA	NA	MIR6888	0	0	0	0	0.419334	0.853997	0.501579	0.494083	0	0.527492	0.52354	0	0.684163	0.244224	0.675834	0.570786	0.317073	0.451253	-0.258376	0.767755	NA	NA	0.0176728	-1.46846	0.339012	-0.509124	0
chr8	9741669	9741769	+	0	NA	NA	NA	NA	NA	MIR597	0	0	0	0	0.419334	0.310544	0.0626973	0.494083	0.198601	0.703323	0.104708	0.672566	0.152036	0.488448	0.437304	0.622675	0.211382	0.180501	2.74162	2.30832	0.0645127	-2.6833	-1.52422	0.159567	1.78647	0.227842	0
chr8	133886495	133902407	+	0	NA	NA	NA	NA	NA	LOC101927822	0	0	0	0	0.335467	0.38818	0.250789	0.741124	0.397202	0.527492	0.209416	1.12094	0.684163	0.244224	0.675834	0.518896	0.264227	0.631754	0.419695	0.630251	-1.08749	-2.42027	0.0176728	-1.46846	-0.283918	-1.25759	0
chr15	88252729	88271066	+	0	NA	NA	NA	NA	NA	NTRK3-AS1	0	0	0	0	0.335467	0.38818	0.68967	0.247041	0.397202	0.175831	0.209416	0	0.228054	0.284928	0.15902	0.103779	0.264227	0.0902506	-1.03974	-0.82918	NA	NA	0.520173	0.841391	0.201509	1.54977	0
chr2	241881362	242078722	+	0	NA	NA	NA	NA	NA	LINC01237	0	0	0	0	0.587067	0.465816	0.438881	0.494083	0	1.05498	1.46591	0.448377	1.74842	0.284928	1.70946	1.86803	0.739836	1.44401	0.419695	0.085931	1.23444	1.70901	0.0325078	-2.58487	0.371434	-0.964803	0
chr22	18029384	18037968	+	0	NA	NA	NA	NA	NA	LINC01634	0	0	0	0	0.2516	0.698725	0.626973	0	0	0.351662	0.732956	0	0.228054	0.20352	0.23853	0.311338	0.369918	0.180501	-1.31727	0.15632	NA	NA	-0.0647894	-0.228998	0.786471	1.0352	0
chr3	20342467	20350928	+	0	NA	NA	NA	NA	NA	LOC101927829	0	0	0	0	0.335467	0.0776361	0.501579	0.123521	0.397202	0.175831	0.209416	0	0.304073	0.284928	0.437304	0.103779	0.105691	0.0902506	-0.580305	-2.69168	NA	NA	-0.524221	-0.61804	0.201509	0.227842	0
chr13	94960040	94961319	+	0	NA	NA	NA	NA	NA	LINC00557	0	0	0	0	0.419334	0.38818	0.188092	0.988166	0	0.175831	0.209416	0.448377	0.532127	0.284928	0.278284	0.207558	0.317073	0.631754	1.15666	1.04529	-1.35052	-1.09834	0.935211	0.0340365	-1.60585	-0.994551	0
chrX	72688948	72712348	+	0	NA	NA	NA	NA	NA	PHKA1-AS1	0	0	0	0	0.587067	0.232908	0.188092	0.123521	0.198601	0.527492	0.314124	0.224189	0.0760182	0.325632	0.278284	0.415117	0.211382	0.631754	1.64209	0.308323	1.23444	0.486622	-1.87214	0.226682	-0.605846	-1.57951	0
chr4	212599	255984	+	0	NA	NA	NA	NA	NA	ZNF876P	0	0	0	0	0.335467	0.38818	0.313487	0.247041	0.198601	0.351662	0.104708	0	0.0760182	0.081408	0.397549	0.207558	0.422763	0.361003	0.0977674	0.308323	NA	NA	-2.38672	-2.28789	-0.798491	0.227842	0
chr11	42187742	42253690	-	0	NA	NA	NA	NA	NA	LINC02740	0	0	0	0	0.419334	0.0776361	0.125395	0.370562	0	0	0	0.448377	0.152036	0.366336	0.23853	0.207558	0.5813	0.541504	1.74162	-0.691677	NA	NA	-0.649752	0.618999	-1.38345	0.102311	0
chr11	78533175	78558565	+	0	NA	NA	NA	NA	NA	LOC101928896	0	0	0	0	0.419334	0.155272	0.250789	0	0	0.351662	0.209416	0.448377	0.304073	0.366336	0.357794	0.311338	0.475609	0.361003	0.741624	-0.691677	-0.350525	-1.09834	-0.234714	0.0340365	-0.213529	0.397767	0
chr22	20957091	20964680	+	0	NA	NA	NA	NA	NA	LINC01637	0	0	0	0	0.167734	0.38818	0.376184	0	0	0.175831	0.209416	0	0.380091	0.162816	0.278284	0.415117	0.105691	0.180501	-1.16527	0.045289	NA	NA	0.449784	-0.773318	1.20151	-0.772158	0
chr17	20868526	20930041	+	0	NA	NA	NA	NA	NA	CCDC144NL-AS1	0	0	0	0	0.2516	0.310544	0.501579	0.123521	0.993005	1.05498	0.104708	0.224189	0.380091	0.244224	0.198775	0.363227	0.264227	0.0902506	-0.995342	-0.691677	2.23444	-1.09834	0.935211	0.297071	2.00886	1.54977	0
chr7	143382685	143382800	+	0	NA	NA	NA	NA	NA	MIR6892	0	0	0	0	0.670934	0.621089	1.12855	0.494083	0	0.351662	0.628248	0.896754	0.912218	0.61056	0.556569	0.518896	0.5813	0.812256	-0.75023	-0.861602	-1.35052	-0.513378	0.712818	0.133572	-0.646488	-0.482652	0
chr15	66582189	66685798	+	0	NA	NA	NA	NA	NA	LINC01169	0	0	0	0	0.754801	0.621089	0.438881	0.370562	0	0	0.314124	0.448377	0.152036	0.284928	0.397549	0.415117	0.158536	0.0902506	0.782266	0.500968	NA	-0.513378	-1.38672	-0.480537	2.20151	0.812804	0
chr19	16033712	16042135	+	0	NA	NA	NA	NA	NA	LINC00905	0	0	0	0	0.2516	0.931633	0.626973	0.247041	0.198601	0.527492	0.209416	0	0.228054	0.122112	0.437304	0.467006	0.264227	0.180501	-1.31727	0.571358	NA	NA	-0.939259	-1.84043	1.37143	0.54977	0
chr3	116921430	116932238	+	0	NA	NA	NA	NA	NA	LINC00901	0	0	0	0	0.503201	0.155272	0.125395	0.123521	0.595803	0.175831	0.209416	0.224189	0.0760182	0.325632	0.278284	0.207558	0.264227	0.270752	2.00466	0.308323	-0.350525	-0.0983406	-1.87214	0.226682	-0.383454	-0.0351927	0
chr10	4384245	4410612	+	0	NA	NA	NA	NA	NA	LINC00703	0	0	0	0	0.167734	0.155272	0.0626973	0	0.198601	0	0.314124	0	0.0760182	0.284928	0.0397549	0.155669	0.317073	0.270752	1.4197	1.30832	NA	NA	0.935211	2.84139	-0.798491	0.227842	0
chr10	61016274	61026417	+	0	NA	NA	NA	NA	NA	LINC00845	0	0	0	0	0.2516	0	0.188092	0.123521	0	0	0	0	0.152036	0.244224	0.0397549	0.207558	0.264227	0.270752	0.419695	NA	NA	NA	1.93521	2.619	-0.383454	-0.0351927	0
chr16	921032	934524	+	0	NA	NA	NA	NA	NA	LMF1-AS1	0	0	0	0	0.335467	0.853997	0.564276	0.123521	0.397202	0.351662	0.314124	0	0.152036	0.122112	0.23853	0.103779	0.317073	0.270752	-0.75023	0.59783	NA	NA	-0.649752	-0.965963	-1.38345	0.227842	0
chr9	127738316	127778666	-	0	NA	NA	NA	NA	NA	SH2D3C	0	0	0	0	0.2516	0.931633	0.564276	0.247041	0.198601	0.527492	0.418832	0.224189	0.152036	0.162816	0.397549	0.363227	0.264227	0.180501	-1.16527	0.723361	1.23444	0.901659	-1.38672	-1.28789	1.00886	0.54977	0
chr1	1137016	1144054	+	0	NA	NA	NA	NA	NA	LINC01342	0	0	0	0	0.503201	0.543452	0.815065	0.123521	0	0.703323	0.104708	0.224189	0.0760182	0.284928	0.318039	0.259448	0.317073	0.0902506	-0.695782	-0.584761	1.64948	-1.09834	-2.06479	-0.158609	1.52344	1.8128	0
chr16	73092348	73093773	+	0	NA	NA	NA	NA	NA	HCCAT5	0	0	0	0	0.419334	0.310544	0.0626973	0.247041	0	0.175831	0.314124	0.224189	0.380091	0.162816	0.318039	0.259448	0.105691	0.270752	2.74162	2.30832	-0.350525	0.486622	0.257139	-0.965963	-0.0615259	-1.35712	0
chrX	111511644	111522399	+	0	NA	NA	NA	NA	NA	SERTM2	0	0	0	0	0.167734	0.155272	0.125395	0.247041	1.39021	0.175831	0.418832	0.896754	0.228054	0.122112	0.198775	0.207558	0.211382	0.541504	0.419695	0.308323	-2.35052	-1.09834	0.198245	-0.702929	-1.38345	-1.35712	0
chr7	143026199	143027132	-	0	NA	NA	NA	NA	NA	OR9A2	0	0	0	0	0.587067	0.38818	0.501579	0.247041	0.993005	0.175831	0.418832	0	0.228054	0.488448	0.23853	0.103779	0.158536	0.541504	0.22705	-0.369749	NA	NA	-0.0647894	1.03404	-2.38345	-1.77216	0
chr22	46113676	46113776	+	0	NA	NA	NA	NA	NA	MIRLET7B	0	0	0	0	0.503201	0.465816	0.438881	0.123521	0	1.40665	0.314124	0.672566	0.912218	0.325632	0.477059	1.76425	0.317073	0.180501	0.197303	0.085931	1.06451	-1.09834	0.935211	-0.550926	3.28897	0.812804	0
chr21	16539819	16539919	+	0	NA	NA	NA	NA	NA	MIRLET7C	0	0	0	0	0.167734	0.155272	0.125395	0.988166	0.198601	1.23082	0.418832	0.896754	0.988236	0.569856	0.357794	0.622675	0.475609	0.631754	0.419695	0.308323	0.45683	-1.09834	1.46573	0.671466	-0.0208839	-0.409588	0
chr9	94178826	94178926	+	0	NA	NA	NA	NA	NA	MIRLET7D	0	0	0	0	0.335467	0.38818	0.564276	0.617604	0	0.703323	0.942372	1.12094	0.912218	0.366336	0.914363	0.830234	0.739836	0.361003	-0.75023	-0.539674	-0.672453	-0.250344	-0.00338884	-1.3196	1.20151	1.0352	0
chr18	74409447	74413208	+	0	NA	NA	NA	NA	NA	LINC01922	0	0	0	0	0.419334	0.38818	0.250789	0.247041	0.198601	0	0.104708	0.224189	0.304073	0.284928	0.198775	0.155669	0.211382	0.361003	0.741624	0.630251	NA	-1.09834	0.613283	0.519463	-1.21353	-0.772158	0
chr7	82009176	82029955	+	0	NA	NA	NA	NA	NA	CACNA2D1-AS1	0	0	0	0	0.2516	0.0776361	0.313487	0.247041	1.19161	0.175831	0.209416	0.224189	0.228054	0.40704	0.397549	0.363227	0.686991	0.270752	-0.31727	-2.0136	-0.350525	-0.0983406	-0.801755	0.0340365	0.423901	1.34332	0
chr9	74371530	74383530	+	0	NA	NA	NA	NA	NA	LOC101927358	0	0	0	0	0.167734	0.232908	0.313487	0	0.794404	0.527492	0.104708	0.448377	0.152036	0.284928	0	0.103779	0.369918	0.361003	-0.902233	-0.428642	0.234438	-2.09834	NA	NA	-1.79849	0.0351967	0
chr19	6752161	6767435	-	0	NA	NA	NA	NA	NA	SH2D3A	0	0	0	0	0.335467	0.621089	0.94046	0.370562	0.198601	0.351662	0.418832	0.448377	0.228054	0.325632	0.357794	0.207558	0.369918	0.270752	-1.4872	-0.598567	-0.350525	-0.0983406	-0.649752	-0.135888	-0.383454	0.450234	0
chr9	104535769	104536813	-	0	NA	NA	NA	NA	NA	OR13C3	0	0	0	0	0.335467	0.232908	0.313487	0.123521	0.794404	0.175831	0.104708	0.224189	0.456109	0.40704	0.23853	0.311338	0.369918	0.361003	0.0977674	-0.428642	-0.350525	-1.09834	0.935211	0.771002	-0.213529	0.0351967	0
chr13	92490141	92490241	+	0	NA	NA	NA	NA	NA	MIR548AS	0	0	0	0	0.167734	0.155272	0.376184	0	0	0.351662	0.209416	0.448377	0.380091	0.325632	0.437304	0.311338	0.211382	0.270752	-1.16527	-1.27664	-0.350525	-1.09834	-0.202293	-0.425395	0.201509	-0.357121	0
chr19	10038333	10038433	+	0	NA	NA	NA	NA	NA	MIR5589	0	0	0	0	0.335467	0.38818	0.501579	0	0.198601	0.175831	0.418832	0.224189	0.456109	0.325632	0.23853	0.415117	0.264227	0.180501	-0.580305	-0.369749	-0.350525	0.901659	0.935211	0.449074	1.20151	0.54977	0
chr8	11368401	11438657	+	0	NA	NA	NA	NA	NA	FAM167A-AS1	0	0	0	0	0.167734	0.0776361	0.501579	0.123521	0.993005	0	0.628248	0.448377	0.304073	0.40704	0.477059	0.311338	0.528454	0.451253	-1.5803	-2.69168	NA	0.486622	-0.649752	-0.228998	-0.535457	0.227842	0
chr9	25780055	25812968	+	0	NA	NA	NA	NA	NA	LINC01241	0	0	0	0	0.2516	0.310544	0.0626973	0.123521	0	0.351662	0.209416	0.224189	0.228054	0.447744	0.198775	0.103779	0.158536	0.270752	2.00466	2.30832	0.649475	-0.0983406	0.198245	1.17154	-1.38345	-0.772158	0
chr5	149428917	149429023	+	0	NA	NA	NA	NA	NA	MIR143	0	0	0	0	0.503201	0.155272	0.438881	0.123521	0	0.175831	0.314124	0.224189	0.228054	0.325632	0.15902	0.155669	0.317073	0.0902506	0.197303	-1.49903	-0.350525	0.486622	0.520173	1.03404	0.786471	1.8128	0
chr21	30430253	30430898	+	0	NA	NA	NA	NA	NA	KRTAP13-4	0	0	0	0	0.2516	0.310544	0.188092	0.123521	0.993005	0.527492	0.314124	0.224189	0.152036	0.488448	0.198775	0.311338	0.211382	0.270752	0.419695	0.723361	1.23444	0.486622	-0.386717	1.29707	0.201509	-0.357121	0
chr21	28048413	28103264	+	0	NA	NA	NA	NA	NA	LINC01697	0	0	0	0	0.2516	0.0776361	0.250789	0.123521	0.198601	0	0.418832	0.224189	0.228054	0.488448	0.198775	0.0518896	0.369918	0.0902506	0.00465797	-1.69168	NA	0.901659	0.198245	1.29707	-0.798491	2.0352	0
chr19	39243605	39245006	-	0	NA	NA	NA	NA	NA	IFNL3	0	0	0	0	0.670934	0.465816	0.815065	0.370562	1.19161	0.351662	0.314124	0.672566	0.0760182	0.366336	0.596324	0.518896	0.105691	0.361003	-0.280744	-0.807154	-0.935487	-1.09834	-2.97168	-0.702929	0.523437	-1.77216	0
chr2	88538719	88575610	+	0	NA	NA	NA	NA	NA	LOC101928371	0	0	0	0	0.419334	0.465816	0.501579	0.247041	0.595803	0	0	0.224189	0.304073	0.40704	0.119265	0.363227	0.369918	0.0902506	-0.258376	-0.106714	NA	NA	1.35025	1.771	2.00886	2.0352	0
chr20	23491116	23496010	+	0	NA	NA	NA	NA	NA	CST8	0	0	0	0	0.2516	0.38818	0.250789	0.247041	0.198601	0.175831	0.209416	0.448377	0.0760182	0.244224	0.15902	0.155669	0.211382	0.0902506	0.00465797	0.630251	-1.35052	-1.09834	-1.06479	0.618999	0.786471	1.22784	0
chr8	7337114	7338707	+	0	NA	NA	NA	NA	NA	USP17L4	0	0	0	0	0.419334	0.38818	0.438881	0.247041	0.595803	0.175831	0.314124	0.224189	0.152036	0.081408	0.0795098	0.103779	0.211382	0.0902506	-0.0657314	-0.177103	-0.350525	0.486622	0.935211	0.0340365	0.201509	1.22784	0
chr19	53666671	53669255	+	0	NA	NA	NA	NA	NA	MIR512-2	0	0	0	0	0.670934	0.621089	0.68967	0.247041	0.794404	0.351662	0.418832	0	0.152036	0.325632	0.318039	0.311338	0.211382	0.812256	-0.0397361	-0.151108	NA	NA	-1.06479	0.0340365	-1.38345	-1.94208	0
chr1	167998642	167998742	+	0	NA	NA	NA	NA	NA	MIR1255B2	0	0	0	0	0.754801	0.232908	0.376184	0.247041	0.397202	0.351662	0.314124	0.896754	0.456109	0.529152	0.357794	0.674565	0.422763	0.361003	1.00466	-0.691677	-1.35052	-1.51338	0.350248	0.564551	0.901948	0.227842	0
chr14	100884479	100884579	+	0	NA	NA	NA	NA	NA	MIR432	0	0	0	0	0.167734	0.310544	0.313487	0	0.198601	0.175831	0.209416	0.224189	0	0.122112	0.198775	0.103779	0.158536	0.0902506	-0.902233	-0.0136047	-0.350525	-0.0983406	NA	-0.702929	0.201509	0.812804	0
chr14	100869053	100869153	+	0	NA	NA	NA	NA	NA	MIR493	0	0	0	0	0.0838668	0.310544	0.438881	0.123521	0	0	0.104708	0.224189	0.228054	0.162816	0.0397549	0.0518896	0.105691	0.361003	-2.38766	-0.499032	NA	-1.09834	2.52017	2.03404	-2.79849	-1.77216	0
chr16	14303957	14304057	+	0	NA	NA	NA	NA	NA	MIR193B	0	0	0	0	0.335467	0.465816	0.626973	0.370562	0	1.05498	0.209416	0.224189	0.532127	0.040704	0.23853	0.363227	0.211382	0.180501	-0.902233	-0.428642	2.23444	-0.0983406	1.1576	-2.55093	1.00886	0.227842	0
chr14	101060572	101060674	+	0	NA	NA	NA	NA	NA	MIR496	0	0	0	0	0.167734	0.621089	0.188092	0	0.198601	0.527492	0.104708	0	0.152036	0.040704	0.0397549	0.103779	0.264227	0	-0.165267	1.72336	NA	NA	1.93521	0.0340365	NA	NA	0
chr19	13874874	13875011	+	0	NA	NA	NA	NA	NA	MIR181D	0	0	0	0	0.670934	0.853997	0.94046	0.123521	0	0.175831	0.418832	0.448377	0.228054	0.488448	0.516814	0.518896	0.369918	0.451253	-0.487195	-0.139136	-1.35052	-0.0983406	-1.18027	-0.0814407	0.201509	-0.286731	0
chr18	53237095	53237195	+	0	NA	NA	NA	NA	NA	MIR4528	0	0	0	0	0.167734	0.0776361	0.0626973	0	0	0	0	0	0.152036	0.284928	0.278284	0.0518896	0.158536	0.0902506	1.4197	0.308323	NA	NA	-0.872144	0.0340365	-0.798491	0.812804	0
chr9	134379391	134379491	+	0	NA	NA	NA	NA	NA	MIR4669	0	0	0	0	0.503201	0.698725	0.438881	1.60577	0.198601	1.05498	0.837664	0.224189	1.14027	0.61056	1.2324	1.40102	0.475609	1.62451	0.197303	0.670893	2.23444	1.90166	-0.112095	-1.01327	-0.213529	-1.77216	0
chr21	45419715	45425040	-	0	NA	NA	NA	NA	NA	COL18A1-AS1	0	0	0	0	0.503201	0.621089	0.626973	0.123521	0	0	0	0.448377	0.380091	0.284928	0.278284	0.207558	0.105691	0.180501	-0.31727	-0.0136047	NA	NA	0.449784	0.0340365	0.201509	-0.772158	0
chr6	30890877	30890977	+	0	NA	NA	NA	NA	NA	MIR4640	0	0	0	0	0.419334	0.931633	0.752368	1.72929	0.397202	2.63746	1.2565	2.0177	2.20453	0.244224	1.43118	1.29724	0.634145	1.35376	-0.843339	0.308323	0.386441	-0.683303	0.623267	-2.55093	-0.0615259	-1.09409	0
chrX	16167480	16171464	+	0	NA	NA	NA	NA	NA	MAGEB17	0	0	0	0	0.419334	0.621089	0.815065	0.370562	0.397202	0.351662	0.209416	0	0.0760182	0.162816	0.15902	0.363227	0.369918	0	-0.958816	-0.392116	NA	NA	-1.06479	0.0340365	NA	NA	0
chr8	74548529	74548629	+	0	NA	NA	NA	NA	NA	MIR5681A	0	0	0	0	0.335467	0.543452	0.250789	0.370562	0	0.703323	0.209416	0.448377	0.228054	0.284928	0.357794	0.259448	0.475609	0.0902506	0.419695	1.11568	0.649475	-1.09834	-0.649752	-0.328534	1.52344	2.39777	0
chr9	129869587	129869687	+	0	NA	NA	NA	NA	NA	MIR6855	0	0	0	0	0.335467	0.155272	0.626973	0	0.198601	0	0.209416	0.448377	0.380091	0.244224	0.357794	0.570786	0.158536	0	-0.902233	-2.0136	NA	-1.09834	0.0872137	-0.550926	NA	NA	0
chr20	63253977	63261615	+	0	NA	NA	NA	NA	NA	FLJ16779	0	0	0	0	0.167734	0.543452	0.626973	0.123521	0.595803	0.175831	0.314124	0.672566	0.304073	0.366336	0.278284	0.207558	0.369918	0.270752	-1.90223	-0.20625	-1.93549	-1.09834	0.127856	0.396607	-0.383454	0.450234	0
chr14	85387274	85388765	+	0	NA	NA	NA	NA	NA	LINC02329	0	0	0	0	0.503201	0.0776361	0.188092	0	0.595803	0	0.104708	0.224189	0.228054	0.162816	0.0795098	0.207558	0.0528454	0.180501	1.4197	-1.27664	NA	-1.09834	1.52017	1.03404	0.201509	-1.77216	0
chr15	25083583	25086622	+	0	NA	NA	NA	NA	NA	SNORD116-17	0	0	0	0	0.335467	0.543452	0.564276	0	0	0.175831	0.732956	0	0.152036	0.20352	0.15902	0.103779	0.634145	0.0902506	-0.75023	-0.0542467	NA	NA	-0.0647894	0.355965	0.201509	2.8128	0
chr6	169067785	169069424	+	0	NA	NA	NA	NA	NA	LOC102724357	0	0	0	0	0.167734	0.543452	0.0626973	0.123521	0.595803	0.351662	0.209416	0.448377	0.380091	0.40704	0.15902	0.0518896	0.211382	0.270752	1.4197	3.11568	-0.350525	-1.09834	1.25714	1.35596	-2.38345	-0.357121	0
chr12	23175635	23191587	+	0	NA	NA	NA	NA	NA	LOC101928441	0	0	0	0	0.2516	0.543452	0.313487	0.123521	0	0.175831	0.209416	0.224189	0.228054	0.284928	0.318039	0.207558	0.211382	0.270752	-0.31727	0.79375	-0.350525	-0.0983406	-0.479827	-0.158609	-0.383454	-0.357121	0
chr18	42186667	42337296	+	0	NA	NA	NA	NA	NA	LINC00907	0	0	0	0	0.335467	0.543452	0.376184	0.247041	0	0	0.209416	0	0.152036	0.284928	0.15902	0.259448	0.369918	0.180501	-0.165267	0.530716	NA	NA	-0.0647894	0.841391	0.523437	1.0352	0
chr4	80335719	80963756	+	0	NA	NA	NA	NA	NA	CFAP299	0	0	0	0	0.419334	0.232908	0.250789	0.123521	0.794404	0.351662	0.104708	0.672566	0.380091	0.447744	0.278284	0.259448	0.158536	0.270752	0.741624	-0.106714	-0.935487	-2.6833	0.449784	0.686113	-0.0615259	-0.772158	0
chrX	151515550	151516262	+	0	NA	NA	NA	NA	NA	LOC105377213	0	0	0	0	0.503201	0.38818	0.68967	0	0	0.175831	0.314124	0.224189	0.304073	0.325632	0.278284	0.155669	0.264227	0.180501	-0.454774	-0.82918	-0.350525	0.486622	0.127856	0.226682	-0.213529	0.54977	0
chr17	14235672	14236862	-	0	NA	NA	NA	NA	NA	CDRT15	0	0	0	0	0.754801	0.853997	0.313487	0.123521	0	0.175831	0.104708	0.672566	0.456109	0.325632	0.198775	0.207558	0.264227	0.361003	1.26769	1.44583	-1.93549	-2.6833	1.19825	0.712108	-0.798491	-0.45023	0
chr13	74552842	74557120	+	0	NA	NA	NA	NA	NA	LINC00347	0	0	0	0	0.2516	0.310544	0.438881	0.617604	0.198601	0.175831	0.732956	0.896754	0.228054	0.325632	0.437304	0.103779	0.317073	0.0902506	-0.802697	-0.499032	-2.35052	-0.290986	-0.939259	-0.425395	0.201509	1.8128	0
chr17	22406018	22413741	+	0	NA	NA	NA	NA	NA	FLJ36000	0	0	0	0	0.670934	0.853997	0.438881	0.370562	0.595803	0.175831	0.104708	0.224189	0.152036	0.447744	0.397549	0.259448	0.317073	0.361003	0.612341	0.9604	-0.350525	-1.09834	-1.38672	0.17154	-0.476563	-0.187196	0
chr17	22298763	22299893	+	0	NA	NA	NA	NA	NA	FAM27E5	0	0	0	0	0.2516	1.00927	0.626973	0.123521	0.397202	0	0.104708	0.224189	0.304073	0.244224	0.0795098	0.155669	0	0.270752	-1.31727	0.686835	NA	-1.09834	1.93521	1.619	-0.798491	NA	0
chr10	26589864	26594322	+	0	NA	NA	NA	NA	NA	FAM238A	0	0	0	0	0.503201	0.465816	0.376184	0.123521	1.58881	0.703323	0.314124	0	0.380091	0.162816	0.198775	0.103779	0.0528454	0.270752	0.419695	0.308323	NA	NA	0.935211	-0.287892	-1.38345	-2.35712	0
chr8	127960613	127960713	+	0	NA	NA	NA	NA	NA	MIR1205	0	0	0	0	0.754801	0.698725	0.626973	0.370562	0	0.175831	0.52354	0.672566	0.532127	0.325632	0.119265	0.778344	0	0.541504	0.267692	0.15632	-1.93549	-0.361375	2.1576	1.44907	0.523437	NA	0
chr8	93029744	93029844	+	0	NA	NA	NA	NA	NA	MIR8084	0	0	0	0	0.2516	0.0776361	0.125395	0.247041	0	0.175831	0	0.224189	0.228054	0.40704	0.397549	0.363227	0.158536	0.180501	1.00466	-0.691677	-0.350525	NA	-0.801755	0.0340365	1.00886	-0.187196	0
chr1	47179249	47180339	+	0	NA	NA	NA	NA	NA	LINC00853	0	0	0	0	0.2516	0.38818	0.501579	0.617604	0.595803	0.351662	0.628248	0.224189	0.608145	0.20352	0.516814	0.207558	0.211382	0.451253	-0.995342	-0.369749	0.649475	1.48662	0.234771	-1.34448	-1.12042	-1.09409	0
chr11	126940745	126945090	+	0	NA	NA	NA	NA	NA	KIRREL3-AS2	0	0	0	0	0.335467	0.621089	0.376184	0.370562	0	0	0.209416	0	0.532127	0.569856	0.23853	0.311338	0.5813	0.270752	-0.165267	0.723361	NA	NA	1.1576	1.25643	0.201509	1.10231	0
chr5	55021298	55024169	-	0	NA	NA	NA	NA	NA	LOC102467081	0	0	0	0	0.335467	0.38818	0.188092	0	2.18461	0.703323	0.52354	0.672566	0.304073	0.366336	0.23853	0.259448	0.422763	0.812256	0.834733	1.04529	0.0645127	-0.361375	0.350248	0.618999	-1.64649	-0.942083	0
chr18	10661932	10666887	+	0	NA	NA	NA	NA	NA	LOC101927410	0	0	0	0	0.0838668	0.310544	0.376184	0.247041	2.38321	0	0.104708	0.448377	0.304073	0.366336	0.318039	0.259448	0.0528454	0	-2.16527	-0.276639	NA	-2.09834	-0.0647894	0.203962	NA	NA	0
chr14	95157687	95179933	+	0	NA	NA	NA	NA	NA	DICER1-AS1	0	0	0	0	0.0838668	0.543452	0.313487	0.864645	0.198601	0.527492	0.628248	0.224189	1.06425	0.162816	0.954118	0.726454	0.369918	0.812256	-1.90223	0.79375	1.23444	1.48662	0.157603	-2.55093	-0.161062	-1.13473	0
chr6	98024524	98024624	+	0	NA	NA	NA	NA	NA	MIR2113	0	0	0	0	0.2516	0.310544	0.188092	0.617604	0.198601	0.351662	0.104708	0.224189	0.304073	0.488448	0.636079	0.207558	0.264227	0.541504	0.419695	0.723361	0.649475	-1.09834	-1.06479	-0.381001	-1.38345	-1.03519	0
chr16	55760598	55774914	+	0	NA	NA	NA	NA	NA	CES1P1	0	0	0	0	0.167734	0.621089	0.626973	0.247041	0.993005	0.175831	0.104708	0.448377	0.0760182	0.284928	0.198775	0	0.264227	0.0902506	-1.90223	-0.0136047	-1.35052	-2.09834	-1.38672	0.519463	NA	1.54977	0
chr3	52690733	52690833	+	0	NA	NA	NA	NA	NA	SNORD19B	0	0	0	0	0.335467	0.465816	0.438881	0.494083	0	0.527492	1.04708	0.672566	0.608145	0.366336	0.795098	0.415117	0.5813	0.270752	-0.387659	0.085931	-0.350525	0.638625	-0.386717	-1.11797	0.616546	1.10231	0
chr17	76140555	76154648	+	0	NA	NA	NA	NA	NA	RNF157-AS1	0	0	0	0	0.503201	0.698725	0.815065	0.864645	0.198601	2.98912	0.628248	0.224189	2.05249	0.40704	1.62995	1.24535	0.422763	1.08301	-0.695782	-0.222191	3.73694	1.48662	0.332546	-2.00159	0.201509	-1.35712	0
chr17	12507397	19557559	+	0	NA	NA	NA	NA	NA	SNORA59A	0	0	0	0	0.2516	0.698725	0.376184	0.370562	0.595803	0.351662	0.52354	0	0.304073	0.325632	0.119265	0.311338	0.475609	0.270752	-0.580305	0.893286	NA	NA	1.35025	1.44907	0.201509	0.812804	0
chr1	202820256	202827213	+	0	NA	NA	NA	NA	NA	MGAT4EP	0	0	0	0	0.0838668	0.776361	0.376184	0	0.198601	0.879154	0.209416	0.448377	0.152036	0.325632	0.278284	0.674565	0.0528454	0.451253	-2.16527	1.04529	0.971403	-1.09834	-0.872144	0.226682	0.58002	-3.09409	0
chr11	59456960	59457905	+	0	NA	NA	NA	NA	NA	OR4D6	0	0	0	0	0.419334	0.776361	0.376184	0.370562	0.595803	0.351662	0.418832	0.224189	0.152036	0.244224	0.0795098	0.311338	0.158536	0.180501	0.156661	1.04529	0.649475	0.901659	0.935211	1.619	0.786471	-0.187196	0
chr11	59443168	59444116	+	0	NA	NA	NA	NA	NA	OR5A1	0	0	0	0	0.0838668	0.465816	0.313487	0.123521	0.595803	0.175831	0.209416	0.896754	0.228054	0.122112	0.198775	0.103779	0.369918	0.451253	-1.90223	0.571358	-2.35052	-2.09834	0.198245	-0.702929	-2.12042	-0.286731	0
chr2	130521221	130528603	+	0	NA	NA	NA	NA	NA	CFC1B	0	0	0	0	0.335467	0.38818	0.501579	0	2.38321	0.703323	0.209416	0.448377	0.152036	0.20352	0.23853	0.415117	0.211382	0.180501	-0.580305	-0.369749	0.649475	-1.09834	-0.649752	-0.228998	1.20151	0.227842	0
chr11	59421978	59422953	-	0	NA	NA	NA	NA	NA	OR5A2	0	0	0	0	0.587067	0.621089	0.0626973	0	0.595803	0	0.314124	0	0.0760182	0.325632	0.198775	0.311338	0.264227	0.180501	3.22705	3.30832	NA	NA	-1.38672	0.712108	0.786471	0.54977	0
chr11	110355113	110406908	+	0	NA	NA	NA	NA	NA	LINC02732	0	0	0	0	0.503201	0.543452	0.438881	1.85281	0.198601	0.703323	0.732956	0.448377	0.760182	0.20352	0.397549	0.311338	0.0528454	0.451253	0.197303	0.308323	0.649475	0.709014	0.935211	-0.965963	-0.535457	-3.09409	0
chr5	140157318	140168785	+	0	NA	NA	NA	NA	NA	LOC101929719	0	0	0	0	0.2516	0.38818	0.376184	0.494083	0	1.05498	0.52354	0.224189	0.532127	0.20352	0.954118	1.29724	0.369918	0.541504	-0.580305	0.045289	2.23444	1.22359	-0.842397	-2.229	1.2604	-0.549766	0
chr19	53758224	53758324	+	0	NA	NA	NA	NA	NA	MIR1283-2	0	0	0	0	0.754801	0.698725	0.752368	0.247041	0.794404	0.175831	1.3612	0.448377	0.608145	0.61056	0.397549	0.363227	0.264227	0.180501	0.00465797	-0.106714	-1.35052	1.6021	0.613283	0.618999	1.00886	0.54977	0
chr4	56530605	56603507	+	0	NA	NA	NA	NA	NA	THEGL	0	0	0	0	0.2516	0.38818	0.438881	0.864645	0.198601	1.40665	1.04708	1.79351	1.36833	0.529152	1.19265	0.985902	0.5813	0.992757	-0.802697	-0.177103	-0.350525	-0.776412	0.198245	-1.17241	-0.00999556	-0.772158	0
chr1	181236387	181238604	+	0	NA	NA	NA	NA	NA	LINC01699	0	0	0	0	0.754801	0.853997	0.501579	0.123521	1.19161	0.527492	0.209416	0	0.456109	0.284928	0.198775	0.155669	0.5813	0	0.58962	0.767755	NA	NA	1.19825	0.519463	NA	NA	0
chr8	119325167	119325267	+	0	NA	NA	NA	NA	NA	MIR548AZ	0	0	0	0	0.335467	0.155272	0.0626973	0.123521	0.397202	0	0.209416	0.224189	0.152036	0.366336	0.318039	0.570786	0.105691	0.180501	2.4197	1.30832	NA	-0.0983406	-1.06479	0.203962	1.66094	-0.772158	0
chr2	19868853	19885047	+	0	NA	NA	NA	NA	NA	LINC00954	0	0	0	0	0.587067	0.543452	0.752368	0.123521	0.397202	0.527492	0.209416	0	0.304073	0.40704	0.198775	0.103779	0.264227	0.0902506	-0.357912	-0.469284	NA	NA	0.613283	1.03404	0.201509	1.54977	0
chr1	202168050	202189449	+	0	NA	NA	NA	NA	NA	PTPRVP	0	0	0	0	0.2516	0.776361	0.313487	0	0	0	0.209416	0	0.0760182	0.366336	0.15902	0.311338	0.158536	0.361003	-0.31727	1.30832	NA	NA	-1.06479	1.20396	-0.213529	-1.1872	0
chr2	66574029	66695588	+	0	NA	NA	NA	NA	NA	LINC01798	0	0	0	0	0.2516	0.38818	0.313487	0.988166	0.198601	0.879154	0.104708	0.224189	0.760182	0.244224	0.795098	0.570786	0.634145	0.541504	-0.31727	0.308323	1.9714	-1.09834	-0.0647894	-1.70293	0.0759777	0.227842	0
chr1	18630845	18736138	+	0	NA	NA	NA	NA	NA	PAX7	0	0	0	0	0.419334	0.776361	0.501579	0	1.39021	0.175831	0.628248	0.224189	0.228054	0.162816	0.15902	0.363227	0.211382	0	-0.258376	0.630251	-0.350525	1.48662	0.520173	0.0340365	NA	NA	0
chr12	80763153	80770715	+	0	NA	NA	NA	NA	NA	LINC01490	0	0	0	0	0.335467	0.465816	0.313487	0.494083	0.198601	0.175831	0.209416	0	0.456109	0.244224	0.23853	0.570786	0.317073	0.270752	0.0977674	0.571358	NA	NA	0.935211	0.0340365	1.07598	0.227842	0
chr22	25455628	25455728	+	0	NA	NA	NA	NA	NA	MIR6817	0	0	0	0	0.2516	0.465816	0.376184	0.123521	0	0.351662	0.104708	0.224189	0.456109	0.325632	0.119265	0.415117	0.105691	0.0902506	-0.580305	0.308323	0.649475	-1.09834	1.93521	1.44907	2.20151	0.227842	0
chr16	2133111	2133211	+	0	NA	NA	NA	NA	NA	MIR4516	0	0	0	0	0.335467	0.465816	0.438881	0.123521	0	0.175831	0.52354	0	0.380091	0.284928	0.198775	0.726454	0.422763	0.270752	-0.387659	0.085931	NA	NA	0.935211	0.519463	1.4239	0.642879	0
chr7	32732978	32733078	+	0	NA	NA	NA	NA	NA	MIR550A2	0	0	0	0	0.503201	0.621089	0.501579	1.85281	0	0.703323	1.15179	0.448377	0.8362	0.732672	0.954118	0.934013	0.369918	0.992757	0.00465797	0.308323	0.649475	1.36109	-0.19032	-0.381001	-0.0879981	-1.42423	0
chr20	23519145	23542018	+	0	NA	NA	NA	NA	NA	CST13P	0	0	0	0	0.503201	0.232908	0.313487	0	0.397202	0.175831	0.314124	0.224189	0.152036	0.325632	0.198775	0.259448	0.317073	0.180501	0.68273	-0.428642	-0.350525	0.486622	-0.386717	0.712108	0.523437	0.812804	0
chr7	84532475	84584318	+	0	NA	NA	NA	NA	NA	LOC101927378	0	0	0	0	0.2516	0.0776361	0.188092	0.123521	0	0.527492	0.104708	0.448377	0.684163	0.529152	0.477059	0.467006	0.475609	0.451253	0.419695	-1.27664	0.234438	-2.09834	0.520173	0.149514	0.0495055	0.0758387	0
chr2	233012613	233015885	+	0	NA	NA	NA	NA	NA	LOC101928881	0	0	0	0	0	0	0	0	0	0	0	0	0	0.040704	0.0397549	0.0518896	0.0528454	0	NA	NA	NA	NA	NA	0.0340365	NA	NA	0
chrX	114651533	114651633	+	0	NA	NA	NA	NA	NA	MIR1912	0	0	0	0	0.167734	0.232908	0	0	1.78741	0	0.314124	0.224189	0.228054	0.40704	0.15902	0.155669	0.317073	0.541504	NA	NA	NA	0.486622	0.520173	1.35596	-1.79849	-0.772158	0
chr7	30289791	30289891	+	0	NA	NA	NA	NA	NA	MIR550A1	0	0	0	0	0.419334	0.38818	0.438881	0.494083	0	0.703323	0.314124	1.12094	0.532127	0.284928	0.596324	0.622675	0.792681	0.902506	-0.0657314	-0.177103	-0.672453	-1.83531	-0.164325	-1.0655	-0.535457	-0.187196	0
chr15	25062329	25067884	+	0	NA	NA	NA	NA	NA	SNORD116-7	0	0	0	0	0.335467	0.465816	0.438881	0	0	0	0.314124	0	0.228054	0.244224	0.318039	0.311338	0.317073	0.0902506	-0.387659	0.085931	NA	NA	-0.479827	-0.381001	1.78647	1.8128	0
chr16	69343252	69351786	-	0	NA	NA	NA	NA	NA	TMED6	0	0	0	0	0.335467	0.465816	0.250789	0.123521	0.198601	0	0	0	0.228054	0.284928	0.437304	0.570786	0.317073	0.631754	0.419695	0.893286	NA	NA	-0.939259	-0.61804	-0.146415	-0.994551	0
chr12	6875764	6889358	-	0	NA	NA	NA	NA	NA	LOC105369632	0	0	0	0	0.754801	0.232908	0.564276	0.617604	0	0.351662	0.418832	0.896754	0.380091	0.366336	0.516814	0.415117	0.369918	0.270752	0.419695	-1.27664	-1.35052	-1.09834	-0.443301	-0.496478	0.616546	0.450234	0
chr15	25065023	25065123	+	0	NA	NA	NA	NA	NA	SNORD116-6	0	0	0	0	0.503201	0.310544	0.376184	0	0	0	0.314124	0	0.152036	0.244224	0	0.155669	0.158536	0.0902506	0.419695	-0.276639	NA	NA	NA	NA	0.786471	0.812804	0
chr3	71289757	71305854	+	0	NA	NA	NA	NA	NA	FOXP1-AS1	0	0	0	0	0.0838668	0.155272	0.313487	0	0.993005	0.351662	0.104708	0.448377	0.380091	0.325632	0.198775	0.155669	0.264227	0.0902506	-1.90223	-1.0136	-0.350525	-2.09834	0.935211	0.712108	0.786471	1.54977	0
chr3	50227412	50227512	+	0	NA	NA	NA	NA	NA	MIR5787	0	0	0	0	0.419334	0.621089	1.06585	0.741124	0.198601	2.46163	0.942372	0.672566	2.28054	0.244224	1.43118	1.29724	0.475609	1.80501	-1.34584	-0.779139	1.87187	0.486622	0.672176	-2.55093	-0.476563	-1.92416	0
chr15	25051473	25051573	+	0	NA	NA	NA	NA	NA	SNORD116-1	0	0	0	0	0.2516	0.232908	0.501579	0.123521	0	0.175831	0.209416	0.672566	0.0760182	0.244224	0.278284	0.103779	0.158536	0.361003	-0.995342	-1.10671	-1.93549	-1.6833	-1.87214	-0.188356	-1.79849	-1.1872	0
chr15	25056856	25073203	+	0	NA	NA	NA	NA	NA	SNORD116-3	0	0	0	0	0.167734	0.853997	0.501579	0.247041	0	0.351662	0.209416	0	0.0760182	0.284928	0.0795098	0.363227	0.158536	0.270752	-1.5803	0.767755	NA	NA	-0.0647894	1.84139	0.423901	-0.772158	0
chr15	25062329	25067884	+	0	NA	NA	NA	NA	NA	SNORD116-5	0	0	0	0	0.335467	0.465816	0.438881	0	0	0	0.314124	0	0.228054	0.244224	0.318039	0.311338	0.317073	0.0902506	-0.387659	0.085931	NA	NA	-0.479827	-0.381001	1.78647	1.8128	0
chr15	25059535	25059635	+	0	NA	NA	NA	NA	NA	SNORD116-4	0	0	0	0	0.0838668	0.543452	0.564276	0.247041	0	0.351662	0.209416	0.224189	0.228054	0.122112	0.15902	0.363227	0.264227	0.180501	-2.75023	-0.0542467	0.649475	-0.0983406	0.520173	-0.381001	1.00886	0.54977	0
chr4	189659605	189661486	+	0	NA	NA	NA	NA	NA	LINC01262	0	0	0	0	0.419334	0.155272	0.438881	0.617604	0.794404	0	0.314124	0.448377	0.228054	0.325632	0.0795098	0.155669	0.0528454	0.361003	-0.0657314	-1.49903	NA	-0.513378	1.52017	2.03404	-1.21353	-2.77216	0
chr18	69469930	69471736	+	0	NA	NA	NA	NA	NA	LOC105372179	0	0	0	0	0.335467	0.621089	0.438881	0.123521	0	0	0.314124	0	0.0760182	0.284928	0.198775	0.207558	0.105691	0.180501	-0.387659	0.500968	NA	NA	-1.38672	0.519463	0.201509	-0.772158	0
chr19	51167327	51173524	+	0	NA	NA	NA	NA	NA	SIGLEC17P	0	0	0	0	0.335467	0.543452	0.815065	0	2.97901	0.351662	0.104708	0.224189	0.304073	0.366336	0.437304	0.311338	0.317073	0.180501	-1.28074	-0.584761	0.649475	-1.09834	-0.524221	-0.25547	0.786471	0.812804	0
chr13	113748510	113751089	-	0	NA	NA	NA	NA	NA	LINC00552	0	0	0	0	0.167734	0.310544	0.626973	0	0.397202	0.351662	0.209416	0.672566	0.152036	0.284928	0.397549	0.259448	0.317073	0.451253	-1.90223	-1.0136	-0.935487	-1.6833	-1.38672	-0.480537	-0.798491	-0.509124	0
chrX	108736539	108738903	+	0	NA	NA	NA	NA	NA	LOC101928358	0	0	0	0	0.335467	1.00927	0.188092	0.247041	0.198601	0.527492	0.314124	0.448377	0.380091	0.284928	0.0795098	0.467006	0.211382	0.270752	0.834733	2.4238	0.234438	-0.513378	2.25714	1.84139	0.786471	-0.357121	0
chr19	53700007	53700107	+	0	NA	NA	NA	NA	NA	MIR518F	0	0	0	0	0.2516	0.853997	0.438881	0.123521	0.794404	0.703323	0.209416	0.224189	0.532127	0.61056	0.516814	0.674565	0.158536	0.180501	-0.802697	0.9604	1.64948	-0.0983406	0.0421258	0.240487	1.90195	-0.187196	0
chr19	53697524	53697624	+	0	NA	NA	NA	NA	NA	MIR525	0	0	0	0	0.335467	0.698725	0.815065	0	0.397202	0.351662	0.314124	0.448377	0.380091	0.40704	0.596324	0.570786	0.264227	0.541504	-1.28074	-0.222191	-0.350525	-0.513378	-0.649752	-0.550926	0.0759777	-1.03519	0
chr19	53708734	53708835	+	0	NA	NA	NA	NA	NA	MIR518C	0	0	0	0	0.419334	0.465816	0.438881	0.247041	1.19161	0.527492	0.209416	0.224189	0.304073	0.447744	0.198775	0.363227	0.686991	0.180501	-0.0657314	0.085931	1.23444	-0.0983406	0.613283	1.17154	1.00886	1.92828	0
chr19	53702727	53702827	+	0	NA	NA	NA	NA	NA	MIR518B	0	0	0	0	0.922534	0.853997	0.68967	0.123521	0.993005	0.527492	0.314124	0.448377	0.152036	0.325632	0.23853	0.363227	0.369918	0.180501	0.419695	0.308323	0.234438	-0.513378	-0.649752	0.449074	1.00886	1.0352	0
chr19	53710994	53711094	+	0	NA	NA	NA	NA	NA	MIR524	0	0	0	0	0.419334	0.465816	0.564276	0	1.39021	0.703323	0.628248	0.448377	0.456109	0.773376	0.437304	0.570786	0.264227	0.270752	-0.428301	-0.276639	0.649475	0.486622	0.0607415	0.822532	1.07598	-0.0351927	0
chr3	167895947	167924009	+	0	NA	NA	NA	NA	NA	LRRC77P	0	0	0	0	0.587067	0.232908	0.313487	0.247041	0	0.175831	0.209416	0.224189	0.228054	0.162816	0.23853	0.155669	0.105691	0.0902506	0.905122	-0.428642	-0.350525	-0.0983406	-0.0647894	-0.550926	0.786471	0.227842	0
chr21	42022268	42024920	+	0	NA	NA	NA	NA	NA	ZNF295-AS1	0	0	0	0	0.2516	0.621089	0.564276	0.741124	0	0.527492	0.314124	0	0.456109	0.284928	0.516814	0.467006	0.158536	0.541504	-1.16527	0.138398	NA	NA	-0.180267	-0.859048	-0.213529	-1.77216	0
chr14	100951843	100951943	+	0	NA	NA	NA	NA	NA	SNORD114-2	0	0	0	0	0	0	0.125395	0.123521	0.993005	0.175831	0.314124	0	0.152036	0.162816	0.278284	0.0518896	0.158536	0.0902506	NA	NA	NA	NA	-0.872144	-0.773318	-0.798491	0.812804	0
chr14	100953335	100953435	+	0	NA	NA	NA	NA	NA	SNORD114-3	0	0	0	0	0	0	0.125395	0.247041	0.595803	0.527492	0.314124	0.672566	0	0.20352	0.15902	0.155669	0.158536	0.451253	NA	NA	-0.350525	-1.09834	NA	0.355965	-1.53546	-1.50912	0
chr15	40287908	40307935	-	0	NA	NA	NA	NA	NA	PLCB2	0	0	0	0	0.167734	0.155272	0.438881	0	0.198601	0	0.314124	0	0.0760182	0.20352	0.15902	0.103779	0.0528454	0	-1.38766	-1.49903	NA	NA	-1.06479	0.355965	NA	NA	0
chr14	100949817	100949917	+	0	NA	NA	NA	NA	NA	SNORD114-1	0	0	0	0	0.0838668	0	0.125395	0	0.993005	0.175831	0.314124	0.224189	0.0760182	0.244224	0.278284	0.207558	0.211382	0.361003	-0.580305	NA	-0.350525	0.486622	-1.87214	-0.188356	-0.798491	-0.772158	0
chr15	85380578	85380678	+	0	NA	NA	NA	NA	NA	MIR7706	0	0	0	0	0.335467	0.543452	0.250789	3.21154	0.397202	2.81329	1.67533	2.0177	5.16923	0.569856	3.14064	2.64637	2.80081	3.51977	0.419695	1.11568	0.47955	-0.268266	0.718893	-2.46239	-0.411468	-0.32964	0
chr2	176188821	176188921	+	0	NA	NA	NA	NA	NA	MIR7704	0	0	0	0	0.503201	0.621089	0.501579	0.494083	0	0.527492	0.732956	0	0.608145	0.447744	0.516814	0.467006	0.317073	1.08301	0.00465797	0.308323	NA	NA	0.234771	-0.206972	-1.21353	-1.77216	0
chr11	74399234	74399334	+	0	NA	NA	NA	NA	NA	MIR548AL	0	0	0	0	0.419334	0.155272	0.68967	1.60577	0	1.23082	0.837664	1.34513	2.5086	0.040704	1.78897	1.14157	1.10975	2.16602	-0.717808	-2.15111	-0.128132	-0.683303	0.487752	-5.45782	-0.924022	-0.964803	0
chr14	90697332	90699374	+	0	NA	NA	NA	NA	NA	LOC105370622	0	0	0	0	0.167734	0.0776361	0.125395	0.988166	0	0.879154	0.732956	0.224189	0.608145	0.20352	0.318039	0.103779	0.317073	0.902506	0.419695	-0.691677	1.9714	1.70901	0.935211	-0.644035	-3.12042	-1.50912	0
chr10	25113057	25161233	+	0	NA	NA	NA	NA	NA	LINC01516	0	0	0	0	0.2516	0.310544	0.313487	3.82914	0	1.93414	1.15179	0.896754	3.19276	0.366336	1.86848	2.02369	1.69105	2.61727	-0.31727	-0.0136047	1.10891	0.361091	0.772939	-2.35063	-0.37107	-0.630139	0
chr1	24200239	24211690	+	0	NA	NA	NA	NA	NA	LINC02800	0	0	0	0	0.503201	0.776361	0.376184	0.494083	0	0.703323	0.418832	0.224189	0.380091	0.366336	0.23853	0.467006	0.264227	0.812256	0.419695	1.04529	1.64948	0.901659	0.672176	0.618999	-0.798491	-1.62016	0
chr1	97796920	97798051	+	0	NA	NA	NA	NA	NA	DPYD-AS2	0	0	0	0	0.335467	0.38818	0.188092	0.988166	0	0	0.52354	0	0.380091	0.162816	0.278284	0.155669	0.422763	0.270752	0.834733	1.04529	NA	NA	0.449784	-0.773318	-0.798491	0.642879	0
chr4	53500076	53523276	+	0	NA	NA	NA	NA	NA	LNX1-AS1	0	0	0	0	0.754801	0.155272	0.0626973	0.370562	0	0.351662	0.314124	0.224189	0.0760182	0.20352	0.119265	0.207558	0.158536	0	3.58962	1.30832	0.649475	0.486622	-0.649752	0.771002	NA	NA	0
chr1	80535754	80646788	+	0	NA	NA	NA	NA	NA	LINC01781	0	0	0	0	0.335467	0.0776361	0.250789	1.23521	0.198601	0	0.209416	0.224189	0.304073	0.20352	0.278284	0.363227	0.211382	0.361003	0.419695	-1.69168	NA	-0.0983406	0.127856	-0.45139	0.00886347	-0.772158	0
chr3	38007495	38024520	-	0	NA	NA	NA	NA	NA	PLCD1	0	0	0	0	0.167734	0.465816	0.564276	2.34689	0.198601	3.16495	1.98945	1.56932	4.40905	0.244224	2.54432	2.17936	1.21544	2.97827	-1.75023	-0.276639	1.01205	0.342232	0.793192	-3.381	-0.450568	-1.29299	0
chr3	9192492	9194453	+	0	NA	NA	NA	NA	NA	SRGAP3-AS2	0	0	0	0	0.419334	0.698725	0.438881	0.123521	0.397202	0	0.209416	0	0.456109	0.162816	0.318039	0.103779	0.211382	0	-0.0657314	0.670893	NA	NA	0.520173	-0.965963	NA	NA	0
chr11	49031599	49037977	+	0	NA	NA	NA	NA	NA	TRIM49B	0	0	0	0	0.419334	0.310544	0	0.370562	0.397202	0	0	0	0.228054	0.20352	0.23853	0.0518896	0.105691	0.180501	NA	NA	NA	NA	-0.0647894	-0.228998	-1.79849	-0.772158	0
chr15	26115812	26133037	+	0	NA	NA	NA	NA	NA	LINC00929	0	0	0	0	0.167734	0.38818	0.125395	0	0.198601	0.175831	0.732956	0.224189	0.152036	0.569856	0.278284	0.155669	0.211382	0.361003	0.419695	1.63025	-0.350525	1.70901	-0.872144	1.03404	-1.21353	-0.772158	0
chr3	48620758	48621769	-	0	NA	NA	NA	NA	NA	TMEM89	0	0	0	0	0.2516	0.621089	0.626973	0.123521	0.198601	0	0.209416	0.672566	0.380091	0.122112	0.397549	0.311338	0.158536	0.361003	-1.31727	-0.0136047	NA	-1.6833	-0.0647894	-1.70293	-0.213529	-1.1872	0
chr15	55056746	55092173	+	0	NA	NA	NA	NA	NA	LOC105370829	0	0	0	0	0.167734	0.0776361	0.188092	0.370562	0.198601	0	0	0	0.380091	0.122112	0.198775	0.207558	0.158536	0.180501	-0.165267	-1.27664	NA	NA	0.935211	-0.702929	0.201509	-0.187196	0
chr1	46674035	46692097	+	0	NA	NA	NA	NA	NA	EFCAB14-AS1	0	0	0	0	0.0838668	0.621089	0.564276	0.370562	0	0.703323	0.209416	0.224189	0.304073	0.325632	0.437304	0.467006	0.264227	0.270752	-2.75023	0.138398	1.64948	-0.0983406	-0.524221	-0.425395	0.786471	-0.0351927	0
chrX	106639804	106639904	+	0	NA	NA	NA	NA	NA	MIR548AN	0	0	0	0	0.335467	0.0776361	0.188092	0	1.19161	0.175831	0.209416	0.224189	0.380091	0.040704	0.318039	0.207558	0.158536	0.270752	0.834733	-1.27664	-0.350525	-0.0983406	0.257139	-2.96596	-0.383454	-0.772158	0
chr20	9069086	9480808	+	0	NA	NA	NA	NA	NA	PLCB4	0	0	0	0	0.0838668	0.232908	0.626973	0.123521	0.794404	0.175831	0.104708	0.672566	0.228054	0.20352	0.119265	0.311338	0.422763	0.270752	-2.90223	-1.42864	-1.93549	-2.6833	0.935211	0.771002	0.201509	0.642879	0
chr20	31870633	31944959	+	0	NA	NA	NA	NA	NA	TTLL9	0	0	0	0	0.503201	0.776361	0.752368	0.247041	0.198601	0.879154	0.209416	0.672566	0.456109	0.284928	0.516814	0.363227	0.317073	0.361003	-0.580305	0.045289	0.386441	-1.6833	-0.180267	-0.859048	0.00886347	-0.187196	0
chr16	49373803	49399431	+	0	NA	NA	NA	NA	NA	C16orf78	0	0	0	0	0.419334	0.232908	0.564276	0.123521	0.397202	0.879154	0.209416	0	0.0760182	0.325632	0.357794	0.311338	0.211382	0	-0.428301	-1.27664	NA	NA	-2.23471	-0.135888	NA	NA	0
chr22	38957608	38963184	+	0	NA	NA	NA	NA	NA	APOBEC3A	0	0	0	0	0.503201	0.232908	0.376184	0	0.397202	0	0.52354	0.448377	0.380091	0.20352	0.198775	0	0.422763	0.361003	0.419695	-0.691677	NA	0.223588	0.935211	0.0340365	NA	0.227842	0
chr1	62597519	62606313	+	0	NA	NA	NA	NA	NA	ANGPTL3	0	0	0	0	0.335467	0.38818	0.188092	1.23521	0.198601	0.527492	0.209416	0.448377	0.988236	0.569856	0.516814	1.03779	0.528454	0.812256	0.834733	1.04529	0.234438	-1.09834	0.935211	0.140952	0.353512	-0.620155	0
chr20	1773364	1779746	-	0	NA	NA	NA	NA	NA	LOC100289473	0	0	0	0	0.503201	0.621089	0.376184	0.370562	0.794404	0	0.104708	0	0.228054	0.244224	0.357794	0.467006	0.211382	0.180501	0.419695	0.723361	NA	NA	-0.649752	-0.550926	1.37143	0.227842	0
chr17	17759153	17766302	-	0	NA	NA	NA	NA	NA	RAI1-AS1	0	0	0	0	0.587067	0.310544	0.438881	0.247041	0	0.527492	0.732956	0.224189	0.304073	0.20352	0.477059	0.363227	0.105691	0	0.419695	-0.499032	1.23444	1.70901	-0.649752	-1.229	NA	NA	0
chr9	88066435	88077900	-	0	NA	NA	NA	NA	NA	LOC102724156	0	0	0	0	0.2516	0.543452	0.626973	0.123521	0.595803	0.175831	0.314124	0.224189	0.380091	0.366336	0.357794	0.311338	0.317073	0.0902506	-1.31727	-0.20625	-0.350525	0.486622	0.0872137	0.0340365	1.78647	1.8128	0
chr14	75574903	75579588	-	0	NA	NA	NA	NA	NA	LOC102724153	0	0	0	0	0.335467	0.38818	0.376184	0.370562	0.198601	0.703323	0	0.224189	0.304073	0.162816	0.119265	0.259448	0.422763	0.541504	-0.165267	0.045289	1.64948	NA	1.35025	0.449074	-1.06153	-0.357121	0
chr6	163664365	163671484	-	0	NA	NA	NA	NA	NA	LOC102724152	0	0	0	0	0.503201	0.543452	0.94046	0.247041	0	0.351662	0.104708	0.224189	0.304073	0.244224	0.23853	0.207558	0.369918	0.451253	-0.902233	-0.791212	0.649475	-1.09834	0.350248	0.0340365	-1.12042	-0.286731	0
chr8	66432503	66468906	+	0	NA	NA	NA	NA	NA	ADHFE1	0	0	0	0	0.335467	0.543452	0.250789	0.741124	0.198601	1.05498	0.314124	0.448377	0.152036	0.366336	0.596324	0.103779	0.369918	0.631754	0.419695	1.11568	1.23444	-0.513378	-1.97168	-0.702929	-2.60585	-0.772158	0
chr11	60699611	60715807	+	0	NA	NA	NA	NA	NA	MS4A8	0	0	0	0	0.335467	0.38818	0.188092	0	0.794404	0	0.314124	0.224189	0.228054	0.162816	0.318039	0.415117	0.528454	0.180501	0.834733	1.04529	NA	0.486622	-0.479827	-0.965963	1.20151	1.54977	0
chr2	166888486	167259751	+	0	NA	NA	NA	NA	NA	XIRP2	0	0	0	0	0.419334	0.38818	0.125395	0	0	0.175831	0.209416	0.448377	0.152036	0.20352	0.15902	0.155669	0.211382	0.180501	1.74162	1.63025	-1.35052	-1.09834	-0.0647894	0.355965	-0.213529	0.227842	0
chr8	142680494	142682725	+	0	NA	NA	NA	NA	NA	PSCA	0	0	0	0	0.335467	0.310544	0.626973	0.123521	0.198601	0.175831	0.104708	0	0.152036	0.162816	0.0795098	0.155669	0.105691	0.270752	-0.902233	-1.0136	NA	NA	0.935211	1.03404	-0.798491	-1.35712	0
chr4	174636919	174829247	-	0	NA	NA	NA	NA	NA	GLRA3	0	0	0	0	0.335467	0.0776361	0.626973	0.123521	0	0.351662	0.104708	0	0.304073	0.244224	0.23853	0.467006	0.158536	0.180501	-0.902233	-3.0136	NA	NA	0.350248	0.0340365	1.37143	-0.187196	0
chr1	26462756	26467537	-	0	NA	NA	NA	NA	NA	DHDDS-AS1	0	0	0	0	0.167734	0.38818	0.626973	0.494083	0	0.351662	0.628248	0	0.456109	0.325632	0.397549	0.415117	0.475609	0.361003	-1.90223	-0.691677	NA	NA	0.198245	-0.287892	0.201509	0.397767	0
chr3	42612309	42654388	-	0	NA	NA	NA	NA	NA	LOC101928323	0	0	0	0	0.335467	0.698725	0.438881	0.494083	0	0.879154	0.314124	0.224189	0.8362	0.325632	0.715589	0.467006	0.211382	0.902506	-0.387659	0.670893	1.9714	0.486622	0.224717	-1.13589	-0.950495	-2.09409	0
chr5	146084312	146105577	-	0	NA	NA	NA	NA	NA	PLAC8L1	0	0	0	0	0.167734	0.465816	0.438881	0.370562	0	0.351662	0.104708	0.224189	0.0760182	0.244224	0.278284	0.103779	0.369918	0.0902506	-1.38766	0.085931	0.649475	-1.09834	-1.87214	-0.188356	0.201509	2.0352	0
chr15	40693754	40695105	-	0	NA	NA	NA	NA	NA	RAD51-AS1	0	0	0	0	0.167734	0.698725	0.438881	1.11169	0	1.23082	0.837664	0.448377	1.52036	0.162816	1.31191	0.985902	0.634145	0.902506	-1.38766	0.670893	1.45683	0.901659	0.212745	-3.01036	0.127508	-0.509124	0
chr10	10419537	10462349	-	0	NA	NA	NA	NA	NA	CELF2-DT	0	0	0	0	0.335467	0.232908	0.250789	0.370562	0	0	0	0.224189	0.228054	0.081408	0.15902	0.207558	0.0528454	0.270752	0.419695	-0.106714	NA	NA	0.520173	-0.965963	-0.383454	-2.35712	0
chr20	35226689	35276998	+	0	NA	NA	NA	NA	NA	MMP24	0	0	0	0	0	0.38818	0.313487	0.123521	0.198601	0.351662	0.314124	0.672566	0.532127	0.162816	0.675834	0.207558	0.211382	0.180501	NA	0.308323	-0.935487	-1.09834	-0.344897	-2.05343	0.201509	0.227842	0
chr4	74054037	74055399	-	0	NA	NA	NA	NA	NA	PPBPP2	0	0	0	0	0.2516	0.0776361	0.188092	0.370562	0.198601	0.351662	0.104708	0.224189	0.532127	0.20352	0.318039	0.103779	0.264227	0.0902506	0.419695	-1.27664	0.649475	-1.09834	0.742566	-0.644035	0.201509	1.54977	0
chr11	10556965	10568665	-	0	NA	NA	NA	NA	NA	LYVE1	0	0	0	0	0.167734	0.232908	0.250789	0.247041	0	0.175831	0.209416	0	0.304073	0.122112	0.397549	0.415117	0.422763	0.0902506	-0.580305	-0.106714	NA	NA	-0.386717	-1.70293	2.20151	2.22784	0
chr10	127877840	127892941	-	0	NA	NA	NA	NA	NA	CLRN3	0	0	0	0	0.2516	0.155272	0.0626973	0	0.198601	0	0.314124	0.672566	0.304073	0.284928	0.318039	0.155669	0.158536	0.361003	2.00466	1.30832	NA	-1.09834	-0.0647894	-0.158609	-1.21353	-1.1872	0
chr7	128830405	128859274	+	0	NA	NA	NA	NA	NA	FLNC	0	0	0	0	0.754801	0.931633	0.564276	0.494083	0.595803	1.23082	0.52354	0.224189	0.608145	0.20352	0.318039	0.415117	0.264227	0.361003	0.419695	0.723361	2.45683	1.22359	0.935211	-0.644035	0.201509	-0.45023	0
chr9	5890888	5910606	+	0	NA	NA	NA	NA	NA	MLANA	0	0	0	0	0.335467	0.543452	0.188092	0	0.198601	0	0.104708	0.672566	0.0760182	0.325632	0.357794	0.155669	0.211382	0.541504	0.834733	1.53072	NA	-2.6833	-2.23471	-0.135888	-1.79849	-1.35712	0
chr12	9148839	9208395	-	0	NA	NA	NA	NA	NA	PZP	0	0	0	0	0.335467	0.310544	0.501579	0.123521	1.58881	0	0.209416	0.224189	0.304073	0.284928	0.198775	0.155669	0.105691	0.541504	-0.580305	-0.691677	NA	-0.0983406	0.613283	0.519463	-1.79849	-2.35712	0
chr2	131794960	131801661	-	0	NA	NA	NA	NA	NA	C2orf27B	0	0	0	0	0.2516	0.543452	0.376184	0	0.198601	0.351662	0.104708	0.224189	0.380091	0.325632	0.15902	0.155669	0.0528454	0.451253	-0.580305	0.530716	0.649475	-1.09834	1.25714	1.03404	-1.53546	-3.09409	0
chr1	159826872	159837492	+	0	NA	NA	NA	NA	NA	SLAMF8	0	0	0	0	0.419334	0.310544	0.815065	0.123521	0.794404	0.351662	0.314124	0.448377	0.456109	0.162816	0.278284	0.311338	0.475609	0.0902506	-0.958816	-1.39212	-0.350525	-0.513378	0.712818	-0.773318	1.78647	2.39777	0
chr11	134331987	134376324	+	0	NA	NA	NA	NA	NA	GLB1L2	0	0	0	0	0.2516	0.543452	0.438881	0	1.58881	0.175831	0.104708	0.224189	0.532127	0.20352	0.397549	0.311338	0.211382	0.451253	-0.802697	0.308323	-0.350525	-1.09834	0.420637	-0.965963	-0.535457	-1.09409	0
chr9	27524313	27526498	+	0	NA	NA	NA	NA	NA	IFNK	0	0	0	0	0.503201	0.310544	0.125395	0.247041	0.198601	0.351662	0.314124	0.224189	0.380091	0.366336	0.516814	0.207558	0.369918	0.361003	2.00466	1.30832	0.649475	0.486622	-0.443301	-0.496478	-0.798491	0.0351967	0
chr7	57119618	57139864	-	0	NA	NA	NA	NA	NA	ZNF479	0	0	0	0	0.167734	0.698725	0.438881	0.123521	0	0.703323	0.314124	0.448377	0.152036	0.691968	0.318039	0.415117	0.369918	0.270752	-1.38766	0.670893	0.649475	-0.513378	-1.06479	1.1215	0.616546	0.450234	0
chr20	33787372	33811099	-	0	NA	NA	NA	NA	NA	ZNF341-AS1	0	0	0	0	0.2516	0.310544	0.752368	2.84098	0.397202	5.27492	2.93183	2.0177	3.26878	0.40704	2.66358	2.54259	1.63821	3.61003	-1.5803	-1.27664	1.38644	0.539089	0.295386	-2.71012	-0.50571	-1.13989	0
chr4	118664088	118685341	-	0	NA	NA	NA	NA	NA	METTL14-DT	0	0	0	0	0.2516	0.155272	0.250789	1.72929	0	0.703323	0.628248	0.448377	1.36833	0.284928	0.715589	0.830234	0.739836	0.541504	0.00465797	-0.691677	0.649475	0.486622	0.935211	-1.32853	0.616546	0.450234	0
chr1	13061231	13165560	+	0	NA	NA	NA	NA	NA	HNRNPCL3	0	0	0	0	0.2516	0.698725	0.313487	0	2.38321	0.175831	0.209416	0.672566	0.228054	0.325632	0.318039	0.207558	0.158536	0.180501	-0.31727	1.15632	-1.93549	-1.6833	-0.479827	0.0340365	0.201509	-0.187196	0
chr9	92805384	92808087	-	0	NA	NA	NA	NA	NA	LOC101929748	0	0	0	0	0.167734	0.853997	0.564276	0.247041	0.993005	0.175831	0.314124	0.224189	0.456109	0.162816	0.278284	0.259448	0.211382	0.361003	-1.75023	0.59783	-0.350525	0.486622	0.712818	-0.773318	-0.476563	-0.772158	0
chr19	44946050	44949565	+	0	NA	NA	NA	NA	NA	APOC2	0	0	0	0	0.419334	0.465816	0.564276	0.247041	0	0.351662	0.418832	0.448377	0.304073	0.447744	0.397549	0.570786	0.264227	0.180501	-0.428301	-0.276639	-0.350525	-0.0983406	-0.386717	0.17154	1.66094	0.54977	0
chr11	116829906	116833072	+	0	NA	NA	NA	NA	NA	APOC3	0	0	0	0	0.167734	0.38818	0.752368	0.370562	0	0	0.209416	0	0.152036	0.162816	0.15902	0.0518896	0.211382	0.270752	-2.16527	-0.954711	NA	NA	-0.0647894	0.0340365	-2.38345	-0.357121	0
chr16	29742464	29745990	-	0	NA	NA	NA	NA	NA	C16orf54	0	0	0	0	0.2516	0.232908	0.188092	0.123521	0.397202	0.175831	0.209416	0	0.304073	0.40704	0.397549	0.311338	0.211382	0.0902506	0.419695	0.308323	NA	NA	-0.386717	0.0340365	1.78647	1.22784	0
chr3	182498289	182507124	-	0	NA	NA	NA	NA	NA	LINC01995	0	0	0	0	0.670934	0.853997	0.877762	0.617604	0	1.05498	0.837664	0.672566	0.532127	0.81408	0.755344	0.415117	0.686991	0.812256	-0.387659	-0.0395999	0.649475	0.316697	-0.505362	0.108037	-0.968416	-0.241644	0
chr9	15553042	15974037	+	0	NA	NA	NA	NA	NA	CCDC171	0	0	0	0	0.335467	0.38818	0.626973	1.72929	0.397202	1.75831	1.2565	0.896754	2.05249	0.40704	1.78897	1.29724	0.898372	2.52702	-0.902233	-0.691677	0.971403	0.486622	0.198245	-2.13589	-0.96199	-1.49205	0
chr4	77605819	77611836	+	0	NA	NA	NA	NA	NA	CXCL13	0	0	0	0	0.167734	0.310544	0.501579	0	1.58881	0.175831	0	0.224189	0.152036	0.122112	0.198775	0.259448	0.528454	0.270752	-1.5803	-0.691677	-0.350525	NA	-0.386717	-0.702929	-0.0615259	0.964807	0
chr13	53028812	53052053	+	0	NA	NA	NA	NA	NA	OLFM4	0	0	0	0	0.2516	0.232908	0.501579	0.247041	0.595803	0.175831	0.418832	0	0.380091	0.284928	0.357794	0.103779	0.422763	0.361003	-0.995342	-1.10671	NA	NA	0.0872137	-0.328534	-1.79849	0.227842	0
chr12	4615518	4649047	-	0	NA	NA	NA	NA	NA	AKAP3	0	0	0	0	0.670934	0.232908	0.313487	3.82914	0.397202	0.351662	0.314124	0	0.760182	0.284928	0.795098	0.622675	0.158536	1.17326	1.09777	-0.428642	NA	NA	-0.0647894	-1.48054	-0.913969	-2.88764	0
chr4	25655850	25678746	+	0	NA	NA	NA	NA	NA	SLC34A2	0	0	0	0	0.335467	0.621089	0.501579	0.123521	0	0	0	0.224189	0.456109	0.20352	0.0795098	0.0518896	0.211382	0.180501	-0.580305	0.308323	NA	NA	2.52017	1.35596	-1.79849	0.227842	0
chr20	44714843	44727812	+	0	NA	NA	NA	NA	NA	CCN5	0	0	0	0	0.2516	0.232908	0.376184	0.494083	0.397202	0.351662	0.104708	0.224189	0.988236	0.284928	0.516814	0.622675	0.845527	0.722005	-0.580305	-0.691677	0.649475	-1.09834	0.935211	-0.859048	-0.213529	0.227842	0
chr6	112054103	112069684	+	0	NA	NA	NA	NA	NA	CCN6	0	0	0	0	0.167734	0.38818	0.313487	0.370562	0	0.175831	0.209416	0.224189	0.228054	0.244224	0.23853	0.155669	0.475609	0.180501	-0.902233	0.308323	-0.350525	-0.0983406	-0.0647894	0.0340365	-0.213529	1.39777	0
chr1	160541097	160579496	-	0	NA	NA	NA	NA	NA	CD84	0	0	0	0	0.587067	0.310544	0.313487	0	2.38321	0.175831	0.209416	0.672566	0.304073	0.488448	0.278284	0.518896	0.317073	0.451253	0.905122	-0.0136047	-1.93549	-1.6833	0.127856	0.811644	0.201509	-0.509124	0
chr11	94567367	94621421	+	0	NA	NA	NA	NA	NA	PIWIL4	0	0	0	0	0.0838668	0.38818	0.376184	0.247041	0	0.175831	0.314124	0.224189	0.380091	0.366336	0.318039	0.259448	0.264227	0.270752	-2.16527	0.045289	-0.350525	0.486622	0.257139	0.203962	-0.0615259	-0.0351927	0
chr1	173865947	173866047	-	0	NA	NA	NA	NA	NA	SNORD44	0	0	0	0	0.419334	0.310544	0.94046	0.741124	0	1.75831	1.3612	0.448377	1.06425	0.529152	0.477059	0.985902	1.21544	0.361003	-1.16527	-1.59857	1.9714	1.6021	1.1576	0.149514	1.44944	1.7514	0
chrX	146809783	146814731	+	0	NA	NA	NA	NA	NA	CXorf51A	0	0	0	0	0.419334	0.776361	0.313487	0.123521	0	0.175831	0.209416	0	0.152036	0.325632	0.357794	0.311338	0.422763	0.270752	0.419695	1.30832	NA	NA	-1.23471	-0.135888	0.201509	0.642879	0
chr11	95025257	95027596	+	0	NA	NA	NA	NA	NA	KDM4E	0	0	0	0	0.2516	0.232908	0.313487	0	0	0.351662	0.209416	0.448377	0.228054	0.325632	0.318039	0.311338	0.317073	0	-0.31727	-0.428642	-0.350525	-1.09834	-0.479827	0.0340365	NA	NA	0
chrX	120933840	120980924	-	0	NA	NA	NA	NA	NA	CT47A6	0	0	0	0	0.0838668	0.38818	0.313487	0.123521	0	0.351662	0.209416	0	0.0760182	0.325632	0.0795098	0	0	0	-1.90223	0.308323	NA	NA	-0.0647894	2.03404	NA	NA	0
chr9	976654	991732	+	0	NA	NA	NA	NA	NA	DMRT3	0	0	0	0	0.587067	0.931633	0.438881	0.247041	0.397202	0.351662	0.52354	0	0.0760182	0.20352	0.357794	0.259448	0.369918	0.270752	0.419695	1.08593	NA	NA	-2.23471	-0.81396	-0.0615259	0.450234	0
chr10	73631611	73641474	-	0	NA	NA	NA	NA	NA	MYOZ1	0	0	0	0	0.0838668	0.543452	0.250789	0.370562	0	0.175831	0.209416	0.448377	0.0760182	0.20352	0.23853	0.155669	0.105691	0.0902506	-1.5803	1.11568	-1.35052	-1.09834	-1.64975	-0.228998	0.786471	0.227842	0
chr4	76251720	76283783	+	0	NA	NA	NA	NA	NA	FAM47E	0	0	0	0	0.2516	0.38818	0.501579	0.494083	0.794404	0.527492	0.209416	0.672566	1.14027	0.244224	0.596324	0.570786	0.5813	0.631754	-0.995342	-0.369749	-0.350525	-1.6833	0.935211	-1.28789	-0.146415	-0.120082	0
chr1	46929187	46941476	-	0	NA	NA	NA	NA	NA	CYP4A11	0	0	0	0	0.167734	0.465816	0.313487	0.247041	0.794404	0	0.209416	0.224189	0.304073	0.284928	0.23853	0.259448	0.475609	0.180501	-0.902233	0.571358	NA	-0.0983406	0.350248	0.256429	0.523437	1.39777	0
chr10	133527362	133539123	+	0	NA	NA	NA	NA	NA	CYP2E1	0	0	0	0	0.503201	0	0.313487	0	0.198601	0.175831	0.104708	0	0.152036	0.162816	0.278284	0.155669	0.211382	0.0902506	0.68273	NA	NA	NA	-0.872144	-0.773318	0.786471	1.22784	0
chr7	99756966	99784184	-	0	NA	NA	NA	NA	NA	CYP3A4	0	0	0	0	0.335467	0.698725	0.752368	0.247041	1.78741	0.703323	0.314124	1.12094	0.228054	0.447744	0.437304	0.155669	0.475609	0.361003	-1.16527	-0.106714	-0.672453	-1.83531	-0.939259	0.0340365	-1.21353	0.397767	0
chr1	49374200	49472085	-	0	NA	NA	NA	NA	NA	AGBL4-IT1	0	0	0	0	0.838668	0.310544	0.250789	0.247041	0.397202	0.175831	0.209416	0	0.380091	0.244224	0.278284	0.259448	0.264227	0	1.74162	0.308323	NA	NA	0.449784	-0.188356	NA	NA	0
chr12	84859490	84912799	-	0	NA	NA	NA	NA	NA	SLC6A15	0	0	0	0	0.335467	1.00927	0.376184	0.123521	0.595803	0.175831	0.418832	0.224189	0.304073	0.325632	0.119265	0.155669	0.0528454	0.270752	-0.165267	1.4238	-0.350525	0.901659	1.35025	1.44907	-0.798491	-2.35712	0
chr10	97879625	98030621	-	0	NA	NA	NA	NA	NA	CRTAC1	0	0	0	0	0.335467	0.621089	0.376184	0.247041	1.19161	0	0.104708	0	0.152036	0.40704	0.15902	0.155669	0.317073	0.180501	-0.165267	0.723361	NA	NA	-0.0647894	1.35596	-0.213529	0.812804	0
chr19	43414889	43418615	+	0	NA	NA	NA	NA	NA	TEX101	0	0	0	0	0.335467	1.0869	0.564276	0.247041	0	0.879154	0.52354	0.224189	0.228054	0.569856	0.397549	0.155669	0.475609	0.270752	-0.75023	0.945753	1.9714	1.22359	-0.801755	0.519463	-0.798491	0.812804	0
chr21	39597147	39612822	-	0	NA	NA	NA	NA	NA	B3GALT5-AS1	0	0	0	0	0.167734	0.310544	0.313487	0	1.78741	0.175831	0.209416	0	0.228054	0.284928	0.23853	0.155669	0.211382	0.0902506	-0.902233	-0.0136047	NA	NA	-0.0647894	0.256429	0.786471	1.22784	0
chr19	10848414	10869790	+	0	NA	NA	NA	NA	NA	C19orf38	0	0	0	0	0.503201	0.543452	0.68967	0.247041	0.397202	0.175831	0.418832	0.224189	0.608145	0.488448	0.397549	0.467006	0.686991	0.361003	-0.454774	-0.343753	-0.350525	0.901659	0.613283	0.297071	0.371434	0.928281	0
chr8	70669338	70735942	+	0	NA	NA	NA	NA	NA	XKR9	0	0	0	0	0.503201	0.232908	0.564276	0.617604	0	1.05498	0.628248	1.34513	0.912218	0.447744	1.19265	1.24535	0.475609	0.992757	-0.165267	-1.27664	-0.350525	-1.09834	-0.386717	-1.41342	0.327039	-1.06166	0
chr12	68201348	68225810	-	0	NA	NA	NA	NA	NA	IL26	0	0	0	0	0.419334	0.465816	0.250789	0.123521	0	0.175831	0.628248	1.34513	0.228054	0.40704	0.397549	0.415117	0.264227	0.451253	0.741624	0.893286	-2.93549	-1.09834	-0.801755	0.0340365	-0.12042	-0.772158	0
chr9	72521607	72838297	+	0	NA	NA	NA	NA	NA	TMC1	0	0	0	0	0.335467	0.38818	0.313487	0.370562	0	0.175831	0.314124	0	0.152036	0.284928	0.437304	0.311338	0.317073	0.180501	0.0977674	0.308323	NA	NA	-1.52422	-0.61804	0.786471	0.812804	0
chr20	2536606	2641784	+	0	NA	NA	NA	NA	NA	TMC2	0	0	0	0	0.335467	0.698725	0.438881	0.247041	0.198601	0	0.209416	0.224189	0.304073	0.162816	0.0397549	0.363227	0.264227	0.270752	-0.387659	0.670893	NA	-0.0983406	2.93521	2.03404	0.423901	-0.0351927	0
chr17	76624762	76643757	-	0	NA	NA	NA	NA	NA	ST6GALNAC1	0	0	0	0	0.419334	0.698725	0.313487	0	0.397202	0.175831	0.104708	0.224189	0.152036	0.488448	0.437304	0.207558	0.369918	0.451253	0.419695	1.15632	-0.350525	-1.09834	-1.52422	0.159567	-1.12042	-0.286731	0
chr3	54918230	54928059	-	0	NA	NA	NA	NA	NA	LRTM1	0	0	0	0	0.0838668	0.465816	0.376184	0	0	0	0.104708	0.448377	0.456109	0.529152	0.0397549	0.415117	0.317073	0.541504	-2.16527	0.308323	NA	-2.09834	3.52017	3.73448	-0.383454	-0.772158	0
chr19	49422418	49423441	-	0	NA	NA	NA	NA	NA	PTH2	0	0	0	0	0.335467	0.853997	0.815065	0.247041	1.98601	1.05498	0.52354	0.448377	0.456109	0.244224	0.516814	0.467006	0.422763	0.541504	-1.28074	0.0673153	1.23444	0.223588	-0.180267	-1.08144	-0.213529	-0.357121	0
chr1	25906357	25906457	-	0	NA	NA	NA	NA	NA	MIR3917	0	0	0	0	0.587067	0.621089	0.626973	0.988166	0	5.27492	2.09416	1.34513	2.96471	0.284928	2.30579	1.24535	1.42683	2.16602	-0.0948777	-0.0136047	1.9714	0.638625	0.362632	-3.01659	-0.798491	-0.602233	0
chr10	103245886	103248016	+	0	NA	NA	NA	NA	NA	RPEL1	0	0	0	0	0	0.155272	0.125395	0	0	0.175831	0.52354	0	0.228054	0.20352	0.437304	0.259448	0.369918	0.361003	NA	0.308323	NA	NA	-0.939259	-1.10347	-0.476563	0.0351967	0
chr8	116938206	116944487	+	0	NA	NA	NA	NA	NA	AARD	0	0	0	0	0.2516	0.698725	0.438881	0.247041	0.595803	0.175831	0.418832	0	0.152036	0.20352	0.278284	0.259448	0.475609	0.180501	-0.802697	0.670893	NA	NA	-0.872144	-0.45139	0.523437	1.39777	0
chr10	7703315	7749520	+	0	NA	NA	NA	NA	NA	ITIH2	0	0	0	0	0.0838668	0.0776361	0.501579	0.247041	2.18461	0	0.104708	0.224189	0.152036	0.284928	0.119265	0.207558	0.158536	0.270752	-2.5803	-2.69168	NA	-1.09834	0.350248	1.25643	-0.383454	-0.772158	0
chr3	52794767	52809009	+	0	NA	NA	NA	NA	NA	ITIH3	0	0	0	0	0.2516	0.698725	0.250789	0	0.397202	0.351662	0.628248	0.448377	0.152036	0.244224	0.15902	0.311338	0.158536	0.0902506	0.00465797	1.47825	-0.350525	0.486622	-0.0647894	0.618999	1.78647	0.812804	0
chr12	53191322	53207251	-	0	NA	NA	NA	NA	NA	ITGB7	0	0	0	0	0.2516	0.465816	0.501579	0.247041	0	0.175831	0.418832	0.224189	0.8362	0.447744	0.397549	0.155669	0.475609	0.270752	-0.995342	-0.106714	-0.350525	0.901659	1.07271	0.17154	-0.798491	0.812804	0
chr3	52778485	52792062	+	0	NA	NA	NA	NA	NA	ITIH1	0	0	0	0	0.167734	0.621089	0.250789	0	0.198601	0	0.209416	0	0.152036	0.081408	0.278284	0.311338	0.158536	0.270752	-0.580305	1.30832	NA	NA	-0.872144	-1.77332	0.201509	-0.772158	0
chr1	6101786	6180321	-	0	NA	NA	NA	NA	NA	CHD5	0	0	0	0	0.587067	0.698725	1.12855	0	0.993005	0.175831	0.104708	0	0.8362	0.20352	0.675834	0.259448	0.317073	0.180501	-0.942875	-0.691677	NA	NA	0.307179	-1.7315	0.523437	0.812804	0
chr6	154154482	154356766	-	0	NA	NA	NA	NA	NA	IPCEF1	0	0	0	0	0.0838668	0.310544	0.376184	0.494083	0	0.175831	0.314124	0	0.228054	0.447744	0.437304	0.259448	0.264227	0.0902506	-2.16527	-0.276639	NA	NA	-0.939259	0.0340365	1.52344	1.54977	0
chr6	61679959	62286225	-	0	NA	NA	NA	NA	NA	KHDRBS2	0	0	0	0	0.2516	0.853997	0.564276	0	0.198601	0.351662	0.418832	0	0.152036	0.40704	0.15902	0.103779	0.317073	0.180501	-1.16527	0.59783	NA	NA	-0.0647894	1.35596	-0.798491	0.812804	0
chr10	122454652	122457352	+	0	NA	NA	NA	NA	NA	ARMS2	0	0	0	0	0.0838668	0.38818	0.188092	0.123521	0.198601	0	0.104708	0.448377	0.228054	0.325632	0.198775	0.259448	0.211382	0.180501	-1.16527	1.04529	NA	-2.09834	0.198245	0.712108	0.523437	0.227842	0
chr10	116849498	116882601	+	0	NA	NA	NA	NA	NA	ENO4	0	0	0	0	0.2516	0.310544	0.125395	0.370562	0	0.175831	0.418832	0.224189	0.456109	0.122112	0.636079	0.363227	0.158536	0.451253	1.00466	1.30832	-0.350525	0.901659	-0.479827	-2.381	-0.313065	-1.50912	0
chr11	59829272	59845499	-	0	NA	NA	NA	NA	NA	CBLIF	0	0	0	0	0.167734	0.155272	0.313487	0.123521	1.19161	0.351662	0	0	0.152036	0.162816	0.0397549	0.155669	0.211382	0.0902506	-0.902233	-1.0136	NA	NA	1.93521	2.03404	0.786471	1.22784	0
chr10	125655693	125683163	-	0	NA	NA	NA	NA	NA	TEX36	0	0	0	0	0.167734	0.155272	0.313487	0	0.198601	0.351662	0	0	0.0760182	0.081408	0.198775	0.207558	0.317073	0.361003	-0.902233	-1.0136	NA	NA	-1.38672	-1.28789	-0.798491	-0.187196	0
chr11	1597176	1598294	-	0	NA	NA	NA	NA	NA	KRTAP5-2	0	0	0	0	0.419334	0.38818	0.626973	0.123521	0.595803	0.351662	0.104708	0.448377	0.608145	0.325632	0.198775	0.259448	0.369918	0.180501	-0.580305	-0.691677	-0.350525	-2.09834	1.61328	0.712108	0.523437	1.0352	0
chr11	1697194	1697755	+	0	NA	NA	NA	NA	NA	KRTAP5-6	0	0	0	0	0.2516	0.465816	0.376184	0	0.595803	0.527492	0	0.448377	0.380091	0.325632	0.119265	0.259448	0.0528454	0.180501	-0.580305	0.308323	0.234438	NA	1.67218	1.44907	0.523437	-1.77216	0
chr12	103988982	104064177	-	0	NA	NA	NA	NA	NA	GLT8D2	0	0	0	0	0.335467	0.155272	0.250789	1.23521	0	1.75831	1.3612	0.224189	1.6724	0.20352	1.78897	1.29724	0.898372	0.992757	0.419695	-0.691677	2.9714	2.6021	-0.0972109	-3.13589	0.385933	-0.144127	0
chr20	7146466	7254202	-	0	NA	NA	NA	NA	NA	LINC01428	0	0	0	0	0.167734	0.310544	0.313487	0.247041	0.595803	0.527492	0.209416	0.672566	0.152036	0.447744	0.318039	0.259448	0.422763	0	-0.902233	-0.0136047	-0.350525	-1.6833	-1.06479	0.493468	NA	NA	0
chr5	7346985	7347977	-	0	NA	NA	NA	NA	NA	LINC02123	0	0	0	0	0.419334	0.232908	0.626973	0	0.794404	0	0.104708	0	0	0.244224	0.357794	0.259448	0.317073	0.270752	-0.580305	-1.42864	NA	NA	NA	-0.550926	-0.0615259	0.227842	0
chr2	150552531	150572221	-	0	NA	NA	NA	NA	NA	LINC01920	0	0	0	0	0.419334	0.38818	0.564276	0.247041	0	0.175831	0.418832	0.448377	0.380091	0.284928	0.397549	0.467006	0.369918	0.631754	-0.428301	-0.539674	-1.35052	-0.0983406	-0.0647894	-0.480537	-0.435921	-0.772158	0
chr4	48490251	48494389	+	0	NA	NA	NA	NA	NA	ZAR1	0	0	0	0	0.419334	0.621089	0.626973	0.123521	0	0.175831	0.209416	0.224189	0.608145	0.284928	0.357794	0.207558	0.158536	0.451253	-0.580305	-0.0136047	-0.350525	-0.0983406	0.765286	-0.328534	-1.12042	-1.50912	0
chr19	6952499	6990846	-	0	NA	NA	NA	NA	NA	ADGRE4P	0	0	0	0	0.0838668	0.232908	0.501579	0	1.58881	0.175831	1.04708	0.448377	0.152036	0.325632	0.318039	0.207558	0.369918	0.541504	-2.5803	-1.10671	-1.35052	1.22359	-1.06479	0.0340365	-1.38345	-0.549766	0
chr16	1962972	1963106	-	0	NA	NA	NA	NA	NA	SNORA64	0	0	0	0	0.419334	0.310544	0.815065	0.370562	0	0.879154	1.46591	0.448377	0.912218	0.20352	0.477059	0.467006	0.475609	0.361003	-0.958816	-1.39212	0.971403	1.70901	0.935211	-1.229	0.371434	0.397767	0
chr17	36932108	36936661	-	0	NA	NA	NA	NA	NA	LHX1-DT	0	0	0	0	0.2516	0.38818	1.00316	0.123521	1.19161	0.351662	0.314124	0.448377	0.380091	0.529152	0.397549	0.207558	0.158536	0.270752	-1.99534	-1.36975	-0.350525	-0.513378	-0.0647894	0.412548	-0.383454	-0.772158	0
chr13	91398620	92867234	+	0	NA	NA	NA	NA	NA	GPC5	0	0	0	0	0	0.543452	0.313487	0.123521	1.19161	1.23082	0.314124	0	0.456109	0.447744	0.477059	0.259448	0.475609	0.541504	NA	0.79375	NA	NA	-0.0647894	-0.0914943	-1.06153	-0.187196	0
chr17	41105388	41106488	+	0	NA	NA	NA	NA	NA	KRTAP4-9	0	0	0	0	0.587067	0.310544	0.564276	0	2.58181	0.175831	0.628248	0.448377	0.380091	0.447744	0.516814	0.259448	0.317073	0.270752	0.0571254	-0.861602	-1.35052	0.486622	-0.443301	-0.206972	-0.0615259	0.227842	0
chr4	76001274	76007509	-	0	NA	NA	NA	NA	NA	CXCL9	0	0	0	0	0.167734	0.0776361	0.376184	0.370562	0.198601	0.351662	0.209416	0	0.0760182	0.366336	0.357794	0.259448	0.264227	0.270752	-1.16527	-2.27664	NA	NA	-2.23471	0.0340365	-0.0615259	-0.0351927	0
chr12	56449501	56454657	-	0	NA	NA	NA	NA	NA	MIP	0	0	0	0	0.335467	0.776361	0.94046	0.123521	0.198601	0.175831	0.209416	0.448377	0.0760182	0.20352	0.15902	0.155669	0.264227	0	-1.4872	-0.276639	-1.35052	-1.09834	-1.06479	0.355965	NA	NA	0
chr19	29526583	29564319	+	0	NA	NA	NA	NA	NA	VSTM2B	0	0	0	0	0.2516	0.543452	0.626973	0	0.794404	0.175831	0.209416	0	0	0.20352	0.15902	0.0518896	0.158536	0.0902506	-1.31727	-0.20625	NA	NA	NA	0.355965	-0.798491	0.812804	0
chr15	38696597	38700038	+	0	NA	NA	NA	NA	NA	LINC02694	0	0	0	0	0.0838668	0.465816	0.376184	0	0.397202	0	0.104708	0	0.0760182	0.244224	0.119265	0.155669	0.264227	0.180501	-2.16527	0.308323	NA	NA	-0.649752	1.03404	-0.213529	0.54977	0
chr17	9771437	9791592	-	0	NA	NA	NA	NA	NA	DHRS7C	0	0	0	0	0.0838668	0.776361	0.564276	0.617604	0.595803	0.175831	0.52354	0.448377	0.152036	0.447744	0.278284	0.311338	0.369918	0.270752	-2.75023	0.460326	-1.35052	0.223588	-0.872144	0.686113	0.201509	0.450234	0
chr1	13389631	13392629	+	0	NA	NA	NA	NA	NA	PRAMEF17	0	0	0	0	0.419334	0.543452	0.877762	0.123521	1.58881	0.175831	0.418832	0	0.380091	0.447744	0.318039	0.415117	0.475609	0	-1.06573	-0.691677	NA	NA	0.257139	0.493468	NA	NA	0
chr16	2090189	2090289	-	0	NA	NA	NA	NA	NA	MIR1225	0	0	0	0	0.419334	0.776361	0	0.123521	0	0.527492	0.314124	0	0.608145	0.325632	0.318039	0.830234	0.0528454	0.0902506	NA	NA	NA	NA	0.935211	0.0340365	3.20151	-0.772158	0
chr9	136519546	136519646	-	0	NA	NA	NA	NA	NA	MIR4673	0	0	0	0	0.503201	0.776361	0.501579	0.123521	0	0.703323	0.209416	0.224189	0.608145	0.325632	0.278284	0.674565	0.369918	0.451253	0.00465797	0.630251	1.64948	-0.0983406	1.12786	0.226682	0.58002	-0.286731	0
chr1	154479482	154502412	-	0	NA	NA	NA	NA	NA	SHE	0	0	0	0	0.419334	1.00927	0.626973	0.123521	0.595803	0.703323	0.104708	0	0.456109	0.40704	0.198775	0.311338	0.422763	0.361003	-0.580305	0.686835	NA	NA	1.19825	1.03404	-0.213529	0.227842	0
chr14	100109416	100109516	-	0	NA	NA	NA	NA	NA	MIR151B	0	0	0	0	0.2516	0.232908	0.0626973	0.370562	0	0.527492	0.104708	0.224189	0.152036	0.162816	0.0397549	0.207558	0.264227	0.270752	2.00466	1.89329	1.23444	-1.09834	1.93521	2.03404	-0.383454	-0.0351927	0
chr19	10817410	10817510	-	0	NA	NA	NA	NA	NA	MIR199A1	0	0	0	0	0.670934	0.310544	0.564276	0.247041	0	0.351662	0.104708	0.224189	0.304073	0.325632	0.278284	0.518896	0.105691	0.180501	0.24977	-0.861602	0.649475	-1.09834	0.127856	0.226682	1.52344	-0.772158	0
chr1	13281303	13285137	-	0	NA	NA	NA	NA	NA	PRAMEF8	0	0	0	0	0.419334	0.38818	0.376184	0.494083	2.97901	0.175831	0.209416	0.224189	0.0760182	0.61056	0.318039	0.415117	0.264227	0	0.156661	0.045289	-0.350525	-0.0983406	-2.06479	0.940927	NA	NA	0
chr14	77394020	77423056	-	0	NA	NA	NA	NA	NA	NOXRED1	0	0	0	0	0.167734	0.0776361	0.0626973	0.247041	0	0.175831	0.209416	0.448377	0.0760182	0.162816	0.318039	0.207558	0.264227	0.270752	1.4197	0.308323	-1.35052	-1.09834	-2.06479	-0.965963	-0.383454	-0.0351927	0
chr17	9645536	9729686	+	0	NA	NA	NA	NA	NA	USP43	0	0	0	0	0.503201	0.698725	0.438881	0.123521	0.794404	0.175831	0.837664	0.448377	0.304073	0.162816	0.119265	0.363227	0.211382	0.451253	0.197303	0.670893	-1.35052	0.901659	1.35025	0.449074	-0.313065	-1.09409	0
chr6	152697945	152724580	+	0	NA	NA	NA	NA	NA	MYCT1	0	0	0	0	0	0.0776361	0.0626973	0.123521	1.19161	0	0.628248	0	0.152036	0.20352	0.0795098	0.259448	0.105691	0.180501	NA	0.308323	NA	NA	0.935211	1.35596	0.523437	-0.772158	0
chr4	176213674	176269222	-	0	NA	NA	NA	NA	NA	ASB5	0	0	0	0	0	0.310544	0.125395	1.11169	0	0.175831	0.52354	0	0.152036	0.366336	0.397549	0.155669	0.475609	0.180501	NA	1.30832	NA	NA	-1.38672	-0.117967	-0.213529	1.39777	0
chrX	75782986	75785254	-	0	NA	NA	NA	NA	NA	MAGEE2	0	0	0	0	0.587067	0.853997	0.438881	0.370562	0.198601	0	0.314124	0.896754	0.304073	0.20352	0.119265	0.0518896	0.211382	0.180501	0.419695	0.9604	NA	-1.51338	1.35025	0.771002	-1.79849	0.227842	0
chr7	101020080	101058859	+	0	NA	NA	NA	NA	NA	MUC17	0	0	0	0	0.838668	0.698725	0.626973	0	0.397202	0.175831	0.314124	0.224189	0.228054	0.366336	0.198775	0.311338	0.211382	0.270752	0.419695	0.15632	-0.350525	0.486622	0.198245	0.882033	0.201509	-0.357121	0
chrX	15281708	15315640	-	0	NA	NA	NA	NA	NA	ASB11	0	0	0	0	0.2516	0.310544	0.0626973	0.370562	0.397202	0	0.418832	0	0.152036	0.366336	0.437304	0.415117	0.369918	0.541504	2.00466	2.30832	NA	NA	-1.52422	-0.25547	-0.383454	-0.549766	0
chr1	154502218	154548147	+	0	NA	NA	NA	NA	NA	TDRD10	0	0	0	0	0.503201	0.931633	0.626973	0.123521	0.794404	0.703323	0.104708	0	0.380091	0.40704	0.278284	0.363227	0.422763	0.270752	-0.31727	0.571358	NA	NA	0.449784	0.54861	0.423901	0.642879	0
chr22	36560868	36702858	-	0	NA	NA	NA	NA	NA	CACNG2	0	0	0	0	0.335467	0.310544	0.438881	0	1.39021	0.879154	0.314124	0.224189	0.0760182	0.244224	0.397549	0.207558	0.264227	0.270752	-0.387659	-0.499032	1.9714	0.486622	-2.38672	-0.702929	-0.383454	-0.0351927	0
chr16	24256334	24362412	+	0	NA	NA	NA	NA	NA	CACNG3	0	0	0	0	0.335467	0.543452	0.438881	0	0.993005	0.351662	0.104708	0.224189	0.304073	0.284928	0.477059	0.155669	0.264227	0.270752	-0.387659	0.308323	0.649475	-1.09834	-0.649752	-0.743571	-0.798491	-0.0351927	0
chr8	22024133	22036897	+	0	NA	NA	NA	NA	NA	NPM2	0	0	0	0	0.503201	0.621089	0.68967	0.247041	0.993005	0.175831	0.52354	0.448377	0.0760182	0.244224	0.15902	0.674565	0.105691	0.180501	-0.454774	-0.151108	-1.35052	0.223588	-1.06479	0.618999	1.90195	-0.772158	0
chrX	45848073	45851490	-	0	NA	NA	NA	NA	NA	LINC02595	0	0	0	0	0.587067	0.621089	0.313487	2.22337	0.198601	2.2858	1.57062	2.69026	1.82444	0.284928	1.31191	0.570786	1.1626	0.992757	0.905122	0.986395	-0.235048	-0.776412	0.475779	-2.203	-0.798491	0.227842	0
chr1	53438369	53440020	-	0	NA	NA	NA	NA	NA	SLC25A3P1	0	0	0	0	0.587067	0.310544	0.564276	0.370562	0	0	0.418832	0.224189	0.380091	0.20352	0.477059	0.259448	0.211382	0.361003	0.0571254	-0.861602	NA	0.901659	-0.327824	-1.229	-0.476563	-0.772158	0
chr7	137953347	137957966	+	0	NA	NA	NA	NA	NA	CREB3L2-AS1	0	0	0	0	0.419334	0.465816	0.313487	1.11169	0.198601	0.879154	0.314124	0.224189	0.380091	0.20352	0.278284	0.415117	0.475609	0.451253	0.419695	0.571358	1.9714	0.486622	0.449784	-0.45139	-0.12042	0.0758387	0
chr1	54806062	54842252	+	0	NA	NA	NA	NA	NA	LEXM	0	0	0	0	0.503201	0.853997	0.752368	0.123521	0	0	0.209416	0.448377	0.152036	0.40704	0.23853	0.207558	0.264227	0	-0.580305	0.182793	NA	-1.09834	-0.649752	0.771002	NA	NA	0
chr8	109086584	109121565	+	0	NA	NA	NA	NA	NA	TRHR	0	0	0	0	0.2516	0.310544	0.250789	0.370562	0	0.351662	0.209416	0.672566	0.380091	0.244224	0.119265	0.207558	0.422763	0.541504	0.00465797	0.308323	-0.935487	-1.6833	1.67218	1.03404	-1.38345	-0.357121	0
chr3	129974719	129977935	+	0	NA	NA	NA	NA	NA	TRH	0	0	0	0	0.167734	0.698725	0.376184	0.370562	0.794404	0	0.209416	0.224189	0.228054	0.162816	0.15902	0.311338	0.105691	0.270752	-1.16527	0.893286	NA	-0.0983406	0.520173	0.0340365	0.201509	-1.35712	0
chr6	31173734	31186317	-	0	NA	NA	NA	NA	NA	PSORS1C3	0	0	0	0	0.2516	0.931633	0.438881	0.247041	0	0.351662	0.837664	0.672566	0.380091	0.40704	0.596324	0.363227	0.105691	0.270752	-0.802697	1.08593	-0.935487	0.316697	-0.649752	-0.550926	0.423901	-1.35712	0
chr3	50362612	50503634	-	0	NA	NA	NA	NA	NA	CACNA2D2	0	0	0	0	0.419334	0.465816	0.501579	0	0.397202	0.175831	0.209416	0.448377	0.228054	0.20352	0.15902	0.259448	0.317073	0.180501	-0.258376	-0.106714	-1.35052	-1.09834	0.520173	0.355965	0.523437	0.812804	0
chr22	42074247	42079438	+	0	NA	NA	NA	NA	NA	PHETA2	0	0	0	0	0.167734	0.310544	0.250789	0.123521	0	0.703323	0.418832	0	0.380091	0.366336	0.15902	0.0518896	0.264227	0.361003	-0.580305	0.308323	NA	NA	1.25714	1.20396	-2.79849	-0.45023	0
chr3	151433493	151458709	-	0	NA	NA	NA	NA	NA	IGSF10	0	0	0	0	0.419334	0.465816	0.438881	0.247041	0	0.175831	0.104708	0.224189	0	0.244224	0.119265	0.207558	0.528454	0	-0.0657314	0.085931	-0.350525	-1.09834	NA	1.03404	NA	NA	0
chr3	127193130	127198184	+	0	NA	NA	NA	NA	NA	C3orf56	0	0	0	0	0.0838668	0.543452	0.626973	0.370562	1.78741	0.527492	0.209416	0	0.228054	0.162816	0.23853	0.363227	0.528454	0.180501	-2.90223	-0.20625	NA	NA	-0.0647894	-0.550926	1.00886	1.54977	0
chr8	12425400	12436298	-	0	NA	NA	NA	NA	NA	FAM86B2	0	0	0	0	0.419334	0.310544	0.376184	0.864645	0.595803	1.58248	1.2565	0.224189	2.88869	0.284928	1.98775	1.71236	1.53252	3.70028	0.156661	-0.276639	2.8194	2.48662	0.539282	-2.80246	-1.11165	-1.27173	0
chr15	82755361	82806069	-	0	NA	NA	NA	NA	NA	FSD2	0	0	0	0	0.419334	0.698725	0.564276	0.494083	0	0.175831	0.52354	0.224189	0.304073	0.325632	0.556569	0.415117	0.422763	0.270752	-0.428301	0.308323	-0.350525	1.22359	-0.872144	-0.773318	0.616546	0.642879	0
chr20	19242301	19284596	-	0	NA	NA	NA	NA	NA	LOC100130264	0	0	0	0	0.0838668	0.232908	0.313487	0.247041	0.993005	0.175831	0.732956	0.224189	0.152036	0.20352	0.477059	0.311338	0.317073	0	-1.90223	-0.428642	-0.350525	1.70901	-1.64975	-1.229	NA	NA	0
chr3	198153205	198222513	+	0	NA	NA	NA	NA	NA	FAM157A	0	0	0	0	0.754801	1.55272	1.56743	0.247041	2.18461	0.879154	0.418832	0.672566	0.8362	0.529152	0.516814	0.363227	0.792681	0.812256	-1.05424	-0.0136047	0.386441	-0.683303	0.694203	0.0340365	-1.16106	-0.0351927	0
chr16	2236443	2238711	+	0	NA	NA	NA	NA	NA	DNASE1L2	0	0	0	0	0.419334	0.776361	0.94046	0	0	0.351662	0.314124	0.896754	0.532127	0.284928	0.636079	1.08968	0.211382	0.541504	-1.16527	-0.276639	-1.35052	-1.51338	-0.257434	-1.15861	1.00886	-1.35712	0
chr17	11598469	11969748	+	0	NA	NA	NA	NA	NA	DNAH9	0	0	0	0	0.419334	0.38818	0.438881	0.617604	0.595803	0.351662	0.314124	0.224189	0.304073	0.081408	0.795098	0.570786	0.422763	0.722005	-0.0657314	-0.177103	0.649475	0.486622	-1.38672	-3.28789	-0.33906	-0.772158	0
chr16	3654703	3658095	+	0	NA	NA	NA	NA	NA	DNASE1	0	0	0	0	0.419334	0.155272	0.501579	0.247041	0	0.527492	0.314124	0	0.228054	0.40704	0.437304	0.674565	0.211382	0.270752	-0.258376	-1.69168	NA	NA	-0.939259	-0.103467	1.31699	-0.357121	0
chr18	63907957	63936111	+	0	NA	NA	NA	NA	NA	SERPINB10	0	0	0	0	0.2516	0.232908	0.125395	0	0.595803	0.175831	0.52354	0.448377	0.380091	0.20352	0.0795098	0.155669	0.0528454	0.180501	1.00466	0.893286	-1.35052	0.223588	2.25714	1.35596	-0.213529	-1.77216	0
chr7	30963952	30979528	+	0	NA	NA	NA	NA	NA	GHRHR	0	0	0	0	0.838668	1.16454	0.564276	0.370562	2.78041	0.703323	0.209416	0.448377	0.228054	0.854784	0.397549	0.415117	0.634145	0.270752	0.571699	1.04529	0.649475	-1.09834	-0.801755	1.10443	0.616546	1.22784	0
chr16	31527899	31528803	+	0	NA	NA	NA	NA	NA	AHSP	0	0	0	0	0.0838668	0.155272	0.188092	0.247041	0.993005	0.351662	0.52354	0.448377	0.532127	0.244224	0.278284	0.363227	0.211382	0.270752	-1.16527	-0.276639	-0.350525	0.223588	0.935211	-0.188356	0.423901	-0.357121	0
chr16	90056565	90075930	-	0	NA	NA	NA	NA	NA	PRDM7	0	0	0	0	0.503201	0.465816	0.250789	0.123521	0.198601	0.351662	0.209416	0.224189	0.228054	0.244224	0.23853	0.415117	0.317073	0.270752	1.00466	0.893286	0.649475	-0.0983406	-0.0647894	0.0340365	0.616546	0.227842	0
chr7	21543038	21901839	+	0	NA	NA	NA	NA	NA	DNAH11	0	0	0	0	0.503201	0.853997	1.00316	0.247041	1.58881	0.879154	0.732956	1.34513	0.760182	0.366336	0.675834	0.363227	0.528454	0.722005	-0.995342	-0.232245	-0.613559	-0.875948	0.169676	-0.883501	-0.991137	-0.45023	0
chr6	33277122	33278825	+	0	NA	NA	NA	NA	NA	B3GALT4	0	0	0	0	0.419334	0.931633	0.94046	0.123521	0	1.58248	1.3612	0.672566	1.21629	0.284928	1.11314	0.311338	0.686991	0.992757	-1.16527	-0.0136047	1.23444	1.01714	0.127856	-1.96596	-1.67296	-0.53115	0
chr15	51056600	51105276	-	0	NA	NA	NA	NA	NA	TNFAIP8L3	0	0	0	0	0.2516	0.465816	0.313487	0.123521	0.198601	0.527492	0.314124	0	0.0760182	0.284928	0.198775	0.155669	0.158536	0.0902506	-0.31727	0.571358	NA	NA	-1.38672	0.519463	0.786471	0.812804	0
chr15	62163534	62165285	-	0	NA	NA	NA	NA	NA	C2CD4B	0	0	0	0	0.503201	0.698725	0.438881	0.370562	0.198601	0.175831	0.104708	0.224189	0.152036	0.40704	0.318039	0.103779	0.317073	0.0902506	0.197303	0.670893	-0.350525	-1.09834	-1.06479	0.355965	0.201509	1.8128	0
chr6	85387218	85390186	-	0	NA	NA	NA	NA	NA	LINC02535	0	0	0	0	0.419334	0.310544	0.438881	0.864645	0	0.351662	0	0.448377	0.152036	0.284928	0.397549	0.415117	0.422763	0.631754	-0.0657314	-0.499032	-0.350525	NA	-1.38672	-0.480537	-0.605846	-0.579513	0
chr17	20449394	20467535	-	0	NA	NA	NA	NA	NA	LGALS9B	0	0	0	0	0.167734	0.155272	0.626973	0.617604	0.198601	1.23082	0.418832	0.224189	1.14027	0.40704	0.954118	0.622675	0.158536	0.812256	-1.90223	-2.0136	2.45683	0.901659	0.257139	-1.229	-0.383454	-2.35712	0
chr14	88018604	88026312	-	0	NA	NA	NA	NA	NA	LINC01147	0	0	0	0	0.2516	0.0776361	0.376184	0	0.198601	0	0.209416	0	0.152036	0.162816	0.0397549	0.259448	0.264227	0.270752	-0.580305	-2.27664	NA	NA	1.93521	2.03404	-0.0615259	-0.0351927	0
chr7	118224703	118242730	+	0	NA	NA	NA	NA	NA	ANKRD7	0	0	0	0	0.167734	0.232908	0.438881	0.247041	0.198601	0	0.314124	0.224189	0.8362	0.529152	0.278284	0.155669	0.5813	0.180501	-1.38766	-0.914069	NA	0.486622	1.58729	0.927121	-0.213529	1.68727	0
chr22	41699502	41799454	+	0	NA	NA	NA	NA	NA	MEI1	0	0	0	0	0.419334	0.310544	0.313487	0.123521	0	0	0.732956	0.672566	0.152036	0.162816	0.0397549	0.155669	0.105691	0.0902506	0.419695	-0.0136047	NA	0.124052	1.93521	2.03404	0.786471	0.227842	0
chr7	42661725	42706447	-	0	NA	NA	NA	NA	NA	LINC01448	0	0	0	0	0.419334	0.232908	0.501579	0	0.993005	0.175831	0.314124	0.672566	0.380091	0.569856	0.477059	0.363227	0.528454	0.270752	-0.258376	-1.10671	-1.93549	-1.09834	-0.327824	0.256429	0.423901	0.964807	0
chr6	45197671	45197771	-	0	NA	NA	NA	NA	NA	MIR586	0	0	0	0	0.335467	0.155272	0.125395	0.247041	0	0.175831	0.104708	0	0.228054	0.447744	0.357794	0.415117	0.422763	0.180501	1.4197	0.308323	NA	NA	-0.649752	0.323543	1.20151	1.22784	0
chr11	114518935	114559881	-	0	NA	NA	NA	NA	NA	NXPE1	0	0	0	0	0.0838668	0.232908	0.438881	0.370562	0.595803	0.351662	0.418832	0	0.0760182	0.40704	0.198775	0.155669	0.105691	0.270752	-2.38766	-0.914069	NA	NA	-1.38672	1.03404	-0.798491	-1.35712	0
chr5	148168545	148175619	+	0	NA	NA	NA	NA	NA	SPINK14	0	0	0	0	0.335467	0.155272	0.125395	0	1.58881	0.351662	0.209416	0	0.152036	0.284928	0.23853	0.415117	0.211382	0	1.4197	0.308323	NA	NA	-0.649752	0.256429	NA	NA	0
chr9	273045	465259	+	0	NA	NA	NA	NA	NA	DOCK8	0	0	0	0	0.419334	0.155272	0.68967	0	1.19161	0.527492	0.209416	0.672566	0.456109	0.081408	0.119265	0.207558	0.211382	0.180501	-0.717808	-2.15111	-0.350525	-1.6833	1.93521	-0.550926	0.201509	0.227842	0
chr15	43276270	43302255	-	0	NA	NA	NA	NA	NA	TGM7	0	0	0	0	0.167734	0.465816	0.438881	0	0.198601	0.175831	0.418832	0	0.228054	0.122112	0.278284	0.259448	0.158536	0.361003	-1.38766	0.085931	NA	NA	-0.287182	-1.18836	-0.476563	-1.1872	0
chr6	169034170	169035643	-	0	NA	NA	NA	NA	NA	LOC101929460	0	0	0	0	0.335467	0.155272	0.376184	0	1.19161	0.351662	0	0.224189	0.152036	0.529152	0.397549	0.207558	0.369918	0.0902506	-0.165267	-1.27664	0.649475	NA	-1.38672	0.412548	1.20151	2.0352	0
chr3	191213294	191234605	-	0	NA	NA	NA	NA	NA	OSTN-AS1	0	0	0	0	1.09027	0.931633	1.12855	2.22337	0	1.40665	0.942372	0.448377	0.988236	0.854784	1.27216	1.08968	1.53252	0.541504	-0.0497898	-0.276639	1.64948	1.07158	-0.36435	-0.573646	1.00886	1.50086	0
chr10	99526349	99531177	-	0	NA	NA	NA	NA	NA	LINC01475	0	0	0	0	0.2516	0.465816	0.188092	0	0	0.527492	0.104708	0.224189	0.152036	0.122112	0.0795098	0.0518896	0.0528454	0.0902506	0.419695	1.30832	1.23444	-1.09834	0.935211	0.618999	-0.798491	-0.772158	0
chrX	26216168	26218270	+	0	NA	NA	NA	NA	NA	MAGEB5	0	0	0	0	0.503201	0.776361	0.125395	0	0	0.175831	0.418832	0	0.152036	0.244224	0.119265	0.259448	0.369918	0.361003	2.00466	2.63025	NA	NA	0.350248	1.03404	-0.476563	0.0351967	0
chr1	34759739	34762327	+	0	NA	NA	NA	NA	NA	GJB4	0	0	0	0	0.0838668	0.853997	0.313487	0.123521	0.993005	0.703323	0.418832	0	0.456109	0.20352	0.15902	0.0518896	0.211382	0.0902506	-1.90223	1.44583	NA	NA	1.52017	0.355965	-0.798491	1.22784	0
chr20	36507701	36573275	-	0	NA	NA	NA	NA	NA	DLGAP4-AS1	0	0	0	0	0.335467	0.698725	0.501579	0.741124	0	0.879154	0.942372	1.12094	1.36833	0.20352	1.03363	1.14157	0.475609	1.35376	-0.580305	0.478248	-0.350525	-0.250344	0.404696	-2.34448	-0.24595	-1.50912	0
chr3	120812180	120836357	-	0	NA	NA	NA	NA	NA	LINC02049	0	0	0	0	0.419334	0.310544	0.188092	0	0	0.175831	0.209416	0.448377	0.152036	0.447744	0.278284	0.259448	0.105691	0.631754	1.15666	0.723361	-1.35052	-1.09834	-0.872144	0.686113	-1.28392	-2.57951	0
chr19	22179088	22196951	-	0	NA	NA	NA	NA	NA	ZNF676	0	0	0	0	0.670934	0.621089	0.188092	0.123521	0	0.879154	0.104708	0.224189	0.532127	0.366336	0.15902	0.311338	0.739836	0.270752	1.83473	1.72336	1.9714	-1.09834	1.74257	1.20396	0.201509	1.45023	0
chr11	74696428	74731426	-	0	NA	NA	NA	NA	NA	CHRDL2	0	0	0	0	0.503201	0.621089	0.250789	0.123521	0.198601	1.05498	0.52354	0	0.456109	0.244224	0.119265	0.259448	0.264227	0.180501	1.00466	1.30832	NA	NA	1.93521	1.03404	0.523437	0.54977	0
chr12	57618404	57621903	-	0	NA	NA	NA	NA	NA	LOC101927583	0	0	0	0	0.503201	0.543452	0.501579	0	0.595803	0.175831	0.104708	0.448377	0.380091	0.244224	0.596324	0.311338	0.528454	0.992757	0.00465797	0.115678	-1.35052	-2.09834	-0.649752	-1.28789	-1.67296	-0.909662	0
chr20	50310710	50321342	-	0	NA	NA	NA	NA	NA	LINC01271	0	0	0	0	0.503201	0.465816	0.501579	1.85281	0	1.23082	0.837664	1.34513	0.912218	0.40704	1.27216	0.622675	0.898372	2.43677	0.00465797	-0.106714	-0.128132	-0.683303	-0.479827	-1.64404	-1.96842	-1.43958	0
chr1	83575788	83860996	-	0	NA	NA	NA	NA	NA	LINC01725	0	0	0	0	0.587067	0.310544	0.501579	0.123521	0.198601	0.351662	0.628248	0.672566	0.304073	0.122112	0.23853	0.415117	0.422763	0.270752	0.22705	-0.691677	-0.935487	-0.0983406	0.350248	-0.965963	0.616546	0.642879	0
chr13	30103177	30108875	-	0	NA	NA	NA	NA	NA	LINC00365	0	0	0	0	0.167734	0.38818	0.501579	0.247041	0	0.175831	0.314124	0.672566	0.456109	0.244224	0.357794	0.363227	0.317073	0.361003	-1.5803	-0.369749	-1.93549	-1.09834	0.350248	-0.550926	0.00886347	-0.187196	0
chr13	62003524	62029548	-	0	NA	NA	NA	NA	NA	LINC00358	0	0	0	0	0.2516	0.232908	0.188092	0.247041	0.198601	0.175831	0.209416	0.224189	0.228054	0.162816	0.119265	0.415117	0.264227	0.0902506	0.419695	0.308323	-0.350525	-0.0983406	0.935211	0.449074	2.20151	1.54977	0
chr16	57542642	57577188	+	0	NA	NA	NA	NA	NA	ADGRG5	0	0	0	0	0.419334	0.38818	0.564276	0	0.397202	0	0.314124	0	0.304073	0.122112	0.397549	0.311338	0.211382	0.270752	-0.428301	-0.539674	NA	NA	-0.386717	-1.70293	0.201509	-0.357121	0
chr12	11030386	11031407	-	0	NA	NA	NA	NA	NA	TAS2R31	0	0	0	0	0.670934	0.465816	0.564276	0.494083	0	0.175831	0.209416	0.672566	0.608145	0.529152	0.516814	0.570786	0.475609	0.361003	0.24977	-0.276639	-1.93549	-1.6833	0.234771	0.0340365	0.66094	0.397767	0
chr1	47067230	47118318	+	0	NA	NA	NA	NA	NA	CYP4Z1	0	0	0	0	0.2516	0.310544	0.376184	0	0.993005	0.351662	0	0.448377	0.228054	0.366336	0.198775	0.311338	0.422763	0.180501	-0.580305	-0.276639	-0.350525	NA	0.198245	0.882033	0.786471	1.22784	0
chr1	110487679	110490258	-	0	NA	NA	NA	NA	NA	CYMP-AS1	0	0	0	0	0.335467	0.38818	0.438881	0.123521	0.595803	0.527492	0.209416	0	0.152036	0.447744	0.23853	0.103779	0.422763	0.270752	-0.387659	-0.177103	NA	NA	-0.649752	0.908506	-1.38345	0.642879	0
chrX	6533617	6535118	-	0	NA	NA	NA	NA	NA	VCX3A	0	0	0	0	0.587067	0.38818	0.250789	0	0	0	0.314124	0.672566	0.152036	0.488448	0.119265	0.518896	0.369918	0.180501	1.22705	0.630251	NA	-1.09834	0.350248	2.03404	1.52344	1.0352	0
chrX	8169943	8171267	-	0	NA	NA	NA	NA	NA	VCX2	0	0	0	0	0	0.310544	0.313487	0	0.198601	0.175831	0.209416	0	0.0760182	0.366336	0.0795098	0.103779	0.317073	0.270752	NA	-0.0136047	NA	NA	-0.0647894	2.20396	-1.38345	0.227842	0
chr20	13008971	13169103	+	0	NA	NA	NA	NA	NA	SPTLC3	0	0	0	0	0.503201	0.310544	0.376184	1.35873	0.993005	1.40665	0.732956	0.672566	1.52036	0.366336	0.596324	0.830234	0.951218	0.992757	0.419695	-0.276639	1.06451	0.124052	1.35025	-0.702929	-0.257923	-0.0616649	0
chr11	5422110	5423206	+	0	NA	NA	NA	NA	NA	OR51Q1	0	0	0	0	0.167734	0.310544	0.250789	0.247041	0.794404	0.175831	0.314124	0.224189	0	0.244224	0.0397549	0	0.0528454	0.0902506	-0.580305	0.308323	-0.350525	0.486622	NA	2.619	NA	-0.772158	0
chr18	1268310	1359629	-	0	NA	NA	NA	NA	NA	LINC00470	0	0	0	0	0.587067	0.232908	0.0626973	0.247041	0.198601	0.175831	0.209416	0.448377	0.228054	0.366336	0.0795098	0.207558	0.0528454	0.270752	3.22705	1.89329	-1.35052	-1.09834	1.52017	2.20396	-0.383454	-2.35712	0
chr9	35957107	35958154	-	0	NA	NA	NA	NA	NA	OR2S2	0	0	0	0	0.2516	0.310544	0.752368	0.988166	0	0.527492	0.628248	0	0.380091	0.529152	0.318039	0.259448	0.317073	0.541504	-1.5803	-1.27664	NA	NA	0.257139	0.734476	-1.06153	-0.772158	0
chr14	90061993	90185853	+	0	NA	NA	NA	NA	NA	KCNK13	0	0	0	0	0.2516	0.310544	0.250789	0.123521	0.397202	0	0.209416	0	0	0.244224	0.198775	0.0518896	0.105691	0.0902506	0.00465797	0.308323	NA	NA	NA	0.297071	-0.798491	0.227842	0
chr17	10492309	10518542	-	0	NA	NA	NA	NA	NA	MYH1	0	0	0	0	0.0838668	0.232908	0.250789	0.370562	1.98601	0.351662	0.104708	0.224189	0.0760182	0.366336	0.318039	0.207558	0.211382	0.180501	-1.5803	-0.106714	0.649475	-1.09834	-2.06479	0.203962	0.201509	0.227842	0
chr12	10985912	10986912	-	0	NA	NA	NA	NA	NA	TAS2R50	0	0	0	0	0.587067	0.232908	0.125395	0.247041	0	0.175831	0.628248	0	0.532127	0.20352	0.477059	0.363227	0.528454	0.270752	2.22705	0.893286	NA	NA	0.157603	-1.229	0.423901	0.964807	0
chr12	80707633	80709474	+	0	NA	NA	NA	NA	NA	MYF6	0	0	0	0	0.0838668	0.698725	0.188092	0.370562	0	0.527492	0.209416	0.448377	0.228054	0.162816	0.0795098	0.155669	0.158536	0.180501	-1.16527	1.89329	0.234438	-1.09834	1.52017	1.03404	-0.213529	-0.187196	0
chr12	78326679	78359746	-	0	NA	NA	NA	NA	NA	LINC02424	0	0	0	0	0.2516	0.310544	0.125395	0	0.198601	0.351662	0.52354	0.896754	0.228054	0.651264	0.437304	0.311338	0.0528454	0.270752	1.00466	1.30832	-1.35052	-0.776412	-0.939259	0.574605	0.201509	-2.35712	0
chr12	80716911	80719670	+	0	NA	NA	NA	NA	NA	MYF5	0	0	0	0	0.2516	0.543452	0.68967	0.123521	0.397202	0.175831	0.104708	0.224189	0	0.244224	0.318039	0.259448	0.317073	0.0902506	-1.45477	-0.343753	-0.350525	-1.09834	NA	-0.381001	1.52344	1.8128	0
chr1	111499428	111503633	-	0	NA	NA	NA	NA	NA	ADORA3	0	0	0	0	0.335467	0.310544	0.564276	0	0	0	0.209416	0.448377	0	0.447744	0.278284	0.207558	0.634145	0.451253	-0.75023	-0.861602	NA	-1.09834	NA	0.686113	-1.12042	0.490876	0
chr12	48904132	48921576	+	0	NA	NA	NA	NA	NA	CCDC65	0	0	0	0	0	0.310544	0.94046	0.617604	0.198601	0.879154	0.837664	0.224189	0.8362	0.284928	0.954118	0.726454	0.475609	0.812256	NA	-1.59857	1.9714	1.90166	-0.19032	-1.74357	-0.161062	-0.772158	0
chr2	74497516	74499603	-	0	NA	NA	NA	NA	NA	LBX2	0	0	0	0	0.167734	1.16454	0.501579	0.370562	0	0.527492	0.314124	0.448377	0.456109	0.122112	0.596324	0.467006	0.317073	0.631754	-1.5803	1.21521	0.234438	-0.513378	-0.386717	-2.28789	-0.435921	-0.994551	0
chr2	66921510	66922490	-	0	NA	NA	NA	NA	NA	LINC01628	0	0	0	0	0.335467	0.621089	0.188092	0.123521	0	0.527492	0.314124	0.448377	0.0760182	0.40704	0.198775	0.259448	0.158536	0.270752	0.834733	1.72336	0.234438	-0.513378	-1.38672	1.03404	-0.0615259	-0.772158	0
chr10	125032776	125032876	-	0	NA	NA	NA	NA	NA	MIR4296	0	0	0	0	0.335467	0.38818	0.188092	0.247041	0	0	0.104708	0.448377	0.304073	0.122112	0.23853	0.311338	0.317073	0.180501	0.834733	1.04529	NA	-2.09834	0.350248	-0.965963	0.786471	0.812804	0
chr22	25742187	26031045	+	0	NA	NA	NA	NA	NA	MYO18B	0	0	0	0	0.419334	0.310544	0.313487	0.123521	0.595803	0.175831	0.314124	0	0.0760182	0.122112	0.119265	0.311338	0.105691	0.270752	0.419695	-0.0136047	NA	NA	-0.649752	0.0340365	0.201509	-1.35712	0
chr20	31637911	31644999	+	0	NA	NA	NA	NA	NA	COX4I2	0	0	0	0	0.2516	0.543452	0.68967	0.123521	0	0.175831	0.314124	0	0.152036	0.325632	0.318039	0.0518896	0.105691	0.180501	-1.45477	-0.343753	NA	NA	-1.06479	0.0340365	-1.79849	-0.772158	0
chr2	201806578	201895550	+	0	NA	NA	NA	NA	NA	CDK15	0	0	0	0	0.503201	0.38818	0.250789	0.247041	0	0.175831	0.418832	0	0.228054	0.40704	0.23853	0.415117	0.475609	0.361003	1.00466	0.630251	NA	NA	-0.0647894	0.771002	0.201509	0.397767	0
chr16	88940036	88951524	+	0	NA	NA	NA	NA	NA	LOC100129697	0	0	0	0	0.167734	0.853997	0.438881	0.123521	0.993005	0.351662	0.104708	0.224189	0.0760182	0.244224	0.198775	0.103779	0.158536	0.180501	-1.38766	0.9604	0.649475	-1.09834	-1.38672	0.297071	-0.798491	-0.187196	0
chr7	144444	149438	-	0	NA	NA	NA	NA	NA	LOC102723672	0	0	0	0	0.838668	0.38818	1.12855	2.59394	0.595803	4.92326	5.34011	1.56932	4.78914	0.569856	3.97549	4.35873	1.90244	4.96378	-0.428301	-1.53967	1.64948	1.76673	0.268634	-2.80246	-0.187534	-1.38359	0
chr2	69962262	70087015	-	0	NA	NA	NA	NA	NA	PCBP1-AS1	0	0	0	0	0.335467	0.698725	0.752368	5.929	0	5.27492	3.45537	4.03539	2.58462	0.488448	1.2324	1.03779	2.37804	3.15877	-1.16527	-0.106714	0.386441	-0.223871	1.06848	-1.3352	-1.60585	-0.409588	0
chr2	240676417	240682885	-	0	NA	NA	NA	NA	NA	AQP12B	0	0	0	0	0.335467	0.931633	0.752368	0.123521	0.595803	0.175831	0.209416	0.224189	0	0.162816	0.119265	0.259448	0.105691	0.0902506	-1.16527	0.308323	-0.350525	-0.0983406	NA	0.449074	1.52344	0.227842	0
chr19	48740887	48745932	-	0	NA	NA	NA	NA	NA	IZUMO1	0	0	0	0	0.2516	0.853997	0.752368	1.35873	0	0.703323	0.732956	0.672566	0.760182	0.20352	0.914363	0.518896	0.634145	0.631754	-1.5803	0.182793	0.0645127	0.124052	-0.266423	-2.1676	-0.283918	0.00544932	0
chr19	47801242	47803604	-	0	NA	NA	NA	NA	NA	TPRX1	0	0	0	0	0.167734	0.698725	0.877762	0.123521	0.397202	0	0.628248	0	0.304073	0.081408	0.198775	0.467006	0.317073	0.0902506	-2.38766	-0.329107	NA	NA	0.613283	-1.28789	2.37143	1.8128	0
chr19	45149749	45160150	-	0	NA	NA	NA	NA	NA	NKPD1	0	0	0	0	1.258	1.00927	1.00316	0.123521	0.595803	0.175831	0.209416	0	0.380091	0.20352	0.516814	0.415117	0.211382	0.722005	0.326586	0.00876311	NA	NA	-0.443301	-1.34448	-0.798491	-1.77216	0
chr10	102402616	102409277	-	0	NA	NA	NA	NA	NA	PSD	0	0	0	0	0.335467	0.310544	0.501579	0.247041	0	0.175831	0.52354	0.224189	0.304073	0.20352	0.357794	0.518896	0.264227	0.361003	-0.580305	-0.691677	-0.350525	1.22359	-0.234714	-0.81396	0.523437	-0.45023	0
chr19	42866463	42879713	-	0	NA	NA	NA	NA	NA	PSG1	0	0	0	0	0.587067	0.621089	0.438881	0.247041	0.595803	0.527492	0.418832	0.448377	0.152036	0.366336	0.278284	0.259448	0.317073	0.451253	0.419695	0.500968	0.234438	-0.0983406	-0.872144	0.396607	-0.798491	-0.509124	0
chr4	188091271	188109603	-	0	NA	NA	NA	NA	NA	TRIML2	0	0	0	0	0.0838668	0.232908	0.188092	0.494083	0	0	0.52354	0	0.304073	0.20352	0.15902	0.155669	0.317073	0.361003	-1.16527	0.308323	NA	NA	0.935211	0.355965	-1.21353	-0.187196	0
chr4	70655540	70666508	-	0	NA	NA	NA	NA	NA	JCHAIN	0	0	0	0	0.670934	0	0.250789	0.494083	0.397202	0.351662	0.314124	0	0.0760182	0.40704	0.278284	0.259448	0.158536	0.451253	1.4197	NA	NA	NA	-1.87214	0.54861	-0.798491	-1.50912	0
chr7	128876864	128910709	-	0	NA	NA	NA	NA	NA	KCP	0	0	0	0	0.335467	0.853997	0.94046	0.247041	0.397202	0.351662	0.209416	0.224189	0.152036	0.366336	0.198775	0.207558	0.317073	0.270752	-1.4872	-0.139136	0.649475	-0.0983406	-0.386717	0.882033	-0.383454	0.227842	0
chr7	104328655	104908556	+	0	NA	NA	NA	NA	NA	LHFPL3	0	0	0	0	0.335467	0.853997	0.752368	0.123521	0.993005	0.527492	0.314124	0.224189	0.0760182	0.529152	0.23853	0.259448	0.264227	0.451253	-1.16527	0.182793	1.23444	0.486622	-1.64975	1.14951	-0.798491	-0.772158	0
chr7	103374207	103446207	-	0	NA	NA	NA	NA	NA	SLC26A5	0	0	0	0	0.503201	0.776361	0.250789	0.247041	1.78741	0.175831	0.52354	0.224189	0.228054	0.20352	0.23853	0.363227	0.369918	0.270752	1.00466	1.63025	-0.350525	1.22359	-0.0647894	-0.228998	0.423901	0.450234	0
chr1	169588849	169630124	-	0	NA	NA	NA	NA	NA	SELP	0	0	0	0	0.587067	0.0776361	0.376184	0	1.39021	0.527492	0.418832	0.672566	0.228054	0.40704	0.15902	0.363227	0.211382	0.270752	0.642088	-2.27664	-0.350525	-0.683303	0.520173	1.35596	0.423901	-0.357121	0
chr1	169722639	169734079	-	0	NA	NA	NA	NA	NA	SELE	0	0	0	0	0.335467	0.543452	0.376184	0.247041	1.39021	0.703323	0.52354	0.224189	0.228054	0.244224	0.278284	0.207558	0.634145	0.0902506	-0.165267	0.530716	1.64948	1.22359	-0.287182	-0.188356	1.20151	2.8128	0
chr20	45207032	45209768	+	0	NA	NA	NA	NA	NA	SEMG1	0	0	0	0	0.2516	0.38818	0.313487	0.123521	1.39021	0.175831	0.418832	0.448377	0.228054	0.529152	0.318039	0.155669	0.0528454	0	-0.31727	0.308323	-1.35052	-0.0983406	-0.479827	0.734476	NA	NA	0
chr20	45221372	45224458	+	0	NA	NA	NA	NA	NA	SEMG2	0	0	0	0	0.335467	0.621089	0.438881	0.247041	2.97901	0.351662	0.314124	0	0.152036	0.122112	0.23853	0.311338	0.422763	0.451253	-0.387659	0.500968	NA	NA	-0.649752	-0.965963	-0.535457	-0.0940863	0
chr3	50155057	50189075	+	0	NA	NA	NA	NA	NA	SEMA3F	0	0	0	0	0.419334	0.543452	0.815065	0.370562	0.993005	0.703323	1.04708	0.448377	0.988236	0.20352	0.755344	0.622675	0.317073	0.541504	-0.958816	-0.584761	0.649475	1.22359	0.387723	-1.89196	0.201509	-0.772158	0
chr16	32674087	33363485	-	0	NA	NA	NA	NA	NA	TP53TG3C	0	0	0	0	0.167734	0.155272	0.0626973	0	0	0.175831	0.209416	0.224189	0.0760182	0.325632	0.15902	0.363227	0.158536	0.361003	1.4197	1.30832	-0.350525	-0.0983406	-1.06479	1.03404	0.00886347	-1.1872	0
chr1	151837862	151840557	-	0	NA	NA	NA	NA	NA	C2CD4D	0	0	0	0	0.587067	0.0776361	0.564276	2.59394	0.397202	2.2858	2.19887	1.12094	2.66064	0.529152	2.06726	1.19346	1.69105	2.97827	0.0571254	-2.8616	1.02799	0.972049	0.364054	-1.96596	-1.31932	-0.816552	0
chr7	16859411	16881983	-	0	NA	NA	NA	NA	NA	AGR3	0	0	0	0	0.335467	0.232908	0.438881	0.741124	0	0.351662	0.418832	0.224189	0.608145	0.691968	0.715589	0.363227	0.739836	0.631754	-0.387659	-0.914069	0.649475	0.901659	-0.234714	-0.0484256	-0.798491	0.227842	0
chr19	24162192	24163447	-	0	NA	NA	NA	NA	NA	HAVCR1P1	0	0	0	0	0.587067	0.310544	0.564276	0.247041	0	0.527492	0.314124	0.448377	0.456109	0.40704	0.596324	0.311338	0.422763	0.361003	0.0571254	-0.861602	0.234438	-0.513378	-0.386717	-0.550926	-0.213529	0.227842	0
chr3	44498736	44510617	-	0	NA	NA	NA	NA	NA	ZNF852	0	0	0	0	0.419334	0.310544	0.313487	1.11169	0	0.703323	0.52354	0.672566	1.44435	0.325632	0.954118	1.03779	0.422763	1.44401	0.419695	-0.0136047	0.0645127	-0.361375	0.598176	-1.55093	-0.476563	-1.77216	0
chr17	78231309	78240987	+	0	NA	NA	NA	NA	NA	TMEM235	0	0	0	0	0.503201	0.698725	0.250789	0.247041	0.993005	0.527492	0.209416	0.448377	0.152036	0.366336	0.357794	0.207558	0.211382	0.0902506	1.00466	1.47825	0.234438	-1.09834	-1.23471	0.0340365	1.20151	1.22784	0
chr1	54132719	54153181	-	0	NA	NA	NA	NA	NA	CDCP2	0	0	0	0	0.335467	0.698725	0.501579	0	0	0.175831	0.418832	0.896754	0.152036	0.488448	0.437304	0.415117	0.264227	0.541504	-0.580305	0.478248	-2.35052	-1.09834	-1.52422	0.159567	-0.383454	-1.03519	0
chr15	32665701	32673065	-	0	NA	NA	NA	NA	NA	LOC105370757	0	0	0	0	0.503201	0.698725	0.501579	0.123521	0.198601	0	0.209416	0	0.0760182	0.20352	0.198775	0.0518896	0	0.180501	0.00465797	0.478248	NA	NA	-1.38672	0.0340365	-1.79849	NA	0
chr3	127575248	127575348	-	0	NA	NA	NA	NA	NA	MIR6825	0	0	0	0	0.2516	0.38818	0.313487	0.494083	0	0.879154	0.104708	0.896754	0.532127	0.40704	0.437304	0.882123	0.317073	0.270752	-0.31727	0.308323	-0.0285967	-3.09834	0.283134	-0.103467	1.70401	0.227842	0
chr17	19020655	19046957	-	0	NA	NA	NA	NA	NA	GRAP	0	0	0	0	0.503201	0.543452	0.438881	0.247041	0.198601	0.527492	0	0	0.304073	0.40704	0.357794	0.311338	0.264227	0.180501	0.197303	0.308323	NA	NA	-0.234714	0.18604	0.786471	0.54977	0
chr1	145850565	145850665	-	0	NA	NA	NA	NA	NA	MIR6736	0	0	0	0	0.587067	0.621089	0.815065	0.741124	0	0.351662	0.104708	0.448377	0.304073	0.284928	0.23853	0.622675	0.5813	0.180501	-0.473389	-0.392116	-0.350525	-2.09834	0.350248	0.256429	1.78647	1.68727	0
chr11	64898349	64898449	-	0	NA	NA	NA	NA	NA	MIR6750	0	0	0	0	0.419334	0.465816	0.438881	0.123521	0	0.527492	0	0.224189	0.0760182	0.162816	0.23853	0.259448	0.264227	0.180501	-0.0657314	0.085931	1.23444	NA	-1.64975	-0.550926	0.523437	0.54977	0
chr1	230747383	230801772	+	0	NA	NA	NA	NA	NA	CAPN9	0	0	0	0	0.2516	0.931633	0.313487	0.494083	0	0.175831	0.314124	0.224189	0.456109	0.529152	0.318039	0.363227	0.369918	0.361003	-0.31727	1.57136	-0.350525	0.486622	0.520173	0.734476	0.00886347	0.0351967	0
chr1	17755332	17827063	+	0	NA	NA	NA	NA	NA	ACTL8	0	0	0	0	0.2516	0.38818	0.438881	0.247041	0.397202	0.175831	0.52354	0.224189	0.228054	0.488448	0.397549	0.518896	0.317073	0.180501	-0.802697	-0.177103	-0.350525	1.22359	-0.801755	0.297071	1.52344	0.812804	0
chr16	68233412	68233512	-	0	NA	NA	NA	NA	NA	MIR6773	0	0	0	0	0.503201	0.776361	0.564276	0.123521	0.198601	0	0.104708	0.224189	0.152036	0.20352	0.278284	0.311338	0.158536	0.180501	-0.165267	0.460326	NA	-1.09834	-0.872144	-0.45139	0.786471	-0.187196	0
chr17	42708067	42708167	-	0	NA	NA	NA	NA	NA	MIR6780A	0	0	0	0	0.587067	0.310544	0.752368	0.370562	0	0.351662	0.209416	0.896754	0.0760182	0.366336	0.318039	0.207558	0.211382	0.541504	-0.357912	-1.27664	-1.35052	-2.09834	-2.06479	0.203962	-1.38345	-1.35712	0
chr15	30400561	30414260	-	0	NA	NA	NA	NA	NA	GOLGA8R	0	0	0	0	0.419334	0.38818	0.376184	0	0.595803	0.175831	0	0.224189	0.228054	0.244224	0.0795098	0.363227	0.211382	0	0.156661	0.045289	-0.350525	NA	1.52017	1.619	NA	NA	0
chr13	112322566	112331225	-	0	NA	NA	NA	NA	NA	LINC01044	0	0	0	0	0.2516	0.465816	0.188092	0	0.794404	0.175831	0	0.224189	0.0760182	0.20352	0.0795098	0.155669	0.369918	0.180501	0.419695	1.30832	-0.350525	NA	-0.0647894	1.35596	-0.213529	1.0352	0
chr8	122670384	122694106	-	0	NA	NA	NA	NA	NA	LINC01151	0	0	0	0	0.2516	0.543452	0.250789	0.494083	0.397202	1.23082	0.732956	2.0177	1.82444	0.325632	1.03363	0.622675	0.898372	0.902506	0.00465797	1.11568	-0.713095	-1.46091	0.819733	-1.6664	-0.535457	-0.00662351	0
chr16	9446012	9455505	-	0	NA	NA	NA	NA	NA	LINC01195	0	0	0	0	0.419334	0.38818	0.188092	0.247041	0.595803	0.351662	0.732956	0.224189	0.456109	0.284928	0.0795098	0.207558	0.317073	0.180501	1.15666	1.04529	0.649475	1.70901	2.52017	1.84139	0.201509	0.812804	0
chr10	101089320	101141266	-	0	NA	NA	NA	NA	NA	TLX1NB	0	0	0	0	0.335467	0.465816	0.376184	0	0.198601	0	0	0	0.228054	0.284928	0.15902	0.103779	0.158536	0.180501	-0.165267	0.308323	NA	NA	0.520173	0.841391	-0.798491	-0.187196	0
chr7	45104348	45104482	-	0	NA	NA	NA	NA	NA	SNORA5A	0	0	0	0	0.670934	0.931633	0.94046	0.247041	0	0.351662	0.418832	0.896754	0.380091	0.488448	0.755344	0.518896	0.634145	0.270752	-0.487195	-0.0136047	-1.35052	-1.09834	-0.990789	-0.628928	0.938474	1.22784	0
chr9	90300895	90433489	-	0	NA	NA	NA	NA	NA	LINC01508	0	0	0	0	0.2516	0.232908	0.376184	0.123521	0	0	0.104708	0	0.228054	0.122112	0.198775	0.363227	0.5813	0.361003	-0.580305	-0.691677	NA	NA	0.198245	-0.702929	0.00886347	0.687273	0
chr3	14489108	14540342	-	0	NA	NA	NA	NA	NA	GRIP2	0	0	0	0	0.419334	0.232908	0.376184	0.123521	0.198601	0.351662	0.209416	0	0.0760182	0.325632	0.119265	0.207558	0.105691	0.180501	0.156661	-0.691677	NA	NA	-0.649752	1.44907	0.201509	-0.772158	0
chr5	138744429	138753309	-	0	NA	NA	NA	NA	NA	LOC105379194	0	0	0	0	0.503201	0.0776361	0.438881	2.22337	0	2.2858	2.40829	1.34513	1.59638	0.20352	1.19265	1.5048	1.10975	1.35376	0.197303	-2.49903	0.764952	0.840259	0.420637	-2.55093	0.152599	-0.286731	0
chr17	45620345	45835828	+	0	NA	NA	NA	NA	NA	LINC02210-CRHR1	0	0	0	0	0.0838668	0.776361	0.564276	1.48225	0	1.23082	0.52354	1.12094	1.97647	0.325632	1.31191	1.24535	0.369918	1.44401	-2.75023	0.460326	0.134902	-1.09834	0.591256	-2.01036	-0.213529	-1.9648	0
chr2	27275432	27281498	+	0	NA	NA	NA	NA	NA	DNAJC5G	0	0	0	0	0.167734	0.310544	0.250789	0.247041	0.595803	0.703323	0.104708	0.448377	0.304073	0.651264	0.318039	0.311338	0.264227	0.541504	-0.580305	0.308323	0.649475	-2.09834	-0.0647894	1.03404	-0.798491	-1.03519	0
chr1	37611349	37634892	-	0	NA	NA	NA	NA	NA	RSPO1	0	0	0	0	0.335467	0.543452	0.752368	0.123521	2.38321	0.351662	0.104708	0.448377	0.152036	0.529152	0.198775	0.467006	0.369918	0.361003	-1.16527	-0.469284	-0.350525	-2.09834	-0.386717	1.41255	0.371434	0.0351967	0
chr14	100323338	100330421	+	0	NA	NA	NA	NA	NA	SLC25A47	0	0	0	0	0.167734	0.38818	0.376184	0	0	0	0.209416	0	0	0.040704	0	0.155669	0.0528454	0.270752	-1.16527	0.045289	NA	NA	NA	NA	-0.798491	-2.35712	0
chr11	72239076	72244176	-	0	NA	NA	NA	NA	NA	PHOX2A	0	0	0	0	0.2516	0.465816	0.564276	0	0.198601	0.351662	0.209416	0.224189	0.228054	0.122112	0.516814	0.103779	0.158536	0.0902506	-1.16527	-0.276639	0.649475	-0.0983406	-1.18027	-2.08144	0.201509	0.812804	0
chr16	21233698	21253850	+	0	NA	NA	NA	NA	NA	ANKS4B	0	0	0	0	0.0838668	0.232908	0.125395	0.494083	1.78741	0.175831	0	0.896754	0.152036	0.20352	0.119265	0.363227	0.105691	0.0902506	-0.580305	0.893286	-2.35052	NA	0.350248	0.771002	2.00886	0.227842	0
chr10	49614036	49665104	+	0	NA	NA	NA	NA	NA	CHAT	0	0	0	0	0.167734	0.0776361	0.188092	0.370562	0.595803	0.175831	0.209416	0	0	0.162816	0.23853	0.207558	0.105691	0.0902506	-0.165267	-1.27664	NA	NA	NA	-0.550926	1.20151	0.227842	0
chr17	50464495	50468880	-	0	NA	NA	NA	NA	NA	CHAD	0	0	0	0	0.167734	0.776361	0.564276	0.123521	0.198601	0	0.52354	0	0.456109	0.081408	0.397549	0.415117	0.158536	0	-1.75023	0.460326	NA	NA	0.198245	-2.28789	NA	NA	0
chr10	5196836	5218949	+	0	NA	NA	NA	NA	NA	AKR1C4	0	0	0	0	0.167734	0.0776361	0.250789	0.247041	0.198601	0	0.209416	0.224189	0.152036	0.081408	0.0795098	0.103779	0.105691	0.270752	-0.580305	-1.69168	NA	-0.0983406	0.935211	0.0340365	-1.38345	-1.35712	0
chr1	162632463	162787405	+	0	NA	NA	NA	NA	NA	DDR2	0	0	0	0	0.2516	0.310544	0.564276	1.60577	0.198601	0.175831	0.314124	0.224189	0.760182	0.20352	0.477059	0.570786	0.211382	0.902506	-1.16527	-0.861602	-0.350525	0.486622	0.672176	-1.229	-0.660988	-2.09409	0
chr19	5455416	5456856	+	0	NA	NA	NA	NA	NA	ZNRF4	0	0	0	0	0.335467	0.853997	0.564276	0.123521	0	0.351662	0.209416	0.224189	0.380091	0.325632	0.357794	0.518896	0.475609	0.0902506	-0.75023	0.59783	0.649475	-0.0983406	0.0872137	-0.135888	2.52344	2.39777	0
chr4	172634684	172688917	-	0	NA	NA	NA	NA	NA	GALNTL6-AS1	0	0	0	0	0.0838668	0.0776361	0.188092	0.247041	0.198601	0.351662	0.314124	0	0.228054	0.40704	0.357794	0.0518896	0.422763	0.270752	-1.16527	-1.27664	NA	NA	-0.649752	0.18604	-2.38345	0.642879	0
chr16	86720683	86721959	-	0	NA	NA	NA	NA	NA	LINC02189	0	0	0	0	0.167734	0.465816	0.125395	0.123521	0	0.351662	0.418832	0	0.380091	0.488448	0.15902	0.259448	0	0.361003	0.419695	1.89329	NA	NA	1.25714	1.619	-0.476563	NA	0
chr9	136648609	136660421	-	0	NA	NA	NA	NA	NA	HSPC324	0	0	0	0	0.419334	0.853997	0.564276	0.247041	0.993005	0.175831	0.314124	0.224189	0.152036	0.20352	0.278284	0.155669	0.158536	0.270752	-0.428301	0.59783	-0.350525	0.486622	-0.872144	-0.45139	-0.798491	-0.772158	0
chrX	12906619	12923169	+	0	NA	NA	NA	NA	NA	TLR8	0	0	0	0	0.0838668	0.543452	0.564276	0.370562	0.397202	0.351662	1.15179	0.224189	0.456109	0.325632	0.477059	0.311338	0.105691	0.270752	-2.75023	-0.0542467	0.649475	2.36109	-0.0647894	-0.550926	0.201509	-1.35712	0
chr4	83092860	83114729	-	0	NA	NA	NA	NA	NA	PLAC8	0	0	0	0	0.167734	0.0776361	0.0626973	0.247041	0.198601	0.175831	0	0	0.152036	0.20352	0.278284	0.415117	0.158536	0.451253	1.4197	0.308323	NA	NA	-0.872144	-0.45139	-0.12042	-1.50912	0
chr7	37848596	37900396	+	0	NA	NA	NA	NA	NA	NME8	0	0	0	0	0.503201	0.232908	0.438881	0.123521	0.993005	0	0.418832	0.448377	0.152036	0.40704	0.397549	0.363227	0.422763	0.631754	0.197303	-0.914069	NA	-0.0983406	-1.38672	0.0340365	-0.798491	-0.579513	0
chr6	168053165	168081557	-	0	NA	NA	NA	NA	NA	FRMD1	0	0	0	0	0.587067	0.776361	0.68967	0	0.794404	0	0.418832	0	0.228054	0.122112	0.0795098	0.207558	0.317073	0.0902506	-0.232381	0.17082	NA	NA	1.52017	0.618999	1.20151	1.8128	0
chrX	85282115	85379665	-	0	NA	NA	NA	NA	NA	POF1B	0	0	0	0	0.335467	0.232908	0.188092	0	0	0.351662	0.314124	0.224189	0.0760182	0.325632	0.198775	0.155669	0.264227	0.270752	0.834733	0.308323	0.649475	0.486622	-1.38672	0.712108	-0.798491	-0.0351927	0
chr5	135648682	135653935	-	0	NA	NA	NA	NA	NA	SLC25A48-AS1	0	0	0	0	0.503201	0.38818	0.626973	0	1.39021	0.175831	0.52354	0.224189	0.152036	0.366336	0.198775	0.155669	0.317073	0.270752	-0.31727	-0.691677	-0.350525	1.22359	-0.386717	0.882033	-0.798491	0.227842	0
chr5	135236233	135248177	-	0	NA	NA	NA	NA	NA	C5orf66-AS2	0	0	0	0	0.167734	0.465816	0.250789	0.864645	0	0.175831	0.209416	0	0.304073	0.162816	0.437304	0.311338	0.317073	0.451253	-0.580305	0.893286	NA	NA	-0.524221	-1.4254	-0.535457	-0.509124	0
chr17	35983655	36002038	-	0	NA	NA	NA	NA	NA	CCL15-CCL14	0	0	0	0	0.670934	0.698725	0.501579	0	1.58881	1.05498	0.104708	0	0.456109	0.488448	0.119265	0.363227	0.317073	0.180501	0.419695	0.478248	NA	NA	1.93521	2.03404	1.00886	0.812804	0
chr11	61897300	61917566	-	0	NA	NA	NA	NA	NA	RAB3IL1	0	0	0	0	0.419334	0.776361	0.564276	0.123521	0.595803	0.175831	0.104708	0.224189	0.532127	0.244224	0.357794	0.207558	0.105691	0.270752	-0.428301	0.460326	-0.350525	-1.09834	0.572641	-0.550926	-0.383454	-1.35712	0
chrX	72781864	72938958	-	0	NA	NA	NA	NA	NA	FAM236B	0	0	0	0	0.503201	0.232908	0.250789	0.123521	0.595803	0	0	0.224189	0.152036	0.20352	0.0795098	0.259448	0.0528454	0.180501	1.00466	-0.106714	NA	NA	0.935211	1.35596	0.523437	-1.77216	0
chr11	66016751	66026479	-	0	NA	NA	NA	NA	NA	CATSPER1	0	0	0	0	0.335467	0.38818	0.626973	0.247041	0	0.527492	0.314124	0	0.228054	0.325632	0.23853	0.311338	0.158536	0.541504	-0.902233	-0.691677	NA	NA	-0.0647894	0.449074	-0.798491	-1.77216	0
chr3	50191609	50197696	+	0	NA	NA	NA	NA	NA	GNAT1	0	0	0	0	0.335467	0.465816	0.250789	0	0.397202	0	0.209416	0.448377	0.304073	0.20352	0.15902	0.103779	0.105691	0.180501	0.419695	0.893286	NA	-1.09834	0.935211	0.355965	-0.798491	-0.772158	0
chr19	38384266	38388034	-	0	NA	NA	NA	NA	NA	GGN	0	0	0	0	0.503201	0.543452	0.626973	1.35873	0	3.69245	2.6177	2.24189	4.181	0.40704	3.89598	2.4907	1.00406	3.51977	-0.31727	-0.20625	0.719864	0.223588	0.10186	-3.25875	-0.498931	-1.80963	0
chr5	137867859	137887851	+	0	NA	NA	NA	NA	NA	MYOT	0	0	0	0	0.503201	0.310544	0.188092	0.741124	0	0.351662	0.209416	0.224189	0.304073	0.366336	0.675834	0.363227	0.317073	0.180501	1.4197	0.723361	0.649475	-0.0983406	-1.15225	-0.883501	1.00886	0.812804	0
chr17	61452421	61485110	+	0	NA	NA	NA	NA	NA	TBX4	0	0	0	0	0.2516	0.465816	0.94046	0.247041	0	0.175831	0.314124	0	0.228054	0.284928	0.357794	0.259448	0.211382	0.180501	-1.90223	-1.0136	NA	NA	-0.649752	-0.328534	0.523437	0.227842	0
chr7	83363905	83649139	-	0	NA	NA	NA	NA	NA	SEMA3E	0	0	0	0	0.587067	0.38818	0.376184	1.35873	0.397202	0.175831	0.52354	0.448377	0.380091	0.40704	0.477059	0.311338	0.528454	0.722005	0.642088	0.045289	-1.35052	0.223588	-0.327824	-0.228998	-1.21353	-0.45023	0
chr17	16690240	16777880	+	0	NA	NA	NA	NA	NA	CCDC144A	0	0	0	0	0.503201	0.465816	0.376184	0.123521	0	0.351662	0.314124	0.224189	0.380091	0.20352	0.397549	0.363227	0.422763	0.180501	0.419695	0.308323	0.649475	0.486622	-0.0647894	-0.965963	1.00886	1.22784	0
chr10	46543973	46556071	-	0	NA	NA	NA	NA	NA	GPRIN2	0	0	0	0	0.503201	0.232908	0.68967	0	0.198601	0	0	0.672566	0.0760182	0.284928	0.198775	0.311338	0.422763	0	-0.454774	-1.56615	NA	NA	-1.38672	0.519463	NA	NA	0
chr19	12838514	12874952	+	0	NA	NA	NA	NA	NA	MAST1	0	0	0	0	0.2516	0.776361	0.68967	0.247041	0	0.527492	0.52354	0.224189	0.988236	0.366336	0.477059	0.415117	0.5813	0.451253	-1.45477	0.17082	1.23444	1.22359	1.05069	-0.381001	-0.12042	0.365345	0
chr21	42777818	42779994	-	0	NA	NA	NA	NA	NA	LINC01668	0	0	0	0	0.0838668	0.232908	0.376184	0.247041	0	0.527492	0.209416	0.448377	0.456109	0.244224	0.437304	0.467006	0.264227	0.0902506	-2.16527	-0.691677	0.234438	-1.09834	0.0607415	-0.840433	2.37143	1.54977	0
chr10	104641289	105265242	+	0	NA	NA	NA	NA	NA	SORCS3	0	0	0	0	0.419334	0.310544	0.376184	0	0.993005	0.175831	0	0	0.0760182	0.040704	0.198775	0.103779	0.158536	0.180501	0.156661	-0.276639	NA	NA	-1.38672	-2.28789	-0.798491	-0.187196	0
chr5	76083382	76333956	+	0	NA	NA	NA	NA	NA	SV2C	0	0	0	0	0.167734	0.621089	0.564276	0	1.58881	0.175831	0.52354	0	0.0760182	0.325632	0.15902	0.155669	0.105691	0.361003	-1.75023	0.138398	NA	NA	-1.06479	1.03404	-1.21353	-1.77216	0
chr3	108380367	108529322	-	0	NA	NA	NA	NA	NA	MYH15	0	0	0	0	0.419334	0.0776361	0.125395	0.123521	0	0.351662	0.209416	0	0.228054	0.488448	0.278284	0.467006	0.369918	0.0902506	1.74162	-0.691677	NA	NA	-0.287182	0.811644	2.37143	2.0352	0
chr11	111245724	111286401	+	0	NA	NA	NA	NA	NA	C11orf53	0	0	0	0	0.0838668	0.0776361	0.125395	0.370562	0	0	0.314124	0.224189	0.532127	0.244224	0.198775	0.155669	0.317073	0.361003	-0.580305	-0.691677	NA	0.486622	1.42064	0.297071	-1.21353	-0.187196	0
chr17	43847175	43863639	+	0	NA	NA	NA	NA	NA	CD300LG	0	0	0	0	0.503201	0.38818	0.438881	0.247041	0.993005	0.351662	0.732956	1.12094	0.684163	0.325632	0.715589	0.415117	0.369918	0.361003	0.197303	-0.177103	-1.67245	-0.612914	-0.0647894	-1.13589	0.201509	0.0351967	0
chr7	44985377	44985510	-	0	NA	NA	NA	NA	NA	SNORA9	0	0	0	0	0.419334	1.16454	0.501579	0.864645	0.397202	0.879154	0.837664	1.56932	0.684163	0.40704	0.23853	0.726454	0.422763	0.451253	-0.258376	1.21521	-0.835952	-0.905695	1.52017	0.771002	0.686935	-0.0940863	0
chr11	93732003	93732133	-	0	NA	NA	NA	NA	NA	SNORA1	0	0	0	0	0.167734	0.155272	0.125395	1.35873	0	0.175831	0.837664	0.448377	0.684163	0.20352	0.795098	0.363227	0.686991	0.902506	0.419695	0.308323	-1.35052	0.901659	-0.216792	-1.96596	-1.31306	-0.393647	0
chr12	48656647	48656782	-	0	NA	NA	NA	NA	NA	SNORA2A	0	0	0	0	0.587067	0.465816	0.501579	0.247041	0.397202	0.527492	0.628248	0.448377	0.304073	0.40704	0.15902	0.778344	0.475609	0.541504	0.22705	-0.106714	0.234438	0.486622	0.935211	1.35596	0.523437	-0.187196	0
chr7	45104905	45105042	-	0	NA	NA	NA	NA	NA	SNORA5C	0	0	0	0	0.503201	0.931633	1.25395	0.123521	0	0.351662	0.628248	0.448377	0.380091	0.488448	0.715589	0.570786	0.422763	0.451253	-1.31727	-0.428642	-0.350525	0.486622	-0.912786	-0.550926	0.339012	-0.0940863	0
chr12	48667456	48667593	-	0	NA	NA	NA	NA	NA	SNORA2B	0	0	0	0	0.335467	0.465816	0.564276	0.370562	0	0.175831	0.209416	0	0.456109	0.447744	0.23853	0.467006	0.317073	0.631754	-0.75023	-0.276639	NA	NA	0.935211	0.908506	-0.435921	-0.994551	0
chr7	44962661	44979015	-	0	NA	NA	NA	NA	NA	MYO1G	0	0	0	0	0.503201	0.698725	1.19125	0	0.198601	0	0.418832	0.448377	0.608145	0.488448	0.198775	0.207558	0.528454	0.0902506	-1.24327	-0.769679	NA	-0.0983406	1.61328	1.29707	1.20151	2.54977	0
chr7	45105967	45106099	-	0	NA	NA	NA	NA	NA	SNORA5B	0	0	0	0	0.419334	0.698725	0.815065	0.370562	0	0.175831	0.628248	0.224189	0.456109	0.40704	0.755344	0.570786	0.369918	0.270752	-0.958816	-0.222191	-0.350525	1.48662	-0.727754	-0.891963	1.07598	0.450234	0
chr12	54498777	54548243	+	0	NA	NA	NA	NA	NA	NCKAP1L	0	0	0	0	0.2516	0.155272	0.313487	0.247041	2.78041	0	0.314124	0.896754	0.152036	0.325632	0.119265	0.207558	0.211382	0.361003	-0.31727	-1.0136	NA	-1.51338	0.350248	1.44907	-0.798491	-0.772158	0
chr6	26087280	26098342	+	0	NA	NA	NA	NA	NA	HFE	0	0	0	0	0.503201	0.543452	0.438881	2.47041	0	1.23082	0.732956	0.224189	1.21629	0.40704	0.596324	0.570786	0.634145	0.812256	0.197303	0.308323	2.45683	1.70901	1.02832	-0.550926	-0.508985	-0.357121	0
chr1	196819730	196832189	+	0	NA	NA	NA	NA	NA	CFHR1	0	0	0	0	0.419334	0.155272	0.188092	0.247041	0.794404	0.175831	0.209416	0.448377	0.608145	0.20352	0.198775	0.0518896	0.211382	0.0902506	1.15666	-0.276639	-1.35052	-1.09834	1.61328	0.0340365	-0.798491	1.22784	0
chr22	17256859	17266733	-	0	NA	NA	NA	NA	NA	CECR3	0	0	0	0	0.335467	0.465816	0.376184	0.123521	1.19161	0	0.209416	0.448377	0.304073	0.162816	0.23853	0.103779	0.211382	0.180501	-0.165267	0.308323	NA	-1.09834	0.350248	-0.550926	-0.798491	0.227842	0
chr1	201190823	201228952	+	0	NA	NA	NA	NA	NA	IGFN1	0	0	0	0	0.587067	0.853997	0.68967	0.370562	1.19161	0.703323	0.314124	0.224189	0	0.162816	0.278284	0.415117	0.317073	0.631754	-0.232381	0.308323	1.64948	0.486622	NA	-0.773318	-0.605846	-0.994551	0
chr11	69147227	69171562	-	0	NA	NA	NA	NA	NA	LOC338694	0	0	0	0	0.2516	0.465816	0.564276	0	0	0.527492	0.314124	0	0.152036	0.20352	0.119265	0.0518896	0.211382	0.180501	-1.16527	-0.276639	NA	NA	0.350248	0.771002	-1.79849	0.227842	0
chr20	18787970	18793982	-	0	NA	NA	NA	NA	NA	LINC00652	0	0	0	0	0.2516	0.543452	0.501579	0.494083	0.198601	0.703323	0.628248	0	0.532127	0.122112	0.795098	0.518896	0.422763	1.17326	-0.995342	0.115678	NA	NA	-0.579363	-2.70293	-1.177	-1.4726	0
chr19	3851805	3869038	-	0	NA	NA	NA	NA	NA	ZFR2	0	0	0	0	0.838668	0.543452	0.438881	0	0.993005	0.351662	0.209416	0.224189	0.152036	0.488448	0.437304	0.363227	0.211382	0.361003	0.934269	0.308323	0.649475	-0.0983406	-1.52422	0.159567	0.00886347	-0.772158	0
chr8	69466780	69660912	+	0	NA	NA	NA	NA	NA	SULF1	0	0	0	0	0.587067	0.310544	0.250789	0	1.58881	0	0.418832	0	0.380091	0.162816	0.15902	0.103779	0.475609	0.180501	1.22705	0.308323	NA	NA	1.25714	0.0340365	-0.798491	1.39777	0
chr6	31587199	31588909	+	0	NA	NA	NA	NA	NA	LST1	0	0	0	0	0.503201	0.621089	0.626973	0.123521	0.198601	0.879154	0.418832	0	0.304073	0.20352	0.198775	0.259448	0.317073	0.0902506	-0.31727	-0.0136047	NA	NA	0.613283	0.0340365	1.52344	1.8128	0
chr17	3923872	3964437	-	0	NA	NA	NA	NA	NA	ATP2A3	0	0	0	0	0.754801	0.621089	0.376184	0.247041	0.794404	0.175831	0	0	0.228054	0.244224	0.278284	0.103779	0.369918	0.0902506	1.00466	0.723361	NA	NA	-0.287182	-0.188356	0.201509	2.0352	0
chr1	160177410	160186980	+	0	NA	NA	NA	NA	NA	ATP1A4	0	0	0	0	0.335467	0.232908	0.877762	0.247041	0	0	0.314124	0.224189	0.228054	0.366336	0.119265	0.467006	0.317073	0.361003	-1.38766	-1.91407	NA	0.486622	0.935211	1.619	0.371434	-0.187196	0
chr11	1732405	1750595	-	0	NA	NA	NA	NA	NA	IFITM10	0	0	0	0	0.419334	0.543452	0.501579	0.123521	0.595803	0.351662	0.418832	1.12094	0.152036	0.366336	0.516814	0.259448	0.158536	0.270752	-0.258376	0.115678	-1.67245	-1.42027	-1.76523	-0.496478	-0.0615259	-0.772158	0
chr20	38346481	38377013	+	0	NA	NA	NA	NA	NA	LBP	0	0	0	0	0.503201	0.310544	0.438881	0.123521	2.18461	0	0.52354	0.672566	0.380091	0.447744	0.198775	0.363227	0.264227	0.361003	0.197303	-0.499032	NA	-0.361375	0.935211	1.17154	0.00886347	-0.45023	0
chr20	63539923	63547504	-	0	NA	NA	NA	NA	NA	SRMS	0	0	0	0	0.167734	0.776361	0.564276	0.123521	0.794404	0.351662	0.209416	0.448377	0.380091	0.162816	0.715589	0.622675	0.158536	0.270752	-1.75023	0.460326	-0.350525	-1.09834	-0.912786	-2.13589	1.20151	-0.772158	0
chr1	219910444	219927637	-	0	NA	NA	NA	NA	NA	SLC30A10	0	0	0	0	0.587067	0.38818	0.501579	0.247041	1.19161	0.351662	0.52354	0.448377	0.152036	0.162816	0.198775	0.207558	0.264227	0.361003	0.22705	-0.369749	-0.350525	0.223588	-0.386717	-0.287892	-0.798491	-0.45023	0
chr4	139716752	140154184	-	0	NA	NA	NA	NA	NA	MAML3	0	0	0	0	0.167734	0.465816	0.376184	0.988166	0	0.351662	0.628248	1.12094	0.912218	0.040704	0.914363	0.674565	0.845527	0.812256	-1.16527	0.308323	-1.67245	-0.835306	-0.00338884	-4.48953	-0.267977	0.0579167	0
chr6	117288366	117425855	-	0	NA	NA	NA	NA	NA	ROS1	0	0	0	0	0.2516	0.155272	0.250789	0.247041	0	0	0.314124	0	0.152036	0.20352	0.278284	0.415117	0.369918	0.0902506	0.00465797	-0.691677	NA	NA	-0.872144	-0.45139	2.20151	2.0352	0
chr9	74615533	74693173	+	0	NA	NA	NA	NA	NA	RORB	0	0	0	0	0.167734	0	0.250789	0.123521	2.58181	0	0.104708	0	0.152036	0.244224	0.15902	0.155669	0.475609	0.180501	-0.580305	NA	NA	NA	-0.0647894	0.618999	-0.213529	1.39777	0
chr2	168771950	168786429	-	0	NA	NA	NA	NA	NA	CERS6-AS1	0	0	0	0	0.587067	0.621089	0.438881	0.494083	0.397202	0	0.314124	0.672566	0	0.244224	0.556569	0.363227	0.317073	0.0902506	0.419695	0.500968	NA	-1.09834	NA	-1.18836	2.00886	1.8128	0
chr3	14799330	14811414	-	0	NA	NA	NA	NA	NA	LINC02011	0	0	0	0	0.2516	0.698725	0.376184	0	1.39021	0	0	0.672566	0.228054	0.366336	0.318039	0.103779	0.211382	0.270752	-0.580305	0.893286	NA	NA	-0.479827	0.203962	-1.38345	-0.357121	0
chr14	46651009	46651781	-	0	NA	NA	NA	NA	NA	RPL10L	0	0	0	0	0.419334	0.465816	0.188092	0	0.198601	0	0	0.672566	0.304073	0.162816	0.23853	0.311338	0.317073	0.361003	1.15666	1.30832	NA	NA	0.350248	-0.550926	-0.213529	-0.187196	0
chr9	74722494	74887921	-	0	NA	NA	NA	NA	NA	TRPM6	0	0	0	0	0.2516	0.38818	0.376184	0.123521	1.19161	0.175831	0.314124	0	0.152036	0.244224	0.119265	0.259448	0.317073	0.270752	-0.580305	0.045289	NA	NA	0.350248	1.03404	-0.0615259	0.227842	0
chr12	52585588	52601463	-	0	NA	NA	NA	NA	NA	KRT72	0	0	0	0	0.503201	0.38818	0.376184	0	3.17762	0.351662	0.418832	0.896754	0.152036	0.40704	0.397549	0.0518896	0.264227	0.180501	0.419695	0.045289	-1.35052	-1.09834	-1.38672	0.0340365	-1.79849	0.54977	0
chr2	24175052	24191698	+	0	NA	NA	NA	NA	NA	FAM228A	0	0	0	0	0.2516	0.543452	0.68967	0.247041	0	0.527492	0.209416	0.224189	0.0760182	0.325632	0.318039	0.259448	0.475609	0.270752	-1.45477	-0.343753	1.23444	-0.0983406	-2.06479	0.0340365	-0.0615259	0.812804	0
chr10	47467993	47484158	-	0	NA	NA	NA	NA	NA	ANXA8	0	0	0	0	0.419334	0.465816	0.376184	0	1.19161	0	0.104708	0	0	0.162816	0.198775	0	0.158536	0	0.156661	0.308323	NA	NA	NA	-0.287892	NA	NA	0
chr11	2887344	2903575	-	0	NA	NA	NA	NA	NA	SLC22A18AS	0	0	0	0	0.167734	0.232908	0.438881	0.123521	0.397202	0.175831	0.209416	0.448377	0	0.20352	0.437304	0.259448	0.158536	0.541504	-1.38766	-0.914069	-1.35052	-1.09834	NA	-1.10347	-1.06153	-1.77216	0
chr9	114329868	114333251	+	0	NA	NA	NA	NA	NA	ORM2	0	0	0	0	0.587067	0.310544	0.626973	0	0.397202	0.351662	0.732956	0.224189	0.152036	0.244224	0.397549	0.363227	0.211382	0.451253	-0.0948777	-1.0136	0.649475	1.70901	-1.38672	-0.702929	-0.313065	-1.09409	0
chr9	114322627	114326479	+	0	NA	NA	NA	NA	NA	ORM1	0	0	0	0	0.587067	0.310544	0.376184	0	0.397202	0	0.314124	0.448377	0.0760182	0.284928	0.477059	0.622675	0.264227	0.631754	0.642088	-0.276639	NA	-0.513378	-2.64975	-0.743571	-0.0208839	-1.25759	0
chrX	38352603	38421446	+	0	NA	NA	NA	NA	NA	OTC	0	0	0	0	0.335467	0.232908	0.313487	0.123521	0.397202	0.175831	0.52354	0.896754	0.228054	0.40704	0.278284	0.103779	0.369918	0.451253	0.0977674	-0.428642	-2.35052	-0.776412	-0.287182	0.54861	-2.12042	-0.286731	0
chr22	30262829	30266851	-	0	NA	NA	NA	NA	NA	OSM	0	0	0	0	0.922534	0.621089	0.313487	0.123521	0	0	0.418832	0	0.152036	0.20352	0.15902	0.311338	0.0528454	0.0902506	1.5572	0.986395	NA	NA	-0.0647894	0.355965	1.78647	-0.772158	0
chr3	14818961	14934571	+	0	NA	NA	NA	NA	NA	FGD5	0	0	0	0	0.0838668	0.38818	0.564276	0.370562	0.794404	0.175831	0	0	0.228054	0.366336	0.198775	0.103779	0.105691	0.361003	-2.75023	-0.539674	NA	NA	0.198245	0.882033	-1.79849	-1.77216	0
chr2	134838615	134902032	+	0	NA	NA	NA	NA	NA	ACMSD	0	0	0	0	0.419334	0.38818	0.313487	0.123521	2.18461	0.703323	0.104708	0	0.456109	0.447744	0.278284	0.0518896	0.422763	0.270752	0.419695	0.308323	NA	NA	0.712818	0.686113	-2.38345	0.642879	0
chr12	9936578	9943495	-	0	NA	NA	NA	NA	NA	LINC02470	0	0	0	0	0.167734	0.310544	0.501579	0.247041	1.78741	0.703323	0.209416	0	0.228054	0.244224	0.23853	0.207558	0.317073	0.180501	-1.5803	-0.691677	NA	NA	-0.0647894	0.0340365	0.201509	0.812804	0
chr13	31739541	31803389	+	0	NA	NA	NA	NA	NA	RXFP2	0	0	0	0	0.587067	0.232908	0.188092	0	1.39021	0.175831	0	0	0.456109	0.20352	0.198775	0.363227	0.369918	0.361003	1.64209	0.308323	NA	NA	1.19825	0.0340365	0.00886347	0.0351967	0
chr13	30932655	30975500	+	0	NA	NA	NA	NA	NA	TEX26	0	0	0	0	0.587067	0.698725	0.501579	0	0	0	0.314124	0.448377	0.304073	0.366336	0.15902	0.311338	0.158536	0.270752	0.22705	0.478248	NA	-0.513378	0.935211	1.20396	0.201509	-0.772158	0
chr6	42929479	42963880	+	0	NA	NA	NA	NA	NA	CNPY3-GNMT	0	0	0	0	0.419334	1.00927	0.313487	3.70562	0	3.16495	2.6177	4.03539	4.56109	0.162816	4.09476	3.16527	1.7439	4.69303	0.419695	1.68684	-0.350525	-0.624409	0.155601	-4.65246	-0.568194	-1.4282	0
chr4	108823882	109302658	-	0	NA	NA	NA	NA	NA	COL25A1	0	0	0	0	0.2516	0.38818	0.250789	0	1.98601	0.351662	0.52354	0.448377	0.456109	0.20352	0.477059	0.415117	0.264227	0.451253	0.00465797	0.630251	-0.350525	0.223588	-0.0647894	-1.229	-0.12042	-0.772158	0
chr11	67613523	67615664	-	0	NA	NA	NA	NA	NA	DOC2GP	0	0	0	0	0.167734	0.232908	0.376184	0	0	0	0.314124	0.896754	0.152036	0.284928	0.318039	0.155669	0.158536	0.180501	-1.16527	-0.691677	NA	-1.51338	-1.06479	-0.158609	-0.213529	-0.187196	0
chr11	67451300	67452729	-	0	NA	NA	NA	NA	NA	GPR152	0	0	0	0	0.0838668	0.155272	0.815065	0.617604	0.198601	0.175831	0.418832	0.224189	1.06425	0.20352	1.03363	0.622675	0.211382	0.631754	-3.28074	-2.39212	-0.350525	0.901659	0.0421258	-2.34448	-0.0208839	-1.57951	0
chr4	158893133	159035229	-	0	NA	NA	NA	NA	NA	C4orf45	0	0	0	0	0.503201	0.232908	0.188092	0.370562	0.397202	0	0	0.224189	0.0760182	0.325632	0.23853	0.311338	0.158536	0.361003	1.4197	0.308323	NA	NA	-1.64975	0.449074	-0.213529	-1.1872	0
chr17	37375984	37392708	+	0	NA	NA	NA	NA	NA	C17orf78	0	0	0	0	0.335467	0.310544	0.376184	0.494083	0	0.351662	0.209416	0.672566	0.152036	0.691968	0.477059	0.570786	0.264227	0.180501	-0.165267	-0.276639	-0.935487	-1.6833	-1.64975	0.536537	1.66094	0.54977	0
chr14	91869410	91947702	-	0	NA	NA	NA	NA	NA	FBLN5	0	0	0	0	0.2516	0.0776361	0.313487	0	0	0.175831	0.209416	0	0.228054	0.284928	0.198775	0.0518896	0.158536	0.0902506	-0.31727	-2.0136	NA	NA	0.198245	0.519463	-0.798491	0.812804	0
chr16	1240704	1242554	+	0	NA	NA	NA	NA	NA	TPSAB1	0	0	0	0	0	0.465816	0.376184	0	0.595803	0.175831	0	0.896754	0.152036	0.081408	0.357794	0.0518896	0.264227	0.0902506	NA	0.308323	-2.35052	NA	-1.23471	-2.13589	-0.798491	1.54977	0
chr17	1713894	1713994	-	0	NA	NA	NA	NA	NA	MIR22	0	0	0	0	0.419334	0.543452	0.376184	1.23521	0	2.98912	3.14124	1.79351	2.12851	0.691968	2.26603	0.985902	2.21951	2.43677	0.156661	0.530716	0.736938	0.80855	-0.0903245	-1.71139	-1.30545	-0.134728	0
chr5	168768145	168768255	-	0	NA	NA	NA	NA	NA	MIR218-2	0	0	0	0	0.670934	0.310544	0.250789	0.123521	1.19161	0	0.314124	0.224189	0.456109	0.325632	0.23853	0.155669	0.369918	0.270752	1.4197	0.308323	NA	0.486622	0.935211	0.449074	-0.798491	0.450234	0
chr21	10521513	10606270	+	0	NA	NA	NA	NA	NA	TPTE	0	0	0	0	0.335467	1.24218	1.31664	0	0	0.527492	0.52354	0.672566	0.684163	0.651264	0.23853	0.363227	0.528454	0.541504	-1.97262	-0.083994	-0.350525	-0.361375	1.52017	1.44907	-0.576099	-0.0351927	0
chrX	151958567	151958667	-	0	NA	NA	NA	NA	NA	MIR224	0	0	0	0	0.670934	0.543452	0.250789	0.247041	0	0.351662	0.104708	0	0.304073	0.40704	0.477059	0.363227	0.264227	0.541504	1.4197	1.11568	NA	NA	-0.649752	-0.228998	-0.576099	-1.03519	0
chr6	39888789	39897380	-	0	NA	NA	NA	NA	NA	DAAM2-AS1	0	0	0	0	0.670934	0.310544	0.564276	0.494083	1.39021	0.527492	0.209416	0.896754	0.456109	0.284928	0.556569	0.155669	0.158536	0.631754	0.24977	-0.861602	-0.765562	-2.09834	-0.287182	-0.965963	-2.02088	-1.99455	0
chr12	56230716	56237845	+	0	NA	NA	NA	NA	NA	SLC39A5	0	0	0	0	0.838668	0.465816	0.501579	0	0	0.175831	0.52354	0	0.228054	0.366336	0.357794	0.311338	0.105691	0.180501	0.741624	-0.106714	NA	NA	-0.649752	0.0340365	0.786471	-0.772158	0
chr5	176063708	176114798	+	0	NA	NA	NA	NA	NA	FAM153B	0	0	0	0	0.2516	0.38818	0.188092	0.247041	1.39021	0.351662	0.209416	0.448377	0.304073	0.20352	0.23853	0.259448	0.422763	0.0902506	0.419695	1.04529	-0.350525	-1.09834	0.350248	-0.228998	1.52344	2.22784	0
chrX	51499908	51507441	-	0	NA	NA	NA	NA	NA	LINC01496	0	0	0	0	0.167734	0.310544	0.188092	0.123521	0.794404	0.175831	0.52354	0	0.0760182	0.447744	0.198775	0.363227	0.211382	0.451253	-0.165267	0.723361	NA	NA	-1.38672	1.17154	-0.313065	-1.09409	0
chr19	53882196	53907652	+	0	NA	NA	NA	NA	NA	PRKCG	0	0	0	0	0.335467	0.931633	0.68967	0.494083	0.198601	0.351662	0.52354	0.672566	0.456109	0.081408	0.397549	0.155669	0.105691	0.451253	-1.03974	0.433854	-0.935487	-0.361375	0.198245	-2.28789	-1.53546	-2.09409	0
chr17	18744053	18779349	+	0	NA	NA	NA	NA	NA	FBXW10	0	0	0	0	0.503201	0.621089	0.376184	0.617604	0.397202	0.351662	0.52354	0	0.380091	0.122112	0.357794	0.207558	0.475609	0.0902506	0.419695	0.723361	NA	NA	0.0872137	-1.55093	1.20151	2.39777	0
chr3	140678063	140701150	+	0	NA	NA	NA	NA	NA	TRIM42	0	0	0	0	0.2516	0.310544	0.250789	0	1.58881	0	0.104708	0.224189	0.304073	0.081408	0.15902	0.778344	0.211382	0	0.00465797	0.308323	NA	-1.09834	0.935211	-0.965963	NA	NA	0
chr7	151190873	151205496	-	0	NA	NA	NA	NA	NA	IQCA1L	0	0	0	0	0.670934	1.16454	1.06585	0	1.98601	0.175831	0.314124	0.672566	0.532127	0.488448	0.198775	0.259448	0.264227	0.451253	-0.667767	0.127751	-1.93549	-1.09834	1.42064	1.29707	-0.798491	-0.772158	0
chr15	42199567	42199667	-	0	NA	NA	NA	NA	NA	MIR627	0	0	0	0	0.335467	0	0.250789	0	0	0.703323	0.104708	0.448377	0.152036	0.162816	0.437304	0.103779	0.158536	0.451253	0.419695	NA	0.649475	-2.09834	-1.52422	-1.4254	-2.12042	-1.50912	0
chr15	70079369	70079469	-	0	NA	NA	NA	NA	NA	MIR629	0	0	0	0	0.335467	0.543452	0.564276	0	0	0.175831	0.314124	0.224189	0.380091	0.529152	0.556569	0.259448	0.369918	0.0902506	-0.75023	-0.0542467	-0.350525	0.486622	-0.550216	-0.0728787	1.52344	2.0352	0
chr16	35477413	35480596	-	0	NA	NA	NA	NA	NA	FRG2DP	0	0	0	0	0.335467	0	0.188092	0	0	0.175831	0.418832	0	0.152036	0.162816	0.119265	0.155669	0.105691	0.180501	0.834733	NA	NA	NA	0.350248	0.449074	-0.213529	-0.772158	0
chr7	144250673	144300302	-	0	NA	NA	NA	NA	NA	OR2A20P	0	0	0	0	0.2516	0.698725	0.250789	0.247041	0.794404	0.527492	0.104708	0.896754	0.152036	0.488448	0.198775	0.103779	0.264227	0.180501	0.00465797	1.47825	-0.765562	-3.09834	-0.386717	1.29707	-0.798491	0.54977	0
chr17	75087764	75106160	+	0	NA	NA	NA	NA	NA	SLC16A5	0	0	0	0	0.587067	0.776361	0.564276	0.247041	0	0.351662	0.418832	0.224189	0.228054	0.20352	0.477059	0.363227	0.264227	0.180501	0.0571254	0.460326	0.649475	0.901659	-1.06479	-1.229	1.00886	0.54977	0
chr20	62463496	62475995	-	0	NA	NA	NA	NA	NA	GATA5	0	0	0	0	0.419334	0.621089	0.564276	0.123521	0.397202	0	0.314124	0.224189	0.228054	0.122112	0.15902	0.415117	0.317073	0.541504	-0.428301	0.138398	NA	0.486622	0.520173	-0.381001	-0.383454	-0.772158	0
chr2	86193016	86193116	-	0	NA	NA	NA	NA	NA	MIR4779	0	0	0	0	0.587067	0.465816	0.376184	0.864645	0	0.703323	0.104708	1.12094	0.684163	0.40704	0.596324	0.415117	0.475609	0.541504	0.642088	0.308323	-0.672453	-3.42027	0.198245	-0.550926	-0.383454	-0.187196	0
chrX	55451488	55451588	-	0	NA	NA	NA	NA	NA	MIR4536-1	0	0	0	0	0.670934	0.38818	0.438881	0.370562	0.993005	0.351662	0.104708	0	0	0.325632	0.477059	0.415117	0.264227	0.812256	0.612341	-0.177103	NA	NA	NA	-0.550926	-0.968416	-1.62016	0
chr16	80597906	80804598	-	0	NA	NA	NA	NA	NA	CDYL2	0	0	0	0	0.167734	0.698725	0.752368	0.123521	0.198601	0.351662	0.418832	0	0.228054	0	0.119265	0.311338	0.158536	0.0902506	-2.16527	-0.106714	NA	NA	0.935211	NA	1.78647	0.812804	0
chr12	120293093	120293237	-	0	NA	NA	NA	NA	NA	RNU4-1	0	0	0	0	0.503201	0.465816	0.501579	2.22337	0.198601	6.32991	3.03653	7.17404	4.56109	0.569856	1.5902	2.23125	1.37398	3.15877	0.00465797	-0.106714	-0.1806	-1.24036	1.52017	-1.48054	-0.50151	-1.201	0
chr6	156779654	156779754	-	0	NA	NA	NA	NA	NA	MIR4466	0	0	0	0	0.587067	0.776361	0.501579	2.84098	0	1.40665	1.04708	1.12094	1.82444	0.284928	1.51069	1.55669	0.898372	1.44401	0.22705	0.630251	0.327547	-0.0983406	0.272246	-2.40654	0.108399	-0.684695	0
chr3	42705755	42773253	-	0	NA	NA	NA	NA	NA	CCDC13	0	0	0	0	0.2516	0.465816	0.188092	0.123521	0	0.703323	0.837664	0.448377	1.06425	0.325632	1.15289	0.726454	0.369918	1.26351	0.419695	1.30832	0.649475	0.901659	-0.115415	-1.82394	-0.798491	-1.77216	0
chr20	45469752	45481532	+	0	NA	NA	NA	NA	NA	WFDC2	0	0	0	0	0.419334	0.776361	0.501579	0	0.595803	0.175831	0.314124	0.224189	0.228054	0.284928	0.278284	0.103779	0.158536	0.0902506	-0.258376	0.630251	-0.350525	0.486622	-0.287182	0.0340365	0.201509	0.812804	0
chr12	7470810	7503777	-	0	NA	NA	NA	NA	NA	CD163	0	0	0	0	0.419334	0.155272	0.188092	0	1.98601	0.351662	0.628248	0.224189	0.304073	0.651264	0.278284	0.467006	0.264227	0.180501	1.15666	-0.276639	0.649475	1.48662	0.127856	1.22668	1.37143	0.54977	0
chr12	54630810	54634895	-	0	NA	NA	NA	NA	NA	LACRT	0	0	0	0	0.670934	0.543452	0.564276	0.494083	0.397202	0.351662	0.209416	0.224189	0.152036	0.366336	0.278284	0.155669	0.264227	0.180501	0.24977	-0.0542467	0.649475	-0.0983406	-0.872144	0.396607	-0.213529	0.54977	0
chr21	34723806	34737182	-	0	NA	NA	NA	NA	NA	LINC00160	0	0	0	0	0.419334	0.698725	0.313487	0.494083	0.198601	0.175831	0.209416	1.34513	0.380091	0.122112	0.397549	0.622675	0.317073	0.361003	0.419695	1.15632	-2.93549	-2.6833	-0.0647894	-1.70293	0.786471	-0.187196	0
chr15	101737093	101744769	-	0	NA	NA	NA	NA	NA	LOC100128108	0	0	0	0	0.335467	0.38818	0.438881	0.247041	0.595803	0.527492	0.418832	0.448377	0.532127	0.447744	0.318039	0.467006	0.369918	0.361003	-0.387659	-0.177103	0.234438	-0.0983406	0.742566	0.493468	0.371434	0.0351967	0
chr8	132024215	132059382	-	0	NA	NA	NA	NA	NA	OC90	0	0	0	0	0.2516	0.155272	0.564276	0	0.993005	0.527492	0.104708	0	0.0760182	0.244224	0.119265	0.103779	0.105691	0.180501	-1.16527	-1.8616	NA	NA	-0.649752	1.03404	-0.798491	-0.772158	0
chr14	85533348	85563052	+	0	NA	NA	NA	NA	NA	FLRT2	0	0	0	0	0.167734	0.232908	0.188092	0	0.993005	0	0	0	0.228054	0.244224	0.0795098	0.207558	0.158536	0	-0.165267	0.308323	NA	NA	1.52017	1.619	NA	NA	0
chr11	60515391	60542718	+	0	NA	NA	NA	NA	NA	MS4A13	0	0	0	0	0.0838668	0.310544	0.188092	0	0.993005	0	0.104708	0	0.152036	0.325632	0.15902	0.259448	0.211382	0.0902506	-1.16527	0.723361	NA	NA	-0.0647894	1.03404	1.52344	1.22784	0
chr1	44731068	44731168	-	0	NA	NA	NA	NA	NA	RNU5D-1	0	0	0	0	0.670934	0.232908	0.376184	4.69379	0.397202	3.86828	2.30358	3.13864	5.24525	0.854784	3.65745	2.07558	2.3252	3.97103	0.834733	-0.691677	0.301552	-0.446264	0.520173	-2.09721	-0.935995	-0.772158	0
chr15	90346530	90349447	-	0	NA	NA	NA	NA	NA	GABARAPL3	0	0	0	0	0.419334	0.698725	0.501579	0.247041	0	0.703323	0.104708	0.672566	0.228054	0.529152	0.318039	0.518896	0.264227	0.270752	-0.258376	0.478248	0.0645127	-2.6833	-0.479827	0.734476	0.938474	-0.0351927	0
chr4	122730188	122732458	-	0	NA	NA	NA	NA	NA	CETN4P	0	0	0	0	0.2516	0	0.313487	3.45858	0	1.23082	1.78004	1.56932	3.04073	0.40704	2.62382	1.5048	1.95528	2.70752	-0.31727	NA	-0.350525	0.181767	0.212745	-2.68843	-0.847401	-0.469595	0
chr12	9055588	9065070	-	0	NA	NA	NA	NA	NA	LINC00612	0	0	0	0	0.670934	0.465816	0.68967	0.370562	0.397202	0.527492	0.52354	0.448377	0.228054	0.20352	0.23853	0.259448	0.158536	0.0902506	-0.0397361	-0.566146	0.234438	0.223588	-0.0647894	-0.228998	1.52344	0.812804	0
chr1	212686416	212699840	-	0	NA	NA	NA	NA	NA	BATF3	0	0	0	0	0.167734	0.931633	0.94046	0.247041	0.198601	0.351662	0.732956	0.224189	0.912218	0.244224	0.795098	0.467006	0.528454	0.812256	-2.4872	-0.0136047	0.649475	1.70901	0.198245	-1.70293	-0.798491	-0.620155	0
chr6	109492855	109691212	-	0	NA	NA	NA	NA	NA	AK9	0	0	0	0	0.335467	0.310544	0.313487	0.988166	0.198601	0.703323	0.52354	0	1.82444	0.366336	1.55044	0.778344	0.528454	1.62451	0.0977674	-0.0136047	NA	NA	0.234771	-2.08144	-1.06153	-1.62016	0
chr6	27808172	27808667	+	0	NA	NA	NA	NA	NA	H2AC13	0	0	0	0	0.167734	0.465816	0.626973	1.48225	0	3.51662	2.40829	6.05309	2.81267	0.325632	0.755344	0.778344	1.26829	2.16602	-1.90223	-0.428642	-0.783484	-1.32967	1.89674	-1.21389	-1.47656	-0.772158	0
chr9	132978693	132991687	+	0	NA	NA	NA	NA	NA	GFI1B	0	0	0	0	0.2516	0.465816	0.501579	0	2.58181	0.351662	0.418832	0.672566	0.380091	0.244224	0.397549	0.415117	0.528454	0.180501	-0.995342	-0.106714	-0.935487	-0.683303	-0.0647894	-0.702929	1.20151	1.54977	0
chr3	149761102	149792554	-	0	NA	NA	NA	NA	NA	ANKUB1	0	0	0	0	0.2516	0.38818	0.438881	1.97633	0	0.703323	0.942372	0.672566	2.43258	0.529152	1.15289	1.19346	1.05691	2.16602	-0.802697	-0.177103	0.0645127	0.486622	1.07723	-1.1235	-0.859892	-1.03519	0
chr3	27715952	27722323	-	0	NA	NA	NA	NA	NA	EOMES	0	0	0	0	0.419334	0.465816	0.501579	0.247041	0.595803	0.527492	0.209416	0	0	0.162816	0.318039	0.0518896	0.211382	0.180501	-0.258376	-0.106714	NA	NA	NA	-0.965963	-1.79849	0.227842	0
chr17	12789497	12991643	+	0	NA	NA	NA	NA	NA	ARHGAP44	0	0	0	0	0.167734	0.853997	0.438881	0	0.397202	0.175831	0.314124	0.224189	0.152036	0.20352	0.397549	0.259448	0.317073	0.0902506	-1.38766	0.9604	-0.350525	0.486622	-1.38672	-0.965963	1.52344	1.8128	0
chr1	45620043	45624054	-	0	NA	NA	NA	NA	NA	CCDC17	0	0	0	0	0.419334	0.465816	0.94046	0.370562	0	0.175831	0.418832	0.224189	0.532127	0.284928	0.596324	0.778344	0.317073	0.180501	-1.16527	-1.0136	-0.350525	0.901659	-0.164325	-1.0655	2.1084	0.812804	0
chr16	84368522	84464187	+	0	NA	NA	NA	NA	NA	ATP2C2	0	0	0	0	0.335467	0.543452	0.501579	0.123521	0.794404	0	0.209416	0	0.152036	0.325632	0.15902	0.415117	0.317073	0.180501	-0.580305	0.115678	NA	NA	-0.0647894	1.03404	1.20151	0.812804	0
chr9	136744017	136748525	-	0	NA	NA	NA	NA	NA	LCN6	0	0	0	0	0.167734	0.543452	1.12855	0.370562	0.198601	0.175831	0.104708	0.224189	0.0760182	0.20352	0.198775	0.155669	0.264227	0	-2.75023	-1.05425	-0.350525	-1.09834	-1.38672	0.0340365	NA	NA	0
chr15	72654696	72667397	+	0	NA	NA	NA	NA	NA	GOLGA6B	0	0	0	0	0.587067	0.776361	0.752368	0.494083	1.39021	0.879154	0.837664	0.224189	0.684163	0.651264	0.437304	0.622675	0.475609	0.451253	-0.357912	0.045289	1.9714	1.90166	0.645704	0.574605	0.464543	0.0758387	0
chr12	16548371	16608214	-	0	NA	NA	NA	NA	NA	LMO3	0	0	0	0	0.419334	0.155272	0.376184	0.123521	2.78041	0.703323	0.314124	0.224189	0.304073	0.325632	0.15902	0.311338	0.369918	0.0902506	0.156661	-1.27664	1.64948	0.486622	0.935211	1.03404	1.78647	2.0352	0
chr20	14884252	14929518	-	0	NA	NA	NA	NA	NA	MACROD2-AS1	0	0	0	0	0.587067	0.621089	0.125395	0.123521	0	0.351662	0.209416	0	0.0760182	0.122112	0.0795098	0.311338	0.264227	0.541504	2.22705	2.30832	NA	NA	-0.0647894	0.618999	-0.798491	-1.03519	0
chr9	133152947	133163914	-	0	NA	NA	NA	NA	NA	GBGT1	0	0	0	0	0.587067	0.698725	0.626973	0	0.198601	0.351662	0.314124	0.224189	0.228054	0.162816	0.357794	0.311338	0.317073	0.451253	-0.0948777	0.15632	0.649475	0.486622	-0.649752	-1.13589	-0.535457	-0.509124	0
chr6	75921113	76072662	-	0	NA	NA	NA	NA	NA	IMPG1	0	0	0	0	0.2516	0.310544	0.125395	0.123521	0.198601	0.175831	0	0.448377	0.380091	0.244224	0.397549	0.207558	0.475609	0.270752	1.00466	1.30832	-1.35052	NA	-0.0647894	-0.702929	-0.383454	0.812804	0
chr2	68974635	68980976	+	0	NA	NA	NA	NA	NA	GKN1	0	0	0	0	0.670934	0.38818	0.438881	0.494083	0.198601	0.175831	0.104708	0.448377	0.0760182	0.284928	0.437304	0.467006	0.211382	0.180501	0.612341	-0.177103	-1.35052	-2.09834	-2.52422	-0.61804	1.37143	0.227842	0
chr11	92913238	92915628	-	0	NA	NA	NA	NA	NA	LINC02746	0	0	0	0	0.419334	0.543452	0.188092	0.370562	0.198601	0.175831	0.209416	0	0.152036	0.284928	0.198775	0.259448	0.211382	0.0902506	1.15666	1.53072	NA	NA	-0.386717	0.519463	1.52344	1.22784	0
chr11	94545331	94740355	-	0	NA	NA	NA	NA	NA	LOC105369438	0	0	0	0	0.167734	0.465816	0.501579	0.864645	0	0.175831	0.209416	0	0.912218	0.20352	0.755344	0.415117	0.422763	0.722005	-1.5803	-0.106714	NA	NA	0.272246	-1.89196	-0.798491	-0.772158	0
chrX	120932297	120933840	-	0	NA	NA	NA	NA	NA	CT47A10	0	0	0	0	0.0838668	0.155272	0.313487	0.123521	0.198601	0	0.104708	0	0.152036	0.081408	0.0795098	0.0518896	0.211382	0	-1.90223	-1.0136	NA	NA	0.935211	0.0340365	NA	NA	0
chrX	119078634	119150579	-	0	NA	NA	NA	NA	NA	KIAA1210	0	0	0	0	0.167734	0.698725	0.376184	0.247041	0.794404	0.527492	0.104708	0.448377	0.152036	0.325632	0.198775	0.363227	0.317073	0.361003	-1.16527	0.893286	0.234438	-2.09834	-0.386717	0.712108	0.00886347	-0.187196	0
chr10	25934228	26212532	+	0	NA	NA	NA	NA	NA	MYO3A	0	0	0	0	0.0838668	0.232908	0.376184	0	0.397202	0.351662	0.209416	0	0.152036	0.122112	0.278284	0.155669	0.264227	0.0902506	-2.16527	-0.691677	NA	NA	-0.872144	-1.18836	0.786471	1.54977	0
chr16	22092540	22156961	+	0	NA	NA	NA	NA	NA	VWA3A	0	0	0	0	0.503201	0.310544	0.376184	0.370562	0	0	0.209416	0.672566	0.380091	0.244224	0.357794	0.311338	0.369918	0.0902506	0.419695	-0.276639	NA	-1.6833	0.0872137	-0.550926	1.78647	2.0352	0
chr6	136982158	136993231	-	0	NA	NA	NA	NA	NA	NHEG1	0	0	0	0	0	0.310544	0.188092	0	1.19161	0.175831	0.52354	0	0.152036	0.162816	0.15902	0.259448	0.105691	0.180501	NA	0.723361	NA	NA	-0.0647894	0.0340365	0.523437	-0.772158	0
chr15	56365423	56445997	+	0	NA	NA	NA	NA	NA	TEX9	0	0	0	0	0.587067	0.232908	0.501579	0.741124	0	0	0.837664	0.448377	0.760182	0.61056	0.636079	0.622675	0.317073	0.812256	0.22705	-1.10671	NA	0.901659	0.257139	-0.0590729	-0.383454	-1.35712	0
chr11	94021353	94114208	+	0	NA	NA	NA	NA	NA	HEPHL1	0	0	0	0	0.167734	0.465816	0.313487	0	0.198601	0.527492	0.209416	0	0.532127	0.162816	0.15902	0.103779	0.158536	0	-0.902233	0.571358	NA	NA	1.74257	0.0340365	NA	NA	0
chr4	46243547	46390300	-	0	NA	NA	NA	NA	NA	GABRA2	0	0	0	0	0.419334	0.621089	0.94046	0.247041	0.595803	0.175831	0.209416	0	0.380091	0.244224	0.119265	0.103779	0.105691	0.361003	-1.16527	-0.598567	NA	NA	1.67218	1.03404	-1.79849	-1.77216	0
chr15	62637171	62645181	-	0	NA	NA	NA	NA	NA	MGC15885	0	0	0	0	0.335467	0.0776361	0.626973	0.370562	0.198601	0.703323	0.628248	0	0.152036	0.447744	0.357794	0.363227	0.317073	0.541504	-0.902233	-3.0136	NA	NA	-1.23471	0.323543	-0.576099	-0.772158	0
chr17	40776807	40782550	-	0	NA	NA	NA	NA	NA	KRT27	0	0	0	0	0.2516	0.543452	0.313487	0	2.38321	0.175831	0.314124	0.224189	0.456109	0.488448	0.278284	0.415117	0.264227	0.361003	-0.31727	0.79375	-0.350525	0.486622	0.712818	0.811644	0.201509	-0.45023	0
chr17	73248448	73261880	-	0	NA	NA	NA	NA	NA	CPSF4L	0	0	0	0	0.335467	0.621089	0.564276	2.84098	0.198601	1.75831	0.52354	0.896754	2.5086	0.20352	1.62995	1.45291	0.317073	2.25627	-0.75023	0.138398	0.971403	-0.776412	0.622053	-3.00159	-0.634993	-2.83105	0
chr21	45070955	45073211	-	0	NA	NA	NA	NA	NA	SSR4P1	0	0	0	0	0.167734	0.621089	0.501579	0.123521	0	0.175831	0.314124	0.224189	0.228054	0.244224	0.278284	0.259448	0.105691	0.180501	-1.5803	0.308323	-0.350525	0.486622	-0.287182	-0.188356	0.523437	-0.772158	0
chr5	55170643	55170743	-	0	NA	NA	NA	NA	NA	MIR449B	0	0	0	0	0.167734	0.155272	0.376184	0.370562	0	0.351662	0.732956	0.448377	0.456109	0.244224	0.596324	0.311338	0.158536	0.180501	-1.16527	-1.27664	-0.350525	0.709014	-0.386717	-1.28789	0.786471	-0.187196	0
chrX	74218368	74218468	-	0	NA	NA	NA	NA	NA	MIR421	0	0	0	0	0.335467	0.465816	0.376184	0.370562	0.397202	0.175831	0.418832	0	0.152036	0.447744	0.397549	0.259448	0.264227	0.270752	-0.165267	0.308323	NA	NA	-1.38672	0.17154	-0.0615259	-0.0351927	0
chr17	17813833	17813933	-	0	NA	NA	NA	NA	NA	MIR33B	0	0	0	0	0.754801	0.621089	0.68967	0.247041	0.198601	0.879154	0.209416	0.224189	0.304073	0.20352	0.477059	0.726454	0.158536	0.270752	0.130189	-0.151108	1.9714	-0.0983406	-0.649752	-1.229	1.4239	-0.772158	0
chr8	104484366	104484466	-	0	NA	NA	NA	NA	NA	MIR548A3	0	0	0	0	0.419334	0.543452	0.250789	0.247041	0.198601	1.05498	0.418832	0	0.228054	0.284928	0.357794	0.103779	0.264227	0.0902506	0.741624	1.11568	NA	NA	-0.649752	-0.328534	0.201509	1.54977	0
chr6	119069044	119069144	-	0	NA	NA	NA	NA	NA	MIR548B	0	0	0	0	0.587067	0.310544	0.125395	0	0	0.175831	0.52354	0	0.228054	0.325632	0.318039	0.103779	0.317073	0.451253	2.22705	1.30832	NA	NA	-0.479827	0.0340365	-2.12042	-0.509124	0
chr6	11102488	11111725	-	0	NA	NA	NA	NA	NA	ERVFRD-1	0	0	0	0	0.2516	0.310544	0.877762	0.617604	0	0.527492	0.418832	0.224189	0.304073	0.244224	0.437304	0.415117	0.422763	0.0902506	-1.8027	-1.49903	1.23444	0.901659	-0.524221	-0.840433	2.20151	2.22784	0
chr15	45114325	45118421	+	0	NA	NA	NA	NA	NA	DUOXA2	0	0	0	0	0.167734	0.38818	0.626973	0.370562	0.595803	0.175831	0	0.224189	0.152036	0.081408	0.198775	0.363227	0.105691	0	-1.90223	-0.691677	-0.350525	NA	-0.386717	-1.28789	NA	NA	0
chr3	113432108	113432208	-	0	NA	NA	NA	NA	NA	MIR8076	0	0	0	0	0.754801	0.155272	0.313487	0.123521	0	0	0.209416	0.448377	0.0760182	0.284928	0.119265	0.363227	0.158536	0.270752	1.26769	-1.0136	NA	-1.09834	-0.649752	1.25643	0.423901	-0.772158	0
chr21	6859163	13724281	+	0	NA	NA	NA	NA	NA	MIR8069-1	0	0	0	0	0.0838668	0.232908	0.125395	0.123521	0	0	0.104708	0	0.228054	0.122112	0.15902	0.0518896	0.158536	0.180501	-0.580305	0.893286	NA	NA	0.520173	-0.381001	-1.79849	-0.187196	0
chr16	14930799	18379430	+	0	NA	NA	NA	NA	NA	MIR6770-3	0	0	0	0	0.2516	0.853997	0.626973	0	0.397202	0.175831	0.314124	0.448377	0.380091	0.284928	0.278284	0.467006	0.422763	0.270752	-1.31727	0.445827	-1.35052	-0.513378	0.449784	0.0340365	0.786471	0.642879	0
chr8	95066807	95072920	-	0	NA	NA	NA	NA	NA	MIR3150BHG	0	0	0	0	0.503201	0.853997	0.250789	0	0	0.527492	0.209416	0.224189	0.304073	0.325632	0.318039	0.155669	0.369918	0.361003	1.00466	1.76776	1.23444	-0.0983406	-0.0647894	0.0340365	-1.21353	0.0351967	0
chr6	35497873	35512896	-	0	NA	NA	NA	NA	NA	TULP1	0	0	0	0	0.419334	0.38818	0.501579	0	0	0.351662	0	0	0.380091	0.122112	0.15902	0.311338	0.211382	0.180501	-0.258376	-0.369749	NA	NA	1.25714	-0.381001	0.786471	0.227842	0
chr2	8679808	8681863	-	0	NA	NA	NA	NA	NA	ID2-AS1	0	0	0	0	0.419334	0.698725	0.313487	0.864645	1.39021	3.16495	3.66478	1.79351	2.12851	0.325632	1.43118	1.34913	1.7439	2.07576	0.419695	1.15632	0.8194	1.03094	0.572641	-2.13589	-0.621614	-0.251326	0
chr19	48880966	48898744	-	0	NA	NA	NA	NA	NA	TULP2	0	0	0	0	0.167734	0.465816	0.501579	0.247041	0	0.351662	0.942372	0.448377	0.760182	0.40704	0.596324	0.467006	0.317073	0.270752	-1.5803	-0.106714	-0.350525	1.07158	0.350248	-0.550926	0.786471	0.227842	0
chr12	71938844	72032440	+	0	NA	NA	NA	NA	NA	TPH2	0	0	0	0	0.503201	0.698725	0.313487	0	0.794404	0.703323	0.52354	0.224189	0.532127	0.366336	0.715589	0.415117	0.211382	0.812256	0.68273	1.15632	1.64948	1.22359	-0.427359	-0.965963	-0.968416	-1.94208	0
chr11	19759993	19760093	-	0	NA	NA	NA	NA	NA	MIR4694	0	0	0	0	0.2516	0.310544	0.313487	0	0.198601	0.527492	0.104708	0	0.228054	0.366336	0.516814	0.467006	0.369918	0.361003	-0.31727	-0.0136047	NA	NA	-1.18027	-0.496478	0.371434	0.0351967	0
chr14	22956939	22957039	-	0	NA	NA	NA	NA	NA	MIR4707	0	0	0	0	0.419334	0.465816	0.438881	1.72929	0	1.93414	1.3612	1.34513	1.90045	0.162816	1.62995	0.726454	0.5813	1.62451	-0.0657314	0.085931	0.523944	0.0171366	0.221515	-3.32352	-1.16106	-1.48265	0
chr1	5862656	5862756	-	0	NA	NA	NA	NA	NA	MIR4689	0	0	0	0	0.419334	0.155272	0.313487	0.370562	0	0.175831	0.314124	0	0.304073	0.325632	0.15902	0.155669	0.158536	0.180501	0.419695	-1.0136	NA	NA	0.935211	1.03404	-0.213529	-0.187196	0
chr18	49049677	49049777	-	0	NA	NA	NA	NA	NA	MIR4744	0	0	0	0	0.0838668	0.465816	0.376184	0.617604	0	0.175831	0.314124	0	0.380091	0.244224	0.556569	0.207558	0.317073	0.0902506	-2.16527	0.308323	NA	NA	-0.550216	-1.18836	1.20151	1.8128	0
chr19	45674919	45675019	-	0	NA	NA	NA	NA	NA	MIR642B	0	0	0	0	0.335467	0.310544	1.12855	0.494083	0.198601	1.05498	0.314124	1.12094	0.380091	0.40704	0.318039	0.518896	0.475609	0.631754	-1.75023	-1.8616	-0.0874904	-1.83531	0.257139	0.355965	-0.283918	-0.409588	0
chr11	70872268	70872368	-	0	NA	NA	NA	NA	NA	MIR3664	0	0	0	0	0.587067	0.232908	0.376184	0.123521	0.595803	0	0	0.224189	0.152036	0.20352	0	0.155669	0.211382	0.180501	0.642088	-0.691677	NA	NA	NA	NA	-0.213529	0.227842	0
chr21	45849960	45942450	+	0	NA	NA	NA	NA	NA	PCBP3	0	0	0	0	0.2516	0.465816	0.501579	0.123521	1.19161	0.351662	0.209416	1.56932	0.8362	0.40704	0.357794	0.311338	0.528454	0.451253	-0.995342	-0.106714	-2.15788	-2.9057	1.22472	0.18604	-0.535457	0.227842	0
chr9	127869404	127869504	-	0	NA	NA	NA	NA	NA	MIR4672	0	0	0	0	0.419334	0.698725	1.06585	0.123521	0	0.351662	0.52354	0.224189	0.456109	0.366336	0.954118	0.467006	0.211382	0.722005	-1.34584	-0.609214	0.649475	1.22359	-1.06479	-1.381	-0.628566	-1.77216	0
chrX	16626998	16627098	-	0	NA	NA	NA	NA	NA	MIR548AM	0	0	0	0	0.587067	0.776361	0.501579	0.247041	0.397202	0.175831	0.104708	0.672566	0.684163	0.20352	0.318039	0.259448	0.634145	0.270752	0.22705	0.630251	-1.93549	-2.6833	1.10514	-0.644035	-0.0615259	1.22784	0
chr9	38540566	38545372	-	0	NA	NA	NA	NA	NA	FAM95C	0	0	0	0	0.503201	0.543452	0.501579	0	0.198601	0.351662	0.104708	0	0.152036	0.244224	0.15902	0.467006	0.211382	0.0902506	0.00465797	0.115678	NA	NA	-0.0647894	0.618999	2.37143	1.22784	0
chr4	70430491	70482997	+	0	NA	NA	NA	NA	NA	MUC7	0	0	0	0	0.419334	0	0	0.123521	0.595803	0.351662	0.418832	0	0.152036	0.20352	0.119265	0.311338	0.211382	0.361003	NA	NA	NA	NA	0.350248	0.771002	-0.213529	-0.772158	0
chr11	1012822	1036718	-	0	NA	NA	NA	NA	NA	MUC6	0	0	0	0	0.167734	0.38818	0.752368	0	0.397202	0	0.104708	0.448377	0.152036	0.244224	0.23853	0.0518896	0.422763	0.270752	-2.16527	-0.954711	NA	-2.09834	-0.649752	0.0340365	-2.38345	0.642879	0
chr3	195746765	195811929	-	0	NA	NA	NA	NA	NA	MUC4	0	0	0	0	1.0064	2.17381	1.19125	0.247041	6.15663	0.527492	0.628248	0.672566	0.456109	0.773376	0.477059	0.622675	0.739836	0.992757	-0.24327	0.867751	-0.350525	-0.0983406	-0.0647894	0.697002	-0.672961	-0.424235	0
chr11	1157952	1201138	+	0	NA	NA	NA	NA	NA	MUC5AC	0	0	0	0	0.670934	0.232908	0.564276	0.123521	0.397202	0.175831	0.314124	0	0	0.162816	0.198775	0.363227	0.264227	0.180501	0.24977	-1.27664	NA	NA	NA	-0.287892	1.00886	0.54977	0
chr11	1074874	1110508	+	0	NA	NA	NA	NA	NA	MUC2	0	0	0	0	0.2516	0.621089	0.564276	0	0	0.703323	0.104708	0	0.228054	0.244224	0.198775	0.311338	0.158536	0.0902506	-1.16527	0.138398	NA	NA	0.198245	0.297071	1.78647	0.812804	0
chr1	155185823	155192909	-	0	NA	NA	NA	NA	NA	MUC1	0	0	0	0	0.503201	0.38818	0.815065	0.864645	0	1.58248	1.15179	0.672566	1.6724	0.20352	1.43118	1.08968	0.634145	0.992757	-0.695782	-1.07019	1.23444	0.776129	0.224717	-2.81396	0.134394	-0.646627	0
chr11	118657315	118679650	-	0	NA	NA	NA	NA	NA	TREH	0	0	0	0	0.167734	0.155272	0.752368	0.494083	0	0	0.314124	0.448377	0.304073	0.244224	0.15902	0.415117	0.105691	0.180501	-2.16527	-2.27664	NA	-0.513378	0.935211	0.618999	1.20151	-0.772158	0
chr7	149764181	149773588	-	0	NA	NA	NA	NA	NA	ZNF467	0	0	0	0	0.419334	0.776361	0.626973	0	0.794404	0	0.314124	0.224189	0.152036	0.244224	0.318039	0.259448	0.211382	0.361003	-0.580305	0.308323	NA	0.486622	-1.06479	-0.381001	-0.476563	-0.772158	0
chr11	392595	404908	+	0	NA	NA	NA	NA	NA	PKP3	0	0	0	0	0.2516	0.38818	0.626973	0.494083	0	0	0.209416	0	0.152036	0.20352	0.198775	0.207558	0.105691	0.0902506	-1.31727	-0.691677	NA	NA	-0.386717	0.0340365	1.20151	0.227842	0
chr19	38587640	38617953	-	0	NA	NA	NA	NA	NA	MAP4K1	0	0	0	0	0.335467	0.853997	0.501579	0.741124	0.198601	0.703323	0.732956	0.448377	0.760182	0.284928	1.07338	0.778344	0.422763	0.812256	-0.580305	0.767755	0.649475	0.709014	-0.497749	-1.9135	-0.0615259	-0.942083	0
chr7	30752134	30757602	+	0	NA	NA	NA	NA	NA	INMT	0	0	0	0	0.670934	0.853997	1.44204	1.11169	0.595803	0.351662	1.04708	0.448377	1.29231	0.529152	1.35167	1.19346	0.845527	1.44401	-1.10387	-0.755807	-0.350525	1.22359	-0.0647894	-1.35299	-0.274929	-0.772158	0
chr5	139387466	139389913	-	0	NA	NA	NA	NA	NA	MZB1	0	0	0	0	0.503201	0.310544	0.250789	0	0	0.527492	0.104708	0.672566	0.152036	0.20352	0.15902	0.155669	0.264227	0.180501	1.00466	0.308323	-0.350525	-2.6833	-0.0647894	0.355965	-0.213529	0.54977	0
chr1	116754429	116769229	+	0	NA	NA	NA	NA	NA	CD2	0	0	0	0	0.167734	0.543452	0.626973	0.247041	0.198601	0.527492	0.209416	0.224189	0.304073	0.366336	0.23853	0.207558	0.528454	0.270752	-1.90223	-0.20625	1.23444	-0.0983406	0.350248	0.618999	-0.383454	0.964807	0
chr3	46364659	46407059	-	0	NA	NA	NA	NA	NA	CCR5AS	0	0	0	0	0.167734	0.310544	0.125395	0	0.794404	0.351662	0.104708	0	0.152036	0.40704	0.318039	0.155669	0.105691	0.361003	0.419695	1.30832	NA	NA	-1.06479	0.355965	-1.21353	-1.77216	0
chr1	158289922	158294774	+	0	NA	NA	NA	NA	NA	CD1C	0	0	0	0	0.335467	0.543452	0	0.123521	0.595803	0.351662	0.314124	0	0.532127	0.20352	0.23853	0.259448	0.475609	0.180501	NA	NA	NA	NA	1.1576	-0.228998	0.523437	1.39777	0
chr5	50396191	50441288	-	0	NA	NA	NA	NA	NA	EMB	0	0	0	0	0.167734	0.310544	0.501579	0.123521	0	0.175831	0.52354	0.224189	0.380091	0.284928	0.198775	0.0518896	0.5813	0.180501	-1.5803	-0.691677	-0.350525	1.22359	0.935211	0.519463	-1.79849	1.68727	0
chr11	71814044	71821547	-	0	NA	NA	NA	NA	NA	ZNF705E	0	0	0	0	0.419334	0.38818	0.0626973	0.247041	0.794404	0.351662	0.418832	0.672566	0.228054	0.284928	0.357794	0.363227	0.317073	0.270752	2.74162	2.63025	-0.935487	-0.683303	-0.649752	-0.328534	0.423901	0.227842	0
chr8	12173453	12177267	-	0	NA	NA	NA	NA	NA	FAM90A2P	0	0	0	0	0.335467	0.232908	0.0626973	0.123521	0.595803	0.527492	0.52354	0.224189	0.304073	0.244224	0.278284	0.259448	0.105691	0.451253	2.4197	1.89329	1.23444	1.22359	0.127856	-0.188356	-0.798491	-2.09409	0
chr1	36306367	36321347	+	0	NA	NA	NA	NA	NA	SH3D21	0	0	0	0	0.335467	0.465816	0.877762	0.864645	0	1.58248	0.628248	0.224189	1.59638	0.40704	1.51069	1.5048	0.211382	1.44401	-1.38766	-0.914069	2.8194	1.48662	0.0796005	-1.89196	0.0594895	-2.77216	0
chr11	63079939	63144221	-	0	NA	NA	NA	NA	NA	SLC22A24	0	0	0	0	0	0.465816	0.250789	0	0.397202	0.175831	0.314124	0.448377	0.304073	0.244224	0.23853	0.363227	0.211382	0.270752	NA	0.893286	-1.35052	-0.513378	0.350248	0.0340365	0.423901	-0.357121	0
chr15	92393886	92468728	+	0	NA	NA	NA	NA	NA	ST8SIA2	0	0	0	0	0.335467	0.465816	0.626973	0.123521	0.198601	0.527492	0.209416	0.448377	0.228054	0.40704	0.15902	0.207558	0.105691	0.180501	-0.902233	-0.428642	0.234438	-1.09834	0.520173	1.35596	0.201509	-0.772158	0
chr20	603992	610266	-	0	NA	NA	NA	NA	NA	TCF15	0	0	0	0	0.2516	0.698725	0.501579	0.123521	0.993005	0.175831	0.209416	0.224189	0.456109	0.244224	0.318039	0.155669	0.317073	0.0902506	-0.995342	0.478248	-0.350525	-0.0983406	0.520173	-0.381001	0.786471	1.8128	0
chr4	337813	384868	+	0	NA	NA	NA	NA	NA	ZNF141	0	0	0	0	0.587067	0.232908	0.815065	0.370562	0	0.703323	0.52354	0.224189	0.304073	0.325632	0.795098	0.415117	0.264227	0.722005	-0.473389	-1.80715	1.64948	1.22359	-1.38672	-1.28789	-0.798491	-1.45023	0
chr14	20425854	20436166	-	0	NA	NA	NA	NA	NA	KLHL33	0	0	0	0	0.503201	0.776361	0.313487	0	0	0.175831	0.209416	0.448377	0.0760182	0.122112	0.397549	0.259448	0.317073	0.0902506	0.68273	1.30832	-1.35052	-1.09834	-2.38672	-1.70293	1.52344	1.8128	0
chr19	48606741	48607714	+	0	NA	NA	NA	NA	NA	SPACA4	0	0	0	0	0.503201	0.465816	0.752368	0.370562	0	0.703323	0.628248	1.12094	0.532127	0.366336	0.318039	0.467006	0.634145	0.451253	-0.580305	-0.691677	-0.672453	-0.835306	0.742566	0.203962	0.0495055	0.490876	0
chr1	155951254	155951354	-	0	NA	NA	NA	NA	NA	MIR6738	0	0	0	0	0.503201	0.698725	0.752368	0.370562	0	0.351662	0.418832	0.224189	0.152036	0.447744	0.516814	0.467006	0.158536	0.541504	-0.580305	-0.106714	0.649475	0.901659	-1.76523	-0.206972	-0.213529	-1.77216	0
chr1	153962335	153962435	-	0	NA	NA	NA	NA	NA	MIR6737	0	0	0	0	0.0838668	0.232908	0.564276	1.23521	0	1.23082	1.46591	0.224189	0.912218	0.325632	0.556569	0.467006	0.528454	0.541504	-2.75023	-1.27664	2.45683	2.70901	0.712818	-0.773318	-0.213529	-0.0351927	0
chr11	62566990	62567090	-	0	NA	NA	NA	NA	NA	MIR6747	0	0	0	0	0.754801	0.38818	0.68967	0.370562	0	0.527492	0.52354	0.448377	0.760182	0.651264	0.636079	0.415117	0.686991	0.270752	0.130189	-0.82918	0.234438	0.223588	0.257139	0.0340365	0.616546	1.34332	0
chr11	61878196	61878296	-	0	NA	NA	NA	NA	NA	MIR6746	0	0	0	0	0.2516	0.38818	0.313487	0	0	0.175831	0.104708	0.224189	0.456109	0.20352	0.278284	0.207558	0.211382	0	-0.31727	0.308323	-0.350525	-1.09834	0.712818	-0.45139	NA	NA	0
chr20	47980092	47990117	-	0	NA	NA	NA	NA	NA	LINC01522	0	0	0	0	0.335467	0.621089	0.376184	0.247041	0.198601	0.175831	0.104708	0.224189	0.228054	0.284928	0.397549	0.311338	0	0.451253	-0.165267	0.723361	-0.350525	-1.09834	-0.801755	-0.480537	-0.535457	NA	0
chr1	228397028	228397128	-	0	NA	NA	NA	NA	NA	MIR6742	0	0	0	0	0.335467	0.698725	0.376184	0.617604	0	1.23082	0.104708	0	0.228054	0.20352	0.357794	0.570786	0.158536	0.270752	-0.165267	0.893286	NA	NA	-0.649752	-0.81396	1.07598	-0.772158	0
chr11	65129896	65129996	-	0	NA	NA	NA	NA	NA	MIR6751	0	0	0	0	0.335467	0.853997	0.188092	0.123521	0	0.175831	0.314124	0	0.0760182	0.244224	0.318039	0.207558	0.264227	0.0902506	0.834733	2.18279	NA	NA	-2.06479	-0.381001	1.20151	1.54977	0
chr22	23690860	23699176	+	0	NA	NA	NA	NA	NA	RGL4	0	0	0	0	0.503201	0.310544	0.188092	0.247041	0	0.175831	0.104708	0	0.228054	0.284928	0.278284	0.622675	0.264227	0.270752	1.4197	0.723361	NA	NA	-0.287182	0.0340365	1.20151	-0.0351927	0
chrX	152749862	152753884	-	0	NA	NA	NA	NA	NA	MAGEA2B	0	0	0	0	0.419334	0.543452	0.626973	0	0.397202	0.351662	0.418832	0.224189	0.456109	0.284928	0.0397549	0.259448	0.0528454	0.451253	-0.580305	-0.20625	0.649475	0.901659	3.52017	2.84139	-0.798491	-3.09409	0
chr13	27792482	27794768	+	0	NA	NA	NA	NA	NA	GSX1	0	0	0	0	0.503201	0.155272	0.626973	0.123521	1.39021	0	0.314124	0	0.304073	0.284928	0.636079	0.622675	0.317073	0.451253	-0.31727	-2.0136	NA	NA	-1.06479	-1.15861	0.464543	-0.509124	0
chr1	247530131	247533839	-	0	NA	NA	NA	NA	NA	OR2C3	0	0	0	0	0.335467	0.0776361	0.125395	0.123521	0.397202	0.175831	0.418832	0.224189	0.304073	0.40704	0.278284	0.259448	0.158536	0.180501	1.4197	-0.691677	-0.350525	0.901659	0.127856	0.54861	0.523437	-0.187196	0
chr7	29684771	29685821	-	0	NA	NA	NA	NA	NA	ZNRF2P2	0	0	0	0	0.335467	0.621089	0.68967	1.60577	0.794404	2.10997	0.942372	1.56932	2.66064	0.447744	1.43118	1.40102	1.21544	1.62451	-1.03974	-0.151108	0.427083	-0.73577	0.894569	-1.67646	-0.213529	-0.418521	0
chr6	160003290	160007664	-	0	NA	NA	NA	NA	NA	AIRN	0	0	0	0	0.167734	0.38818	0.0626973	0.617604	0.397202	0.175831	0.104708	0	0.0760182	0.366336	0.318039	0.259448	0.158536	0.270752	1.4197	2.63025	NA	NA	-2.06479	0.203962	-0.0615259	-0.772158	0
chr3	61561570	62297609	+	0	NA	NA	NA	NA	NA	PTPRG	0	0	0	0	0.419334	0.38818	0.438881	0	1.58881	0.175831	0.314124	0	0.228054	0.162816	0.516814	0.259448	0.211382	0.0902506	-0.0657314	-0.177103	NA	NA	-1.18027	-1.6664	1.52344	1.22784	0
chr2	219289622	219309401	-	0	NA	NA	NA	NA	NA	PTPRN	0	0	0	0	0.503201	0.621089	0.626973	0.247041	0.993005	0.175831	0.52354	0	0.532127	0.325632	0.556569	0.415117	0.317073	0.541504	-0.31727	-0.0136047	NA	NA	-0.0647894	-0.773318	-0.383454	-0.772158	0
chrX	89921907	89922883	+	0	NA	NA	NA	NA	NA	TGIF2LX	0	0	0	0	0.335467	0.698725	0.313487	0.123521	0.198601	0.351662	0.209416	0.448377	0.152036	0.20352	0.198775	0.467006	0.211382	0.0902506	0.0977674	1.15632	-0.350525	-1.09834	-0.386717	0.0340365	2.37143	1.22784	0
chr3	133246447	133257121	-	0	NA	NA	NA	NA	NA	TMEM108-AS1	0	0	0	0	0.419334	0.232908	0.250789	0.617604	0	0.527492	0.52354	0.448377	0.304073	0.529152	0.318039	0.311338	0.422763	0.451253	0.741624	-0.106714	0.234438	0.223588	-0.0647894	0.734476	-0.535457	-0.0940863	0
chr9	136738173	136742940	-	0	NA	NA	NA	NA	NA	LCN10	0	0	0	0	0.2516	0.310544	0.877762	0.123521	0.993005	0.351662	0.209416	0	0.304073	0.244224	0.318039	0.207558	0.105691	0.0902506	-1.8027	-1.49903	NA	NA	-0.0647894	-0.381001	1.20151	0.227842	0
chr19	49739759	49763306	-	0	NA	NA	NA	NA	NA	TSKS	0	0	0	0	0.335467	0.38818	0.501579	0.494083	0.198601	0.175831	0.52354	0.672566	0.380091	0.122112	0.318039	0.259448	0.422763	0.361003	-0.580305	-0.369749	-1.93549	-0.361375	0.257139	-1.381	-0.476563	0.227842	0
chr1	156614741	156621928	-	0	NA	NA	NA	NA	NA	LOC101928177	0	0	0	0	0.335467	0.38818	0.626973	0.123521	0.595803	0.527492	0.104708	0.672566	0.532127	0.244224	0.477059	0.415117	0.475609	0.361003	-0.902233	-0.691677	-0.350525	-2.6833	0.157603	-0.965963	0.201509	0.397767	0
chr7	80638515	80674418	+	0	NA	NA	NA	NA	NA	CD36	0	0	0	0	0.335467	0.155272	0	0.370562	1.19161	0.175831	0.104708	0.224189	0.228054	0.40704	0.23853	0.259448	0.475609	0.541504	NA	NA	-0.350525	-1.09834	-0.0647894	0.771002	-1.06153	-0.187196	0
chr19	51517818	51531670	-	0	NA	NA	NA	NA	NA	SIGLEC6	0	0	0	0	0.587067	0.465816	0.752368	0	0.595803	0.703323	0.418832	0.224189	0.304073	0.284928	0.278284	0.415117	0.211382	0.0902506	-0.357912	-0.691677	1.64948	0.901659	0.127856	0.0340365	2.20151	1.22784	0
chr9	114901144	114930595	-	0	NA	NA	NA	NA	NA	TNFSF8	0	0	0	0	0.670934	0.38818	0.815065	0	1.39021	0.175831	0.314124	0	0.532127	0.122112	0.0795098	0.155669	0.317073	0.0902506	-0.280744	-1.07019	NA	NA	2.74257	0.618999	0.786471	1.8128	0
chr19	51225079	51240016	+	0	NA	NA	NA	NA	NA	CD33	0	0	0	0	0.0838668	0.310544	0.501579	0.247041	2.18461	0.703323	0.209416	0.448377	0.304073	0.284928	0.318039	0.363227	0.369918	0.180501	-2.5803	-0.691677	0.649475	-1.09834	-0.0647894	-0.158609	1.00886	1.0352	0
chr3	122055361	122121141	+	0	NA	NA	NA	NA	NA	CD86	0	0	0	0	0.167734	0.310544	0.313487	0	0.794404	0.175831	0.314124	0.448377	0.532127	0.284928	0.477059	0.259448	0.211382	0.361003	-0.902233	-0.0136047	-1.35052	-0.513378	0.157603	-0.743571	-0.476563	-0.772158	0
chr2	203706638	203738912	+	0	NA	NA	NA	NA	NA	CD28	0	0	0	0	0.167734	0.465816	0.501579	0.247041	0.198601	0.703323	0.314124	0	0.304073	0.447744	0.278284	0.415117	0.264227	0.361003	-1.5803	-0.106714	NA	NA	0.127856	0.686113	0.201509	-0.45023	0
chr3	119524292	119559614	-	0	NA	NA	NA	NA	NA	CD80	0	0	0	0	0.2516	0.465816	0.564276	0.370562	0	0.175831	0.418832	0.224189	0.380091	0.244224	0.0397549	0.155669	0.105691	0.270752	-1.16527	-0.276639	-0.350525	0.901659	3.25714	2.619	-0.798491	-1.35712	0
chrX	102937271	102938300	+	0	NA	NA	NA	NA	NA	RAB40AL	0	0	0	0	0.335467	0.776361	1.06585	0.494083	0.595803	0.175831	0.314124	0.224189	0.0760182	0.244224	0.516814	0.155669	0.369918	0.0902506	-1.66777	-0.457211	-0.350525	0.486622	-2.76523	-1.08144	0.786471	2.0352	0
chr14	36135709	36176651	-	0	NA	NA	NA	NA	NA	PTCSC3	0	0	0	0	0.419334	0.310544	0.376184	0.247041	0.198601	0.527492	0.52354	0.448377	0.228054	0.569856	0.198775	0.103779	0.317073	0.180501	0.156661	-0.276639	0.234438	0.223588	0.198245	1.51946	-0.798491	0.812804	0
chr19	55349705	55354719	-	0	NA	NA	NA	NA	NA	COX6B2	0	0	0	0	0.335467	0.543452	0.752368	0.247041	0.794404	0.879154	0.418832	0.224189	0.532127	0.366336	0.755344	0.259448	0.317073	0.812256	-1.16527	-0.469284	1.9714	0.901659	-0.505362	-1.04397	-1.64649	-1.35712	0
chr1	204617169	204685738	-	0	NA	NA	NA	NA	NA	LRRN2	0	0	0	0	0.0838668	0.776361	0.626973	0.247041	1.78741	0	0.104708	0	0.456109	0.122112	0.198775	0.363227	0.105691	0.451253	-2.90223	0.308323	NA	NA	1.19825	-0.702929	-0.313065	-2.09409	0
chr13	98683800	98752672	-	0	NA	NA	NA	NA	NA	SLC15A1	0	0	0	0	0.670934	0.465816	0.313487	0	0	0	0.104708	0.448377	0.228054	0.40704	0.357794	0.259448	0.105691	0.270752	1.09777	0.571358	NA	-2.09834	-0.649752	0.18604	-0.0615259	-1.35712	0
chr6	27132315	27132795	-	0	NA	NA	NA	NA	NA	H2BC11	0	0	0	0	0.167734	0.621089	0.376184	3.5821	0.198601	16.5281	8.69077	11.2094	7.98191	0.61056	1.98775	1.5048	5.60162	7.22005	-1.16527	0.723361	0.560208	-0.367157	2.0056	-1.70293	-2.26244	-0.366166	0
chr7	141995878	142106747	+	0	NA	NA	NA	NA	NA	MGAM	0	0	0	0	0.335467	0.38818	0.626973	0.247041	1.98601	0.351662	0.732956	0.224189	0.152036	0.325632	0.119265	0.415117	0.264227	0.270752	-0.902233	-0.691677	0.649475	1.70901	0.350248	1.44907	0.616546	-0.0351927	0
chr3	125969177	125983453	+	0	NA	NA	NA	NA	NA	ROPN1B	0	0	0	0	0.2516	0.232908	0.501579	0	1.19161	0.879154	0.52354	0	0.456109	0.366336	0.477059	0.415117	0.264227	0	-0.995342	-1.10671	NA	NA	-0.0647894	-0.381001	NA	NA	0
chr18	508567	515294	-	0	NA	NA	NA	NA	NA	LINC01925	0	0	0	0	0.419334	0.931633	0.250789	0	0	0.351662	0.104708	0	0.0760182	0.20352	0.23853	0.155669	0.317073	0.180501	0.741624	1.89329	NA	NA	-1.64975	-0.228998	-0.213529	0.812804	0
chr7	64228473	64266931	+	0	NA	NA	NA	NA	NA	ZNF679	0	0	0	0	0.2516	0.776361	0.564276	0.247041	0	0.351662	0.314124	0.672566	0.532127	0.569856	0.23853	0.207558	0.475609	0.812256	-1.16527	0.460326	-0.935487	-1.09834	1.1576	1.25643	-1.96842	-0.772158	0
chr17	82374276	82375586	+	0	NA	NA	NA	NA	NA	UTS2R	0	0	0	0	0.419334	0.232908	0.626973	0	0.595803	0.175831	0.314124	0	0	0.325632	0.357794	0.311338	0.317073	0	-0.580305	-1.42864	NA	NA	NA	-0.135888	NA	NA	0
chr8	22275566	22357567	+	0	NA	NA	NA	NA	NA	PIWIL2	0	0	0	0	0.335467	0.621089	0.626973	0	0.198601	0.175831	0.104708	0	0.228054	0.569856	0.198775	0.155669	0.264227	0.361003	-0.902233	-0.0136047	NA	NA	0.198245	1.51946	-1.21353	-0.45023	0
chr13	26755200	26760786	-	0	NA	NA	NA	NA	NA	GPR12	0	0	0	0	0.0838668	0.621089	0.501579	0.123521	1.39021	0.527492	0.104708	0.224189	0.304073	0.40704	0.23853	0.363227	0.211382	0.541504	-2.5803	0.308323	1.23444	-1.09834	0.350248	0.771002	-0.576099	-1.35712	0
chr10	118589996	118595648	-	0	NA	NA	NA	NA	NA	PRLHR	0	0	0	0	0.335467	0.310544	0.376184	0	0.198601	0	0	0	0.152036	0.081408	0.198775	0.311338	0.158536	0.361003	-0.165267	-0.276639	NA	NA	-0.386717	-1.28789	-0.213529	-1.1872	0
chrX	71615918	71618511	-	0	NA	NA	NA	NA	NA	CXCR3	0	0	0	0	0.419334	0.310544	0.501579	0.123521	0.993005	0.175831	0.209416	0	0.152036	0.20352	0.278284	0.207558	0.211382	0.180501	-0.258376	-0.691677	NA	NA	-0.872144	-0.45139	0.201509	0.227842	0
chr6	109978255	109980720	+	0	NA	NA	NA	NA	NA	GPR6	0	0	0	0	0.2516	0.465816	0.438881	0	0.595803	0.175831	0.104708	0	0.380091	0.122112	0.23853	0.311338	0.264227	0.180501	-0.802697	0.085931	NA	NA	0.672176	-0.965963	0.786471	0.54977	0
chr5	150053294	150113365	-	0	NA	NA	NA	NA	NA	CSF1R	0	0	0	0	0.0838668	0.543452	0.501579	2.09985	0	1.75831	0.628248	0.896754	1.97647	0.244224	1.47093	1.29724	0.475609	1.71476	-2.5803	0.115678	0.971403	-0.513378	0.426197	-2.59045	-0.402563	-1.85016	0
chr22	36913627	36940437	+	0	NA	NA	NA	NA	NA	CSF2RB	0	0	0	0	0.335467	0.465816	0.376184	0	0.794404	0	0.104708	0	0.152036	0.284928	0.198775	0.207558	0.264227	0.180501	-0.165267	0.308323	NA	NA	-0.386717	0.519463	0.201509	0.54977	0
chrX	151695457	151701591	+	0	NA	NA	NA	NA	NA	PRRG3	0	0	0	0	0.167734	0.465816	0.68967	0	0	0.527492	0.418832	0	0.0760182	0.244224	0.0397549	0.155669	0.317073	0.180501	-2.03974	-0.566146	NA	NA	0.935211	2.619	-0.213529	0.812804	0
chr9	125199532	125200396	-	0	NA	NA	NA	NA	NA	LOC105376271	0	0	0	0	0.503201	0.232908	0.815065	0.741124	0	1.75831	1.57062	0.896754	1.90045	0.244224	1.35167	1.14157	0.5813	2.43677	-0.695782	-1.80715	0.971403	0.80855	0.491604	-2.46846	-1.09395	-2.06761	0
chr17	142788	181650	-	0	NA	NA	NA	NA	NA	DOC2B	0	0	0	0	0.335467	0.698725	0.626973	0	0.397202	0.175831	0.418832	0.224189	0.228054	0.325632	0.278284	0.155669	0.158536	0	-0.902233	0.15632	-0.350525	0.901659	-0.287182	0.226682	NA	NA	0
chr6	83552885	83708772	-	0	NA	NA	NA	NA	NA	SNAP91	0	0	0	0	0.2516	0.465816	0.376184	0	0.198601	0.175831	0.418832	0.448377	0.304073	0.284928	0.278284	0.155669	0.475609	0.0902506	-0.580305	0.308323	-1.35052	-0.0983406	0.127856	0.0340365	0.786471	2.39777	0
chr12	95943330	95968720	+	0	NA	NA	NA	NA	NA	AMDHD1	0	0	0	0	0	0.621089	0.438881	0.494083	0.198601	1.05498	0.314124	0.448377	0.608145	0.20352	0.437304	0.882123	0.158536	0.451253	NA	0.500968	1.23444	-0.513378	0.475779	-1.10347	0.967043	-1.50912	0
chr15	91100256	91302565	+	0	NA	NA	NA	NA	NA	SV2B	0	0	0	0	0.167734	0.698725	0.626973	0.247041	1.98601	0.351662	0.209416	0.448377	0.684163	0.162816	0.23853	0.311338	0.5813	0.361003	-1.90223	0.15632	-0.350525	-1.09834	1.52017	-0.550926	-0.213529	0.687273	0
chr19	35497219	35510470	-	0	NA	NA	NA	NA	NA	DMKN	0	0	0	0	0.670934	0.621089	0.564276	0.370562	1.39021	0.351662	0.52354	0.224189	0.304073	0.081408	0.278284	0.622675	0.105691	0.361003	0.24977	0.138398	0.649475	1.22359	0.127856	-1.77332	0.786471	-1.77216	0
chr1	4654608	4792522	+	0	NA	NA	NA	NA	NA	AJAP1	0	0	0	0	0.335467	0.38818	0.752368	0	0	0.175831	0.209416	0	0.228054	0.244224	0.198775	0.259448	0.317073	0.0902506	-1.16527	-0.954711	NA	NA	0.198245	0.297071	1.52344	1.8128	0
chr11	93735109	93735236	-	0	NA	NA	NA	NA	NA	SNORA40	0	0	0	0	0.167734	0.155272	0.0626973	0.988166	0	0.351662	0.837664	0.672566	0.8362	0.284928	0.596324	0.570786	0.422763	0.541504	1.4197	1.30832	-0.935487	0.316697	0.487752	-1.0655	0.0759777	-0.357121	0
chr1	28580380	28580512	-	0	NA	NA	NA	NA	NA	SNORA44	0	0	0	0	0.335467	0.698725	0.815065	0.617604	0	2.2858	2.51299	1.56932	1.14027	0.569856	0.874608	0.882123	0.951218	0.451253	-1.28074	-0.222191	0.54256	0.679267	0.38267	-0.61804	0.967043	1.07584	0
chr16	58548498	58548633	-	0	NA	NA	NA	NA	NA	SNORA46	0	0	0	0	0.335467	0.0776361	0.0626973	0.247041	0	0.175831	0.418832	0	0.608145	0.20352	0.437304	0.518896	0.317073	0.270752	2.4197	0.308323	NA	NA	0.475779	-1.10347	0.938474	0.227842	0
chr5	77080433	77080571	-	0	NA	NA	NA	NA	NA	SNORA47	0	0	0	0	0.2516	0.310544	0.564276	0.494083	0	0.175831	0.104708	0.448377	0.456109	0.366336	0.596324	0.518896	0.264227	0.722005	-1.16527	-0.861602	-1.35052	-2.09834	-0.386717	-0.702929	-0.476563	-1.45023	0
chr14	24399002	24419283	+	0	NA	NA	NA	NA	NA	NYNRIN	0	0	0	0	0.503201	0.853997	0.313487	0.123521	1.19161	0	0.418832	0.448377	0.228054	0.244224	0.0795098	0.259448	0.158536	0.180501	0.68273	1.44583	NA	-0.0983406	1.52017	1.619	0.523437	-0.187196	0
chr2	196194071	196592983	-	0	NA	NA	NA	NA	NA	HECW2	0	0	0	0	0.2516	1.24218	0.501579	0.617604	0.198601	0.703323	0.52354	0.448377	0.456109	0.61056	0.477059	0.415117	0.475609	0.361003	-0.995342	1.30832	0.649475	0.223588	-0.0647894	0.355965	0.201509	0.397767	0
chr16	2177179	2196605	-	0	NA	NA	NA	NA	NA	CASKIN1	0	0	0	0	0.2516	0.310544	0.68967	0.123521	0.397202	0.351662	0.314124	0.224189	0.152036	0.162816	0.437304	0.155669	0.158536	0.270752	-1.45477	-1.15111	0.649475	0.486622	-1.52422	-1.4254	-0.798491	-0.772158	0
chr12	7812513	7872915	-	0	NA	NA	NA	NA	NA	SLC2A14	0	0	0	0	0.419334	0.698725	0.438881	0.123521	0.397202	0.175831	0.104708	0.224189	0.152036	0.366336	0.198775	0.207558	0.264227	0.0902506	-0.0657314	0.670893	-0.350525	-1.09834	-0.386717	0.882033	1.20151	1.54977	0
chr19	46147781	46161289	+	0	NA	NA	NA	NA	NA	IGFL2	0	0	0	0	0.419334	0.465816	0.564276	0.123521	0.595803	0.175831	0.314124	0	0.228054	0.325632	0.477059	0.311338	0.264227	0.180501	-0.428301	-0.276639	NA	NA	-1.06479	-0.550926	0.786471	0.54977	0
chr22	41800621	41826299	+	0	NA	NA	NA	NA	NA	CCDC134	0	0	0	0	0.670934	0.776361	0.626973	1.11169	0.198601	1.75831	1.04708	0.896754	1.44435	0.20352	1.35167	0.882123	0.475609	1.26351	0.0977674	0.308323	0.971403	0.223588	0.0956753	-2.7315	-0.518384	-1.40959	0
chr1	11857463	11858945	-	0	NA	NA	NA	NA	NA	NPPB	0	0	0	0	0.670934	0.931633	0.501579	0	1.19161	0.703323	0.209416	0.672566	0.456109	0.325632	0.357794	0.415117	0.211382	0.541504	0.419695	0.893286	0.0645127	-1.6833	0.350248	-0.135888	-0.383454	-1.35712	0
chr8	22106877	22109419	-	0	NA	NA	NA	NA	NA	NUDT18	0	0	0	0	0.419334	0.543452	0.877762	0.988166	0	1.75831	1.15179	1.34513	1.74842	0.40704	2.30579	1.40102	1.10975	1.44401	-1.06573	-0.691677	0.386441	-0.223871	-0.399208	-2.50202	-0.043604	-0.379841	0
chr19	13836572	13836672	-	0	NA	NA	NA	NA	NA	MIR23A	0	0	0	0	0.503201	0.621089	1.12855	1.60577	0	2.63746	2.40829	2.46607	1.74842	0.732672	1.70946	1.29724	1.47967	1.98551	-1.16527	-0.861602	0.0969341	-0.0342102	0.0325078	-1.2223	-0.614067	-0.424235	0
chr6	28648285	28654475	-	0	NA	NA	NA	NA	NA	LINC00533	0	0	0	0	0.419334	0.232908	0.125395	0	0.198601	0.175831	0.209416	0.672566	0.228054	0.529152	0.15902	0.363227	0.211382	0.722005	1.74162	0.893286	-1.93549	-1.6833	0.520173	1.73448	-0.991137	-1.77216	0
chr17	38835085	38841438	-	0	NA	NA	NA	NA	NA	C17orf98	0	0	0	0	0.587067	0.776361	0.376184	0.494083	0.198601	0.175831	1.04708	0	0.380091	0.447744	0.516814	0.363227	0.528454	0.631754	0.642088	1.04529	NA	NA	-0.443301	-0.206972	-0.798491	-0.257585	0
chr12	92736488	92772455	+	0	NA	NA	NA	NA	NA	PLEKHG7	0	0	0	0	0	0.38818	0.501579	0.617604	0	0.527492	0.104708	0.448377	0.456109	0.284928	0.675834	0.415117	0.475609	0.451253	NA	-0.369749	0.234438	-2.09834	-0.56729	-1.24607	-0.12042	0.0758387	0
chr17	48724391	48724491	-	0	NA	NA	NA	NA	NA	MIR3185	0	0	0	0	0.167734	0.543452	0.877762	0.123521	0.794404	0.175831	0.418832	0.224189	0.532127	0.366336	0.477059	0.415117	0.264227	0.270752	-2.38766	-0.691677	-0.350525	0.901659	0.157603	-0.381001	0.616546	-0.0351927	0
chr19	49308782	49308882	-	0	NA	NA	NA	NA	NA	MIR4324	0	0	0	0	0.419334	0.465816	0.250789	0.370562	0.595803	0.175831	0.209416	0.448377	0.304073	0.40704	0.198775	0.570786	0.211382	0.541504	0.741624	0.893286	-1.35052	-1.09834	0.613283	1.03404	0.0759777	-1.35712	0
chrX	152114048	152138577	-	0	NA	NA	NA	NA	NA	MAGEA10-MAGEA5	0	0	0	0	0.587067	0.621089	0.376184	0	0	0.175831	0.209416	0	0	0.122112	0.119265	0.363227	0.369918	0.180501	0.642088	0.723361	NA	NA	NA	0.0340365	1.00886	1.0352	0
chr15	68801837	68801937	-	0	NA	NA	NA	NA	NA	MIR4312	0	0	0	0	0.167734	0.465816	0.376184	0.864645	0	0.175831	0.418832	0.448377	0.304073	0.447744	0.477059	0.622675	0.264227	0.180501	-1.16527	0.308323	-1.35052	-0.0983406	-0.649752	-0.0914943	1.78647	0.54977	0
chr13	61199788	61199888	-	0	NA	NA	NA	NA	NA	MIR3169	0	0	0	0	0.167734	0.0776361	0.501579	0.123521	0.198601	0.527492	0.209416	0.672566	0.380091	0.366336	0.318039	0.259448	0.211382	0.451253	-1.5803	-2.69168	-0.350525	-1.6833	0.257139	0.203962	-0.798491	-1.09409	0
chr16	2531913	2532013	-	0	NA	NA	NA	NA	NA	MIR3178	0	0	0	0	0.503201	0.38818	0.564276	0.617604	0	3.16495	1.98945	0.672566	2.5086	0.20352	2.50456	1.81614	0.951218	2.43677	-0.165267	-0.539674	2.23444	1.56462	0.00232481	-3.62132	-0.424096	-1.35712	0
chr1	6429814	6429914	-	0	NA	NA	NA	NA	NA	MIR4252	0	0	0	0	0.2516	0.853997	0.877762	0.247041	0.397202	0.351662	0.314124	0	0.228054	0.284928	0.477059	0.518896	0.422763	0.180501	-1.8027	-0.0395999	NA	NA	-1.06479	-0.743571	1.52344	1.22784	0
chr1	112461751	112461851	-	0	NA	NA	NA	NA	NA	MIR4256	0	0	0	0	0.587067	0.543452	0.501579	0.864645	0	0.351662	0.209416	0.448377	0.0760182	0.447744	0.357794	0.415117	0.5813	0.270752	0.22705	0.115678	-0.350525	-1.09834	-2.23471	0.323543	0.616546	1.10231	0
chrX	154887358	155457615	-	0	NA	NA	NA	NA	NA	MIR1184-3	0	0	0	0	0.2516	0.310544	0.626973	0.247041	0	0.527492	0.52354	0.224189	0.532127	0.366336	0.516814	0.259448	0.369918	0.451253	-1.31727	-1.0136	1.23444	1.22359	0.0421258	-0.496478	-0.798491	-0.286731	0
chr12	109052040	109053965	-	0	NA	NA	NA	NA	NA	USP30-AS1	0	0	0	0	0.167734	0.543452	0.815065	0.494083	0.397202	0.703323	0.52354	0.448377	0.304073	0.244224	0.397549	0.311338	0.369918	0.541504	-2.28074	-0.584761	0.649475	0.223588	-0.386717	-0.702929	-0.798491	-0.549766	0
chrY	5000295	5742228	+	0	NA	NA	NA	NA	NA	PCDH11Y	0	0	0	0	0.0838668	0	0.125395	0	0.198601	0.175831	0	0.224189	0.0760182	0	0.0397549	0	0.105691	0.0902506	-0.580305	NA	-0.350525	NA	0.935211	NA	NA	0.227842	0
chr1	43269982	43274002	+	0	NA	NA	NA	NA	NA	TMEM125	0	0	0	0	0.2516	0.38818	0.188092	0	0.595803	0.527492	0.209416	0.448377	0.152036	0.244224	0.318039	0.207558	0.317073	0.0902506	0.419695	1.04529	0.234438	-1.09834	-1.06479	-0.381001	1.20151	1.8128	0
chr3	163177242	163303301	-	0	NA	NA	NA	NA	NA	LINC01192	0	0	0	0	0.2516	0.465816	0.313487	0.123521	0	0.175831	0.104708	0	0	0.244224	0.23853	0	0.317073	0	-0.31727	0.571358	NA	NA	NA	0.0340365	NA	NA	0
chr12	1791962	1918652	-	0	NA	NA	NA	NA	NA	CACNA2D4	0	0	0	0	0.335467	0.310544	0.564276	0.123521	0.595803	0.175831	0.314124	0.224189	0.228054	0.244224	0.477059	0.259448	0.264227	0.0902506	-0.75023	-0.861602	-0.350525	0.486622	-1.06479	-0.965963	1.52344	1.54977	0
chr22	48538899	48547387	-	0	NA	NA	NA	NA	NA	LOC284933	0	0	0	0	0.419334	0.232908	0.0626973	0.247041	0.397202	0	0.314124	0.224189	0.228054	0.122112	0.198775	0.103779	0.211382	0.180501	2.74162	1.89329	NA	0.486622	0.198245	-0.702929	-0.798491	0.227842	0
chr1	20359800	20428794	-	0	NA	NA	NA	NA	NA	LINC01141	0	0	0	0	0.419334	0.310544	0.376184	0.741124	0	0.351662	0.209416	0	0.304073	0.366336	0.278284	0.363227	0.317073	0.722005	0.156661	-0.276639	NA	NA	0.127856	0.396607	-0.991137	-1.1872	0
chr1	227815684	227846470	+	0	NA	NA	NA	NA	NA	PRSS38	0	0	0	0	0.2516	0.310544	0.313487	0	0	0	0.104708	0.448377	0.152036	0.162816	0.278284	0.311338	0.211382	0.270752	-0.31727	-0.0136047	NA	-2.09834	-0.872144	-0.773318	0.201509	-0.357121	0
chr17	79019208	79027655	-	0	NA	NA	NA	NA	NA	C1QTNF1-AS1	0	0	0	0	0.2516	0.621089	0.626973	2.84098	0.595803	4.04411	1.57062	1.12094	2.88869	0.691968	2.14677	1.60858	1.32114	2.61727	-1.31727	-0.0136047	1.85111	0.486622	0.428251	-1.63339	-0.702276	-0.986283	0
chr8	105780409	106060503	-	0	NA	NA	NA	NA	NA	ZFPM2-AS1	0	0	0	0	0.335467	0.310544	0.313487	0.864645	0	0.527492	0.314124	0.448377	0.608145	0.325632	0.357794	0.207558	0.475609	0.0902506	0.0977674	-0.0136047	0.234438	-0.513378	0.765286	-0.135888	1.20151	2.39777	0
chr6	160531481	160664275	-	0	NA	NA	NA	NA	NA	LPA	0	0	0	0	0.335467	0.465816	0.313487	0	0.794404	0.703323	0.209416	0.224189	0.228054	0.122112	0.198775	0.207558	0.158536	0	0.0977674	0.571358	1.64948	-0.0983406	0.198245	-0.702929	NA	NA	0
chr9	126613927	126701032	+	0	NA	NA	NA	NA	NA	LMX1B	0	0	0	0	0.0838668	0.853997	0.438881	0	0.595803	0.351662	0.628248	0.224189	0.304073	0.244224	0.278284	0.155669	0.105691	0.180501	-2.38766	0.9604	0.649475	1.48662	0.127856	-0.188356	-0.213529	-0.772158	0
chr5	122063194	122078259	-	0	NA	NA	NA	NA	NA	LOX	0	0	0	0	0.167734	0.155272	0.250789	0	0	0.351662	0.314124	0.224189	0.152036	0.162816	0.23853	0.207558	0.264227	0.361003	-0.580305	-0.691677	0.649475	0.486622	-0.649752	-0.550926	-0.798491	-0.45023	0
chr1	13061160	13165631	+	0	NA	NA	NA	NA	NA	HNRNPCL4	0	0	0	0	0.2516	0.698725	0.313487	0	2.38321	0.175831	0.209416	0.448377	0.228054	0.366336	0.357794	0.207558	0.211382	0.180501	-0.31727	1.15632	-1.35052	-1.09834	-0.649752	0.0340365	0.201509	0.227842	0
chr2	188978077	188978177	-	0	NA	NA	NA	NA	NA	MIR1245B	0	0	0	0	0.419334	0.310544	0.188092	0.864645	0	0.527492	0.209416	0.224189	0.152036	0.325632	0.477059	0.415117	0.158536	0	1.15666	0.723361	1.23444	-0.0983406	-1.64975	-0.550926	NA	NA	0
chr8	6987177	7008824	-	0	NA	NA	NA	NA	NA	DEFT1P2	0	0	0	0	1.0064	0.698725	0.564276	0.247041	2.38321	0.351662	0.209416	0.448377	0.532127	0.569856	0.198775	0.518896	0.5813	0.361003	0.834733	0.308323	-0.350525	-1.09834	1.42064	1.51946	0.523437	0.687273	0
chr5	129397054	129397154	-	0	NA	NA	NA	NA	NA	MIR4460	0	0	0	0	0.335467	0.232908	0.125395	0	1.19161	0.175831	0.314124	0.224189	0.0760182	0.40704	0.198775	0.259448	0.211382	0.0902506	1.4197	0.893286	-0.350525	0.486622	-1.38672	1.03404	1.52344	1.22784	0
chr5	9053805	9053905	-	0	NA	NA	NA	NA	NA	MIR4636	0	0	0	0	0.335467	0.38818	0.438881	0.741124	0	0.351662	0.209416	0.224189	0.152036	0.244224	0.15902	0.259448	0.264227	0.180501	-0.387659	-0.177103	0.649475	-0.0983406	-0.0647894	0.618999	0.523437	0.54977	0
chr8	29815003	29828504	-	0	NA	NA	NA	NA	NA	LOC101929470	0	0	0	0	0.335467	0.310544	0.376184	2.09985	0	0.175831	0.418832	0	0.8362	0.325632	0.755344	0.726454	0.369918	0.270752	-0.165267	-0.276639	NA	NA	0.146715	-1.21389	1.4239	0.450234	0
chr10	12653117	12653217	-	0	NA	NA	NA	NA	NA	MIR4481	0	0	0	0	0.167734	0.38818	0.313487	0	0.397202	0.175831	0.104708	0.224189	0.0760182	0.081408	0.318039	0.155669	0.369918	0.180501	-0.902233	0.308323	-0.350525	-1.09834	-2.06479	-1.96596	-0.213529	1.0352	0
chr1	94745829	94745929	-	0	NA	NA	NA	NA	NA	MIR378G	0	0	0	0	0.419334	0.465816	0.501579	0.617604	0	0.527492	0.732956	0.448377	0.0760182	0.325632	0.198775	0.311338	0.369918	0.270752	-0.258376	-0.106714	0.234438	0.709014	-1.38672	0.712108	0.201509	0.450234	0
chr10	104268320	104268420	-	0	NA	NA	NA	NA	NA	MIR4482	0	0	0	0	0.2516	0.155272	0.564276	1.23521	0.397202	0.703323	1.57062	1.34513	1.74842	0.081408	1.98775	1.45291	0.951218	1.89526	-1.16527	-1.8616	-0.935487	0.223588	-0.185084	-4.60982	-0.383454	-0.994551	0
chr1	103554643	103579534	+	0	NA	NA	NA	NA	NA	AMY2B	0	0	0	0	0.2516	0.0776361	0.250789	0.247041	0	0.703323	0.52354	0.448377	0.608145	0.284928	0.357794	0.518896	0.158536	0.180501	0.00465797	-1.69168	0.649475	0.223588	0.765286	-0.328534	1.52344	-0.187196	0
chr19	4183353	4224814	+	0	NA	NA	NA	NA	NA	ANKRD24	0	0	0	0	0.587067	0.931633	0.438881	0.988166	0.198601	1.23082	1.3612	0.896754	1.14027	0.40704	1.55044	1.19346	0.686991	1.17326	0.419695	1.08593	0.45683	0.602099	-0.443301	-1.92944	0.0246308	-0.772158	0
chr10	80356767	80368073	+	0	NA	NA	NA	NA	NA	DYDC2	0	0	0	0	0	0.310544	0.313487	0.123521	0.794404	0.351662	0	0	0.456109	0.081408	0.15902	0.467006	0.105691	0.270752	NA	-0.0136047	NA	NA	1.52017	-0.965963	0.786471	-1.35712	0
chr4	70242615	70251428	+	0	NA	NA	NA	NA	NA	CSN3	0	0	0	0	0.0838668	0	0.313487	0.123521	0.397202	0.175831	0.104708	0.224189	0.152036	0.20352	0.119265	0.311338	0.211382	0.0902506	-1.90223	NA	-0.350525	-1.09834	0.350248	0.771002	1.78647	1.22784	0
chr18	8695855	8707621	-	0	NA	NA	NA	NA	NA	GACAT2	0	0	0	0	0.2516	0.232908	0.438881	0.494083	0	0.879154	0.314124	0.448377	0.684163	0.20352	0.715589	0.363227	0.264227	0.902506	-0.802697	-0.914069	0.971403	-0.513378	-0.0647894	-1.81396	-1.31306	-1.77216	0
chr2	42142434	42170231	-	0	NA	NA	NA	NA	NA	EML4-AS1	0	0	0	0	0.503201	0.543452	0.438881	0.988166	0	1.58248	0.628248	0.448377	1.44435	0.284928	1.31191	1.24535	0.369918	1.53426	0.197303	0.308323	1.8194	0.486622	0.138744	-2.203	-0.300992	-2.05227	0
chrX	153669732	153673684	-	0	NA	NA	NA	NA	NA	PNCK	0	0	0	0	0.419334	0.931633	0.438881	0	0.794404	0.175831	0.418832	0.224189	0	0.488448	0.15902	0.103779	0.317073	0.361003	-0.0657314	1.08593	-0.350525	0.901659	NA	1.619	-1.79849	-0.187196	0
chr1	22001656	22012542	+	0	NA	NA	NA	NA	NA	CELA3A	0	0	0	0	0.419334	0.698725	0.564276	0.123521	1.19161	0.351662	0.52354	0	0.380091	0.854784	0.516814	0.311338	0.317073	0.0902506	-0.428301	0.308323	NA	NA	-0.443301	0.725914	1.78647	1.8128	0
chr15	30614561	32392781	-	0	NA	NA	NA	NA	NA	GOLGA8T	0	0	0	0	0.167734	0.38818	0.250789	0	0.595803	0	0.314124	0	0.304073	0.244224	0.23853	0.0518896	0.105691	0.0902506	-0.580305	0.630251	NA	NA	0.350248	0.0340365	-0.798491	0.227842	0
chr15	22604337	30096701	-	0	NA	NA	NA	NA	NA	GOLGA8J	0	0	0	0	0.167734	0.155272	0	0.123521	0.993005	0.175831	0.628248	0.224189	0	0.20352	0.23853	0.155669	0.264227	0.180501	NA	NA	-0.350525	1.48662	NA	-0.228998	-0.213529	0.54977	0
chr17	49838308	49848017	-	0	NA	NA	NA	NA	NA	TAC4	0	0	0	0	0.335467	0.853997	0.376184	0	0	0.527492	0	0.224189	0.152036	0.244224	0.437304	0.311338	0.528454	0.451253	-0.165267	1.18279	1.23444	NA	-1.52422	-0.840433	-0.535457	0.227842	0
chr16	15037852	15056074	-	0	NA	NA	NA	NA	NA	NTAN1	0	0	0	0	0.2516	0.310544	0.501579	1.48225	0	3.69245	1.78004	1.12094	3.3448	0.488448	2.90211	3.32093	0.898372	3.24902	-0.995342	-0.691677	1.71986	0.667194	0.204818	-2.57083	0.0315835	-1.85462	0
chr17	63477060	63498373	+	0	NA	NA	NA	NA	NA	ACE	0	0	0	0	0.2516	1.31981	0.68967	0.247041	0.794404	0.351662	0.104708	0.448377	0.380091	0.40704	0.397549	0.363227	0.105691	0.361003	-1.45477	0.936355	-0.350525	-2.09834	-0.0647894	0.0340365	0.00886347	-1.77216	0
chr13	94437303	94479682	-	0	NA	NA	NA	NA	NA	DCT	0	0	0	0	0.2516	0.38818	0.438881	0.370562	0.198601	0	0.209416	0	0.228054	0.284928	0.198775	0.363227	0.105691	0.0902506	-0.802697	-0.177103	NA	NA	0.198245	0.519463	2.00886	0.227842	0
chr20	11809986	11870715	-	0	NA	NA	NA	NA	NA	LINC00687	0	0	0	0	0.335467	0.310544	0.188092	0.741124	0	0.175831	0.314124	0.224189	0.152036	0.40704	0.278284	0.415117	0.211382	0.0902506	0.834733	0.723361	-0.350525	0.486622	-0.872144	0.54861	2.20151	1.22784	0
chr7	129774904	129775014	-	0	NA	NA	NA	NA	NA	MIR183	0	0	0	0	0.754801	0.931633	1.06585	0.123521	0	0.175831	0.418832	0	0.0760182	0.325632	0.278284	0.363227	0.369918	0.270752	-0.497842	-0.194177	NA	NA	-1.87214	0.226682	0.423901	0.450234	0
chr5	78997563	79069674	-	0	NA	NA	NA	NA	NA	DMGDH	0	0	0	0	0.419334	0.465816	0.68967	0	0	0	0.104708	1.12094	0.380091	0.447744	0.397549	0.155669	0.369918	0.270752	-0.717808	-0.566146	NA	-3.42027	-0.0647894	0.17154	-0.798491	0.450234	0
chrX	154182595	154233286	+	0	NA	NA	NA	NA	NA	OPN1MW2	0	0	0	0	0.2516	0.621089	0.438881	0.247041	0.993005	0.351662	0.104708	0	0.0760182	0.122112	0.198775	0.155669	0.158536	0.270752	-0.802697	0.500968	NA	NA	-1.38672	-0.702929	-0.798491	-0.772158	0
chr12	72272748	72665642	+	0	NA	NA	NA	NA	NA	TRHDE	0	0	0	0	0.503201	0.38818	0.125395	0	0	0	0.104708	0.672566	0.228054	0.244224	0.23853	0.103779	0.211382	0.180501	2.00466	1.63025	NA	-2.6833	-0.0647894	0.0340365	-0.798491	0.227842	0
chr12	41188319	41574745	+	0	NA	NA	NA	NA	NA	PDZRN4	0	0	0	0	0.503201	0.38818	0.250789	0	1.78741	0.175831	0.314124	0.224189	0.456109	0.366336	0.278284	0.415117	0.475609	0.451253	1.00466	0.630251	-0.350525	0.486622	0.712818	0.396607	-0.12042	0.0758387	0
chr1	16043781	16057326	+	0	NA	NA	NA	NA	NA	CLCNKB	0	0	0	0	0.0838668	0.931633	0.752368	0.247041	0.198601	0.703323	0.209416	0.448377	0.228054	0.366336	0.198775	0.103779	0.105691	0.361003	-3.16527	0.308323	0.649475	-1.09834	0.198245	0.882033	-1.79849	-1.77216	0
chr1	16022035	16034050	+	0	NA	NA	NA	NA	NA	CLCNKA	0	0	0	0	0.503201	0.698725	0.438881	0.370562	0.595803	0.175831	0.209416	0.448377	0.304073	0.325632	0.0795098	0.155669	0.264227	0.180501	0.197303	0.670893	-1.35052	-1.09834	1.93521	2.03404	-0.213529	0.54977	0
chr7	143316110	143352083	+	0	NA	NA	NA	NA	NA	CLCN1	0	0	0	0	0.838668	0.853997	0.250789	0.247041	0.198601	0.175831	0.732956	0.448377	0.456109	0.244224	0.556569	0.155669	0.158536	0.270752	1.74162	1.76776	-1.35052	0.709014	-0.287182	-1.18836	-0.798491	-0.772158	0
chr15	80263067	80341805	-	0	NA	NA	NA	NA	NA	LINC00927	0	0	0	0	0.754801	0.310544	0.376184	0.123521	0.198601	0.703323	0.418832	0	0.152036	0.366336	0.15902	0.155669	0.317073	0	1.00466	-0.276639	NA	NA	-0.0647894	1.20396	NA	NA	0
chr15	23439037	23447243	-	0	NA	NA	NA	NA	NA	GOLGA6L2	0	0	0	0	0.167734	0.232908	0.376184	0.123521	0.397202	0.351662	0.209416	0.224189	0.532127	0.20352	0.357794	0.518896	0.317073	0.0902506	-1.16527	-0.691677	0.649475	-0.0983406	0.572641	-0.81396	2.52344	1.8128	0
chr15	58434900	58498735	-	0	NA	NA	NA	NA	NA	LIPC-AS1	0	0	0	0	0.335467	0.465816	0.250789	1.60577	0.595803	0.351662	1.2565	0.448377	1.6724	0.40704	1.31191	1.40102	1.00406	1.26351	0.419695	0.893286	-0.350525	1.48662	0.350248	-1.68843	0.149041	-0.331586	0
chr12	118758753	118761679	-	0	NA	NA	NA	NA	NA	LINC02423	0	0	0	0	0.167734	0.698725	0.501579	0.123521	0.198601	0	0.314124	0.448377	0	0.447744	0.318039	0.207558	0.317073	0.270752	-1.5803	0.478248	NA	-0.513378	NA	0.493468	-0.383454	0.227842	0
chr19	639894	644373	+	0	NA	NA	NA	NA	NA	FGF22	0	0	0	0	0.419334	0.931633	0.752368	0.617604	0.198601	2.98912	2.19887	0.672566	3.26878	0.61056	2.74309	2.07558	1.21544	2.70752	-0.843339	0.308323	2.15198	1.70901	0.252951	-2.1676	-0.383454	-1.15549	0
chr1	174934946	174954261	-	0	NA	NA	NA	NA	NA	LOC101928696	0	0	0	0	0.2516	0.621089	0.501579	0.617604	0.198601	0.175831	0.314124	0.448377	0.608145	0.284928	0.278284	0.103779	0.317073	0.541504	-0.995342	0.308323	-1.35052	-0.513378	1.12786	0.0340365	-2.38345	-0.772158	0
chr13	113128154	113130046	-	0	NA	NA	NA	NA	NA	F10-AS1	0	0	0	0	0.167734	0.465816	0.501579	0	0.198601	0	0.209416	0	0.304073	0.284928	0.278284	0.363227	0.211382	0.361003	-1.5803	-0.106714	NA	NA	0.127856	0.0340365	0.00886347	-0.772158	0
chr5	82850864	82859836	-	0	NA	NA	NA	NA	NA	LINC01338	0	0	0	0	0.419334	0.0776361	0.376184	0.247041	0	0.703323	0.314124	0	0.304073	0.366336	0.198775	0.259448	0.317073	0.0902506	0.156661	-2.27664	NA	NA	0.613283	0.882033	1.52344	1.8128	0
chr11	111414241	111418186	-	0	NA	NA	NA	NA	NA	LOC100132078	0	0	0	0	0.419334	0.465816	0.376184	0.370562	0	0	0	0	0	0.162816	0.15902	0.259448	0.317073	0.180501	0.156661	0.308323	NA	NA	NA	0.0340365	0.523437	0.812804	0
chr19	44942236	44945496	+	0	NA	NA	NA	NA	NA	APOC4	0	0	0	0	0.419334	0.776361	0.626973	0.247041	0	0.703323	0.314124	0.224189	0.152036	0.284928	0.397549	0.415117	0.211382	0.0902506	-0.580305	0.308323	1.64948	0.486622	-1.38672	-0.480537	2.20151	1.22784	0
chr19	44914324	44919344	+	0	NA	NA	NA	NA	NA	APOC1	0	0	0	0	0.419334	0.621089	1.12855	0.617604	0	0.175831	0.628248	0.448377	0.228054	0.366336	0.477059	0.726454	0.475609	0.451253	-1.4283	-0.861602	-1.35052	0.486622	-1.06479	-0.381001	0.686935	0.0758387	0
chr16	25216946	25228932	+	0	NA	NA	NA	NA	NA	AQP8	0	0	0	0	0	0.155272	0.438881	0	0.794404	0	0.314124	0.224189	0.304073	0.244224	0.516814	0.207558	0.105691	0.180501	NA	-1.49903	NA	0.486622	-0.765229	-1.08144	0.201509	-0.772158	0
chr12	9371781	9381422	-	0	NA	NA	NA	NA	NA	LOC101928030	0	0	0	0	0.335467	0.155272	0.68967	0.247041	0.397202	0.703323	0.628248	0.448377	0.456109	0.569856	0.318039	0.155669	0.264227	0.0902506	-1.03974	-2.15111	0.649475	0.486622	0.520173	0.841391	0.786471	1.54977	0
chr16	74192391	74215521	-	0	NA	NA	NA	NA	NA	LOC101928035	0	0	0	0	0.167734	0.310544	0.94046	0	0.198601	0	0.209416	0.224189	0	0.325632	0.278284	0.155669	0.264227	0.361003	-2.4872	-1.59857	NA	-0.0983406	NA	0.226682	-1.21353	-0.45023	0
chr7	112954634	112995643	-	0	NA	NA	NA	NA	NA	HRAT17	0	0	0	0	0.2516	0	0.438881	0.247041	0.397202	0.527492	0.732956	0.224189	0.380091	0.529152	0.318039	0.467006	0.792681	0.451253	-0.802697	NA	1.23444	1.70901	0.257139	0.734476	0.0495055	0.812804	0
chrY	24045792	25624901	-	0	NA	NA	NA	NA	NA	CDY1B	0	0	0	0	0	0	0	0	0	0	0	0	0.0760182	0	0	0.0518896	0	0	NA	NA	NA	NA	NA	NA	NA	NA	0
chr21	6532206	43141092	-	0	NA	NA	NA	NA	NA	FRGCA	0	0	0	0	0.167734	0.0776361	0.125395	0	0	0	0.209416	0	0.152036	0.244224	0.0795098	0.259448	0	0.0902506	0.419695	-0.691677	NA	NA	0.935211	1.619	1.52344	NA	0
chr1	27612063	27635185	-	0	NA	NA	NA	NA	NA	FGR	0	0	0	0	0.335467	0.698725	0.752368	0	0	0.175831	0.52354	0.224189	0.304073	0.244224	0.15902	0.518896	0.369918	0.270752	-1.16527	-0.106714	-0.350525	1.22359	0.935211	0.618999	0.938474	0.450234	0
chr1	32362538	32364309	+	0	NA	NA	NA	NA	NA	TSSK3	0	0	0	0	0.335467	0.621089	0.313487	0.370562	0	0.879154	0.52354	0	0.532127	0.284928	0.993873	1.14157	0.264227	0.902506	0.0977674	0.986395	NA	NA	-0.901291	-1.80246	0.339012	-1.77216	0
chr20	142589	145751	+	0	NA	NA	NA	NA	NA	DEFB126	0	0	0	0	0.2516	0.232908	0.188092	0.741124	2.18461	0.527492	0.732956	0.672566	0.0760182	0.488448	0.477059	0.467006	0.528454	0.180501	0.419695	0.308323	-0.350525	0.124052	-2.64975	0.0340365	1.37143	1.54977	0
chr17	32992850	32997877	+	0	NA	NA	NA	NA	NA	SPACA3	0	0	0	0	0.335467	0.232908	1.06585	0	1.39021	0.703323	0.104708	0	0.228054	0.488448	0.278284	0.103779	0.211382	0.180501	-1.66777	-2.19418	NA	NA	-0.287182	0.811644	-0.798491	0.227842	0
chr1	182899864	182953166	-	0	NA	NA	NA	NA	NA	SHCBP1L	0	0	0	0	0.0838668	0.621089	0.501579	0.123521	0	0.351662	0.209416	0.672566	0.152036	0.244224	0.397549	0.415117	0.158536	0.270752	-2.5803	0.308323	-0.935487	-1.6833	-1.38672	-0.702929	0.616546	-0.772158	0
chr10	84173800	84185294	+	0	NA	NA	NA	NA	NA	C10orf99	0	0	0	0	0.0838668	0.310544	0.250789	0.247041	0.198601	0	0.418832	0.448377	0.304073	0.162816	0.15902	0.103779	0.264227	0	-1.5803	0.308323	NA	-0.0983406	0.935211	0.0340365	NA	NA	0
chr10	80540818	80646560	+	0	NA	NA	NA	NA	NA	SH2D4B	0	0	0	0	0.419334	0.232908	0.626973	0	0.595803	0.175831	0.104708	0	0.304073	0.040704	0.198775	0.207558	0.158536	0.180501	-0.580305	-1.42864	NA	NA	0.613283	-2.28789	0.201509	-0.187196	0
chr7	4857737	4862030	-	0	NA	NA	NA	NA	NA	PAPOLB	0	0	0	0	1.09027	0.776361	0.94046	0.123521	0	0.703323	0.418832	0.224189	0.532127	0.488448	0.914363	0.518896	0.845527	0.992757	0.213245	-0.276639	1.64948	0.901659	-0.780996	-0.904563	-0.935995	-0.23159	0
chr17	68291494	68422731	+	0	NA	NA	NA	NA	NA	ARSG	0	0	0	0	0.503201	0.543452	0.501579	0.617604	0.198601	0.879154	1.15179	0	0.760182	0.325632	0.516814	0.570786	0.951218	0.812256	0.00465797	0.115678	NA	NA	0.556699	-0.666403	-0.508985	0.227842	0
chr6	169751621	169781600	+	0	NA	NA	NA	NA	NA	ERMARD	0	0	0	0	0.922534	0.38818	0.188092	3.70562	0.198601	1.23082	1.57062	1.56932	1.90045	0.40704	1.62995	0.985902	0.634145	1.53426	2.29416	1.04529	-0.350525	0.0011951	0.221515	-2.00159	-0.638027	-1.27466	0
chr19	49054273	49055740	-	0	NA	NA	NA	NA	NA	CGB7	0	0	0	0	0.754801	1.0869	0.815065	0.370562	0.993005	1.05498	0.314124	0.448377	0.684163	0.447744	0.715589	0.726454	0.475609	0.722005	-0.110819	0.415239	1.23444	-0.513378	-0.0647894	-0.676457	0.00886347	-0.602233	0
chr19	8848843	8981342	-	0	NA	NA	NA	NA	NA	MUC16	0	0	0	0	0.167734	0.38818	0.564276	0.247041	0.397202	0	0.209416	0.224189	0.380091	0.366336	0.437304	0.570786	0.422763	0.361003	-1.75023	-0.539674	NA	-0.0983406	-0.202293	-0.25547	0.66094	0.227842	0
chr9	69324571	69392474	+	0	NA	NA	NA	NA	NA	FAM189A2	0	0	0	0	0.335467	0.698725	0.564276	0	1.19161	1.05498	0.314124	0.224189	0.684163	0.244224	0.278284	0.207558	0.317073	0.451253	-0.75023	0.308323	2.23444	0.486622	1.29778	-0.188356	-1.12042	-0.509124	0
chrY	24763068	24907040	-	0	NA	NA	NA	NA	NA	DAZ3	0	0	0	0	0	0	0	0	0	0	0	0	0	0	0	0	0	0	NA	NA	NA	NA	NA	NA	NA	NA	0
chrY	23219456	23291356	+	0	NA	NA	NA	NA	NA	DAZ2	0	0	0	0	0	0	0	0	0	0	0	0.224189	0	0	0	0	0	0	NA	NA	NA	NA	NA	NA	NA	NA	0
chr9	101185034	101325135	+	0	NA	NA	NA	NA	NA	PLPPR1	0	0	0	0	0.167734	0.0776361	0.188092	0.123521	0.794404	0.527492	0	0	0.152036	0.366336	0.357794	0.0518896	0.317073	0.0902506	-0.165267	-1.27664	NA	NA	-1.23471	0.0340365	-0.798491	1.8128	0
chr11	131662128	131663556	-	0	NA	NA	NA	NA	NA	NTM-AS1	0	0	0	0	0.167734	0.543452	0.438881	0.123521	0.993005	0.175831	0.314124	0	0.228054	0.488448	0.15902	0.311338	0.211382	0.180501	-1.38766	0.308323	NA	NA	0.520173	1.619	0.786471	0.227842	0
chr10	132808391	132942570	-	0	NA	NA	NA	NA	NA	CFAP46	0	0	0	0	0.335467	0.38818	0	0	0.993005	0.175831	0.104708	0	0.152036	0.122112	0.198775	0.415117	0.0528454	0	NA	NA	NA	NA	-0.386717	-0.702929	NA	NA	0
chr14	97632646	97686658	-	0	NA	NA	NA	NA	NA	LINC02291	0	0	0	0	0.0838668	0.0776361	0.438881	0	0	0.351662	0	0	0.152036	0.325632	0.15902	0.259448	0.211382	0.270752	-2.38766	-2.49903	NA	NA	-0.0647894	1.03404	-0.0615259	-0.357121	0
chr7	29806553	29917066	+	0	NA	NA	NA	NA	NA	WIPF3	0	0	0	0	0.587067	0.853997	0.94046	0.370562	2.18461	0.527492	0.628248	0.672566	0.608145	0.447744	0.437304	0.674565	0.422763	0.722005	-0.67984	-0.139136	-0.350525	-0.0983406	0.475779	0.0340365	-0.0980517	-0.772158	0
chr3	38039207	38122741	+	0	NA	NA	NA	NA	NA	DLEC1	0	0	0	0	0.419334	0	1.12855	0.247041	0.198601	0.175831	0.418832	0.672566	0.228054	0.366336	0.437304	0.155669	0.528454	0.451253	-1.4283	NA	-1.93549	-0.683303	-0.939259	-0.25547	-1.53546	0.227842	0
chr2	30910466	31138440	-	0	NA	NA	NA	NA	NA	GALNT14	0	0	0	0	0.670934	0.776361	0.94046	0.123521	0.198601	0.175831	0.418832	0.224189	0.0760182	0.244224	0.198775	0.259448	0.105691	0.0902506	-0.487195	-0.276639	-0.350525	0.901659	-1.38672	0.297071	1.52344	0.227842	0
chr1	151156648	151159749	+	0	NA	NA	NA	NA	NA	TNFAIP8L2	0	0	0	0	0.335467	0.465816	0.626973	0.494083	0	0.879154	0.104708	0.224189	0.304073	0.081408	0.596324	0.518896	0.422763	0.451253	-0.902233	-0.428642	1.9714	-1.09834	-0.97168	-2.87285	0.201509	-0.0940863	0
chr1	149840686	149853125	-	0	NA	NA	NA	NA	NA	H3C15	0	0	0	0	0.419334	0.621089	0.376184	1.97633	0.198601	7.56073	5.34011	7.39822	5.16923	0.691968	1.5902	1.08968	2.80081	4.06128	0.156661	0.723361	0.0313458	-0.470309	1.70075	-1.20043	-1.89803	-0.536091	0
chr12	66302492	66338212	+	0	NA	NA	NA	NA	NA	HELB	0	0	0	0	0.503201	0.310544	0.188092	1.85281	0.198601	2.10997	1.3612	0.448377	2.66064	0.488448	1.43118	1.5048	1.00406	2.34652	1.4197	0.723361	2.23444	1.6021	0.894569	-1.55093	-0.64095	-1.22467	0
chr1	152709046	152709434	+	0	NA	NA	NA	NA	NA	LCE4A	0	0	0	0	0.2516	0.543452	0.376184	0.247041	0.993005	0.175831	0.314124	0.224189	0.152036	0.325632	0.15902	0.415117	0.475609	0.180501	-0.580305	0.530716	-0.350525	0.486622	-0.0647894	1.03404	1.20151	1.39777	0
chrX	70268333	70281840	+	0	NA	NA	NA	NA	NA	ARR3	0	0	0	0	0.419334	0.232908	0.250789	0	0.595803	0.351662	0.52354	0.448377	0.228054	0.325632	0.119265	0.155669	0.422763	0.270752	0.741624	-0.106714	-0.350525	0.223588	0.935211	1.44907	-0.798491	0.642879	0
chr19	3539156	3544030	+	0	NA	NA	NA	NA	NA	C19orf71	0	0	0	0	0.419334	0.698725	0.626973	0.247041	0	1.23082	0.314124	0.224189	1.21629	0.40704	1.55044	1.34913	0.211382	0.902506	-0.580305	0.15632	2.45683	0.486622	-0.350192	-1.92944	0.58002	-2.09409	0
chr4	101813841	102074812	+	0	NA	NA	NA	NA	NA	BANK1	0	0	0	0	0	0.232908	0.188092	0.247041	0.595803	0.175831	0.104708	0	0.304073	0.162816	0.0795098	0.259448	0.105691	0	NA	0.308323	NA	NA	1.93521	1.03404	NA	NA	0
chr18	79964642	79970822	+	0	NA	NA	NA	NA	NA	HSBP1L1	0	0	0	0	0.335467	0.38818	0.501579	0.247041	0	0.527492	0.104708	0.448377	0.228054	0.081408	0.437304	0.155669	0.105691	0.270752	-0.580305	-0.369749	0.234438	-2.09834	-0.939259	-2.4254	-0.798491	-1.35712	0
chr14	24305095	24311435	-	0	NA	NA	NA	NA	NA	CIDEB	0	0	0	0	0.419334	0.38818	0.564276	0.370562	0	0.175831	0.52354	0.896754	0.152036	0.40704	0.15902	0.103779	0.105691	0.180501	-0.428301	-0.539674	-2.35052	-0.776412	-0.0647894	1.35596	-0.798491	-0.772158	0
chrX	152637894	152657542	+	0	NA	NA	NA	NA	NA	GABRQ	0	0	0	0	0.419334	0.465816	0.313487	0	0.397202	0	0	0	0.684163	0.244224	0.15902	0.622675	0.211382	0.361003	0.419695	0.571358	NA	NA	2.10514	0.618999	0.786471	-0.772158	0
chr4	17629305	17781621	-	0	NA	NA	NA	NA	NA	FAM184B	0	0	0	0	0.419334	0.621089	0.376184	0.864645	0.595803	0	0.418832	0.448377	0.380091	0.081408	0.516814	0.311338	0.369918	0.451253	0.156661	0.723361	NA	-0.0983406	-0.443301	-2.6664	-0.535457	-0.286731	0
chr6	75308089	75493800	-	0	NA	NA	NA	NA	NA	FILIP1	0	0	0	0	0.2516	0.38818	0.250789	0.494083	0.397202	0	0.104708	0.224189	0.304073	0.569856	0.318039	0.311338	0.158536	0.361003	0.00465797	0.630251	NA	-1.09834	-0.0647894	0.841391	-0.213529	-1.1872	0
chr5	174045705	174109179	+	0	NA	NA	NA	NA	NA	NSG2	0	0	0	0	0.335467	0.310544	0.125395	0.247041	1.39021	0.351662	0.52354	0.224189	0.456109	0.447744	0.318039	0.311338	0.211382	0.270752	1.4197	1.30832	0.649475	1.22359	0.520173	0.493468	0.201509	-0.357121	0
chr20	227257	229886	+	0	NA	NA	NA	NA	NA	DEFB129	0	0	0	0	0.670934	0.698725	0.376184	0.370562	0.397202	0.351662	0.628248	0	0.380091	0.20352	0.357794	0.311338	0.211382	0.451253	0.834733	0.893286	NA	NA	0.0872137	-0.81396	-0.535457	-1.09409	0
chr20	23450411	23452876	-	0	NA	NA	NA	NA	NA	CST11	0	0	0	0	0.503201	1.00927	0.564276	0	0.794404	0.175831	0.104708	0	0.456109	0.447744	0.15902	0.103779	0.158536	0	-0.165267	0.838838	NA	NA	1.52017	1.49347	NA	NA	0
chr3	130081830	130098390	+	0	NA	NA	NA	NA	NA	ALG1L2	0	0	0	0	0.2516	0.232908	0.626973	0.370562	0.198601	0.351662	0.418832	0.896754	0.532127	0.325632	0.198775	0.103779	0.211382	0.270752	-1.31727	-1.42864	-1.35052	-1.09834	1.42064	0.712108	-1.38345	-0.357121	0
chr15	55372936	55373036	-	0	NA	NA	NA	NA	NA	MIR628	0	0	0	0	0.0838668	0	0.125395	0.247041	0	0	0.209416	0.224189	0.0760182	0.122112	0.278284	0.103779	0	0.180501	-0.580305	NA	NA	-0.0983406	-1.87214	-1.18836	-0.798491	NA	0
chr9	28863615	28863715	-	0	NA	NA	NA	NA	NA	MIR876	0	0	0	0	0.2516	0.232908	0.0626973	0	0	0.527492	0.104708	0.672566	0.152036	0.040704	0.119265	0.259448	0.211382	0.361003	2.00466	1.89329	-0.350525	-2.6833	0.350248	-1.55093	-0.476563	-0.772158	0
chrX	74218532	74218632	-	0	NA	NA	NA	NA	NA	MIR374B	0	0	0	0	0.419334	0.465816	0.438881	0.370562	0.397202	0.175831	0.418832	0	0.152036	0.40704	0.357794	0.259448	0.264227	0.270752	-0.0657314	0.085931	NA	NA	-1.23471	0.18604	-0.0615259	-0.0351927	0
chr9	28888866	28888966	-	0	NA	NA	NA	NA	NA	MIR873	0	0	0	0	0.2516	0.232908	0.188092	0.123521	0	0.175831	0.104708	0.224189	0.228054	0.366336	0.15902	0.155669	0.105691	0.270752	0.419695	0.308323	-0.350525	-1.09834	0.520173	1.20396	-0.798491	-1.35712	0
chr10	130063897	130110821	-	0	NA	NA	NA	NA	NA	C10orf143	0	0	0	0	0	0.38818	0.376184	1.35873	0.397202	1.58248	2.09416	1.12094	2.05249	0.244224	1.2324	1.24535	0.898372	1.71476	NA	0.045289	0.497472	0.901659	0.735902	-2.3352	-0.461456	-0.932623	0
chr15	75353597	75353697	-	0	NA	NA	NA	NA	NA	MIR631	0	0	0	0	0.419334	0.621089	0.626973	0.123521	0	0.351662	0.104708	0	0.380091	0.20352	0.636079	0.207558	0.105691	0.270752	-0.580305	-0.0136047	NA	NA	-0.742861	-1.64404	-0.383454	-1.35712	0
chr2	56000704	56000804	-	0	NA	NA	NA	NA	NA	MIR216B	0	0	0	0	0.503201	0.465816	0.188092	0.123521	0	0.175831	0	0.448377	0.228054	0.40704	0.357794	0.311338	0.634145	0.270752	1.4197	1.30832	-1.35052	NA	-0.649752	0.18604	0.201509	1.22784	0
chr6	167679625	167683787	-	0	NA	NA	NA	NA	NA	LINC02487	0	0	0	0	0.335467	0.543452	0.438881	4.57027	0.397202	2.2858	3.03653	2.69026	3.3448	0.569856	2.34554	2.43881	2.48374	3.79053	-0.387659	0.308323	-0.235048	0.174678	0.511999	-2.04125	-0.63622	-0.609887	0
chr1	966481	975865	+	0	NA	NA	NA	NA	NA	PLEKHN1	0	0	0	0	0.587067	0.543452	0.68967	0.247041	0	0.527492	0.209416	0.448377	0.228054	0.244224	0.675834	0.570786	0.211382	0.451253	-0.232381	-0.343753	0.234438	-1.09834	-1.56729	-1.46846	0.339012	-1.09409	0
chr19	35856910	35867136	+	0	NA	NA	NA	NA	NA	KIRREL2	0	0	0	0	0.419334	0.310544	0.438881	0.247041	2.58181	0.879154	0	0.224189	0.228054	0.366336	0.119265	0.467006	0.317073	0.180501	-0.0657314	-0.499032	1.9714	NA	0.935211	1.619	1.37143	0.812804	0
chr1	178513108	178522650	+	0	NA	NA	NA	NA	NA	TEX35	0	0	0	0	0.503201	0.543452	0.68967	0.123521	0	0.879154	0.732956	0.672566	0.228054	0.20352	0.278284	0.103779	0.105691	0.270752	-0.454774	-0.343753	0.386441	0.124052	-0.287182	-0.45139	-1.38345	-1.35712	0
chr10	4826206	4848059	+	0	NA	NA	NA	NA	NA	AKR1E2	0	0	0	0	0.0838668	0.38818	0.376184	0	0.198601	0.175831	0	0	0.152036	0.244224	0.278284	0.103779	0.369918	0.451253	-2.16527	0.045289	NA	NA	-0.872144	-0.188356	-2.12042	-0.286731	0
chr3	46497975	46500950	+	0	NA	NA	NA	NA	NA	RTP3	0	0	0	0	0.587067	0.776361	0.188092	0.370562	1.39021	0.175831	0.104708	0.224189	0.152036	0.325632	0.0795098	0.103779	0.0528454	0.0902506	1.64209	2.04529	-0.350525	-1.09834	0.935211	2.03404	0.201509	-0.772158	0
chr2	176188667	176190907	+	0	NA	NA	NA	NA	NA	HOXD1	0	0	0	0	0.587067	0.698725	0.501579	0.494083	0	0.351662	0.837664	0.448377	0.608145	0.447744	0.596324	0.415117	0.317073	1.08301	0.22705	0.478248	-0.350525	0.901659	0.02832	-0.413422	-1.38345	-1.77216	0
chr7	26637870	26647272	+	0	NA	NA	NA	NA	NA	LINC02860	0	0	0	0	1.09027	0.931633	0.438881	0.494083	0.397202	0.351662	0.52354	0.224189	0.760182	0.651264	0.437304	0.415117	0.5813	0.722005	1.31278	1.08593	0.649475	1.22359	0.797707	0.574605	-0.798491	-0.312727	0
chr6	170266668	170276762	-	0	NA	NA	NA	NA	NA	LOC285804	0	0	0	0	0.335467	0.543452	0.376184	0	1.19161	0	0.209416	0	0.152036	0.529152	0.23853	0.103779	0.317073	0.270752	-0.165267	0.530716	NA	NA	-0.649752	1.14951	-1.38345	0.227842	0
chr7	33905538	34156427	+	0	NA	NA	NA	NA	NA	BMPER	0	0	0	0	0.419334	0.543452	0.815065	0.741124	1.78741	0.527492	0.104708	0.896754	0.532127	0.529152	0.675834	0.622675	0.686991	0.541504	-0.958816	-0.584761	-0.765562	-3.09834	-0.344897	-0.352987	0.201509	0.343319	0
chr17	4785284	4786364	-	0	NA	NA	NA	NA	NA	VMO1	0	0	0	0	0.2516	0.621089	1.00316	0.123521	0.198601	0.527492	0.314124	0.896754	0.380091	0.162816	0.318039	0.415117	0.264227	0.270752	-1.99534	-0.691677	-0.765562	-1.51338	0.257139	-0.965963	0.616546	-0.0351927	0
chr18	63556159	63569327	+	0	NA	NA	NA	NA	NA	SERPINB12	0	0	0	0	0.0838668	0.155272	0	0	1.19161	0.703323	0.104708	0.448377	0.304073	0.284928	0.198775	0.207558	0.264227	0.0902506	NA	NA	0.649475	-2.09834	0.613283	0.519463	1.20151	1.54977	0
chr10	122697708	122699846	-	0	NA	NA	NA	NA	NA	C10orf120	0	0	0	0	0.167734	0.38818	0.313487	0.123521	0.198601	0	0.314124	0.224189	0.0760182	0.488448	0.278284	0.155669	0.105691	0.270752	-0.902233	0.308323	NA	0.486622	-1.87214	0.811644	-0.798491	-1.35712	0
chr18	63702959	63723893	+	0	NA	NA	NA	NA	NA	SERPINB11	0	0	0	0	0.335467	0.232908	0.376184	0	0.595803	0	0.314124	0.224189	0.304073	0.20352	0.23853	0.155669	0.317073	0.451253	-0.165267	-0.691677	NA	0.486622	0.350248	-0.228998	-1.53546	-0.509124	0
chr7	113876776	113919009	-	0	NA	NA	NA	NA	NA	PPP1R3A	0	0	0	0	0.419334	0.38818	0.313487	0.247041	0.993005	0.703323	0.52354	0.896754	0.228054	0.691968	0.198775	0.0518896	0.422763	0.0902506	0.419695	0.308323	-0.350525	-0.776412	0.198245	1.79957	-0.798491	2.22784	0
chr12	54579245	54588659	-	0	NA	NA	NA	NA	NA	PPP1R1A	0	0	0	0	0.503201	0.465816	0.501579	0	1.78741	0.175831	0.104708	0.224189	0.456109	0.325632	0.278284	0.259448	0.211382	0.270752	0.00465797	-0.106714	-0.350525	-1.09834	0.712818	0.226682	-0.0615259	-0.357121	0
chr20	31968150	32003387	+	0	NA	NA	NA	NA	NA	XKR7	0	0	0	0	0.419334	0.38818	0.815065	0	0.198601	0.175831	0.209416	0.224189	0.380091	0.20352	0.15902	0.311338	0.264227	0.451253	-0.958816	-1.07019	-0.350525	-0.0983406	1.25714	0.355965	-0.535457	-0.772158	0
chr13	51932670	52011450	-	0	NA	NA	NA	NA	NA	ATP7B	0	0	0	0	0.2516	0.698725	0.94046	1.11169	0.993005	2.46163	1.46591	0.896754	2.12851	0.325632	2.26603	1.66047	0.951218	2.16602	-1.90223	-0.428642	1.45683	0.709014	-0.0903245	-2.79885	-0.383454	-1.1872	0
chr5	177384433	177398848	+	0	NA	NA	NA	NA	NA	SLC34A1	0	0	0	0	0.587067	0.38818	0.250789	0.247041	0	0	0.418832	0.224189	0.380091	0.40704	0.318039	0.207558	0.422763	0.180501	1.22705	0.630251	NA	0.901659	0.257139	0.355965	0.201509	1.22784	0
chr11	71581854	71582875	-	0	NA	NA	NA	NA	NA	KRTAP5-11	0	0	0	0	0	0.155272	0.564276	0	0.595803	0.527492	0	0.448377	0	0.244224	0.23853	0.259448	0.317073	0.0902506	NA	-1.8616	0.234438	NA	NA	0.0340365	1.52344	1.8128	0
chr6	25782914	25832052	-	0	NA	NA	NA	NA	NA	SLC17A1	0	0	0	0	0.503201	0.310544	0.376184	0.123521	1.98601	0.351662	0	0.224189	0.380091	0.366336	0.516814	0.155669	0.211382	0.361003	0.419695	-0.276639	0.649475	NA	-0.443301	-0.496478	-1.21353	-0.772158	0
chr14	105398537	105413859	+	0	NA	NA	NA	NA	NA	TEX22	0	0	0	0	0.587067	0.155272	0.564276	1.11169	0	0.879154	0.628248	0.224189	1.29231	0.162816	1.19265	0.985902	0.475609	0.812256	0.0571254	-1.8616	1.9714	1.48662	0.115783	-2.87285	0.279511	-0.772158	0
chr4	70518568	70532743	+	0	NA	NA	NA	NA	NA	AMTN	0	0	0	0	0.167734	0.232908	0.125395	0	1.98601	0	0.104708	0.224189	0	0.162816	0.15902	0.311338	0.264227	0.0902506	0.419695	0.893286	NA	-1.09834	NA	0.0340365	1.78647	1.54977	0
chr4	68060609	68063297	-	0	NA	NA	NA	NA	NA	SYT14P1	0	0	0	0	0.335467	0	0.438881	0.247041	0.794404	0.175831	0.209416	0.448377	0.456109	0.081408	0.198775	0.0518896	0.264227	0.361003	-0.387659	NA	-1.35052	-1.09834	1.19825	-1.28789	-2.79849	-0.45023	0
chr4	70154236	70166609	+	0	NA	NA	NA	NA	NA	PRR27	0	0	0	0	0.419334	0.0776361	0.0626973	0.247041	1.19161	0.351662	0.628248	0	0.152036	0.284928	0.0397549	0.103779	0.369918	0.180501	2.74162	0.308323	NA	NA	1.93521	2.84139	-0.798491	1.0352	0
chr4	68184128	68218080	-	0	NA	NA	NA	NA	NA	TMPRSS11BNL	0	0	0	0	0	0.155272	0.125395	0.123521	0.595803	0.175831	0.209416	0.672566	0	0.162816	0.23853	0.259448	0.264227	0.631754	NA	0.308323	-1.93549	-1.6833	NA	-0.550926	-1.28392	-1.25759	0
chr2	109947689	110423816	+	0	NA	NA	NA	NA	NA	LOC100288570	0	0	0	0	0.0838668	0.621089	0.438881	0.247041	0.198601	0.175831	0	0.224189	0.152036	0.40704	0.119265	0.415117	0.211382	0.0902506	-2.38766	0.500968	-0.350525	NA	0.350248	1.771	2.20151	1.22784	0
chr1	975197	981173	-	0	NA	NA	NA	NA	NA	PERM1	0	0	0	0	0.335467	1.86327	1.06585	0	0.198601	0.175831	0.52354	0.448377	0.152036	0.162816	0.477059	0.103779	0.105691	0.451253	-1.66777	0.805823	-1.35052	0.223588	-1.64975	-1.55093	-2.12042	-2.09409	0
chr16	3052124	3059370	-	0	NA	NA	NA	NA	NA	MMP25-AS1	0	0	0	0	0.503201	0.38818	0.313487	0.370562	0	0.879154	1.15179	0.448377	1.06425	0.244224	1.03363	0.882123	0.5813	0.812256	0.68273	0.308323	0.971403	1.36109	0.0421258	-2.08144	0.119046	-0.482652	0
chr22	46914091	46916042	-	0	NA	NA	NA	NA	NA	TBC1D22A-AS1	0	0	0	0	0.2516	0.38818	0.250789	0	0	0.175831	0.314124	0	0	0.122112	0.198775	0.207558	0.264227	0.180501	0.00465797	0.630251	NA	NA	NA	-0.702929	0.201509	0.54977	0
chr11	71527266	71528669	+	0	NA	NA	NA	NA	NA	KRTAP5-7	0	0	0	0	0.503201	0.465816	0.313487	0.123521	0.794404	0.527492	0.104708	0.224189	0	0.20352	0.15902	0.259448	0.317073	0.270752	0.68273	0.571358	1.23444	-1.09834	NA	0.355965	-0.0615259	0.227842	0
chr1	24496253	24502382	-	0	NA	NA	NA	NA	NA	RCAN3AS	0	0	0	0	0.2516	0.310544	0.626973	1.23521	0.993005	1.40665	1.3612	0.672566	1.36833	0.244224	1.11314	1.19346	0.739836	1.89526	-1.31727	-1.0136	1.06451	1.01714	0.297781	-2.18836	-0.667247	-1.35712	0
chr4	3063245	3074514	-	0	NA	NA	NA	NA	NA	HTT-AS	0	0	0	0	0.2516	0.853997	0.501579	0.247041	0	3.86828	2.6177	2.0177	3.95294	0.284928	2.8226	3.32093	1.79674	2.52702	-0.995342	0.767755	0.938982	0.375591	0.485903	-3.30836	0.394154	-0.49205	0
chr1	117953590	118185228	-	0	NA	NA	NA	NA	NA	SPAG17	0	0	0	0	0.167734	0.232908	0.250789	0.123521	0.595803	0.351662	0.314124	0.224189	0.304073	0.284928	0.119265	0.467006	0.369918	0.541504	-0.580305	-0.106714	0.649475	0.486622	1.35025	1.25643	-0.213529	-0.549766	0
chr5	176810558	176880898	+	0	NA	NA	NA	NA	NA	UNC5A	0	0	0	0	0.0838668	0.543452	0.376184	0	0.794404	0.527492	0.104708	0.224189	0.380091	0.20352	0.278284	0.363227	0.0528454	0.270752	-2.16527	0.530716	1.23444	-1.09834	0.449784	-0.45139	0.423901	-2.35712	0
chr17	18635528	18644427	-	0	NA	NA	NA	NA	NA	TBC1D28	0	0	0	0	0.419334	0.698725	0.68967	0.123521	0	0.175831	0.209416	0	0.380091	0.20352	0.278284	0.207558	0.264227	0.180501	-0.717808	0.0188168	NA	NA	0.449784	-0.45139	0.201509	0.54977	0
chr17	42851183	42858123	+	0	NA	NA	NA	NA	NA	AOC3	0	0	0	0	0.419334	0.853997	0.564276	0.123521	0.794404	0	0.314124	0.896754	0.456109	0.20352	0.437304	0.155669	0.105691	0.451253	-0.428301	0.59783	NA	-1.51338	0.0607415	-1.10347	-1.53546	-2.09409	0
chr19	36003306	36008813	-	0	NA	NA	NA	NA	NA	SYNE4	0	0	0	0	0.670934	1.00927	1.00316	0.370562	0	0.703323	0	0.896754	0.684163	0.325632	0.874608	0.570786	0.317073	0.812256	-0.580305	0.00876311	-0.350525	NA	-0.354296	-1.4254	-0.508985	-1.35712	0
chr4	38966745	39032409	-	0	NA	NA	NA	NA	NA	TMEM156	0	0	0	0	0.167734	0.0776361	0.250789	0.494083	0	0.351662	0.837664	0	0.304073	0.81408	0.516814	0.570786	0.369918	0.812256	-0.580305	-1.69168	NA	NA	-0.765229	0.655525	-0.508985	-1.13473	0
chr20	1474588	1491420	-	0	NA	NA	NA	NA	NA	SIRPB2	0	0	0	0	0.335467	0.465816	0.94046	0.247041	2.97901	0.351662	0.314124	0.448377	0.0760182	0.284928	0.437304	0.467006	0.528454	0.451253	-1.4872	-1.0136	-0.350525	-0.513378	-2.52422	-0.61804	0.0495055	0.227842	0
chr16	68229032	68236127	-	0	NA	NA	NA	NA	NA	ESRP2	0	0	0	0	0.670934	0.38818	0.313487	0.370562	0	0.175831	0.418832	0.448377	0.152036	0.081408	0.23853	0.467006	0.264227	0.270752	1.09777	0.308323	-1.35052	-0.0983406	-0.649752	-1.55093	0.786471	-0.0351927	0
chr12	65873811	65882325	-	0	NA	NA	NA	NA	NA	HMGA2-AS1	0	0	0	0	0.335467	0.698725	0.188092	0.247041	0	0.527492	0.314124	0.672566	0.760182	0.366336	0.715589	0.518896	0.475609	1.35376	0.834733	1.89329	-0.350525	-1.09834	0.0872137	-0.965963	-1.38345	-1.50912	0
chr18	21242241	21526112	+	0	NA	NA	NA	NA	NA	GREB1L	0	0	0	0	0.167734	0.38818	0.501579	0.494083	0	0.527492	0.314124	0.224189	0.0760182	0.284928	0.198775	0.259448	0.422763	0.270752	-1.5803	-0.369749	1.23444	0.486622	-1.38672	0.519463	-0.0615259	0.642879	0
chr1	85729232	86156471	-	0	NA	NA	NA	NA	NA	COL24A1	0	0	0	0	0.419334	0.465816	0.626973	0.123521	0	0.175831	0.209416	0.672566	0.380091	0.40704	0.318039	0.311338	0.158536	0.451253	-0.580305	-0.428642	-1.93549	-1.6833	0.257139	0.355965	-0.535457	-1.50912	0
chrY	9375462	9479052	-	0	NA	NA	NA	NA	NA	FAM197Y2	0	0	0	0	0	0	0	0	0	0.175831	0	0	0	0	0	0	0	0	NA	NA	NA	NA	NA	NA	NA	NA	0
chrY	7699356	7701247	-	0	NA	NA	NA	NA	NA	TTTY16	0	0	0	0	0	0	0	0	0	0	0	0	0.0760182	0	0	0	0	0	NA	NA	NA	NA	NA	NA	NA	NA	0
chrY	24486463	25183642	-	0	NA	NA	NA	NA	NA	TTTY17A	0	0	0	0	0	0	0	0	0	0	0	0	0	0	0	0	0	0	NA	NA	NA	NA	NA	NA	NA	NA	0
chr2	233636476	233773305	+	0	NA	NA	NA	NA	NA	UGT1A10	0	0	0	0	0.0838668	0.38818	0.250789	0.123521	0.794404	0	0.418832	0	0.304073	0.40704	0.278284	0.674565	0.264227	0.0902506	-1.5803	0.630251	NA	NA	0.127856	0.54861	2.90195	1.54977	0
chr2	233617644	233773299	+	0	NA	NA	NA	NA	NA	UGT1A8	0	0	0	0	0.335467	0.621089	0.376184	0.247041	1.98601	0.351662	0.314124	0.224189	0.0760182	0.488448	0.357794	0.207558	0.528454	0.451253	-0.165267	0.723361	0.649475	0.486622	-2.23471	0.449074	-1.12042	0.227842	0
chr2	233681937	233773299	+	0	NA	NA	NA	NA	NA	UGT1A7	0	0	0	0	0.419334	0.0776361	0.815065	0.123521	0.397202	0.351662	0.209416	0.672566	0.304073	0.488448	0.357794	0.415117	0.369918	0.361003	-0.958816	-3.39212	-0.935487	-1.6833	-0.234714	0.449074	0.201509	0.0351967	0
chr2	233692889	233773300	+	0	NA	NA	NA	NA	NA	UGT1A6	0	0	0	0	0.335467	0.155272	0.438881	0.123521	0.397202	0.879154	0.628248	0.448377	0.228054	0.366336	0.516814	0.415117	0.158536	0.722005	-0.387659	-1.49903	0.971403	0.486622	-1.18027	-0.496478	-0.798491	-2.1872	0
chr2	233712991	233773299	+	0	NA	NA	NA	NA	NA	UGT1A5	0	0	0	0	0.419334	0.38818	0.376184	0.247041	0.993005	0.351662	0.418832	0	0.152036	0.366336	0.397549	0.570786	0.317073	0.180501	0.156661	0.045289	NA	NA	-1.38672	-0.117967	1.66094	0.812804	0
chr12	118818805	118833536	-	0	NA	NA	NA	NA	NA	LINC02439	0	0	0	0	0.503201	0.155272	0.250789	0	0.397202	0.527492	0.52354	0	0.0760182	0.325632	0.23853	0.207558	0.264227	0.631754	1.00466	-0.691677	NA	NA	-1.64975	0.449074	-1.60585	-1.25759	0
chr9	97075670	97081945	-	0	NA	NA	NA	NA	NA	GAS2L1P2	0	0	0	0	0.2516	0.232908	0.376184	0	1.19161	0	0.418832	0.448377	0.456109	0.447744	0.477059	0.155669	0.105691	0.270752	-0.580305	-0.691677	NA	-0.0983406	-0.0647894	-0.0914943	-0.798491	-1.35712	0
chr19	41535497	41536904	+	0	NA	NA	NA	NA	NA	LINC01480	0	0	0	0	0.2516	0.232908	0.376184	0	2.58181	0.175831	0.209416	0.224189	0.532127	0.529152	0.675834	0.467006	0.475609	0.541504	-0.580305	-0.691677	-0.350525	-0.0983406	-0.344897	-0.352987	-0.213529	-0.187196	0
chr2	105593096	105610559	-	0	NA	NA	NA	NA	NA	LOC285000	0	0	0	0	0.335467	0.155272	0.501579	0.617604	0.198601	0.351662	0.418832	0	0.380091	0.325632	0.397549	0.259448	0.317073	0.180501	-0.580305	-1.69168	NA	NA	-0.0647894	-0.287892	0.523437	0.812804	0
chr20	60055924	60072953	+	0	NA	NA	NA	NA	NA	C20orf197	0	0	0	0	0.419334	0.853997	0.250789	0.247041	0.794404	0.703323	0.104708	0.448377	0	0.40704	0.119265	0.0518896	0.158536	0.270752	0.741624	1.76776	0.649475	-2.09834	NA	1.771	-2.38345	-0.772158	0
chr4	95162504	95548973	-	0	NA	NA	NA	NA	NA	UNC5C	0	0	0	0	0.2516	0.0776361	0.501579	0	0.794404	0.175831	0.314124	1.12094	0.684163	0.284928	0.318039	0.311338	0.369918	0.451253	-0.995342	-2.69168	-2.67245	-1.83531	1.10514	-0.158609	-0.535457	-0.286731	0
chr17	78423696	78577396	-	0	NA	NA	NA	NA	NA	DNAH17	0	0	0	0	0.503201	0.698725	0.438881	0	0.595803	0.527492	0.52354	0	0.304073	0.488448	0.357794	0.726454	0.264227	0	0.197303	0.670893	NA	NA	-0.234714	0.449074	NA	NA	0
chrY	9340278	9487312	+	0	NA	NA	NA	NA	NA	TSPY4	0	0	0	0	0	0	0	0	0.198601	0	0	0	0	0.040704	0	0	0	0	NA	NA	NA	NA	NA	NA	NA	NA	0
chr19	11798522	11808502	+	0	NA	NA	NA	NA	NA	ZNF491	0	0	0	0	0.587067	0.465816	0.626973	1.11169	0.198601	0.879154	1.46591	2.24189	1.74842	0.569856	2.74309	1.24535	0.739836	2.16602	-0.0948777	-0.428642	-1.35052	-0.612914	-0.649752	-2.26713	-0.798491	-1.54977	0
chr19	35754565	35757029	-	0	NA	NA	NA	NA	NA	HSPB6	0	0	0	0	0.670934	0.776361	0.438881	1.72929	0.397202	3.86828	2.19887	2.91445	3.95294	0.569856	2.62382	1.76425	1.47967	3.79053	0.612341	0.822897	0.408467	-0.406463	0.591256	-2.203	-1.10335	-1.35712	0
[truncated: 23,615 more rows]
