# Supplementary material for: CDK12/CDK13 inhibition disrupts transcriptional elongation and replication fork progression in glioblastoma
Source: EMBO Mol Med. 2026 Mar 25;18(5):1592–624. doi: 10.1038/s44321-026-00393-w (PMC13179391; doi:10.1038/s44321-026-00393-w)
Supplement: Supplementary file 12 — Source data Fig. 5 [file 44321_2026_393_MOESM12_ESM.zip]

Archive with 72 entries (64 files):
- Figure 5/
- __MACOSX/._Figure 5
- Figure 5/5G/
- __MACOSX/Figure 5/._5G
- Figure 5/5A/
- __MACOSX/Figure 5/._5A
- Figure 5/5F/
- __MACOSX/Figure 5/._5F
- Figure 5/.DS_Store
- __MACOSX/Figure 5/._.DS_Store
- Figure 5/5C/
- __MACOSX/Figure 5/._5C
- Figure 5/5D/
- __MACOSX/Figure 5/._5D
- Figure 5/5E/
- __MACOSX/Figure 5/._5E
- Figure 5/5B/
- __MACOSX/Figure 5/._5B
- Figure 5/5G/Fig 5C EdU, 5G pFOXM1, EVF 5A FK2 foci.xlsx
- __MACOSX/Figure 5/5G/._Fig 5C EdU, 5G pFOXM1, EVF 5A FK2 foci.xlsx
- Figure 5/5G/Readme.rtf
- __MACOSX/Figure 5/5G/._Readme.rtf
- Figure 5/5A/export_G144_6h 500nM I_013_M-.fcs
- __MACOSX/Figure 5/5A/._export_G144_6h 500nM I_013_M-.fcs
- Figure 5/5A/export_G7 par Deo_6h 500nM I_007_Interphase.fcs
- __MACOSX/Figure 5/5A/._export_G7 par Deo_6h 500nM I_007_Interphase.fcs
- Figure 5/5A/export_G7 par Deo_24h 500nM II_028_Interphase.fcs
- __MACOSX/Figure 5/5A/._export_G7 par Deo_24h 500nM II_028_Interphase.fcs
- Figure 5/5A/export_G144_24h DMSO II_020_M-.fcs
- __MACOSX/Figure 5/5A/._export_G144_24h DMSO II_020_M-.fcs
- Figure 5/5A/export_G7 par Deo_24h DMSO I_025_Interphase.fcs
- __MACOSX/Figure 5/5A/._export_G7 par Deo_24h DMSO I_025_Interphase.fcs
- Figure 5/5A/export_G144_6h DMSO II_012_M-.fcs
- __MACOSX/Figure 5/5A/._export_G144_6h DMSO II_012_M-.fcs
- Figure 5/5A/Readme.rtf
- __MACOSX/Figure 5/5A/._Readme.rtf
- Figure 5/5A/export_G7 par Deo_6h DMSO II_006_Interphase.fcs
- __MACOSX/Figure 5/5A/._export_G7 par Deo_6h DMSO II_006_Interphase.fcs
- Figure 5/5A/export_G144_24h 500nM I_021_M-.fcs
- __MACOSX/Figure 5/5A/._export_G144_24h 500nM I_021_M-.fcs
- Figure 5/5F/Fig 5F pRB EVFig 5D RRM2.xlsx
- __MACOSX/Figure 5/5F/._Fig 5F pRB EVFig 5D RRM2.xlsx
- Figure 5/5F/Readme.rtf
- __MACOSX/Figure 5/5F/._Readme.rtf
- Figure 5/5C/Fig 5C EdU, 5G pFOXM1, EVF 5A FK2 foci.xlsx
- __MACOSX/Figure 5/5C/._Fig 5C EdU, 5G pFOXM1, EVF 5A FK2 foci.xlsx
- Figure 5/5C/Readme.rtf
- __MACOSX/Figure 5/5C/._Readme.rtf
- Figure 5/5D/Fig 5C EdU, 5G pFOXM1, EVF 5A FK2 foci.xlsx
- __MACOSX/Figure 5/5D/._Fig 5C EdU, 5G pFOXM1, EVF 5A FK2 foci.xlsx
- Figure 5/5D/Readme.rtf
- __MACOSX/Figure 5/5D/._Readme.rtf
- Figure 5/5E/Readme.rtf
- __MACOSX/Figure 5/5E/._Readme.rtf
- Figure 5/5B/G7 par Deo_6h 500nM II_008.fcs
- __MACOSX/Figure 5/5B/._G7 par Deo_6h 500nM II_008.fcs
- Figure 5/5B/G7 par Deo_6h 500nM I_007.fcs
- __MACOSX/Figure 5/5B/._G7 par Deo_6h 500nM I_007.fcs
- Figure 5/5B/G7 par Deo_24h DMSO I_025.fcs
- __MACOSX/Figure 5/5B/._G7 par Deo_24h DMSO I_025.fcs
- Figure 5/5B/G7 par Deo_6h DMSO II_006.fcs
- __MACOSX/Figure 5/5B/._G7 par Deo_6h DMSO II_006.fcs
- Figure 5/5B/G7 par Deo_6h DMSO I_005.fcs
- __MACOSX/Figure 5/5B/._G7 par Deo_6h DMSO I_005.fcs
- Figure 5/5B/G7 par Deo_24h 500nM II_028.fcs
- __MACOSX/Figure 5/5B/._G7 par Deo_24h 500nM II_028.fcs
- Figure 5/5B/G7 par Deo_24h DMSO II_026.fcs
- __MACOSX/Figure 5/5B/._G7 par Deo_24h DMSO II_026.fcs
- Figure 5/5B/Readme.rtf
- __MACOSX/Figure 5/5B/._Readme.rtf
- Figure 5/5B/G7 par Deo_24h 500nM I_027.fcs
- __MACOSX/Figure 5/5B/._G7 par Deo_24h 500nM I_027.fcs
