# Supplementary material for: CDK12/CDK13 inhibition disrupts transcriptional elongation and replication fork progression in glioblastoma
Source: EMBO Mol Med. 2026 Mar 25;18(5):1592–624. doi: 10.1038/s44321-026-00393-w (PMC13179391; doi:10.1038/s44321-026-00393-w)
Supplement: Supplementary file 12 — Source data Fig. 5 [file 44321_2026_393_MOESM12_ESM.zip › Figure 5/5G/Fig 5C EdU, 5G pFOXM1, EVF 5A FK2 foci.xlsx]

## Sheet: Sheet1
Object ID	Total Intensity A647 EdU	Mean Intensity A647 EdU	Total Intensity A405 DAPI	Mean Intensity A405 DAPI	Total Intensity A546 pFOXM1	Mean Intensity A546 pFOXM1	Total Intensity A488 FK2	Mean Intensity A488 FK2	Total Intensity pFOXM1_BC	Mean Intensity pFOXM1_BC	Circularity Factor	Elongation Factor	Well	Area	FK2 foci Counts	sumINT FK2	Rand(0)	[Total Intensity A405 DAPI] / 1000000	Treatment
0	19443498	17267.8	26397530	23443.6	484421	430.214	1562362	1387.53	458326	407.039	1.18568	3.30381	1	1126	4	125527	0.548814	26.3975	Mock
1	332211	365.871	23483354	25862.7	285007	313.884	1430353	1575.28	277471	305.585	1.05255	1.96145	1	908	3	115816	0.715189	23.4834	Mock
2	291720	239.507	23253254	19091.3	222703	182.843	1360319	1116.85	203860	167.373	1.10066	2.4898	1	1218	6	173069	0.602763	23.2533	Mock
5	361203	296.798	20161428	16566.5	232240	190.83	1400184	1150.52	206085	169.339	1.23543	3.25099	1	1217	5	130145	0.645894	20.1614	Mock
6	498250	414.173	33249890	27639.1	2046427	1701.1	1165750	969.036	2035165	1691.74	1.12305	2.65426	1	1203	2	63454	0.437587	33.2499	Mock
7	276295	221.924	18347714	14737.1	202915	162.984	1274224	1023.47	155209	124.666	1.10788	2.43434	1	1245	3	110494	0.891773	18.3477	Mock
8	673346	564.414	22602066	18945.6	257737	216.041	1574845	1320.07	246267	206.427	1.16867	2.87582	1	1193	8	281029	0.963663	22.6021	Mock
9	525625	304.887	48534944	28152.5	1187796	688.977	2188648	1269.52	1143699	663.399	1.08022	2.14058	1	1724	5	156903	0.383442	48.5349	Mock
16	272879	269.111	19038028	18775.2	202201	199.409	1128931	1113.34	173183	170.792	1.32154	4.17888	1	1014	8	230916	0.0202184	19.038	Mock
17	33398082	25829.9	35272964	27279.9	735360	568.724	1802171	1393.79	703490	544.076	1.1802	3.25348	1	1293	5	199630	0.83262	35.273	Mock
18	25590530	16947.4	26914656	17824.3	632863	419.115	1700129	1125.91	550180	364.358	1.18111	2.98008	1	1510	4	130409	0.778157	26.9147	Mock
19	24314742	16177.5	34271860	22802.3	775333	515.857	1.83729e+06	1222.41	714870	475.629	1.3113	3.99118	1	1503	3	78781	0.870012	34.2719	Mock
21	19383130	11704.8	41677364	25167.5	830401	501.45	2093578	1264.24	762453	460.418	1.10837	2.67713	1	1656	9	284899	0.799159	41.6774	Mock
22	365660	352.954	22079026	21311.8	260979	251.91	1650412	1593.06	241023	232.648	1.29823	4.21697	1	1036	9	298754	0.461479	22.079	Mock
23	298886	247.013	23574162	19482.8	203052	167.812	1293038	1068.63	187595	155.037	1.12671	2.80297	1	1210	6	181328	0.780529	23.5742	Mock
24	8559119	5156.1	51445940	30991.5	1597877	962.576	2616057	1575.94	1561626	940.739	1.1857	3.22097	1	1660	3	119862	0.118274	51.4459	Mock
25	1911052	1713.95	19625768	17601.6	234548	210.357	1224493	1098.2	218213	195.707	1.13062	2.1678	1	1115	5	181533	0.639921	19.6258	Mock
26	314498	232.273	24380140	18006	236362	174.566	1719343	1269.83	201607	148.897	1.13418	2.48385	1	1354	7	242402	0.143353	24.3801	Mock
27	261922	229.756	24394012	21398.3	211856	185.839	1652150	1449.25	199024	174.582	1.21745	3.5778	1	1140	9	264508	0.944669	24.394	Mock
29	24591246	24132.7	29123288	28580.3	646942	634.879	1363043	1337.63	631915	620.133	1.07897	1.78888	1	1019	2	84217	0.414662	29.1233	Mock
31	32191554	20648.8	46993860	30143.6	1067981	685.042	1841235	1181.04	1024390	657.081	1.09268	2.20163	1	1559	4	130407	0.774234	46.9939	Mock
32	296745	228.617	27367686	21084.5	248145	191.175	1424458	1097.43	207993	160.241	1.19636	3.43856	1	1298	8	200413	0.45615	27.3677	Mock
33	508580	364.052	24652696	17646.9	385390	275.87	2079028	1488.21	365149	261.381	1.18415	1.9961	1	1397	6	282893	0.568434	24.6527	Mock
34	12266162	9789.43	26869926	21444.5	608067	485.289	1879959	1500.37	590391	471.182	1.19747	3.04321	1	1253	4	157360	0.0187898	26.8699	Mock
35	405892	363.377	21717520	19442.7	290060	259.678	2024981	1812.87	263355	235.77	1.10818	2.38238	1	1117	10	435969	0.617635	21.7175	Mock
36	6645393	6287.03	23209188	21957.6	277138	262.193	1644618	1555.93	261116	247.035	1.27179	4.11792	1	1057	1	33559	0.612096	23.2092	Mock
37	520906	335.203	28261078	18186	400516	257.732	2446898	1574.58	374626	241.072	1.22218	3.37215	1	1554	9	321248	0.616934	28.2611	Mock
38	28891532	18567.8	37374572	24019.6	1091729	701.625	3138739	2017.18	1056895	679.238	1.22577	3.40226	1	1556	7	323295	0.943748	37.3746	Mock
42	21765396	21940.9	31073042	31323.6	746059	752.076	2121870	2138.98	732439	738.346	1.09684	2.12414	1	992	3	163309	0.697631	31.073	Mock
43	3540110	1893.11	48223908	25788.2	1983745	1060.83	2923608	1563.43	1906412	1019.47	1.21925	2.75969	1	1870	9	293262	0.0602255	48.2239	Mock
44	18214628	12764.3	43570916	30533.2	964987	676.235	1.95184e+06	1367.8	947160	663.742	1.14437	3.03151	1	1427	7	189445	0.666767	43.5709	Mock
45	1.19567e+06	512.724	54498112	23369.7	1164151	499.207	3403715	1459.57	1110801	476.33	1.1427	1.92192	1	2332	4	152824	0.670638	54.4981	Mock
47	22434176	12232.4	47594940	25951.4	882010	480.921	2717910	1481.96	869145	473.907	1.18603	1.75235	1	1834	2	92835	0.128926	47.5949	Mock
49	1174892	813.637	45085860	31222.9	22402000	15513.9	5329473	3690.77	22319270	15456.6	1.03601	1.53444	1	1444	2	306539	0.363711	45.0859	Mock
51	34076564	17297.7	49430444	25091.6	1180842	599.412	2800157	1421.4	1080646	548.551	1.09412	2.05586	1	1970	4	144406	0.438602	49.4304	Mock
52	15219551	11662.5	45839316	35125.9	977503	749.044	1379663	1057.21	952600	729.962	1.1602	3	1	1305	0	0	0.988374	45.8393	Mock
54	573734	545.375	25439114	24181.7	401039	381.216	1800720	1711.71	392310	372.918	1.0602	1.85084	1	1052	3	132072	0.208877	25.4391	Mock
55	296627	280.631	24035510	22739.4	241379	228.362	1331847	1260.03	225975	213.789	1.27512	3.66636	1	1057	6	163357	0.16131	24.0355	Mock
57	7505642	5980.59	28006882	22316.2	545359	434.549	1.81215e+06	1443.94	518732	413.332	1.19484	3.23965	1	1255	3	128424	0.253292	28.0069	Mock
58	614051	282.193	49113452	22570.5	508756	233.803	3246289	1491.86	478507	219.902	1.24728	2.40116	1	2176	9	306588	0.466311	49.1135	Mock
60	559341	353.342	51499124	32532.6	1931036	1219.86	1.83523e+06	1159.34	1898464	1199.28	1.20867	3.54918	1	1583	2	106670	0.15897	51.4991	Mock
61	218157	234.325	26255456	28201.3	159257	171.06	747017	802.381	139468	149.804	1.15277	3.11493	1	931	3	80595	0.110375	26.2555	Mock
62	439678	381.997	24392784	21192.7	318948	277.105	1673389	1453.86	302331	262.668	1.13283	2.64469	1	1151	3	132965	0.65633	24.3928	Mock
63	34605496	20635.4	37046340	22090.8	863910	515.152	2240111	1335.78	800913	477.587	1.03972	1.70095	1	1677	5	159725	0.138183	37.0463	Mock
64	729075	379.331	52741824	27441.1	1923697	1000.88	2402864	1250.19	1880473	978.394	1.0727	1.90928	1	1922	6	152428	0.196582	52.7418	Mock
65	13504869	8729.71	55182652	35670.8	1457370	942.062	2351114	1519.79	1414081	914.08	1.07224	2.31072	1	1547	5	224606	0.368725	55.1827	Mock
66	705446	492.63	48942700	34177.9	3.22482e+06	2251.97	2072069	1446.98	3.21386e+06	2244.32	1.13552	2.68642	1	1432	0	0	0.820993	48.9427	Mock
68	482522	387.568	28247488	22688.7	348563	279.97	1783294	1432.36	316913	254.549	1.09657	2.33465	1	1245	11	382610	0.837945	28.2475	Mock
69	389572	371.375	23279138	22191.7	253210	241.382	1280426	1220.62	236684	225.628	1.17365	3.13918	1	1049	3	81524	0.0960984	23.2791	Mock
71	2839338	2071	24937816	18189.5	313743	228.842	1712795	1249.3	277686	202.543	1.07948	2.43691	1	1371	4	208802	0.468651	24.9378	Mock
72	21488546	17357.5	25063376	20245.1	645614	521.498	1605338	1296.72	605199	488.852	1.28637	3.60075	1	1238	1	30262	0.976761	25.0634	Mock
76	961675	422.714	54518656	23964.2	528292	232.216	2462832	1082.56	480343	211.14	1.1019	2.0586	1	2275	7	309250	0.282807	54.5187	Mock
77	860266	334.734	50757836	19750.1	570982	222.172	3097218	1205.14	528183	205.519	1.70486	6.53428	1	2570	8	323303	0.120197	50.7578	Mock
78	21791158	14966.5	47976140	32950.6	1251291	859.403	1915007	1315.25	1224137	840.753	1.12273	2.72386	1	1456	2	73502	0.29614	47.9761	Mock
79	760251	507.172	49680332	33142.3	3404113	2270.92	2388663	1593.5	3386550	2259.21	1.12597	2.74983	1	1499	3	125543	0.118728	49.6803	Mock
80	15433670	8844.51	33953472	19457.6	667871	382.734	2259674	1294.94	639788	366.641	1.38372	3.95119	1	1745	7	307413	0.317983	33.9535	Mock
81	23003904	13220.6	47532956	27317.8	786718	452.137	2216799	1274.02	751639	431.976	1.11892	2.47762	1	1740	5	198783	0.414263	47.533	Mock
82	523759	648.217	25109242	31075.8	375787	465.083	1627966	2014.81	364031	450.533	1.03725	1.77351	1	808	2	92226	0.0641475	25.1092	Mock
84	989785	438.929	56327384	24978.9	1070251	474.612	2494612	1106.26	1000366	443.621	1.04436	1.95219	1	2255	3	113166	0.566601	56.3274	Mock
85	301358	301.66	18661862	18680.5	252869	253.122	1462702	1464.17	243331	243.575	1.39065	4.95206	1	999	4	179590	0.265389	18.6619	Mock
86	411591	366.184	23702400	21087.5	245222	218.169	1268858	1128.88	222311	197.786	1.09168	2.28259	1	1124	2	62723	0.523248	23.7024	Mock
87	342965	359.502	24420378	25597.9	235326	246.673	1391524	1458.62	228078	239.075	1.08412	2.20524	1	954	6	261879	0.0939405	24.4204	Mock
91	652598	622.114	23652998	22548.1	432255	412.064	1634082	1557.75	407905	388.851	1.06797	2.0775	1	1049	2	65233	0.66741	23.653	Mock
92	874150	1041.9	25708868	30642.3	438593	522.757	962215	1146.86	422678	503.788	1.02459	1.41716	1	839	0	0	0.131798	25.7089	Mock
93	22598558	16164.9	33100768	23677.2	532755	381.084	1796609	1285.13	503963	360.489	1.24242	3.71733	1	1398	5	232817	0.716327	33.1008	Mock
97	387484	329.213	26033178	22118.2	286197	243.158	1549980	1316.89	254830	216.508	1.1669	2.43715	1	1177	6	200225	0.0201075	26.0332	Mock
99	36401824	33830.7	28525902	26511.1	907951	843.821	2168470	2015.31	884568	822.089	1.20326	3.49074	1	1076	2	136365	0.00469548	28.5259	Mock
100	832644	518.136	53450328	33260.9	2752180	1712.62	2171731	1351.42	2718856	1691.88	1.13354	2.64286	1	1607	1	48897	0.677817	53.4503	Mock
101	520010	582.318	25373818	28414.1	337201	377.605	1269184	1421.26	315049	352.798	1.02852	1.42682	1	893	0	0	0.270008	25.3738	Mock
102	1388752	593.991	53030256	22681.9	2367747	1012.72	3611130	1544.54	2307684	987.033	1.09717	1.88588	1	2338	7	293191	0.735194	53.0303	Mock
103	381367	316.75	24871068	20657	304925	253.26	1957261	1625.63	273195	226.906	1.20296	3.24959	1	1204	4	216530	0.962189	24.8711	Mock
104	12157505	9344.74	35455952	27252.8	395398	303.919	1361406	1046.43	379272	291.523	1.18906	3.42978	1	1301	5	196224	0.248753	35.456	Mock
105	345247	436.469	13242479	16741.4	221279	279.746	1433809	1812.65	209021	264.249	1.37747	4.07938	1	791	0	0	0.576157	13.2425	Mock
106	33104484	20322	55287268	33939.4	1445732	887.497	3.8722e+06	2377.04	1409799	865.438	1.03203	1.56804	1	1629	3	188356	0.592042	55.2873	Mock
107	351916	257.061	23334186	17044.7	245467	179.304	1.6399e+06	1197.88	207167	151.327	1.22675	2.90946	1	1369	3	133049	0.572252	23.3342	Mock
108	34280924	20527.5	33604192	20122.3	574231	343.851	1.8667e+06	1117.78	536153	321.05	1.08123	2.34269	1	1670	2	61023	0.223082	33.6042	Mock
110	296429	209.343	21494860	15180	212270	149.908	1779044	1256.39	194509	137.365	1.13956	2.73474	1	1416	5	263952	0.447125	21.4949	Mock
111	21248120	13043.7	42951208	26366.6	748724	459.622	2278808	1398.9	709102	435.299	1.05919	2.02196	1	1629	4	143725	0.846409	42.9512	Mock
112	261729	242.791	22932806	21273.5	188454	174.818	1496439	1388.16	176365	163.604	1.25776	3.94249	1	1078	5	258231	0.699479	22.9328	Mock
113	360898	348.357	26591540	25667.5	203123	196.065	1322955	1276.98	178550	172.346	1.16192	3.13707	1	1036	3	128050	0.297437	26.5915	Mock
118	463856	397.818	24830916	21295.8	303309	260.128	1778058	1524.92	283457	243.102	1.02513	1.58783	1	1166	5	214682	0.881735	24.8309	Mock
119	570971	330.998	41563788	24094.9	1824150	1057.48	1707193	989.677	1795805	1041.05	1.0701	1.82668	1	1725	2	57877	0.692532	41.5638	Mock
120	1004930	572.936	45812068	26118.6	695757	396.669	1792564	1021.99	651774	371.593	1.13226	2.75099	1	1754	8	227953	0.725254	45.8121	Mock
121	330135	274.655	22076474	18366.5	221250	184.068	1365593	1136.1	201292	167.464	1.29435	4.18567	1	1202	1	43358	0.501324	22.0765	Mock
122	290714	328.12	24088912	27188.4	183664	207.296	983562	1110.12	172741	194.967	1.09729	2.23933	1	886	0	0	0.956084	24.0889	Mock
123	429560	490.926	23349014	26684.6	242449	277.085	967746	1106	225596	257.824	1.04695	1.75455	1	875	3	76074	0.64399	23.349	Mock
126	15802241	10409.9	27942380	18407.4	467360	307.879	2138461	1408.74	415330	273.603	1.05732	1.88312	1	1518	9	334473	0.0191932	27.9424	Mock
127	26490322	24437.6	28115054	25936.4	723600	667.528	1.68138e+06	1551.09	708109	653.237	1.15078	3.08948	1	1084	3	152006	0.301575	28.1151	Mock
128	726553	444.103	50057860	30597.7	2.08693e+06	1275.63	2076125	1269.03	2062191	1260.51	1.14958	2.12741	1	1636	3	105239	0.660174	50.0579	Mock
130	17221638	11803.7	29276182	20065.9	482734	330.866	1116326	765.131	475689	326.038	1.07768	2.35367	1	1459	0	0	0.618015	29.2762	Mock
131	1089399	666.707	42908212	26259.6	719115	440.095	2876640	1760.49	684179	418.714	1.05423	1.68296	1	1634	1	63621	0.428769	42.9082	Mock
133	468957	617.049	18038504	23734.9	256685	337.743	1114936	1467.02	247620	325.816	1.03063	1.53745	1	760	1	41782	0.298282	18.0385	Mock
134	7.29251e+06	5764.83	21368294	16891.9	324925	256.858	1124275	888.755	312350	246.917	1.20052	3.22401	1	1265	0	0	0.569965	21.3683	Mock
135	14781215	11006.1	24276414	18076.3	306554	228.261	892534	664.582	287635	214.173	1.14212	2.98364	1	1343	0	0	0.590873	24.2764	Mock
136	474267	296.232	34795336	21733.5	909203	567.897	1148526	717.38	888125	554.731	1.16445	3.03905	1	1601	0	0	0.574325	34.7953	Mock
138	397761	386.176	24550052	23835	235903	229.032	1124004	1091.27	216241	209.943	1.18087	3.16874	1	1030	2	56146	0.652103	24.5501	Mock
140	4596572	4690.38	22788836	23253.9	306084	312.331	1112859	1135.57	295707	301.742	1.19107	3.38415	1	980	3	112762	0.896547	22.7888	Mock
142	145793	199.171	17610910	24058.6	67327	91.9768	438599	599.179	63222	86.3689	1.11162	2.63711	1	732	3	70531	0.435865	17.6109	Mock
143	490862	467.933	22888172	21819	352154	335.704	1359867	1296.35	330205	314.781	1.12348	2.67874	1	1049	2	58721	0.891923	22.8882	Mock
144	366677	423.904	21041012	24324.9	206539	238.773	965136	1115.76	189753	219.368	1.15495	2.17742	1	865	4	122946	0.806194	21.041	Mock
145	1911979	1738.16	23031214	20937.5	292785	266.168	1075279	977.526	265762	241.602	1.2578	3.44356	1	1100	1	35093	0.703889	23.0312	Mock
146	245217	239.704	22700036	22189.7	180487	176.429	1046817	1023.28	155167	151.678	1.24602	3.81774	1	1023	3	71339	0.100227	22.7	Mock
147	5562600	2876.22	52379968	27083.7	1563679	808.521	2519456	1302.72	1505793	778.59	1.14282	2.72374	1	1934	2	78514	0.919483	52.38	Mock
148	4280320	3405.19	17455264	13886.4	193571	153.994	1124352	894.473	182596	145.263	1.1246	2.93725	1	1257	4	114366	0.714241	17.4553	Mock
149	24568574	12999.2	46836868	24781.4	949996	502.643	1915323	1013.4	914732	483.985	1.15729	2.55765	1	1890	2	42551	0.998847	46.8369	Mock
150	26971316	15856.2	41271072	24262.8	612298	359.964	1756300	1032.51	521514	306.593	1.10209	2.57638	1	1701	9	234992	0.149448	41.2711	Mock
152	695786	314.978	44932956	20340.9	375168	169.836	2393496	1083.52	319284	144.538	1.43312	2.30046	1	2209	7	225026	0.162493	44.933	Mock
153	502028	317.137	36148460	22835.4	280156	176.978	1365904	862.858	240663	152.03	1.12463	2.57905	1	1583	5	99999	0.61556	36.1485	Mock
154	4693844	4597.3	19583734	19180.9	173680	170.108	805309	788.745	153492	150.335	1.2035	3.14922	1	1021	7	140582	0.12382	19.5837	Mock
155	24739968	18244.8	29289954	21600.3	400370	295.258	1301674	959.937	320325	236.228	1.17202	3.07704	1	1356	5	126908	0.848008	29.29	Mock
157	309446	286.79	18553572	17195.2	142144	131.737	899007	833.185	121473	112.579	1.29112	3.96768	1	1079	4	115798	0.569101	18.5536	Mock
158	284922	254.395	22324520	19932.6	191346	170.845	1087050	970.58	159397	142.319	1.10474	2.45127	1	1120	4	100383	0.407183	22.3245	Mock
159	544155	313.634	45301984	26110.7	1415917	816.091	1566454	902.855	1366096	787.375	1.0725	2.28555	1	1735	3	64668	0.069167	45.302	Mock
160	29734674	19109.7	48963368	31467.5	790324	507.92	1605248	1031.65	766593	492.669	1.08828	2.42784	1	1556	0	0	0.697429	48.9634	Mock
161	379000	330.139	22071258	19225.8	211209	183.98	1116421	972.492	186491	162.449	1.20978	3.35851	1	1148	3	80425	0.453543	22.0713	Mock
162	807428	536.497	51711660	34359.9	2866733	1904.81	2475591	1644.91	2831933	1881.68	1.02219	1.64807	1	1505	0	0	0.722056	51.7117	Mock
163	29923558	23561.9	32846622	25863.5	725182	571.009	1637984	1289.75	707413	557.018	1.08609	2.38876	1	1270	0	0	0.866382	32.8466	Mock
165	28696390	17391.8	29058598	17611.3	496526	300.925	1873148	1135.24	436116	264.313	1.11813	2.64487	1	1650	2	59026	0.855803	29.0586	Mock
166	1976301	1141.71	48444616	27986.5	1357766	784.382	1985012	1146.74	1324178	764.979	1.14564	3.16762	1	1731	6	217324	0.0117141	48.4446	Mock
167	441133	361.881	21432150	17581.7	156076	128.036	1174548	963.534	121519	99.6874	1.1251	2.31815	1	1219	5	126321	0.359978	21.4322	Mock
168	34700480	21446.5	42522624	26281	773194	477.87	2042958	1262.64	705078	435.771	1.05876	1.96071	1	1618	3	98146	0.729991	42.5226	Mock
169	26589152	15047.6	26162298	14806.1	517412	292.819	2.09326e+06	1184.64	461110	260.956	1.14677	2.19703	1	1767	4	114928	0.17163	26.1623	Mock
170	31448152	21393.3	28924282	19676.4	449115	305.52	1398561	951.402	427083	290.533	1.07927	2.34895	1	1470	1	24080	0.521037	28.9243	Mock
171	242551	236.174	22646950	22051.6	149420	145.492	911755	887.785	136618	133.026	1.11611	2.49125	1	1027	3	88677	0.054338	22.647	Mock
172	448772	372.116	21592998	17904.6	249092	206.544	1334412	1106.48	230469	191.102	1.09537	1.89507	1	1206	2	63199	0.199997	21.593	Mock
173	295986	259.182	20968406	18361.1	154808	135.559	971024	850.284	134268	117.573	1.08061	1.85543	1	1142	3	63299	0.0185218	20.9684	Mock
174	333446	314.869	23533836	22222.7	197165	186.18	1039994	982.053	161702	152.693	1.30562	4.20055	1	1059	2	66408	0.793698	23.5338	Mock
175	7620970	3601.59	49567680	23425.2	733560	346.673	2713450	1282.35	692859	327.438	1.45661	5.00549	1	2116	4	158795	0.223925	49.5677	Mock
176	319745	258.275	23373418	18880	178504	144.187	885992	715.664	143371	115.809	1.14455	2.9475	1	1238	5	101870	0.345352	23.3734	Mock
177	441117	303.8	27418848	18883.5	260760	179.587	1246705	858.612	224757	154.791	1.03558	1.71741	1	1452	2	45102	0.928081	27.4188	Mock
178	294401	233.652	22542278	17890.7	160325	127.242	975511	774.215	143467	113.863	1.07969	2.21926	1	1260	1	23985	0.704414	22.5423	Mock
180	279442	243.629	23189858	20217.8	150605	131.303	707813	617.099	137381	119.774	1.12991	2.79425	1	1147	2	41577	0.164694	23.1899	Mock
182	294211	266.979	22446088	20368.5	172938	156.931	1256936	1140.6	160045	145.231	1.13039	2.78442	1	1102	6	189861	0.577229	22.4461	Mock
183	32024594	20397.8	39606716	25227.2	817733	520.849	1938262	1234.56	780318	497.018	1.139	2.9758	1	1570	3	94547	0.237893	39.6067	Mock
184	460352	414.358	22611252	20352.2	160955	144.874	1105657	995.191	140610	126.562	1.14112	2.7172	1	1111	5	107649	0.934214	22.6113	Mock
185	520017	385.198	22118008	16383.7	235438	174.399	1167838	865.065	194752	144.261	1.06877	2.02129	1	1350	1	31555	0.613966	22.118	Mock
186	290780	296.714	20970908	21398.9	159280	162.531	1077504	1099.49	150340	153.408	1.08231	1.87575	1	980	1	25927	0.535633	20.9709	Mock
187	321394	252.074	21038274	16500.6	143716	112.718	764088	599.285	132930	104.259	1.06299	2.13333	1	1275	2	26754	0.58991	21.0383	Mock
188	219532	341.418	9353822	14547.2	88079	136.981	486202	756.146	83050	129.16	1.21209	2.97685	1	643	2	44051	0.730122	9.35382	Mock
189	3.99745e+06	4270.78	20715360	22131.8	315147	336.696	1061542	1134.13	303626	324.387	1.21751	3.68477	1	936	2	71688	0.311945	20.7154	Mock
190	13339188	10429.4	24043404	18798.6	431436	337.323	1406233	1099.48	411347	321.616	1.15032	2.92368	1	1279	3	94386	0.398221	24.0434	Mock
191	454594	542.475	22476190	26821.2	255680	305.107	1020893	1218.25	246403	294.037	1.01942	1.57738	1	838	1	39902	0.209844	22.4762	Mock
195	43087668	14645.7	52797620	17946.2	1053274	358.013	3557722	1209.29	950952	323.233	1.22566	1.68028	1	2942	7	212991	0.490459	52.7976	Mock
196	482497	407.859	21824966	18448.8	278953	235.801	956736	808.737	255318	215.822	1.17648	3.07756	1	1183	1	22333	0.227415	21.825	Mock
201	370048	236.604	24768044	15836.3	207962	132.968	1269453	811.671	197200	126.087	1.62343	2.85418	1	1564	5	86042	0.696343	24.768	Mock
203	13887809	7255.91	45828688	23943.9	475717	248.546	1629446	851.33	440118	229.947	1.03729	1.89969	1	1914	2	45962	0.179604	45.8287	Mock
204	37355404	25342.9	38051284	25815	691922	469.418	1314742	891.955	642208	435.691	1.04777	2.05627	1	1474	2	34731	0.0246787	38.0513	Mock
205	1362624	786.734	48646124	28086.7	1513148	873.642	1.94625e+06	1123.7	1482388	855.882	1.08073	2.2441	1	1732	3	69060	0.0672496	48.6461	Mock
207	22725276	16846	24766784	18359.4	393926	292.013	1.46426e+06	1085.44	359763	266.689	1.03292	1.66223	1	1349	3	91571	0.453697	24.7668	Mock
209	33070502	28338	27975814	23972.4	428972	367.585	747677	640.683	410211	351.509	1.07412	2.31592	1	1167	0	0	0.896671	27.9758	Mock
210	376288	378.559	22750016	22887.3	173884	174.934	1.02019e+06	1026.35	160577	161.546	1.23788	3.74751	1	994	4	79689	0.990339	22.75	Mock
211	25351678	15430.1	44957212	27362.9	808497	492.086	1884648	1147.08	784885	477.715	1.15667	2.80453	1	1643	1	23132	0.216897	44.9572	Mock
212	9139084	7134.34	21197530	16547.6	324440	253.271	1394165	1088.34	294517	229.912	1.20136	3.38158	1	1281	6	210855	0.663078	21.1975	Mock
213	488370	476.459	23053766	22491.5	220684	215.301	1129294	1101.75	213590	208.38	1.25787	3.96638	1	1025	2	59987	0.263322	23.0538	Mock
216	13350606	8476.58	38228608	24272.1	529011	335.88	1428025	906.683	510587	324.182	1.10647	2.72877	1	1575	0	0	0.320017	38.2286	Mock
217	5394979	3177.26	47741836	28116.5	1175286	692.159	2467918	1453.43	1146309	675.094	1.01472	1.55791	1	1698	1	36653	0.383464	47.7418	Mock
218	563271	533.401	22676622	21474.1	250897	237.592	1558437	1475.79	209693	198.573	1.0772	2.16242	1	1056	4	132993	0.588317	22.6766	Mock
219	14589113	9406.26	39445160	25432.1	567675	366.006	1317442	849.415	526548	339.489	1.06083	2.18199	1	1551	3	67433	0.831048	39.4452	Mock
220	7705375	6753.18	21006614	18410.7	355120	311.236	1.18654e+06	1039.91	330098	289.306	1.03903	1.67367	1	1141	3	90222	0.628982	21.0066	Mock
222	32514478	29939.7	26090036	24024	487830	449.199	1360073	1252.37	462993	426.329	1.09291	1.94459	1	1086	0	0	0.273542	26.09	Mock
223	985319	527.473	50858012	27225.9	489255	261.914	2349436	1257.73	451380	241.638	1.13749	2.35191	1	1868	3	118097	0.798047	50.858	Mock
224	23881308	11899	50468592	25146.3	619546	308.693	2239586	1115.89	567942	282.981	1.17362	2.59435	1	2007	1	45420	0.185636	50.4686	Mock
225	317522	310.383	19133130	18703	156206	152.694	636916	622.596	137590	134.497	1.07091	1.95087	1	1023	1	15629	0.952792	19.1331	Mock
226	21846090	16027.9	22311990	16369.8	323669	237.468	1320228	968.619	299347	219.624	1.21771	3.39051	1	1363	1	14001	0.687488	22.312	Mock
227	2568209	1519.65	42524080	25162.2	1358112	803.617	1554623	919.895	1302608	770.774	1.13626	2.65549	1	1690	0	0	0.215508	42.5241	Mock
228	369863	307.195	19711120	16371.4	171646	142.563	1094933	909.413	142439	118.305	1.09518	2.43615	1	1204	1	24283	0.947371	19.7111	Mock
229	481376	516.498	21544554	23116.5	199030	213.552	1056556	1133.64	192920	206.996	1.12597	2.65171	1	932	2	72816	0.730856	21.5446	Mock
230	24785512	19424.4	23478748	18400.3	323665	253.656	1120728	878.313	291205	228.217	1.04168	1.79075	1	1276	0	0	0.253942	23.4787	Mock
232	45865476	18375.6	56514940	22642.2	847894	339.701	2139456	857.154	808439	323.894	1.12456	2.03435	1	2496	3	76043	0.518201	56.5149	Mock
233	392052	366.746	16668510	15592.6	178565	167.039	928680	868.737	168724	157.833	1.17541	3.25674	1	1069	3	71131	0.0256627	16.6685	Mock
234	12472770	11570.3	21122204	19593.9	261434	242.518	786592	729.677	254270	235.872	1.1746	3.31152	1	1078	1	23177	0.20747	21.1222	Mock
235	492592	529.669	20307070	21835.6	281335	302.511	1196204	1286.24	275667	296.416	1.05455	1.54373	1	930	1	26652	0.424685	20.3071	Mock
236	20740546	15784.3	26208972	19945.9	374026	284.647	1129522	859.606	355354	270.437	1.20648	3.51294	1	1314	1	26938	0.37417	26.209	Mock
237	192440	228.551	12424284	14755.7	92077	109.355	398766	473.594	87355	103.747	1.02261	1.52432	1	842	0	0	0.463575	12.4243	Mock
238	855575	405.486	48921692	23185.6	845822	400.863	1968215	932.803	830914	393.798	1.18766	3.27853	1	2110	3	69683	0.277629	48.9217	Mock
239	24055232	15006.4	38460752	23993	503814	314.294	1.96136e+06	1223.56	497064	310.084	1.41716	4.44025	1	1603	8	208985	0.586784	38.4608	Mock
240	396244	545.04	23020738	31665.4	167376	230.228	836759	1150.98	163474	224.861	1.03717	1.42857	1	727	0	0	0.863856	23.0207	Mock
241	24654930	15506.2	40476036	25456.6	598916	376.677	1.63341e+06	1027.3	565651	355.755	1.23999	3.76208	1	1590	2	65596	0.117532	40.476	Mock
242	257967	289.851	14129893	15876.3	123328	138.571	640555	719.725	91655	102.983	1.12467	2.63199	1	890	0	0	0.517379	14.1299	Mock
243	26721176	16514.9	35733380	22084.9	450250	278.276	1489247	920.425	412503	254.946	1.13853	2.74574	1	1618	1	21428	0.132068	35.7334	Mock
244	418911	276.144	23261940	15334.2	237208	156.367	1522856	1003.86	225972	148.96	1.69963	3.64603	1	1517	4	117571	0.71686	23.2619	Mock
245	540019	354.111	30386858	19925.8	237161	155.515	1212349	794.983	222713	146.041	1.16155	1.6907	1	1525	1	19210	0.39606	30.3869	Mock
246	5870278	5996.2	18224068	18615	196408	200.621	1.02977e+06	1051.86	186018	190.008	1.12717	2.72217	1	979	7	174649	0.565421	18.2241	Mock
247	14361700	14462.9	17135048	17255.8	294211	296.285	840634	846.56	284688	286.695	1.0752	2.22267	1	993	1	25600	0.18328	17.135	Mock
248	603379	331.345	46194952	25367.9	1638749	899.917	1392111	764.476	1589868	873.074	1.02214	1.65019	1	1821	1	16074	0.144848	46.195	Mock
249	15199555	11828.4	17075214	13288.1	266486	207.382	1144396	890.581	255060	198.49	1.37753	3.81624	1	1285	5	98447	0.488056	17.0752	Mock
251	3816776	3401.76	24111980	21490.2	224897	200.443	1193715	1063.92	214642	191.303	1.06921	2.24844	1	1122	6	176204	0.940432	24.112	Mock
252	830359	446.91	47155344	25379.6	610910	328.8	2165757	1165.64	581463	312.951	1.10285	2.36316	1	1858	4	139244	0.765325	47.1553	Mock
255	31189046	20559.7	40261736	26540.4	729674	480.998	1521540	1002.99	702462	463.06	1.09154	2.38017	1	1517	1	29873	0.0834224	40.2617	Mock
256	25759244	16211	38441580	24192.3	477340	300.403	2.09507e+06	1318.48	451750	284.298	1.14676	2.90063	1	1589	5	182953	0.552192	38.4416	Mock
257	702256	418.508	49539292	29522.8	1562060	930.906	2099002	1250.9	1545859	921.251	1.11922	2.73306	1	1678	4	118119	0.584476	49.5393	Mock
258	17249874	11584.9	24608442	16526.8	381487	256.203	1159753	778.88	329461	221.263	1.13162	2.80535	1	1489	3	58518	0.961936	24.6084	Mock
259	634906	440.907	50257748	34901.2	3.16198e+06	2195.82	1.66815e+06	1158.44	3.12863e+06	2172.66	1.11213	2.72191	1	1440	0	0	0.292148	50.2577	Mock
260	6572054	5228.36	23214762	18468.4	279672	222.492	1477082	1175.09	245378	195.209	1.2652	3.32156	1	1257	5	131802	0.240829	23.2148	Mock
261	11566133	10601.4	23407650	21455.2	283962	260.277	1406915	1289.56	268329	245.948	1.1497	2.3342	1	1091	3	97894	0.100294	23.4077	Mock
262	551165	513.667	22190288	20680.6	230048	214.397	1200749	1119.06	207093	193.004	1.20339	3.06454	1	1073	4	126531	0.0164296	22.1903	Mock
263	20312578	12214.4	50644932	30454	719756	432.806	2.07343e+06	1246.8	687205	413.232	1.1404	2.84781	1	1663	2	60684	0.929529	50.6449	Mock
264	497204	377.241	21654146	16429.5	223501	169.576	1400968	1062.95	170434	129.313	1.09108	2.46586	1	1318	7	187464	0.669917	21.6541	Mock
265	703903	342.199	52229800	25391.2	402651	195.747	2249749	1093.7	365171	177.526	1.17984	2.48856	1	2057	6	165284	0.785153	52.2298	Mock
266	360259	283	25135860	19745.4	182346	143.241	1090030	856.269	164356	129.109	1.05991	1.65625	1	1273	2	55556	0.28173	25.1359	Mock
268	19303320	15430.3	26710816	21351.6	340210	271.95	1395283	1115.33	317343	253.671	1.08514	2.43165	1	1251	5	135677	0.0639553	26.7108	Mock
269	262688	225.677	21095198	18123	148697	127.747	1013445	870.657	136983	117.683	1.05824	2.189	1	1164	2	33326	0.485628	21.0952	Mock
270	22988888	16743.5	27827460	20267.6	533892	388.851	1494213	1088.28	498644	363.178	1.2981	3.71769	1	1373	2	42768	0.977495	27.8275	Mock
272	601132	496.803	25532734	21101.4	280287	231.642	1426388	1178.83	258824	213.904	1.04361	1.58252	1	1210	4	125651	0.338159	25.5327	Mock
274	275823	248.713	20029768	18061.1	164628	148.447	1110032	1000.93	141380	127.484	1.19971	3.19506	1	1109	1	27317	0.231702	20.0298	Mock
276	1.9406e+06	1088.39	50595480	28376.6	1087990	610.202	1330994	746.491	1049559	588.648	1.05719	2.07283	1	1783	2	31727	0.941378	50.5955	Mock
278	27913698	16439.2	34323736	20214.2	651414	383.636	1490916	878.042	604759	356.16	1.07229	2.15563	1	1698	1	21829	0.630448	34.3237	Mock
279	227055	216.862	24191864	23105.9	124698	119.1	833822	796.392	81346	77.6944	1.2377	3.61692	1	1047	2	27677	0.874288	24.1919	Mock
281	284396	261.875	22229126	20468.8	142642	131.346	787836	725.448	129143	118.916	1.2056	3.01228	1	1086	2	36190	0.848944	22.2291	Mock
283	9564887	5440.78	47025244	26749.3	690236	392.626	1850951	1052.87	644489	366.604	1.12829	2.7762	1	1758	5	130416	0.0132369	47.0252	Mock
285	14661213	10764.5	26438878	19411.8	384963	282.645	2075282	1523.7	376353	276.324	1.18057	3.22531	1	1362	5	227484	0.148141	26.4389	Mock
286	30202740	21886	47983496	34770.6	868911	629.646	1769800	1282.46	858644	622.206	1.02858	1.60709	1	1380	6	198572	0.981829	47.9835	Mock
287	587426	363.281	47432860	29333.9	1212947	750.122	1927377	1191.95	1196758	740.11	1.16748	2.86565	1	1617	5	105320	0.47837	47.4329	Mock
288	4050621	3764.52	25792394	23970.6	325735	302.728	1.50237e+06	1396.26	316236	293.9	1.11869	2.69076	1	1076	3	107498	0.497391	25.7924	Mock
289	334411	290.792	24650498	21435.2	159060	138.313	969255	842.83	142299	123.738	1.08734	2.06255	1	1150	5	107134	0.639473	24.6505	Mock
290	353424	294.03	22608078	18808.7	195243	162.432	1240382	1031.93	178029	148.111	1.24689	2.91716	1	1202	1	24030	0.368585	22.6081	Mock
292	4626149	3832.77	25524234	21146.8	255138	211.382	1503552	1245.69	246390	204.134	1.21018	3.09708	1	1207	6	198474	0.822118	25.5242	Mock
293	472150	336.289	23785164	16941	261864	186.513	1707487	1216.16	244096	173.858	1.17212	3.08014	1	1404	3	93463	0.189848	23.7852	Mock
294	25723722	20018.5	31072736	24181.1	466310	362.887	1471285	1144.97	424327	330.216	1.1504	2.83295	1	1285	1	35304	0.511319	31.0727	Mock
295	643826	581.595	25586742	23113.6	248619	224.588	1246420	1125.94	211772	191.303	1.21937	3.67238	1	1107	3	80642	0.224317	25.5867	Mock
296	344501	394.617	25477844	29184.2	186242	213.336	953813	1092.57	149326	171.049	1.0418	1.62929	1	873	4	113985	0.0978445	25.4778	Mock
298	1013164	747.171	43243392	31890.4	20087910	14814.1	3387974	2498.51	19909894	14682.8	1.04925	1.75147	1	1356	2	247695	0.972919	43.2434	Mock
299	421826	402.506	23784904	22695.5	222197	212.02	1362765	1300.35	196776	187.763	1.26279	3.88952	1	1048	2	72131	0.960835	23.7849	Mock
300	714585	606.609	25932162	22013.7	394971	335.289	1447584	1228.85	351960	298.778	1.1789	2.38681	1	1178	2	97616	0.906555	25.9322	Mock
302	387282	303.038	23583782	18453.7	229126	179.285	1307988	1023.46	195108	152.667	1.11216	2.54652	1	1278	9	204941	0.333145	23.5838	Mock
303	1275362	769.217	48834268	29453.7	5367775	3237.5	2342323	1412.74	5269827	3178.42	1.02857	1.78764	1	1658	0	0	0.0811014	48.8343	Mock
305	19428036	8004.96	54033780	22263.6	893227	368.038	3049231	1256.38	802809	330.782	1.42929	2.7214	1	2427	2	53864	0.232234	54.0338	Mock
306	237383	266.124	23381074	26212	150555	168.784	962545	1079.09	129241	144.889	1.03368	1.62556	1	892	3	93484	0.132488	23.3811	Mock
307	317346	289.814	23816722	21750.4	159974	146.095	968337	884.326	136558	124.71	1.23216	3.52458	1	1095	3	69802	0.0534272	23.8167	Mock
308	28588694	19316.7	30082014	20325.7	393122	265.623	1367666	924.099	369739	249.824	1.09338	2.47674	1	1480	2	46645	0.725594	30.082	Mock
309	28923648	25393.9	32448226	28488.3	888987	780.498	1765496	1550.04	833358	731.658	1.03056	1.45074	1	1139	3	126198	0.0114275	32.4482	Mock
310	393021	352.169	24502784	21955.9	225964	202.477	1041513	933.255	200924	180.039	1.04853	1.93996	1	1116	1	15029	0.770581	24.5028	Mock
311	339821	355.834	22262034	23311	163670	171.382	1039986	1088.99	148192	155.175	1.2108	3.58455	1	955	1	32024	0.146947	22.262	Mock
312	264433	159.682	24246074	14641.3	178256	107.643	1660037	1002.44	135082	81.5713	1.07641	1.84408	1	1656	4	117551	0.0795221	24.2461	Mock
313	311913	321.892	24833924	25628.4	144717	149.347	700837	723.258	131665	135.877	1.1921	3.35397	1	969	1	19481	0.089603	24.8339	Mock
314	446859	421.963	25283816	23875.2	269108	254.115	1572403	1484.8	246808	233.058	1.20732	3.42723	1	1059	6	219826	0.672048	25.2838	Mock
315	21192908	12222	52038784	30010.8	1024819	591.014	2033555	1172.75	976111	562.924	1.16502	2.98217	1	1734	2	44681	0.245367	52.0388	Mock
316	528525	380.508	25256550	18183.3	342603	246.654	1703980	1226.77	303410	218.438	1.12051	2.63949	1	1389	4	128419	0.420539	25.2566	Mock
317	968440	323.676	48219608	16116.2	451170	150.792	2398274	801.562	373528	124.842	1.53715	2.305	1	2992	7	156235	0.557369	48.2196	Mock
320	16214286	8565.39	51422376	27164.5	575771	304.158	2543125	1343.44	529295	279.606	1.09989	1.84677	1	1893	7	269407	0.270328	51.4224	Mock
321	1034037	638.294	53876076	33256.8	1724802	1064.69	2.06842e+06	1276.8	1691081	1043.88	1.12123	2.79938	1	1620	1	65007	0.131483	53.8761	Mock
322	16490319	7166.59	52660776	22886	458121	199.096	2170687	943.367	410354	178.337	1.38505	3.16159	1	2301	8	202986	0.0553743	52.6608	Mock
323	329572	346.553	22256236	23403	187786	197.462	981223	1031.78	169488	178.221	1.13469	2.80928	1	951	3	82791	0.301599	22.2562	Mock
324	15583980	12659.6	35601484	28920.8	384241	312.137	1157550	940.333	354447	287.934	1.082	1.8438	1	1231	3	59782	0.262118	35.6015	Mock
325	541031	488.295	25414396	22937.2	287442	259.424	1596989	1441.33	260278	234.908	1.10506	2.3174	1	1108	2	79732	0.456141	25.4144	Mock
326	792953	696.795	28622504	25151.6	443816	389.996	1798265	1580.2	412705	362.658	1.29808	2.21569	1	1138	2	110190	0.683281	28.6225	Mock
332	7036279	5058.43	46485868	33419	1029064	739.802	2783533	2001.1	1007650	724.407	1.01325	1.37706	1	1391	0	0	0.0568481	46.4859	Mock
333	27065828	21757.1	29060408	23360.5	453929	364.895	1.60181e+06	1287.63	418836	336.685	1.23076	3.56151	1	1244	4	150627	0.696997	29.0604	Mock
334	734174	412.457	47418212	26639.4	1270904	713.991	2.09229e+06	1175.44	1252682	703.754	1.1022	2.53643	1	1780	2	49043	0.778695	47.4182	Mock
335	15490454	9187.7	51671028	30647.1	919235	545.216	1619969	960.836	898152	532.712	1.08401	2.43517	1	1686	3	84941	0.777408	51.671	Mock
336	13263319	9084.46	26254510	17982.5	423668	290.184	1552708	1063.5	408526	279.812	1.25324	3.75299	1	1460	5	132303	0.259423	26.2545	Mock
338	437711	417.663	23722752	22636.2	239724	228.744	1088921	1039.05	222576	212.382	1.27583	3.80166	1	1048	0	0	0.5876	23.7228	Mock
340	2663342	1761.47	35238620	23306	626952	414.651	1.63205e+06	1079.39	617511	408.407	1.08978	2.01981	1	1512	5	122253	0.370853	35.2386	Mock
341	621120	554.077	25795512	23011.2	333361	297.378	1.29358e+06	1153.95	323836	288.881	1.0623	2.15775	1	1121	1	26673	0.197054	25.7955	Mock
342	751980	499.987	49680600	33032.3	1411550	938.531	1748680	1162.69	1402679	932.632	1.18637	3.38513	1	1504	7	202277	0.459856	49.6806	Mock
343	979524	767.652	48684408	38153.9	6901891	5409.01	2513773	1970.04	6.88371e+06	5394.76	1.06061	2.13166	1	1276	1	44501	0.0446123	48.6844	Mock
346	11566418	6068.42	40272428	21129.3	833352	437.226	2714816	1424.35	783430	411.034	1.08799	2.15768	1	1906	6	221410	0.518835	40.2724	Mock
347	28609012	19317.4	42204724	28497.4	468244	316.167	1217735	822.238	447605	302.232	1.13139	2.83547	1	1481	2	45305	0.30681	42.2047	Mock
348	393682	318.513	24742174	20017.9	209972	169.88	1232839	997.443	183767	148.679	1.04715	2.04288	1	1236	2	42888	0.577543	24.7422	Mock
350	10370850	6151.16	47322380	28067.8	552320	327.592	1618794	960.139	517530	306.957	1.29359	4.34903	1	1686	3	69370	0.64557	47.3224	Mock
351	413323	263.599	47281540	30154	280377	178.812	1132939	722.538	261440	166.735	1.06691	2.20254	1	1568	3	74134	0.0353624	47.2815	Mock
353	30816756	11958.4	58598668	22739.1	1.04303e+06	404.745	2883631	1118.99	984291	381.952	1.4271	3.60559	1	2577	7	203427	0.510017	58.5987	Mock
355	732995	416.002	49058816	27842.7	835269	474.046	1438799	816.572	773091	438.758	1.15497	2.45927	1	1762	2	57408	0.681393	49.0588	Mock
356	1625428	1099	50590572	34205.9	7.67067e+06	5186.39	2898634	1959.86	7621059	5152.85	1.01477	1.40986	1	1479	0	0	0.277596	50.5906	Mock
358	29416818	22680.7	34452968	26563.6	481970	371.604	1654104	1275.33	469768	362.196	1.13107	2.72167	1	1297	0	0	0.392676	34.453	Mock
359	481601	434.266	24334564	21942.8	299634	270.184	981356	884.902	260743	235.115	1.13863	2.60529	1	1109	3	67679	0.956406	24.3346	Mock
361	7352303	5244.15	23081244	16463.1	457957	326.646	1.51413e+06	1079.98	425115	303.22	1.49617	3.97101	1	1402	1	29800	0.903984	23.0812	Mock
362	47237896	34082.2	41962884	30276.3	853206	615.589	1343932	969.648	816898	589.393	1.12718	2.61355	1	1386	2	50148	0.543806	41.9629	Mock
363	30630990	23048.1	31211058	23484.6	660940	497.321	1592258	1198.09	630320	474.281	1.23957	3.38314	1	1329	3	92968	0.456911	31.2111	Mock
365	28069384	23647.3	45374072	38225.8	829037	698.43	1440266	1213.37	800883	674.712	1.05486	2.09099	1	1187	1	31765	0.458604	45.3741	Mock
366	13931139	11316.9	23328154	18950.6	319222	259.319	1659867	1348.39	284102	230.79	1.06607	1.70272	1	1231	3	84805	0.724168	23.3282	Mock
369	781227	630.53	26916870	21724.7	395529	319.232	1.66541e+06	1344.15	368950	297.78	1.32369	2.56504	1	1239	5	193020	0.690025	26.9169	Mock
370	340945	276.741	23044358	18704.8	201220	163.328	1340387	1087.98	163306	132.554	1.06507	1.84871	1	1232	3	73156	0.699622	23.0444	Mock
371	3998265	1884.2	44962404	21188.7	471214	222.061	1174022	553.262	426637	201.054	1.02946	1.82242	1	2122	0	0	0.32772	44.9624	Mock
372	1165751	1157.65	18421294	18293.2	187524	186.22	928118	921.666	177286	176.054	1.35213	4.60921	1	1007	3	101253	0.756779	18.4213	Mock
373	1.61179e+06	1052.08	48623232	31738.4	1.74549e+06	1139.35	1894310	1236.49	1710789	1116.7	1.10532	2.57106	1	1532	2	67512	0.636061	48.6232	Mock
375	27744192	17211	39586680	24557.5	345136	214.104	1301791	807.563	328184	203.588	1.14872	2.96716	1	1612	0	0	0.160539	39.5867	Mock
377	384466	288.855	23067228	17330.8	189153	142.113	1440754	1082.46	133530	100.323	1.11789	2.74249	1	1331	1	54737	0.959167	23.0672	Mock
378	14215338	11327	19890716	15849.2	305431	243.371	1363040	1086.09	292203	232.831	1.18515	2.39533	1	1255	5	132480	0.458139	19.8907	Mock
379	442562	363.949	23496600	19322.9	296183	243.572	1149128	945.007	266180	218.898	1.21739	3.14152	1	1216	0	0	0.590984	23.4966	Mock
380	28249224	22818.4	27213628	21981.9	675311	545.485	1348482	1089.24	649522	524.654	1.07877	2.03551	1	1238	2	61674	0.857723	27.2136	Mock
381	867185	605.999	50719180	35443.2	3.21815e+06	2248.88	1749446	1222.53	3168895	2214.46	1.05549	1.98329	1	1431	1	28881	0.457223	50.7192	Mock
382	1687172	1908.57	17283112	19551	222395	251.578	919981	1040.7	209091	236.528	1.11443	2.38757	1	884	3	80085	0.951874	17.2831	Mock
383	1079063	531.035	53638644	26397	1223820	602.274	1593457	784.182	1095313	539.032	1.12229	1.90565	1	2032	0	0	0.575751	53.6386	Mock
384	276020	270.873	23954436	23507.8	132656	130.183	717434	704.057	121052	118.795	1.24538	3.49064	1	1019	0	0	0.820767	23.9544	Mock
386	682926	516.195	38855872	29369.5	2.09585e+06	1584.17	1506090	1138.39	2075361	1568.68	1.04458	2.03553	1	1323	0	0	0.815524	38.8559	Mock
387	724591	422.749	46599620	27187.6	1337343	780.247	1.81332e+06	1057.95	1302375	759.845	1.1502	3.02327	1	1714	2	47539	0.159414	46.5996	Mock
388	25541884	21572.5	26523096	22401.3	548802	463.515	1445638	1220.98	525751	444.046	1.2041	3.44003	1	1184	3	101581	0.628898	26.5231	Mock
389	27547970	24885.2	30885960	27900.6	527902	476.876	904297	816.89	512451	462.919	1.14464	2.84996	1	1107	1	28751	0.398434	30.886	Mock
390	327551	280.198	21984204	18806	193876	165.848	1112838	951.957	177473	151.816	1.06103	2.08518	1	1169	3	79491	0.062713	21.9842	Mock
391	421207	324.005	21201588	16308.9	222050	170.808	1287083	990.064	213462	164.202	1.51646	3.89698	1	1300	3	76749	0.424032	21.2016	Mock
392	798240	448.702	48008180	26986	2898937	1629.53	1662179	934.333	2845329	1599.4	1.05963	1.76247	1	1779	0	0	0.258684	48.0082	Mock
393	26531796	15915.9	27672910	16600.4	426559	255.884	1815444	1089.05	391304	234.735	1.08856	2.52549	1	1667	7	166735	0.849038	27.6729	Mock
394	918125	382.074	54545320	22698.8	496725	206.71	2187180	910.187	474204	197.338	1.26662	3.12919	1	2403	8	191509	0.0333046	54.5453	Mock
395	191786	242.767	11938427	15111.9	63564	80.4608	450770	570.595	46327	58.6418	1.11666	2.55051	1	790	0	0	0.958983	11.9384	Mock
397	4686559	4363.65	20028944	18648.9	248805	231.662	1217419	1133.54	229326	213.525	1.12026	2.64898	1	1074	4	90569	0.356707	20.0289	Mock
398	162009	178.621	15167743	16723	97062	107.014	699450	771.169	87927	96.9427	1.33629	4.68578	1	907	2	35684	0.0163285	15.1677	Mock
399	275855	342.677	15436774	19176.1	165329	205.378	784788	974.892	159553	198.202	1.07668	2.09102	1	805	0	0	0.185232	15.4368	Mock
400	12861111	14306	24967568	27772.6	375603	417.801	1288133	1432.85	365798	406.894	1.06831	1.77998	1	899	2	79708	0.40126	24.9676	Mock
401	2215110	2551.97	13349406	15379.5	133556	153.866	629729	725.494	130019	149.791	1.28766	4.13927	1	868	1	29817	0.929291	13.3494	Mock
402	176042	153.48	16429042	14323.5	121778	106.171	910006	793.379	114563	99.8806	1.26518	3.35599	1	1147	2	48124	0.0996149	16.429	Mock
403	25623980	18841.2	34245824	25180.8	457102	336.104	1631915	1199.94	441324	324.503	1.10193	2.53666	1	1360	2	58362	0.945302	34.2458	Mock
406	717791	458.36	45335796	28950.1	1293044	825.699	1.78647e+06	1140.79	1259903	804.536	1.09734	2.41091	1	1566	3	82906	0.326701	45.3358	Mock
408	21029176	8982.99	42956664	18349.7	586017	250.328	2556034	1091.86	539416	230.421	1.32754	2.55792	1	2341	7	230058	0.614465	42.9567	Mock
411	416223	397.159	24365022	23249.1	251432	239.916	1270666	1212.47	227095	216.694	1.07548	2.15834	1	1048	1	24300	0.428796	24.365	Mock
412	351893	284.014	17416894	14057.2	157617	127.213	1002126	808.818	137697	111.136	1.20084	3.29848	1	1239	4	77718	0.0680741	17.4169	Mock
413	4880144	2377.08	53225056	25925.5	914912	445.646	2365871	1152.4	836927	407.66	1.07701	2.16331	1	2053	12	349497	0.251941	53.2251	Mock
414	16496045	10718.7	27005888	17547.7	476263	309.463	1238724	804.889	431208	280.187	1.11329	2.57642	1	1539	2	29758	0.221161	27.0059	Mock
416	304736	273.061	26228346	23502.1	179555	160.892	1227151	1099.6	151091	135.386	1.06584	1.70756	1	1116	2	52176	0.131055	26.2283	Mock
418	25492198	19962.6	30612990	23972.6	444661	348.208	1960498	1535.24	426780	334.205	1.07065	2.12956	1	1277	4	177338	0.115484	30.613	Mock
419	470141	287.372	23545298	14392	267625	163.585	2083457	1273.51	228120	139.438	1.37325	2.07672	1	1636	11	312776	0.61848	23.5453	Mock
421	1.03674e+06	597.886	53109496	30628.3	2470134	1424.53	2214871	1277.32	2438686	1406.39	1.12187	2.43459	1	1734	2	71806	0.990345	53.1095	Mock
422	853516	465.385	55979608	30523.2	3007207	1639.7	2829092	1542.58	2951160	1609.14	1.07275	2.22421	1	1834	6	207793	0.409054	55.9796	Mock
423	362315	285.963	20754308	16380.7	196466	155.064	1713456	1352.37	173562	136.987	1.16365	3.04574	1	1267	8	226984	0.162954	20.7543	Mock
424	2016539	1764.25	25328630	22159.8	351622	307.631	1181778	1033.93	329681	288.435	1.06418	1.73836	1	1143	1	24827	0.638762	25.3286	Mock
425	266447	243.776	26674854	24405.2	169773	155.328	1167090	1067.79	155583	142.345	1.20396	3.47692	1	1093	5	143549	0.490305	26.6749	Mock
427	1033120	653.46	50822608	32145.9	2568026	1624.3	1.856e+06	1173.94	2530921	1600.84	1.02328	1.55793	1	1581	1	44804	0.0653042	50.8226	Mock
429	378432	358.025	24011272	22716.4	203022	192.074	1423491	1346.73	181937	172.126	1.03184	1.79057	1	1057	2	101077	0.288398	24.0113	Mock
430	867384	445.041	51386712	26365.7	898347	460.927	1860799	954.745	874951	448.923	1.13972	2.78323	1	1949	8	173383	0.241419	51.3867	Mock
431	26430386	10890.1	55407396	22829.6	678789	279.682	3399876	1400.86	636201	262.135	1.51194	2.27719	1	2427	10	302784	0.662505	55.4074	Mock
433	394904	378.987	25011486	24003.3	239526	229.871	1608410	1543.58	218882	210.059	1.08598	2.43378	1	1042	4	146982	0.665859	25.0115	Mock
434	635197	726.77	25030326	28638.8	295478	338.075	1203797	1377.34	273047	312.411	1.03	1.563	1	874	0	0	0.517309	25.0303	Mock
435	11978835	10647.9	27306848	24272.8	321196	285.508	1811302	1610.05	296038	263.145	1.14371	3.09123	1	1125	6	285111	0.424089	27.3068	Mock
436	293052	262.356	23135424	20712.1	181235	162.252	1292360	1156.99	159785	143.048	1.07005	2.08318	1	1117	3	90081	0.554688	23.1354	Mock
437	315829	269.709	22895962	19552.5	184104	157.219	1205908	1029.81	142839	121.98	1.19925	3.47184	1	1171	6	174200	0.287052	22.896	Mock
438	7.03067e+06	6161.85	24772854	21711.5	304781	267.117	1714338	1502.49	290670	254.75	1.21067	3.54553	1	1141	9	294678	0.706575	24.7729	Mock
439	1124100	703.882	56808436	35572	5617922	3517.8	2915081	1825.35	5566381	3485.52	1.0164	1.63329	1	1597	1	62545	0.414857	56.8084	Mock
440	377172	322.921	23719698	20308	249930	213.981	1499911	1284.17	238611	204.29	1.4932	6.08677	1	1168	6	234454	0.360546	23.7197	Mock
443	303519	296.695	26903816	26298.9	168045	164.267	1131683	1106.24	162959	159.295	1.12543	2.65854	1	1023	1	43362	0.0460073	26.9038	Mock
444	167292	222.759	22543124	30017.5	108024	143.84	706377	940.582	101520	135.18	1.16578	3.0213	1	751	1	25214	0.232627	22.5431	Mock
445	9173313	8695.08	25496932	24167.7	241479	228.89	1497537	1419.47	237551	225.167	1.29091	4.39867	1	1055	5	206999	0.348519	25.4969	Mock
446	376928	420.21	24145892	26918.5	208965	232.96	1366263	1523.15	197914	220.64	1.18421	3.18618	1	897	2	75766	0.814966	24.1459	Mock
448	549410	559.481	26277944	26759.6	336167	342.329	1437704	1464.06	310529	316.221	1.07959	1.90946	1	982	1	47294	0.968972	26.2779	Mock
449	35166508	27777.7	39188320	30954.4	942777	744.69	2114934	1670.56	917717	724.895	1.09386	2.15035	1	1266	4	113181	0.904948	39.1883	Mock
450	519283	491.28	25734396	24346.6	281779	266.584	1594077	1508.11	263022	248.838	1.11293	1.91778	1	1057	4	139333	0.296556	25.7344	Mock
451	1048741	571.833	52681780	28725.1	1763311	961.456	2538727	1384.26	1707106	930.81	1.08874	2.45759	1	1834	0	0	0.992011	52.6818	Mock
452	877456	658.751	31049198	23310.2	454229	341.013	2243644	1684.42	435303	326.804	1.11673	2.60491	1	1332	2	86259	0.24942	31.0492	Mock
454	263561	250.295	25193464	23925.4	135423	128.607	684426	649.977	119175	113.177	1.04254	1.81499	1	1053	1	18100	0.950953	25.1935	Mock
455	516954	561.296	27763898	30145.4	274014	297.518	1533998	1665.58	255826	277.77	1.06084	1.85157	1	921	2	98954	0.23342	27.7639	Mock
456	786176	604.751	27170328	20900.3	426520	328.092	2005711	1542.85	394251	303.27	1.13869	2.0806	1	1300	1	16833	0.689768	27.1703	Mock
457	15603294	14974.4	25305268	24285.3	270873	259.955	1371139	1315.87	249742	239.676	1.3358	4.9751	1	1042	2	95642	0.0583564	25.3053	Mock
458	42818108	18274.9	46213832	19724.2	1317879	562.475	2766541	1180.77	1220145	520.762	1.18201	2.95289	1	2343	2	40312	0.730709	46.2138	Mock
459	23585800	15486.4	45176692	29663	605524	397.586	1689654	1109.42	574346	377.115	1.16274	3.08966	1	1523	5	127114	0.88172	45.1767	Mock
460	336433	339.831	25228270	25483.1	199292	201.305	1460475	1475.23	181561	183.395	1.10673	2.54141	1	990	4	158346	0.272437	25.2283	Mock
461	8.06095e+06	5022.4	49692492	30961.1	1554266	968.39	2343511	1460.13	1497573	933.067	1.0374	1.88447	1	1605	5	215888	0.379057	49.6925	Mock
462	1215009	542.899	50896152	22741.8	882161	394.174	2399182	1072.02	833150	372.274	1.11766	1.60287	1	2238	4	123829	0.374296	50.8962	Mock
463	1070909	1077.37	24104000	24249.5	251126	252.642	1451930	1460.69	237555	238.989	1.18041	3.18794	1	994	6	229541	0.748788	24.104	Mock
465	392459	336.586	25054220	21487.3	223649	191.809	1302851	1117.37	201310	172.65	1.18742	3.08063	1	1166	0	0	0.171853	25.0542	Mock
467	330077	407	24920760	30728.4	203683	251.15	1296551	1598.71	187282	230.927	1.05768	1.56813	1	811	0	0	0.304468	24.9208	Mock
468	33628716	20381	33466976	20283	603515	365.767	1839061	1114.58	545670	330.709	1.11787	2.63409	1	1650	2	79551	0.839189	33.467	Mock
469	404329	305.154	24614424	18576.9	230212	173.745	1.44838e+06	1093.11	199738	150.746	1.19029	3.30262	1	1325	5	130614	0.237742	24.6144	Mock
470	34210568	22883.3	43962900	29406.6	638548	427.122	1827323	1222.29	597612	399.74	1.0866	2.32668	1	1495	2	68375	0.502389	43.9629	Mock
471	8948982	7240.28	24961744	20195.6	283156	229.091	1814061	1467.69	241636	195.498	1.16492	3.13457	1	1236	6	190205	0.942584	24.9617	Mock
472	987570	633.058	53048420	34005.4	2304591	1477.3	2098394	1345.12	2250820	1442.83	1.03049	1.6656	1	1560	1	27999	0.633998	53.0484	Mock
473	5328988	3385.63	43902552	27892.3	524600	333.291	1549998	984.751	478790	304.187	1.01887	1.52345	1	1574	1	42199	0.867289	43.9026	Mock
474	431478	311.312	26431868	19070.6	238180	171.847	1812828	1307.96	210905	152.168	1.03825	1.78499	1	1386	5	198595	0.94021	26.4319	Mock
476	1323152	631.576	55686628	26580.7	718567	342.991	2774680	1324.43	645577	308.151	1.17589	2.37042	1	2095	2	65276	0.699575	55.6866	Mock
479	17635652	13360.3	29461318	22319.2	653796	495.3	1344389	1018.48	605055	458.375	1.06805	2.12557	1	1320	1	25750	0.451822	29.4613	Mock
482	546613	457.034	25489734	21312.5	320559	268.026	1656701	1385.2	305052	255.06	1.22185	3.29847	1	1196	5	195295	0.152355	25.4897	Mock
483	8697277	3801.26	51859040	22665.7	1001862	437.877	3328232	1454.65	878944	384.154	1.23923	2.51445	1	2288	4	121718	0.417486	51.859	Mock
484	807357	499.602	50642824	31338.4	2301850	1424.41	1.97096e+06	1219.65	2266392	1402.47	1.10771	2.47219	1	1616	0	0	0.131289	50.6428	Mock
486	30812432	22024.6	37465040	26779.9	516909	369.485	1379815	986.287	482944	345.207	1.14976	3.06643	1	1399	2	43530	0.382808	37.465	Mock
487	292752	258.159	24083580	21237.7	167183	147.428	1173878	1035.17	161888	142.758	1.07695	2.22467	1	1134	6	166619	0.895386	24.0836	Mock
489	2812830	1539.59	51932536	28425	1331448	728.762	2405468	1316.62	1306131	714.905	1.09495	2.44129	1	1827	0	0	0.546885	51.9325	Mock
490	307001	278.333	24040632	21795.7	185119	167.832	1281755	1162.06	174705	158.391	1.50893	6.38788	1	1103	5	151291	0.274824	24.0406	Mock
491	1131230	477.111	40477908	17072.1	583470	246.086	2056684	867.433	533708	225.098	1.10935	1.96672	1	2371	4	86185	0.59223	40.4779	Mock
492	1632724	796.839	57006508	27821.6	1164744	568.445	2973877	1451.38	1111259	542.342	1.0886	2.11201	1	2049	1	22390	0.896761	57.0065	Mock
493	338148	250.852	21234372	15752.5	211321	156.766	1460012	1083.1	201357	149.375	1.23631	2.17995	1	1348	9	272443	0.406733	21.2344	Mock
494	11948378	4371.89	52099648	19063.2	664907	243.288	3.57651e+06	1308.64	647371	236.872	1.25535	2.73496	1	2733	8	277728	0.552078	52.0996	Mock
495	29046124	19402.9	48979464	32718.4	1135605	758.587	1882248	1257.35	1104926	738.094	1.09109	2.38793	1	1497	3	91877	0.271653	48.9795	Mock
496	318721	332.694	21622300	22570.2	165742	173.008	838243	874.993	128689	134.331	1.11835	2.71206	1	958	6	119257	0.455444	21.6223	Mock
497	11601688	7126.34	24713526	15180.3	642109	394.416	2548550	1565.45	622810	382.561	1.12011	2.30319	1	1628	12	394352	0.401714	24.7135	Mock
498	18941398	12781	39496040	26650.5	635067	428.52	1490927	1006.02	597849	403.407	1.10244	2.51917	1	1482	1	21069	0.248413	39.496	Mock
499	8257827	6785.4	24162724	19854.3	497516	408.805	1828176	1502.2	487186	400.317	1.09892	2.58422	1	1217	7	250451	0.505866	24.1627	Mock
501	1520767	699.203	52024908	23919.5	607173	279.16	2837773	1304.72	582623	267.873	1.3677	4.52643	1	2175	7	255380	0.373035	52.0249	Mock
502	331976	521.975	17493316	27505.2	165257	259.838	792026	1245.32	151664	238.465	1.02687	1.74214	1	636	3	84854	0.52497	17.4933	Mock
503	14934886	11453.1	23083028	17701.7	329350	252.569	1.90822e+06	1463.36	293543	225.11	1.13221	2.8928	1	1304	4	160670	0.750595	23.083	Mock
504	987616	506.99	53444412	27435.5	1447176	742.904	2305241	1183.39	1394297	715.758	1.04194	1.93036	1	1948	5	189577	0.333507	53.4444	Mock
505	360163	293.531	23271220	18965.9	236112	192.43	1209568	985.793	220563	179.758	1.16471	2.16105	1	1227	2	43005	0.924159	23.2712	Mock
506	384870	358.019	24539972	22827.9	200892	186.876	1364492	1269.29	179045	166.553	1.33561	4.67224	1	1075	3	105348	0.862319	24.54	Mock
510	1300638	775.112	40872372	24357.8	685402	408.464	3129155	1864.81	648207	386.297	1.11032	2.34974	1	1678	3	145486	0.104628	40.8724	Mock
511	445516	431.702	23561986	22831.4	252686	244.851	1646660	1595.6	228575	221.487	1.25353	4.02778	1	1032	2	51268	0.348476	23.562	Mock
512	384150	381.859	24425642	24280	207452	206.215	1029363	1023.22	183325	182.232	1.10734	2.56052	1	1006	0	0	0.740098	24.4256	Mock
513	677864	405.421	52668832	31500.5	872078	521.578	1503657	899.316	834252	498.955	1.06275	2.16806	1	1672	4	89598	0.680514	52.6688	Mock
515	293097	249.657	23108788	19683.8	170070	144.864	1589613	1354.01	159346	135.729	1.1954	3.29975	1	1174	5	177277	0.710528	23.1088	Mock
516	436167	322.37	22013226	16269.9	195476	144.476	1358930	1004.38	155219	114.722	1.13625	2.58559	1	1353	3	91487	0.204924	22.0132	Mock
517	21193960	15171.1	29238276	20929.3	608033	435.242	1446978	1035.78	594497	425.553	1.13764	2.8546	1	1397	2	61931	0.341698	29.2383	Mock
518	20624006	16988.5	31960296	26326.4	395948	326.152	1717330	1414.6	371237	305.797	1.19287	3.18576	1	1214	3	108611	0.676242	31.9603	Mock
519	443485	337.508	27247440	20736.3	264283	201.129	1727935	1315.02	246270	187.42	1.29408	4.21697	1	1314	6	224190	0.879235	27.2474	Mock
520	335468	274.299	23199666	18969.5	184145	150.568	1207352	987.205	159212	130.182	1.13627	2.07419	1	1223	5	129537	0.543678	23.1997	Mock
521	9066894	6627.85	23523240	17195.4	325785	238.147	1516316	1108.42	307377	224.691	1.08943	2.25617	1	1368	5	135051	0.2827	23.5232	Mock
522	395367	355.226	22557720	20267.5	225330	202.453	1303562	1171.21	208694	187.506	1.38223	4.55152	1	1113	2	91885	0.0302353	22.5577	Mock
524	392338	350.928	24432612	21853.9	203044	181.614	962777	861.16	155395	138.994	1.07394	2.2489	1	1118	2	48944	0.0078841	24.4326	Mock
526	420438	335.01	22634788	18035.7	195454	155.74	1.545e+06	1231.07	164506	131.08	1.14229	2.63608	1	1255	5	168989	0.530537	22.6348	Mock
528	267321	243.906	23031204	21013.9	170510	155.575	1477264	1347.87	160517	146.457	1.13255	2.76369	1	1096	5	232549	0.0894945	23.0312	Mock
529	8740430	7407.14	21255894	18013.5	356904	302.461	1253175	1062.01	338272	286.671	1.21171	3.27332	1	1180	4	92929	0.405942	21.2559	Mock
530	21886970	12769.5	38956676	22728.5	494191	288.326	1818240	1060.82	480010	280.053	1.11314	2.65855	1	1714	5	221977	0.0243132	38.9567	Mock
531	15895775	11792.1	38740192	28739	629196	466.763	1.65046e+06	1224.38	613356	455.012	1.15972	3.08062	1	1348	3	122440	0.342611	38.7402	Mock
532	27223540	15234.2	48128044	26932.3	775882	434.181	2188224	1224.52	672850	376.525	1.09592	1.97955	1	1787	4	113928	0.622231	48.128	Mock
535	558490	697.241	24222248	30240	292124	364.699	1138326	1421.13	275114	343.463	1.02778	1.60723	1	801	0	0	0.115703	24.2222	Mock
537	638967	401.866	50062996	31486.2	1705209	1072.46	2.02861e+06	1275.86	1.682e+06	1057.86	1.09231	2.50157	1	1590	2	76868	0.69527	50.063	Mock
539	787559	327.059	52179484	21669.2	522903	217.152	2.79586e+06	1161.07	470447	195.368	1.31714	3.07288	1	2408	8	188478	0.948861	52.1795	Mock
541	25366228	21478.6	30451010	25784.1	695044	588.522	1868511	1582.14	666575	564.416	1.2054	3.47852	1	1181	3	122744	0.647197	30.451	Mock
542	430286	358.871	26397968	22016.7	235266	196.219	1264595	1054.71	208332	173.755	1.31057	4.34349	1	1199	5	138006	0.600392	26.398	Mock
543	321135	280.223	25677488	22406.2	212202	185.168	1575162	1374.49	187922	163.981	1.09806	2.07525	1	1146	5	178923	0.58874	25.6775	Mock
544	244266	216.933	24287806	21570	169249	150.31	967338	859.092	126752	112.568	1.09732	2.33158	1	1126	0	0	0.96277	24.2878	Mock
545	347564	256.316	25360402	18702.4	214943	158.513	1.51127e+06	1114.51	170349	125.626	1.07984	2.00725	1	1356	1	21672	0.0168717	25.3604	Mock
547	429824	391.461	25655282	23365.5	313142	285.193	1636955	1490.85	295458	269.087	1.26701	4.08727	1	1098	4	157740	0.813679	25.6553	Mock
548	23433660	16239.5	48204828	33406	1090783	755.913	2443957	1693.66	1051153	728.45	1.12942	2.76523	1	1443	3	99076	0.509807	48.2048	Mock
550	318604	233.068	26188374	19157.6	210832	154.23	1389619	1016.55	185515	135.71	1.15055	2.7543	1	1367	3	87466	0.79084	26.1884	Mock
551	302466	369.763	24824446	30347.7	193808	236.929	1416088	1731.16	163784	200.225	1.0597	2.00489	1	818	1	59312	0.0972429	24.8244	Mock
552	1076499	691.393	55135116	35411.1	1587229	1019.41	2746102	1763.71	1560626	1002.33	1.07183	1.91858	1	1557	6	257418	0.442036	55.1351	Mock
553	29314442	18196.4	42699152	26504.8	1067423	662.584	1976259	1226.73	1045198	648.788	1.12417	2.75898	1	1611	1	38587	0.519952	42.6992	Mock
554	33687352	22792.5	36372560	24609.3	639051	432.376	2114542	1430.68	610210	412.862	1.13527	2.78692	1	1478	5	187970	0.693956	36.3726	Mock
555	322154	323.448	25285514	25387.1	241910	242.882	1983977	1991.94	231534	232.464	1.14385	2.93293	1	996	2	92515	0.0908857	25.2855	Mock
556	1600289	1538.74	25287408	24314.8	291902	280.675	1478676	1421.8	243298	233.94	1.26912	3.90499	1	1040	2	81476	0.22776	25.2874	Mock
558	340936	304.679	26775960	23928.5	232575	207.842	1933910	1728.25	205043	183.238	1.05496	1.61573	1	1119	1	37430	0.623295	26.776	Mock
559	21583772	7943.97	56058308	20632.4	768379	282.804	3.05653e+06	1124.97	617258	227.184	1.23505	1.80738	1	2717	6	187883	0.886961	56.0583	Mock
560	372323	287.953	26757848	20694.4	260883	201.766	1996988	1544.46	231701	179.196	1.02702	1.71241	1	1293	1	34496	0.618826	26.7578	Mock
561	35177396	21397.4	40231124	24471.5	808761	491.947	2856817	1737.72	760707	462.717	1.26217	3.27032	1	1644	5	162983	0.133461	40.2311	Mock
562	25910056	19510.6	44671512	33638.2	903000	679.97	1724809	1298.8	887736	668.476	1.10787	2.64618	1	1328	5	193027	0.98058	44.6715	Mock
563	542553	398.35	23394794	17176.8	371623	272.851	2313893	1698.89	342778	251.673	1.45974	5.26952	1	1362	6	252482	0.871786	23.3948	Mock
564	294308	223.979	23463092	17856.2	220028	167.449	1260038	958.933	203676	155.005	1.20078	3.28303	1	1314	7	155849	0.502721	23.4631	Mock
565	295267	256.086	23642668	20505.3	203624	176.604	1746034	1514.34	181173	157.132	1.22206	3.526	1	1153	4	186282	0.922348	23.6427	Mock
566	632205	1181.69	8221846	15367.9	151988	284.09	884836	1653.9	143588	268.389	1.12029	1.89286	1	535	3	166760	0.541381	8.22185	Mock
567	34859776	22533.8	35135116	22711.8	669802	432.968	2391980	1546.21	646490	417.899	1.14441	2.91747	1	1547	4	127418	0.923306	35.1351	Mock
568	543408	565.461	27890740	29022.6	305300	317.69	2.00903e+06	2090.56	297437	309.508	1.12522	2.96995	1	961	4	236813	0.829897	27.8907	Mock
569	8172049	6444.83	18988468	14975.1	389159	306.908	1971583	1554.88	370617	292.285	1.32451	1.81667	1	1268	6	259831	0.968286	18.9885	Mock
570	428653	328.47	23833922	18263.5	297907	228.281	1743009	1335.64	253899	194.559	1.36202	3.93805	1	1305	7	196297	0.919783	23.8339	Mock
571	314337	372.879	24722608	29326.9	218882	259.647	1100298	1305.22	190095	225.498	1.02372	1.82109	1	843	2	47721	0.0360338	24.7226	Mock
572	23549326	15222.6	27356374	17683.5	584120	377.582	2266414	1465.04	555010	358.765	1.07063	2.22258	1	1547	9	329836	0.174772	27.3564	Mock
573	338495	393.599	25094152	29179.2	231695	269.413	1739852	2023.08	221273	257.294	1.08325	2.19186	1	860	1	25509	0.389135	25.0942	Mock
574	13069769	9753.56	29611232	22097.9	475784	355.063	2444364	1824.15	457567	341.468	1.28465	4.0504	1	1340	6	298433	0.952143	29.6112	Mock
575	1817143	1064.52	55741320	32654.6	3295034	1930.31	3475306	2035.91	3213806	1882.72	1.1205	1.97998	1	1707	0	0	0.300029	55.7413	Mock
576	21017862	17185.5	46909316	38355.9	1187900	971.3	2203695	1801.88	1175517	961.175	1.10116	2.59199	1	1223	4	243886	0.160468	46.9093	Mock
577	18425630	13864.3	25796446	19410.4	348261	262.047	1951965	1468.75	325039	244.574	1.11279	2.58828	1	1329	1	58192	0.886305	25.7964	Mock
581	388676	330.226	22789300	19362.2	268972	228.523	1879698	1597.02	246398	209.344	1.36756	4.67079	1	1177	7	260528	0.661118	22.7893	Mock
582	29648248	27734.6	29316058	27423.8	504433	471.874	1876894	1755.75	493552	461.695	1.24234	3.74067	1	1069	2	139815	0.440264	29.3161	Mock
586	247290	302.681	22889344	28016.3	253071	309.756	869933	1064.79	222011	271.739	1.01929	1.43032	1	817	0	0	0.0396155	22.8893	Mock
587	272904	312.963	24041776	27570.8	190687	218.678	1213183	1391.26	172872	198.248	1.13164	2.62615	1	872	4	135098	0.0599443	24.0418	Mock
589	14267792	13272.4	25787798	23988.6	493146	458.74	1980473	1842.3	473080	440.074	1.16377	3.10502	1	1075	2	95387	0.907733	25.7878	Mock
590	460408	426.304	27601486	25556.9	252559	233.851	1659650	1536.71	231288	214.156	1.11564	2.62454	1	1080	2	65795	0.739884	27.6015	Mock
591	27359632	20087.8	28992094	21286.4	621520	456.329	2208848	1621.77	587108	431.063	1.057	2.10785	1	1362	5	249494	0.898062	28.9921	Mock
592	1195423	462.446	50297692	19457.5	2295847	888.142	3872674	1498.13	2189216	846.892	1.23251	2.04045	1	2585	10	465656	0.672582	50.2977	Mock
593	8825126	3903.2	52959764	23423.2	810156	358.318	3493372	1545.06	747812	330.744	1.24818	2.86387	1	2261	8	412803	0.52894	52.9598	Mock
596	29095866	25104.3	41775996	36044.9	711527	613.915	1773290	1530.02	669950	578.041	1.01886	1.47377	1	1159	1	34502	0.362189	41.776	Mock
597	26294214	23105.6	26765438	23519.7	454993	399.818	1736118	1525.59	446705	392.535	1.15762	2.9685	1	1138	4	214955	0.470649	26.7654	Mock
598	10940475	9366.84	25057204	21453.1	419030	358.759	1859811	1592.3	395294	338.437	1.2481	3.75874	1	1168	6	245838	0.378245	25.0572	Mock
599	5394334	5526.98	24978008	25592.2	299154	306.51	1.03436e+06	1059.8	261899	268.339	1.08209	1.95344	1	976	3	124325	0.979527	24.978	Mock
601	528999	597.739	23615362	26684	318878	360.314	1604659	1813.17	300407	339.443	1.05195	1.90315	1	885	5	168823	0.327988	23.6154	Mock
602	28808676	13166.7	55983584	25586.6	507208	231.814	1962809	897.079	493291	225.453	1.32476	2.06986	1	2188	1	42418	0.680349	55.9836	Mock
603	10353243	10180.2	27293462	26837.2	429380	422.203	2352494	2313.17	413410	406.5	1.11918	2.4262	1	1017	6	360185	0.0632076	27.2935	Mock
604	293532	398.821	24774746	33661.3	157348	213.788	719062	976.986	153955	209.178	1.05068	1.8295	1	736	0	0	0.607249	24.7747	Mock
607	1862057	1634.82	41936400	36818.6	387891	340.554	1251330	1098.62	380047	333.667	1.02199	1.4614	1	1139	0	0	0.238413	41.9364	Mock
609	343289	352.091	19046920	19535.3	158248	162.306	638470	654.841	142195	145.841	1.14619	2.71685	1	975	0	0	0.367928	19.0469	Mock
610	9090313	8665.69	23397312	22304.4	345913	329.755	1645079	1568.24	342343	326.352	1.08401	2.01041	1	1049	7	309881	0.45652	23.3973	Mock
611	592397	517.377	26001732	22708.9	390770	341.284	1714264	1497.17	381268	332.985	1.21817	2.93765	1	1145	1	39076	0.337477	26.0017	Mock
613	723275	607.284	27362442	22974.3	380152	319.187	1701178	1428.36	338659	284.348	1.30492	3.15476	1	1191	2	84762	0.133439	27.3624	Mock
616	33200782	18885.5	50486084	28717.9	1068375	607.722	2208446	1256.23	997733	567.539	1.13263	2.69278	1	1758	4	179829	0.591027	50.4861	Mock
617	504459	494.568	25131434	24638.7	309472	303.404	1745903	1711.67	295810	290.01	1.08714	2.28208	1	1020	3	103112	0.659176	25.1314	Mock
618	26412402	9636.05	56489268	20609	839776	306.376	3236396	1180.74	778730	284.104	1.31789	2.3398	1	2741	3	118616	0.397257	56.4893	Mock
619	11078554	7941.62	23826224	17079.7	379058	271.726	2066165	1481.12	356957	255.883	1.09147	2.3286	1	1395	6	293076	0.999278	23.8262	Mock
620	386603	328.744	22824222	19408.4	268189	228.052	1576819	1340.83	253696	215.728	1.27476	3.33072	1	1176	4	143183	0.351893	22.8242	Mock
621	275556	227.356	20689250	17070.3	180941	149.291	1018865	840.648	155699	128.465	1.11519	2.6727	1	1212	2	58165	0.721407	20.6893	Mock
622	371933	362.155	22058490	21478.6	223719	217.837	1665431	1621.65	215399	209.736	1.07026	2.17104	1	1027	3	182988	0.637583	22.0585	Mock
625	858521	378.537	50722116	22364.2	574447	253.284	3574193	1575.92	534620	235.723	1.41681	2.90575	1	2268	10	498482	0.889794	50.7221	Mock
626	907902	477.341	56427008	29667.2	566216	297.695	3643476	1915.6	546380	287.266	1.28236	3.83038	1	1902	3	234935	0.764562	56.427	Mock
627	299696	346.87	25291080	29272.1	194275	224.855	970983	1123.82	176843	204.679	1.10305	2.3945	1	864	0	0	0.698248	25.2911	Mock
628	23442604	17573.2	24495726	18362.6	478041	358.352	1.68178e+06	1260.7	435066	326.136	1.10937	2.56171	1	1334	4	129984	0.335498	24.4957	Mock
629	250530	265.392	22786830	24138.6	154938	164.129	1339224	1418.67	141891	150.308	1.23339	3.81568	1	944	2	109188	0.147686	22.7868	Mock
630	4612641	3966.16	24798664	21323	325845	280.176	1.70889e+06	1469.38	279810	240.593	1.25285	3.60186	1	1163	4	156934	0.062636	24.7987	Mock
631	5686533	4953.43	20863158	18173.5	241526	210.388	1358167	1183.07	214449	186.802	1.27594	3.39905	1	1148	4	128401	0.241902	20.8632	Mock
633	283982	266.9	25070014	23562	200261	188.215	1564027	1469.95	187886	176.585	1.20085	3.42362	1	1064	5	235411	0.521996	25.07	Mock
635	388942	355.523	24195734	22116.8	220339	201.407	1794182	1640.02	204247	186.697	1.15448	2.96161	1	1094	6	290800	0.958741	24.1957	Mock
636	7.19642e+06	5410.84	24541888	18452.5	337837	254.013	1748481	1314.65	318544	239.507	1.25229	3.64782	1	1330	3	153168	0.11732	24.5419	Mock
637	31293574	20294.1	32755980	21242.5	816380	529.429	2283022	1480.56	772475	500.957	1.38117	4.62886	1	1542	3	126793	0.107004	32.756	Mock
638	21461910	15418	41994836	30168.7	700393	503.156	1896425	1362.37	690257	495.874	1.13362	2.92391	1	1392	3	113023	0.589695	41.9948	Mock
639	425228	386.22	25321112	22998.3	291255	264.537	1681558	1527.3	266179	241.761	1.04346	2.00544	1	1101	1	55221	0.745398	25.3211	Mock
640	34533500	33462.7	34290716	33227.4	607786	588.94	1874845	1816.71	601765	583.106	1.08625	2.44671	1	1032	2	88167	0.84815	34.2907	Mock
641	4194837	3345.16	24982140	19922	409014	326.167	1959149	1562.32	385505	307.42	1.23498	3.23293	1	1254	6	269030	0.935832	24.9821	Mock
643	755343	854.46	26169320	29603.3	343956	389.09	1317342	1490.21	316068	357.543	1.05407	2.05982	1	884	1	36155	0.399802	26.1693	Mock
644	11114180	7088.12	50563312	32247	865161	551.761	2.04707e+06	1305.53	844624	538.663	1.0815	2.23788	1	1568	1	53993	0.380335	50.5633	Mock
646	675842	321.523	48302684	22979.4	429600	204.377	3251783	1546.99	415259	197.554	1.66411	7.08209	1	2102	7	442219	0.684934	48.3027	Mock
647	16423998	6767.2	49317180	20320.2	826746	340.645	4436871	1828.13	764832	315.135	1.29857	2.37707	1	2427	13	786465	0.656762	49.3172	Mock
648	276386	208.122	17593534	13248.1	181679	136.806	1750896	1318.45	172597	129.968	1.14248	2.42795	1	1328	3	111837	0.862063	17.5935	Mock
649	31088474	15232	55427428	27157	872955	427.709	3397325	1664.54	852393	417.635	1.38175	5.04812	1	2041	3	157467	0.097258	55.4274	Mock
651	361740	245.747	34877392	23693.9	192294	130.635	1069993	726.897	187651	127.48	1.24245	1.64078	1	1472	1	38710	0.581082	34.8774	Mock
652	30876374	21104.8	31882676	21792.7	792709	541.838	2.07553e+06	1418.68	775279	529.924	1.15556	3.16292	1	1463	3	132059	0.241557	31.8827	Mock
653	149655	188.482	12669013	15955.9	88086	110.94	791720	997.128	86351	108.754	1.26811	4.02133	1	794	0	0	0.169025	12.669	Mock
654	26522804	17752.9	38818264	25982.8	736993	493.302	2417476	1618.12	715606	478.987	1.08777	2.49767	1	1494	5	281071	0.859581	38.8183	Mock
655	24608028	17184.4	30313868	21168.9	454589	317.45	1791751	1251.22	438040	305.894	1.17711	3.23436	1	1432	3	134701	0.0585349	30.3139	Mock
656	307414	209.553	31257750	21307.3	181644	123.82	1249108	851.471	174094	118.673	1.26881	2.38267	1	1467	2	60238	0.470621	31.2578	Mock
658	395188	274.818	35813080	24904.8	988916	687.702	1969452	1369.58	976991	679.41	1.08995	2.38743	1	1438	1	36125	0.457059	35.8131	Mock
659	11184575	7183.41	41703292	26784.4	631043	405.294	2387312	1533.28	620159	398.304	1.11912	2.50032	1	1557	4	135636	0.979962	41.7033	Mock
660	27258134	20697.1	29051832	22059.1	682324	518.09	2246934	1706.1	671210	509.651	1.26283	3.84123	1	1317	4	194658	0.423706	29.0518	Mock
661	37953048	25018.5	43845420	28902.7	1145002	754.781	2631496	1734.67	1109648	731.475	1.03505	1.61488	1	1517	0	0	0.857125	43.8454	Mock
662	932813	411.293	53975172	23798.6	609180	268.598	3809326	1679.6	573291	252.774	1.3451	4.15004	1	2268	12	426878	0.117316	53.9752	Mock
663	19172716	16759.4	24529864	21442.2	289615	253.16	1.49412e+06	1306.05	269837	235.872	1.17537	3.27836	1	1144	4	175247	0.271252	24.5299	Mock
664	316918	328.072	23087720	23900.3	207712	215.023	1551095	1605.69	190180	196.874	1.16438	2.1929	1	966	2	133717	0.403793	23.0877	Mock
665	21072610	16424.5	30213046	23548.8	385129	300.178	1941114	1512.95	374501	291.895	1.09438	2.36526	1	1283	9	363999	0.399812	30.213	Mock
666	822023	617.134	40820608	30646.1	3209934	2409.86	2538306	1905.64	3172342	2381.64	1.00926	1.4542	1	1332	0	0	0.671383	40.8206	Mock
668	16870850	15534.9	29559230	27218.4	382411	352.128	1568838	1444.6	361274	332.665	1.19058	3.36339	1	1086	4	179288	0.713767	29.5592	Mock
669	912524	553.045	49940996	30267.3	1677708	1016.79	3475905	2106.61	1637531	992.443	1.05498	2.12296	1	1650	6	284311	0.639187	49.941	Mock
670	270484	249.985	21027390	19433.8	169331	156.498	1268049	1171.95	149218	137.909	1.22655	3.61086	1	1082	3	131403	0.399161	21.0274	Mock
672	21491668	13955.6	36987612	24017.9	472576	306.868	1.68983e+06	1097.29	426691	277.072	1.06723	2.19612	1	1540	11	295350	0.614528	36.9876	Mock
674	740537	287.364	45026800	17472.6	441407	171.287	3065702	1189.64	398194	154.518	1.50972	4.19185	1	2577	7	179490	0.822407	45.0268	Mock
676	27930324	26830.3	31118506	29892.9	572656	550.102	1789983	1719.48	558657	536.654	1.06304	2.19116	1	1041	2	102303	0.726342	31.1185	Mock
677	331332	360.143	21961242	23870.9	209392	227.6	1379444	1499.4	199307	216.638	1.1695	3.13449	1	920	3	146745	0.536923	21.9612	Mock
678	5565755	5991.12	17148178	18458.8	216417	232.957	972168	1046.47	210297	226.369	1.29029	4.34876	1	929	2	78978	0.110477	17.1482	Mock
679	235843	211.14	23003306	20593.8	175253	156.896	1261297	1129.18	139547	124.93	1.14941	2.5805	1	1117	1	25002	0.405036	23.0033	Mock
680	282083	284.932	22790454	23020.7	182214	184.055	1168512	1180.32	169676	171.39	1.14283	2.86217	1	990	1	23584	0.405374	22.7905	Mock
681	20804632	10598.4	47601592	24249.4	990999	504.839	2440434	1243.22	918019	467.661	1.12296	2.63298	1	1963	5	167432	0.321043	47.6016	Mock
682	244970	271.285	17388500	19256.4	165704	183.504	1118262	1238.39	151626	167.914	1.04919	1.6479	1	903	0	0	0.0299503	17.3885	Mock
683	272101	269.407	24480408	24238	165931	164.288	1049652	1039.26	140485	139.094	1.04532	2.02275	1	1010	5	138087	0.737254	24.4804	Mock
686	236530	242.098	22117702	22638.4	159122	162.868	1200228	1228.48	148436	151.93	1.21298	3.32963	1	977	4	163460	0.703217	22.1177	Mock
687	3274983	2893.09	24024624	21223.2	332414	293.652	1081314	955.224	301328	266.191	1.37971	4.6323	1	1132	2	80258	0.634786	24.0246	Mock
688	9790724	7703.17	21694906	17069.2	306642	241.26	1154838	908.606	261703	205.903	1.30083	3.11617	1	1271	0	0	0.959142	21.6949	Mock
689	703658	450.197	49760920	31836.8	3009729	1925.61	2552520	1633.09	2965429	1897.27	1.06815	2.07192	1	1563	4	138075	0.103298	49.7609	Mock
690	295468	276.397	23848848	22309.5	222310	207.961	1425394	1333.39	201391	188.392	1.14488	2.9347	1	1069	2	52902	0.867167	23.8488	Mock
691	585755	515.176	26744482	23522	368989	324.529	2123304	1867.46	348858	306.823	1.18976	3.1264	1	1137	6	238372	0.0291902	26.7445	Mock
693	23595388	15605.4	35192784	23275.7	718745	475.36	2476186	1637.69	694622	459.406	1.41964	4.44615	1	1512	8	330477	0.404244	35.1928	Mock
694	12429516	6682.54	47165964	25358	1010663	543.367	2166798	1164.95	975228	524.316	1.0332	1.82419	1	1860	7	219270	0.524184	47.166	Mock
695	9563151	8561.46	24930634	22319.3	439732	393.672	1.76905e+06	1583.75	429468	384.483	1.27182	4.03298	1	1117	4	165069	0.3651	24.9306	Mock
696	258600	233.394	23417156	21134.6	189276	170.827	1378790	1244.4	180777	163.156	1.56172	7.01347	1	1108	5	195284	0.190567	23.4172	Mock
698	338769	304.375	24482240	21996.6	268055	240.84	1615151	1451.17	237263	213.174	1.22766	3.20223	1	1113	3	167384	0.51815	24.4822	Mock
699	804228	454.11	55413176	31289.2	1049392	592.542	2253372	1272.37	1006405	568.269	1.08703	2.45363	1	1771	7	204775	0.842777	55.4132	Mock
700	24676934	12532.7	54657280	27758.9	1194754	606.782	3378255	1715.72	1167450	592.915	1.19109	2.41671	1	1969	4	141673	0.373216	54.6573	Mock
702	390624	419.575	24688786	26518.6	231559	248.721	1390265	1493.3	224661	241.311	1.13175	2.44033	1	931	4	172288	0.080532	24.6888	Mock
704	402050	364.837	25386174	23036.5	262865	238.534	1492011	1353.91	244012	221.427	1.21381	3.11744	1	1102	5	184596	0.221396	25.3862	Mock
705	427137	431.016	23908734	24125.9	264048	266.446	1983996	2002.01	245677	247.908	1.24779	3.91417	1	991	7	376913	0.100014	23.9087	Mock
706	30322820	19563.1	48325548	31177.8	807729	521.115	2236668	1443.01	766033	494.215	1.18807	3.30239	1	1550	9	329970	0.26504	48.3255	Mock
707	801665	376.899	52281032	24579.7	532299	250.258	3225054	1516.25	493877	232.194	1.43277	5.2749	1	2127	12	456539	0.0661495	52.281	Mock
708	1044820	723.059	50983984	35283	4384935	3034.56	3007020	2080.98	4336788	3001.24	1.04001	1.76381	1	1445	0	0	0.0656049	50.984	Mock
709	277115	258.503	24778860	23114.6	190908	178.086	1268023	1182.86	169035	157.682	1.11109	2.26244	1	1072	3	84820	0.856276	24.7789	Mock
710	27578176	11448	54645284	22683.8	1342317	557.209	4174575	1732.91	1248994	518.47	1.26423	2.68022	1	2409	11	437343	0.16212	54.6453	Mock
711	261543	252.699	21953156	21210.8	181882	175.731	1467467	1417.84	165072	159.49	1.19113	3.43888	1	1035	5	234551	0.559682	21.9532	Mock
712	9944732	8655.12	24480538	21306	312002	271.542	1555959	1354.19	295756	257.403	1.22711	3.40855	1	1149	5	196853	0.773456	24.4805	Mock
713	785958	679.307	25463130	22007.9	590753	510.59	2187556	1890.71	558824	482.994	1.08027	2.02573	1	1157	2	110646	0.45641	25.4631	Mock
715	30870712	13306.3	54777472	23611	764604	329.571	3413445	1471.31	693543	298.941	1.36021	2.69816	1	2320	3	139892	0.199596	54.7775	Mock
716	901271	274.61	54172808	16506	710351	216.438	4717046	1437.25	497319	151.529	1.25545	2.13199	1	3282	18	750537	0.432984	54.1728	Mock
718	6930295	2897.28	45515132	19028.1	480704	200.963	2631567	1100.15	410402	171.573	1.37791	2.85499	1	2392	10	320066	0.34944	45.5151	Mock
719	790908	859.683	12101839	13154.2	225233	244.818	1378848	1498.75	162195	176.299	1.35513	2.75139	1	920	6	278531	0.78148	12.1018	Mock
720	1610917	765.281	56733276	26951.7	1033560	491.002	5231474	2485.26	972284	461.893	1.07975	1.92841	1	2105	9	451979	0.751022	56.7333	Mock
721	917088	1086.6	12601896	14931.2	178409	211.385	1531975	1815.14	136947	162.259	1.04325	1.89218	1	844	4	222341	0.927212	12.6019	Mock
722	430681	381.134	23438100	20741.7	258451	228.718	1369052	1211.55	232874	206.083	1.53942	4.19364	1	1130	4	136584	0.0289525	23.4381	Mock
724	295469	280.597	25241424	23971	180467	171.384	1394550	1324.36	165431	157.104	1.29463	4.37311	1	1053	6	264390	0.392569	25.2414	Mock
725	852039	387.643	52503148	23886.8	608774	276.967	2526586	1149.49	548811	249.687	1.39327	4.56728	1	2198	3	68065	0.878372	52.5031	Mock
727	1717436	551.875	45480436	14614.5	1.8358e+06	589.911	4884747	1569.65	1718737	552.293	1.60285	1.602	1	3112	14	494589	0.987349	45.4804	Mock
729	21973882	16086.3	38883680	28465.4	546578	400.13	1924090	1408.56	515417	377.318	1.32464	4.38977	1	1366	7	278264	0.364545	38.8837	Mock
730	353515	332.877	23667706	22286	232349	218.784	1315798	1238.98	210812	198.505	1.11555	2.52783	1	1062	1	21923	0.501063	23.6677	Mock
732	921575	482.5	50732768	26561.7	539883	282.661	2412004	1262.83	402773	210.876	1.12807	2.41269	1	1910	6	182781	0.364912	50.7328	Mock
733	1680934	1118.39	54475412	36244.5	1807963	1202.9	4883490	3249.16	1767060	1175.69	1.03841	1.72757	1	1503	2	142207	0.260904	54.4754	Mock
735	931325	1060.73	23591350	26869.4	540538	615.647	1706465	1943.58	525974	599.059	1.09748	2.06051	1	878	1	91031	0.68174	23.5913	Mock
738	13702010	10926.6	26886324	21440.4	477037	380.412	2096389	1671.76	465387	371.122	1.5078	6.37293	1	1254	4	132407	0.11738	26.8863	Mock
739	260063	217.626	23128478	19354.4	207842	173.926	956269	800.225	172171	144.076	1.09833	2.49916	1	1195	2	60226	0.159845	23.1285	Mock
740	863206	411.442	51681572	24633.7	551972	263.094	3070239	1463.41	469642	223.852	1.21975	2.78018	1	2098	9	370059	0.0468064	51.6816	Mock
741	20201288	8848.57	55837356	24457.9	788465	345.364	3.83168e+06	1678.35	710393	311.166	1.25417	3.03365	1	2283	8	344915	0.970731	55.8374	Mock
742	355262	423.435	23058082	27482.8	254753	303.639	1709978	2038.11	245058	292.083	1.08919	2.23743	1	839	4	261904	0.00386035	23.0581	Mock
743	17792684	9310.67	48458824	25357.8	873456	457.067	2242757	1173.6	836797	437.884	1.26172	3.92564	1	1911	8	261348	0.17858	48.4588	Mock
744	36144772	26993.9	27556346	20579.8	581148	434.016	1680896	1255.34	568738	424.748	1.20509	3.28291	1	1339	0	0	0.612867	27.5563	Mock
745	179287	255.031	10717817	15245.8	114785	163.279	737956	1049.72	102589	145.93	1.1449	2.20891	1	703	0	0	0.0813696	10.7178	Mock
746	507846	274.66	29640228	16030.4	326673	176.676	1712759	926.316	299776	162.129	1.29404	2.98318	1	1849	5	162029	0.881897	29.6402	Mock
747	272626	296.011	21560224	23409.6	212951	231.217	1385116	1503.93	201843	219.156	1.27465	3.99244	1	921	2	99497	0.71962	21.5602	Mock
748	439391	379.44	25128866	21700.2	287753	248.491	1486497	1283.68	257546	222.406	1.16005	2.34588	1	1158	3	82861	0.96639	25.1289	Mock
750	29415020	15522.4	36984772	19517	730351	385.409	1835235	968.462	693038	365.719	1.18263	2.93398	1	1895	7	165684	0.300404	36.9848	Mock
751	2348866	2241.28	24418414	23300	347512	331.595	1787057	1705.21	336621	321.203	1.30473	4.33651	1	1048	2	67938	0.549501	24.4184	Mock
752	23388130	19265.3	30410992	25050.2	536332	441.789	1824758	1503.1	520678	428.895	1.10028	2.43418	1	1214	2	93503	0.930819	30.411	Mock
754	331895	317.907	22540350	21590.4	230862	221.132	1132314	1084.59	221052	211.736	1.34435	4.85824	1	1044	4	102324	0.267207	22.5404	Mock
757	276682	249.488	22847712	20602.1	197561	178.143	1102636	994.261	180749	162.984	1.22351	3.56161	1	1109	2	44115	0.00138335	22.8477	Mock
758	333495	344.164	23189340	23931.2	231463	238.868	1640737	1693.23	223755	230.913	1.1095	2.49486	1	969	5	256835	0.247685	23.1893	Mock
760	12792001	9276.29	45218300	32790.6	1342205	973.318	2.04512e+06	1483.04	1314731	953.394	1.15553	3.08194	1	1379	4	142307	0.858777	45.2183	Mock
761	20297028	18638.2	26443990	24282.8	624907	573.836	1440760	1323.01	601932	552.738	1.10891	1.85429	1	1089	4	142207	0.458503	26.444	Mock
762	355109	293.964	23517524	19468.1	240815	199.35	1359585	1125.48	218994	181.286	1.13836	2.47247	1	1208	3	87024	0.444587	23.5175	Mock
763	2105344	1276.74	49100744	29776.1	1002589	607.998	2644980	1603.99	965684	585.618	1.1785	3.27196	1	1649	6	263064	0.336102	49.1007	Mock
764	9935613	7708	26222388	20343.2	568880	441.334	2312693	1794.18	545258	423.009	1.06696	1.70843	1	1289	4	161792	0.880678	26.2224	Mock
765	22525256	14247.5	46385252	29339.2	1058415	669.459	2500896	1581.84	1027699	650.031	1.13049	2.18288	1	1581	7	337988	0.945027	46.3853	Mock
767	37184128	29186.9	29436296	23105.4	1064919	835.886	2235776	1754.93	1.04248e+06	818.272	1.16681	3.03362	1	1274	7	288496	0.376741	29.4363	Mock
768	27857022	21729.3	35078988	27362.7	1219733	951.43	2157740	1683.1	1191777	929.623	1.27273	3.12455	1	1282	0	0	0.966147	35.079	Mock
773	273390	218.014	23303798	18583.6	204071	162.736	1.35467e+06	1080.28	181826	144.997	1.03734	1.86624	1	1254	1	29650	0.166048	23.3038	Mock
774	26567196	23615.3	29909812	26586.5	588196	522.841	1342146	1193.02	568251	505.112	1.04071	1.67816	1	1125	2	57669	0.922757	29.9098	Mock
775	14804363	12762.4	20106522	17333.2	440941	380.122	1535646	1323.83	423625	365.194	1.13548	2.68417	1	1160	2	68401	0.294077	20.1065	Mock
777	7341631	5052.74	49867552	34320.4	1926079	1325.59	2760660	1899.97	1894355	1303.75	1.1722	3.38255	1	1453	6	328994	0.493958	49.8676	Mock
778	292349	326.282	24325152	27148.6	202523	226.03	1360151	1518.03	187384	209.134	1.08964	2.39509	1	896	5	193307	0.778172	24.3252	Mock
780	773598	263.487	38779988	13208.4	613400	208.924	3628395	1235.83	459483	156.5	1.9204	1.75964	1	2936	9	321992	0.139073	38.78	Mock
781	29374702	20527.4	44351068	30993.1	1132096	791.122	2232594	1560.16	1106367	773.143	1.28809	3.61347	1	1431	3	135726	0.426904	44.3511	Mock
782	12118616	13708.8	14328899	16209.2	336675	380.854	1.01396e+06	1147.01	333596	377.371	1.33089	4.54011	1	884	4	138567	0.842855	14.3289	Mock
783	5525732	5509.2	35879244	35771.9	457608	456.239	1794486	1789.12	438098	436.788	1.04015	1.77214	1	1003	0	0	0.818033	35.8792	Mock
784	9535352	9690.4	22740532	23110.3	435920	443.008	1200726	1220.25	430997	438.005	1.10846	2.31454	1	984	2	68697	0.102414	22.7405	Mock
785	242929	239.103	20353694	20033.2	166334	163.715	1481917	1458.58	158796	156.295	1.26887	3.97741	1	1016	5	291941	0.156383	20.3537	Mock
786	173745	196.1	13447190	15177.4	131383	148.288	827643	934.134	126117	142.344	1.1079	2.42985	1	886	3	93855	0.304199	13.4472	Mock
788	751725	721.425	20733668	19898	345162	331.25	1263346	1212.42	323759	310.709	1.0778	2.074	1	1042	3	89317	0.424663	20.7337	Mock
790	15670708	10897.6	26212934	18228.7	521443	362.617	1412873	982.526	507108	352.648	1.05043	2.06189	1	1438	0	0	0.568218	26.2129	Mock
791	3189251	1994.53	22189122	13876.9	366720	229.343	2391307	1495.5	313224	195.887	1.25678	2.29482	1	1599	8	295527	0.246557	22.1891	Mock
792	260641	214.873	19095996	15742.8	189378	156.124	1033672	852.162	173458	142.999	1.10472	2.31605	1	1213	1	24543	0.596433	19.096	Mock
793	25084128	17752.4	26777866	18951.1	380783	269.486	1285739	909.936	327156	231.533	1.18378	3.18815	1	1413	2	46028	0.117526	26.7779	Mock
794	1.7589e+06	2332.77	11097543	14718.2	199621	264.749	1199492	1590.84	175515	232.779	1.09604	1.67474	1	754	2	115726	0.975884	11.0975	Mock
795	579644	354.522	42554568	26027.3	2416041	1477.7	1465972	896.619	2361516	1444.35	1.09519	2.3622	1	1635	0	0	0.932561	42.5546	Mock
797	711562	421.541	37618448	22285.8	455594	269.902	2576526	1526.38	439153	260.162	1.23476	3.49519	1	1688	4	170569	0.242179	37.6184	Mock
801	11807985	8327.21	36232424	25551.8	647236	456.443	1413171	996.594	627205	442.317	1.08657	2.55462	1	1418	1	33913	0.639705	36.2324	Mock
802	32192832	20863.8	43217264	28008.6	954656	618.701	1998233	1295.03	918025	594.961	1.06903	2.25275	1	1543	1	31119	0.408303	43.2173	Mock
803	128390	171.415	14722792	19656.6	83041	110.869	533981	712.925	78169	104.364	1.22918	3.61406	1	749	0	0	0.377407	14.7228	Mock
804	16309800	11194.1	41007500	28145.2	875204	600.689	2069305	1420.25	822799	564.721	1.35879	4.75119	1	1457	7	288400	0.809365	41.0075	Mock
805	273812	251.897	21116498	19426.4	211068	194.175	1066238	980.9	180363	165.927	1.07053	2.05109	1	1087	1	35013	0.709035	21.1165	Mock
806	1121215	980.94	22423696	19618.3	249951	218.68	1559287	1364.21	221804	194.054	1.10813	2.70568	1	1143	7	210403	0.954334	22.4237	Mock
807	600646	280.545	49782508	23252	375233	175.261	2407815	1124.62	334959	156.45	1.18924	2.26713	1	2141	5	127660	0.351936	49.7825	Mock
809	258226	289.491	20593016	23086.3	190779	213.878	1097172	1230.01	176788	198.193	1.1564	3.01568	1	892	3	94686	0.769967	20.593	Mock
810	286424	263.5	22843114	21014.8	192050	176.679	1255738	1155.23	171546	157.816	1.11361	2.57958	1	1087	6	164980	0.357425	22.8431	Mock
811	845115	322.809	50257272	19196.8	548259	209.419	3174891	1212.72	377863	144.333	1.24118	1.85656	1	2618	8	273489	0.621665	50.2573	Mock
812	318352	283.231	23646266	21037.6	196402	174.735	1387609	1234.53	166523	148.152	1.10405	2.49466	1	1124	5	140971	0.28857	23.6463	Mock
814	214264	245.716	20586812	23608.7	161762	185.507	1206435	1383.53	140972	161.665	1.23261	3.7228	1	872	4	187560	0.112427	20.5868	Mock
815	26632430	12953.5	50730908	24674.6	725830	353.03	2575092	1252.48	688787	335.013	1.53647	5.15489	1	2056	7	240041	0.212434	50.7309	Mock
817	376709	285.386	24711648	18720.9	257847	195.339	1596209	1209.25	163471	123.842	1.08883	1.93612	1	1320	6	155397	0.403026	24.7116	Mock
818	413627	334.109	24977580	20175.8	263935	213.195	1521854	1229.28	225775	182.371	1.07818	2.03113	1	1238	2	50769	0.745233	24.9776	Mock
819	7649045	3086.78	46201840	18644.8	1413652	570.481	3279996	1323.65	1333666	538.203	1.165	1.88322	1	2478	0	0	0.526907	46.2018	Mock
820	437392	404.244	22962480	21222.3	319731	295.5	1680570	1553.21	300115	277.371	1.08489	2.21455	1	1082	4	188350	0.487676	22.9625	Mock
821	24513990	8482.35	56140868	19425.9	1189823	411.703	3495818	1209.63	1129933	390.98	1.17857	3.09624	1	2890	10	300786	0.000545965	56.1409	Mock
822	342283	331.028	21542702	20834.3	251884	243.602	1195945	1156.62	232225	224.589	1.19236	3.24337	1	1034	2	57051	0.425402	21.5427	Mock
823	366344	306.052	23540194	19666	229178	191.46	1351233	1128.85	207172	173.076	1.2399	3.73554	1	1197	3	92720	0.0635538	23.5402	Mock
825	748059	352.858	55921736	26378.2	2.43338e+06	1147.82	2392713	1128.64	2374909	1120.24	1.05621	2.09185	1	2120	2	75832	0.932394	55.9217	Mock
827	254542	214.261	19105962	16082.5	182939	153.989	1149812	967.855	155897	131.226	1.10528	2.38745	1	1188	1	27697	0.858338	19.106	Mock
829	739792	417.49	51495636	29060.7	1378035	777.672	2419909	1365.64	1316644	743.027	1.12816	2.80503	1	1772	3	96683	0.159146	51.4956	Mock
830	28520452	23037.5	26917552	21742.8	477434	385.649	1724152	1392.69	460856	372.258	1.10074	2.38209	1	1238	5	159219	0.605712	26.9176	Mock
831	34746868	13837.9	51980584	20701.1	901585	359.054	3563695	1419.23	862823	343.617	1.28981	3.59652	1	2511	10	278441	0.115662	51.9806	Mock
832	23340954	9554.22	56546464	23146.3	860174	352.097	2820454	1154.5	819771	335.559	1.20199	1.70224	1	2443	10	286497	0.727888	56.5465	Mock
833	289263	292.48	19771980	19991.9	201667	203.91	1075692	1087.66	188494	190.59	1.16724	3.10819	1	989	0	0	0.637462	19.772	Mock
834	839180	414.205	48197504	23789.5	3348782	1652.9	2733875	1349.4	3314408	1635.94	1.08816	2.18319	1	2026	8	216375	0.811939	48.1975	Mock
836	282867	302.532	22338382	23891.3	176717	189.002	1194172	1277.19	153600	164.278	1.20649	3.46096	1	935	3	107312	0.914863	22.3384	Mock
837	241259	229.116	20682470	19641.5	170008	161.451	960703	912.349	144766	137.48	1.21211	3.46205	1	1053	1	25226	0.0493489	20.6825	Mock
838	1220949	490.735	53748060	21602.9	736688	296.096	3415668	1372.86	621961	249.984	1.1355	1.7906	1	2488	9	303120	0.292889	53.7481	Mock
839	35386996	25367	37342392	26768.7	652387	467.661	1806762	1295.17	640529	459.161	1.17802	3.35114	1	1395	7	235006	0.715053	37.3424	Mock
841	659821	357.82	46345196	25133	480531	260.592	2565414	1391.22	443622	240.576	1.18297	2.79277	1	1844	4	173533	0.172951	46.3452	Mock
842	17778482	9926.57	44999212	25125.2	656529	366.571	1682161	939.23	588771	328.739	1.05335	2.00942	1	1791	2	59556	0.107211	44.9992	Mock
843	4012729	2523.73	46789876	29427.6	1062802	668.429	1419210	892.585	991388	623.514	1.01345	1.4582	1	1590	0	0	0.817339	46.7899	Mock
845	234216	217.269	21575296	20014.2	195859	181.687	1315739	1220.54	169557	157.288	1.33528	4.73957	1	1078	5	213605	0.882284	21.5753	Mock
847	422227	327.308	22770198	17651.3	270404	209.616	1372434	1063.9	204708	158.688	1.24023	1.78114	1	1290	0	0	0.409726	22.7702	Mock
848	3.4648e+06	4266.99	23933492	29474.7	489649	603.016	1.91328e+06	2356.26	470461	579.385	1.02845	1.5449	1	812	0	0	0.373511	23.9335	Mock
849	26264392	9122.75	53068788	18433.1	1545131	536.69	5238265	1819.47	1427677	495.893	1.4123	2.65011	1	2879	10	377398	0.515638	53.0688	Mock
850	271838	246.901	21532538	19557.3	220413	200.193	1159076	1052.75	180276	163.738	1.13315	2.67832	1	1101	5	81919	0.88906	21.5325	Mock
852	20954582	13449.7	45482416	29192.8	847498	543.965	1572298	1009.18	811020	520.552	1.11953	2.42786	1	1558	2	46766	0.00515296	45.4824	Mock
853	34744380	31846.4	28292114	25932.3	811813	744.1	1984201	1818.7	783097	717.779	1.02863	1.72146	1	1091	2	106511	0.694158	28.2921	Mock
854	26144886	10098.4	50076408	19342	714693	276.05	3026515	1168.99	490853	189.592	1.25879	1.93024	1	2589	5	147329	0.919507	50.0764	Mock
855	19774500	12390	45355808	28418.4	1077813	675.321	1817965	1139.08	1031429	646.259	1.08206	2.17432	1	1596	2	67195	0.710456	45.3558	Mock
856	482103	488.948	22454692	22773.5	272217	276.082	1530434	1552.16	225237	228.435	1.14771	3.07708	1	986	6	187861	0.177006	22.4547	Mock
857	4451988	2969.97	24156522	16115.1	934662	623.524	2340686	1561.5	892615	595.474	1.15353	2.10159	1	1499	2	74645	0.483518	24.1565	Mock
858	618926	576.818	23970076	22339.3	351948	328.004	1314742	1225.3	315993	294.495	1.07248	2.0868	1	1073	1	30166	0.140316	23.9701	Mock
859	33030810	29730.7	28736370	25865.3	481836	433.696	1700955	1531.01	466517	419.907	1.11596	2.17694	1	1111	4	163990	0.358995	28.7364	Mock
860	28198572	17536.4	43517028	27062.8	768899	478.171	2163593	1345.52	724417	450.508	1.10441	2.63682	1	1608	6	229910	0.937117	43.517	Mock
861	37879696	24204.3	38747448	24758.8	825119	527.233	2053471	1312.12	754883	482.353	1.14395	2.68159	1	1565	6	198018	0.923305	38.7474	Mock
862	278796	223.933	23028950	18497.1	197647	158.753	1539649	1236.67	170387	136.857	1.11287	2.6408	1	1245	6	227478	0.282837	23.0289	Mock
864	388414	265.855	23470756	16064.9	277626	190.025	1462193	1000.82	242352	165.881	1.10831	2.46242	1	1461	0	0	0.600213	23.4708	Mock
865	270602	298.678	21822440	24086.6	189363	209.01	1385352	1529.09	183064	202.057	1.23678	3.6755	1	906	3	147540	0.963197	21.8224	Mock
866	40047076	29381.6	36176320	26541.7	633033	464.441	1410995	1035.21	590276	433.071	1.15059	2.89839	1	1363	3	86206	0.147801	36.1763	Mock
867	715973	369.439	47592384	24557.5	424031	218.798	2740917	1414.3	383638	197.956	1.2365	3.4549	1	1938	5	200577	0.256917	47.5924	Mock
868	32817264	31254.5	30021854	28592.2	538556	512.91	1255792	1195.99	526956	501.863	1.03964	1.69363	1	1050	1	28620	0.873557	30.0219	Mock
869	237248	269.6	22933820	26061.2	163460	185.75	1086465	1234.62	142521	161.956	1.15964	2.9807	1	880	0	0	0.491892	22.9338	Mock
871	253906	259.088	21699172	22142	177773	181.401	954754	974.239	148505	151.536	1.09658	2.22449	1	980	1	19829	0.185518	21.6992	Mock
872	14906139	8758.01	45810492	26915.7	897176	527.13	2606496	1531.43	859482	504.984	1.30067	3.67497	1	1702	6	269971	0.532669	45.8105	Mock
873	454697	501.873	24638864	27195.2	285481	315.1	1449230	1599.59	259741	286.69	1.22922	3.46409	1	906	3	116919	0.32627	24.6389	Mock
874	333079	261.855	24037816	18897.7	219715	172.732	1186803	933.021	179362	141.008	1.38451	3.35837	1	1272	2	51830	0.316543	24.0378	Mock
875	312996	350.107	20674338	23125.7	222543	248.93	1202066	1344.59	198883	222.464	1.18744	2.9106	1	894	5	153225	0.446877	20.6743	Mock
876	1519612	972.863	49756676	31854.5	1.85261e+06	1186.05	3348573	2143.77	1817167	1163.36	1.01458	1.56274	1	1562	1	72374	0.433077	49.7567	Mock
877	413273	385.876	22284280	20807	248280	231.821	1427541	1332.9	213097	198.97	1.0404	1.81139	1	1071	3	81184	0.357347	22.2843	Mock
878	339273	331.645	23464502	22937	226531	221.438	1494624	1461.02	204945	200.337	1.24245	3.89453	1	1023	2	81636	0.914971	23.4645	Mock
879	768683	468.424	43615812	26578.8	2210571	1347.09	2417938	1473.45	2147506	1308.66	1.05988	1.99819	1	1641	1	32975	0.731744	43.6158	Mock
880	312040	346.326	22143774	24576.9	194350	215.705	959052	1064.43	176117	195.468	1.07694	2.15632	1	901	3	57258	0.727547	22.1438	Mock
881	32314280	13109.2	56202040	22800	860945	349.268	3027038	1228.01	810050	328.621	1.16155	2.68102	1	2465	4	141602	0.289913	56.202	Mock
882	3412122	2936.42	23641352	20345.4	358621	308.624	1702446	1465.1	334413	287.791	1.08375	2.39657	1	1162	4	172099	0.577709	23.6414	Mock
883	32053196	23413.6	29476110	21531.1	477481	348.781	1564903	1143.1	453189	331.037	1.08221	2.2422	1	1369	3	72281	0.779179	29.4761	Mock
884	31020828	21045.3	38078800	25833.7	744264	504.928	2207803	1497.83	698284	473.734	1.10988	2.58525	1	1474	3	152247	0.79559	38.0788	Mock
887	265385	259.165	21389516	20888.2	146327	142.897	977300	954.395	136372	133.176	1.0542	2.10808	1	1024	1	24895	0.735894	21.3895	Mock
888	3946780	3376.2	22515772	19260.7	316554	270.79	1223172	1046.34	280507	239.955	1.10016	2.41872	1	1169	3	84571	0.141506	22.5158	Mock
890	251391	224.056	19325344	17224	168213	149.922	1210760	1079.11	158899	141.621	1.11576	2.74822	1	1122	1	48627	0.441321	19.3253	Mock
891	900457	341.082	48418724	18340.4	1052477	398.666	2486736	941.945	920041	348.5	1.42865	2.3366	1	2640	12	274737	0.48641	48.4187	Mock
892	15068481	12211.1	24306752	19697.5	336846	272.971	1537561	1246	325240	263.566	1.13585	2.91167	1	1234	6	198486	0.448369	24.3068	Mock
893	305471	280.249	22966992	21070.6	222890	204.486	1584688	1453.84	193999	177.981	1.15212	2.77425	1	1090	7	205487	0.567846	22.967	Mock
894	1344215	938.043	41630852	29051.5	1159620	809.225	1936371	1351.27	1130802	789.115	1.13412	2.75347	1	1433	5	214381	0.621169	41.6309	Mock
895	417838	402.541	23575634	22712.6	231083	222.623	1411457	1359.79	222808	214.651	1.16948	2.81209	1	1038	0	0	0.49818	23.5756	Mock
896	32853984	18752.3	44280420	25274.2	832051	474.915	2606975	1488	801153	457.279	1.35419	4.04472	1	1752	4	140379	0.866789	44.2804	Mock
897	317465	355.106	21494850	24043.5	214606	240.051	1146710	1282.67	201754	225.676	1.08832	2.23947	1	894	2	70661	0.627735	21.4948	Mock
898	4246641	3195.37	22385360	16843.8	358933	270.078	1393302	1048.38	308600	232.205	1.1262	2.65425	1	1329	7	179736	0.401428	22.3854	Mock
899	587307	338.896	44175456	25490.7	1690653	975.564	2288219	1320.38	1654236	954.55	1.20104	3.19786	1	1733	5	159408	0.416692	44.1755	Mock
901	24095762	15718	37803020	24659.5	580795	378.862	2279091	1486.69	553333	360.948	1.12286	2.71992	1	1533	7	272833	0.348192	37.803	Mock
902	12162642	8342	23932706	16414.8	363055	249.009	1833068	1257.25	301961	207.106	1.09302	2.53086	1	1458	8	223630	0.211455	23.9327	Mock
903	658649	407.832	43182264	26738.2	2174220	1346.27	1812363	1122.21	2146175	1328.9	1.09803	1.8942	1	1615	1	28689	0.0593832	43.1823	Mock
904	994195	508.28	48490292	24790.5	890283	455.155	1873475	957.809	841040	429.98	1.10914	2.6004	1	1956	0	0	0.876027	48.4903	Mock
906	9576844	4073.52	46187172	19645.8	718155	305.468	3085397	1312.38	680458	289.433	1.40704	2.88256	1	2351	5	191019	0.12012	46.1872	Mock
907	397090	422.436	19001316	20214.2	256051	272.395	1056194	1123.61	241033	256.418	1.10114	2.36067	1	940	1	25825	0.334474	19.0013	Mock
908	677936	438.51	48555232	31407	2739475	1771.98	2106777	1362.73	2706233	1750.47	1.07395	2.1743	1	1546	1	37716	0.175372	48.5552	Mock
910	21952984	18188.1	25436754	21074.4	457445	378.993	1232576	1021.19	439681	364.276	1.13342	2.83759	1	1207	5	168664	0.899867	25.4368	Mock
911	29456670	22520.4	38764048	29636.1	735723	562.479	1774541	1356.68	712153	544.459	1.10677	2.5723	1	1308	1	38403	0.0568773	38.764	Mock
915	17566606	12007.2	50751028	34689.7	929326	635.219	1.98049e+06	1353.72	874653	597.849	1.08842	2.21081	1	1463	2	80333	0.566506	50.751	Mock
916	29605702	24306.8	27553534	22621.9	627584	515.258	1.78932e+06	1469.06	596054	489.371	1.15744	2.89537	1	1218	5	184170	0.367917	27.5535	Mock
917	238103	259.654	21247656	23170.8	137310	149.738	765135	834.389	121237	132.21	1.12342	2.63874	1	917	1	17138	0.342342	21.2477	Mock
918	495568	332.373	18346686	12305	277694	186.247	1827212	1225.49	238047	159.656	1.13262	1.97325	1	1491	7	178201	0.757364	18.3467	Mock
919	628105	522.55	46799688	38934.8	5483551	4562.02	2848087	2369.46	5455385	4538.59	1.06186	2.17424	1	1202	2	97446	0.314573	46.7997	Mock
920	337154	388.874	21042832	24270.9	193508	223.193	1017317	1173.38	174018	200.713	1.15862	2.84314	1	867	0	0	0.657319	21.0428	Mock
921	453124	373.556	22186378	18290.5	250463	206.482	1475481	1216.39	210410	173.462	1.11674	2.12845	1	1213	3	71536	0.517326	22.1864	Mock
922	220265	240.727	22210132	24273.4	153200	167.432	1095178	1196.92	142397	155.625	1.07498	2.15301	1	915	4	120841	0.484966	22.2101	Mock
923	368297	451.898	20560166	25227.2	196551	241.167	1158998	1422.08	174877	214.573	1.12256	2.44512	1	815	0	0	0.901162	20.5602	Mock
924	512719	206.492	40919248	16479.8	340365	137.078	2736840	1102.23	298840	120.354	1.35838	4.41807	1	2483	12	430953	0.554645	40.9192	Mock
926	623674	797.537	22370000	28606.1	353738	452.35	1646014	2104.88	340410	435.307	1.0184	1.47765	1	782	0	0	0.725574	22.37	Mock
927	23233260	23587.1	25208726	25592.6	547689	556.029	1613068	1637.63	525851	533.859	1.15475	3.10852	1	985	2	95088	0.0385572	25.2087	Mock
928	17077336	12241.8	21626968	15503.2	306468	219.69	1433684	1027.73	276141	197.951	1.17319	2.54264	1	1395	5	115882	0.77311	21.627	Mock
929	2.00317e+06	2186.87	15102716	16487.7	157490	171.932	990489	1081.32	128304	140.07	1.2216	3.43075	1	916	5	151836	0.21687	15.1027	Mock
930	8729829	7404.44	21512460	18246.4	460163	390.299	1598688	1355.97	443260	375.963	1.0827	2.20472	1	1179	5	201259	0.90315	21.5125	Mock
931	263569	278.909	20771778	21980.7	159257	168.526	1019649	1078.99	143527	151.88	1.12035	2.5296	1	945	1	22923	0.0429242	20.7718	Mock
932	298766	316.155	18781826	19874.9	155805	164.873	1033078	1093.2	141695	149.942	1.29403	4.06821	1	945	2	61122	0.333072	18.7818	Mock
933	31346278	21309.5	43211192	29375.4	1038020	705.656	2342882	1592.71	1012996	688.644	1.08025	2.27175	1	1471	4	149852	0.0997329	43.2112	Mock
934	27503214	24317.6	24989274	22094.8	520150	459.903	1516715	1341.04	503087	444.816	1.25205	3.88401	1	1131	3	90738	0.475589	24.9893	Mock
935	355859	418.166	18906000	22216.2	178933	210.262	1063512	1249.72	169459	199.129	1.10794	2.67136	1	851	0	0	0.820022	18.906	Mock
937	168699	171.616	11310861	11506.5	100639	102.379	779172	792.647	87443	88.9552	1.15263	2.60831	1	983	2	40586	0.150935	11.3109	Mock
939	4952662	2725.74	45895112	25258.7	609413	335.395	2036446	1120.77	592265	325.958	1.18646	3.33223	1	1817	1	77407	0.81388	45.8951	Mock
940	30356730	22807.5	33136742	24896.1	563994	423.737	1.66419e+06	1250.33	554215	416.39	1.21315	3.6057	1	1331	1	48223	0.140384	33.1367	Mock
941	11131760	4850.44	49144616	21413.8	765827	333.694	3.947e+06	1719.83	726664	316.629	1.14989	2.41468	1	2295	10	443589	0.227362	49.1446	Mock
942	277669	213.592	19706444	15158.8	199669	153.592	1533055	1179.27	173317	133.321	1.15378	2.65373	1	1300	8	270007	0.068852	19.7064	Mock
943	1489302	855.429	46567288	26747.4	968488	556.283	3549258	2038.63	938580	539.104	1.03688	1.75343	1	1741	0	0	0.70571	46.5673	Mock
944	7576647	3343.62	47693764	21047.6	646844	285.456	3055708	1348.5	519086	229.076	1.15172	2.45696	1	2266	5	165206	0.395233	47.6938	Mock
945	34956996	27098.4	35113696	27219.9	584773	453.312	1775780	1376.57	570159	441.984	1.09403	2.18956	1	1290	5	143820	0.31084	35.1137	Mock
946	383210	297.523	22609142	17553.7	249674	193.846	1445907	1122.6	234197	181.83	1.15161	2.7697	1	1288	7	189561	0.718626	22.6091	Mock
947	18240946	15752.1	24021834	20744.2	378601	326.944	1336650	1154.27	361245	311.956	1.18897	3.31779	1	1158	4	94654	0.335978	24.0218	Mock
948	1361058	596.432	55178504	24179.9	634795	278.175	2233680	978.826	594332	260.443	1.03181	1.72692	1	2282	0	0	0.727771	55.1785	Mock
950	633190	389.895	48021476	29569.9	1.80633e+06	1112.27	1.91843e+06	1181.3	1777914	1094.77	1.09104	2.49632	1	1624	3	71416	0.217663	48.0215	Mock
951	27814910	14352.4	56114240	28954.7	916803	473.067	2995933	1545.89	820418	423.332	1.03475	1.75013	1	1938	4	147175	0.973819	56.1142	Mock
952	22022938	16075.1	29255580	21354.4	388842	283.826	1515039	1105.87	351153	256.316	1.17055	3.04425	1	1370	2	43632	0.162358	29.2556	Mock
953	6789049	7284.39	21578798	23153.2	300256	322.163	1333216	1430.49	289090	310.182	1.29052	4.2926	1	932	2	83308	0.290841	21.5788	Mock
954	23938896	14896.6	42552228	26479.3	1216956	757.284	2075764	1291.7	1167189	726.315	1.15442	2.63037	1	1607	3	99426	0.179795	42.5522	Mock
957	20964756	19722.3	24295548	22855.6	559889	526.706	1942010	1826.91	535648	503.902	1.2533	3.76923	1	1063	6	269644	0.522176	24.2955	Mock
958	8145539	5609.88	32468546	22361.3	948397	653.166	2297856	1582.55	903625	622.331	1.15965	2.82043	1	1452	1	77035	0.853606	32.4685	Mock
959	267352	204.398	22558554	17246.6	200671	153.418	1259695	963.07	171965	131.472	1.13471	2.28468	1	1308	7	189559	0.889448	22.5586	Mock
960	29408454	13508.7	42397580	19475.2	710210	326.233	3021383	1387.87	682075	313.31	1.08347	2.07299	1	2177	16	441871	0.220104	42.3976	Mock
961	615335	334.967	44288240	24109	1225315	667.02	2224895	1211.16	1171940	637.964	1.39831	4.28995	1	1837	3	128683	0.622894	44.2882	Mock
963	29295260	19047.6	34393692	22362.6	680925	442.734	1652225	1074.27	644997	419.374	1.13688	2.84935	1	1538	1	20713	0.45897	34.3937	Mock
964	21907602	12766.7	49921148	29091.6	1007040	586.853	1953931	1138.65	982335	572.456	1.24874	3.82462	1	1716	2	89395	0.322334	49.9211	Mock
965	385066	376.041	23006556	22467.3	270139	263.808	1564738	1528.06	241894	236.225	1.16886	3.22049	1	1024	2	87851	0.316501	23.0066	Mock
966	495426	374.189	28342094	21406.4	238828	180.384	1013070	765.159	217810	164.509	1.16184	3.02385	1	1324	0	0	0.482584	28.3421	Mock
968	939451	437.361	45286548	21083.1	656058	305.427	2530534	1178.09	616066	286.809	1.1703	2.01877	1	2148	0	0	0.0691827	45.2865	Mock
969	583016	225.713	49849280	19299	433317	167.757	2226042	861.805	342049	132.423	1.09135	2.06003	1	2583	10	185305	0.879173	49.8493	Mock
971	882377	389.57	53771796	23740.3	5495760	2426.38	2600226	1148	5409702	2388.39	1.07672	2.12196	1	2265	5	112706	0.176499	53.7718	Mock
972	223851	220.326	22914370	22553.5	179814	176.982	1050258	1033.72	159724	157.209	1.39181	5.23235	1	1016	4	95283	0.939161	22.9144	Mock
974	1077567	596.99	49801108	27590.6	1342805	743.936	3122290	1729.8	1290868	715.162	1.11386	2.68548	1	1805	0	0	0.999809	49.8011	Mock
975	680876	467.635	26636386	18294.2	427511	293.62	1.783e+06	1224.59	375110	257.63	1.39541	2.65072	1	1456	0	0	0.197259	26.6364	Mock
976	256052	254.02	21479312	21308.8	184503	183.039	1065853	1057.39	166963	165.638	1.37454	4.99901	1	1008	2	97830	0.534908	21.4793	Mock
978	17978332	14417.3	21249506	17040.5	349204	280.035	1554266	1246.4	333608	267.528	1.17956	3.36327	1	1247	2	82399	0.304174	21.2495	Mock
979	15728792	13284.5	23230534	19620.4	482681	407.67	1308698	1105.32	462862	390.931	1.2464	3.87889	1	1184	2	69342	0.591065	23.2305	Mock
980	22274618	13673.8	42184364	25895.9	1169688	718.041	3243713	1991.23	1155236	709.169	1.12864	2.91616	1	1629	6	367447	0.921719	42.1844	Mock
981	339565	291.222	22451934	19255.5	215740	185.026	1425867	1222.87	193525	165.973	1.21353	3.41588	1	1166	5	180149	0.805264	22.4519	Mock
982	1662143	880.372	50649168	26826.9	437518	231.736	2423826	1283.81	408416	216.322	1.0319	1.8672	1	1888	11	340113	0.723941	50.6492	Mock
983	1216840	662.046	52679956	28661.6	1542483	839.218	2579663	1403.52	1500348	816.294	1.20314	3.48041	1	1838	10	358768	0.559174	52.68	Mock
985	323950	278.787	22348466	19232.8	208652	179.563	1267634	1090.91	188735	162.423	1.13109	2.44699	1	1162	3	110560	0.492361	22.3485	Mock
986	24688202	22181.7	29440924	26451.9	637280	572.579	3165472	2844.09	610334	548.368	1.11833	2.47993	1	1113	6	436213	0.873832	29.4409	Mock
987	13640093	11089.5	31050390	25244.2	316466	257.289	1267260	1030.29	293684	238.767	1.27302	4.17628	1	1230	1	17828	0.833982	31.0504	Mock
988	392053	372.32	23979390	22772.4	268375	254.867	1681444	1596.81	243357	231.108	1.05458	1.81562	1	1053	3	97865	0.213835	23.9794	Mock
989	308864	308.555	24009370	23985.4	226435	226.209	1518441	1516.92	202491	202.289	1.14178	2.7998	1	1001	2	66747	0.771225	24.0094	Mock
990	22264426	11143.4	43290356	21666.8	1000585	500.793	2977013	1490	932072	466.502	1.08115	2.25061	1	1998	7	260208	0.0121712	43.2904	Mock
991	30386036	21907.7	43782040	31566	836057	602.781	1796313	1295.11	798376	575.614	1.09709	2.60779	1	1387	2	68506	0.32283	43.782	Mock
992	387756	315.249	23491546	19098.8	236645	192.394	1.35333e+06	1100.26	197940	160.927	1.05478	2.07593	1	1230	2	54264	0.229567	23.4915	Mock
993	735651	386.778	51302884	26973.1	1735628	912.528	2489637	1308.96	1674713	880.501	1.12717	2.67591	1	1902	3	125982	0.506863	51.3029	Mock
994	821988	396.904	45089388	21771.8	536079	258.85	2767218	1336.17	520388	251.274	1.62992	7.04851	1	2071	9	312542	0.736853	45.0894	Mock
995	37211012	12643.9	51936568	17647.5	1084130	368.376	4513302	1533.57	966859	328.528	1.3857	1.94233	1	2943	9	354746	0.0976764	51.9366	Mock
998	27891698	20737.3	39951960	29704.1	757923	563.512	2078591	1545.42	732786	544.822	1.21404	3.47955	1	1345	3	172124	0.228647	39.952	Mock
999	23362594	12540.3	51327948	27551.2	853358	458.056	2666100	1431.08	785198	421.47	1.10959	2.00051	1	1863	9	292291	0.677141	51.3279	Mock
1000	222448	215.55	23429854	22703.3	187465	181.652	1226755	1188.72	174350	168.944	1.24772	3.78089	1	1032	7	228348	0.59288	23.4299	Mock
1001	1102803	892.235	42547420	34423.5	1957199	1583.49	3.05176e+06	2469.07	1923995	1556.63	1.01582	1.46204	1	1236	7	496587	0.0100637	42.5474	Mock
1002	677119	374.513	47418100	26226.8	1948500	1077.71	1.98024e+06	1095.27	1.90717e+06	1054.85	1.0999	2.43591	1	1808	6	225315	0.475826	47.4181	Mock
1003	288537	283.993	25477280	25076.1	180249	177.41	1115119	1097.56	160107	157.586	1.18917	3.40472	1	1016	2	74603	0.70877	25.4773	Mock
1004	334790	241.377	23768572	17136.7	280039	201.903	1594027	1149.26	265612	191.501	1.31953	4.01709	1	1387	8	277220	0.0439754	23.7686	Mock
1007	30458658	13751.1	35881300	16199.2	996248	449.773	3374597	1523.52	922446	416.454	1.30616	2.15631	1	2215	7	283794	0.030661	35.8813	Mock
1008	896935	461.149	51877200	26672.1	1217772	626.104	1827331	939.502	1167483	600.248	1.0773	2.34359	1	1945	10	215356	0.224414	51.8772	Mock
1009	1152376	732.132	51589924	32776.3	994562	631.869	2194497	1394.22	949614	603.313	1.15194	2.86067	1	1574	3	94783	0.953676	51.5899	Mock
1010	642298	318.6	49850752	24727.6	1208645	599.526	2443564	1212.09	1183446	587.027	1.19613	3.39348	1	2016	8	293233	0.58232	49.8508	Mock
1011	314167	283.033	23937600	21565.4	200508	180.638	1516710	1366.41	190727	171.826	1.20516	3.40791	1	1110	5	187773	0.107473	23.9376	Mock
1012	290698	268.419	23380844	21589	191233	176.577	1442495	1331.94	186283	172.006	1.22516	3.66974	1	1083	2	81983	0.287545	23.3808	Mock
1013	577401	515.077	27002318	24087.7	291823	260.324	1329341	1185.85	283188	252.621	1.10089	1.68992	1	1121	1	27835	0.456704	27.0023	Mock
1014	26084010	18394.9	39459136	27827.3	836897	590.195	2030911	1432.24	807705	569.609	1.26959	4.11802	1	1418	7	271862	0.0209501	39.4591	Mock
1015	298946	326.004	21375000	23309.7	174813	190.636	946360	1032.02	160590	175.125	1.10496	2.25705	1	917	0	0	0.411616	21.375	Mock
1017	349187	360.358	23418718	24167.9	212061	218.845	1161328	1198.48	202742	209.228	1.17002	3.23211	1	969	2	43417	0.243678	23.4187	Mock
1018	597505	556.855	25438208	23707.6	324392	302.322	1597943	1489.23	308089	287.129	1.14939	2.64132	1	1073	4	139287	0.588639	25.4382	Mock
1019	1194383	757.857	48732584	30921.7	2.03372e+06	1290.43	2570300	1630.9	2011310	1276.21	1.05097	2.07527	1	1576	3	130931	0.75324	48.7326	Mock
1020	36617088	33197.7	33039446	29954.2	833083	755.288	2115027	1917.52	809146	733.587	1.13225	2.78681	1	1103	6	312265	0.235834	33.0394	Mock
1021	390728	379.716	18583562	18059.8	239311	232.567	1177803	1144.61	222098	215.839	1.33422	2.88192	1	1029	5	137967	0.6205	18.5836	Mock
1022	249144	278.373	21633834	24171.9	200402	223.913	1038944	1160.83	189309	211.518	1.095	2.28492	1	895	4	182058	0.639622	21.6338	Mock
1023	16441235	14905.9	24575618	22280.7	503852	456.801	1782264	1615.83	491106	445.246	1.11289	2.72941	1	1103	6	252191	0.94854	24.5756	Mock
1025	23701582	15261.8	43857744	28240.7	754167	485.619	1309285	843.068	739866	476.411	1.10477	2.44247	1	1553	0	0	0.848345	43.8577	Mock
1027	41158720	16751.6	56636208	23051	1030299	419.332	3240896	1319.05	981844	399.611	1.27261	3.82908	1	2457	5	183851	0.185349	56.6362	Mock
1028	251977	229.906	20076350	18317.8	201585	183.928	1.53505e+06	1400.59	188752	172.219	1.42154	5.17949	1	1096	6	248214	0.995815	20.0764	Mock
1030	984538	432.764	52104124	22902.9	505058	222.004	1782088	783.335	462754	203.408	1.32427	3.7508	1	2275	4	96042	0.471457	52.1041	Mock
1032	1098953	574.466	46159424	24129.3	616895	322.475	3126027	1634.1	551964	288.533	1.46122	3.90224	1	1913	4	144075	0.943851	46.1594	Mock
1034	596488	696.832	23603690	27574.4	304257	355.44	1168232	1364.76	293430	342.792	1.05868	1.74568	1	856	3	138369	0.719389	23.6037	Mock
1035	38233116	31597.6	30018396	24808.6	621892	513.96	1327465	1097.08	605677	500.56	1.0562	2.25207	1	1210	2	48466	0.349993	30.0184	Mock
1036	541515	274.324	47149024	23885	324610	164.443	2.04933e+06	1038.16	293836	148.853	1.34909	3.47385	1	1974	3	95187	0.254382	47.149	Mock
1037	827110	1048.3	24522464	31080.4	397832	504.223	1807514	2290.89	387997	491.758	1.03234	1.57089	1	789	2	169084	0.265303	24.5225	Mock
1038	21493386	26084.2	27556304	33442.1	463454	562.444	1097569	1332	454060	551.044	1.0583	2.14199	1	824	0	0	0.127294	27.5563	Mock
1039	404179	386.404	22605244	21611.1	224561	214.685	1280443	1224.13	190124	181.763	1.08986	2.0223	1	1046	5	146165	0.525809	22.6052	Mock
1040	397632	412.054	23216384	24058.4	202339	209.678	948621	983.027	175274	181.631	1.09218	2.15337	1	965	3	101792	0.141817	23.2164	Mock
1041	299107	285.68	20966210	20025	191065	182.488	1217270	1162.63	174382	166.554	1.14407	2.5203	1	1047	5	139423	0.316731	20.9662	Mock
1042	17041422	9861.93	48662480	28161.2	883512	511.292	3812546	2206.33	839901	486.054	1.05327	1.78368	1	1728	3	235287	0.626706	48.6625	Mock
1044	31608354	21889.4	37912468	26255.2	679054	470.259	1954307	1353.4	657006	454.99	1.12745	2.43533	1	1444	2	79015	0.0242727	37.9125	Mock
1045	337358	250.451	22487726	16694.7	163480	121.366	1355730	1006.48	136955	101.674	1.11656	2.39317	1	1347	2	98744	0.430116	22.4877	Mock
1047	713808	445.295	46843864	29222.6	1681223	1048.8	1.98074e+06	1235.65	1653492	1031.5	1.15032	3.03605	1	1603	3	104594	0.853246	46.8439	Mock
1050	636813	496.347	39605780	30869.7	3038211	2368.05	1.4409e+06	1123.07	3017375	2351.81	1.1243	2.75545	1	1283	1	45195	0.265633	39.6058	Mock
1051	26857168	16640.1	25853024	16018	498169	308.655	2184503	1353.47	474411	293.935	1.11302	2.59963	1	1614	8	264043	0.0135087	25.853	Mock
1052	5158348	3273.06	42516088	26977.2	753527	478.126	1559835	989.743	741368	470.411	1.24946	3.60444	1	1576	2	54823	0.483753	42.5161	Mock
1053	198440	190.991	17420360	16766.5	117068	112.674	876122	843.236	108905	104.817	1.25213	3.54044	1	1039	2	45162	0.256114	17.4204	Mock
1054	615678	636.689	20322386	21015.9	527546	545.549	2816433	2912.55	298601	308.791	1.09562	2.22334	1	967	2	133605	0.823718	20.3224	Mock
1055	11559563	10404.6	16226375	14605.2	349713	314.773	940228	846.29	344073	309.697	1.20078	3.34584	1	1111	2	51466	0.232773	16.2264	Mock
1056	25162046	18848	38010748	28472.5	594595	445.39	1818842	1362.43	588862	441.095	1.25497	3.93792	1	1335	3	90904	0.310629	38.0107	Mock
1057	416860	378.276	21629926	19627.9	271590	246.452	1471588	1335.38	252803	229.404	1.5354	1.59719	1	1102	1	75446	0.791227	21.6299	Mock
1058	1584771	952.959	50750368	30517.4	902769	542.856	3989390	2398.91	885500	532.471	1.02862	1.57731	1	1663	3	210281	0.715143	50.7504	Mock
1059	1057294	428.923	53702952	21786.2	696474	282.545	3067948	1244.6	646388	262.226	1.40265	3.11051	1	2465	7	233491	0.558051	53.703	Mock
1061	28066700	17854.1	33080664	21043.7	428833	272.795	1604351	1020.58	372536	236.982	1.16416	2.77401	1	1572	1	25090	0.418637	33.0807	Mock
1062	19186988	15119.8	25511934	20104	410918	323.812	1.53693e+06	1211.13	389745	307.128	1.18509	3.21981	1	1269	5	180379	0.00531005	25.5119	Mock
1064	368499	341.519	23052278	21364.5	219350	203.29	1363778	1263.93	197606	183.138	1.17884	3.05481	1	1079	1	34572	0.511222	23.0523	Mock
1065	262090	301.6	24875706	28625.7	162089	186.524	884629	1017.99	151464	174.297	1.09762	2.58688	1	869	4	82620	0.083291	24.8757	Mock
1066	650610	585.608	25962708	23368.8	392863	353.612	1970778	1773.88	363738	327.397	1.24994	3.19545	1	1111	3	130304	0.0510755	25.9627	Mock
1068	1059426	600.922	48863100	27715.9	1173689	665.734	1846899	1047.59	1105514	627.064	1.09808	2.32828	1	1763	1	32692	0.859003	48.8631	Mock
1070	35530884	26144.9	43227592	31808.4	800475	589.018	2261587	1664.16	770648	567.07	1.04852	2.10522	1	1359	1	40516	0.000664219	43.2276	Mock
1072	23380066	12996.1	47915260	26634.4	811618	451.15	1990760	1106.59	751999	418.009	1.09264	1.71208	1	1799	7	186965	0.278325	47.9153	Mock
1073	520319	439.459	24770376	20920.9	290561	245.406	1422017	1201.03	253313	213.947	1.10111	2.38083	1	1184	3	89105	0.185898	24.7704	Mock
1075	695705	816.555	24863310	29182.3	394232	462.714	1423270	1670.5	378668	444.446	1.06183	1.69284	1	852	0	0	0.108904	24.8633	Mock
1076	22576076	16160.4	43209376	30930.1	594343	425.442	1682431	1204.32	560595	401.285	1.16322	3.00071	1	1397	5	159187	0.26465	43.2094	Mock
1078	325928	291.528	23884780	21363.8	210549	188.326	1503332	1344.66	192186	171.902	1.11797	2.77818	1	1118	3	95258	0.639463	23.8848	Mock
1079	318335	312.093	24191586	23717.2	202866	198.888	992534	973.073	190414	186.68	1.28078	3.54792	1	1020	1	56528	0.520678	24.1916	Mock
1080	290393	256.758	19874426	17572.4	168090	148.621	707070	625.172	154804	136.874	1.14602	2.86456	1	1131	0	0	0.397919	19.8744	Mock
1081	1377591	798.603	51334024	29758.9	1706925	989.522	2727131	1580.95	1656363	960.21	1.03519	1.78658	1	1725	2	86241	0.774501	51.334	Mock
1082	529834	560.078	22676462	23970.9	272834	288.408	1471126	1555.1	254467	268.993	1.12126	2.70327	1	946	0	0	0.140957	22.6765	Mock
1085	18626208	10217.3	47453996	26030.7	783509	429.791	1818273	997.407	756032	414.719	1.05129	1.95972	1	1823	2	70248	0.617657	47.454	Mock
1086	26209758	14985.6	50299588	28759.1	701019	400.811	2290181	1309.42	663768	379.513	1.07003	2.29903	1	1749	4	120921	0.0429062	50.2996	Mock
1087	1192008	605.08	57525960	29201	706672	358.717	3558256	1806.22	677210	343.761	1.10702	2.32554	1	1970	1	63960	0.700856	57.526	Mock
1088	518517	465.455	23293342	20909.6	235499	211.399	1147221	1029.82	224227	201.281	1.17151	2.97786	1	1114	1	31624	0.913284	23.2933	Mock
1091	896959	385.955	51277516	22064.3	559419	240.714	3065754	1319.17	531526	228.712	1.42069	4.51767	1	2324	6	288583	0.120277	51.2775	Mock
1092	440292	296.693	22939570	15457.9	258141	173.949	1883156	1268.97	236657	159.472	1.40918	4.43701	1	1484	7	251678	0.754901	22.9396	Mock
1093	656601	305.68	51604812	24024.6	433430	201.783	3068945	1428.75	404193	188.172	1.26096	3.40721	1	2148	4	171538	0.885022	51.6048	Mock
1094	1056369	576.621	53045228	28954.8	2203001	1202.51	2125254	1160.07	2163543	1180.97	1.14795	2.86199	1	1832	3	93553	0.100252	53.0452	Mock
1095	13954618	7791.52	49325260	27540.6	1212849	677.191	3565616	1990.85	1184783	661.52	1.20363	2.02195	1	1791	1	69445	0.758985	49.3253	Mock
1096	27398528	26395.5	27375560	26373.4	512657	493.889	1477800	1423.7	504354	485.89	1.17889	3.24688	1	1038	2	91713	0.0170605	27.3756	Mock
1097	23268338	11389.3	45964620	22498.6	778819	381.213	1937597	948.408	731571	358.087	1.15562	2.31914	1	2043	3	101650	0.967055	45.9646	Mock
1098	568177	472.3	25022136	20799.8	349253	290.318	1504001	1250.21	317043	263.544	1.14204	2.89552	1	1203	6	136137	0.615058	25.0221	Mock
1100	580618	408.311	23433324	16479.1	360140	253.263	2356862	1657.43	324764	228.385	1.17805	2.97019	1	1422	9	453400	0.29595	23.4333	Mock
1101	1583431	602.294	57887632	22018.9	810237	308.192	3222523	1225.76	706688	268.805	1.666	3.72029	1	2629	9	306199	0.929292	57.8876	Mock
1102	681812	496.586	49345348	35939.8	1.92364e+06	1401.05	1772071	1290.66	1890231	1376.72	1.01908	1.56186	1	1373	1	34204	0.265906	49.3453	Mock
1104	37047044	22317.5	38276388	23058.1	702762	423.351	1846554	1112.38	637563	384.074	1.09378	2.48676	1	1660	2	61076	0.985109	38.2764	Mock
1105	34881064	27972	33021548	26480.8	604309	484.61	1588181	1273.6	576671	462.447	1.22438	3.44515	1	1247	4	171657	0.783397	33.0215	Mock
1106	36446848	19542.5	43799848	23485.2	803472	430.816	2357968	1264.33	709960	380.676	1.13536	2.56644	1	1865	2	50224	0.51899	43.7998	Mock
1107	3703823	3190.2	27209206	23436	352402	303.533	1557328	1341.37	333672	287.401	1.04159	1.69558	1	1161	2	72184	0.0660743	27.2092	Mock
1108	374594	388.18	23520806	24373.9	200735	208.016	895841	928.333	171852	178.085	1.08886	2.30165	1	965	0	0	0.472414	23.5208	Mock
1109	935837	628.5	50274208	33763.7	1755395	1178.91	2365994	1588.98	1.71749e+06	1153.45	1.21288	3.01158	1	1489	5	175188	0.438256	50.2742	Mock
1110	1039928	698.876	53101256	35686.3	2629157	1766.91	2202310	1480.05	2578760	1733.04	1.07724	2.27871	1	1488	0	0	0.202796	53.1013	Mock
1111	277775	271	20797330	20290.1	182182	177.739	1223778	1193.93	171922	167.729	1.16507	3.22987	1	1025	2	96044	0.423588	20.7973	Mock
1112	370656	337.574	22794132	20759.7	254137	231.454	1191003	1084.7	153921	140.183	1.07471	2.31938	1	1098	2	66170	0.357758	22.7941	Mock
1115	259330	263.815	20777680	21137	155871	158.567	906823	922.506	144708	147.211	1.0865	2.26113	1	983	0	0	0.2628	20.7777	Mock
1116	4494688	4173.34	23275480	21611.4	305970	284.095	1136740	1055.47	279618	259.627	1.06681	1.93078	1	1077	2	71341	0.522062	23.2755	Mock
1117	384097	379.542	24494844	24204.4	246353	243.432	1112220	1099.03	229898	227.172	1.22563	3.53928	1	1012	1	36960	0.0351601	24.4948	Mock
1118	973329	453.766	54302256	25315.7	2021101	942.238	3005709	1401.26	1983204	924.571	1.16215	2.55284	1	2145	5	174997	0.906231	54.3023	Mock
1119	19186926	16994.6	25224834	22342.6	357260	316.439	1829914	1620.83	344882	305.476	1.0952	2.28609	1	1129	5	194286	0.816364	25.2248	Mock
1120	32405998	19439.7	35495612	21293.1	570112	341.999	1.93584e+06	1161.27	514204	308.461	1.14716	2.77323	1	1667	3	69667	0.552581	35.4956	Mock
1121	32293494	26491.8	40044144	32850	967579	793.748	2441347	2002.75	930692	763.488	1.00672	1.43115	1	1219	1	26230	0.851809	40.0441	Mock
1122	407224	350.451	22908050	19714.3	284396	244.747	1317547	1133.86	192212	165.415	1.15351	2.90129	1	1162	3	118586	0.962395	22.908	Mock
1123	1198127	891.464	49792776	37048.2	11790814	8772.93	3519918	2618.99	11749948	8742.52	1.0359	1.60015	1	1344	4	285199	0.110522	49.7928	Mock
1124	24276446	14502.1	46524708	27792.5	713601	426.285	1941652	1159.89	660680	394.671	1.24888	3.49915	1	1674	3	91073	0.630832	46.5247	Mock
1125	1179824	1343.76	32249358	36730.5	281973	321.154	1293222	1472.92	269032	306.415	1.02132	1.47895	1	878	3	148897	0.997994	32.2494	Mock
1126	25747962	18946.3	39658092	29181.8	814192	599.111	1.60132e+06	1178.31	775781	570.847	1.08632	2.31915	1	1359	3	70427	0.987889	39.6581	Mock
1128	344004	398.153	24933348	28858	226236	261.847	1415222	1637.99	222787	257.855	1.13814	2.86343	1	864	2	134188	0.128021	24.9333	Mock
1129	261786	250.034	21869868	20888.1	158219	151.117	1414055	1350.58	155493	148.513	1.25111	3.80342	1	1047	4	170424	0.583193	21.8699	Mock
1130	1330863	899.232	46688584	31546.3	4618030	3120.29	2572158	1737.94	4569384	3087.42	1.00854	1.48146	1	1480	0	0	0.00206464	46.6886	Mock
1131	979646	558.203	52284380	29791.7	2909241	1657.69	2752335	1568.28	2888116	1645.65	1.10275	2.47062	1	1755	2	76986	0.198911	52.2844	Mock
1132	970216	905.897	24005320	22413.9	447556	417.886	2024043	1889.86	440101	410.925	1.13234	1.96962	1	1071	1	71748	0.956123	24.0053	Mock
1133	1009684	488.478	48534212	23480.5	554887	268.45	2945118	1424.83	513785	248.566	1.3972	4.94186	1	2067	8	237896	0.330441	48.5342	Mock
1136	416679	410.117	23283862	22917.2	247918	244.014	1304091	1283.55	240054	236.274	1.10857	1.98473	1	1016	1	51909	0.947822	23.2839	Mock
1138	41536540	32680.2	43255852	34032.9	1037103	815.974	1904959	1498.79	987946	777.298	1.16156	2.91008	1	1271	1	41399	0.329651	43.2559	Mock
1142	36537144	29183	38877452	31052.3	709286	566.522	1425423	1138.52	664592	530.824	1.05746	2.17131	1	1252	2	85647	0.221218	38.8775	Mock
1143	1185157	753.437	29593856	18813.6	554748	352.669	2057561	1308.05	539008	342.662	1.07669	1.70439	1	1573	1	34323	0.683726	29.5939	Mock
1145	23725608	13874.6	39651384	23187.9	594408	347.607	1.7686e+06	1034.27	563781	329.697	1.12299	2.56133	1	1710	6	161637	0.397026	39.6514	Mock
1147	29640012	25485.8	32054890	27562.2	569502	489.684	1624942	1397.2	553152	475.625	1.06819	1.4754	1	1163	4	179446	0.506343	32.0549	Mock
1148	1610073	982.351	27381820	16706.4	396915	242.169	1446105	882.309	366314	223.498	1.24219	3.12218	1	1639	0	0	0.349898	27.3818	Mock
1149	8445554	6466.73	20361502	15590.7	323717	247.869	1295977	992.325	309337	236.858	1.15278	2.94669	1	1306	1	44850	0.706411	20.3615	Mock
1150	21938962	12458.2	41201172	23396.5	571626	324.603	1761402	1000.23	539556	306.392	1.10864	2.56546	1	1761	3	76197	0.024577	41.2012	Mock
1151	17164696	17659.2	26052306	26802.8	324421	333.766	909600	935.802	305795	314.604	1.07467	2.27366	1	972	0	0	0.633987	26.0523	Mock
1152	706167	829.808	22896362	26905.2	307375	361.193	1.00395e+06	1179.73	293238	344.581	1.03094	1.44379	1	851	1	21272	0.230571	22.8964	Mock
1153	20971358	17461.6	25989536	21639.9	328030	273.131	1542312	1284.19	306293	255.032	1.25456	3.9444	1	1201	2	111500	0.268709	25.9895	Mock
1155	28806854	21906.4	30723722	23364	515740	392.198	1.65102e+06	1255.53	492531	374.548	1.18074	2.50895	1	1315	6	214496	0.955568	30.7237	Mock
1156	758467	481.261	44441044	28198.6	2193110	1391.57	1850127	1173.94	2169866	1376.82	1.11767	2.67574	1	1576	1	62949	0.31655	44.441	Mock
1159	666294	641.902	24406552	23513.1	351034	338.183	1625967	1566.44	344289	331.685	1.12196	2.53962	1	1038	0	0	0.633982	24.4066	Mock
1160	592983	342.171	39865580	23003.8	260142	150.111	1278805	737.914	220204	127.065	1.08184	2.30235	1	1733	5	92718	0.751032	39.8656	Mock
1161	24971032	12972	24408224	12679.6	409213	212.578	2050896	1065.4	374228	194.404	1.37202	3.10921	1	1925	5	112799	0.155978	24.4082	Mock
1162	1306068	720.39	44474776	24531	742026	409.281	1413457	779.623	679820	374.97	1.19851	3.33315	1	1813	0	0	0.426002	44.4748	Mock
1163	293865	287.258	22938420	22422.7	166100	162.366	1180375	1153.84	159347	155.764	1.24896	3.86816	1	1023	0	0	0.892707	22.9384	Mock
1165	25921642	18528.7	24057792	17196.4	367034	262.355	1153594	824.585	315236	225.33	1.09699	2.54467	1	1399	2	37198	0.0180964	24.0578	Mock
1166	8022561	4661.57	35559148	20661.9	438692	254.905	1149947	668.185	418698	243.288	1.10064	2.57822	1	1721	0	0	0.590585	35.5591	Mock
1167	359902	312.415	22093732	19178.6	190455	165.326	1164288	1010.67	168660	146.406	1.20048	3.19796	1	1152	1	30744	0.435532	22.0937	Mock
1168	171850	209.573	14044925	17128	100631	122.721	602182	734.368	91000	110.976	1.40398	5.13373	1	820	3	54413	0.798689	14.0449	Mock
1169	474521	419.559	20851252	18436.1	190795	168.696	708573	626.501	163735	144.77	1.23468	3.3557	1	1131	0	0	0.923456	20.8513	Mock
1170	690658	592.839	25708090	22067	335285	287.798	1602402	1375.45	306404	263.008	1.17779	2.03822	1	1165	2	56209	0.299154	25.7081	Mock
1172	39316932	24696.6	40024332	25140.9	797429	500.898	1494074	938.489	759734	477.22	1.17793	3.26144	1	1592	3	75984	0.486272	40.0243	Mock
1173	1042708	795.353	27084996	20659.8	399476	304.711	1441387	1099.46	373467	284.872	1.09714	1.55491	1	1311	3	90311	0.588151	27.085	Mock
1175	20998370	19515.2	21601220	20075.5	287909	267.573	798220	741.84	278352	258.691	1.21291	3.54824	1	1076	1	15058	0.69733	21.6012	Mock
1176	340110	450.477	21948340	29070.6	202448	268.143	1121227	1485.07	193176	255.862	1.09452	2.4664	1	755	1	38701	0.389549	21.9483	Mock
1177	24466002	16990.3	26651518	18508	539138	374.401	1211752	841.494	494738	343.568	1.20101	3.43322	1	1440	2	47200	0.263768	26.6515	Mock
1178	298873	353.278	22183286	26221.4	177620	209.953	1317062	1556.81	169919	200.85	1.11001	2.23926	1	846	2	115558	0.944626	22.1833	Mock
1179	747736	303.587	45534828	18487.5	371196	150.709	2265049	919.63	313853	127.427	1.32872	3.7963	1	2463	7	198128	0.135548	45.5348	Mock
1180	491479	429.99	22317600	19525.5	180930	158.294	1184446	1036.26	156976	137.337	1.13993	2.93188	1	1143	1	19459	0.720266	22.3176	Mock
1181	8780186	5220.09	40754484	24229.8	540732	321.482	1.86715e+06	1110.08	512449	304.666	1.1894	3.41117	1	1682	1	27233	0.925395	40.7545	Mock
1182	8896166	5289.04	48976252	29117.9	1550922	922.07	1965288	1168.42	1530482	909.918	1.07671	2.14075	1	1682	3	125061	0.664666	48.9763	Mock
1183	585655	319.681	44507240	24294.3	1161355	633.927	1290699	704.53	1114685	608.453	1.08496	2.24062	1	1832	1	12945	0.423054	44.5072	Mock
1184	778958	877.205	25941070	29212.9	359747	405.12	1541765	1736.22	348473	392.425	1.04233	1.77828	1	888	0	0	0.198991	25.9411	Mock
1185	8574270	6337.23	22585296	16692.8	258008	190.693	674419	498.462	234691	173.46	1.18866	3.3125	1	1353	0	0	0.367475	22.5853	Mock
1186	34947844	32600.6	34469700	32154.6	704241	656.941	1569655	1464.23	693686	647.095	1.07271	1.93545	1	1072	4	202623	0.706872	34.4697	Mock
1187	24958336	15035.1	43961680	26482.9	776389	467.704	1860122	1120.56	750411	452.055	1.14349	2.88722	1	1660	2	66345	0.649534	43.9617	Mock
1188	306352	268.025	20996166	18369.3	159941	139.931	1012319	885.668	150976	132.087	1.25108	3.94531	1	1143	0	0	0.927976	20.9962	Mock
1189	25115470	16699.1	25491680	16949.3	387617	257.724	1613582	1072.86	362371	240.938	1.14785	2.77305	1	1504	3	95938	0.866861	25.4917	Mock
1190	392803	407.895	22667408	23538.3	220027	228.481	877323	911.031	208398	216.405	1.08873	2.14256	1	963	2	53331	0.816151	22.6674	Mock
1191	245918	280.089	13807074	15725.6	136803	155.812	840556	957.353	121051	137.871	1.31283	2.62103	1	878	0	0	0.911451	13.8071	Mock
1192	172894	183.93	12545842	13346.6	94750	100.798	589038	626.636	86708	92.2426	1.21424	3.17216	1	940	2	42537	0.276337	12.5458	Mock
1194	617543	414.458	25745288	17278.7	260599	174.899	1.04335e+06	700.234	244623	164.177	1.1802	2.1313	1	1490	1	17392	0.379894	25.7453	Mock
1195	19259372	16835.1	24007772	20985.8	413325	361.298	1239564	1083.53	398430	348.278	1.21916	3.46823	1	1144	4	135265	0.560451	24.0078	Mock
1197	21655448	7993.89	54329576	20055.2	617318	227.877	3029916	1118.46	573116	211.56	1.19997	2.60571	1	2709	7	184064	0.286717	54.3296	Mock
1198	19870436	7181.22	51721272	18692.2	625016	225.882	2735848	988.742	564924	204.165	1.79991	7.57561	1	2767	8	233152	0.0194625	51.7213	Mock
1199	292614	251.603	21738198	18691.5	156800	134.824	1083883	931.972	135986	116.927	1.11025	2.54662	1	1163	3	93121	0.399222	21.7382	Mock
1200	786506	558.598	49560744	35199.4	1706980	1212.34	1469491	1043.67	1675449	1189.95	1.02945	1.51099	1	1408	1	17254	0.308528	49.5607	Mock
1201	377083	299.986	22693198	18053.5	212442	169.007	1201685	955.994	189771	150.971	1.12331	2.49487	1	1257	2	51304	0.942185	22.6932	Mock
1202	563589	638.99	17158998	19454.6	271588	307.923	978137	1109	257523	291.976	1.06795	1.80425	1	882	3	86434	0.888265	17.159	Mock
1203	22237216	19523.5	23888388	20973.1	423882	372.153	1.43075e+06	1256.14	398512	349.879	1.18268	3.29061	1	1139	2	118824	0.860311	23.8884	Mock
1204	36441268	21273.4	36426968	21265	531778	310.437	1506696	879.566	490592	286.393	1.04785	1.97665	1	1713	4	81024	0.653	36.427	Mock
1205	269848	287.991	24001948	25615.7	154363	164.742	913795	975.235	146848	156.721	1.19791	3.4461	1	937	4	105331	0.344289	24.0019	Mock
1206	28174676	14367.5	46941372	23937.5	703263	358.625	1782785	909.12	640543	326.641	1.2289	3.35271	1	1961	2	66870	0.548849	46.9414	Mock
1209	338647	356.471	21853944	23004.2	245814	258.752	1466088	1543.25	228700	240.737	1.299	4.23395	1	950	3	152705	0.801075	21.8539	Mock
1210	41574444	25242.5	43360348	26326.9	623992	378.866	1559250	946.721	585205	355.316	1.13347	2.80996	1	1647	2	47354	0.0411798	43.3603	Mock
1211	578709	372.4	24016060	15454.4	328057	211.105	1761216	1133.34	268027	172.476	1.42718	2.55525	1	1554	3	85221	0.816421	24.0161	Mock
1212	31352612	20425.2	29449568	19185.4	488447	318.207	2208969	1439.07	467052	304.268	1.09224	2.1394	1	1535	9	316089	0.807564	29.4496	Mock
1213	3548608	1884.55	23628442	12548.3	610577	324.258	1.94286e+06	1031.79	571043	303.262	1.56936	1.80784	1	1883	7	197401	0.0510073	23.6284	Mock
1214	29620196	20095.1	34116428	23145.5	438072	297.199	1200304	814.317	393277	266.809	1.06473	2.23442	1	1474	1	19012	0.627161	34.1164	Mock
1215	477182	438.99	24175088	22240.2	282308	259.713	1438524	1323.39	247595	227.778	1.19483	3.04426	1	1087	4	133934	0.502453	24.1751	Mock
1216	26199164	15632	35206216	21006.1	381534	227.646	1510362	901.171	335739	200.322	1.09839	2.46888	1	1676	5	101761	0.16982	35.2062	Mock
1217	387070	327.748	23876510	20217.2	254299	215.325	1274473	1079.15	229279	194.14	1.11378	2.30929	1	1181	3	87314	0.148379	23.8765	Mock
1218	36894760	25782.5	40574472	28353.9	423953	296.263	1264383	883.566	383499	267.994	1.10667	2.41238	1	1431	2	45969	0.773259	40.5745	Mock
1219	37205940	25606.3	35424652	24380.4	705753	485.721	1.49035e+06	1025.71	686296	472.33	1.24923	3.8668	1	1453	0	0	0.567693	35.4247	Mock
1221	385626	317.127	24221276	19918.8	233470	191.998	1413869	1162.72	207403	170.562	1.11953	1.91739	1	1216	1	24809	0.982248	24.2213	Mock
1222	27966902	18934.9	30401094	20583	521551	353.115	1642904	1112.33	492264	333.286	1.1654	3.07095	1	1477	2	60735	0.992667	30.4011	Mock
1223	26573004	18052.3	34527408	23456.1	586547	398.469	1.51388e+06	1028.45	553597	376.085	1.10967	2.5594	1	1472	6	130701	0.118616	34.5274	Mock
1225	494400	387.461	24079196	18870.8	266879	209.153	1362304	1067.64	252726	198.061	1.08373	2.15229	1	1276	3	115995	0.24457	24.0792	Mock
1228	405325	298.912	24801860	18290.5	261545	192.88	1.42021e+06	1047.35	212327	156.583	1.06697	2.09224	1	1356	10	231649	0.203621	24.8019	Mock
1231	4990250	2684.37	51856488	27894.8	1179827	634.657	1680041	903.734	1114703	599.625	1.03796	1.88501	1	1859	5	102747	0.104736	51.8565	Mock
1236	20651574	17398.1	25938562	21852.2	229933	193.709	1055181	888.948	216533	182.42	1.13313	2.80833	1	1187	0	0	0.664197	25.9386	Mock
1237	932907	507.843	51235412	27890.8	1670020	909.102	1977457	1076.46	1620633	882.217	1.16959	3.25054	1	1837	4	115132	0.401688	51.2354	Mock
1238	9496452	4334.3	47154976	21522.1	667175	304.507	2488207	1135.65	584883	266.948	1.26639	2.69333	1	2191	2	93170	0.0857946	47.155	Mock
1239	479255	513.671	21578224	23127.8	280772	300.935	1213499	1300.64	250668	268.669	1.15713	2.82267	1	933	1	40492	0.0626889	21.5782	Mock
1240	1869541	1002.43	46924032	25160.3	770104	412.924	2249504	1206.17	723328	387.843	1.12998	2.79094	1	1865	1	29269	0.278117	46.924	Mock
1241	1133360	688.554	48283472	29333.8	1310259	796.026	1.85169e+06	1124.96	1259750	765.34	1.16829	3.012	1	1646	0	0	0.169313	48.2835	Mock
1243	28408892	18352	28405326	18349.7	470654	304.04	1789160	1155.79	425168	274.656	1.14451	2.77145	1	1548	1	27060	0.15123	28.4053	Mock
1246	21265248	12849.1	29367574	17744.8	364969	220.525	1261527	762.252	345116	208.529	1.19448	3.05575	1	1655	4	82988	0.569287	29.3676	Mock
1247	377951	342.347	22011500	19938	192703	174.55	1176200	1065.4	177712	160.971	1.24485	3.73807	1	1104	5	118228	0.512081	22.0115	Mock
1249	24474992	16717.9	29575912	20202.1	540154	368.958	1.56979e+06	1072.26	508426	347.286	1.11644	2.46658	1	1464	1	21111	0.363845	29.5759	Mock
1250	2735390	1255.34	45864600	21048.5	598205	274.532	2711727	1244.48	517036	237.281	1.07976	1.85065	1	2179	1	60178	0.787916	45.8646	Mock
1251	20436512	15953.6	40451372	31578	479081	373.99	1029801	803.904	461945	360.613	1.04844	1.76425	1	1281	0	0	0.555294	40.4514	Mock
1255	361204	252.59	21419060	14978.4	197334	137.996	1429491	999.644	130411	91.1965	1.13193	2.82455	1	1430	2	43135	0.118917	21.4191	Mock
1256	376837	363.742	18548380	17903.8	149018	143.84	805209	777.229	104129	100.511	1.44443	4.84127	1	1036	1	24190	0.417539	18.5484	Mock
1257	235547	243.837	17784586	18410.5	127707	132.202	956043	989.693	109705	113.566	1.09013	1.9089	1	966	3	65354	0.781582	17.7846	Mock
1258	243510	282.167	19657072	22777.6	149775	173.552	982109	1138.02	132673	153.735	1.05747	2.08806	1	863	2	92037	0.693747	19.6571	Mock
1259	272013	216.055	17805744	14142.8	142933	113.529	1167772	927.539	117854	93.6092	1.17639	3.2664	1	1259	7	146019	0.91634	17.8057	Mock
1260	16660863	8338.77	30323918	15177.1	389253	194.821	1524409	762.967	378292	189.335	1.57978	2.76434	1	1998	3	59966	0.259377	30.3239	Mock
1261	37408168	24259.5	33259166	21568.8	641246	415.853	1603738	1040.04	623604	404.412	1.18812	3.26849	1	1542	4	91685	0.758194	33.2592	Mock
1262	359898	332.009	19971002	18423.4	184162	169.891	1117662	1031.05	154559	142.582	1.07477	2.15279	1	1084	0	0	0.459875	19.971	Mock
1263	24151488	18678.6	23461184	18144.8	464305	359.091	1129025	873.183	439551	339.947	1.03719	1.68227	1	1293	0	0	0.57361	23.4612	Mock
1264	394208	429.42	22774190	24808.5	217090	236.481	1207858	1315.75	199331	217.136	1.10577	2.51249	1	918	3	68635	0.955047	22.7742	Mock
1265	20184462	15994	23227418	18405.2	311688	246.979	1545498	1224.64	278452	220.643	1.1979	2.94576	1	1262	4	107071	0.979286	23.2274	Mock
1266	887835	625.677	47804116	33688.6	2988646	2106.16	1987694	1400.77	2933798	2067.51	1.02729	1.81889	1	1419	0	0	0.861591	47.8041	Mock
1268	6833525	5272.78	22305390	17210.9	272902	210.573	1197317	923.856	252778	195.045	1.07745	2.45258	1	1296	6	124652	0.887701	22.3054	Mock
1269	961889	561.195	49650484	28967.6	862213	503.041	2.07447e+06	1210.31	831021	484.843	1.14461	2.79011	1	1714	0	0	0.638609	49.6505	Mock
1270	13182977	11844.5	23562936	21170.7	384888	345.811	1256050	1128.53	329749	296.27	1.1147	2.65202	1	1113	3	76751	0.429997	23.5629	Mock
1271	26552164	28428.4	22306870	23883.2	447306	478.914	1429489	1530.5	424434	454.426	1.0887	2.31237	1	934	1	29184	0.0357427	22.3069	Mock
1273	1771997	664.914	49346020	18516.3	2350770	882.09	3.45577e+06	1296.72	2302320	863.91	1.29135	2.41709	1	2665	3	70532	0.502106	49.346	Mock
1275	26240582	20792.9	34397456	27256.3	585448	463.905	1492471	1182.62	551112	436.697	1.06128	2.18038	1	1262	6	182315	0.748023	34.3975	Mock
1276	672482	467.326	20056108	13937.5	283459	196.983	2034063	1413.53	248652	172.795	1.35183	2.3138	1	1439	11	392485	0.793567	20.0561	Mock
1277	2772631	2379.94	22039538	18918.1	294640	252.91	1291933	1108.96	270915	232.545	1.04481	1.99145	1	1165	6	177482	0.300651	22.0395	Mock
1278	23234714	22170.5	23995582	22896.5	372882	355.803	1600390	1527.09	349869	333.844	1.1411	2.94476	1	1048	5	158276	0.800799	23.9956	Mock
1279	37235484	17010.3	45359560	20721.6	875250	399.84	2682020	1225.23	838228	382.927	1.47028	3.55724	1	2189	9	265772	0.548846	45.3596	Mock
1280	2792210	3494.63	18155636	22722.9	195069	244.141	652269	816.357	189079	236.645	1.0424	1.89487	1	799	3	51364	0.473326	18.1556	Mock
1281	334799	326.315	19334308	18844.4	205270	200.068	826506	805.561	186889	182.153	1.12681	2.65044	1	1026	1	19871	0.675126	19.3343	Mock
1283	342498	341.474	17625460	17572.7	215575	214.93	1007062	1004.05	206626	206.008	1.22709	3.34564	1	1003	1	19341	0.102317	17.6255	Mock
1284	933894	532.133	39305408	22396.2	11733962	6686.02	2549924	1452.95	11578405	6597.38	1.04819	1.57765	1	1755	0	0	0.292177	39.3054	Mock
1285	388263	303.094	21841080	17050	227569	177.649	1.34712e+06	1051.62	213230	166.456	1.27128	3.69457	1	1281	5	138478	0.98299	21.8411	Mock
1287	16267145	12839.1	18362810	14493.1	276075	217.897	824012	650.365	262892	207.492	1.11751	2.48043	1	1267	1	14573	0.330596	18.3628	Mock
1288	335750	310.88	21710216	20102.1	207654	192.272	985853	912.827	201007	186.118	1.13768	2.66515	1	1080	2	34776	0.0510531	21.7102	Mock
1290	566410	286.935	44228848	22405.7	331585	167.976	1975820	1000.92	319743	161.977	1.34153	4.468	1	1974	9	240625	0.320326	44.2288	Mock
1291	36473848	13878.9	56861220	21636.7	795867	302.841	2531190	963.162	774686	294.782	1.47808	3.64773	1	2628	4	99816	0.946807	56.8612	Mock
1292	325464	335.53	22011204	22692	207096	213.501	1027115	1058.88	194136	200.14	1.1437	2.68507	1	970	3	77239	0.845154	22.0112	Mock
1294	30022530	19764.7	35442784	23333	615512	405.209	1619855	1066.4	601154	395.756	1.12524	2.72055	1	1519	1	38504	0.0247691	35.4428	Mock
1295	20480968	14916.9	39490960	28762.5	535970	390.364	1166368	849.503	519288	378.214	1.13221	2.8504	1	1373	1	27846	0.831031	39.491	Mock
1296	426966	384.654	23346130	21032.5	200613	180.732	952621	858.217	180936	163.005	1.18594	3.13914	1	1110	1	23247	0.660536	23.3461	Mock
1297	31305216	21368.7	33866192	23116.9	581390	396.853	1198796	818.291	564935	385.621	1.14059	2.74796	1	1465	0	0	0.152364	33.8662	Mock
1298	961026	484.388	42828124	21586.8	509290	256.699	1824224	919.468	458789	231.244	1.19127	2.0027	1	1984	0	0	0.996071	42.8281	Mock
1299	357860	264.885	22505074	16658.1	213147	157.77	1249230	924.671	196741	145.626	1.45659	5.06793	1	1351	7	167990	0.100233	22.5051	Mock
1300	923713	340.854	53069252	19582.8	525239	193.815	2584506	953.692	466309	172.07	1.33102	2.77658	1	2710	5	103355	0.867115	53.0693	Mock
1302	528518	478.73	23594236	21371.6	292240	264.71	1424051	1289.9	274196	248.366	1.13505	2.30285	1	1104	1	50375	0.435353	23.5942	Mock
1304	12638193	5303.48	43272060	18158.6	1302969	546.777	2073749	870.226	1260029	528.757	1.12329	1.78549	1	2383	7	164904	0.677508	43.2721	Mock
1305	348970	350.02	20253090	20314	166054	166.554	945177	948.021	144439	144.874	1.04907	1.8002	1	997	0	0	0.937864	20.2531	Mock
1306	39920968	19407.4	48490472	23573.4	971445	472.263	2337676	1136.45	909867	442.327	1.28573	2.61144	1	2057	4	116210	0.62114	48.4905	Mock
1307	1169276	722.221	53425500	32999.1	1.87643e+06	1159.01	1841285	1137.3	1841684	1137.54	1.03012	1.75953	1	1619	2	56825	0.0978102	53.4255	Mock
1308	318244	338.557	16587851	17646.7	152265	161.984	834108	887.349	140136	149.081	1.12327	2.81615	1	940	0	0	0.88436	16.5879	Mock
1309	325095	316.24	21032874	20460	172967	168.256	1008417	980.95	156527	152.264	1.14744	2.91148	1	1028	1	26415	0.769156	21.0329	Mock
1311	245873	167.488	25193900	17162.1	206380	140.586	1389173	946.303	172236	117.327	1.05431	1.81444	1	1468	8	201549	0.0537335	25.1939	Mock
1312	631850	756.707	24124106	28891.1	317904	380.723	1288807	1543.48	303500	363.473	1.00824	1.44219	1	835	0	0	0.396223	24.1241	Mock
1313	6724987	4647.54	27412180	18944.1	356844	246.61	1471635	1017.02	313276	216.5	1.18379	2.72721	1	1447	1	25176	0.167436	27.4122	Mock
1314	207255	331.078	7493844	11971	93120	148.754	359757	574.692	78541	125.465	1.12956	2.41604	1	626	0	0	0.821904	7.49384	Mock
1315	53012480	23425.8	54313816	24000.8	947274	418.592	2182313	964.345	893084	394.646	1.3954	3.51294	1	2263	1	22754	0.700529	54.3138	Mock
1318	39377520	27536.7	39168040	27390.2	800162	559.554	1550390	1084.19	767059	536.405	1.08903	2.2972	1	1430	4	110470	0.774748	39.168	Mock
1319	323375	295.32	21380008	19525.1	178891	163.371	937288	855.971	152538	139.304	1.25702	3.99272	1	1095	5	92689	0.994233	21.38	Mock
1320	424469	348.497	14220995	11675.7	190941	156.766	767012	629.731	168620	138.44	1.15958	1.94553	1	1218	0	0	0.61477	14.221	Mock
1321	827418	584.335	48566588	34298.4	3672752	2593.75	2002204	1413.99	3629690	2563.34	1.0094	1.48059	1	1416	0	0	0.0371296	48.5666	Mock
1322	55763940	28135.2	48190892	24314.3	993130	501.075	2676009	1350.16	929890	469.168	1.16587	3.12381	1	1982	7	195257	0.0142515	48.1909	Mock
1323	36323952	20756.5	36870668	21069	583183	333.247	1892825	1081.61	540962	309.121	1.10742	2.35192	1	1750	3	79158	0.342104	36.8707	Mock
1325	662828	339.042	48362276	24737.7	869803	444.912	2.03612e+06	1041.49	837582	428.431	1.16255	3.10732	1	1955	6	180265	0.866135	48.3623	Mock
1326	293261	300.472	23432488	24008.7	152958	156.719	784600	803.893	148351	151.999	1.03783	1.65986	1	976	6	106947	0.960813	23.4325	Mock
1327	241889	249.113	23791264	24501.8	146134	150.498	1.03651e+06	1067.47	141803	146.038	1.18692	3.27002	1	971	6	136557	0.0651215	23.7913	Mock
1329	315468	261.149	23120520	19139.5	184584	152.801	1269753	1051.12	177791	147.178	1.20574	3.20032	1	1208	2	50655	0.913284	23.1205	Mock
1331	15750389	7037.71	47142536	21064.6	994389	444.32	2619555	1170.49	963312	430.434	1.19801	1.92479	1	2238	2	68714	0.557987	47.1425	Mock
1332	953868	587.357	38149824	23491.3	460373	283.481	1.89572e+06	1167.31	441329	271.754	1.24392	3.28783	1	1624	3	85251	0.982445	38.1498	Mock
1334	790286	514.509	32255622	20999.8	430813	280.477	2091353	1361.56	405946	264.288	1.23247	3.36212	1	1536	5	157684	0.665871	32.2556	Mock
1335	681109	741.949	25313496	27574.6	391443	426.409	1677359	1827.19	347668	378.723	1.06539	1.70064	1	918	0	0	0.40088	25.3135	Mock
1336	559745	496.228	25508900	22614.3	275015	243.808	1256654	1114.05	263112	233.255	1.05068	1.53559	1	1128	1	32896	0.768195	25.5089	Mock
1337	612062	697.109	25750334	29328.4	346819	395.01	1449242	1650.62	315659	359.521	1.05166	1.90101	1	878	0	0	0.527715	25.7503	Mock
1339	517324	395.508	24799770	18960.1	217954	166.631	1342373	1026.28	168785	129.041	1.12999	2.63182	1	1308	7	193077	0.271306	24.7998	Mock
1340	852052	497.985	51124304	29879.8	1371467	801.559	2.02533e+06	1183.71	1338988	782.576	1.15794	3.06678	1	1711	3	86692	0.258059	51.1243	Mock
1342	630955	382.629	45882524	27824.5	833578	505.505	1310644	794.811	795728	482.552	1.19745	3.45196	1	1649	1	22323	0.703189	45.8825	Mock
1343	290057	263.928	24393230	22195.8	162616	147.967	845017	768.896	131271	119.446	1.19419	3.29246	1	1099	2	40091	0.94928	24.3932	Mock
1344	322601	305.783	23849070	22605.8	174956	165.835	1222112	1158.4	159698	151.373	1.17358	3.33964	1	1055	2	91031	0.694087	23.8491	Mock
1346	312435	313.375	24428666	24502.2	176896	177.428	1056300	1059.48	157825	158.3	1.09315	2.43457	1	997	3	74663	0.168926	24.4287	Mock
1347	242361	208.932	19310248	16646.8	122169	105.318	728363	627.899	101678	87.6535	1.16003	3.13305	1	1160	0	0	0.374063	19.3102	Mock
1348	17984338	15597.9	23516746	20396.1	339593	294.53	1360420	1179.9	311129	269.843	1.25729	4.07706	1	1153	3	94164	0.41378	23.5167	Mock
1349	1051961	584.423	52266964	29037.2	1551988	862.216	1951630	1084.24	1488266	826.814	1.08741	2.21787	1	1800	0	0	0.68638	52.267	Mock
1351	510842	544.608	21712080	23147.2	230764	246.017	1140544	1215.93	208318	222.087	1.16149	3.02008	1	938	2	61957	0.303292	21.7121	Mock
1352	297985	309.756	23247068	24165.4	172684	179.505	986986	1025.97	123408	128.283	1.05668	1.57246	1	962	2	80751	0.355889	23.2471	Mock
1353	41523524	25616	37985936	23433.6	936549	577.76	2076316	1280.89	894620	551.894	1.11289	2.62046	1	1621	8	240679	0.810302	37.9859	Mock
1354	857534	476.143	51789008	28755.7	2313873	1284.77	1741285	966.843	2230237	1238.33	1.06091	1.95036	1	1801	0	0	0.57759	51.789	Mock
1355	1004491	389.338	48825012	18924.4	614374	238.129	2600909	1008.1	488580	189.372	1.36532	2.72647	1	2580	3	82133	0.0752773	48.825	Mock
1357	328477	326.194	21313948	21165.8	196364	194.999	1190657	1182.38	184015	182.736	1.37434	4.95969	1	1007	5	124527	0.371287	21.3139	Mock
1358	19941982	17073.6	29456810	25219.9	254142	217.587	680039	582.225	227189	194.511	1.11653	2.61986	1	1168	0	0	0.766591	29.4568	Mock
1359	29830212	13577.7	56454424	25696.1	902955	410.995	2904419	1321.99	835314	380.207	1.401	3.22843	1	2197	3	76064	0.688683	56.4544	Mock
1360	26978880	23707.3	27769844	24402.3	386070	339.253	1343585	1180.65	366180	321.775	1.14416	3.00439	1	1138	3	101953	0.707982	27.7698	Mock
1361	602635	608.722	25197184	25451.7	274581	277.355	1158009	1169.71	253249	255.807	1.04224	1.72736	1	990	3	77318	0.76721	25.1972	Mock
1362	363860	338.474	23299618	21674.1	166536	154.917	881032	819.565	118649	110.371	1.14313	2.79275	1	1075	0	0	0.287153	23.2996	Mock
1363	386905	351.412	23028144	20915.7	221264	200.966	1055854	958.995	183302	166.487	1.12779	2.62782	1	1101	1	22984	0.548256	23.0281	Mock
1364	308947	337.647	25296636	27646.6	152420	166.579	842137	920.368	137747	150.543	1.04869	2.01965	1	915	1	20064	0.543353	25.2966	Mock
1365	749077	472.902	28382054	17918	463328	292.505	1821531	1149.96	438410	276.774	1.57706	6.36669	1	1584	2	40618	0.739633	28.3821	Mock
1367	329007	283.627	22617438	19497.8	209611	180.699	1420910	1224.92	182539	157.361	1.09806	2.3322	1	1160	6	194541	0.27799	22.6174	Mock
1368	1232942	585.721	40874324	19417.7	627620	298.157	2789660	1325.25	573546	272.468	1.04259	2.07317	1	2105	0	0	0.793282	40.8743	Mock
1369	334707	361.065	23654960	25517.8	189501	204.424	1154007	1244.88	172095	185.647	1.13186	2.81014	1	927	3	113574	0.659971	23.655	Mock
1371	38267632	30565.2	31204632	24923.8	390826	312.161	1485745	1186.7	356231	284.53	1.17577	2.8903	1	1252	3	89552	0.77488	31.2046	Mock
1372	3032721	3199.07	21383160	22556.1	231392	244.084	821878	866.96	226027	238.425	1.06755	1.84238	1	948	0	0	0.944032	21.3832	Mock
1374	39834832	28112.1	39217328	27676.3	635567	448.53	1.53953e+06	1086.47	616147	434.825	1.09468	2.3507	1	1417	0	0	0.1474	39.2173	Mock
1376	859413	792.086	22726790	20946.3	404620	372.922	1640256	1511.76	394948	364.007	1.03229	1.5462	1	1085	0	0	0.0837914	22.7268	Mock
1377	36269940	25222.5	41382408	28777.8	685317	476.577	1715685	1193.11	673686	468.488	1.17337	3.19458	1	1438	3	80599	0.516124	41.3824	Mock
1378	8120669	6564.81	21642762	17496.2	261897	211.719	1389559	1123.33	252273	203.939	1.19234	3.19557	1	1237	4	162658	0.219861	21.6428	Mock
1379	17151270	13295.6	24164656	18732.3	344738	267.239	1782349	1381.67	332881	258.047	1.06831	1.61357	1	1290	5	167063	0.274296	24.1647	Mock
1380	652977	359.767	44157856	24329.4	327957	180.693	1686554	929.231	303525	167.231	1.28046	2.91283	1	1815	1	16584	0.70184	44.1579	Mock
1381	322095	370.65	21867026	25163.4	154101	177.331	850023	978.162	147850	170.138	1.05932	2.18757	1	869	0	0	0.0301928	21.867	Mock
1382	27563554	25688.3	29191664	27205.7	486654	453.545	1189203	1108.3	475757	443.39	1.0587	2.04562	1	1073	3	87206	0.873319	29.1917	Mock
1383	31517786	26597.3	25809948	21780.5	377775	318.797	1187696	1002.28	350812	296.044	1.27494	4.18903	1	1185	0	0	0.444479	25.8099	Mock
1384	427383	351.177	20981648	17240.5	195258	160.442	1533188	1259.81	179795	147.736	1.27833	3.56369	1	1217	6	176374	0.502393	20.9816	Mock
1385	337233	367.757	22827860	24894.1	179457	195.7	930446	1014.66	166320	181.374	1.07369	1.86144	1	917	4	73639	0.540048	22.8279	Mock
1386	383470	355.394	21661830	20075.8	204085	189.143	1307775	1212.03	192052	177.991	1.18694	3.30684	1	1079	4	117790	0.645544	21.6618	Mock
1387	10515858	5005.17	47829664	22765.2	702612	334.418	3027923	1441.18	663454	315.78	1.42223	4.74317	1	2101	5	180633	0.344857	47.8297	Mock
1388	315791	338.106	20325304	21761.6	157825	168.978	1090430	1167.48	138425	148.207	1.2233	3.69264	1	934	0	0	0.101107	20.3253	Mock
1389	39065860	16297.8	56964364	23764.9	782007	326.244	3464604	1445.39	724971	302.449	1.56416	4.29255	1	2397	3	78422	0.318379	56.9644	Mock
1390	8643730	7801.2	22415158	20230.3	333597	301.08	1420407	1281.96	312921	282.42	1.16663	2.84942	1	1108	7	194189	0.168142	22.4152	Mock
1391	280343	241.675	19978442	17222.8	167172	144.114	1248196	1076.03	139872	120.579	1.05624	2.11034	1	1160	7	153773	0.556133	19.9784	Mock
1392	217581	257.492	13676787	16185.5	97327	115.18	558774	661.271	90305	106.87	1.27965	4.19321	1	845	0	0	0.318029	13.6768	Mock
1394	25777742	17814.6	33378684	23067.5	533316	368.567	1640397	1133.65	488747	337.766	1.17981	3.36025	1	1447	4	110862	0.965734	33.3787	Mock
1395	33105030	26046.4	32350970	25453.2	534656	420.658	1341531	1055.49	516250	406.176	1.08649	1.9809	1	1271	0	0	0.620126	32.351	Mock
1396	5738870	2386.22	43591556	18125.4	479653	199.44	2652010	1102.71	429223	178.471	1.34555	3.69784	1	2405	7	193907	0.617497	43.5916	Mock
1397	30411262	23197	33970824	25912.1	567374	432.78	1287257	981.889	551871	420.954	1.1576	2.76351	1	1311	3	63038	0.985379	33.9708	Mock
1398	483532	432.885	20757314	18583.1	195937	175.414	1193514	1068.5	183147	163.963	1.21511	3.43134	1	1117	5	139390	0.887283	20.7573	Mock
1399	19788380	16036	21328554	17284.1	271199	219.772	1231157	997.696	265600	215.235	1.13786	2.87126	1	1234	4	92927	0.76507	21.3286	Mock
1400	556625	316.985	31281292	17813.9	249884	142.303	1467870	835.917	231028	131.565	1.40159	4.05295	1	1756	1	24583	0.313591	31.2813	Mock
1401	705964	371.756	32128940	16918.9	362527	190.904	2.0638e+06	1086.78	326418	171.889	1.44005	5.05586	1	1899	8	184229	0.365539	32.1289	Mock
1402	42712224	18832.6	53515888	23596.1	959789	423.187	2.65567e+06	1170.93	897780	395.847	1.18066	2.6654	1	2268	1	69053	0.201267	53.5159	Mock
1403	21868432	13253.6	44236440	26810	519080	314.594	1211288	734.114	498913	302.372	1.06776	1.89168	1	1650	0	0	0.487148	44.2364	Mock
1404	1109369	816.914	20407220	15027.4	239370	176.267	1.52715e+06	1124.56	215018	158.334	1.12411	2.60681	1	1358	1	25378	0.990369	20.4072	Mock
1406	1442971	1375.57	20504208	19546.4	211074	201.214	1157558	1103.49	174213	166.075	1.25042	3.38468	1	1049	7	220023	0.118349	20.5042	Mock
1407	27120720	19666.9	27999432	20304.2	477570	346.316	1400903	1015.88	447858	324.77	1.13617	1.8895	1	1379	3	63926	0.0251903	27.9994	Mock
1408	805947	681.85	24355610	20605.4	233974	197.948	1138308	963.036	200612	169.722	1.07578	2.05228	1	1182	2	50501	0.898638	24.3556	Mock
1410	24174954	11815.7	46324460	22641.5	742086	362.701	1631650	797.483	674423	329.63	1.09509	2.50366	1	2046	5	94029	0.20019	46.3245	Mock
1411	311341	243.616	20617010	16132.2	165754	129.698	1004581	786.057	138318	108.23	1.0876	2.36513	1	1278	2	49763	0.673653	20.617	Mock
1412	445103	445.995	22115138	22159.5	253391	253.899	991116	993.102	230091	230.552	1.21587	3.5499	1	998	0	0	0.644223	22.1151	Mock
1414	26933560	27233.1	26480770	26775.3	483044	488.417	1026458	1037.87	475127	480.412	1.16613	3.13078	1	989	4	90885	0.2596	26.4808	Mock
1416	947417	906.619	30468654	29156.6	444576	425.432	861353	824.261	419143	401.094	1.02483	1.38623	1	1045	0	0	0.20986	30.4687	Mock
1417	12210294	10041.4	23762728	19541.7	438495	360.604	1132923	931.68	419727	345.17	1.30346	4.27656	1	1216	0	0	0.132306	23.7627	Mock
1418	362544	345.28	25443548	24232	193605	184.386	1349580	1285.31	176468	168.065	1.23449	3.73814	1	1050	1	49003	0.193236	25.4435	Mock
1419	13581538	7617.24	40566892	22752	612618	343.588	1613451	904.908	569967	319.667	1.15287	2.67496	1	1783	3	69840	0.685467	40.5669	Mock
1420	23954006	16395.6	29939980	20492.8	355820	243.546	930969	637.214	331146	226.657	1.11429	2.63481	1	1461	1	16038	0.0494997	29.94	Mock
1422	37042732	24226.8	27238726	17814.7	622105	406.871	1705258	1115.28	586813	383.789	1.08	2.3656	1	1529	1	18664	0.134174	27.2387	Mock
1424	29193266	22099.4	31671808	23975.6	604374	457.512	1424123	1078.06	571206	432.404	1.24357	4.05798	1	1321	2	31962	0.29875	31.6718	Mock
1427	413692	334.973	24345706	19713.1	223200	180.729	1446346	1171.13	185773	150.423	1.08749	2.2717	1	1235	3	125688	0.998023	24.3457	Mock
1428	554410	323.46	43750300	25525.3	1.00243e+06	584.847	1611295	940.079	967625	564.542	1.1716	3.21953	1	1714	2	42805	0.533978	43.7503	Mock
1429	627531	606.897	25325204	24492.5	289066	279.561	1475563	1427.04	275409	266.353	1.0652	2.17437	1	1034	1	28497	0.944203	25.3252	Mock
1430	302615	260.65	21286294	18334.4	169448	145.95	1027191	884.747	147016	126.629	1.11712	2.7133	1	1161	0	0	0.39661	21.2863	Mock
1431	729957	415.93	47096744	26835.8	2141814	1220.41	1673848	953.76	2103003	1198.29	1.08601	2.2315	1	1755	2	38887	0.106682	47.0967	Mock
1432	13096966	8263.07	24325566	15347.4	509322	321.339	2307240	1455.67	476907	300.888	1.0844	2.11975	1	1585	6	251887	0.408774	24.3256	Mock
1433	29720254	16347.8	47831324	26309.9	1151625	633.457	2341945	1288.2	1108999	610.01	1.11848	2.39763	1	1818	4	136652	0.296128	47.8313	Mock
1434	463692	376.068	23490678	19051.6	260373	211.17	1.3859e+06	1124	231850	188.037	1.09522	2.56888	1	1233	5	120961	0.493407	23.4907	Mock
1435	379761	336.369	22621440	20036.7	193071	171.011	1182678	1047.54	172776	153.035	1.06207	2.1302	1	1129	3	83413	0.657044	22.6214	Mock
1436	23446572	21831.1	23595614	21969.8	391818	364.821	1252637	1166.33	376257	350.332	1.19728	3.44279	1	1074	1	46060	0.46105	23.5956	Mock
1437	279752	366.647	23674020	31027.5	124942	163.751	650118	852.055	109734	143.819	1.02235	1.59477	1	763	4	96937	0.935161	23.674	Mock
1438	334510	318.581	21911892	20868.5	188626	179.644	1131117	1077.25	171590	163.419	1.27072	3.94434	1	1050	1	36796	0.884765	21.9119	Mock
1440	42901056	26416.9	45184232	27822.8	824154	507.484	2958073	1821.47	793458	488.583	1.1416	2.93969	1	1624	4	141907	0.489685	45.1842	Mock
1441	10014062	8625.38	20694894	17825.1	260419	224.306	1253416	1079.6	231031	198.993	1.22489	3.48373	1	1161	3	85317	0.131687	20.6949	Mock
1442	18916274	12461.3	48041212	31647.7	769233	506.741	1465474	965.398	754873	497.281	1.13006	2.72697	1	1518	5	147186	0.397014	48.0412	Mock
1443	416764	339.384	23574682	19197.6	233145	189.857	1551206	1263.2	215870	175.79	1.07667	2.26607	1	1228	5	152439	0.704402	23.5747	Mock
1445	6033945	7296.19	17952618	21708.1	263785	318.966	1.00904e+06	1220.12	254128	307.289	1.14559	2.67539	1	827	5	127656	0.103988	17.9526	Mock
1446	582455	531.922	22225638	20297.4	330008	301.377	1664685	1520.26	318943	291.272	1.36837	4.69684	1	1095	6	248952	0.907898	22.2256	Mock
1448	351980	407.384	24420510	28264.5	152927	176.999	501408	580.333	144531	167.281	1.01761	1.44342	1	864	0	0	0.615276	24.4205	Mock
1449	429266	408.436	23416676	22280.4	246749	234.775	1173580	1116.63	209657	199.483	1.11077	2.53086	1	1051	2	72236	0.792499	23.4167	Mock
1450	1252681	538.093	54821400	23548.7	1455187	625.08	2508985	1077.74	1389191	596.732	1.11291	2.41142	1	2328	3	83825	0.835646	54.8214	Mock
1451	963018	587.206	52265628	31869.3	1453995	886.582	1878583	1145.48	1418211	864.763	1.127	2.84339	1	1640	1	31935	0.483459	52.2656	Mock
1453	1711219	921.001	49586656	26688.2	1186789	638.745	2177645	1172.04	1127278	606.716	1.10304	2.57288	1	1858	2	74071	0.916419	49.5867	Mock
1454	899451	590.191	52238980	34277.5	2509239	1646.48	1805913	1184.98	2474703	1623.82	1.02018	1.5573	1	1524	0	0	0.271551	52.239	Mock
1456	1441785	794.81	49222416	27134.7	769248	424.062	3789341	2088.94	758015	417.869	1.11912	2.67884	1	1814	8	449450	0.526584	49.2224	Mock
1457	452287	351.701	23952084	18625.3	231126	179.725	1436375	1116.93	192288	149.524	1.06358	2.06589	1	1286	4	100486	0.537946	23.9521	Mock
1458	311039	318.036	22399478	22903.4	172542	176.423	1338817	1368.93	151177	154.578	1.15037	2.91207	1	978	7	219384	0.937663	22.3995	Mock
1459	530949	613.814	14961440	17296.5	308418	356.553	1237889	1431.09	295523	341.645	1.49518	3.98976	1	865	2	82118	0.305189	14.9614	Mock
1460	29621826	21653.4	28300248	20687.3	489372	357.728	1.5122e+06	1105.41	443772	324.395	1.1307	2.83624	1	1368	3	90521	0.983434	28.3002	Mock
1462	6775149	3875.94	35946184	20564.2	455913	260.82	1631165	933.161	405188	231.801	1.352	3.74212	1	1748	3	59586	0.458723	35.9462	Mock
1463	20593800	14153.8	25885206	17790.5	410822	282.352	1732078	1190.43	359219	246.886	1.17718	2.45939	1	1455	4	129123	0.817453	25.8852	Mock
1464	35355892	24672.6	39027908	27235.1	640563	447.008	2057858	1436.05	601783	419.946	1.14957	3.00139	1	1433	3	146101	0.769047	39.0279	Mock
1465	24199118	20182.8	24742728	20636.1	339060	282.786	1400366	1167.94	321526	268.162	1.39634	5.12833	1	1199	6	195595	0.677895	24.7427	Mock
1466	1038564	593.465	52190388	29823.1	2355327	1345.9	2134042	1219.45	2246145	1283.51	1.06111	2.19029	1	1750	1	40435	0.319834	52.1904	Mock
1467	24565910	18554.3	25693242	19405.8	417656	315.45	1488609	1124.33	388116	293.139	1.16984	3.14092	1	1324	2	53456	0.196451	25.6932	Mock
1468	418449	372.617	21928166	19526.4	214412	190.928	1377972	1227.05	199945	178.045	1.25831	3.86268	1	1123	4	107819	0.671528	21.9282	Mock
1469	24049000	11731.2	51840436	25288	639350	311.878	2761146	1346.9	611805	298.441	1.13851	2.54494	1	2050	6	222293	0.842973	51.8404	Mock
1471	2488612	1832.56	24074956	17728.2	294254	216.682	1459661	1074.86	260664	191.947	1.09208	2.41777	1	1358	5	106936	0.642803	24.075	Mock
1472	797875	518.774	48795000	31726.3	2316061	1505.89	1.74067e+06	1131.78	2277164	1480.6	1.10309	2.58522	1	1538	2	47572	0.442873	48.795	Mock
1473	673487	308.373	43176408	19769.4	375740	172.042	1697561	777.272	316338	144.843	1.43968	3.50628	1	2184	3	81115	0.898088	43.1764	Mock
1474	17896004	12755.5	22060458	15723.8	397199	283.107	1807991	1288.66	349731	249.274	1.15114	3.03272	1	1403	3	111351	0.321473	22.0605	Mock
1475	23482324	16228.3	29672844	20506.5	455800	314.997	1973573	1363.91	438531	303.062	1.46155	5.50133	1	1447	7	318042	0.474185	29.6728	Mock
1476	17170532	13725.4	22564222	18036.9	509109	406.962	1220298	975.458	479019	382.909	1.2024	3.35863	1	1251	0	0	0.514767	22.5642	Mock
1477	373058	304.786	22392730	18294.7	220158	179.868	1233295	1007.59	191898	156.779	1.20313	2.93	1	1224	7	143542	0.14044	22.3927	Mock
1479	1060371	534.461	48586796	24489.3	1861988	938.502	1886385	950.799	1819696	917.185	1.16114	2.84593	1	1984	3	111217	0.830476	48.5868	Mock
1480	2653696	2309.57	23766236	20684.3	236566	205.889	1435094	1248.99	215452	187.513	1.04833	1.9121	1	1149	7	171105	0.0579093	23.7662	Mock
1481	26511358	18308.9	29797382	20578.3	441571	304.952	1905915	1316.24	419577	289.763	1.0404	1.91166	1	1448	3	90047	0.291389	29.7974	Mock
1482	26305608	12229.5	57002060	26500.3	894971	416.072	1993584	926.817	857803	398.793	1.43644	4.68853	1	2151	6	146634	0.0380447	57.0021	Mock
1483	802938	698.815	27504022	23937.4	362276	315.297	1132799	985.9	344867	300.145	1.07136	2.18056	1	1149	0	0	0.956544	27.504	Mock
1484	455703	327.373	24719446	17758.2	209249	150.323	1335408	959.345	185498	133.26	1.09584	1.7919	1	1392	5	107495	0.667169	24.7194	Mock
1486	14295199	11038.8	23087778	17828.4	370763	286.303	1548595	1195.83	352956	272.553	1.25712	3.85594	1	1295	4	119943	0.531494	23.0878	Mock
1488	3244252	1978.2	48184604	29380.9	487646	297.345	1298623	791.843	473379	288.646	1.23108	3.7234	1	1640	1	18696	0.374414	48.1846	Mock
1489	302903	299.607	22368754	22125.4	152994	151.329	834044	824.969	142300	140.752	1.22865	3.72305	1	1011	3	58848	0.353819	22.3688	Mock
1490	29910168	19703.7	40520536	26693.4	574069	378.175	1506340	992.319	559001	368.248	1.26284	4.1343	1	1518	3	73563	0.378268	40.5205	Mock
1491	681924	545.539	35690644	28552.5	686216	548.973	905080	724.064	670114	536.091	1.11322	2.66134	1	1250	1	21913	0.657862	35.6906	Mock
1494	370796	311.332	20936108	17578.6	178696	150.039	1175128	986.673	163391	137.188	1.1746	2.9153	1	1191	4	116033	0.983275	20.9361	Mock
1496	544957	456.413	21526188	18028.6	284964	238.663	1627176	1362.79	264019	221.121	1.17318	3.01243	1	1194	5	132159	0.193623	21.5262	Mock
1499	998518	781.313	41315020	32327.9	11515374	9010.46	3596391	2814.08	11465245	8971.24	1.01955	1.57833	1	1278	2	178744	0.227741	41.315	Mock
1500	370630	398.099	23918728	25691.4	216509	232.555	992299	1065.84	188910	202.911	1.18246	3.39764	1	931	1	50175	0.446793	23.9187	Mock
1502	1748359	1785.86	19850930	20276.7	294515	300.832	1431602	1462.31	275591	281.503	1.17767	3.23751	1	979	0	0	0.221824	19.8509	Mock
1506	28214858	12011.4	51866896	22080.4	610971	260.098	2574132	1095.84	587593	250.146	1.21088	2.28544	1	2349	3	101128	0.798079	51.8669	Mock
1507	28549906	20915.7	44763708	32793.9	909386	666.217	1966985	1441.01	864795	633.549	1.09409	2.3633	1	1365	0	0	0.550994	44.7637	Mock
1509	5402763	5956.74	17839788	19669	137933	152.076	929952	1025.31	127412	140.476	1.35631	4.80175	1	907	3	121854	0.588662	17.8398	Mock
1510	8762392	9146.55	19585164	20443.8	276711	288.842	1016425	1060.99	260585	272.009	1.10634	2.5856	1	958	0	0	0.0455107	19.5852	Mock
1512	22045934	28705.6	24118718	31404.6	413743	538.728	1494085	1945.42	389709	507.434	1.04617	1.84265	1	768	2	137382	0.404774	24.1187	Mock
1513	456791	387.768	19920990	16910.9	213234	181.014	1011874	858.976	196448	166.764	1.03995	1.85059	1	1178	2	42245	0.601277	19.921	Mock
1514	197995	190.931	19662860	18961.3	119126	114.876	800694	772.125	104754	101.016	1.37151	4.9387	1	1037	5	124116	0.771931	19.6629	Mock
1516	269317	234.801	17301134	15083.8	140321	122.337	815100	710.636	126409	110.208	1.10295	2.10693	1	1147	1	17368	0.710058	17.3011	Mock
1517	437742	382.307	21670112	18925.9	225155	196.642	1.38078e+06	1205.92	208627	182.207	1.10823	2.45579	1	1145	4	139242	0.78987	21.6701	Mock
1518	4345536	4466.12	19902132	20454.4	212775	218.679	1201356	1234.69	206694	212.43	1.14103	2.93949	1	973	3	125127	0.31726	19.9021	Mock
1519	492341	438.026	21425588	19061.9	243352	216.505	1206806	1073.67	227895	202.754	1.38598	4.7922	1	1124	0	0	0.97927	21.4256	Mock
1522	34360636	19174.5	36258696	20233.6	502368	280.339	1663567	928.33	479672	267.674	1.09883	2.54727	1	1792	4	96764	0.555938	36.2587	Mock
1525	403565	463.868	24206998	27824.1	197193	226.659	1103136	1267.97	192647	221.433	1.0546	1.94165	1	870	2	70244	0.908248	24.207	Mock
1526	914283	609.116	50949336	33943.6	2421412	1613.2	2098412	1398.01	2400430	1599.22	1.01845	1.42402	1	1501	3	96010	0.15035	50.9493	Mock
1529	618264	367.358	47001432	27927.2	1435626	853.016	1365351	811.26	1405817	835.304	1.06877	2.26738	1	1683	0	0	0.923159	47.0014	Mock
1532	1.02348e+06	956.522	26259278	24541.4	458862	428.843	1537232	1436.67	446725	417.5	1.03812	1.45102	1	1070	4	146500	0.875451	26.2593	Mock
1533	1558414	731.306	43299976	20319.1	1347364	632.268	4028974	1890.65	1.29394e+06	607.198	1.31043	2.22962	1	2131	1	29748	0.0738263	43.3	Mock
1534	239819	233.742	24077696	23467.5	126773	123.56	833948	812.815	116499	113.547	1.22273	3.40233	1	1026	0	0	0.490966	24.0777	Mock
1543	16034808	13340.1	25962714	21599.6	394351	328.079	1432694	1191.93	373675	310.878	1.05401	1.91454	1	1202	4	101407	0.193991	25.9627	Mock
1544	894001	793.257	25340986	22485.3	205456	182.303	1090539	967.648	183348	162.687	1.15796	2.92219	1	1127	0	0	0.481042	25.341	Mock
1545	1313591	1099.24	23046306	19285.6	444886	372.29	2960525	2477.43	401511	335.992	1.15273	1.88064	1	1195	2	171170	0.298246	23.0463	Mock
1546	531014	455.415	24624026	21118.4	335896	288.075	1553750	1332.55	307343	263.587	1.08261	2.17894	1	1166	0	0	0.862559	24.624	Mock
1547	19955452	12966.5	43858500	28498.1	572485	371.985	1345489	874.262	557918	362.52	1.18359	3.13435	1	1539	2	44745	0.586277	43.8585	Mock
1549	324125	293.858	25416812	23043.3	173090	156.927	1092910	990.852	152364	138.136	1.3808	4.99549	1	1103	2	40920	0.848833	25.4168	Mock
1550	23089574	15032.3	31990836	20827.4	629238	409.66	1419592	924.214	544009	354.173	1.08903	1.85555	1	1536	2	57572	0.804878	31.9908	Mock
1553	35828512	26598.7	36105396	26804.3	725798	538.826	1448892	1075.64	708691	526.125	1.19198	3.36169	1	1347	2	41505	0.414457	36.1054	Mock
1554	24413084	16721.3	35752076	24487.7	682208	467.266	1689678	1157.31	575291	394.035	1.09127	2.05207	1	1460	3	95821	0.127499	35.7521	Mock
1555	19535556	7427.97	49728008	18908	678623	258.032	2880797	1095.36	613778	233.376	1.4442	2.2256	1	2630	8	196139	0.840641	49.728	Mock
1556	828534	353.018	52403600	22327.9	431064	183.666	2315163	986.435	390820	166.519	1.2136	1.90485	1	2347	6	150463	0.0597579	52.4036	Mock
1557	675705	601.696	26463144	23564.7	329592	293.492	1478295	1316.38	274935	244.822	1.1733	2.89014	1	1123	3	105064	0.350271	26.4631	Mock
1558	18540358	18540.4	26275852	26275.9	466538	466.538	1470897	1470.9	456143	456.143	1.19348	2.45538	1	1000	3	89316	0.919738	26.2759	Mock
1560	364415	328.302	24651730	22208.8	181157	163.204	834031	751.379	169539	152.738	1.26986	3.77107	1	1110	5	116812	0.640565	24.6517	Mock
1561	31749288	27252.6	34142088	29306.5	837782	719.126	1.63344e+06	1402.09	819017	703.019	1.03573	1.75771	1	1165	1	48429	0.688648	34.1421	Mock
1562	24271306	13469.1	41558268	23062.3	685214	380.252	1921124	1066.11	662468	367.629	1.20761	3.21535	1	1802	4	126049	0.0424545	41.5583	Mock
1563	367549	319.053	24487430	21256.4	223663	194.152	1414029	1227.46	217939	189.183	1.35904	4.71513	1	1152	4	192801	0.51448	24.4874	Mock
1564	18988120	13195.4	27365226	19016.8	403681	280.529	1912688	1329.18	338014	234.895	1.1682	3.01586	1	1439	2	54595	0.546868	27.3652	Mock
1565	1077239	809.346	49354412	37080.7	3012105	2263.04	1.86426e+06	1400.65	2984804	2242.53	1.04212	1.982	1	1331	0	0	0.340101	49.3544	Mock
1566	11960176	7786.57	25537340	16625.9	456469	297.18	1613296	1050.32	393235	256.012	1.07852	2.51529	1	1536	5	136830	0.0685968	25.5373	Mock
1568	16307604	15355.6	27118788	25535.6	512499	482.579	1044501	983.523	500399	471.185	1.03375	1.71966	1	1062	1	18272	0.357984	27.1188	Mock
1569	20129522	16887.2	27633782	23182.7	756842	634.935	1674755	1405	721080	604.933	1.0449	1.9523	1	1192	0	0	0.435142	27.6338	Mock
1571	484711	351.24	25659524	18593.9	260414	188.706	1361298	986.448	229567	166.353	1.19293	2.80014	1	1380	5	137040	0.722392	25.6595	Mock
1572	1083081	584.186	48355544	26081.7	1838557	991.67	2595332	1399.86	1800731	971.268	1.22998	3.49921	1	1854	6	211126	0.317632	48.3555	Mock
1573	1297889	1159.87	24413720	21817.4	257805	230.389	1104721	987.24	234108	209.212	1.29229	4.24377	1	1119	2	58241	0.328954	24.4137	Mock
1577	699027	401.509	38910584	22349.6	381182	218.944	2276626	1307.65	334610	192.194	1.10482	2.13536	1	1741	10	411128	0.740245	38.9106	Mock
1580	31473922	20530.9	51615872	33669.8	918522	599.166	1534778	1001.16	881289	574.879	1.15644	3.03583	1	1533	1	33076	0.768919	51.6159	Mock
1583	20226780	9399.06	51454448	23910.1	765079	355.52	2956083	1373.64	710001	329.926	1.09147	1.98925	1	2152	2	114687	0.979011	51.4544	Mock
1584	937481	566.796	54202020	32770.3	1852879	1120.24	1536332	928.859	1.7827e+06	1077.81	1.04828	1.86691	1	1654	1	18726	0.898825	54.202	Mock
1585	22942398	15183.6	37178252	24605.1	407729	269.841	1238473	819.638	368567	243.923	1.04626	1.98612	1	1511	2	48887	0.586717	37.1783	Mock
1586	15114150	7766.78	54370752	27939.8	626868	322.132	2653332	1363.48	577556	296.791	1.34408	2.22984	1	1946	3	116462	0.588158	54.3708	Mock
1588	3708946	3045.11	24668426	20253.2	426642	350.281	1695641	1392.15	397468	326.328	1.09209	2.22087	1	1218	3	113787	0.998527	24.6684	Mock
1589	38775380	25064.9	41220900	26645.7	797207	515.325	1706781	1103.28	765290	494.693	1.0818	1.80471	1	1547	0	0	0.131576	41.2209	Mock
1590	292112	266.526	23065562	21045.2	156341	142.647	1058288	965.591	131611	120.083	1.0726	2.29492	1	1096	4	100917	0.740347	23.0656	Mock
1591	4203073	2279.32	54714492	29671.6	1325017	718.556	1.89764e+06	1029.09	1282468	695.482	1.03697	1.9393	1	1844	0	0	0.821015	54.7145	Mock
1592	16485789	13524	24385428	20004.5	496451	407.261	1926376	1580.29	472498	387.611	1.10709	2.6925	1	1219	6	207558	0.373055	24.3854	Mock
1593	378951	304.868	21991216	17692	196290	157.916	1240786	998.219	175993	141.587	1.18107	3.19489	1	1243	0	0	0.196852	21.9912	Mock
1594	22363574	14484.2	34278024	22200.8	582426	377.219	1838668	1190.85	545452	353.272	1.14341	2.84285	1	1544	6	173902	0.0987599	34.278	Mock
1596	1319259	748.303	47742300	27080.1	1666319	945.161	2839456	1610.58	1626705	922.691	1.19908	3.55077	1	1763	9	308896	0.452654	47.7423	Mock
1597	348206	316.839	24920456	22675.6	182008	165.612	1210208	1101.19	154150	140.264	1.07554	2.19946	1	1099	3	92353	0.713718	24.9205	Mock
1598	363632	331.479	23933840	21817.5	214294	195.345	1532517	1397.01	198892	181.305	1.08439	1.9395	1	1097	4	187013	0.915408	23.9338	Mock
1599	23175714	14183.4	46025380	28167.3	766031	468.807	1700778	1040.87	730557	447.097	1.18468	3.27734	1	1634	3	82020	0.146584	46.0254	Mock
1601	32760798	30761.3	30422408	28565.6	921237	865.011	2234903	2098.5	911612	855.974	1.04491	1.60187	1	1065	1	68305	0.411626	30.4224	Mock
1602	471304	382.552	23909716	19407.2	299127	242.798	1673059	1358	257840	209.286	1.17601	2.62072	1	1232	6	204543	0.305267	23.9097	Mock
1603	412288	337.388	22446736	18368.9	218522	178.823	1140479	933.289	173724	142.164	1.18462	2.78732	1	1222	1	22448	0.943062	22.4467	Mock
1604	23073470	22101	25974578	24879.9	413985	396.537	1652982	1583.32	399735	382.888	1.27589	4.15729	1	1044	3	133497	0.990652	25.9746	Mock
1605	293896	279.369	23314368	22161.9	140554	133.606	688690	654.648	119391	113.49	1.07814	2.23669	1	1052	3	51249	0.198892	23.3144	Mock
1606	994520	611.636	48734024	29971.7	1782309	1096.13	2172085	1335.85	1760598	1082.78	1.15105	2.43379	1	1626	3	85364	0.656838	48.734	Mock
1607	414340	300.682	27291898	19805.4	207302	150.437	1195843	867.811	166961	121.162	1.051	1.81661	1	1378	4	92785	0.106495	27.2919	Mock
1609	3382014	3322.21	21882932	21496	180537	177.345	1070322	1051.4	177469	174.331	1.21698	3.62475	1	1018	4	100688	0.827313	21.8829	Mock
1610	854861	438.166	53564440	27454.9	1246913	639.115	1769425	906.932	1216204	623.375	1.08731	2.1869	1	1951	0	0	0.684499	53.5644	Mock
1611	551089	345.727	22473884	14099	250943	157.43	1476137	926.058	225564	141.508	1.34065	2.41897	1	1594	5	134999	0.417333	22.4739	Mock
1612	441183	342.002	23643336	18328.2	220804	171.166	1389600	1077.21	210177	162.928	1.06093	2.10689	1	1290	5	167200	0.383066	23.6433	Mock
1613	13588167	10255.2	23975730	18094.9	391787	295.688	1.56616e+06	1182.01	368703	278.266	1.1752	2.9898	1	1325	1	26276	0.393122	23.9757	Mock
1615	38266180	26209.7	36690292	25130.3	682207	467.265	1858472	1272.93	668207	457.676	1.22388	3.60685	1	1460	6	215328	0.881567	36.6903	Mock
1616	466694	399.225	24006746	20536.1	228875	195.787	1124600	962.019	215179	184.071	1.32934	4.21284	1	1169	8	177947	0.929066	24.0067	Mock
1617	1075303	771.379	47438720	34030.6	2578375	1849.62	2190480	1571.36	2546566	1826.8	1.05552	1.94365	1	1394	2	75284	0.0535296	47.4387	Mock
1618	357610	278.296	23296486	18129.6	193255	150.393	1181565	919.506	164634	128.12	1.12143	2.44177	1	1285	5	108919	0.181622	23.2965	Mock
1619	369341	325.985	23567110	20800.6	204481	180.477	953615	841.673	179824	158.715	1.25305	2.82031	1	1133	1	26886	0.112224	23.5671	Mock
1620	12882812	9621.22	24513094	18307	337224	251.848	1415180	1056.89	313193	233.901	1.09508	2.53165	1	1339	2	67119	0.193335	24.5131	Mock
1622	22451628	18268.2	27262546	22182.7	276291	224.81	1023165	832.518	259740	211.343	1.15431	3.01296	1	1229	5	111088	0.506532	27.2625	Mock
1623	506579	394.532	22949494	17873.4	267920	208.66	1.4391e+06	1120.79	228130	177.671	1.18485	2.6045	1	1284	5	125569	0.629461	22.9495	Mock
1624	974128	477.28	48558080	23791.3	540189	264.669	3286681	1610.33	511400	250.563	1.57449	5.36689	1	2041	2	90284	0.732142	48.5581	Mock
1625	469257	488.809	21460302	22354.5	230604	240.212	1121778	1168.52	210641	219.418	1.15758	2.73744	1	960	2	91615	0.890112	21.4603	Mock
1626	443222	338.337	23368054	17838.2	214687	163.883	1367814	1044.13	175867	134.25	1.18954	2.22098	1	1310	5	159192	0.989088	23.3681	Mock
1629	7574846	7221.02	22722846	21661.4	319666	304.734	1124951	1072.4	297097	283.219	1.11931	2.69648	1	1049	3	98798	0.778039	22.7228	Mock
1630	1427938	764.421	53788080	28794.5	751752	402.437	4016113	2149.95	711167	380.71	1.10036	2.17421	1	1868	3	200068	0.307532	53.7881	Mock
1631	1243204	777.488	48212040	30151.4	578326	361.68	2621558	1639.5	554123	346.543	1.07088	1.66707	1	1599	5	215684	0.875692	48.212	Mock
1633	28532520	16993.8	36151624	21531.6	599316	356.948	1.73989e+06	1036.26	566604	337.465	1.09409	2.49614	1	1679	4	90673	0.000367344	36.1516	Mock
1634	41444440	23615.1	41667976	23742.4	925195	527.177	2095135	1193.81	898198	511.794	1.23565	3.68436	1	1755	3	74569	0.273733	41.668	Mock
1635	515354	499.374	21866398	21188.4	286775	277.883	1671107	1619.29	269462	261.107	1.27673	3.92925	1	1032	2	100390	0.462098	21.8664	Mock
1636	17099930	10680.8	49587488	30972.8	803678	501.985	1544833	964.918	775615	484.457	1.17803	3.17332	1	1601	4	113159	0.638363	49.5875	Mock
1637	27903768	20823.7	39776124	29683.7	626838	467.79	2446284	1825.59	600822	448.375	1.03929	1.60489	1	1340	2	122814	0.10177	39.7761	Mock
1639	433390	441.334	22643094	23058.1	189313	192.783	1143772	1164.74	175016	178.224	1.19122	3.29137	1	982	2	104297	0.801816	22.6431	Mock
1640	772544	402.367	24211346	12610.1	385774	200.924	2692294	1402.24	347792	181.142	1.52304	3.09217	1	1920	10	337679	0.185313	24.2113	Mock
1641	262114	407.009	9306291	14450.8	157644	244.789	578430	898.183	153338	238.102	1.37074	4.71025	1	644	2	38685	0.415125	9.30629	Mock
1643	1641107	1394.31	29260524	24860.3	620436	527.133	2386094	2027.27	593740	504.452	1.03932	1.68492	1	1177	1	65044	0.451807	29.2605	Mock
1644	27869778	24213.5	28411796	24684.4	430132	373.703	1551323	1347.8	407194	353.774	1.22041	3.77163	1	1151	2	92128	0.79983	28.4118	Mock
1645	514379	504.293	23269470	22813.2	277735	272.289	1791014	1755.9	262237	257.095	1.3274	3.23554	1	1020	2	72730	0.960522	23.2695	Mock
1646	287965	296.26	15761238	16215.3	135600	139.506	1002779	1031.67	127330	130.998	1.18322	3.28689	1	972	4	103154	0.798953	15.7612	Mock
1647	410525	610.9	19449408	28942.6	191540	285.03	948794	1411.9	185195	275.588	1.0333	1.50074	1	672	0	0	0.0779928	19.4494	Mock
1651	31014584	20191.8	28246710	18389.8	486807	316.932	1793704	1167.78	437136	284.594	1.12116	2.68208	1	1536	4	149725	0.153097	28.2467	Mock
1652	265074	249.599	20393570	19203	136273	128.317	992632	934.682	128315	120.824	1.08458	2.18574	1	1062	3	99488	0.197519	20.3936	Mock
1653	546395	399.704	23329844	17066.5	213355	156.075	1643932	1202.58	203960	149.203	1.16039	3.0761	1	1367	4	139562	0.528315	23.3298	Mock
1654	28169640	23300	28631176	23681.7	410096	339.203	1171323	968.836	397604	328.87	1.16919	3.06534	1	1209	3	99127	0.67169	28.6312	Mock
1655	1.49971e+06	1059.12	45914312	32425.4	2597515	1834.4	2165285	1529.16	2576172	1819.33	1.00832	1.48658	1	1416	0	0	0.470321	45.9143	Mock
1656	307158	267.793	20700832	18047.8	164594	143.5	1101828	960.617	159573	139.122	1.18478	3.20645	1	1147	8	186175	0.959696	20.7008	Mock
1657	3856403	3440.15	18862090	16826.1	221505	197.596	1093355	975.339	210055	187.382	1.13895	2.85905	1	1121	4	147222	0.240292	18.8621	Mock
1658	536530	292.228	41609564	22663.2	549150	299.101	1285258	700.032	469071	255.485	1.11265	2.63963	1	1836	1	14928	0.76314	41.6096	Mock
1659	2581324	2063.41	22505326	17989.9	251187	200.789	1295197	1035.33	233409	186.578	1.10033	2.35243	1	1251	0	0	0.870182	22.5053	Mock
1660	239168	295.269	15067351	18601.7	136191	168.137	901870	1113.42	129364	159.709	1.25458	3.66784	1	810	0	0	0.562066	15.0674	Mock
1663	396781	381.887	21465460	20659.7	218060	209.875	1326238	1276.46	171907	165.454	1.13648	2.65112	1	1039	3	92207	0.42881	21.4655	Mock
1664	1002162	494.895	45989764	22711	557376	275.247	2903056	1433.61	468073	231.147	1.22285	2.51317	1	2025	5	182789	0.555194	45.9898	Mock
1665	849846	517.253	52030232	31667.8	2704578	1646.12	2650654	1613.3	2678233	1630.09	1.07469	2.25653	1	1643	2	65937	0.416934	52.0302	Mock
1668	3.7643e+06	3578.24	23087268	21946.1	262106	249.15	1197765	1138.56	236705	225.005	1.13725	2.89972	1	1052	5	144023	0.0928512	23.0873	Mock
1669	417704	265.884	24672610	15705	226287	144.04	1300446	827.782	183474	116.788	1.06707	1.89132	1	1571	4	83207	0.166542	24.6726	Mock
1670	24441166	21106.4	29301106	25303.2	606005	523.32	1509858	1303.85	569415	491.723	1.07908	2.19897	1	1158	2	59654	0.851198	29.3011	Mock
1671	7125770	6261.66	24333976	21383.1	248922	218.736	1684208	1479.97	231590	203.506	1.13044	2.53292	1	1138	7	273900	0.771077	24.334	Mock
1673	378474	522.033	22445080	30958.7	241268	332.783	1174472	1619.96	221045	304.89	1.03423	1.68269	1	725	0	0	0.377269	22.4451	Mock
1674	512227	616.398	24158086	29071.1	298559	359.277	1272591	1531.4	269962	324.864	1.05156	2.07015	1	831	0	0	0.926027	24.1581	Mock
1675	10923276	10208.7	25602734	23927.8	402020	375.72	1316486	1230.36	380475	355.584	1.34602	4.64153	1	1070	2	72436	0.818077	25.6027	Mock
1676	1079297	650.179	53810236	32415.8	648038	390.384	4511208	2717.6	611248	368.222	1.03675	1.69474	1	1660	2	111018	0.614346	53.8102	Mock
1677	358927	329.291	23601318	21652.6	191018	175.246	1293963	1187.12	167284	153.472	1.0347	1.76077	1	1090	8	227838	0.22149	23.6013	Mock
1678	36821492	27519.8	39867928	29796.7	957616	715.707	2193872	1639.67	917355	685.617	1.02464	1.46577	1	1338	0	0	0.044252	39.8679	Mock
1679	19409838	10130.4	44132276	23033.5	785062	409.74	2231366	1164.6	737961	385.157	1.22137	2.73015	1	1916	5	135690	0.431258	44.1323	Mock
1681	473162	371.107	26124892	20490.1	292307	229.26	1769791	1388.07	264259	207.262	1.03126	1.51326	1	1275	2	61854	0.82848	26.1249	Mock
1683	843674	409.749	45054236	21881.6	551273	267.738	3295102	1600.34	504531	245.037	1.09473	2.28939	1	2059	0	0	0.0327759	45.0542	Mock
1684	285558	287.571	21972540	22127.4	197153	198.543	1283616	1292.66	178309	179.566	1.2219	3.63591	1	993	2	87458	0.244157	21.9725	Mock
1685	515835	383.806	24250136	18043.3	282496	210.19	1719305	1279.24	262176	195.071	1.1663	2.99706	1	1344	1	35288	0.339095	24.2501	Mock
1686	642892	468.922	27745908	20237.7	382627	279.086	2024493	1476.65	352143	256.851	1.15495	2.74698	1	1371	0	0	0.188732	27.7459	Mock
1687	995069	610.847	50006232	30697.5	2016363	1237.79	2152417	1321.31	1988425	1220.64	1.15321	2.98969	1	1629	5	168052	0.802975	50.0062	Mock
1688	889709	351.803	44989932	17789.6	514725	203.529	3183735	1258.89	464064	183.497	1.82155	2.7176	1	2529	13	431377	0.767466	44.9899	Mock
1690	837354	593.447	46979908	33295.5	3255879	2307.5	1981254	1404.15	3231414	2290.16	1.03237	1.84207	1	1411	1	35730	0.982926	46.9799	Mock
1692	234083	230.851	23257442	22936.3	154840	152.702	1260340	1242.94	143169	141.192	1.20179	3.35925	1	1014	4	132922	0.899652	23.2574	Mock
1693	268022	264.844	24049030	23763.9	147119	145.375	928610	917.599	136445	134.827	1.26077	3.96644	1	1012	0	0	0.116463	24.049	Mock
1694	351574	296.938	23566948	19904.5	191800	161.993	1080253	912.376	176721	149.258	1.04274	1.95439	1	1184	6	148501	0.163182	23.5669	Mock
1696	8742156	4591.47	48237780	25335	612902	321.902	2248941	1181.17	564640	296.555	1.08129	2.29995	1	1904	3	77204	0.10957	48.2378	Mock
1697	921022	439	53340272	25424.3	607419	289.523	3264877	1556.19	569190	271.301	1.5165	5.8511	1	2098	4	145131	0.565845	53.3403	Mock
1700	14364945	6840.45	49016348	23341.1	652042	310.496	2628226	1251.54	599385	285.421	1.30785	3.78056	1	2100	7	183135	0.900675	49.0163	Mock
1701	28300742	19874.1	30355680	21317.2	604921	424.804	1895537	1331.14	579695	407.089	1.20965	3.27973	1	1424	5	193838	0.769872	30.3557	Mock
1702	25317410	16623.4	47241468	31018.7	889852	584.276	1.91557e+06	1257.76	863731	567.125	1.03998	1.93775	1	1523	5	176200	0.84969	47.2415	Mock
1703	506372	384.781	25355168	19266.8	274476	208.568	1629896	1238.52	258557	196.472	1.11442	2.68489	1	1316	4	159409	0.0329454	25.3552	Mock
1704	12200281	11686.1	27164904	26020	484024	463.625	1891013	1811.32	463041	443.526	1.17101	2.71628	1	1044	4	199001	0.310195	27.1649	Mock
1705	244991	219.133	21317334	19067.4	164529	147.164	1169878	1046.4	153833	137.597	1.13148	2.78222	1	1118	6	167222	0.515433	21.3173	Mock
1706	16380036	10869.3	49132864	32603.1	718954	477.076	1.94853e+06	1292.99	706721	468.959	1.1112	2.67327	1	1507	2	92107	0.415953	49.1329	Mock
1707	275623	193.964	23769128	16727	227208	159.893	1230336	865.824	153204	107.814	1.04525	1.88211	1	1421	7	123068	0.231255	23.7691	Mock
1710	23674866	12388.7	42485216	22231.9	620103	324.491	1939996	1015.17	584864	306.051	1.1356	2.89901	1	1911	10	201804	0.294181	42.4852	Mock
1712	328856	293.884	24446562	21846.8	205223	183.399	1323063	1182.36	191275	170.934	1.36672	5.01338	1	1119	5	126014	0.00370977	24.4466	Mock
1713	747705	331.724	46813724	20769.2	456765	202.646	2.63818e+06	1170.44	413165	183.303	1.36986	2.95541	1	2254	9	298909	0.845078	46.8137	Mock
1716	674631	353.21	48685008	25489.5	407631	213.419	2438931	1276.93	366980	192.136	1.34997	4.21418	1	1910	6	208270	0.255265	48.685	Mock
1717	300497	274.929	21558740	19724.4	153272	140.231	1005970	920.375	142275	130.169	1.18482	3.31353	1	1093	2	46341	0.884622	21.5587	Mock
1720	458287	398.164	25055016	21768	305165	265.13	1394141	1211.24	261491	227.186	1.10686	2.38494	1	1151	0	0	0.808049	25.055	Mock
1721	12329841	7193.61	32244338	18812.3	517395	301.864	2943911	1717.57	455182	265.567	1.13957	1.7251	1	1714	8	347441	0.927021	32.2443	Mock
1722	1877397	995.967	53396260	28326.9	1049438	556.731	4094525	2172.16	989025	524.682	1.02554	1.66332	1	1885	1	34635	0.115561	53.3963	Mock
1723	269846	275.072	22676934	23116.1	180698	184.198	1099000	1120.29	158613	161.685	1.09977	2.44659	1	981	7	191471	0.217279	22.6769	Mock
1724	423814	424.663	26506744	26559.9	272721	273.268	1575587	1578.74	255688	256.2	1.04995	1.63429	1	998	4	230159	0.742898	26.5067	Mock
1725	641236	619.552	26393926	25501.4	355574	343.55	1666829	1610.46	332232	320.997	1.0776	2.43256	1	1035	3	122606	0.196001	26.3939	Mock
1726	511750	445.387	26047330	22669.6	307601	267.712	1498058	1303.79	267558	232.862	1.1402	2.49353	1	1149	0	0	0.28633	26.0473	Mock
1727	1007476	482.97	50833792	24369	491545	235.64	2521229	1208.64	448830	215.163	1.33382	2.8791	1	2086	7	221221	0.166742	50.8338	Mock
1728	370462	284.971	24555034	18888.5	191793	147.533	1090387	838.759	174930	134.562	1.21181	3.42226	1	1300	3	67237	0.172697	24.555	Mock
1729	32902614	18898.7	43541456	25009.5	960410	551.643	2060787	1183.68	916945	526.677	1.14469	2.64659	1	1741	4	113909	0.481553	43.5415	Mock
1731	507074	521.145	24372124	25048.4	285812	293.743	1502582	1544.28	273528	281.118	1.09448	1.99703	1	973	5	183686	0.321698	24.3721	Mock
1733	341546	330.635	24759970	23969	221213	214.146	1289038	1247.86	197641	191.327	1.1993	3.28558	1	1033	3	86410	0.0245481	24.76	Mock
1734	558597	669.781	23970358	28741.4	277062	332.209	1352058	1621.17	259913	311.646	1.01694	1.47362	1	834	1	53820	0.388333	23.9704	Mock
1735	16761021	13063.9	24349326	18978.4	403446	314.455	1929380	1503.8	393776	306.918	1.15262	2.84663	1	1283	6	240435	0.0941224	24.3493	Mock
1736	295719	272.051	22337368	20549.6	154236	141.891	1106260	1017.72	137330	126.339	1.07743	2.23919	1	1087	4	101955	0.493579	22.3374	Mock
1738	409146	361.756	23781182	21026.7	219559	194.128	1433047	1267.06	203381	179.824	1.18137	3.30431	1	1131	4	113422	0.818422	23.7812	Mock
1741	445715	445.27	22047634	22025.6	193928	193.734	1315967	1314.65	166623	166.457	1.13391	2.82008	1	1001	2	59506	0.834586	22.0476	Mock
1742	1211937	606.879	55442744	27763	631248	316.098	3434129	1719.64	578952	289.911	1.19996	2.42883	1	1997	0	0	0.237973	55.4427	Mock
1744	29197568	20648.9	31842792	22519.7	540900	382.532	1874233	1325.48	499119	352.984	1.10143	2.4698	1	1414	8	269105	0.890764	31.8428	Mock
1745	1008030	596.821	50092088	29657.8	1.94694e+06	1152.72	2217098	1312.67	1900138	1125.01	1.13517	2.7172	1	1689	2	76959	0.806124	50.0921	Mock
1746	1826917	940.74	53103512	27344.8	1030581	530.68	4.18368e+06	2154.31	988537	509.03	1.05828	1.83224	1	1942	0	0	0.107301	53.1035	Mock
1747	387502	363.51	23799734	22326.2	233585	219.123	1127687	1057.87	210380	197.355	1.16045	2.9507	1	1066	2	53439	0.00906	23.7997	Mock
1748	375122	351.567	23366522	21899.3	220023	206.207	1240760	1162.85	192795	180.689	1.15194	2.79889	1	1067	2	65459	0.191724	23.3665	Mock
1750	31561666	14810.7	54232600	25449.4	792061	371.685	2909147	1365.16	767488	360.154	1.29453	2.32485	1	2131	5	168768	0.616183	54.2326	Mock
1751	384981	345.584	24602490	22084.8	229607	206.11	1226858	1101.31	207813	186.547	1.29176	4.19911	1	1114	2	90058	0.384273	24.6025	Mock
1752	310109	350.01	18238252	20584.9	202668	228.745	1069592	1207.21	189944	214.384	1.33862	4.59669	1	886	1	40441	0.703407	18.2383	Mock
1753	31225348	17289.8	45564052	25229.3	843927	467.291	2017365	1117.03	793340	439.28	1.26893	3.91498	1	1806	2	65557	0.353075	45.5641	Mock
1754	703479	347.054	45444680	22419.7	653216	322.258	1551285	765.311	579406	285.844	1.07793	2.35332	1	2027	3	54699	0.154425	45.4447	Mock
1756	310086	261.015	22613286	19034.8	187880	158.148	1073312	903.461	156495	131.73	1.13986	2.49387	1	1188	3	58147	0.884324	22.6133	Mock
1757	25355432	21542.4	30841850	26203.8	594922	505.456	1635050	1389.17	566502	481.31	1.05959	1.83193	1	1177	2	68301	0.958532	30.8419	Mock
1759	399930	281.047	21059650	14799.5	227365	159.779	1272188	894.018	205258	144.243	1.24898	3.026	1	1423	6	141023	0.788468	21.0597	Mock
1760	478940	528.049	24048858	26514.7	207851	229.163	859337	947.45	199594	220.06	1.04687	1.63886	1	907	1	30687	0.273349	24.0489	Mock
1761	160530	279.669	7906170	13773.8	98825	172.169	475084	827.672	91224	158.927	1.0495	2.02962	1	574	0	0	0.887132	7.90617	Mock
1763	618736	789.204	15424661	19674.3	197391	251.774	694345	885.644	188517	240.455	1.41193	3.52497	1	784	0	0	0.66596	15.4247	Mock
1764	174528	204.845	11095307	13022.7	114167	133.999	470174	551.847	103859	121.9	1.17696	2.97693	1	852	0	0	0.0842113	11.0953	Mock
1765	25036500	16289.2	36291396	23611.8	584296	380.154	1.72325e+06	1121.18	573588	373.187	1.12073	2.71847	1	1537	4	86752	0.973893	36.2914	Mock
1767	235732	295.404	11930850	14950.9	122122	153.035	711915	892.124	116073	145.455	1.18554	3.23029	1	798	1	27173	0.841816	11.9308	Mock
1768	427183	345.617	24707644	19990	225882	182.752	1172141	948.334	206419	167.006	1.23529	3.06622	1	1236	2	42689	0.566669	24.7076	Mock
1769	1075813	673.646	47268996	29598.6	2255310	1412.22	2.01043e+06	1258.88	2234366	1399.1	1.11594	2.37037	1	1597	2	52430	0.476801	47.269	Mock
1771	21203532	10481.2	50792360	25107.4	1013460	500.969	2169538	1072.44	936034	462.696	1.22386	2.53965	1	2023	3	77978	0.528742	50.7924	Mock
1774	409843	401.807	22497086	22056	228331	223.854	1213797	1190	210002	205.884	1.1623	2.16182	1	1020	4	113290	0.178201	22.4971	Mock
1775	255881	321.055	23698738	29734.9	117168	147.011	169452	212.612	105960	132.949	1.05702	1.92795	1	797	0	0	0.171172	23.6987	Mock
1776	23959416	12052	35199764	17706.1	651912	327.924	1996020	1004.03	562213	282.803	1.04475	1.91579	1	1988	4	87426	0.431843	35.1998	Mock
1777	5003687	3631.12	24602090	17853.5	329015	238.763	1293941	938.999	267740	194.296	1.0879	2.50871	1	1378	4	105000	0.320748	24.6021	Mock
1778	351877	321.056	24837064	22661.6	195712	178.569	1278625	1166.63	175509	160.136	1.21869	3.59838	1	1096	4	142033	0.0741245	24.8371	Mock
1780	27881080	18662	35110748	23501.2	713867	477.823	1922616	1286.89	689429	461.465	1.21194	3.59306	1	1494	4	115871	0.771603	35.1107	Mock
1781	32699820	19111.5	40734848	23807.6	626827	366.351	1730053	1011.14	590777	345.282	1.09726	2.4771	1	1711	5	118117	0.543921	40.7348	Mock
1782	29107252	19314.7	48123400	31933.2	877766	582.459	1.54865e+06	1027.64	853074	566.074	1.09157	2.37723	1	1507	2	72355	0.979325	48.1234	Mock
1783	31425876	17714.7	36938976	20822.4	623686	351.57	1907419	1075.21	586470	330.592	1.18578	2.05935	1	1774	7	171129	0.0726001	36.939	Mock
1785	17043454	11515.8	42616664	28795	502685	339.652	1327313	896.833	470014	317.577	1.13541	2.76964	1	1480	0	0	0.26637	42.6167	Mock
1786	319760	276.131	23178758	20016.2	181955	157.129	1261261	1089.17	167765	144.875	1.17035	3.19327	1	1158	4	95821	0.368599	23.1788	Mock
1787	398094	392.985	23546528	23244.4	203769	201.154	1251753	1235.69	188903	186.479	1.09914	2.19238	1	1013	2	56908	0.219279	23.5465	Mock
1788	808408	416.062	46864932	24119.9	373506	192.232	2262740	1164.56	333506	171.645	1.20558	1.89317	1	1943	4	151151	0.789038	46.8649	Mock
1791	16895214	12693.6	25541480	19189.7	513267	385.625	1626707	1222.17	500961	376.379	1.12447	2.7181	1	1331	2	38182	0.661578	25.5415	Mock
1792	4225786	2078.6	49499384	24348	924217	454.607	2688699	1322.53	888827	437.2	1.2364	1.59411	1	2033	8	267520	0.0590232	49.4994	Mock
1793	358540	298.783	23840128	19866.8	196153	163.461	1251310	1042.76	168118	140.098	1.13314	2.04303	1	1200	2	56007	0.810982	23.8401	Mock
1795	522415	444.987	24839886	21158.3	270133	230.096	1555130	1324.64	254188	216.514	1.25457	3.56587	1	1174	3	86077	0.904982	24.8399	Mock
1797	336214	268.113	21440554	17097.7	156228	124.584	1076562	858.502	60179	47.9896	1.10385	2.14642	1	1254	0	0	0.561121	21.4406	Mock
1798	306513	308.363	21097604	21225	171576	172.612	1104946	1111.62	156311	157.255	1.37748	5.12676	1	994	5	131870	0.836547	21.0976	Mock
1799	15605408	12961.3	28075064	23318.2	327866	272.314	1480843	1229.94	302721	251.429	1.17299	2.90126	1	1204	2	53906	0.27805	28.0751	Mock
1800	42220772	32328.3	36146752	27677.5	527300	403.752	1259774	964.605	504295	386.137	1.20478	3.49771	1	1306	3	79331	0.54695	36.1468	Mock
1801	32921518	26295.1	30645120	24476.9	542570	433.363	1.46219e+06	1167.88	515070	411.398	1.19164	2.90677	1	1252	3	73573	0.293617	30.6451	Mock
1802	23334936	10665	57089760	26092.2	691258	315.931	3065710	1401.15	640630	292.793	1.13716	2.05444	1	2188	7	210630	0.968204	57.0898	Mock
1804	1131692	901.029	24260734	19315.9	251015	199.853	1435349	1142.79	228742	182.119	1.0665	2.2492	1	1256	10	260149	0.0157382	24.2607	Mock
1805	25964878	19625.8	28718472	21707.1	495683	374.666	1883192	1423.43	465861	352.125	1.08871	2.4141	1	1323	4	125708	0.325855	28.7185	Mock
1806	653659	424.178	47754184	30989.1	1227761	796.73	1735306	1126.09	1200571	779.086	1.06988	2.19063	1	1541	2	67539	0.502509	47.7542	Mock
1807	291313	280.109	22982560	22098.6	154711	148.761	1178923	1133.58	133730	128.587	1.18445	3.29524	1	1040	3	94477	0.0283629	22.9826	Mock
1808	11190248	5586.74	55416848	27666.9	682496	340.737	2694115	1345.04	649769	324.398	1.174	2.06209	1	2003	5	204491	0.559248	55.4168	Mock
1809	15711836	14322.5	22753132	20741.2	237933	216.894	1379125	1257.18	222447	202.778	1.14166	2.94348	1	1097	4	115541	0.874283	22.7531	Mock
1810	290985	280.874	20793636	20071.1	145985	140.912	1046841	1010.46	126180	121.795	1.09497	2.17591	1	1036	4	108449	0.704732	20.7936	Mock
1811	21605088	13902.9	40561576	26101.4	599051	385.49	1.67943e+06	1080.71	577531	371.642	1.17198	2.54671	1	1554	3	81234	0.622968	40.5616	Mock
1812	309876	293.443	21456764	20318.9	162371	153.76	1446834	1370.11	150182	142.218	1.16685	3.03308	1	1056	2	77137	0.955962	21.4568	Mock
1813	22056548	21434.9	31231270	30351.1	674041	655.045	2404334	2336.57	654936	636.478	1.0269	1.59086	1	1029	1	70880	0.958279	31.2313	Mock
1814	455366	422.81	22698230	21075.4	222999	207.056	1187245	1102.36	190984	177.33	1.20466	2.7555	1	1077	2	82024	0.824266	22.6982	Mock
1815	25980974	19893.5	31363470	24014.9	406433	311.204	1522437	1165.73	394514	302.078	1.17877	3.30061	1	1306	2	61365	0.607742	31.3635	Mock
1816	10215672	6810.45	46544392	31029.6	652442	434.961	1905589	1270.39	620826	413.884	1.1184	2.35602	1	1500	7	223596	0.487765	46.5444	Mock
1817	264308	215.235	19984590	16274.1	129451	105.416	988703	805.133	113883	92.7386	1.09045	2.49593	1	1228	4	92435	0.0133161	19.9846	Mock
1818	2081571	1097.3	51468876	27131.7	1131228	596.325	2635344	1389.22	1085190	572.056	1.08272	2.07887	1	1897	9	258223	0.606262	51.4689	Mock
1819	11165884	7737.97	46041744	31907	1022139	708.343	1361974	943.849	971972	673.577	1.10984	2.58921	1	1443	1	19021	0.989088	46.0417	Mock
1820	404863	348.12	22809514	19612.7	192637	165.638	1319590	1134.64	155999	134.135	1.13757	2.42203	1	1163	1	31343	0.818101	22.8095	Mock
1821	32058704	22866.4	36914900	26330.2	678232	483.76	1.78578e+06	1273.74	663433	473.205	1.08142	2.02467	1	1402	0	0	0.340605	36.9149	Mock
1822	212663	271.254	13701637	17476.6	100257	127.879	599626	764.829	96338	122.88	1.17957	2.32934	1	784	2	47090	0.152047	13.7016	Mock
1823	22540818	12843.8	38035856	21672.9	613296	349.456	1716004	977.78	542204	308.948	1.12263	2.73911	1	1755	1	25612	0.784059	38.0359	Mock
1824	23422382	13786	38606684	22723.2	690110	406.186	2102566	1237.53	673238	396.255	1.06738	2.27059	1	1699	8	245063	0.743938	38.6067	Mock
1825	709057	519.075	44784228	32784.9	2770865	2028.45	1453540	1064.09	2730042	1998.57	1.06334	2.1736	1	1366	1	37418	0.967047	44.7842	Mock
1826	384936	393.193	22475714	22957.8	160903	164.354	1379270	1408.86	151006	154.245	1.13094	2.75612	1	979	2	73182	0.874842	22.4757	Mock
1827	31649392	17025	56556464	30423.1	661370	355.767	2970422	1597.86	633041	340.528	1.2046	2.47757	1	1859	3	120088	0.555663	56.5565	Mock
1828	21477230	16233.7	38887372	29393.3	557739	421.571	1447447	1094.06	547612	413.917	1.06063	1.76072	1	1323	3	82993	0.101284	38.8874	Mock
1830	21639730	20074	27898462	25879.8	349207	323.94	1.46379e+06	1357.88	328300	304.545	1.07051	2.13876	1	1078	5	171237	0.313695	27.8985	Mock
1831	2533774	2556.79	20046674	20228.7	255253	257.571	973890	982.735	232668	234.781	1.2152	3.52876	1	991	2	49917	0.512408	20.0467	Mock
1832	2472013	2063.45	22811110	19041	248597	207.51	1277107	1066.03	228430	190.676	1.07993	2.36349	1	1198	4	116171	0.301702	22.8111	Mock
1834	9884593	9904.4	25078608	25128.9	392549	393.336	1787272	1790.85	379618	380.379	1.05368	2.069	1	998	4	249328	0.844327	25.0786	Mock
1835	350973	354.518	20112750	20315.9	252583	255.134	1485804	1500.81	245095	247.571	1.28262	4.08266	1	990	3	136111	0.315465	20.1127	Mock
1836	771449	391.003	50653644	25673.4	2728197	1382.77	2276610	1153.88	2668084	1352.3	1.032	1.63728	1	1973	1	36691	0.599581	50.6536	Mock
1837	459863	437.132	23913162	22731.1	248291	236.018	1056442	1004.22	229823	218.463	1.06922	1.78498	1	1052	1	18135	0.430181	23.9132	Mock
1839	1336821	744.332	51347196	28589.8	10063814	5603.46	3337510	1858.3	9942026	5535.65	1.09101	2.19298	1	1796	1	45148	0.187361	51.3472	Mock
1840	791730	399.46	37482600	18911.5	947647	478.127	1474175	743.782	927158	467.789	1.11954	2.64532	1	1982	5	84192	0.697728	37.4826	Mock
1841	374698	297.852	20717916	16468.9	217941	173.244	1.58848e+06	1262.71	196077	155.864	1.29151	4.33992	1	1258	4	161998	0.970375	20.7179	Mock
1847	432893	351.66	21153752	17184.2	230051	186.881	1472540	1196.21	156847	127.414	1.18087	2.36981	1	1231	5	134539	0.609686	21.1538	Mock
1850	709309	365.812	54160932	27932.4	1436311	740.748	2178127	1123.33	1372667	707.925	1.20696	3.6178	1	1939	6	164940	0.112072	54.1609	Mock
1851	26396148	17229.9	38115620	24879.6	635008	414.496	2067489	1349.54	553011	360.973	1.23633	3.56366	1	1532	3	93497	0.321422	38.1156	Mock
1853	433085	467.694	21360720	23067.7	204910	221.285	1325487	1431.41	172977	186.8	1.11049	2.52314	1	926	6	207295	0.444625	21.3607	Mock
1856	818748	439.007	55855616	29949.4	1549910	831.051	2071004	1110.46	1480202	793.674	1.05643	2.1789	1	1865	8	217208	0.401388	55.8556	Mock
1857	346588	293.719	24674860	20910.9	222338	188.422	1200266	1017.17	193733	164.181	1.3369	4.47671	1	1180	5	136252	0.615597	24.6749	Mock
1858	450867	509.454	23673326	26749.5	287244	324.569	1.86765e+06	2110.34	270728	305.907	1.02443	1.52768	1	885	2	134599	0.946557	23.6733	Mock
1859	357166	351.541	25575564	25172.8	201788	198.61	1234069	1214.63	183721	180.828	1.11429	2.54465	1	1016	5	168458	0.133148	25.5756	Mock
1860	35907388	23316.5	41215368	26763.2	843111	547.475	1.82774e+06	1186.84	815015	529.231	1.05167	2.10383	1	1540	1	32653	0.917877	41.2154	Mock
1861	35499600	24738.4	44742060	31179.1	814793	567.8	1920934	1338.63	785651	547.492	1.10546	2.58942	1	1435	2	66987	0.0810538	44.7421	Mock
1862	19714414	13447.8	48054684	32779.5	881763	601.475	2.03057e+06	1385.11	858422	585.554	1.12364	2.92371	1	1466	3	82705	0.480741	48.0547	Mock
1863	17553200	7161.65	56578280	23083.8	1357419	553.823	4.07493e+06	1662.56	1303428	531.794	1.24962	3.32841	1	2451	2	71603	0.45459	56.5783	Mock
1864	27780632	22978.2	32623054	26983.5	480899	397.766	1.34775e+06	1114.77	464273	384.014	1.13357	2.88255	1	1209	2	74885	0.209603	32.6231	Mock
1865	680924	1190.43	12536983	21917.8	355034	620.689	1618364	2829.31	349056	610.238	1.02967	1.81818	1	572	0	0	0.34746	12.537	Mock
1868	634251	590.001	26499004	24650.2	358460	333.451	1267625	1179.19	309131	287.564	1.08885	2.24772	1	1075	1	25962	0.955064	26.499	Mock
1870	306620	293.697	23921542	22913.4	180931	173.306	1507682	1444.14	164135	157.217	1.0603	1.9378	1	1044	1	40327	0.8701	23.9215	Mock
1876	24950888	23538.6	27234386	25692.8	655430	618.33	1678374	1583.37	625180	589.792	1.09829	2.57746	1	1060	0	0	0.0444434	27.2344	Mock
1877	693747	359.082	52358128	27100.5	2198699	1138.04	2386299	1235.14	2122152	1098.42	1.14235	2.76868	1	1932	9	221233	0.145841	52.3581	Mock
1878	973378	540.165	47464692	26340	1119481	621.244	3042190	1688.23	1089074	604.37	1.10138	2.60088	1	1802	3	144602	0.600184	47.4647	Mock
1879	264475	269.323	23476628	23907	155239	158.085	989230	1007.36	132774	135.208	1.138	2.80448	1	982	3	70900	0.225002	23.4766	Mock
1880	503127	423.508	26426552	22244.6	315861	265.876	1666076	1402.42	295139	248.434	1.25532	3.90962	1	1188	3	98420	0.837326	26.4266	Mock
1881	13577941	10132.8	37059268	27656.2	961023	717.181	2430285	1813.65	913165	681.466	1.11622	2.62658	1	1340	3	110367	0.326942	37.0593	Mock
1882	9455137	8033.25	24485350	20803.2	342446	290.948	1379884	1172.37	318479	270.585	1.27919	4.24831	1	1177	6	235258	0.104834	24.4854	Mock
1884	374566	331.474	21891102	19372.7	189974	168.119	984437	871.183	143740	127.204	1.12673	2.61639	1	1130	4	86798	0.937123	21.8911	Mock
1885	18821272	15619.3	25753020	21371.8	513917	426.487	1685251	1398.55	496105	411.705	1.13253	2.88299	1	1205	2	93576	0.11802	25.753	Mock
1888	940645	736.029	28934618	22640.5	482367	377.439	1955038	1529.76	417625	326.78	1.27207	1.70014	1	1278	4	161920	0.254288	28.9346	Mock
1889	1261452	693.105	48750464	26786	4.09752e+06	2251.39	2907370	1597.46	4024642	2211.34	1.10669	2.09344	1	1820	3	128333	0.665951	48.7505	Mock
1890	305918	347.634	20245322	23006	188869	214.624	1269978	1443.16	176119	200.135	1.22631	3.53235	1	880	4	117309	0.816726	20.2453	Mock
1891	28316140	18024.3	40664604	25884.5	627160	399.211	1932916	1230.37	599417	381.551	1.16199	2.89171	1	1571	4	127938	0.607181	40.6646	Mock
1892	448670	420.497	24929768	23364.4	251036	235.273	1473775	1381.23	236323	221.484	1.23171	3.32803	1	1067	4	132149	0.957489	24.9298	Mock
1894	5923696	5773.58	25495974	24849.9	317672	309.622	1141453	1112.53	311388	303.497	1.28026	4.17248	1	1026	3	94236	0.112752	25.496	Mock
1895	28923484	20297.2	35059440	24603.1	725046	508.804	2021869	1418.86	631431	443.109	1.10386	2.55423	1	1425	10	324651	0.55841	35.0594	Mock
1896	22712504	19412.4	26618846	22751.2	551900	471.709	1551598	1326.15	521226	445.492	1.13445	2.44955	1	1170	3	85700	0.718187	26.6188	Mock
1897	400684	353.026	23707342	20887.5	223726	197.115	1401487	1234.79	197199	173.744	1.23244	3.78497	1	1135	6	193294	0.801957	23.7073	Mock
1898	4369327	2046.52	50578636	23690.2	568502	266.277	3219169	1507.81	502116	235.183	1.28719	3.48446	1	2135	7	344873	0.0263213	50.5786	Mock
1899	11665896	9423.18	27213338	21981.7	374685	302.653	1501914	1213.18	338376	273.325	1.08597	2.31694	1	1238	4	126087	0.718879	27.2133	Mock
1900	22615974	12061.9	32705124	17442.7	581360	310.059	2750219	1466.78	565628	301.668	1.30047	2.89995	1	1875	4	96502	0.825681	32.7051	Mock
1901	31883358	25304.3	37273420	29582.1	691300	548.651	1664955	1321.39	672837	533.998	1.14364	2.89144	1	1260	5	127280	0.746834	37.2734	Mock
1904	31373444	23624.6	34043624	25635.3	644722	485.483	2235472	1683.34	618931	466.062	1.11637	2.71772	1	1328	5	190885	0.549419	34.0436	Mock
1905	419376	420.638	22743382	22811.8	246122	246.863	1393261	1397.45	234174	234.879	1.2994	4.34234	1	997	5	166492	0.704644	22.7434	Mock
1907	25369654	11734.3	52679388	24366	613361	283.701	3254486	1505.31	583312	269.802	1.18676	2.65727	1	2162	9	334064	0.617035	52.6794	Mock
1908	756764	408.841	51177600	27648.6	1902562	1027.86	2356848	1273.28	1864550	1007.32	1.04851	1.94938	1	1851	8	276704	0.887834	51.1776	Mock
1909	35209372	24198.9	39517660	27159.9	740447	508.898	2262429	1554.93	717222	492.936	1.14805	2.91143	1	1455	7	208867	0.701257	39.5177	Mock
1910	1624562	769.57	54009904	25585	681596	322.878	2821735	1336.68	648250	307.082	1.22009	3.82572	1	2111	0	0	0.0683364	54.0099	Mock
1911	453517	528.575	22460714	26178	210133	244.91	1252586	1459.89	192992	224.932	1.04525	1.81977	1	858	2	69949	0.500828	22.4607	Mock
1912	243753	222.402	22814050	20815.7	143353	130.797	935560	853.613	127379	116.222	1.09289	2.62511	1	1096	1	37816	0.286486	22.8141	Mock
1913	350806	269.436	23170908	17796.4	247746	190.281	1.59292e+06	1223.44	219766	168.791	1.29564	3.95662	1	1302	4	153721	0.285175	23.1709	Mock
1914	335591	337.617	23355308	23496.3	210636	211.907	1526558	1535.77	197993	199.188	1.1984	3.4034	1	994	3	92174	0.355928	23.3553	Mock
1916	25473250	18981.6	27696254	20638	615910	458.949	2068053	1541.02	590386	439.93	1.14714	2.93373	1	1342	6	257076	0.57861	27.6963	Mock
1917	310263	252.041	23098750	18764.2	179029	145.434	1081943	878.914	166101	134.932	1.04209	1.76948	1	1231	0	0	0.683602	23.0987	Mock
1918	359230	210.076	24833110	14522.3	282160	165.006	1964002	1148.54	233461	136.527	1.11411	1.67835	1	1710	10	318157	0.268749	24.8331	Mock
1919	35717380	19646.5	39710048	21842.7	890159	489.636	2721982	1497.24	855601	470.628	1.11257	2.64683	1	1818	11	325861	0.129763	39.71	Mock
1920	1191768	579.936	47436828	23083.6	1889647	919.536	2485088	1209.29	1872187	911.04	1.19001	2.19479	1	2055	5	181692	0.0588087	47.4368	Mock
1921	331714	294.334	24513958	21751.5	205414	182.266	1532830	1360.1	191101	169.566	1.05438	2.01416	1	1127	7	237411	0.575753	24.514	Mock
1922	364114	397.071	22844570	24912.3	195499	213.194	1201031	1309.74	184807	201.534	1.09103	2.35839	1	917	2	65253	0.18613	22.8446	Mock
1923	1015618	486.873	51030292	24463.2	905054	433.871	2153313	1032.27	882873	423.237	1.13722	2.75375	1	2086	1	42472	0.00924799	51.0303	Mock
1924	472274	499.233	23470778	24810.5	257133	271.811	1312866	1387.81	246732	260.816	1.10256	2.23237	1	946	2	46988	0.927753	23.4708	Mock
1925	890039	464.287	48234284	25161.3	1212912	632.714	1742918	909.19	1176978	613.969	1.13619	2.60491	1	1917	3	68967	0.53714	48.2343	Mock
1928	2662169	1600.82	22135016	13310.3	232188	139.62	1373981	826.206	210306	126.462	1.31467	3.86482	1	1663	5	206044	0.983203	22.135	Mock
1930	404500	306.207	23321990	17654.8	252260	190.961	1753915	1327.72	229637	173.836	1.19574	2.79182	1	1321	7	224622	0.0424896	23.322	Mock
1931	29326938	22490	41721008	31994.6	1012000	776.074	2129539	1633.08	995056	763.08	1.15947	2.97318	1	1304	12	492334	0.117546	41.721	Mock
1932	7160049	7868.19	22993696	25267.8	378768	416.229	1361176	1495.8	361103	396.817	1.09452	2.21978	1	910	2	94898	0.381654	22.9937	Mock
1934	31715640	25474.4	33644920	27024	639342	513.528	2199354	1766.55	614941	493.929	1.14127	2.85474	1	1245	7	308034	0.148039	33.6449	Mock
1935	28458604	20140.6	49060364	34720.7	1225272	867.142	2269400	1606.09	1198191	847.977	1.11683	2.64922	1	1413	2	64471	0.82399	49.0604	Mock
1938	4037725	3331.46	23311890	19234.2	271318	223.86	1582539	1305.73	251491	207.501	1.20057	3.51236	1	1212	0	0	0.644397	23.3119	Mock
1940	851473	655.988	25236286	19442.4	502582	387.197	1.90143e+06	1464.89	485259	373.851	1.25314	2.56294	1	1298	2	86182	0.614763	25.2363	Mock
1941	9455887	7257.01	24288396	18640.4	444595	341.209	1.86398e+06	1430.53	428055	328.515	1.13726	2.64215	1	1303	2	76885	0.944404	24.2884	Mock
1942	17481752	15135.7	22149464	19177	279593	242.072	1643844	1423.24	259655	224.81	1.23456	3.80035	1	1155	4	190906	0.16026	22.1495	Mock
1943	262146	275.653	23816176	25043.3	144925	152.392	1389352	1460.94	131448	138.221	1.15576	2.98218	1	951	4	139684	0.729611	23.8162	Mock
1944	28826276	10463.3	54327388	19719.6	759537	275.694	3663012	1329.59	698115	253.399	1.36309	2.74611	1	2755	14	386304	0.609094	54.3274	Mock
1946	26808838	16062.8	34439416	20634.8	646779	387.525	2300797	1378.55	594867	356.421	1.0801	2.48358	1	1669	9	286327	0.00620341	34.4394	Mock
1947	586882	461.023	23266078	18276.6	272389	213.974	1.39188e+06	1093.38	233961	183.787	1.10961	1.96241	1	1273	1	24903	0.00928445	23.2661	Mock
1948	27283056	22754.8	27903062	23271.9	466564	389.128	2022965	1687.21	449747	375.102	1.32734	4.16063	1	1199	4	122326	0.532092	27.9031	Mock
1951	23913282	15784.3	31563844	20834.2	495845	327.29	1.83519e+06	1211.34	478055	315.548	1.23109	3.47823	1	1515	8	220355	0.7143	31.5638	Mock
1952	840833	400.206	47338308	22531.3	450576	214.458	2861580	1362.01	431422	205.341	1.46317	4.0576	1	2101	12	470523	0.493865	47.3383	Mock
1953	249704	225.568	19025372	17186.4	134462	121.465	986323	890.987	118629	107.163	1.13676	2.51727	1	1107	4	98713	0.581889	19.0254	Mock
1954	327040	277.859	21466330	18238.2	180495	153.352	1284408	1091.26	172140	146.253	1.11355	2.63283	1	1177	3	125607	0.126368	21.4663	Mock
1955	194797	200.822	16111490	16609.8	110312	113.724	870397	897.316	101823	104.972	1.21113	3.38555	1	970	3	83628	0.876821	16.1115	Mock
1956	833904	448.818	55136316	29675.1	1776563	956.17	2293175	1234.22	1755193	944.668	1.16465	2.92542	1	1858	2	75675	0.760793	55.1363	Mock
1957	496975	373.104	23317674	17505.8	262269	196.899	1695664	1273.02	226419	169.984	1.23325	3.51704	1	1332	7	277436	0.998199	23.3177	Mock
1958	20575314	7938.01	53531724	20652.7	556770	214.803	2432821	938.588	518427	200.01	1.38482	3.59057	1	2592	3	81873	0.297723	53.5317	Mock
1959	18501304	15679.1	24194472	20503.8	362100	306.864	1.37722e+06	1167.14	349046	295.802	1.24087	3.74259	1	1180	5	137064	0.227018	24.1945	Mock
1960	1335092	788.595	52167224	30813.5	1680636	992.697	3158375	1865.55	1639670	968.5	1.03957	1.83491	1	1693	0	0	0.125162	52.1672	Mock
1961	821452	540.429	48457660	31880	1925991	1267.1	2180387	1434.47	1883278	1239	1.03288	1.62297	1	1520	5	179215	0.96421	48.4577	Mock
1962	554385	304.607	32240802	17714.7	360505	198.08	1750188	961.642	342353	188.106	1.31726	2.31841	1	1820	2	75345	0.780885	32.2408	Mock
1964	156386	158.768	13717534	13926.4	84223	85.5056	678564	688.897	81020	82.2538	1.19478	3.30777	1	985	0	0	0.552686	13.7175	Mock
1966	20818340	17509.1	26726664	22478.3	378094	317.993	1211385	1018.83	352184	296.202	1.07998	2.21262	1	1189	0	0	0.151486	26.7267	Mock
1967	19506554	11501.5	39305792	23175.6	552881	325.991	2103272	1240.14	510317	300.894	1.19686	3.42748	1	1696	5	156731	0.162073	39.3058	Mock
1968	4524843	2945.86	28794208	18746.2	648990	422.52	2250976	1465.48	613161	399.193	1.02397	1.57725	1	1536	0	0	0.96347	28.7942	Mock
1969	20645402	14736.2	35565960	25386.1	555042	396.176	1587524	1133.14	526106	375.522	1.07466	2.29454	1	1401	1	32161	0.304964	35.566	Mock
1970	23426736	13644	26607224	15496.3	467992	272.564	2430749	1415.7	394015	229.479	1.29136	2.60781	1	1717	3	88597	0.941439	26.6072	Mock
1971	27326670	17675.7	43292932	28003.2	906998	586.674	1965194	1271.15	871599	563.777	1.09035	2.48739	1	1546	2	73158	0.0756107	43.2929	Mock
1972	14920880	8477.77	53958520	30658.2	1040536	591.214	2185013	1241.48	1002518	569.612	1.06785	2.21793	1	1760	6	179812	0.460803	53.9585	Mock
1973	27116372	14665.4	51683512	27952.1	948056	512.74	1875178	1014.16	915279	495.013	1.12572	2.89789	1	1849	4	101374	0.129619	51.6835	Mock
1974	238921	308.683	15538250	20075.3	156467	202.154	932643	1204.97	150785	194.813	1.10643	2.25729	1	774	1	48888	0.00478739	15.5382	Mock
1978	24073128	17858.4	31615416	23453.6	454724	337.332	1372437	1018.13	440993	327.146	1.18412	3.20485	1	1348	0	0	0.698116	31.6154	Mock
1979	3133764	1957.38	40116416	25057.1	552431	345.054	1527308	953.971	512401	320.051	1.08984	2.43009	1	1601	6	161943	0.176333	40.1164	Mock
1980	285410	299.8	20611912	21651.2	190121	199.707	944581	992.207	164095	172.369	1.25031	3.87198	1	952	4	99800	0.941742	20.6119	Mock
1983	1691979	699.165	57477260	23750.9	1054004	435.539	2999559	1239.49	999489	413.012	1.24167	3.77109	1	2420	3	155472	0.709234	57.4773	Mock
1984	344079	324.297	23439496	22091.9	236902	223.282	1443783	1360.78	216637	204.182	1.28967	4.35499	1	1061	5	211810	0.73193	23.4395	Mock
1987	425824	345.076	27061328	21929.8	231123	187.296	1408860	1141.7	191027	154.803	1.20776	3.28236	1	1234	2	64265	0.359107	27.0613	Mock
1988	398487	368.969	21826838	20210	266747	246.988	1523931	1411.05	246016	227.793	1.2624	3.99354	1	1080	5	240231	0.616618	21.8268	Mock
1989	549756	377.58	22942760	15757.4	250514	172.056	1.50366e+06	1032.73	216814	148.911	1.15445	2.38526	1	1456	11	253399	0.90041	22.9428	Mock
1990	1083704	472.82	57808272	25221.8	1129986	493.013	2.7071e+06	1181.11	1004742	438.369	1.11701	2.58319	1	2292	9	329416	0.173193	57.8083	Mock
1991	22414140	12466.2	52701316	29311.1	972716	540.999	2544051	1414.93	935266	520.17	1.13774	2.96565	1	1798	9	277601	0.8752	52.7013	Mock
1992	22977100	15705.5	30731826	21006	455070	311.053	1.87271e+06	1280.05	426812	291.738	1.09398	2.62842	1	1463	5	168644	0.0276532	30.7318	Mock
1993	469275	337.123	27162564	19513.3	308179	221.393	1.66841e+06	1198.57	274672	197.322	1.10966	2.17647	1	1392	5	192991	0.660339	27.1626	Mock
1994	409440	408.623	24271204	24222.8	241083	240.602	1236935	1234.47	216289	215.857	1.08284	2.17512	1	1002	0	0	0.414439	24.2712	Mock
1995	25496886	21176.8	40440400	33588.4	709601	589.37	1.65604e+06	1375.45	685435	569.298	1.05134	1.99337	1	1204	2	70681	0.791282	40.4404	Mock
1996	273548	245.335	23713708	21267.9	205160	184	1557578	1396.93	183420	164.502	1.23533	2.77514	1	1115	5	173911	0.721198	23.7137	Mock
1997	34867392	24905.3	36793948	26281.4	611879	437.056	2263014	1616.44	584032	417.166	1.34199	4.5593	1	1400	3	118433	0.480108	36.7939	Mock
2000	358899	304.668	22463024	19068.8	223246	189.513	1046733	888.568	209775	178.077	1.20182	2.54968	1	1178	2	81416	0.811518	22.463	Mock
2001	20704568	14084.7	23791632	16184.8	401650	273.231	1996995	1358.5	384965	261.881	1.36803	4.9468	1	1470	4	151428	0.476084	23.7916	Mock
2002	27171132	16751.6	45717028	28185.6	760663	468.966	1.90659e+06	1175.46	725000	446.979	1.0811	2.36615	1	1622	5	144381	0.523156	45.717	Mock
2003	430650	288.639	24713630	16564.1	219263	146.959	1465077	981.955	204238	136.889	1.18449	3.3487	1	1492	5	118775	0.250521	24.7136	Mock
2007	823641	463.762	52725460	29687.8	2.0589e+06	1159.29	2854353	1607.18	2008989	1131.19	1.03592	1.79955	1	1776	2	62039	0.169678	52.7255	Mock
2009	915073	545.011	54613904	32527.6	5123165	3051.32	2460034	1465.18	5075894	3023.16	1.02396	1.53302	1	1679	0	0	0.41703	54.6139	Mock
2010	403702	418.344	19390984	20094.3	250234	259.31	1.02761e+06	1064.88	240628	249.355	1.09364	1.92607	1	965	2	69709	0.42682	19.391	Mock
2013	942867	548.817	57390996	33405.7	3128823	1821.2	1729209	1006.52	3098555	1803.58	1.12666	2.75331	1	1718	3	86269	0.0392105	57.391	Mock
2014	397358	454.123	23488694	26844.2	238698	272.798	1368915	1564.47	205179	234.49	1.03817	1.69143	1	875	2	106443	0.0252318	23.4887	Mock
2016	26221272	17645.5	43888876	29534.9	879917	592.138	2034781	1369.3	816263	549.302	1.09442	2.49462	1	1486	8	292021	0.461853	43.8889	Mock
2017	703956	866.941	25587394	31511.6	437433	538.711	1377608	1696.56	424446	522.717	1.05862	1.93112	1	812	0	0	0.726243	25.5874	Mock
2018	226981	216.585	24359436	23243.7	155714	148.582	1074098	1024.9	141330	134.857	1.29055	4.03422	1	1048	3	76973	0.474872	24.3594	Mock
2019	31737898	18146.3	33765576	19305.6	719266	411.244	2235777	1278.32	692692	396.05	1.10431	2.4873	1	1749	4	103683	0.904051	33.7656	Mock
2020	26894102	18522.1	29504802	20320.1	744981	513.072	1790854	1233.37	682098	469.764	1.08212	2.48456	1	1452	3	70340	0.0352198	29.5048	Mock
2022	339000	359.873	22866720	24274.7	225101	238.961	1306727	1387.18	210728	223.703	1.29301	4.34004	1	942	4	170211	0.338514	22.8667	Mock
2025	22179336	18498.2	31066308	25910.2	412298	343.868	1622001	1352.79	394993	329.435	1.29264	4.30442	1	1199	4	139204	0.350202	31.0663	Mock
2026	24810528	13572.5	55590208	30410.4	1241888	679.37	2608206	1426.81	1211446	662.717	1.12646	1.77669	1	1828	4	175237	0.267989	55.5902	Mock
2027	22918176	11130.7	55456764	26933.8	1393214	676.646	2790025	1355.04	1331998	646.915	1.36168	3.62369	1	2059	8	272079	0.0618892	55.4568	Mock
2029	879732	807.835	25916456	23798.4	429009	393.948	1543111	1417	409633	376.155	1.02793	1.58861	1	1089	3	98594	0.379666	25.9165	Mock
2030	1217737	734.461	54790352	33046.1	4441386	2678.76	3085138	1860.76	4373557	2637.85	1.0409	1.75889	1	1658	8	360683	0.57155	54.7904	Mock
2031	1384890	785.53	56101376	31821.5	3255731	1846.7	2718914	1542.21	3219465	1826.13	1.13624	2.51703	1	1763	2	71875	0.983555	56.1014	Mock
2032	22170412	17750.5	25349148	20295.6	492217	394.089	1.92585e+06	1541.92	471375	377.402	1.23633	3.7328	1	1249	7	283639	0.00159457	25.3491	Mock
2033	26866862	18683.5	45824068	31866.5	888595	617.938	2330079	1620.36	858159	596.773	1.12593	2.56136	1	1438	3	150505	0.14545	45.8241	Mock
2034	37337920	27515	36917968	27205.6	643902	474.504	2208101	1627.19	620495	457.255	1.23302	3.82452	1	1357	6	290577	0.779111	36.918	Mock
2035	896850	437.915	55922664	27306	2324278	1134.9	3886320	1897.62	2275375	1111.02	1.24549	3.56782	1	2048	9	416510	0.805127	55.9227	Mock
2036	6106742	5166.45	36341520	30745.8	504822	427.091	1509702	1277.24	476718	403.315	1.01589	1.4683	1	1182	0	0	0.769247	36.3415	Mock
2037	16612297	11715.3	24998944	17629.7	338532	238.739	1.57422e+06	1110.17	309787	218.468	1.12863	2.67789	1	1418	7	176488	0.536999	24.9989	Mock
2038	1090549	833.753	22515734	17213.9	563345	430.692	1.94821e+06	1489.46	537469	410.909	1.16082	1.62835	1	1308	3	111337	0.978857	22.5157	Mock
2040	30277508	20938.8	30088396	20808	663491	458.846	2118466	1465.05	630988	436.368	1.08895	2.24201	1	1446	9	253818	0.601944	30.0884	Mock
2041	32524142	21369.3	30663216	20146.7	612510	402.438	2382911	1565.64	596713	392.058	1.1476	2.53704	1	1522	9	309350	0.063369	30.6632	Mock
2042	294029	241.403	22169466	18201.5	184806	151.729	1155155	948.403	162341	133.285	1.1715	2.93485	1	1218	3	71274	0.409857	22.1695	Mock
2043	10820361	8526.68	25229464	19881.4	646956	509.816	1752560	1381.06	606817	478.185	1.16962	3.23843	1	1269	2	81686	0.7225	25.2295	Mock
2046	557679	538.3	23757162	22931.6	311795	300.96	1633448	1576.69	290623	280.524	1.11344	2.6019	1	1036	3	98714	0.686783	23.7572	Mock
2048	11070158	8187.99	24164730	17873.3	403808	298.675	1853344	1370.82	377621	279.305	1.13081	2.89233	1	1352	6	194234	0.768999	24.1647	Mock
2049	31185634	19990.8	28728030	18415.4	525009	336.544	2269877	1455.05	479257	307.216	1.1084	2.68502	1	1560	5	145162	0.0831648	28.728	Mock
2050	11283365	6969.34	51822728	32009.1	890743	550.181	2417583	1493.26	854038	527.51	1.12219	2.66077	1	1619	5	223116	0.974774	51.8227	Mock
2051	16518160	13776.6	26095642	21764.5	510939	426.138	1662209	1386.33	472879	394.394	1.18347	3.27787	1	1199	1	37012	0.0492853	26.0956	Mock
2052	1003398	619.381	54077468	33381.2	3345964	2065.41	2396842	1479.53	3291834	2032	1.0628	2.24615	1	1620	2	65955	0.933456	54.0775	Mock
2054	717521	387.221	50968620	27506	2785349	1503.16	1946064	1050.22	2752594	1485.48	1.0867	2.42335	1	1853	1	43163	0.757824	50.9686	Mock
2057	37845992	23698.2	41856892	26209.7	732821	458.873	2113237	1323.25	701548	439.291	1.09689	2.57545	1	1597	7	252839	0.749101	41.8569	Mock
2059	325462	257.079	24407664	19279.4	194871	153.927	1243728	982.408	165619	130.821	1.30589	4.25078	1	1266	7	203839	0.114952	24.4077	Mock
2061	652165	497.456	27727212	21149.7	338719	258.367	1.59124e+06	1213.76	299243	228.256	1.18499	2.6676	1	1311	4	128674	0.375549	27.7272	Mock
2063	360734	289.281	24221192	19423.6	227316	182.29	1454518	1166.41	209493	167.998	1.1147	2.33856	1	1247	3	136009	0.667977	24.2212	Mock
2064	3114927	1116.06	55775724	19984.1	658218	235.836	3525755	1263.26	565617	202.657	1.33399	2.5648	1	2791	14	402003	0.84083	55.7757	Mock
2065	32991172	20606.6	38289048	23915.7	642483	401.301	2319490	1448.78	582539	363.859	1.10694	2.67145	1	1601	7	247405	0.497231	38.289	Mock
2066	462519	280.315	26106980	15822.4	250941	152.085	1848774	1120.47	220712	133.765	1.08837	2.05918	1	1650	13	355286	0.392022	26.107	Mock
2067	22379526	16008.2	29662268	21217.6	402302	287.77	1959025	1401.31	387568	277.23	1.18944	2.75811	1	1398	7	194721	0.143977	29.6623	Mock
2069	28815642	19927.8	33761148	23348	580840	401.687	2139017	1479.26	559733	387.091	1.10613	2.56712	1	1446	5	190324	0.71337	33.7611	Mock
2070	913665	620.275	52987176	35972.3	3045369	2067.46	2968187	2015.06	3032670	2058.84	1.19655	3.2505	1	1473	3	160796	0.408677	52.9872	Mock
2071	357028	314.84	23952798	21122.4	230199	202.997	1.36157e+06	1200.68	221457	195.288	1.21172	2.56959	1	1134	4	129713	0.518432	23.9528	Mock
2072	565049	383.604	31079714	21099.6	264926	179.855	1761466	1195.84	236751	160.727	1.26228	3.90416	1	1473	4	158078	0.665183	31.0797	Mock
2073	461750	342.037	19646468	14552.9	353712	262.009	2096215	1552.75	337266	249.827	1.27105	2.97263	1	1350	10	416913	0.164806	19.6465	Mock
2074	157201	273.393	9891798	17203.1	112919	196.381	703613	1223.67	105749	183.911	1.02102	1.49827	1	575	1	28044	0.0271978	9.8918	Mock
2075	26780372	16152.2	36758980	22170.7	589462	355.526	1.86453e+06	1124.57	543347	327.712	1.07033	2.14525	1	1658	0	0	0.317504	36.759	Mock
2077	331560	288.564	24852538	21629.7	189492	164.919	1285351	1118.67	179237	155.994	1.05829	2.07572	1	1149	7	208447	0.486606	24.8525	Mock
2078	217298	224.019	20983590	21632.6	176284	181.736	1593397	1642.68	164298	169.379	1.12198	2.67765	1	970	6	305151	0.692555	20.9836	Mock
2079	25115044	16512.2	31670072	20821.9	521754	343.034	2158031	1418.82	502643	330.469	1.06693	2.07823	1	1521	6	204185	0.81969	31.6701	Mock
2081	338721	304.332	23914726	21486.7	220971	198.536	1.39795e+06	1256.02	203390	182.74	1.25577	3.27265	1	1113	1	40134	0.134267	23.9147	Mock
2082	562846	268.79	50276756	24009.9	354699	169.388	2208028	1054.45	329996	157.591	1.22223	2.55503	1	2094	9	235643	0.850628	50.2768	Mock
2084	290894	273.14	23319766	21896.5	160999	151.173	1116421	1048.28	151362	142.124	1.22406	3.65666	1	1065	6	202094	0.739937	23.3198	Mock
2085	1036278	549.167	49775352	26378	2053780	1088.38	2075164	1099.72	2.01657e+06	1068.66	1.15407	2.56042	1	1887	5	119764	0.704665	49.7754	Mock
2086	35473316	14694.8	55051184	22805	815101	337.656	3566631	1477.48	766298	317.439	1.59111	3.26573	1	2414	8	404519	0.968212	55.0512	Mock
2088	29671318	22649.9	28213352	21536.9	536300	409.389	1678335	1281.17	512291	391.062	1.0792	2.29389	1	1310	2	56729	0.705307	28.2134	Mock
2089	29501006	22332.3	30893164	23386.2	773780	585.753	2266768	1715.95	744322	563.453	1.3151	4.47094	1	1321	7	251659	0.365676	30.8932	Mock
2090	30458876	20144.8	41705432	27583	749950	495.999	2185470	1445.42	709242	469.075	1.04751	1.72317	1	1512	8	303235	0.395411	41.7054	Mock
2093	347443	295.194	24223496	20580.7	201350	171.071	1507403	1280.72	185552	157.648	1.10047	2.39289	1	1177	6	211593	0.948297	24.2235	Mock
2094	27692424	17232.4	39777380	24752.6	605599	376.851	1.84514e+06	1148.19	575290	357.99	1.08554	2.34801	1	1607	6	168385	0.292571	39.7774	Mock
2095	29100964	16051.3	47203216	26036	959903	529.456	2177666	1201.14	924527	509.943	1.09665	2.35565	1	1813	13	394722	0.245991	47.2032	Mock
2096	20003284	8010.93	53045576	21243.7	752980	301.554	3566470	1428.3	658809	263.84	1.59976	2.47146	1	2497	11	404177	0.583138	53.0456	Mock
2097	27474184	17794.2	32648076	21145.1	580038	375.672	2473585	1602.06	553146	358.255	1.19982	3.44839	1	1544	5	231799	0.258036	32.6481	Mock
2098	24100252	19388.8	37754124	30373.4	651669	524.271	1871587	1505.7	610740	491.344	1.10519	2.52691	1	1243	5	241087	0.473386	37.7541	Mock
2099	24537656	17377.9	27539080	19503.6	452324	320.343	2188410	1549.87	414598	293.625	1.1442	2.94554	1	1412	6	217016	0.834176	27.5391	Mock
2101	650626	405.88	45265464	28238	2222247	1386.31	1735789	1082.84	2108709	1315.48	1.04327	1.711	1	1603	4	101274	0.426691	45.2655	Mock
2103	5056039	3332.92	51764148	34122.7	846088	557.738	2344908	1545.75	782267	515.667	1.11616	2.50387	1	1517	2	72115	0.545629	51.7641	Mock
2104	29288470	19924.1	29411584	20007.9	827768	563.107	2251583	1531.69	805619	548.04	1.12474	2.54775	1	1470	5	220129	0.974723	29.4116	Mock
2106	278685	241.286	21632432	18729.4	165115	142.957	1085370	939.714	150098	129.955	1.11744	1.98419	1	1155	0	0	0.739946	21.6324	Mock
2107	4611762	2904.13	29176098	18372.9	429647	270.559	1.78837e+06	1126.18	382477	240.855	1.0653	1.98329	1	1588	11	290545	0.966956	29.1761	Mock
2108	335235	286.771	23185334	19833.5	205917	176.148	1364520	1167.25	189992	162.525	1.14051	2.78801	1	1169	5	142923	0.414438	23.1853	Mock
2109	356491	341.14	23672658	22653.3	214020	204.804	1420704	1359.53	193615	185.278	1.05613	1.96084	1	1045	4	150451	0.35538	23.6727	Mock
2110	11302861	8166.81	23006564	16623.2	379570	274.256	2074872	1499.18	348613	251.888	1.1846	3.17862	1	1384	7	295555	0.0438624	23.0066	Mock
2112	262377	232.398	23912126	21179.9	179393	158.895	983956	871.529	162137	143.611	1.17687	3.23561	1	1129	3	79885	0.23719	23.9121	Mock
2113	12021869	11183.1	23133774	21519.8	329726	306.722	1408396	1310.14	308249	286.743	1.197	3.3859	1	1075	6	229658	0.183504	23.1338	Mock
2114	895244	458.629	48970844	25087.5	566585	290.259	3036143	1555.4	537278	275.245	1.20349	2.91594	1	1952	3	122432	0.754784	48.9708	Mock
2115	419772	585.456	22982496	32053.7	234229	326.679	1124679	1568.59	199108	277.696	1.03623	1.81755	1	717	1	30815	0.535883	22.9825	Mock
2118	19185496	14589.7	23754856	18064.5	328592	249.88	1420292	1080.07	313660	238.525	1.1738	3.0896	1	1315	2	71753	0.230774	23.7549	Mock
2119	548662	293.245	40971916	21898.4	554705	296.475	2.00084e+06	1069.39	531131	283.875	1.11717	2.60276	1	1871	3	115700	0.325924	40.9719	Mock
2120	33112788	27411.2	33058612	27366.4	563138	466.174	1958304	1621.11	539442	446.558	1.23207	3.52319	1	1208	3	199884	0.70836	33.0586	Mock
2121	1499877	1030.84	36778756	25277.5	783804	538.697	1725901	1186.19	764409	525.367	1.0255	1.66552	1	1455	3	89092	0.392759	36.7788	Mock
2122	22412412	18431.3	23349180	19201.6	524942	431.696	1.87013e+06	1537.94	494108	406.339	1.23327	3.53629	1	1216	3	129655	0.0292709	23.3492	Mock
2123	1491817	794.365	49911916	26577.2	806532	429.463	2730564	1453.97	762989	406.277	1.06537	2.16888	1	1878	11	339736	0.434955	49.9119	Mock
2124	241516	197.964	17588588	14416.9	146943	120.445	1074200	880.492	118424	97.0689	1.18694	3.34148	1	1220	0	0	0.908273	17.5886	Mock
2128	362985	335.786	23355676	21605.6	200603	185.572	1321710	1222.67	127463	117.912	1.11286	2.55586	1	1081	2	53539	0.644416	23.3557	Mock
2129	1098885	704.413	52827896	33864	1116825	715.913	1984138	1271.88	1087623	697.194	1.04373	1.71964	1	1560	2	59044	0.365998	52.8279	Mock
2130	169671	185.433	14030498	15333.9	84272	92.1005	747656	817.11	80335	87.7978	1.25925	3.81304	1	915	2	54555	0.10202	14.0305	Mock
2131	15184330	11148.6	24434406	17940.1	313739	230.352	1216407	893.104	303930	223.15	1.17399	2.67581	1	1362	2	62880	0.787849	24.4344	Mock
2132	22467426	16036.7	40734260	29075.1	546467	390.055	1548231	1105.09	528538	377.258	1.08925	2.44468	1	1401	1	19579	0.708075	40.7343	Mock
2133	355806	298.997	22223664	18675.3	217814	183.037	1670322	1403.63	191613	161.019	1.15537	3.0395	1	1190	9	280030	0.921916	22.2237	Mock
2134	282485	224.017	21801218	17288.8	174713	138.551	1571262	1246.04	144536	114.62	1.18973	3.05675	1	1261	5	226029	0.217276	21.8012	Mock
2135	29528152	21632.3	33827744	24782.2	538508	394.511	1483846	1087.07	524490	384.242	1.18122	3.32772	1	1365	1	44236	0.114924	33.8277	Mock
2137	22973306	9788.37	58372768	24871.2	760876	324.191	3075408	1310.36	672099	286.365	1.14971	1.87217	1	2347	2	55966	0.203396	58.3728	Mock
2139	15012892	7968.63	47373956	25145.4	901892	478.711	1.95023e+06	1035.15	861923	457.496	1.06867	2.25172	1	1884	0	0	0.319807	47.374	Mock
2141	220922	217.872	16827090	16594.8	164346	162.077	1096205	1081.07	153887	151.762	1.19161	3.4532	1	1014	0	0	0.539537	16.8271	Mock
2142	236535	216.211	21789250	19917	158318	144.715	1124233	1027.64	145340	132.852	1.16584	3.16971	1	1094	4	122670	0.0458504	21.7892	Mock
2143	286260	238.351	23621514	19668.2	237742	197.953	1.53875e+06	1281.23	223764	186.315	1.12301	2.53859	1	1201	5	128954	0.463895	23.6215	Mock
2146	576126	321.14	50846604	28342.6	1597430	890.429	1871979	1043.47	1562063	870.715	1.13734	2.85651	1	1794	3	79376	0.57245	50.8466	Mock
2149	358393	284.213	23804040	18877.1	240976	191.099	1.40307e+06	1112.66	205162	162.698	1.07585	2.18211	1	1261	4	120082	0.561399	23.804	Mock
2150	743473	434.272	51197472	29905.1	2485011	1451.53	2120121	1238.39	2423079	1415.35	1.04054	1.7657	1	1712	0	0	0.713246	51.1975	Mock
2151	876624	974.027	23223300	25803.7	282801	314.223	1259284	1399.2	260594	289.549	1.06655	2.22531	1	900	1	56752	0.981864	23.2233	Mock
2152	463530	497.35	25214628	27054.3	337750	362.393	1639835	1759.48	320388	343.764	1.01375	1.56852	1	932	0	0	0.428199	25.2146	Mock
2153	14375860	7414.06	45800832	23620.9	629764	324.788	1684733	868.867	570641	294.297	1.09722	2.56682	1	1939	10	255833	0.881067	45.8008	Mock
2154	799701	444.032	41072248	22805.2	561360	311.694	2680764	1488.49	526132	292.133	1.22509	1.7999	1	1801	5	187095	0.00728101	41.0722	Mock
2155	19909586	10832.2	47524656	25856.7	741393	403.369	2498326	1359.26	694225	377.707	1.21082	3.55483	1	1838	8	308744	0.0334073	47.5247	Mock
2156	11808895	10367.8	26180002	22985.1	576066	505.765	1537359	1349.74	523462	459.58	1.09105	1.69771	1	1139	2	90066	0.59028	26.18	Mock
2157	407007	327.176	25065246	20148.9	290545	233.557	1.4433e+06	1160.21	259293	208.435	1.35151	3.7331	1	1244	7	238335	0.311449	25.0652	Mock
2159	859094	405.999	54563944	25786.4	614026	290.182	3335012	1576.09	564435	266.746	1.12691	2.45783	1	2116	5	148719	0.277935	54.5639	Mock
2160	210467	202.958	22508396	21705.3	180613	174.169	954271	920.223	150406	145.04	1.13438	2.45576	1	1037	1	36257	0.318403	22.5084	Mock
2162	21952020	14423.1	43661104	28686.7	682333	448.313	2.05109e+06	1347.63	657256	431.837	1.02148	1.63075	1	1522	6	217762	0.569196	43.6611	Mock
2163	261999	227.825	22015796	19144.2	183165	159.274	1401412	1218.62	174040	151.339	1.11589	2.33362	1	1150	9	236896	0.789036	22.0158	Mock
2164	28352246	17501.4	36324196	22422.3	530679	327.58	1735271	1071.15	489299	302.036	1.0978	1.92861	1	1620	4	100043	0.830197	36.3242	Mock
2165	6263092	5709.29	23721108	21623.6	322164	293.677	1493344	1361.3	303046	276.25	1.2271	3.78122	1	1097	5	203636	0.842935	23.7211	Mock
2166	386029	402.533	22310642	23264.5	224910	234.526	1148666	1197.77	206809	215.651	1.21565	3.70208	1	959	3	91409	0.414644	22.3106	Mock
2167	18870572	10764.7	50322284	28706.4	914003	521.394	1976311	1127.39	888398	506.787	1.11316	2.62875	1	1753	4	120927	0.421273	50.3223	Mock
2168	20220304	11728.7	28275880	16401.3	598004	346.87	2.06873e+06	1199.96	543997	315.544	1.14502	2.12151	1	1724	7	222871	0.926266	28.2759	Mock
2169	29029642	24191.4	29581838	24651.5	541020	450.85	1863614	1553.01	518719	432.266	1.22572	3.76667	1	1200	3	121436	0.661764	29.5818	Mock
2170	464907	435.714	25594384	23987.2	329215	308.543	1703303	1596.35	305554	286.367	1.04923	1.74136	1	1067	3	137258	0.0804672	25.5944	Mock
2171	391645	297.151	22882372	17361.4	267092	202.649	1298104	984.904	236368	179.338	1.07083	2.31994	1	1318	3	72321	0.542187	22.8824	Mock
2172	35335240	24504.3	33353634	23130.1	768440	532.899	2244967	1556.84	749033	519.44	1.09505	2.37422	1	1442	6	212206	0.356007	33.3536	Mock
2173	8.3233e+06	2927.65	48526684	17068.8	593176	208.644	2969290	1044.42	480035	168.848	1.43132	2.97394	1	2843	5	212297	0.987435	48.5267	Mock
2174	321433	350.527	25536536	27847.9	233089	254.186	1146625	1250.41	218008	237.74	1.04132	1.76247	1	917	1	36981	0.0136554	25.5365	Mock
2175	39846452	25958.6	43881424	28587.2	825428	537.738	1834232	1194.94	796215	518.707	1.1586	2.69537	1	1535	6	212629	0.612181	43.8814	Mock
2176	25009166	14414.5	46489332	26795	1158312	667.615	1698695	979.075	1123531	647.568	1.14605	2.89681	1	1735	4	100821	0.723623	46.4893	Mock
2178	14424062	12983	26448870	23806.4	467136	420.464	1656631	1491.12	454468	409.062	1.07806	2.2482	1	1111	4	135374	0.973642	26.4489	Mock
2179	16557574	12374.9	29675460	22179	792573	592.357	1869217	1397.02	734612	549.037	1.13192	1.63739	1	1338	3	112769	0.859537	29.6755	Mock
2180	19581222	15804.1	26637470	21499.2	339775	274.233	1608740	1298.42	319022	257.483	1.11344	2.60821	1	1239	8	246256	0.915653	26.6375	Mock
2181	1471100	861.3	51472192	30135.9	1.03263e+06	604.584	4057872	2375.8	1.01178e+06	592.376	1.03524	1.74173	1	1708	0	0	0.0192321	51.4722	Mock
2183	347904	331.653	25320258	24137.5	205692	196.084	1310219	1249.02	193761	184.71	1.15237	2.82781	1	1049	3	132011	0.29465	25.3203	Mock
2187	391522	312.717	23718588	18944.6	257809	205.918	1747890	1396.08	233129	186.205	1.30399	4.32809	1	1252	5	206943	0.114588	23.7186	Mock
2188	15844408	13996.8	24149822	21333.8	484241	427.775	1810092	1599.02	471434	416.461	1.28181	4.08531	1	1132	4	135205	0.540223	24.1498	Mock
2189	31855732	19167.1	47882692	28810.3	871425	524.323	2084906	1254.46	850134	511.513	1.12388	2.71146	1	1662	7	164581	0.631904	47.8827	Mock
2190	12903252	9323.16	25549296	18460.5	408492	295.153	1546624	1117.5	387088	279.688	1.10841	2.67991	1	1384	6	189800	0.955912	25.5493	Mock
2192	842586	638.807	24256456	18390	278180	210.902	1428668	1083.14	257043	194.877	1.25885	3.98941	1	1319	2	84844	0.967401	24.2565	Mock
2194	638032	478.285	25958472	19459.1	377053	282.648	1690804	1267.47	315263	236.329	1.17495	3.20777	1	1334	2	77548	0.6502	25.9585	Mock
2195	5653096	2299.88	53417736	21732.2	1449634	589.762	2905883	1182.21	1377512	560.42	1.20413	2.44576	1	2458	11	324867	0.505908	53.4177	Mock
2197	19933942	15112.9	25463704	19305.3	437528	331.712	2272797	1723.12	385510	292.274	1.16259	3.05291	1	1319	3	105875	0.890379	25.4637	Mock
2199	29181494	23609.6	39884236	32268.8	803857	650.37	1.97465e+06	1597.61	784712	634.88	1.0834	2.35484	1	1236	5	196855	0.113808	39.8842	Mock
2200	545446	756.513	22439752	31123.1	309374	429.09	764933	1060.93	290881	403.441	1.01858	1.42164	1	721	1	53783	0.102072	22.4398	Mock
2202	30752878	19751.4	30488836	19581.8	643396	413.228	2168079	1392.47	609980	391.766	1.13071	2.653	1	1557	7	280850	0.339651	30.4888	Mock
2203	633107	824.358	21735220	28301.1	319772	416.37	1097570	1429.13	299152	389.521	1.01754	1.44083	1	768	2	76785	0.637969	21.7352	Mock
2205	372772	348.06	24934656	23281.7	231297	215.964	1392261	1299.96	215509	201.222	1.18983	3.34483	1	1071	6	206636	0.385828	24.9347	Mock
2208	1730656	1475.41	34517560	29426.7	654097	557.627	1925532	1641.54	627446	534.907	1.03454	1.51446	1	1173	3	138771	0.94095	34.5176	Mock
2209	26857608	15996.2	31127646	18539.4	820592	488.739	2538538	1511.93	799513	476.184	1.26095	2.95983	1	1679	8	367858	0.575634	31.1276	Mock
2210	1610862	911.121	52852600	29894	1781436	1007.6	2281614	1290.51	1746512	987.846	1.1446	2.88083	1	1768	9	276194	0.614368	52.8526	Mock
2212	416339	343.514	22268068	18373	198723	163.963	1294214	1067.83	171119	141.187	1.08001	1.99509	1	1212	5	105614	0.952216	22.2681	Mock
2213	24452000	19283.9	24751342	19520	528517	416.812	1.77364e+06	1398.77	495799	391.009	1.14747	3.01486	1	1268	5	147621	0.528082	24.7513	Mock
2217	27089468	14892.5	45174780	24835	894969	492.012	2211405	1215.73	847429	465.876	1.1387	2.7663	1	1819	7	229617	0.256975	45.1748	Mock
2218	365561	251.072	20926756	14372.8	238802	164.012	1474029	1012.38	215267	147.848	1.33131	3.4284	1	1456	7	191772	0.266976	20.9268	Mock
2219	24935312	11902.3	54958272	26233.1	721075	344.189	2832707	1352.13	683640	326.32	1.26022	2.77027	1	2095	4	155717	0.791454	54.9583	Mock
2220	18315910	16545.5	28576264	25814.2	580457	524.351	1672219	1510.59	560711	506.514	1.22263	3.47307	1	1107	4	147475	0.623867	28.5763	Mock
2221	306083	244.866	25530972	20424.8	239706	191.765	1818499	1454.8	198898	159.118	1.04693	1.89507	1	1250	5	159245	0.439745	25.531	Mock
2222	26431104	18103.5	30760102	21068.6	485519	332.547	2189446	1499.62	456738	312.834	1.08789	2.37407	1	1460	6	255933	0.0105857	30.7601	Mock
2223	3866475	3222.06	22906486	19088.7	280509	233.758	1211796	1009.83	244917	204.097	1.0366	1.64789	1	1200	5	139380	0.964928	22.9065	Mock
2224	346010	258.024	24435914	18222.2	248702	185.46	1.51703e+06	1131.27	202916	151.317	1.28486	3.98629	1	1341	4	95080	0.962023	24.4359	Mock
2225	28096218	18484.4	42161372	27737.7	913465	600.964	1860641	1224.11	881706	580.07	1.15652	3.09928	1	1520	4	164684	0.217552	42.1614	Mock
2226	29022376	21578	29139728	21665.2	566431	421.138	1816323	1350.43	545541	405.607	1.23236	3.65627	1	1345	6	198215	0.0413464	29.1397	Mock
2227	27655436	11615.1	49923520	20967.5	1007896	423.308	4102392	1722.97	913123	383.504	1.38249	3.95522	1	2381	7	321398	0.530199	49.9235	Mock
2228	2280147	1413.61	29247332	18132.3	487278	302.094	2.09172e+06	1296.79	456427	282.968	1.2687	3.13012	1	1613	0	0	0.951411	29.2473	Mock
2229	306179	375.219	15254197	18693.9	198534	243.301	1301280	1594.71	180677	221.418	1.15667	2.58888	1	816	1	67835	0.910396	15.2542	Mock
2230	7965172	7381.99	25766930	23880.4	289659	268.451	1540139	1427.38	278075	257.715	1.11734	2.49452	1	1079	0	0	0.584663	25.7669	Mock
2231	4477701	2637.04	24903756	14666.5	484805	285.515	2213541	1303.62	444279	261.648	1.08523	1.93345	1	1698	8	272679	0.303549	24.9038	Mock
2232	340030	373.659	25344488	27851.1	207636	228.171	912943	1003.23	183697	201.865	1.08883	2.27912	1	910	7	159605	0.329961	25.3445	Mock
2235	353552	277.078	24047282	18845.8	267331	209.507	1.8537e+06	1452.74	244711	191.78	1.15398	3.05168	1	1276	4	303248	0.131116	24.0473	Mock
2237	35517168	21166.4	40005700	23841.3	770525	459.192	2330350	1388.77	723788	431.34	1.13075	2.87701	1	1678	5	155885	0.276795	40.0057	Mock
2238	435492	325.237	25561618	19090.1	287530	214.735	1.84074e+06	1374.71	259882	194.087	1.08905	1.62338	1	1339	7	235931	0.123547	25.5616	Mock
2239	431865	373.909	22486786	19469.1	253665	219.623	1407255	1218.4	210160	181.957	1.15194	2.60778	1	1155	2	62602	0.463044	22.4868	Mock
2240	1289420	660.902	54507784	27938.4	767383	393.328	3824326	1960.19	742528	380.588	1.24314	3.15205	1	1951	4	166348	0.916051	54.5078	Mock
2241	360398	421.026	23989344	28024.9	232692	271.836	1349065	1576.01	216939	253.433	1.03436	1.68808	1	856	2	78123	0.668783	23.9893	Mock
2242	365541	324.637	24068074	21374.8	249551	221.626	1664011	1477.81	239334	212.552	1.34931	4.63149	1	1126	4	190905	0.0724739	24.0681	Mock
2243	28026810	21642.3	27963076	21593.1	561096	433.279	1.54611e+06	1193.9	540563	417.423	1.11922	2.69515	1	1295	5	163410	0.00549482	27.9631	Mock
2245	36331784	26972.4	43179520	32056.1	850531	631.426	2059665	1529.08	820756	609.321	1.06428	2.04299	1	1347	7	203319	0.362693	43.1795	Mock
2247	8.35136e+06	5177.53	54549524	33818.7	1591179	986.472	2156456	1336.92	1556103	964.726	1.13413	2.47105	1	1613	5	205688	0.967006	54.5495	Mock
2248	22147584	9760.95	35660196	15716.3	1209416	533.017	3353317	1477.88	1106808	487.796	1.53962	1.88927	1	2269	6	182368	0.387567	35.6602	Mock
2249	28282440	21074.8	27992792	20859	578093	430.77	2445895	1822.57	549206	409.244	1.11276	2.61281	1	1342	7	308354	0.68669	27.9928	Mock
2251	17218784	15184.1	26964124	23777.9	603175	531.9	1675575	1477.58	577622	509.367	1.14556	2.81873	1	1134	5	171846	0.745667	26.9641	Mock
2252	238163	299.953	16014637	20169.6	214526	270.184	1189624	1498.27	207147	260.89	1.13548	2.01912	1	794	6	208933	0.63619	16.0146	Mock
2253	838576	461.263	49312420	27124.5	2327060	1280.01	2060525	1133.4	2245311	1235.04	1.09308	2.19443	1	1818	4	102855	0.0780749	49.3124	Mock
2255	607690	419.097	22437128	15473.9	351620	242.497	1.63198e+06	1125.51	303911	209.594	1.28738	2.68728	1	1450	5	136655	0.913392	22.4371	Mock
2256	27853750	17662.5	39743688	25202.1	569319	361.014	1601353	1015.44	543013	344.333	1.12933	2.75587	1	1577	2	44831	0.201005	39.7437	Mock
2258	818893	403.993	47129260	23250.7	494159	243.788	2925023	1443.03	471935	232.824	1.32769	2.15388	1	2027	10	459505	0.696324	47.1293	Mock
2260	669982	295.016	46750044	20585.7	517104	227.699	2817565	1240.67	478049	210.502	1.43779	3.38063	1	2271	7	255740	0.529174	46.75	Mock
2263	1546313	633.475	57364116	23500.3	2.07791e+06	851.255	2969610	1216.55	1926530	789.238	1.20846	3.05193	1	2441	2	87964	0.516556	57.3641	Mock
2264	661163	415.043	46319476	29076.9	1980845	1243.47	1934627	1214.46	1.9347e+06	1214.5	1.07187	2.20449	1	1593	5	164422	0.133076	46.3195	Mock
2267	529666	445.472	25958556	21832.3	279047	234.69	1831067	1540.01	202018	169.906	1.06011	1.78926	1	1189	6	216764	0.963094	25.9586	Mock
2268	30124520	23571.6	33275748	26037.4	523283	409.455	2102243	1644.95	502815	393.439	1.16906	2.80766	1	1278	3	113658	0.283514	33.2757	Mock
2271	26425828	19944	28022692	21149.2	507047	382.677	2.00244e+06	1511.28	485445	366.374	1.1714	3.2368	1	1325	7	303800	0.572317	28.0227	Mock
2272	30883872	12309.2	57372544	22866.7	1072431	427.434	3482078	1387.84	1032126	411.369	1.41062	4.56497	1	2509	11	382716	0.89487	57.3725	Mock
2273	16803900	10778.6	44425804	28496.3	1036083	664.582	1.9532e+06	1252.85	999928	641.391	1.02552	1.62668	1	1559	1	15517	0.176282	44.4258	Mock
2274	23716878	21347.3	25971148	23376.4	377296	339.6	1306581	1176.04	354330	318.929	1.24153	3.84608	1	1111	5	141677	0.279679	25.9711	Mock
2275	21857424	15545.8	27756006	19741.1	346556	246.484	1.56906e+06	1115.98	315808	224.614	1.0897	2.43812	1	1406	4	122239	0.58168	27.756	Mock
2277	22772972	7943.14	52336476	18254.8	775988	270.662	3.82175e+06	1333.01	678127	236.528	1.68155	2.12272	1	2867	11	347281	0.447323	52.3365	Mock
2279	388114	324.782	24374090	20396.7	196742	164.638	1052320	880.603	144596	121.001	1.20728	3.09589	1	1195	2	64826	0.923878	24.3741	Mock
2282	305130	219.993	22290040	16070.7	171648	123.755	1296414	934.689	127013	91.5739	1.19857	2.7384	1	1387	2	85050	0.801059	22.29	Mock
2283	821505	463.342	51773952	29201.3	2058700	1161.14	1726006	973.495	1.99613e+06	1125.85	1.13551	2.58998	1	1773	3	97811	0.518366	51.774	Mock
2284	27305114	18727.8	27371376	18773.2	611717	419.559	1585163	1087.22	562861	386.05	1.12083	2.72386	1	1458	7	184100	0.294316	27.3714	Mock
2285	27537764	16198.7	31422432	18483.8	585870	344.629	1.77655e+06	1045.03	566945	333.497	1.07463	2.0723	1	1700	8	199745	0.638085	31.4224	Mock
2286	486487	246.948	33190414	16847.9	226666	115.059	1664874	845.114	188671	95.7721	1.20782	1.73454	1	1970	3	80441	0.585109	33.1904	Mock
2287	544212	361.363	49312880	32744.3	2207881	1466.06	2419908	1606.84	2191427	1455.13	1.14482	2.97164	1	1506	9	340813	0.901563	49.3129	Mock
2288	887730	481.154	49238300	26687.4	2579095	1397.88	2659003	1441.19	2520250	1365.99	1.13082	2.28712	1	1845	7	257837	0.052407	49.2383	Mock
2290	12613751	10707.8	21613716	18347.8	249877	212.12	1.24926e+06	1060.49	243053	206.327	1.22468	3.58045	1	1178	2	91208	0.534432	21.6137	Mock
2291	237233	251.573	22889596	24273.2	149693	158.741	1323980	1404.01	147317	156.222	1.17886	3.24682	1	943	6	219060	0.0156761	22.8896	Mock
2292	679938	335.275	45172880	22274.6	484706	239.007	2773781	1367.74	455839	224.773	1.10274	1.81741	1	2028	13	471652	0.344702	45.1729	Mock
2293	28696242	10894.5	53649600	20368.1	691143	262.393	3012135	1143.56	586190	222.547	1.3728	3.78682	1	2634	4	152348	0.724334	53.6496	Mock
2294	384697	297.984	22081062	17103.8	274912	212.945	1496964	1159.54	227287	176.055	1.30067	2.69557	1	1291	10	244091	0.488433	22.0811	Mock
2295	217128	187.018	17685784	15233.2	145406	125.242	1201423	1034.82	134915	116.206	1.13723	2.12023	1	1161	2	39670	0.980159	17.6858	Mock
2297	183017	170.407	21791786	20290.3	156041	145.29	1.49608e+06	1393	142241	132.44	1.14345	2.6406	1	1074	3	98817	0.326635	21.7918	Mock
2298	344787	269.786	20013780	15660.2	224519	175.68	1232317	964.254	195860	153.255	1.19079	1.63198	1	1278	4	108249	0.821672	20.0138	Mock
2299	943965	879.744	25014304	23312.5	292064	272.194	1559200	1453.12	252562	235.379	1.16225	2.23891	1	1073	11	323016	0.547907	25.0143	Mock
2300	913230	525.751	53753920	30946.4	3498402	2014.05	2114669	1217.43	3463461	1993.93	1.0743	2.2709	1	1737	1	32066	0.682327	53.7539	Mock
2302	33636392	20033.6	41736412	24857.9	964291	574.325	1.85657e+06	1105.76	922357	549.349	1.23021	3.48002	1	1679	4	121273	0.671428	41.7364	Mock
2303	276390	227.294	21921572	18027.6	200043	164.509	1392669	1145.29	177294	145.801	1.21584	2.30954	1	1216	4	123894	0.422407	21.9216	Mock
2304	281142	242.992	18074910	15622.2	178184	154.005	1.35443e+06	1170.64	163546	141.353	1.1472	2.65508	1	1157	2	87110	0.124796	18.0749	Mock
2305	1089974	1153.41	19864904	21021.1	220263	233.083	1233844	1305.65	209221	221.398	1.28882	4.14588	1	945	4	171888	0.580248	19.8649	Mock
2306	1068637	637.231	47173764	28129.9	2810688	1676.02	3260742	1944.39	2752126	1641.1	1.05398	2.10012	1	1677	10	390961	0.897433	47.1738	Mock
2307	28464076	21115.8	37241684	27627.4	878906	652.007	1.7704e+06	1313.35	829463	615.329	1.09638	2.21608	1	1348	3	124039	0.418892	37.2417	Mock
2308	11880960	8833.43	25173960	18716.7	416706	309.819	2096446	1558.7	392278	291.656	1.17616	3.11584	1	1345	8	286155	0.910725	25.174	Mock
2309	34565804	22710.8	43778824	28764	775695	509.655	1865242	1225.52	734865	482.829	1.11192	2.68021	1	1522	2	62967	0.503528	43.7788	Mock
2310	285655	262.792	22985734	21146	215089	197.874	1246832	1147.04	194784	179.194	1.19917	3.44516	1	1087	3	92713	0.620842	22.9857	Mock
2311	211639	216.4	17045706	17429.1	150807	154.199	1059105	1082.93	142357	145.559	1.36542	4.36355	1	978	2	60124	0.832988	17.0457	Mock
2313	275831	293.75	22757952	24236.4	238384	253.87	1636746	1743.07	220760	235.101	1.32778	4.60149	1	939	4	203699	0.0909693	22.758	Mock
2314	272701	216.773	27620154	21955.6	205905	163.676	1431552	1137.96	192211	152.791	1.13947	1.76952	1	1258	3	88041	0.980979	27.6202	Mock
2315	276566	271.409	24470998	24014.7	210686	206.758	1599910	1570.08	195856	192.204	1.3242	4.56667	1	1019	5	193369	0.245849	24.471	Mock
2316	19081186	13727.5	35471156	25518.8	364731	262.396	1892864	1361.77	355344	255.643	1.25685	3.88913	1	1390	4	242820	0.710505	35.4712	Mock
2317	596354	346.717	47133660	27403.3	1617938	940.662	1484219	862.918	1573082	914.583	1.06364	2.02202	1	1720	0	0	0.505113	47.1337	Mock
2319	27318866	17523.3	41334192	26513.3	741559	475.663	1.9191e+06	1230.98	692500	444.195	1.10947	2.58354	1	1559	3	89550	0.243941	41.3342	Mock
2320	287661	292.338	23155014	23531.5	191103	194.21	676516	687.516	176135	178.999	1.03508	1.6	1	984	1	24313	0.722151	23.155	Mock
2321	33674632	23368.9	37182296	25803.1	589616	409.171	1.87205e+06	1299.13	565471	392.416	1.15114	2.93832	1	1441	7	234569	0.112788	37.1823	Mock
2322	303678	320.335	24121454	25444.6	243483	256.839	1571121	1657.3	224532	236.848	1.25943	3.87526	1	948	5	230857	0.990453	24.1215	Mock
2324	288836	279.339	21350426	20648.4	230310	222.737	1579958	1528.01	219105	211.9	1.27721	4.08607	1	1034	5	260866	0.534509	21.3504	Mock
2325	308667	334.055	24930682	26981.3	204291	221.094	1388025	1502.19	182550	197.565	1.09305	2.421	1	924	1	37549	0.424553	24.9307	Mock
2327	335615	356.279	25171654	26721.5	233715	248.105	1566400	1662.85	204643	217.243	1.03966	1.69214	1	942	0	0	0.501591	25.1717	Mock
2328	295660	325.617	25744024	28352.4	173546	191.13	1176084	1295.25	144078	158.676	1.16327	2.70684	1	908	3	81784	0.879417	25.744	Mock
2331	412554	446.004	25681564	27763.9	267567	289.262	1696673	1834.24	242050	261.676	1.0816	2.04287	1	925	2	71941	0.23455	25.6816	Mock
2332	813832	514.432	53277216	33677.1	994484	628.625	1.85779e+06	1174.33	967769	611.738	1.15698	2.86967	1	1582	2	78028	0.337149	53.2772	Mock
2333	500243	558.931	28142084	31443.7	343491	383.789	1490734	1665.62	321906	359.672	1.02819	1.63799	1	895	1	44034	0.190261	28.1421	Mock
2334	23656166	13866.5	33100744	19402.5	653410	383.007	2636531	1545.45	628617	368.474	1.32038	3.73211	1	1706	3	145753	0.990539	33.1007	Mock
2335	298765	243.294	23715110	19312	219860	179.039	1613404	1313.85	184749	150.447	1.09617	2.48504	1	1228	6	222723	0.571497	23.7151	Mock
2338	356364	333.05	24905778	23276.4	213513	199.545	1220580	1140.73	187893	175.601	1.1458	2.96822	1	1070	3	85758	0.366118	24.9058	Mock
2339	345105	302.458	28941966	25365.4	232495	203.764	1262985	1106.91	206120	180.649	1.12981	2.74154	1	1141	1	30728	0.89264	28.942	Mock
2340	5648135	2541.91	46367364	20867.4	499527	224.81	2718203	1223.31	420245	189.129	1.71558	5.84499	1	2222	8	273240	0.0844383	46.3674	Mock
2341	288673	235.651	24158978	19721.6	218714	178.542	1350937	1102.81	181426	148.103	1.27675	3.94006	1	1225	8	229961	0.165483	24.159	Mock
2342	286147	228.006	25910466	20645.8	202623	161.453	1511889	1204.69	174733	139.229	1.01705	1.49485	1	1255	8	239290	0.625418	25.9105	Mock
2343	289251	289.541	25246540	25271.8	202162	202.364	1459564	1461.03	185636	185.822	1.17921	3.27528	1	999	5	257870	0.622789	25.2465	Mock
2345	308816	233.421	25755568	19467.5	218591	165.224	1421235	1074.25	200858	151.82	1.07325	2.0693	1	1323	6	181102	0.935493	25.7556	Mock
2346	19752800	12826.5	33030850	21448.6	348873	226.541	2168901	1408.38	315368	204.784	1.08825	2.42617	1	1540	5	197923	0.141986	33.0309	Mock
2348	334827	276.717	22048734	18222.1	274650	226.983	1549998	1280.99	255806	211.41	1.20137	3.27858	1	1210	1	47710	0.427461	22.0487	Mock
2349	22686274	10696	48914464	23062	1087541	512.749	3976823	1874.98	1062142	500.774	1.63666	6.97661	1	2121	9	397793	0.000903286	48.9145	Mock
2350	30306834	17610	40773972	23692	606106	352.182	2205866	1281.73	559969	325.374	1.15076	2.78624	1	1721	5	254911	0.0698143	40.774	Mock
2352	1722753	900.55	50556340	26427.8	767131	401.009	2764429	1445.08	729606	381.394	1.29017	4.30917	1	1913	11	425031	0.481102	50.5563	Mock
2353	357365	254.715	32481398	23151.4	221128	157.611	1605546	1144.37	200033	142.575	1.13691	2.82609	1	1403	6	135472	0.251523	32.4814	Mock
2355	32007584	11929.8	53730632	20026.3	1067207	397.766	4310711	1606.68	959050	357.454	1.52787	1.95336	1	2683	7	317132	0.324273	53.7306	Mock
2356	39196032	32447	36882176	30531.6	1037097	858.524	1923465	1592.27	1030636	853.175	1.1663	3.108	1	1208	5	201797	0.924623	36.8822	Mock
2357	459939	420.42	26691608	24398.2	372268	340.282	1690956	1545.66	356014	325.424	1.20903	3.49634	1	1094	1	48167	0.974787	26.6916	Mock
2358	452497	382.177	25719104	21722.2	277791	234.621	1660831	1402.73	250850	211.867	1.12923	2.00552	1	1184	5	176285	0.449862	25.7191	Mock
2359	27350854	23537.7	29917726	25746.8	400149	344.362	1935993	1666.09	377916	325.229	1.34025	4.61704	1	1162	1	56644	0.227129	29.9177	Mock
2360	707560	410.894	53352972	30983.1	1980263	1149.98	2474434	1436.95	1955711	1135.72	1.15624	3.10499	1	1722	4	179000	0.291666	53.353	Mock
2362	377824	267.96	24603936	17449.6	319798	226.807	2023975	1435.44	296433	210.236	1.07242	2.17376	1	1410	6	231286	0.27335	24.6039	Mock
2363	30840798	20994.4	36239100	24669.2	735521	500.695	1718923	1170.13	710768	483.845	1.12655	2.45586	1	1469	2	80125	0.380583	36.2391	Mock
2364	4.7418e+06	4141.31	22421556	19582.1	267500	233.624	1381527	1206.57	236721	206.743	1.21449	3.65304	1	1145	4	127991	0.478576	22.4216	Mock
2365	20437370	16468.5	27681510	22305.8	453873	365.732	1947482	1569.28	424029	341.683	1.10482	2.41172	1	1241	3	143244	0.575111	27.6815	Mock
2366	19949336	13902	27930590	19463.8	340725	237.439	1816734	1266.02	307119	214.02	1.17662	3.33496	1	1435	7	224451	0.9961	27.9306	Mock
2367	446763	393.277	24944120	21957.9	327870	288.618	1685473	1483.69	304816	268.324	1.22392	3.5993	1	1136	5	198950	0.23221	24.9441	Mock
2369	436764	314.445	23659016	17033.1	332281	239.223	1837185	1322.67	296695	213.603	1.04294	1.92037	1	1389	2	72495	0.262891	23.659	Mock
2371	538337	677.153	24149402	30376.6	388954	489.25	1692127	2128.46	380940	479.17	1.03329	1.62138	1	795	5	248425	0.100805	24.1494	Mock
2372	1240592	897.03	50786272	36721.8	769944	556.72	4287921	3100.45	754613	545.635	1.01532	1.45579	1	1383	3	357436	0.35981	50.7863	Mock
2373	297942	245.624	25079466	20675.6	197407	162.743	1.53693e+06	1267.05	174154	143.573	1.14003	2.55618	1	1213	5	193610	0.887865	25.0795	Mock
2374	408567	337.101	27074920	22339	263005	217.001	1.75268e+06	1446.11	229816	189.617	1.13526	2.68714	1	1212	8	322286	0.29859	27.0749	Mock
2376	687048	491.802	51603848	36939	2126761	1522.38	2239048	1602.75	2.09607e+06	1500.41	1.05587	1.94405	1	1397	5	250801	0.944474	51.6038	Mock
2377	320698	312.267	25149382	24488.2	232495	226.383	1581504	1539.93	205482	200.08	1.09834	2.43052	1	1027	4	210582	0.728379	25.1494	Mock
2378	25809136	14961.8	36218296	20996.1	571030	331.032	2564503	1486.67	530037	307.268	1.12872	2.85087	1	1725	10	471045	0.516739	36.2183	Mock
2379	8580717	6842.68	22193052	17697.8	334762	266.955	1449472	1155.88	306965	244.789	1.09013	2.48608	1	1254	4	127887	0.777193	22.1931	Mock
2382	979965	701.478	50937300	36461.9	3704340	2651.64	2670203	1911.38	3634920	2601.95	1.04792	1.99071	1	1397	0	0	0.118236	50.9373	Mock
2383	5706192	3987.56	52243100	36508.1	1625972	1136.25	3353591	2343.53	1602801	1120.06	1.02245	1.55486	1	1431	5	258769	0.233618	52.2431	Mock
2384	313452	180.248	31849972	18315.1	233081	134.032	1638344	942.118	186025	106.972	1.12033	2.70615	1	1739	7	221980	0.141867	31.85	Mock
2385	18386454	14720.9	23117776	18509	494870	396.213	1694754	1356.89	463307	370.942	1.1807	3.16441	1	1249	3	102820	0.361801	23.1178	Mock
2386	349181	310.659	21286094	18937.8	339969	302.464	1687920	1501.71	318994	283.802	1.1161	2.69689	1	1124	6	362544	0.381639	21.2861	Mock
2387	255598	271.624	21343278	22681.5	149491	158.864	994625	1056.99	134276	142.695	1.1952	3.44315	1	941	3	69304	0.947309	21.3433	Mock
2388	727876	284.995	49049908	19205.1	453070	177.396	2485067	973.01	394745	154.56	1.57383	2.36578	1	2554	4	175422	0.264126	49.0499	Mock
2390	12306924	9607.28	24969320	19492.1	486386	379.692	2220013	1733.03	461820	360.515	1.22504	3.5178	1	1281	4	237024	0.811379	24.9693	Mock
2391	27078490	20087.9	29237236	21689.3	639580	474.466	1907366	1414.96	619708	459.724	1.15785	2.99927	1	1348	4	209324	0.815618	29.2372	Mock
2392	323700	291.359	24845870	22363.5	249405	224.487	1631898	1468.86	230684	207.636	1.2459	3.60963	1	1111	3	150187	0.750343	24.8459	Mock
2393	397960	389.775	25703422	25174.8	230076	225.344	1523650	1492.31	220100	215.573	1.12479	2.45296	1	1021	3	122269	0.287834	25.7034	Mock
2394	28477814	22458.8	41104352	32416.7	680640	536.782	1520643	1199.25	666201	525.395	1.04264	1.53496	1	1268	1	33691	0.494972	41.1044	Mock
2395	277637	318.391	23459608	26903.2	213245	244.547	1120171	1284.6	190004	217.894	1.02964	1.7844	1	872	0	0	0.186212	23.4596	Mock
2396	9054999	6318.91	42460692	29630.6	503227	351.17	1918818	1339.02	479361	334.516	1.32557	4.55021	1	1433	5	296238	0.1884	42.4607	Mock
2397	388116	311.24	23507206	18851	249189	199.831	1843354	1478.23	240073	192.52	1.34246	3.68586	1	1247	2	84648	0.435841	23.5072	Mock
2399	17804268	17169	39590952	38178.4	850070	819.74	2763051	2664.47	834332	804.563	1.02152	1.45419	1	1037	7	449927	0.526584	39.591	Mock
2400	3012685	1764.9	50652628	29673.5	2.04165e+06	1196.05	2319692	1358.93	2.01545e+06	1180.7	1.16351	2.55543	1	1707	4	142650	0.886683	50.6526	Mock
2401	286134	257.084	22727952	20420.4	198940	178.742	1562257	1403.65	193609	173.952	1.06768	2.13465	1	1113	9	361575	0.830909	22.728	Mock
2403	91920	103.864	16564331	18716.8	76916	86.9107	341151	385.481	64933	73.3706	2.43163	16.0786	1	885	0	0	0.568419	16.5643	Mock
2404	22792418	13336.7	52780636	30883.9	1585996	928.026	2668777	1561.6	1567716	917.329	1.2374	3.71395	1	1709	5	260606	0.609161	52.7806	Mock
2406	17239216	9806.15	52321052	29761.7	1350793	768.369	2603938	1481.19	1306669	743.27	1.06268	1.83907	1	1758	7	294088	0.0232366	52.3211	Mock
2409	7434798	3278.13	52067292	22957.4	1154409	508.999	2647717	1167.42	1082880	477.46	1.10391	2.55018	1	2268	6	206597	0.0536629	52.0673	Mock
2411	448098	347.094	18246240	14133.4	276356	214.064	1387137	1074.47	237593	184.038	1.24945	1.92131	1	1291	1	33248	0.772604	18.2462	Mock
2412	475056	348.026	25209850	18468.8	330958	242.46	1914372	1402.47	294034	215.41	1.20148	3.18972	1	1365	3	130674	0.774865	25.2098	Mock
2414	32124054	20487.3	30037236	19156.4	652496	416.133	2493465	1590.22	627382	400.116	1.31366	3.37196	1	1568	5	256776	0.406946	30.0372	Mock
2415	277511	302.96	21274366	23225.3	202460	221.026	1695831	1851.34	185153	202.132	1.08975	2.41323	1	916	4	145155	0.0445096	21.2744	Mock
2416	4747881	4016.82	23790728	20127.5	388946	329.058	1718566	1453.95	354816	300.183	1.21101	3.68977	1	1182	3	160955	0.247839	23.7907	Mock
2418	390201	372.329	25346628	24185.7	249214	237.8	1420888	1355.81	228278	217.823	1.20554	3.38153	1	1048	5	209659	0.215183	25.3466	Mock
2420	547450	376.772	37258912	25642.7	377425	259.756	2321695	1597.86	359045	247.106	1.12452	2.56718	1	1453	7	440233	0.277418	37.2589	Mock
2422	34810048	22101.6	48040264	30501.8	986600	626.413	2530598	1606.73	960696	609.966	1.18725	3.30182	1	1575	5	256671	0.352407	48.0403	Mock
2423	223019	240.581	18378746	19826	174341	188.07	1064409	1148.23	166396	179.499	1.26644	3.71178	1	927	4	120023	0.894173	18.3787	Mock
2424	268052	290.729	20928052	22698.5	195062	211.564	1.04622e+06	1134.73	177179	192.168	1.20656	3.52108	1	922	2	72129	0.181042	20.9281	Mock
2425	263864	289.008	20079434	21992.8	197142	215.928	1468642	1608.59	185510	203.187	1.15716	2.89934	1	913	2	98000	0.763747	20.0794	Mock
2426	35524948	21208.9	46016676	27472.6	907172	541.595	2857242	1705.82	868677	518.613	1.24067	3.4236	1	1675	3	163357	0.0613455	46.0167	Mock
2427	259409	242.892	23188406	21712	202706	189.8	1.29838e+06	1215.71	173935	162.86	1.13043	2.69767	1	1068	6	245363	0.462761	23.1884	Mock
2428	26996952	19436.2	32710648	23549.8	478693	344.631	2389274	1720.14	453112	326.215	1.26132	3.78884	1	1389	7	313549	0.00551044	32.7106	Mock
2429	287808	429.564	12749667	19029.4	189009	282.103	928988	1386.55	176230	263.03	1.09719	1.70917	1	670	2	101860	0.810291	12.7497	Mock
2430	270147	428.805	9196367	14597.4	136390	216.492	749901	1190.32	124009	196.84	1.07361	2.02673	1	630	1	36245	0.950486	9.19637	Mock
2431	25195018	15391	43797392	26754.7	752809	459.871	1924818	1175.82	694680	424.362	1.09867	2.5232	1	1637	4	126794	0.0351074	43.7974	Mock
2435	609566	267.236	30718936	13467.3	327829	143.722	2166203	949.672	310757	136.237	1.26004	3.47905	1	2281	7	202728	0.908877	30.7189	Mock
2436	806116	447.345	46117772	25592.5	783040	434.539	2496966	1385.66	744550	413.18	1.30587	4.35597	1	1802	4	235443	0.296257	46.1178	Mock
2437	211149	191.605	17777386	16131.9	156500	142.015	1206587	1094.91	146713	133.133	1.11148	2.39219	1	1102	6	180757	0.409295	17.7774	Mock
2438	358921	317.068	20777080	18354.3	255972	226.124	1312740	1159.66	248345	219.386	1.12567	2.79295	1	1132	4	98734	0.0967113	20.7771	Mock
2439	577470	335.348	45435940	26385.6	1573655	913.853	1.84341e+06	1070.5	1552237	901.415	1.07051	2.2555	1	1722	4	100972	0.656939	45.4359	Mock
2442	21824446	21824.4	32362932	32362.9	469653	469.653	1620272	1620.27	464237	464.237	1.02318	1.553	1	1000	1	42476	0.683192	32.3629	Mock
2444	13739971	12901.4	19669368	18468.9	259576	243.733	1100524	1033.36	244277	229.368	1.30365	4.41083	1	1065	3	98160	0.149941	19.6694	Mock
2446	348812	289.711	23664692	19655.1	229624	190.718	1214569	1008.78	181358	150.63	1.19169	3.13889	1	1204	2	59931	0.719077	23.6647	Mock
2447	33926728	24478.2	41562636	29987.5	765697	552.451	1613841	1164.39	752819	543.159	1.09388	2.4705	1	1386	4	122593	0.559571	41.5626	Mock
2448	223747	403.875	10661225	19244.1	106636	192.484	247495	446.742	100686	181.744	1.08725	2.28881	1	554	0	0	0.584645	10.6612	Mock
2450	776437	468.297	39643144	23910.2	952506	574.491	1.92471e+06	1160.86	924185	557.41	1.09824	2.48385	1	1658	2	71260	0.600471	39.6431	Mock
2451	34150676	14796.7	56033020	24277.7	758947	328.833	3205445	1388.84	707522	306.552	1.35881	3.20567	1	2308	6	257756	0.381522	56.033	Mock
2452	27273738	15400.2	48884268	27602.6	1138378	642.788	2463507	1391.03	1100402	621.345	1.1417	3.02144	1	1771	2	51195	0.867581	48.8843	Mock
2453	935025	403.724	43710384	18873.2	720285	311.004	3554230	1534.64	668175	288.504	1.51533	2.10799	1	2316	12	405572	0.313099	43.7104	Mock
2455	449869	481.143	21529270	23026	209315	223.866	1405808	1503.54	188405	201.503	1.26984	4.05989	1	935	3	151319	0.426571	21.5293	Mock
2456	236561	239.677	22486290	22782.5	178750	181.104	1286500	1303.44	159470	161.57	1.29094	3.81508	1	987	3	92742	0.876262	22.4863	Mock
2458	394043	413.476	23933164	25113.5	230548	241.918	1220094	1280.27	212954	223.456	1.25361	3.96656	1	953	1	32018	0.0788024	23.9332	Mock
2459	10928417	10599.8	20760020	20135.8	249972	242.456	994437	964.536	238186	231.024	1.2171	3.48934	1	1031	3	51923	0.748656	20.76	Mock
2460	432587	308.55	24455062	17443	320607	228.678	1.69464e+06	1208.73	282307	201.36	1.04685	2.01277	1	1402	4	91875	0.412897	24.4551	Mock
2461	388812	433.942	21404126	23888.5	184423	205.829	830393	926.778	169695	189.392	1.1005	2.62612	1	896	4	86018	0.589098	21.4041	Mock
2464	333289	313.831	26265966	24732.5	210306	198.028	1069870	1007.41	185845	174.995	1.21555	2.90317	1	1062	2	48544	0.877618	26.266	Mock
2466	260254	273.089	22961210	24093.6	185949	195.12	1476174	1548.98	161001	168.941	1.36904	4.93291	1	953	3	121638	0.0170298	22.9612	Mock
2467	721216	383.83	46296712	24639	477984	254.382	2453452	1305.72	389871	207.489	1.22799	3.53575	1	1879	3	150252	0.377976	46.2967	Mock
2468	210867	252.838	24233516	29057	155949	186.989	651277	780.908	151499	181.653	1.04864	1.94005	1	834	1	20716	0.978797	24.2335	Mock
2469	340428	321.766	21435148	20260.1	250909	237.154	1445912	1366.65	224106	211.82	1.26966	3.53268	1	1058	5	122604	0.68133	21.4351	Mock
2471	569746	379.073	24821896	16514.9	449258	298.908	1962882	1305.98	397407	264.409	1.12753	1.71241	1	1503	3	65461	0.460597	24.8219	Mock
2472	9222676	8571.26	22030576	20474.5	344592	320.253	1516313	1409.21	314771	292.538	1.26611	3.96392	1	1076	8	242842	0.966738	22.0306	Mock
2473	725159	328.572	49954136	22634.4	482341	218.551	2625902	1189.81	432885	196.142	1.31157	1.86539	1	2207	2	58644	0.534708	49.9541	Mock
2474	406832	276.005	23373800	15857.4	302256	205.058	1.86559e+06	1265.67	244246	165.703	1.18294	1.97855	1	1474	2	70467	0.0246145	23.3738	Mock
2475	38375128	31098.2	35860000	29060	703658	570.225	2123309	1720.67	683166	553.619	1.045	1.78514	1	1234	7	275307	0.619772	35.86	Mock
2476	231460	232.857	19533586	19651.5	167881	168.894	871073	876.331	159374	160.336	1.05226	2.05115	1	994	1	30252	0.271217	19.5336	Mock
2478	476842	497.747	24801704	25889	316138	329.998	1725425	1801.07	292333	305.149	1.10354	2.6048	1	958	6	218558	0.402908	24.8017	Mock
2479	75160	81.2541	15153219	16381.9	67877	73.3805	210283	227.333	52681	56.9524	1.33802	4.42186	1	925	0	0	0.558523	15.1532	Mock
2480	3511952	2166.53	51664672	31872.1	910148	561.473	1969539	1215.01	843963	520.643	1.03696	1.72393	1	1621	2	55152	0.0170407	51.6647	Mock
2481	245727	239.5	23577968	22980.5	169674	165.374	919176	895.883	145751	142.058	1.37695	5.11209	1	1026	1	22400	0.559047	23.578	Mock
2482	232150	273.439	18478370	21764.9	165505	194.941	676348	796.641	137225	161.631	1.13349	2.7723	1	849	3	47816	0.511203	18.4784	Mock
2484	769242	338.873	48837260	21514.2	524341	230.987	2875697	1266.83	471491	207.705	1.20546	2.49262	1	2270	2	87450	0.42355	48.8373	Mock
2485	399802	391.963	25484118	24984.4	261567	256.438	1313561	1287.8	230036	225.525	1.10049	2.53568	1	1020	1	30849	0.55345	25.4841	Mock
2486	390517	421.725	24379486	26327.7	271691	293.403	1153554	1245.74	254754	275.112	1.09806	2.30505	1	926	2	83561	0.742009	24.3795	Mock
2487	460728	355.5	25389422	19590.6	283854	219.023	1.47786e+06	1140.33	255184	196.901	1.17496	3.3264	1	1296	4	111107	0.897146	25.3894	Mock
2488	261033	232.857	20814256	18567.6	167665	149.567	1094373	976.247	153692	137.103	1.12445	2.71036	1	1121	3	88679	0.380035	20.8143	Mock
2489	305128	245.873	25418528	20482.3	239385	192.897	1580417	1273.5	195649	157.654	1.07745	2.21837	1	1241	10	274509	0.601633	25.4185	Mock
2491	713802	299.917	54114316	22737.1	506294	212.729	2606858	1095.32	423999	178.151	1.17278	1.86738	1	2380	0	0	0.0432707	54.1143	Mock
2492	344850	320.195	23288940	21623.9	172589	160.25	1.18649e+06	1101.66	162082	150.494	1.21967	3.67811	1	1077	5	153055	0.800761	23.2889	Mock
2493	10363454	8564.84	23989130	19825.7	412090	340.57	1587454	1311.95	403579	333.536	1.29402	3.58194	1	1210	4	179633	0.37743	23.9891	Mock
2494	3569551	3002.15	20155030	16951.2	279284	234.89	1629545	1370.52	268201	225.569	1.22833	1.99116	1	1189	8	290417	0.670239	20.155	Mock
2495	560983	702.986	15226805	19081.2	344869	432.167	1310070	1641.69	322217	403.781	1.05296	1.76856	1	798	3	77810	0.471664	15.2268	Mock
2498	31200816	22741.1	29275376	21337.7	773561	563.82	2432976	1773.31	764030	556.873	1.10569	2.63828	1	1372	3	143025	0.191571	29.2754	Mock
2499	501500	474.456	27252244	25782.6	300824	284.602	1521696	1439.64	286560	271.107	1.14605	2.87477	1	1057	3	97373	0.662174	27.2522	Mock
2500	256602	260.51	23618440	23978.1	211840	215.066	919778	933.785	198748	201.775	1.38935	5.04429	1	985	3	80167	0.851323	23.6184	Mock
2501	322135	282.08	22682508	19862.1	230963	202.244	1459335	1277.88	202804	177.587	1.06486	2.08949	1	1142	5	167714	0.235567	22.6825	Mock
2502	14815119	9329.42	49900960	31423.8	1109936	698.952	2329152	1466.72	1080374	680.336	1.08195	2.44179	1	1588	7	215070	0.758183	49.901	Mock
2503	16434244	9253.52	46390324	26120.7	679016	382.329	2754622	1551.03	630485	355.003	1.24923	3.79813	1	1776	11	413870	0.633825	46.3903	Mock
2504	843775	474.031	54108528	30398	2906684	1632.97	2814645	1581.26	2860865	1607.23	1.10612	2.5452	1	1780	1	47198	0.955126	54.1085	Mock
2505	303353	286.994	24896924	23554.3	199602	188.838	1421618	1344.96	184685	174.726	1.12481	2.23513	1	1057	4	161545	0.260247	24.8969	Mock
2506	372275	308.942	22537256	18703.1	202587	168.122	1.44822e+06	1201.84	179141	148.665	1.35037	4.66529	1	1205	6	152560	0.154278	22.5373	Mock
2507	1259036	800.914	34887508	22193.1	929301	591.158	1738026	1105.61	873810	555.859	1.09949	2.04167	1	1572	0	0	0.312121	34.8875	Mock
2508	45734528	31368	36200780	24829.1	787822	540.344	1.95781e+06	1342.81	763535	523.687	1.18396	3.31053	1	1458	4	120682	0.257959	36.2008	Mock
2510	44514584	24179.6	39808356	21623.2	1003457	545.061	2013322	1093.6	929150	504.699	1.1349	2.80324	1	1841	3	76492	0.733109	39.8084	Mock
2511	22639764	8778.5	51659180	20030.7	706723	274.03	3214824	1246.54	639381	247.918	1.4206	2.92792	1	2579	12	391539	0.669685	51.6592	Mock
2513	332756	281.044	23089450	19501.2	251311	212.256	1298286	1096.53	213497	180.318	1.12446	2.2498	1	1184	5	158709	0.861807	23.0894	Mock
2515	479871	391.731	27285428	22273.8	288876	235.817	1271850	1038.24	249458	203.639	1.13591	2.92	1	1225	2	58657	0.531606	27.2854	Mock
2516	651147	361.347	50997200	28300.3	535954	297.422	2718271	1508.47	488003	270.812	1.21615	3.65597	1	1802	3	152608	0.649373	50.9972	Mock
2517	525819	418.979	24903860	19843.7	478281	381.1	1879584	1497.68	429546	342.268	1.1195	2.7654	1	1255	5	190967	0.500692	24.9039	Mock
2520	436422	370.477	25255576	21439.4	317465	269.495	1469387	1247.36	281333	238.823	1.29378	4.06114	1	1178	1	25582	0.313421	25.2556	Mock
2521	916493	418.299	47933604	21877.5	585731	267.335	3279821	1496.95	508744	232.197	1.41913	3.02757	1	2191	13	418749	0.19085	47.9336	Mock
2522	407646	329.544	24632066	19912.7	273926	221.444	1400150	1131.89	239930	193.961	1.04623	1.55795	1	1237	3	92667	0.901924	24.6321	Mock
2523	1536426	677.437	52784684	23273.7	3271899	1442.64	3580386	1578.65	3151252	1389.44	1.04425	1.88035	1	2268	7	303608	0.858398	52.7847	Mock
2524	380796	316.802	22853874	19013.2	281551	234.235	1682168	1399.47	259492	215.884	1.2232	3.61595	1	1202	3	117544	0.461639	22.8539	Mock
2526	424831	442.994	24678792	25733.9	271521	283.129	1182010	1232.54	249071	259.72	1.12151	2.73465	1	959	5	116295	0.939078	24.6788	Mock
2527	460068	403.923	26304342	23094.2	280005	245.834	1680464	1475.39	241070	211.651	1.23541	3.60172	1	1139	4	142384	0.222373	26.3043	Mock
2528	716750	396.213	49375236	27294.2	2.01277e+06	1112.64	2199509	1215.87	1925976	1064.66	1.30075	2.09024	1	1809	2	57680	0.553542	49.3752	Mock
2529	344625	291.068	24977732	21096.1	244822	206.775	1430971	1208.59	213499	180.32	1.12019	2.67905	1	1184	2	54018	0.0544982	24.9777	Mock
2530	432530	362.253	22608472	18935.1	284525	238.296	1.84811e+06	1547.83	269726	225.901	1.13	2.63471	1	1194	4	176023	0.191202	22.6085	Mock
2531	1273335	628.497	52832824	26077.4	868015	428.438	3265796	1611.94	783253	386.601	1.19312	2.13184	1	2026	1	50380	0.604027	52.8328	Mock
2532	24921194	18965.9	32474722	24714.4	618069	470.372	2021009	1538.06	573261	436.272	1.27402	3.19791	1	1314	7	290744	0.662184	32.4747	Mock
2533	1728621	1252.62	24782412	17958.3	595270	431.355	2020527	1464.15	548880	397.739	1.17421	2.41984	1	1380	5	332775	0.580996	24.7824	Mock
2534	30459596	20553	39881196	26910.4	632293	426.648	1.7464e+06	1178.4	549827	371.003	1.17726	3.17271	1	1482	1	33145	0.869601	39.8812	Mock
2537	302610	201.74	20422344	13614.9	226335	150.89	1680436	1120.29	186641	124.427	1.63277	1.75287	1	1500	9	266098	0.465092	20.4223	Mock
2538	386285	327.36	22806784	19327.8	223706	189.581	1347541	1141.98	126239	106.982	1.06955	2.25847	1	1180	0	0	0.833935	22.8068	Mock
2539	36033212	22367	41403956	25700.8	931872	578.443	2082319	1292.56	881203	546.991	1.10636	2.27167	1	1611	2	58248	0.120387	41.404	Mock
2540	365347	401.04	21458896	23555.3	216849	238.034	1087880	1194.16	208763	229.158	1.07491	2.19334	1	911	0	0	0.683271	21.4589	Mock
2543	23827094	20665.3	27853152	24157.1	420765	364.931	1559533	1352.59	410674	356.179	1.16066	3.10581	1	1153	3	141071	0.972934	27.8532	Mock
2547	24632804	9813.87	51656324	20580.2	797361	317.674	3390881	1350.95	698614	278.332	1.31121	3.1148	1	2510	9	307474	0.506689	51.6563	Mock
2548	32374764	23124.8	38045120	27175.1	731261	522.329	2057113	1469.37	707232	505.166	1.07558	2.14136	1	1400	1	43439	0.115138	38.0451	Mock
2549	718057	389.825	52354272	28422.5	470839	255.613	2825606	1533.99	440574	239.182	1.15197	2.71883	1	1842	6	208302	0.818739	52.3543	Mock
2550	1598146	1213.47	46993040	35681.9	4343673	3298.16	3576916	2715.96	4314354	3275.9	1.01307	1.49583	1	1317	1	149431	0.353214	46.993	Mock
2551	374936	310.377	21978106	18193.8	234320	193.974	1357741	1123.96	211320	174.934	1.25918	3.97119	1	1208	3	90854	0.983067	21.9781	Mock
2552	258712	225.163	23414620	20378.3	184900	160.923	1364078	1187.19	180544	157.131	1.12499	2.77971	1	1149	3	129435	0.883825	23.4146	Mock
2554	616043	739.547	26032980	31252.1	362101	434.695	1650053	1980.86	353468	424.331	1.1012	1.7963	1	833	3	136083	0.356253	26.033	Mock
2555	304023	261.638	23761908	20449.1	203872	175.449	1465054	1260.8	194365	167.268	1.07001	2.11301	1	1162	6	189901	0.75713	23.7619	Mock
2556	20528690	16370.6	27875038	22228.9	575745	459.127	1.68151e+06	1340.91	557083	444.245	1.09832	2.3323	1	1254	7	230553	0.986329	27.875	Mock
2557	307576	270.754	21006384	18491.5	209535	184.45	1311012	1154.06	186908	164.532	1.28667	4.26362	1	1136	3	94115	0.526322	21.0064	Mock
2558	24728512	20850.3	29131544	24562.9	457116	385.427	1616960	1363.37	439847	370.866	1.06462	2.05471	1	1186	3	104565	0.470732	29.1315	Mock
2559	293156	281.881	22821036	21943.3	209054	201.013	1127356	1084	198468	190.835	1.04698	1.76982	1	1040	5	135953	0.0146658	22.821	Mock
2560	341903	308.298	22907372	20655.9	194786	175.641	1182768	1066.52	177355	159.923	1.15177	3.0523	1	1109	1	69985	0.700204	22.9074	Mock
2563	452588	342.351	23343902	17658	268145	202.833	1.38635e+06	1048.68	248263	187.793	1.22093	3.42899	1	1322	1	25129	0.315025	23.3439	Mock
2564	325095	423.301	21197860	27601.4	235460	306.589	1302857	1696.43	228708	297.797	1.08578	2.30181	1	768	0	0	0.500677	21.1979	Mock
2565	482827	584.536	22997056	27841.5	312587	378.435	1502354	1818.83	297946	360.709	1.03918	1.69759	1	826	0	0	0.0720802	22.9971	Mock
2566	38806884	24717.8	34573060	22021.1	657149	418.566	2281896	1453.44	596360	379.847	1.15502	2.53504	1	1570	8	271967	0.0896425	34.5731	Mock
2567	57856572	20364.9	57991748	20412.4	1261911	444.178	3557448	1252.18	1198448	421.84	1.4262	4.84223	1	2841	10	294815	0.421111	57.9917	Mock
2568	453788	514.499	23482706	26624.4	319566	362.32	1646055	1866.28	297516	337.32	1.10909	1.94858	1	882	1	68482	0.261219	23.4827	Mock
2571	14746499	15297.2	20944298	21726.4	442935	459.476	1222613	1268.27	432356	448.502	1.08207	2.36373	1	964	2	70792	0.976273	20.9443	Mock
2573	946374	659.494	47518096	33113.7	2983050	2078.78	2129340	1483.86	2924660	2038.09	1.0418	1.93672	1	1435	1	44645	0.13973	47.5181	Mock
2574	158367	151.984	20423568	19600.4	119040	114.242	959435	920.763	109307	104.901	1.17374	3.119	1	1042	0	0	0.882586	20.4236	Mock
2575	34287484	16500.2	45494316	21893.3	1104606	531.572	2738216	1317.72	1032416	496.832	1.304	4.24	1	2078	3	96947	0.0802067	45.4943	Mock
2576	200726	210.625	15834196	16615.1	153833	161.42	1286852	1350.32	138842	145.689	1.04931	1.73795	1	953	6	254805	0.507635	15.8342	Mock
2577	265471	241.777	16817228	15316.2	162113	147.644	1073274	977.481	137117	124.879	1.04543	1.7267	1	1098	2	82995	0.16391	16.8172	Mock
2578	606460	438.828	50295000	36392.9	2306823	1669.19	2184558	1580.72	2272514	1644.37	1.13307	2.80535	1	1382	4	188466	0.365892	50.295	Mock
2579	230118	228.973	23293924	23178	161960	161.154	971636	966.802	142334	141.626	1.18077	3.2199	1	1005	5	159113	0.74334	23.2939	Mock
2580	280218	306.249	22991758	25127.6	190994	208.737	1096342	1198.19	168793	184.473	1.09052	2.01965	1	915	2	67795	0.424505	22.9918	Mock
2582	310397	435.951	22261976	31266.8	251145	352.732	1439059	2021.15	236721	332.473	1.03908	1.69004	1	712	2	151895	0.718816	22.262	Mock
2584	451161	433.809	22247946	21392.3	272807	262.314	1396818	1343.09	258164	248.235	1.16443	2.73038	1	1040	3	97531	0.534156	22.2479	Mock
2585	29176920	12685.6	49352272	21457.5	749866	326.029	2589341	1125.8	722847	314.281	1.50788	4.38609	1	2300	7	235033	0.802148	49.3523	Mock
2586	18377984	18526.2	21406570	21579.2	431012	434.488	1508625	1520.79	416620	419.98	1.21598	3.38229	1	992	3	154522	0.322907	21.4066	Mock
2588	596718	569.931	23511356	22455.9	304629	290.954	1570545	1500.04	286558	273.694	1.27362	3.99623	1	1047	5	192995	0.40051	23.5114	Mock
2589	394004	335.608	22157218	18873.3	190653	162.396	1474670	1256.11	168557	143.575	1.11518	2.7517	1	1174	3	93263	0.410916	22.1572	Mock
2590	27594044	14447.1	51660196	27047.2	1054815	552.259	4267546	2234.32	1022703	535.447	1.16056	2.0212	1	1910	4	288734	0.103253	51.6602	Mock
2591	30956152	19493.8	33276586	20955	683856	430.64	1861564	1172.27	633555	398.964	1.17994	3.3063	1	1588	2	51951	0.519099	33.2766	Mock
2592	2545030	2391.95	21546648	20250.6	322869	303.448	1703356	1600.9	308898	290.318	1.29674	4.24812	1	1064	2	141500	0.0968032	21.5466	Mock
2593	30187158	23806.9	33027356	26046.8	560575	442.094	2084327	1643.79	534821	421.783	1.15328	2.89539	1	1268	4	137663	0.889762	33.0274	Mock
2594	1106696	731.458	45582868	30127.5	660255	436.388	3246578	2145.79	613847	405.715	1.06612	2.09031	1	1513	1	66171	0.0618448	45.5829	Mock
2595	1077260	891.034	21734436	17977.2	191069	158.039	1386050	1146.44	181245	149.913	1.21335	3.14445	1	1209	4	173569	0.449694	21.7344	Mock
2596	326273	302.105	20471514	18955.1	201629	186.694	1157199	1071.48	190165	176.079	1.22802	3.73155	1	1080	4	118287	0.284694	20.4715	Mock
2597	307586	298.627	21292802	20672.6	216970	210.65	907506	881.074	191298	185.726	1.17196	1.78136	1	1030	2	72050	0.154869	21.2928	Mock
2598	306332	271.571	20507682	18180.6	194703	172.609	1.32999e+06	1179.07	168031	148.964	1.47268	5.76383	1	1128	3	113102	0.783837	20.5077	Mock
2600	369659	318.947	23290272	20095.1	297593	256.767	1600995	1381.36	272731	235.316	1.17594	1.85565	1	1159	4	140195	0.145948	23.2903	Mock
2602	27641698	24461.7	31805770	28146.7	692716	613.023	1767653	1564.29	671583	594.321	1.04201	1.87948	1	1130	3	117311	0.792555	31.8058	Mock
2603	17568774	16404.1	18576478	17345	320674	299.416	1090589	1018.29	315752	294.82	1.06454	1.9462	1	1071	3	56393	0.773332	18.5765	Mock
2604	20754764	15904	40247308	30840.8	772101	591.648	1980848	1517.89	741626	568.296	1.01964	1.62835	1	1305	1	45974	0.0922796	40.2473	Mock
2605	604931	299.027	35355648	17476.8	358948	177.434	2010039	993.593	325668	160.983	1.36839	4.39193	1	2023	11	251601	0.685513	35.3556	Mock
2606	166750	183.645	13534538	14905.9	109652	120.762	839343	924.387	104155	114.708	1.25641	3.69172	1	908	1	25438	0.716024	13.5345	Mock
2607	608478	424.915	42608164	29754.3	2730305	1906.64	2008508	1402.59	2704862	1888.87	1.07084	1.97729	1	1432	5	165858	0.862166	42.6082	Mock
2608	517526	757.725	22112570	32375.7	301562	441.526	1354809	1983.62	294363	430.985	1.02671	1.60469	1	683	2	97528	0.508044	22.1126	Mock
2609	174700	209.976	11452491	13765	99132	119.149	572407	687.989	96568	116.067	1.29099	3.69731	1	832	1	15401	0.461094	11.4525	Mock
2610	5890904	2813.23	38058884	18175.2	609207	290.93	1547337	738.938	571876	273.102	1.06583	2.27589	1	2094	2	32641	0.965116	38.0589	Mock
2611	129367	164.38	12383106	15734.6	79892	101.515	648373	823.854	76767	97.5438	1.14223	2.87737	1	787	0	0	0.796512	12.3831	Mock
2612	33349642	16299.9	40872496	19976.8	948749	463.709	2508295	1225.95	761310	372.097	1.09787	2.40628	1	2046	0	0	0.558731	40.8725	Mock
2613	224781	232.934	20693230	21443.8	159628	165.418	834203	864.459	149020	154.425	1.09018	2.43756	1	965	0	0	0.330617	20.6932	Mock
2614	248647	245.456	20600800	20336.4	151356	149.414	752166	742.513	103019	101.697	1.37431	5.12229	1	1013	2	54451	0.845238	20.6008	Mock
2615	277271	259.374	21061558	19702.1	217513	203.473	1147546	1073.48	181872	170.133	1.17426	3.20336	1	1069	3	109594	0.455436	21.0616	Mock
2616	516030	263.684	29970236	15314.4	304907	155.803	2.03208e+06	1038.36	289266	147.811	1.2661	2.91725	1	1957	3	76175	0.0926852	29.9702	Mock
2617	16470990	14719.4	20725330	18521.3	350090	312.86	1161125	1037.65	338350	302.368	1.28562	4.26899	1	1119	2	42367	0.454904	20.7253	Mock
2618	4260988	4128.86	22044392	21360.8	514537	498.582	1533934	1486.37	498398	482.944	1.07814	1.74462	1	1032	1	65433	0.871968	22.0444	Mock
2620	35216096	25390.1	33119358	23878.4	568446	409.839	1398302	1008.15	542223	390.932	1.09479	2.5389	1	1387	0	0	0.0143491	33.1194	Mock
2622	266357	261.647	21528744	21148.1	185553	182.272	897393	881.526	168723	165.74	1.09609	2.3712	1	1018	0	0	0.99583	21.5287	Mock
2623	518522	397.335	37882388	29028.6	323758	248.09	1325716	1015.87	307412	235.565	1.0293	1.74176	1	1305	0	0	0.817249	37.8824	Mock
2624	448978	343.255	22616536	17290.9	234052	178.939	937607	716.825	199601	152.6	1.08895	2.40443	1	1308	2	35535	0.617238	22.6165	Mock
2625	47643600	21109.3	52329144	23185.3	990248	438.745	3042393	1347.98	928844	411.539	1.19703	2.94308	1	2257	6	222733	0.914399	52.3291	Mock
2626	646236	349.695	47437636	25669.7	2596178	1404.86	1809246	979.029	2533868	1371.14	1.06021	2.204	1	1848	0	0	0.813582	47.4376	Mock
2627	546190	431.43	15809454	12487.7	210710	166.438	745147	588.584	182546	144.191	1.04399	1.81961	1	1266	0	0	0.498639	15.8095	Mock
2628	25847506	20021.3	26941990	20869.1	785557	608.487	1702488	1318.74	765066	592.615	1.15711	2.93328	1	1291	3	76939	0.59122	26.942	Mock
2629	379039	241.734	25687628	16382.4	277423	176.928	1659991	1058.67	233972	149.217	1.15169	2.52733	1	1568	6	206448	0.731293	25.6876	Mock
2631	17699560	8689.03	54097960	26557.7	867366	425.806	3006495	1475.94	827327	406.15	1.1204	2.78172	1	2037	2	96095	0.0581764	54.098	Mock
2633	493621	489.218	21608394	21415.7	307692	304.947	951300	942.815	279886	277.389	1.16223	3.16238	1	1009	2	36733	0.447503	21.6084	Mock
2635	237858	231.83	20491000	19971.7	183940	179.279	1203320	1172.83	160015	155.96	1.36381	4.85673	1	1026	1	31219	0.764633	20.491	Mock
2636	239143	218.995	21255292	19464.6	193562	177.255	808189	740.1	177207	162.277	1.56802	7.05631	1	1092	0	0	0.539502	21.2553	Mock
2637	33499018	24309.9	33817548	24541	514850	373.621	1609236	1167.81	501440	363.89	1.04193	1.68231	1	1378	1	29494	0.158515	33.8175	Mock
2638	772830	470.377	49012484	29831.1	2549015	1551.44	2066532	1257.78	2502523	1523.14	1.07408	2.22579	1	1643	0	0	0.409527	49.0125	Mock
2640	11768604	7453.2	47470536	30063.7	793802	502.725	1911197	1210.38	755747	478.624	1.02635	1.66076	1	1579	1	45976	0.689301	47.4705	Mock
2642	427823	482.87	22437482	25324.5	247227	279.037	1246199	1406.55	240312	271.233	1.03548	1.67942	1	886	2	67489	0.795253	22.4375	Mock
2643	729209	402.433	47252460	26077.5	2.02138e+06	1115.55	2126861	1173.76	1.96953e+06	1086.93	1.02797	1.82666	1	1812	0	0	0.389786	47.2525	Mock
2645	249585	243.023	19418450	18907.9	182112	177.324	1056545	1028.77	177617	172.947	1.16589	3.0243	1	1027	4	133903	0.304201	19.4184	Mock
2646	198186	197.2	21611256	21503.7	157634	156.85	1071921	1066.59	143467	142.753	1.10504	2.43098	1	1005	3	98551	0.541046	21.6113	Mock
2647	458513	327.978	24968346	17860	274428	196.3	1699535	1215.69	259329	185.5	1.20951	3.3394	1	1398	6	201519	0.300727	24.9683	Mock
2648	27831520	21558.1	27637678	21408	458125	354.861	1825503	1414.02	445829	345.336	1.29625	4.55035	1	1291	2	83663	0.738325	27.6377	Mock
2649	676139	437.914	46003248	29794.8	1094118	708.626	1949451	1262.6	1052380	681.593	1.13394	2.95223	1	1544	3	109933	0.259342	46.0032	Mock
2650	336523	326.721	25045036	24315.6	206132	200.128	1421491	1380.09	190666	185.113	1.1385	2.99224	1	1030	4	160599	0.96402	25.045	Mock
2651	282248	239.599	19096100	16210.6	233655	198.349	1519878	1290.22	222220	188.642	1.21177	3.04341	1	1178	8	347680	0.661949	19.0961	Mock
2652	37033784	30207	28454878	23209.5	566011	461.673	1565765	1277.13	539410	439.976	1.15464	2.836	1	1226	1	26355	0.0687778	28.4549	Mock
2653	908729	481.829	51060904	27073.7	4561425	2418.57	2640623	1400.12	4506163	2389.27	1.01335	1.58659	1	1886	0	0	0.0107778	51.0609	Mock
2654	27360032	20463.7	27846976	20828	717519	536.663	1634143	1222.25	684937	512.294	1.08126	2.02434	1	1337	1	33901	0.997046	27.847	Mock
[truncated: 42,721 more rows]
