# Supplementary material for: CDK12/CDK13 inhibition disrupts transcriptional elongation and replication fork progression in glioblastoma
Source: EMBO Mol Med. 2026 Mar 25;18(5):1592–624. doi: 10.1038/s44321-026-00393-w (PMC13179391; doi:10.1038/s44321-026-00393-w)
Supplement: Supplementary file 12 — Source data Fig. 5 [file 44321_2026_393_MOESM12_ESM.zip › Figure 5/5F/Fig 5F pRB EVFig 5D RRM2.xlsx]

## Sheet: Fig 5F EVF 5D
Object ID	Total Intensity A647 EdU	Mean Intensity A647 EdU	Total Intensity A405 DAPI	Mean Intensity A405 DAPI	Total Intensity A546 pRb	Mean Intensity A546 pRb	Total Intensity A488 RRM2	Mean Intensity A488 RRM2	Total Intensity pRB_BC	Mean Intensity pRB_BC	Circularity Factor	Elongation Factor	Total Intensity RRM2_bc	Mean Intensity RRM2_bc	Well	Area	[Total Intensity A405 DAPI] / 1000000	Rand(0)	Filtered out at 10:28:51 AM	Treatment
0	1044381	1230.13	20983116	24715.1	7548290	8890.8	196718	231.706	7081945	8341.51	1.02781	1.43529	65581	77.245	1	849	20.9831	0.548814	No	Mock
1	1236007	1221.35	24106970	23821.1	2251238	2224.54	234084	231.308	1655277	1635.65	1.02208	1.48718	75744	74.8458	1	1012	24.107	0.715189	No	Mock
2	2884002	1333.95	46562628	21536.8	2229227	1031.09	513198	237.372	1428025	660.511	1.07414	2.23263	164373	76.0282	1	2162	46.5626	0.602763	No	Mock
3	1895113	1733.86	27855592	25485.4	10809541	9889.79	299380	273.907	9999153	9148.36	1.04235	1.66485	128203	117.295	1	1093	27.8556	0.544883	No	Mock
4	1641017	1558.42	27617154	26227.1	11720728	11130.8	294567	279.741	11294638	10726.2	1.02375	1.64292	111943	106.309	1	1053	27.6172	0.423655	No	Mock
5	48427648	44185.8	39529592	36067.1	23303268	21262.1	459360	419.124	22932146	20923.5	1.03892	1.64968	299648	273.401	1	1096	39.5296	0.645894	No	Mock
6	35205656	35205.7	29329242	29329.2	22896344	22896.3	409114	409.114	22487594	22487.6	1.05649	2.06394	236231	236.231	1	1000	29.3292	0.437587	No	Mock
9	10269330	7377.39	46400780	33333.9	31851746	22882	963930	692.478	31309778	22492.7	1.01445	1.39052	742086	533.108	1	1392	46.4008	0.383442	No	Mock
10	26812584	19331.4	44662292	32200.6	33092030	23858.7	1.03747e+06	747.994	32587620	23495	1.02412	1.60418	820853	591.819	1	1387	44.6623	0.791725	No	Mock
13	956113	1120.88	25265536	29619.6	13939706	16342	190559	223.399	13626099	15974.3	1.06837	2.18267	56082	65.7468	1	853	25.2655	0.925597	No	Mock
14	877667	991.714	24533390	27721.3	1051657	1188.31	209068	236.235	726345	820.729	1.06922	1.75466	70874	80.0836	1	885	24.5334	0.0710361	No	Mock
15	599914	738.81	25819108	31796.9	6975378	8590.37	177808	218.975	6.6982e+06	8249.02	1.05042	1.91513	51651	63.6096	1	812	25.8191	0.0871293	No	Mock
16	1891483	2012.22	29079720	30935.9	1752519	1864.38	273121	290.554	1406754	1496.55	1.01923	1.43889	122862	130.704	1	940	29.0797	0.0202184	No	Mock
19	1687438	1838.17	29799072	32460.9	2350197	2560.13	264157	287.753	1.98721e+06	2164.72	1.04378	1.68879	108598	118.298	1	918	29.7991	0.870012	No	Mock
20	5397736	2998.74	59802968	33223.9	3063452	1701.92	564499	313.611	2424312	1346.84	1.04981	2.0566	277796	154.331	1	1800	59.803	0.978618	No	Mock
21	3095633	2058.27	51377140	34160.3	5065068	3367.73	435918	289.839	4484181	2981.5	1.23609	1.76869	193743	128.818	1	1504	51.3771	0.799159	No	Mock
23	787311	856.704	24774482	26958.1	2883784	3137.96	206761	224.985	2533969	2757.31	1.11297	2.72717	56647	61.6398	1	919	24.7745	0.780529	No	Mock
24	1.86374e+06	2315.21	26803818	33296.7	1135700	1410.81	235387	292.406	851280	1057.49	1.04115	1.82484	105155	130.627	1	805	26.8038	0.118274	No	Mock
25	1036283	1043.59	26129596	26313.8	1645482	1657.08	244071	245.792	1265052	1273.97	1.06181	2.07553	79249	79.8077	1	993	26.1296	0.639921	No	Mock
27	2198677	1791.91	47443320	38666.1	32363630	26376.2	522414	425.765	31869936	25973.9	1.04021	1.91035	313218	255.271	1	1227	47.4433	0.944669	No	Mock
28	1856347	1390.52	51868008	38852.4	1.51512e+06	1134.92	325161	243.566	1095218	820.388	1.06497	1.92024	124215	93.0449	1	1335	51.868	0.521848	No	Mock
29	1349076	1193.87	33066764	29262.6	13072136	11568.3	396695	351.058	12730747	11266.1	1.02689	1.5826	240049	212.433	1	1130	33.0668	0.414662	No	Mock
30	2405040	1621.74	51002496	34391.4	23189322	15636.8	1.0002e+06	674.444	22669982	15286.6	1.01856	1.49731	758061	511.167	1	1483	51.0025	0.264556	No	Mock
31	24445586	16362.5	37540624	25127.6	13877651	9288.92	560098	374.898	13285515	8892.58	1.10606	1.59962	302961	202.785	1	1494	37.5406	0.774234	No	Mock
32	57815380	36202.5	49834492	31205.1	22828688	14294.7	1063931	666.206	22181430	13889.4	1.02343	1.59162	800917	501.513	1	1597	49.8345	0.45615	No	Mock
33	1599228	1586.54	28237990	28013.9	1120235	1111.34	267710	265.585	757818	751.804	1.0374	1.63106	96736	95.9683	1	1008	28.238	0.568434	No	Mock
34	1554308	1813.66	27703670	32326.3	1578167	1841.5	229143	267.378	1258336	1468.3	1.01934	1.54429	93239	108.797	1	857	27.7037	0.0187898	No	Mock
35	45353376	40675.7	35104960	31484.3	20202962	18119.2	397200	356.233	19817724	17773.7	1.04278	1.80196	217996	195.512	1	1115	35.105	0.617635	No	Mock
37	823039	1027.51	25331180	31624.4	789158	985.216	181971	227.18	480545	599.931	1.026	1.48814	54832	68.4544	1	801	25.3312	0.616934	No	Mock
39	843864	862.847	25358216	25928.6	1157122	1183.15	214187	219.005	782643	800.248	1.1815	3.16293	60264	61.6196	1	978	25.3582	0.68182	No	Mock
41	822514	824.162	25961964	26014	1471307	1474.26	225608	226.06	1125675	1127.93	1.1351	2.953	69027	69.1653	1	998	25.962	0.437032	No	Mock
42	47873992	32130.2	54169016	36355	17521220	11759.2	877970	589.242	16931356	11363.3	1.02599	1.52575	641721	430.685	1	1490	54.169	0.697631	No	Mock
43	1140570	1046.39	26218222	24053.4	1.59025e+06	1458.94	235786	216.317	1129347	1036.1	1.0803	2.34309	62348	57.2	1	1090	26.2182	0.0602255	No	Mock
45	34621808	25494.7	36963644	27219.2	17409562	12820	439151	323.381	16899882	12444.7	1.11049	2.68394	216250	159.242	1	1358	36.9636	0.670638	No	Mock
46	1521318	1251.08	32796460	26970.8	1316505	1082.65	301865	248.244	860661	707.78	1.13193	2.20738	104793	86.1785	1	1216	32.7965	0.210383	No	Mock
50	1840638	1519.93	47815912	39484.7	20726862	17115.5	431552	356.36	20174758	16659.6	1.03188	1.76112	243087	200.732	1	1211	47.8159	0.570197	No	Mock
51	1294781	1519.7	25313352	29710.5	946742	1111.2	219418	257.533	606858	712.275	1.0756	2.20305	85824	100.732	1	852	25.3134	0.438602	No	Mock
53	32133322	31258.1	30085616	29266.2	17727522	17244.7	312456	303.946	17342774	16870.4	1.09288	2.23359	153101	148.931	1	1028	30.0856	0.102045	No	Mock
54	3.85962e+06	2242.66	58351304	33905.5	19500870	11331.1	496609	288.558	18799286	10923.5	1.04111	1.87212	224319	130.342	1	1721	58.3513	0.208877	No	Mock
57	2158470	1562.98	53268824	38572.6	1588514	1150.26	351840	254.772	1118178	809.687	1.05106	1.62633	127618	92.4099	1	1381	53.2688	0.253292	No	Mock
58	1433982	1721.47	28305372	33980	1047382	1257.36	226628	272.062	734391	881.622	1.03163	1.4898	89143	107.014	1	833	28.3054	0.466311	No	Mock
59	1105844	1335.56	26581726	32103.5	10545485	12736.1	202694	244.8	10260982	12392.5	1.11371	2.39546	72499	87.5592	1	828	26.5817	0.244426	No	Mock
60	1122376	1486.59	26586544	35214	1296794	1717.61	189586	251.107	1030482	1364.88	1.04848	1.89801	65047	86.155	1	755	26.5865	0.15897	No	Mock
61	1105890	1234.25	27745136	30965.6	13653152	15237.9	224297	250.331	13312877	14858.1	1.09573	2.17339	76095	84.9275	1	896	27.7451	0.110375	No	Mock
62	2317579	1685.51	51292576	37303.7	3.53501e+06	2570.92	352497	256.361	2.99866e+06	2180.85	1.06362	1.97977	133158	96.8422	1	1375	51.2926	0.65633	No	Mock
63	956822	1168.28	25618060	31279.7	11380112	13895.1	199432	243.507	11110315	13565.7	1.06564	2.1746	70965	86.6484	1	819	25.6181	0.138183	No	Mock
64	3414532	1916.12	55013984	30872	15733400	8829.07	468361	262.829	15095585	8471.15	1.20885	2.44332	186618	104.724	1	1782	55.014	0.196582	No	Mock
65	1898717	2276.64	27523822	33002.2	1053162	1262.78	218011	261.404	798623	957.582	1.06075	1.71749	99628	119.458	1	834	27.5238	0.368725	No	Mock
66	1790266	1728.06	29809604	28773.8	1146317	1106.48	268910	259.566	837823	808.709	1.06845	1.93225	121691	117.462	1	1036	29.8096	0.820993	No	Mock
67	1724553	1886.82	33580808	36740.5	1051187	1150.1	246566	269.766	784511	858.327	1.02856	1.43654	115000	125.821	1	914	33.5808	0.0971013	No	Mock
69	27692198	24334.1	30033534	26391.5	21990278	19323.6	604018	530.772	21446210	18845.5	1.02069	1.48862	411209	361.344	1	1138	30.0335	0.0960984	No	Mock
71	1011682	1005.65	24932918	24784.2	1263826	1256.29	242473	241.027	872505	867.301	1.02961	1.71797	74164	73.7217	1	1006	24.9329	0.468651	No	Mock
72	17407328	11073.4	46351164	29485.5	30588894	19458.6	483414	307.515	29991212	19078.4	1.06005	1.68168	228877	145.596	1	1572	46.3512	0.976761	No	Mock
73	22391260	10390.4	50489436	23429	49790916	23104.8	538947	250.091	48774804	22633.3	1.20723	2.15857	201186	93.3578	1	2155	50.4894	0.604846	No	Mock
76	32037462	31134.6	30601000	29738.6	20311492	19739.1	351642	341.732	19689744	19134.8	1.03212	1.7401	181812	176.688	1	1029	30.601	0.282807	No	Mock
77	915896	927.959	23450958	23759.8	2259615	2289.38	221245	224.159	1828080	1852.16	1.0665	2.05617	64290	65.1368	1	987	23.451	0.120197	No	Mock
80	994062	1177.8	23255296	27553.7	19733418	23380.8	207318	245.637	19364562	22943.8	1.06685	1.95148	70394	83.4052	1	844	23.2553	0.317983	No	Mock
81	1.82941e+06	2489	18978720	25821.4	8388332	11412.7	208600	283.81	8128390	11059	1.0255	1.66304	99059	134.774	1	735	18.9787	0.414263	No	Mock
82	4772048	4553.48	24906668	23765.9	15230732	14533.1	302477	288.623	14756871	14081	1.13227	2.78306	141786	135.292	1	1048	24.9067	0.0641475	No	Mock
83	907717	1210.29	23322730	31097	782695	1043.59	183019	244.025	515682	687.576	1.05696	2.03333	62719	83.6253	1	750	23.3227	0.692472	No	Mock
84	3278845	2103.17	49651752	31848.5	10981652	7044.04	865826	555.373	10374467	6654.56	1.02087	1.50577	598507	383.904	1	1559	49.6518	0.566601	No	Mock
85	796499	1012.07	14902647	18936	3309237	4204.88	158830	201.817	3097409	3935.72	1.05755	1.61692	57194	72.6734	1	787	14.9026	0.265389	No	Mock
89	734129	707.253	21030888	20261	11552963	11130	212123	204.357	11089760	10683.8	1.03978	1.67466	52455	50.5347	1	1038	21.0309	0.929296	No	Mock
90	4585772	2726.38	48124252	28611.3	29648298	17626.8	437622	260.18	28605116	17006.6	1.36527	2.64002	162022	96.327	1	1682	48.1243	0.318569	No	Mock
94	2235362	2202.33	23752044	23401	1775851	1749.61	290399	286.107	416914	410.753	1.03828	1.7237	82338	81.1212	1	1015	23.752	0.289406	No	Mock
95	1066416	1115.5	24056182	25163.4	1070143	1119.4	260503	272.493	542246	567.203	1.12145	2.77197	99311	103.882	1	956	24.0562	0.183191	No	Mock
96	2549676	2927.3	22036658	25300.4	18724902	21498.2	199955	229.569	18236626	20937.6	1.1548	3.06429	59814	68.6728	1	871	22.0367	0.586513	No	Mock
97	1.02837e+06	1102.22	16848086	18058	16948030	18165.1	202663	217.217	16585017	17776	1.13638	2.13487	70765	75.8467	1	933	16.8481	0.0201075	No	Mock
99	947004	1042.96	21459620	23633.9	20463788	22537.2	217182	239.187	20053874	22085.8	1.17672	3.24862	72202	79.5176	1	908	21.4596	0.00469548	No	Mock
100	2076617	942.204	53484904	24267.2	47725956	21654.2	504479	228.892	45694508	20732.5	1.26044	2.99336	111517	50.5975	1	2204	53.4849	0.677817	No	Mock
103	976392	951.649	25617736	24968.6	16553634	16134.1	241363	235.247	15919890	15516.5	1.18233	2.96169	76593	74.652	1	1026	25.6177	0.962189	No	Mock
105	1117824	977.119	24186784	21142.3	2125762	1858.18	266475	232.933	1542765	1348.57	1.08533	2.20645	72554	63.4213	1	1144	24.1868	0.576157	No	Mock
106	38379044	29009.1	45179908	34149.6	40389256	30528.5	519792	392.889	39677112	29990.3	1.06965	2.24755	291905	220.639	1	1323	45.1799	0.592042	No	Mock
107	1166092	1094.92	25988798	24402.6	20079530	18854	258396	242.625	19446320	18259.5	1.1529	2.97282	82241	77.2216	1	1065	25.9888	0.572252	No	Mock
109	1415634	1477.7	28682740	29940.2	7278865	7597.98	249197	260.122	6790409	7088.11	1.05525	1.62668	87411	91.2432	1	958	28.6827	0.952749	No	Mock
110	1123905	1237.78	26312766	28978.8	28452562	31335.4	219899	242.18	27997880	30834.7	1.10247	2.6707	71528	78.7753	1	908	26.3128	0.447125	No	Mock
111	1368332	1373.83	23220008	23313.3	1146648	1151.25	256428	257.458	754684	757.715	1.0483	1.79104	89761	90.1215	1	996	23.22	0.846409	No	Mock
112	962364	1706.32	5947951	10546	616432	1092.96	161252	285.908	394288	699.092	1.29403	2.37947	68205	120.931	1	564	5.94795	0.699479	No	Mock
114	1193805	1536.43	23994018	30880.3	969367	1247.58	211490	272.188	609077	783.883	1.02839	1.53145	82643	106.362	1	777	23.994	0.813798	No	Mock
115	931131	1052.13	23985380	27102.1	1438853	1625.82	217813	246.116	1107370	1251.27	1.12364	2.4363	79465	89.791	1	885	23.9854	0.396506	No	Mock
117	57684080	37119.7	45017388	28968.7	38470440	24755.8	596408	383.789	37632664	24216.6	1.07669	2.28121	302247	194.496	1	1554	45.0174	0.581273	No	Mock
118	1061036	1100.66	23872502	24764	7366430	7641.52	237535	246.406	6919131	7177.52	1.14554	2.84751	73087	75.8164	1	964	23.8725	0.881735	No	Mock
119	66980800	43749.7	41191892	26905.2	47612864	31099.2	590803	385.894	46769776	30548.5	1.17852	3.38733	299129	195.381	1	1531	41.1919	0.692532	No	Mock
122	48908216	40353.3	29806416	24592.8	30192846	24911.6	366773	302.618	29482604	24325.6	1.04965	2.22076	145509	120.057	1	1212	29.8064	0.956084	No	Mock
123	1250214	1438.68	25293490	29106.4	8.07386e+06	9290.98	237986	273.862	7715224	8878.28	1.10605	2.48627	94765	109.051	1	869	25.2935	0.64399	No	Mock
124	2711671	1271.29	55370044	25958.8	16643321	7802.78	564922	264.849	15529161	7280.43	1.38166	4.71325	177336	83.1392	1	2133	55.37	0.423855	No	Mock
125	912495	1236.44	13293224	18012.5	1152550	1561.72	189809	257.194	829174	1123.54	1.184	3.37838	65063	88.1612	1	738	13.2932	0.606393	No	Mock
126	1419654	1724.97	26718986	32465.4	11469905	13936.7	232241	282.188	11126219	13519.1	1.02371	1.55529	99260	120.608	1	823	26.719	0.0191932	No	Mock
128	47083204	32204.7	48558224	33213.6	29042970	19865.2	671583	459.359	28409706	19432.1	1.02595	1.62619	428625	293.177	1	1462	48.5582	0.660174	No	Mock
130	48748164	37212.3	46347064	35379.4	32141162	24535.2	880949	672.48	31463344	24017.8	1.02261	1.55301	649678	495.937	1	1310	46.3471	0.618015	No	Mock
132	5142506	5152.81	23640354	23687.7	27657206	27712.6	253407	253.915	27106002	27160.3	1.14778	2.7071	97450	97.6453	1	998	23.6404	0.135474	No	Mock
133	20045570	19293.1	28399474	27333.5	31126408	29958	325859	313.628	30551604	29404.8	1.12407	2.65605	157301	151.397	1	1039	28.3995	0.298282	No	Mock
135	1621728	968.196	51005208	30450.9	38521444	22997.9	728605	434.988	37644668	22474.4	1.26144	3.33056	467531	279.123	1	1675	51.0052	0.590873	No	Mock
136	50816832	48122	36941872	34982.8	31962732	30267.7	572502	542.142	31074026	29426.2	1.03684	1.50943	393146	372.297	1	1056	36.9419	0.574325	No	Mock
138	43593400	39027.2	29513388	26422	33958268	30401.3	432345	387.059	33444274	29941.2	1.16512	2.97954	248246	222.244	1	1117	29.5134	0.652103	No	Mock
139	895878	1066.52	24948568	29700.7	9638205	11474.1	193447	230.294	9204032	10957.2	1.05223	1.77262	65913	78.4679	1	840	24.9486	0.431418	No	Mock
140	1108535	1301.1	24499858	28755.7	1373624	1612.23	213710	250.833	940944	1104.39	1.04895	1.74883	76911	90.2711	1	852	24.4999	0.896547	No	Mock
141	822486	929.363	24160810	27300.3	14245445	16096.5	204992	231.629	13861730	15663	1.04873	1.70641	70968	80.1898	1	885	24.1608	0.367562	No	Mock
142	1267015	1691.61	24880770	33218.7	12013596	16039.5	201652	269.228	11635396	15534.6	1.02332	1.66533	79175	105.708	1	749	24.8808	0.435865	No	Mock
143	1.82914e+06	1118.05	50008856	30567.8	38601608	23595.1	390847	238.904	37780852	23093.4	1.26919	3.34239	131329	80.2745	1	1636	50.0089	0.891923	No	Mock
144	7190673	10780.6	18324830	27473.5	6.78197e+06	10167.9	202004	302.855	6450028	9670.21	1.03541	1.52167	95377	142.994	1	667	18.3248	0.806194	No	Mock
146	807591	906.387	24446474	27437.1	9913464	11126.2	197606	221.78	9478223	10637.7	1.07055	2.03479	55435	62.2166	1	891	24.4465	0.100227	No	Mock
147	80096592	39398.2	69714704	34291.5	55803592	27448.9	912280	448.736	54828876	26969.4	1.22075	2.23989	578247	284.43	1	2033	69.7147	0.919483	No	Mock
148	43387676	28638.7	56857944	37530	28368642	18725.2	605317	399.549	27650214	18251	1.0341	1.80855	363321	239.816	1	1515	56.8579	0.714241	No	Mock
152	415953	680.774	6934315	11349.1	585181	957.743	114091	186.728	229844	376.177	1.23845	2.63182	31550	51.6367	1	611	6.93431	0.162493	No	Mock
153	1354088	1398.85	27856464	28777.3	1163758	1202.23	251050	259.349	767428	792.798	1.02787	1.49331	94881	98.0176	1	968	27.8565	0.61556	No	Mock
154	1.01354e+06	1260.62	24825044	30876.9	17048428	21204.5	196318	244.177	16672361	20736.8	1.09306	2.43905	68271	84.9142	1	804	24.825	0.12382	No	Mock
155	907715	1037.39	24431630	27921.9	2419514	2765.16	211042	241.191	1.96424e+06	2244.84	1.08165	2.28881	67106	76.6926	1	875	24.4316	0.848008	No	Mock
156	47158692	20084.6	75301192	32070.4	39088632	16647.6	847852	361.095	37929604	16154	1.08284	1.54445	452429	192.687	1	2348	75.3012	0.807319	No	Mock
157	1903994	1197.48	49111356	30887.6	10518068	6615.14	383049	240.911	9897802	6225.03	1.02596	1.50062	148823	93.5994	1	1590	49.1114	0.569101	No	Mock
158	1554344	1782.5	27116956	31097.4	23473822	26919.5	238918	273.989	23067742	26453.8	1.0644	1.65912	102153	117.148	1	872	27.117	0.407183	No	Mock
159	41513968	41680.7	36144684	36289.8	30841804	30965.7	514031	516.095	30412006	30534.1	1.07276	1.80849	357414	358.849	1	996	36.1447	0.069167	No	Mock
160	1.01693e+06	1426.27	25082914	35179.4	2287997	3208.97	182688	256.224	1971571	2765.18	1.01896	1.4972	69204	97.0603	1	713	25.0829	0.697429	No	Mock
161	3.16648e+06	2326.59	50490624	37098.2	31226430	22943.7	843476	619.747	30599798	22483.3	1.0421	1.62054	621468	456.626	1	1361	50.4906	0.453543	No	Mock
162	1276159	1427.47	24916320	27870.6	10932187	12228.4	229934	257.197	10451487	11690.7	1.02402	1.48993	83495	93.3949	1	894	24.9163	0.722056	No	Mock
163	593871	698.672	22377652	26326.6	11965359	14076.9	183785	216.218	11608748	13657.4	1.12583	2.64637	52500	61.7647	1	850	22.3777	0.866382	No	Mock
164	50749708	48471.5	36008776	34392.3	23918376	22844.7	423022	404.032	23508554	22453.3	1.11018	2.66285	262665	250.874	1	1047	36.0088	0.975522	No	Mock
166	42656600	32438.5	48666756	37008.9	40474232	30778.9	539829	410.516	39781304	30251.9	1.0368	1.82675	313188	238.166	1	1315	48.6668	0.0117141	No	Mock
167	1363470	1630.94	26988888	32283.4	1184702	1417.11	230717	275.977	752111	899.654	1.04247	1.55385	88905	106.346	1	836	26.9889	0.359978	No	Mock
168	1397489	1602.62	26755138	30682.5	11913065	13661.8	253655	290.889	11513426	13203.5	1.05976	1.72492	116306	133.378	1	872	26.7551	0.729991	No	Mock
169	1633296	1299.36	45504680	36201	41130844	32721.4	510643	406.239	40284696	32048.3	1.01663	1.4829	297603	236.757	1	1257	45.5047	0.17163	No	Mock
170	861751	1065.21	24673986	30499.4	971468	1200.83	198895	245.853	620537	767.042	1.05899	1.95802	70925	87.67	1	809	24.674	0.521037	No	Mock
172	45220604	23418.2	60470704	31315.7	37533984	19437.6	929105	481.152	36298096	18797.6	1.03373	1.69219	604918	313.267	1	1931	60.4707	0.199997	No	Mock
173	4523304	2032.95	65276500	29337.8	14857724	6677.63	650498	292.359	13796877	6200.84	1.09238	1.77916	277550	124.742	1	2225	65.2765	0.0185218	No	Mock
175	56404944	43724.8	46279232	35875.4	33747732	26161	1002366	777.028	33166664	25710.6	1.04829	1.55146	796765	617.647	1	1290	46.2792	0.223925	No	Mock
176	3098212	1806.54	52406076	30557.5	2601379	1516.84	459953	268.194	1882413	1097.62	1.104	2.27996	174197	101.573	1	1715	52.4061	0.345352	No	Mock
177	1780115	2256.17	23872544	30256.7	1182964	1499.32	223150	282.826	859730	1089.65	1.02219	1.50506	97582	123.678	1	789	23.8725	0.928081	No	Mock
178	1261682	1337.94	27915366	29602.7	13497511	14313.4	252486	267.748	13077234	13867.7	1.09851	2.37329	101474	107.608	1	943	27.9154	0.704414	No	Mock
179	1540706	1821.17	25274692	29875.5	2297865	2716.15	214820	253.924	1961747	2318.85	1.04849	1.64713	75959	89.786	1	846	25.2747	0.0318389	No	Mock
181	3.03502e+06	2594.04	45117432	38561.9	1934539	1653.45	359609	307.358	1476657	1262.1	1.01922	1.45299	163493	139.738	1	1170	45.1174	0.621478	No	Mock
183	2053492	1481.6	45326416	32703	5567437	4016.91	328459	236.983	5066509	3655.49	1.07043	1.73445	122638	88.4834	1	1386	45.3264	0.237893	No	Mock
186	2741629	1898.63	48595672	33653.5	41460488	28712.2	490273	339.524	40771156	28234.9	1.06125	1.70884	255232	176.753	1	1444	48.5957	0.535633	No	Mock
187	1149977	854.366	29897074	22211.8	1164439	865.111	295166	219.291	669981	497.757	1.06168	1.94952	96074	71.3774	1	1346	29.8971	0.58991	No	Mock
188	49802604	46851	41060952	38627.4	26897404	25303.3	522987	491.992	26457858	24889.8	1.05492	1.84977	355482	334.414	1	1063	41.061	0.730122	No	Mock
189	1231728	1587.28	25027830	32252.4	1018498	1312.5	200349	258.182	781901	1007.6	1.02487	1.57326	89829	115.759	1	776	25.0278	0.311945	No	Mock
190	749538	785.679	22743698	23840.4	12793828	13410.7	214351	224.687	12381178	12978.2	1.08872	2.36897	67809	71.0786	1	954	22.7437	0.398221	No	Mock
191	632186	797.208	14533859	18327.7	9226305	11634.7	157942	199.17	8823549	11126.8	1.15276	2.90063	45167	56.9571	1	793	14.5339	0.209844	No	Mock
193	618241	844.592	18239050	24916.7	6674032	9117.53	158898	217.074	6377082	8711.86	1.10968	2.47268	52230	71.3525	1	732	18.239	0.944372	No	Mock
195	884687	1040.81	24385824	28689.2	14242329	16755.7	202548	238.292	13888163	16339	1.05245	1.92362	60748	71.4682	1	850	24.3858	0.490459	No	Mock
197	35498036	28930.8	37639060	30675.7	46070132	37547	474621	386.814	45503344	37085	1.17314	3.16762	279549	227.831	1	1227	37.6391	0.254356	No	Mock
198	2200567	1462.17	54861896	36453.1	18734958	12448.5	395877	263.041	18030604	11980.5	1.03853	1.67947	154668	102.769	1	1505	54.8619	0.0580292	No	Mock
199	724513	925.304	25887800	33062.3	23170432	29591.9	183273	234.065	22836442	29165.3	1.04953	1.90549	59958	76.5747	1	783	25.8878	0.434417	No	Mock
200	2623212	2297.03	26397568	23115.2	2323408	2034.51	315865	276.589	1827126	1599.94	1.05889	1.71959	136759	119.754	1	1142	26.3976	0.311796	No	Mock
201	4027814	4551.2	17943246	20274.9	19554520	22095.5	290381	328.114	19136796	21623.5	1.09296	1.51574	148152	167.403	1	885	17.9432	0.696343	No	Mock
204	4884666	3447.19	54076884	38162.9	39163616	27638.4	907496	640.435	38301536	27030	1.01776	1.53132	675441	476.67	1	1417	54.0769	0.0246787	No	Mock
205	3485753	1876.08	66233904	35648	74908688	40316.8	828133	445.712	73796360	39718.2	1.18812	2.26917	545106	293.383	1	1858	66.2339	0.0672496	No	Mock
206	1337770	1474.94	25727020	28365	1311328	1445.79	235306	259.433	972382	1072.09	1.07337	2.20572	95602	105.405	1	907	25.727	0.679393	No	Mock
207	46369532	23430.8	64318976	32500.7	21350448	10788.5	624534	315.581	20184456	10199.3	1.09861	1.66184	315146	159.245	1	1979	64.319	0.453697	No	Mock
208	43169588	35154.4	41178672	33533.1	34741972	28291.5	623377	507.636	34193716	27845	1.05186	1.65186	418753	341.004	1	1228	41.1787	0.536579	No	Mock
209	2961991	2889.75	27301578	26635.7	1810345	1766.19	313439	305.794	1445572	1410.31	1.05591	1.68762	147472	143.875	1	1025	27.3016	0.896671	No	Mock
210	1690190	1995.5	28778972	33977.5	1746038	2061.44	251619	297.071	1440146	1700.29	1.01872	1.46344	119880	141.535	1	847	28.779	0.990339	No	Mock
211	2049118	1729.21	28729090	24244	2004816	1691.83	324271	273.646	1521899	1284.3	1.09687	1.99357	138951	117.258	1	1185	28.7291	0.216897	No	Mock
212	32644574	32482.2	31093322	30938.6	19614514	19516.9	367825	365.995	19233108	19137.4	1.0508	1.73602	206620	205.592	1	1005	31.0933	0.663078	No	Mock
213	68669112	46809.2	45766172	31197.1	31680522	21595.4	819508	558.628	31065378	21176.1	1.02243	1.59905	565386	385.403	1	1467	45.7662	0.263322	No	Mock
214	1470829	1375.89	26589122	24872.9	1342959	1256.28	266528	249.325	913702	854.726	1.15439	1.85401	102335	95.7297	1	1069	26.5891	0.020651	No	Mock
215	726233	736.545	19996806	20280.7	18975420	19244.8	202782	205.661	18539362	18802.6	1.10898	2.63692	63995	64.9036	1	986	19.9968	0.758379	No	Mock
216	2949035	2311.16	30001704	23512.3	1.62413e+06	1272.83	362263	283.905	1187397	930.562	1.06773	1.54943	152232	119.304	1	1276	30.0017	0.320017	No	Mock
218	1.66945e+06	1411.2	44870964	37929.8	23091812	19519.7	488361	412.816	22488858	19010	1.06114	2.10735	309823	261.896	1	1183	44.871	0.588317	No	Mock
219	39214120	28919	42594460	31411.8	22040210	16253.8	497078	366.577	21363532	15754.8	1.03576	1.88569	294956	217.519	1	1356	42.5945	0.831048	No	Mock
220	2019498	1670.39	25598960	21173.7	16747596	13852.4	293479	242.745	16253836	13444	1.04476	1.69421	107776	89.1447	1	1209	25.599	0.628982	No	Mock
222	695698	841.231	22073522	26691.1	24246526	29318.7	182064	220.15	23807112	28787.3	1.03767	1.99398	56062	67.7896	1	827	22.0735	0.273542	No	Mock
223	2358046	1542.21	47647716	31162.7	36863864	24109.8	760482	497.372	36218052	23687.4	1.01996	1.41042	508562	332.611	1	1529	47.6477	0.798047	No	Mock
225	2174741	2083.09	28265946	27074.7	2099062	2010.6	309842	296.784	1717967	1645.56	1.04861	1.57427	139219	133.352	1	1044	28.2659	0.952792	No	Mock
226	4514551	2219.54	49721152	24445	5792411	2847.79	590806	290.465	5005956	2461.14	1.1032	1.90637	255926	125.824	1	2034	49.7212	0.687488	No	Mock
228	1.78257e+06	1061.68	48151612	28678.7	1909137	1137.07	406915	242.356	1333154	794.017	1.05841	2.14837	136925	81.5515	1	1679	48.1516	0.947371	No	Mock
229	33100666	38399.8	26493982	30735.5	16901704	19607.5	330536	383.452	16308363	18919.2	1.06435	2.04282	192122	222.879	1	862	26.494	0.730856	No	Mock
230	3334958	2790.76	36493536	30538.5	1652704	1383.02	374293	313.216	1233826	1032.49	1.06296	1.85726	180862	151.349	1	1195	36.4935	0.253942	No	Mock
231	56437492	41651.3	42623072	31456.1	23998330	17710.9	399326	294.706	23264434	17169.3	1.07473	1.98038	190620	140.679	1	1355	42.6231	0.213312	No	Mock
233	2258391	1566.15	49452348	34294.3	2967794	2058.11	390225	270.614	2449951	1699	1.01306	1.5097	166673	115.585	1	1442	49.4523	0.0256627	No	Mock
234	1489588	1599.99	22849728	24543.2	2443219	2624.3	251351	269.98	2125183	2282.69	1.05727	1.75214	103677	111.361	1	931	22.8497	0.20747	No	Mock
235	20135240	19663.3	25445358	24849	24032440	23469.2	266521	260.274	23375910	22828	1.1435	2.81986	84466	82.4863	1	1024	25.4454	0.424685	No	Mock
236	6182690	2851.79	62540696	28847.2	4108541	1895.08	713416	329.066	3331752	1536.79	1.04972	1.69112	351065	161.93	1	2168	62.5407	0.37417	No	Mock
238	2276499	1426.38	47442396	29725.8	2.05098e+06	1285.08	390901	244.925	1551277	971.978	1.01672	1.49843	141585	88.7124	1	1596	47.4424	0.277629	No	Mock
241	3477638	2158.68	34453776	21386.6	2375259	1474.4	449638	279.105	1848029	1147.13	1.05126	1.57895	190218	118.074	1	1611	34.4538	0.117532	No	Mock
242	3044439	1924.42	45038748	28469.5	17989230	11371.2	406936	257.229	17469438	11042.6	1.02058	1.51737	163888	103.595	1	1582	45.0387	0.517379	No	Mock
243	32078620	33802.6	21302576	22447.4	17212766	18137.8	422807	445.529	16952196	17863.2	1.02809	1.74528	292824	308.561	1	949	21.3026	0.132068	No	Mock
244	2832139	1505.66	58571420	31138.4	22357650	11886	496418	263.912	20768458	11041.2	1.0453	1.68894	188006	99.95	1	1881	58.5714	0.71686	No	Mock
245	2108357	1934.27	31124686	28554.8	2134636	1958.38	323438	296.732	1775780	1629.16	1.05626	1.7491	145176	133.189	1	1090	31.1247	0.39606	No	Mock
246	1652178	1860.56	28093860	31637.2	1107584	1247.28	242079	272.611	829147	933.724	1.02665	1.79775	104197	117.339	1	888	28.0939	0.565421	No	Mock
247	844371	760.01	25032088	22531.1	13616562	12256.1	250659	225.616	13256079	11931.7	1.06707	2.00535	77942	70.1548	1	1111	25.0321	0.18328	No	Mock
248	48084844	33415.5	45032916	31294.6	22834178	15868.1	545260	378.916	22082484	15345.7	1.01628	1.4941	328970	228.61	1	1439	45.0329	0.144848	No	Mock
249	1529988	1230.88	35982260	28947.9	2052554	1651.29	304789	245.204	1127857	907.367	1.00977	1.50603	104386	83.9791	1	1243	35.9823	0.488056	No	Mock
250	1644347	1723.63	29768254	31203.6	14576944	15279.8	268256	281.191	14262727	14950.4	1.04659	1.88935	122856	128.78	1	954	29.7683	0.355613	No	Mock
251	12759453	14177.2	29402960	32670	21525672	23917.4	276274	306.971	21200204	23555.8	1.05094	1.85444	130723	145.248	1	900	29.403	0.940432	No	Mock
253	23897276	13671.2	57225060	32737.4	25226508	14431.6	591977	338.66	24477826	14003.3	1.01259	1.56923	313196	179.174	1	1748	57.2251	0.748664	No	Mock
254	2170534	1234.66	55761376	31718.6	3241141	1843.65	427549	243.202	2680077	1524.5	1.21809	2.24334	153892	87.5381	1	1758	55.7614	0.90372	No	Mock
255	2167886	1222.03	54155568	30527.4	5275794	2973.95	422586	238.211	4487892	2529.82	1.05097	1.73804	139512	78.6426	1	1774	54.1556	0.0834224	No	Mock
256	2213423	1129.3	57014408	29089	2955620	1507.97	465012	237.251	2331395	1189.49	1.18192	1.78324	151491	77.2913	1	1960	57.0144	0.552192	No	Mock
258	1253672	1416.58	25603580	28930.6	1459302	1648.93	225926	255.284	915783	1034.78	1.03316	1.79209	88590	100.102	1	885	25.6036	0.961936	No	Mock
259	31224236	29181.5	32800232	30654.4	13494053	12611.3	441655	412.762	13036571	12183.7	1.02569	1.51869	262237	245.081	1	1070	32.8002	0.292148	No	Mock
260	2253855	1266.92	54317172	30532.4	3391999	1906.69	419556	235.838	2709980	1523.32	1.06323	2.13148	138849	78.0489	1	1779	54.3172	0.240829	No	Mock
261	1732608	1406.34	33554796	27236	24911890	20220.7	331026	268.69	24328486	19747.1	1.01716	1.5223	117372	95.2695	1	1232	33.5548	0.100294	No	Mock
262	1.82706e+06	1200.43	51933992	34122.2	22505950	14787.1	617017	405.399	21814764	14333	1.03042	1.46254	351290	230.808	1	1522	51.934	0.0164296	No	Mock
264	1109034	984.933	30782740	27338.1	2189514	1944.51	291865	259.205	1695059	1505.38	1.10167	1.97648	102813	91.3082	1	1126	30.7827	0.669917	No	Mock
265	770038	828.889	29407132	31654.6	1142053	1229.34	229285	246.808	738305	794.731	1.04144	1.66989	68088	73.2917	1	929	29.4071	0.785153	No	Mock
266	1366554	1505.02	29513370	32503.7	1129099	1243.5	246177	271.12	774788	853.291	1.01982	1.45485	101486	111.769	1	908	29.5134	0.28173	No	Mock
268	1702169	1608.86	30692946	29010.3	2822643	2667.9	296460	280.208	2230720	2108.43	1.04101	1.66264	106145	100.326	1	1058	30.6929	0.0639553	No	Mock
269	2751855	1356.26	60625584	29879.5	16648946	8205.49	567383	279.637	15728739	7751.97	1.28155	2.92154	210970	103.977	1	2029	60.6256	0.485628	No	Mock
270	1284264	1579.66	27828262	34229.1	1115308	1371.84	215829	265.472	808362	994.295	1.03176	1.74416	85110	104.686	1	813	27.8283	0.977495	No	Mock
271	10284210	9366.31	30987348	28221.6	23864404	21734.4	315580	287.413	23266162	21189.6	1.07337	2.25387	119929	109.225	1	1098	30.9873	0.876505	No	Mock
272	1259538	1255.77	30872072	30779.7	1266579	1262.79	258975	258.2	790252	787.888	1.03549	1.73731	73749	73.5284	1	1003	30.8721	0.338159	No	Mock
274	41120032	37968.6	38654688	35692.2	21895908	20217.8	524782	484.563	21470774	19825.3	1.02089	1.61219	350628	323.756	1	1083	38.6547	0.231702	No	Mock
276	877682	876.805	28681768	28653.1	968671	967.703	255539	255.284	543345	542.802	1.06189	1.96943	82406	82.3237	1	1001	28.6818	0.941378	No	Mock
277	1118630	1297.71	29687250	34440	958460	1111.9	230082	266.916	624132	724.051	1.0195	1.48383	89798	104.174	1	862	29.6872	0.799203	No	Mock
279	1.04122e+06	1154.34	29368836	32559.7	994191	1102.21	229896	254.874	662962	734.991	1.06229	2.06623	82154	91.0798	1	902	29.3688	0.874288	No	Mock
280	1444956	1469.95	27276400	27748.1	1437770	1462.63	243595	247.808	1104820	1123.93	1.05813	1.73347	93769	95.3906	1	983	27.2764	0.29302	No	Mock
281	1552786	1731.09	28189750	31426.7	1315284	1466.31	247309	275.707	972437	1084.1	1.02605	1.65155	104640	116.656	1	897	28.1898	0.848944	No	Mock
283	721196	854.498	22919246	27155.5	4136259	4900.78	174946	207.282	3895247	4615.22	1.16448	2.1978	54689	64.7974	1	844	22.9192	0.0132369	No	Mock
284	858164	1252.79	25045978	36563.5	676940	988.234	161729	236.101	478021	697.841	1.03081	1.68321	59256	86.5051	1	685	25.046	0.347234	No	Mock
285	1045086	1290.23	28584548	35289.6	901119	1112.49	206024	254.351	641104	791.486	1.07975	2.20639	79864	98.5975	1	810	28.5845	0.148141	No	Mock
286	31369768	23288.6	28852664	21419.9	22930118	17023.1	318138	236.183	22255562	16522.3	1.03834	1.84393	109586	81.3556	1	1347	28.8527	0.981829	No	Mock
288	1495509	1506.05	30887744	31105.5	7460568	7513.16	261798	263.643	6906489	6955.18	1.03178	1.71457	106116	106.864	1	993	30.8877	0.497391	No	Mock
289	29041314	31878.5	30521696	33503.5	13402837	14712.2	263157	288.866	12952026	14217.4	1.06462	2.02407	120307	132.06	1	911	30.5217	0.639473	No	Mock
290	1208098	1711.19	24617716	34869.3	1748703	2476.92	193624	274.255	1429254	2024.44	1.04523	1.73267	85149	120.608	1	706	24.6177	0.368585	No	Mock
292	700660	1009.6	16352948	23563.3	621404	895.395	147628	212.72	393798	567.432	1.1005	2.16927	53030	76.4121	1	694	16.3529	0.822118	No	Mock
293	26919332	13840.3	57539648	29583.4	17026242	8753.85	480670	247.131	16009876	8231.3	1.08	2.30294	161362	82.9625	1	1945	57.5396	0.189848	No	Mock
295	15431648	16557.6	29931658	32115.5	19834660	21281.8	274854	294.908	19437052	20855.2	1.03757	1.67918	118632	127.288	1	932	29.9317	0.224317	No	Mock
296	859081	742.507	26139114	22592.1	25233502	21809.4	259957	224.682	24641152	21297.5	1.27253	4.21848	63055	54.4987	1	1157	26.1391	0.0978445	No	Mock
297	26085418	22584.8	22985274	19900.7	15812826	13690.8	258604	223.9	14988009	12976.6	1.19602	3.23044	70884	61.3714	1	1155	22.9853	0.862192	No	Mock
298	13208068	9584.96	28214910	20475.3	27010336	19601.1	333242	241.83	26279440	19070.7	1.06513	1.67997	96304	69.8868	1	1378	28.2149	0.972919	No	Mock
299	747973	678.126	24408564	22129.3	13789971	12502.2	232875	211.129	13053790	11834.8	1.03134	1.66092	53115	48.155	1	1103	24.4086	0.960835	No	Mock
302	492212	669.676	26155178	35585.3	1044889	1421.62	164851	224.287	773058	1051.78	1.0555	1.82449	52096	70.8789	1	735	26.1552	0.333145	No	Mock
303	1.70452e+06	1538.37	28396138	25628.3	1393879	1258.01	280080	252.78	961355	867.649	1.10354	1.77336	103097	93.0478	1	1108	28.3961	0.0811014	No	Mock
304	829104	824.159	28200674	28032.5	18431772	18321.8	226442	225.091	17906412	17799.6	1.08586	2.39782	63622	63.2425	1	1006	28.2007	0.407241	No	Mock
305	3621133	2448.37	50187896	33933.7	11413601	7717.11	396892	268.352	10863015	7344.84	1.07464	1.75246	182537	123.419	1	1479	50.1879	0.232234	No	Mock
307	15934285	14446.3	27437092	24875	23048614	20896.3	279687	253.569	22398048	20306.5	1.08047	2.16591	92843	84.1732	1	1103	27.4371	0.0534272	No	Mock
308	957175	707.97	28555034	21120.6	2560723	1894.03	317724	235.003	1613845	1193.67	1.08003	2.13208	49261	36.4357	1	1352	28.555	0.725594	No	Mock
310	53223552	23519	73998752	32699.4	14322005	6328.77	661668	292.385	13341040	5895.29	1.14551	2.90767	292240	129.138	1	2263	73.9988	0.770581	No	Mock
311	46939752	16298.5	60774964	21102.4	31788056	11037.5	858573	298.116	28927246	10044.2	1.32605	3.55462	269282	93.5007	1	2880	60.775	0.146947	No	Mock
312	1109299	1194.08	25562166	27515.8	3871476	4167.36	213496	229.813	3501790	3769.42	1.05592	1.78075	72993	78.5716	1	929	25.5622	0.0795221	No	Mock
313	943926	1667.71	7568488	13371.9	563190	995.035	167017	295.083	347997	614.836	1.06862	1.7695	75069	132.631	1	566	7.56849	0.089603	No	Mock
317	9544744	7629.69	42706224	34137.7	22726970	18167	642933	513.935	21639012	17297.4	1.03858	1.9369	365813	292.416	1	1251	42.7062	0.557369	No	Mock
322	53587740	23360	69965968	30499.5	24778284	10801.3	861193	375.411	23149768	10091.4	1.17522	3.03555	421995	183.956	1	2294	69.966	0.0553743	No	Mock
323	51074368	36481.7	39064108	27902.9	25936770	18526.3	419500	299.643	24280104	17342.9	1.13988	2.68715	109137	77.955	1	1400	39.0641	0.301599	No	Mock
324	1236755	1218.48	25828504	25446.8	1641377	1617.12	241631	238.06	894693	881.471	1.14844	2.94297	69272	68.2483	1	1015	25.8285	0.262118	No	Mock
325	38344604	32413	36097420	30513.5	15492165	13095.7	435408	368.054	15016486	12693.6	1.08237	2.15372	245811	207.786	1	1183	36.0974	0.456141	No	Mock
326	714763	776.916	26301842	28589	21207318	23051.4	204749	222.553	20720544	22522.3	1.14831	3.05103	52101	56.6315	1	920	26.3018	0.683281	No	Mock
328	4.13315e+06	3211.46	28863052	22426.6	40953312	31820.8	853971	663.536	40253288	31276.8	1.03667	1.52446	628345	488.225	1	1287	28.8631	0.283519	No	Mock
329	36076444	31618.3	30699058	26905.4	17733262	15541.9	380591	333.559	17171784	15049.8	1.08261	2.2687	189286	165.895	1	1141	30.6991	0.379927	No	Mock
330	11859409	5057.32	52932892	22572.7	29185682	12445.9	630653	268.935	26972980	11502.3	1.51409	3.12829	204711	87.2968	1	2345	52.9329	0.181151	No	Mock
332	1155443	1286.68	23696588	26388.2	2053555	2286.81	207773	231.373	1747919	1946.46	1.04297	1.76615	67878	75.588	1	898	23.6966	0.0568481	No	Mock
334	1092500	1066.89	22392940	21868.1	12046850	11764.5	230056	224.664	11639340	11366.5	1.12833	2.85088	72003	70.3154	1	1024	22.3929	0.778695	No	Mock
335	1054026	1005.75	26527458	25312.5	11680191	11145.2	245075	233.85	11226904	10712.7	1.07425	2.20171	74585	71.1689	1	1048	26.5275	0.777408	No	Mock
337	11774573	12239.7	26134112	27166.4	16423878	17072.6	250970	260.884	16015515	16648.1	1.10298	2.3688	96747	100.569	1	962	26.1341	0.373813	No	Mock
338	21007356	31122	13999315	20739.7	9128125	13523.1	230639	341.687	8829154	13080.2	1.19021	2.59233	119676	177.298	1	675	13.9993	0.5876	No	Mock
339	30129268	22008.2	42958440	31379.4	28155758	20566.7	426734	311.712	27547298	20122.2	1.06304	2.07029	197785	144.474	1	1369	42.9584	0.272822	No	Mock
340	29964902	19483	44921604	29207.8	47113032	30632.7	565536	367.709	46425500	30185.6	1.04442	1.88752	299198	194.537	1	1538	44.9216	0.370853	No	Mock
342	825466	682.768	24000306	19851.4	18245644	15091.5	283644	234.61	17687860	14630.2	1.13977	2.89191	76436	63.2225	1	1209	24.0003	0.459856	No	Mock
343	48765932	37140.8	30277200	23059.6	28982762	22073.7	381705	290.712	28212128	21486.8	1.07827	2.26788	140768	107.211	1	1313	30.2772	0.0446123	No	Mock
347	2.07358e+06	1044.1	52504684	26437.4	50189196	25271.5	467381	235.338	49222636	24784.8	1.24111	1.79288	128447	64.6762	1	1986	52.5047	0.30681	No	Mock
348	2630157	1447.53	55303240	30436.6	12404734	6827.04	436043	239.98	11411708	6280.52	1.09183	2.09686	136847	75.3148	1	1817	55.3032	0.577543	No	Mock
352	19892136	21575	25859118	28046.8	15424203	16729.1	248017	268.999	15052110	16325.5	1.06914	1.88901	100330	108.818	1	922	25.8591	0.430402	No	Mock
354	1504589	821.731	41702172	22775.6	14869094	8120.75	368791	201.415	14125623	7714.7	1.19876	2.43183	101116	55.2245	1	1831	41.7022	0.536177	No	Mock
355	19383778	21347.8	15114783	16646.2	10450156	11509	196643	216.567	9962730	10972.2	1.1893	3.17892	59354	65.3678	1	908	15.1148	0.681393	No	Mock
356	594649	608.648	17547906	17961	13174014	13484.1	179818	184.051	12792489	13093.6	1.18327	2.96891	43164	44.1801	1	977	17.5479	0.277596	No	Mock
357	22972702	29680.5	15517553	20048.5	8786519	11352.1	174486	225.434	8427123	10887.8	1.1022	2.37147	59951	77.4561	1	774	15.5176	0.128861	No	Mock
358	891863	1124.67	25335200	31948.6	6823700	8604.92	203415	256.513	6571704	8287.14	1.07467	2.19899	90512	114.139	1	793	25.3352	0.392676	No	Mock
360	2179704	1932.36	26391874	23397.1	15606385	13835.4	297827	264.031	14806555	13126.4	1.08585	1.99311	103567	91.8147	1	1128	26.3919	0.187131	No	Mock
361	1157690	1277.8	24260242	26777.3	2579635	2847.28	220830	243.742	2242741	2475.43	1.04389	1.78918	78295	86.4183	1	906	24.2602	0.903984	No	Mock
363	3058654	1558.15	65693476	33465.9	37929732	19322.3	565426	288.042	37076088	18887.5	1.09268	1.91061	243259	123.922	1	1963	65.6935	0.456911	No	Mock
365	9438706	9006.4	25932928	24745.2	17613632	16806.9	262116	250.111	16966002	16188.9	1.05354	2.17619	82798	79.0057	1	1048	25.9329	0.458604	No	Mock
366	1085641	1183.91	23022724	25106.6	1292980	1410.01	213503	232.828	959521	1046.37	1.04034	1.72609	68086	74.2486	1	917	23.0227	0.724168	No	Mock
367	42300248	41349.2	37798920	36949.1	27857416	27231.1	504641	493.295	27458910	26841.6	1.04454	1.90811	346146	338.364	1	1023	37.7989	0.399025	No	Mock
368	1640469	1571.33	25962986	24868.8	17885346	17131.6	270051	258.67	17402646	16669.2	1.13471	2.27671	105839	101.378	1	1044	25.963	0.904044	No	Mock
369	2763171	1276.29	53386528	24658.9	40230184	18582.1	527318	243.565	39193976	18103.5	1.38329	4.78978	172398	79.6296	1	2165	53.3865	0.690025	No	Mock
370	1249912	1394.99	25291986	28227.7	1257572	1403.54	212667	237.352	734001	819.198	1.02913	1.49612	54421	60.7377	1	896	25.292	0.699622	No	Mock
371	3484288	1907.11	58738288	32150.1	17493674	9575.08	504412	276.088	16624738	9099.47	1.03741	1.77446	209564	114.704	1	1827	58.7383	0.32772	No	Mock
372	1465766	1523.67	29932908	31115.3	12757876	13261.8	249159	259.001	12178954	12660	1.02404	1.68744	96527	100.34	1	962	29.9329	0.756779	No	Mock
374	1238945	1533.35	24812290	30708.3	4041103	5001.37	235175	291.058	3640328	4505.36	1.03212	1.57849	99165	122.729	1	808	24.8123	0.24002	No	Mock
375	860019	855.74	28350210	28209.2	22547412	22435.2	241830	240.627	22068154	21958.4	1.05691	1.92736	74795	74.4229	1	1005	28.3502	0.160539	No	Mock
377	2511548	1299.97	53914056	27905.8	3144753	1627.72	522224	270.302	2097186	1085.5	1.09095	2.11314	192840	99.8137	1	1932	53.9141	0.959167	No	Mock
378	1056198	1275.6	26346760	31819.8	9237930	11156.9	218588	263.995	8898722	10747.2	1.0491	1.7264	85329	103.054	1	828	26.3468	0.458139	No	Mock
381	49185952	32660	44603372	29617.1	29950510	19887.5	553743	367.691	29070780	19303.3	1.07427	2.27796	265784	176.483	1	1506	44.6034	0.457223	No	Mock
382	1186038	1357.02	27135180	31047.1	1349204	1543.71	228501	261.443	992492	1135.57	1.0405	1.624	84305	96.4588	1	874	27.1352	0.951874	No	Mock
384	1135541	1128.77	23421524	23281.8	26126678	25970.9	278111	276.452	25409212	25257.7	1.08363	2.15113	117339	116.639	1	1006	23.4215	0.820767	No	Mock
386	64170876	33404.9	70819192	36865.8	27572852	14353.4	951877	495.511	25925502	13495.8	1.12555	2.13158	513995	267.566	1	1921	70.8192	0.815524	No	Mock
387	930342	1036.02	19913054	22174.9	946772	1054.31	217081	241.738	269791	300.435	1.26683	3.22445	39633	44.1347	1	898	19.9131	0.159414	No	Mock
388	5420155	5723.5	27662640	29210.8	21248732	22437.9	291820	308.152	20815106	21980	1.06584	2.03801	131230	138.574	1	947	27.6626	0.628898	No	Mock
389	1280701	1069.93	27898126	23306.7	24485192	20455.5	323514	270.271	23243120	19417.8	1.06922	1.96833	78079	65.2289	1	1197	27.8981	0.398434	No	Mock
390	32610242	18126.9	60488072	33623.2	38756248	21543.2	589915	327.913	37074252	20608.3	1.0372	1.83185	212922	118.356	1	1799	60.4881	0.062713	No	Mock
395	49229592	40551.6	38507100	31719.2	32290432	26598.4	478154	393.867	31593426	26024.2	1.10518	2.67051	262123	215.917	1	1214	38.5071	0.958983	No	Mock
396	1238856	1132.41	28663726	26200.8	22615710	20672.5	279532	255.514	21980046	20091.4	1.10136	2.40018	94608	86.479	1	1094	28.6637	0.355369	No	Mock
397	2310964	1157.8	55861820	27986.9	3745630	1876.57	479575	240.268	2594336	1299.77	1.13551	2.09864	138484	69.3808	1	1996	55.8618	0.356707	No	Mock
399	2069730	1156.92	56372940	31510.9	35526532	19858.3	415428	232.212	34172224	19101.3	1.17929	2.94118	117913	65.91	1	1789	56.3729	0.185232	No	Mock
400	1446468	1001.02	51474960	35622.8	22791012	15772.3	712596	493.146	21800500	15086.9	1.03021	1.51696	444087	307.327	1	1445	51.475	0.40126	No	Mock
401	722776	703.089	24799596	24124.1	19770566	19232.1	229401	223.153	18661792	18153.5	1.03327	1.68288	59389	57.7714	1	1028	24.7996	0.929291	No	Mock
403	38112416	36194.1	34146340	32427.7	23684848	22492.7	333859	317.055	22906090	21753.2	1.14182	2.93352	161818	153.673	1	1053	34.1463	0.945302	No	Mock
404	56476084	32494.9	60614744	34876.1	28933042	16647.3	708260	407.514	27964176	16089.9	1.31171	3.72787	424228	244.09	1	1738	60.6147	0.869489	No	Mock
406	27929000	26101.9	28458514	26596.7	24032476	22460.3	309472	289.226	23264306	21742.3	1.20474	3.41667	125500	117.29	1	1070	28.4585	0.326701	No	Mock
407	48169716	39067.1	43678436	35424.5	22720714	18427.2	373973	303.303	21958956	17809.4	1.1058	2.33253	155465	126.087	1	1233	43.6784	0.232744	No	Mock
409	37132052	26075.9	50939300	35772	23888082	16775.3	1.03541e+06	727.116	23299660	16362.1	1.04463	1.95787	791336	555.713	1	1424	50.9393	0.0330746	No	Mock
411	35869188	33335.7	29421192	27343.1	28530910	26515.7	300326	279.113	27860866	25893	1.05566	1.90799	106777	99.2351	1	1076	29.4212	0.428796	No	Mock
412	1360507	944.141	27490380	19077.3	13379357	9284.77	307307	213.26	12633407	8767.11	1.27043	3.18963	67480	46.8286	1	1441	27.4904	0.0680741	No	Mock
413	43751660	40065.6	40164156	36780.4	22459890	20567.7	694261	635.77	22023642	20168.2	1.02238	1.63004	510213	467.228	1	1092	40.1642	0.251941	No	Mock
414	2562124	1311.22	56610420	28971.6	9460839	4841.78	479682	245.487	8685921	4445.2	1.23835	2.74952	172463	88.2615	1	1954	56.6104	0.221161	No	Mock
415	2769085	1507.4	54375812	29600.3	16019132	8720.27	455627	248.028	15295953	8326.59	1.21948	2.75232	155926	84.8808	1	1837	54.3758	0.253191	No	Mock
416	1625243	800.218	51019880	25120.6	42891704	21118.5	438808	216.055	41551036	20458.4	1.26532	1.97637	98081	48.292	1	2031	51.0199	0.131055	No	Mock
417	5172249	2428.29	58328828	27384.4	3237123	1519.78	590240	277.108	1985636	932.223	1.04167	1.65245	229617	107.801	1	2130	58.3288	0.0120362	No	Mock
419	52927364	25556.4	63055164	30446.7	37364788	18041.9	584449	282.206	36195944	17477.5	1.15972	1.68257	238923	115.366	1	2071	63.0552	0.61848	No	Mock
420	11137808	10876.8	25678186	25076.4	18697598	18259.4	255640	249.648	18050416	17627.4	1.13289	2.75341	85246	83.248	1	1024	25.6782	0.974256	No	Mock
421	1159183	1130.91	24459168	23862.6	3332017	3250.75	238572	232.753	2762856	2695.47	1.35107	4.33151	75134	73.3015	1	1025	24.4592	0.990345	No	Mock
422	50739324	38092.6	32811708	24633.4	27493296	20640.6	382682	287.299	26893792	20190.5	1.16112	2.93147	178501	134.01	1	1332	32.8117	0.409054	No	Mock
423	61617864	41409.9	40221756	27030.8	11378612	7646.92	786655	528.666	10807129	7262.86	1.01772	1.52752	537380	361.142	1	1488	40.2218	0.162954	No	Mock
424	1253131	1228.56	25158564	24665.3	1253292	1228.72	255464	250.455	875670	858.5	1.02538	1.56415	83495	81.8578	1	1020	25.1586	0.638762	No	Mock
425	2.06485e+06	2054.58	23629550	23512	1936085	1926.45	274032	272.669	1546885	1539.19	1.03989	1.72151	99432	98.9373	1	1005	23.6295	0.490305	No	Mock
426	26647202	26541	27602364	27492.4	15092465	15032.3	364738	363.285	14674211	14615.7	1.02614	1.53762	194375	193.601	1	1004	27.6024	0.98941	No	Mock
427	1467475	1609.07	22276260	24425.7	4377348	4799.72	228311	250.341	4040200	4430.04	1.05965	1.77015	77999	85.5252	1	912	22.2763	0.0653042	No	Mock
428	1897371	1847.49	21680522	21110.5	3886951	3784.76	258030	251.246	3506093	3413.92	1.06599	1.58405	85963	83.703	1	1027	21.6805	0.783234	No	Mock
429	36870272	40830.9	29604464	32784.6	18913386	20945.1	350537	388.192	18593224	20590.5	1.04614	1.71681	210807	233.452	1	903	29.6045	0.288398	No	Mock
430	3713665	1570.92	44610772	18870.9	2.93763e+06	1242.65	594796	251.606	2052994	868.441	1.09391	1.57634	207203	87.6493	1	2364	44.6108	0.241419	No	Mock
431	1695795	1387.72	20083358	16434.8	1292586	1057.76	280381	229.444	877482	718.07	1.44842	2.05707	89375	73.1383	1	1222	20.0834	0.662505	No	Mock
432	1194497	1055.21	23011228	20327.9	2110537	1864.43	254406	224.74	1686613	1489.94	1.12813	2.15098	72681	64.2058	1	1132	23.0112	0.246063	No	Mock
433	38264940	41592.3	28547502	31029.9	23184158	25200.2	403725	438.832	22870380	24859.1	1.04414	1.61822	264903	287.938	1	920	28.5475	0.665859	No	Mock
434	3194116	1285.36	67967920	27351.3	19897858	8007.19	580692	233.679	18980808	7638.15	1.52555	3.42938	206381	83.0507	1	2485	67.9679	0.517309	No	Mock
435	933875	1029.63	22852414	25195.6	8918895	9833.4	223871	246.826	8547474	9423.9	1.07357	2.25028	69919	77.0882	1	907	22.8524	0.424089	No	Mock
436	1506150	1354.45	28289892	25440.6	1.51309e+06	1360.69	297718	267.732	1039263	934.589	1.11088	2.34513	98821	88.8678	1	1112	28.2899	0.554688	No	Mock
437	48782144	38350.7	40670952	31974	39658676	31178.2	622576	489.447	39114972	30750.8	1.0324	1.76881	415993	327.039	1	1272	40.671	0.287052	No	Mock
438	958182	988.836	20164586	20809.7	8989798	9277.4	228325	235.63	8622217	8898.06	1.10345	2.33401	77209	79.6791	1	969	20.1646	0.706575	No	Mock
439	28533648	29416.1	24792954	25559.7	36329032	37452.6	291364	300.375	35938240	37049.7	1.11919	2.41468	138499	142.782	1	970	24.793	0.414857	No	Mock
440	31178304	22841.2	48358324	35427.3	34886136	25557.6	873242	639.738	34305544	25132.3	1.04566	1.91545	644773	472.361	1	1365	48.3583	0.360546	No	Mock
441	1441673	1178.8	32690116	26729.4	14812554	12111.7	474034	387.599	14415046	11786.6	1.09204	1.56978	292446	239.122	1	1223	32.6901	0.828657	No	Mock
442	1559786	1799.06	24439222	28188.3	10662518	12298.2	226206	260.907	10382341	11975	1.02156	1.67051	98521	113.634	1	867	24.4392	0.924967	No	Mock
443	2433186	1729.34	44359416	31527.7	34973224	24856.6	348066	247.382	34409404	24455.9	1.03977	1.74079	153473	109.078	1	1407	44.3594	0.0460073	No	Mock
444	1.02614e+06	809.255	23630164	18635.8	1700494	1341.08	271110	213.809	1270297	1001.81	1.04125	1.71789	71260	56.1987	1	1268	23.6302	0.232627	No	Mock
445	41178044	23570.7	49968536	28602.5	25567856	14635.3	619015	354.33	24818912	14206.6	1.02975	1.74027	331637	189.832	1	1747	49.9685	0.348519	No	Mock
446	1647313	1782.81	19629770	21244.3	1246421	1348.94	231927	251.003	910418	985.301	1.01898	1.54486	84692	91.658	1	924	19.6298	0.814966	No	Mock
447	918294	1174.29	21631118	27661.3	7399488	9462.26	180475	230.786	7115037	9098.51	1.02329	1.47577	61265	78.344	1	782	21.6311	0.985491	No	Mock
448	26374852	19741.7	42373556	31716.7	43356824	32452.7	464539	347.709	42838024	32064.4	1.0965	2.36881	262090	196.175	1	1336	42.3736	0.968972	No	Mock
449	2.0466e+06	1251.74	44910884	27468.4	17868338	10928.6	474693	290.332	17367602	10622.4	1.15888	2.65228	263077	160.903	1	1635	44.9109	0.904948	No	Mock
450	50107060	38692.7	46351584	35792.7	42778104	33033.3	782949	604.594	42236024	32614.7	1.03045	1.76793	585534	452.15	1	1295	46.3516	0.296556	No	Mock
451	10130057	8337.5	44764300	36843	38321164	31540.1	542209	446.263	37838332	31142.7	1.11607	2.35887	358529	295.086	1	1215	44.7643	0.992011	No	Mock
453	4000535	2105.54	59209036	31162.7	3174032	1670.54	588428	309.699	2291384	1205.99	1.02568	1.48164	261522	137.643	1	1900	59.209	0.105906	No	Mock
455	968350	1064.12	21778738	23932.7	5864481	6444.48	222646	244.666	5471739	6012.9	1.18532	3.17596	77946	85.6549	1	910	21.7787	0.23342	No	Mock
456	1648912	1531.02	30025832	27879.1	6757504	6274.38	303784	282.065	6316320	5864.74	1.02018	1.53803	124940	116.007	1	1077	30.0258	0.689768	No	Mock
457	42542120	35334	42864816	35602	29545370	24539.3	571310	474.51	28985028	24073.9	1.05128	1.92593	361637	300.363	1	1204	42.8648	0.0583564	No	Mock
458	1999847	1941.6	22971768	22302.7	2901489	2816.98	273193	265.236	2412111	2341.86	1.12265	2.03461	103190	100.184	1	1030	22.9718	0.730709	No	Mock
459	6783014	3180.03	56719508	26591.4	7746759	3631.86	782033	366.635	6812153	3193.7	1.01629	1.4259	406457	190.556	1	2133	56.7195	0.88172	No	Mock
461	53145464	47578.8	40520960	36276.6	40984436	36691.5	627239	561.539	40476612	36236.9	1.01786	1.39267	434531	389.016	1	1117	40.521	0.379057	No	Mock
462	1128058	1387.53	24168318	29727.3	19085816	23475.8	203906	250.807	18766210	23082.7	1.03103	1.64137	76464	94.0517	1	813	24.1683	0.374296	No	Mock
463	39133032	17731.3	60285592	27315.6	50735064	22988.2	689384	312.362	49431356	22397.5	1.32502	2.2478	318491	144.309	1	2207	60.2856	0.748788	No	Mock
465	2397474	1341.62	49648496	27783.2	26095926	14603.2	460882	257.908	25190600	14096.6	1.48406	4.16031	170226	95.258	1	1787	49.6485	0.171853	No	Mock
466	2.05147e+06	2143.65	24881320	25999.3	23321146	24369	252489	263.834	22869870	23897.5	1.1424	2.82236	94131	98.3605	1	957	24.8813	0.449292	No	Mock
469	34116636	26304.3	41217724	31779.3	44033288	33950.1	573992	442.554	43462752	33510.2	1.06981	2.26523	360551	277.988	1	1297	41.2177	0.237742	No	Mock
470	889225	982.569	25719026	28418.8	989414	1093.28	221180	244.398	556810	615.26	1.17365	2.37371	70299	77.6785	1	905	25.719	0.502389	No	Mock
471	2193559	1539.34	51268812	35978.1	42325684	29702.2	607100	426.035	41438904	29079.9	1.0445	1.9909	347586	243.92	1	1425	51.2688	0.942584	No	Mock
472	718720	769.508	22504540	24094.8	2233918	2391.78	207868	222.557	1604535	1717.92	1.08236	2.36617	45100	48.2869	1	934	22.5045	0.633998	No	Mock
474	1074911	938.787	24297756	21220.7	1185257	1035.16	271541	237.154	756378	660.592	1.07004	2.29345	90033	78.6314	1	1145	24.2978	0.94021	No	Mock
475	1810139	1889.5	22591444	23581.9	9868112	10300.7	258280	269.603	9504287	9920.97	1.05066	1.72642	108984	113.762	1	958	22.5914	0.750765	No	Mock
477	756717	772.16	18678172	19059.4	964670	984.357	210600	214.898	326299	332.958	1.15443	2.90447	48162	49.1449	1	980	18.6782	0.967966	No	Mock
479	48366088	20110.6	60662344	25223.4	17789754	7396.99	1107500	460.499	16941888	7044.44	1.6315	2.22493	776347	322.805	1	2405	60.6623	0.451822	No	Mock
481	876119	955.419	23224656	25326.8	16672613	18181.7	220442	240.395	16243937	17714.2	1.05374	1.95643	69273	75.5431	1	917	23.2247	0.292794	No	Mock
483	42594692	18780.7	60394352	26628.9	30874694	13613.2	609679	268.818	28788028	12693.1	1.12921	1.93936	192638	84.9374	1	2268	60.3944	0.417486	No	Mock
484	32959072	18909.4	41391260	23747.1	30740422	17636.5	497890	285.651	29808500	17101.8	1.26162	3.87148	199504	114.46	1	1743	41.3913	0.131289	No	Mock
485	904594	915.581	24389856	24686.1	14603155	14780.5	225455	228.193	14017877	14188.1	1.07484	2.23848	59082	59.7996	1	988	24.3899	0.604118	No	Mock
486	28312036	12266.9	75330368	32638.8	82392264	35698.6	808737	350.406	81263944	35209.7	1.29207	2.11823	421558	182.651	1	2308	75.3304	0.382808	No	Mock
487	799557	853.316	20397364	21768.8	13243360	14133.8	217864	232.512	12805934	13667	1.13891	2.50508	73147	78.0651	1	937	20.3974	0.895386	No	Mock
488	965025	1017.96	23738508	25040.6	1306737	1378.41	225635	238.012	815650	860.39	1.06675	2.21203	67951	71.6783	1	948	23.7385	0.967795	No	Mock
489	1621940	671.889	53072484	21985.3	51016428	21133.6	550560	228.07	49678056	20579.1	1.29266	2.36686	135375	56.0791	1	2414	53.0725	0.546885	No	Mock
490	51970900	21290.8	71976192	29486.4	54339672	22261.2	867769	355.497	52914640	21677.4	1.06313	1.59596	427616	175.181	1	2441	71.9762	0.274824	No	Mock
491	957610	1033.02	22228666	23979.1	9653104	10413.3	208748	225.187	9214202	9939.81	1.10961	2.52897	57473	61.9989	1	927	22.2287	0.59223	No	Mock
492	1053346	770.553	23779182	17395.2	1319177	965.016	303515	222.03	808311	591.303	1.22831	3.59243	87576	64.0644	1	1367	23.7792	0.896761	No	Mock
495	1566127	1721.02	24759730	27208.5	1703871	1872.39	245502	269.782	1015682	1116.13	1.05931	1.8	75328	82.778	1	910	24.7597	0.271653	No	Mock
496	4453945	4034.37	26709678	24193.5	24357256	22062.7	264572	239.649	23789816	21548.7	1.18485	3.27658	78568	71.1667	1	1104	26.7097	0.455444	No	Mock
497	2579101	1453.83	55239884	31138.6	36079464	20337.9	741663	418.074	34894564	19670	1.05407	1.96931	402633	226.963	1	1774	55.2399	0.401714	No	Mock
498	1153215	1112.07	26542084	25595.1	1410349	1360.03	259984	250.708	900120	868.004	1.10094	2.32726	84421	81.4089	1	1037	26.5421	0.248413	No	Mock
499	2144861	1115.37	56949520	29614.9	17931322	9324.66	483282	251.317	17023762	8852.71	1.09169	1.8494	168882	87.8222	1	1923	56.9495	0.505866	No	Mock
500	1021775	959.413	24913324	23392.8	13814895	12971.7	253081	237.635	13190640	12385.6	1.18133	2.9763	76620	71.9437	1	1065	24.9133	0.310381	No	Mock
501	2073931	1043.75	53001632	26674.2	27060052	13618.5	488459	245.827	26096056	13133.4	1.47755	2.26032	161948	81.5038	1	1987	53.0016	0.373035	No	Mock
502	2688626	1329.69	57653976	28513.3	10936414	5408.71	516331	255.357	10050336	4970.49	1.52315	4.56141	191235	94.5771	1	2022	57.654	0.52497	No	Mock
503	726496	772.047	22989496	24430.9	13820053	14686.6	235594	250.366	12877725	13685.1	1.04487	1.75822	54816	58.2529	1	941	22.9895	0.750595	No	Mock
504	1123597	1190.25	27805054	29454.5	2522506	2672.15	236523	250.554	2.09587e+06	2220.2	1.06157	1.85111	76722	81.2733	1	944	27.8051	0.333507	No	Mock
505	52688256	42524.8	46378808	37432.5	26297946	21225.1	716044	577.921	25711348	20751.7	1.00827	1.4585	512290	413.471	1	1239	46.3788	0.924159	No	Mock
506	956611	1497.04	21187160	33156.7	740528	1158.89	162055	253.607	469240	734.335	1.02063	1.41628	54994	86.0626	1	639	21.1872	0.862319	No	Mock
507	1249820	1289.8	28121898	29021.6	4950943	5109.33	268331	276.915	4337209	4475.96	1.13559	2.66531	98847	102.009	1	969	28.1219	0.0486903	No	Mock
508	42135940	37124.2	31788568	28007.5	28620632	25216.4	400234	352.629	27870966	24555.9	1.16641	3.07294	202839	178.713	1	1135	31.7886	0.253643	No	Mock
509	27061138	28696.9	30757428	32616.6	13195936	13993.6	428873	454.796	12585985	13346.8	1.06785	1.62395	260601	276.353	1	943	30.7574	0.446136	No	Mock
510	2325917	1377.91	57708152	34187.3	41772808	24746.9	779874	462.011	40633052	24071.7	1.02531	1.65917	481130	285.03	1	1688	57.7082	0.104628	No	Mock
512	4245026	2558.79	71981216	43388.3	5559868	3351.34	621738	374.767	4950843	2984.23	1.03863	1.91742	352496	212.475	1	1659	71.9812	0.740098	No	Mock
513	2224014	1602.32	52515224	37835.2	37390460	26938.4	656084	472.683	36657684	26410.4	1.07925	2.33141	410989	296.102	1	1388	52.5152	0.680514	No	Mock
514	1402714	1342.31	28483256	27256.7	24908342	23835.7	298721	285.857	24141012	23101.4	1.08885	2.22443	109259	104.554	1	1045	28.4833	0.622384	No	Mock
515	82765592	41136	70665064	35121.8	63909904	31764.4	951413	472.869	62518608	31072.9	1.10086	2.61436	595236	295.843	1	2012	70.6651	0.710528	No	Mock
516	1688399	1880.18	24470920	27250.5	1670841	1860.62	240299	267.594	1328046	1478.89	1.07722	1.95071	95367	106.199	1	898	24.4709	0.204924	No	Mock
518	34152480	33417.3	30432636	29777.5	25745966	25191.7	320674	313.771	25098720	24558.4	1.09004	2.31703	142116	139.057	1	1022	30.4326	0.676242	No	Mock
520	1148793	963.753	27674882	23217.2	1353997	1135.9	286898	240.686	719100	603.272	1.21545	3.50962	82326	69.0654	1	1192	27.6749	0.543678	No	Mock
521	3018793	2189.12	53788212	39005.2	5009293	3632.55	396859	287.788	4447331	3225.04	1.18195	3.21939	180571	130.943	1	1379	53.7882	0.2827	No	Mock
524	1259283	1331.17	28215090	29825.7	1249001	1320.3	249677	263.929	846555	894.878	1.09382	2.20969	92664	97.9535	1	946	28.2151	0.0078841	No	Mock
525	38350380	40115.5	34522180	36111.1	31253122	32691.6	604111	631.915	30819674	32238.2	1.02362	1.57741	442947	463.334	1	956	34.5222	0.372679	No	Mock
526	50847316	26775.8	67377088	35480.3	39372704	20733.4	710333	374.056	38543148	20296.5	1.10914	2.15595	402141	211.765	1	1899	67.3771	0.530537	No	Mock
529	3451103	1833.74	56059512	29787.2	6920645	3677.28	554352	294.555	5834402	3100.11	1.22127	3.42024	242516	128.861	1	1882	56.0595	0.405942	No	Mock
530	12282240	10426.4	26071426	22131.9	23140544	19643.9	303143	257.337	22630986	19211.4	1.1408	2.41843	128518	109.098	1	1178	26.0714	0.0243132	No	Mock
533	2773538	1809.22	53562216	34939.5	43495620	28372.9	430604	280.89	42768036	27898.3	1.09778	2.40572	176688	115.256	1	1533	53.5622	0.279068	No	Mock
534	46477356	36338.8	47286564	36971.5	41276284	32272.3	542970	424.527	40667328	31796.2	1.05146	2.07555	329472	257.601	1	1279	47.2866	0.20975	No	Mock
535	3604288	1453.93	29142176	11755.6	10320867	4163.32	607890	245.216	9178584	3702.53	1.06978	1.56796	183859	74.1666	1	2479	29.1422	0.115703	No	Mock
536	3021588	2974	25463208	25062.2	32566726	32053.9	252286	248.313	31946660	31443.6	1.0959	2.31988	87314	85.939	1	1016	25.4632	0.57714	No	Mock
537	893865	1059.08	25659612	30402.4	928616	1100.26	208957	247.579	598329	708.921	1.16292	2.3315	74905	88.75	1	844	25.6596	0.69527	No	Mock
538	1145120	1455.04	27343232	34743.6	13005853	16525.9	213141	270.827	12686717	16120.4	1.0527	1.71792	90041	114.41	1	787	27.3432	0.671957	No	Mock
539	2191407	1134.86	53669376	27793.6	24906616	12898.3	460651	238.556	24060660	12460.2	1.16562	2.08147	161039	83.3967	1	1931	53.6694	0.948861	No	Mock
541	67737576	40152.7	66889212	39649.8	42809832	25376.3	1312505	778.011	42072296	24939.1	1.05743	1.6524	1.02814e+06	609.452	1	1687	66.8892	0.647197	No	Mock
544	810932	966.546	21864148	26059.8	1298547	1547.73	195621	233.16	997590	1189.02	1.165	3.14303	65639	78.2348	1	839	21.8641	0.96277	No	Mock
547	797926	955.6	19140872	22923.2	12508773	14980.6	171977	205.96	11771737	14097.9	1.12056	2.51493	46625	55.8383	1	835	19.1409	0.813679	No	Mock
550	51476552	33253.6	51542348	33296.1	32416492	20940.9	535184	345.726	31500776	20349.3	1.04463	1.86249	276204	178.426	1	1548	51.5423	0.79084	No	Mock
551	3473659	1793.32	72382192	37368.2	53215224	27473	988285	510.214	52221476	26960	1.10881	2.48612	662581	342.066	1	1937	72.3822	0.0972429	No	Mock
552	1027531	942.689	30487756	27970.4	1267440	1162.79	262129	240.485	839546	770.226	1.02829	1.52839	80898	74.2183	1	1090	30.4878	0.442036	No	Mock
553	708392	716.996	15115386	15299	2961477	2997.45	215725	218.345	2546064	2576.99	1.25877	1.97954	55805	56.4828	1	988	15.1154	0.519952	No	Mock
554	43591108	23537.3	57555032	31077.2	53548248	28913.7	575566	310.781	52682564	28446.3	1.25786	2.24123	294811	159.185	1	1852	57.555	0.693956	No	Mock
555	21507342	28486.5	25699248	34038.7	11331827	15009	301570	399.43	10994310	14562	1.01681	1.45298	186135	246.536	1	755	25.6992	0.0908857	No	Mock
556	1195054	1238.4	26500788	27462	1188146	1231.24	245429	254.331	752430	779.72	1.19406	2.98328	82859	85.8642	1	965	26.5008	0.22776	No	Mock
557	842320	915.565	28663218	31155.7	8558934	9303.19	225181	244.762	8.15616e+06	8865.39	1.11555	2.66775	71802	78.0457	1	920	28.6632	0.410302	No	Mock
558	1400874	1185.17	28107760	23779.8	6955774	5884.75	286538	242.418	6456464	5462.32	1.06388	1.67349	110155	93.1937	1	1182	28.1078	0.623295	No	Mock
559	2749250	2059.36	47628624	35676.9	28853676	21613.2	876222	656.346	28242906	21155.7	1.02998	1.65921	650189	487.033	1	1335	47.6286	0.886961	No	Mock
560	747759	744.78	24513830	24416.2	19718480	19639.9	233320	232.39	19244078	19167.4	1.10863	2.55721	76312	76.008	1	1004	24.5138	0.618826	No	Mock
561	1150688	995.405	24552600	21239.3	24682818	21351.9	267007	230.975	24198106	20932.6	1.27365	2.34591	87403	75.6081	1	1156	24.5526	0.133461	No	Mock
563	60294696	34973.7	50756124	29440.9	36490260	21166	558317	323.85	35689628	20701.6	1.23968	3.55947	285866	165.816	1	1724	50.7561	0.871786	No	Mock
568	31929880	26586.1	33523776	27913.2	25425682	21170.4	465075	387.24	24863938	20702.7	1.26833	3.68607	264504	220.236	1	1201	33.5238	0.829897	No	Mock
569	1349170	1645.33	24723024	30150	14129342	17230.9	229549	279.938	13767271	16789.4	1.03393	1.63625	101619	123.926	1	820	24.723	0.968286	No	Mock
571	2967690	1774.93	49311572	29492.6	42705316	25541.5	566336	338.718	42002736	25121.3	1.08669	2.04595	313691	187.614	1	1672	49.3116	0.0360338	No	Mock
572	1523659	1088.33	46390524	33136.1	30315898	21654.2	325019	232.156	29794554	21281.8	1.12323	2.33706	120062	85.7586	1	1400	46.3905	0.174772	No	Mock
573	22726894	29362.9	19866434	25667.2	16053457	20740.9	211085	272.72	15806323	20421.6	1.04904	1.89276	106066	137.036	1	774	19.8664	0.389135	No	Mock
576	38253300	17130.9	54927200	24597.9	31988340	14325.3	579476	259.506	30848320	13814.7	1.24627	2.39457	211544	94.7353	1	2233	54.9272	0.160468	No	Mock
577	2.07431e+06	1292.4	52398744	32647.2	14395370	8969.08	419713	261.503	13706697	8540	1.08919	2.4788	166709	103.869	1	1605	52.3987	0.886305	No	Mock
578	1320393	1524.7	24499930	28290.9	16139207	18636.5	231755	267.615	15779307	18220.9	1.05546	2.1106	91024	105.109	1	866	24.4999	0.446394	No	Mock
579	64760984	46093.2	40288972	28675.4	36283388	25824.5	623981	444.115	35632448	25361.2	1.13188	2.74203	395377	281.407	1	1405	40.289	0.907876	No	Mock
580	56648060	40233	47388956	33656.9	45686356	32447.7	596092	423.361	44983300	31948.4	1.0497	2.073	363839	258.408	1	1408	47.389	0.16023	No	Mock
583	1579288	1411.34	28045848	25063.3	1663168	1486.3	297684	266.027	1243660	1111.4	1.04297	1.75222	124016	110.828	1	1119	28.0458	0.0764868	No	Mock
584	1229383	1370.55	26120178	29119.5	4743752	5288.46	232833	259.569	4375222	4877.62	1.03946	1.68298	85144	94.9208	1	897	26.1202	0.696463	No	Mock
585	1305170	1429.54	25873474	28339	1425281	1561.1	244710	268.028	1050855	1150.99	1.03722	1.53946	96791	106.014	1	913	25.8735	0.247399	No	Mock
587	2155479	1199.49	56053920	31193.1	2003836	1115.1	447557	249.058	1230136	684.55	1.0906	1.95867	149798	83.36	1	1797	56.0539	0.0599443	No	Mock
588	692232	682.675	26720818	26351.9	17007366	16772.6	230518	227.335	16626790	16397.2	1.19458	2.56792	76715	75.6558	1	1014	26.7208	0.0610785	No	Mock
589	20724564	25712.9	27158862	33695.9	25332858	31430.3	275667	342.019	24980792	30993.5	1.02631	1.75806	141440	175.484	1	806	27.1589	0.907733	No	Mock
591	1197154	1383.99	26713534	30882.7	20595486	23809.8	222574	257.311	20250984	23411.5	1.05043	1.91045	90067	104.124	1	865	26.7135	0.898062	No	Mock
593	3824747	2769.55	51602176	37365.8	20496530	14841.8	1039306	752.575	19925708	14428.5	1.07854	2.1675	815251	590.334	1	1381	51.6022	0.52894	No	Mock
596	1328994	1277.88	27738100	26671.2	29584656	28446.8	257046	247.16	29095392	27976.3	1.19264	2.75666	91936	88.4	1	1040	27.7381	0.362189	No	Mock
597	4803710	2151.24	63510436	28441.8	47563972	21300.5	577982	258.837	46610564	20873.5	1.25962	1.58979	254870	114.138	1	2233	63.5104	0.470649	No	Mock
598	1.44535e+06	1110.1	47526752	36502.9	19294878	14819.4	328286	252.14	18776248	14421.1	1.07177	1.87888	131170	100.745	1	1302	47.5268	0.378245	No	Mock
599	1711867	968.251	40642312	22987.7	16456162	9307.78	385087	217.809	15822966	8949.64	1.20439	2.20856	141087	79.8003	1	1768	40.6423	0.979527	No	Mock
600	1101994	1421.93	24768666	31959.6	1082179	1396.36	185374	239.192	822794	1061.67	1.03633	1.55484	74072	95.5768	1	775	24.7687	0.174658	No	Mock
601	1.04137e+06	1217.98	24158326	28255.4	15259771	17847.7	211014	246.8	14928353	17460.1	1.10168	2.39627	82544	96.5427	1	855	24.1583	0.327988	No	Mock
602	577244	633.638	15576394	17098.1	7670555	8419.93	176412	193.647	7372033	8092.24	1.02537	1.60746	58126	63.8046	1	911	15.5764	0.680349	No	Mock
603	3510411	1794.69	69503016	35533.2	5233751	2675.74	508798	260.122	4574933	2338.92	1.16569	2.43327	231165	118.183	1	1956	69.503	0.0632076	No	Mock
604	22057766	22213.3	23489632	23655.2	14552488	14655.1	283695	285.695	14087529	14186.8	1.0521	1.9859	122503	123.367	1	993	23.4896	0.607249	No	Mock
605	1255187	1557.3	22347522	27726.5	6831005	8475.19	199361	247.346	6472753	8030.71	1.03049	1.61434	75568	93.7568	1	806	22.3475	0.477647	No	Mock
606	43732172	22449.8	52584200	26993.9	22241380	11417.5	719478	369.342	21356052	10963.1	1.02526	1.60665	415165	213.124	1	1948	52.5842	0.284	No	Mock
607	53498888	41730.8	38499204	30030.6	20574080	16048.4	497009	387.683	20047780	15637.9	1.06962	2.20433	304309	237.371	1	1282	38.4992	0.238413	No	Mock
608	1051166	1126.65	24086196	25815.9	2371279	2541.56	224598	240.727	1982946	2125.34	1.02868	1.7062	78768	84.4244	1	933	24.0862	0.514513	No	Mock
609	2896240	1604.57	53334360	29548.1	5434887	3011.02	483758	268.01	4595475	2545.97	1.02948	1.70514	189083	104.755	1	1805	53.3344	0.367928	No	Mock
611	1910986	1677.78	26336690	23122.6	15611785	13706.6	331475	291.023	15061173	13223.2	1.04221	1.83824	131771	115.69	1	1139	26.3367	0.337477	No	Mock
612	1262975	1549.66	23705492	29086.5	1273458	1562.53	223180	273.84	858490	1053.36	1.02552	1.54345	89290	109.558	1	815	23.7055	0.970494	No	Mock
613	715056	922.653	20292522	26183.9	13783442	17785.1	173036	223.272	13456759	17363.6	1.06079	2.09407	56016	72.2787	1	775	20.2925	0.133439	No	Mock
614	68525392	46839	39682376	27124	40132672	27431.8	804091	549.618	39409544	26937.5	1.04819	1.63161	533020	364.334	1	1463	39.6824	0.096804	No	Mock
615	1.74956e+06	2186.95	23140856	28926.1	12021865	15027.3	268460	335.575	11690803	14613.5	1.05092	1.5688	148753	185.941	1	800	23.1409	0.343392	No	Mock
616	55575112	39471	38877752	27612	49800156	35369.4	676289	480.319	49080236	34858.1	1.08982	1.91917	439863	312.403	1	1408	38.8778	0.591027	No	Mock
618	1476348	1807.04	24389630	29852.7	21725386	26591.7	230827	282.53	21000408	25704.3	1.02585	1.54823	99592	121.9	1	817	24.3896	0.397257	No	Mock
619	32391418	40388.3	27038862	33714.3	25989558	32405.9	389263	485.365	25281606	31523.2	1.04131	1.69576	263447	328.488	1	802	27.0389	0.999278	No	Mock
621	1.60308e+06	1094.25	31709804	21644.9	1748243	1193.34	357812	244.24	1066961	728.301	1.34421	2.67226	129649	88.4976	1	1465	31.7098	0.721407	No	Mock
622	54152444	45621.3	36864632	31057	44269560	37295.3	581482	489.875	43743320	36852	1.10032	2.58972	386773	325.841	1	1187	36.8646	0.637583	No	Mock
624	2483871	1120.88	52949156	23894	19882182	8972.1	507272	228.913	18814310	8490.21	1.2874	3.78963	157763	71.1927	1	2216	52.9492	0.976226	No	Mock
625	1797815	1598.06	40264728	35790.9	29718232	26416.2	311705	277.071	29255490	26004.9	1.03818	1.70962	150734	133.986	1	1125	40.2647	0.889794	No	Mock
626	729061	821.015	16412347	18482.4	10653424	11997.1	185362	208.741	10313710	11614.5	1.13682	2.58602	64191	72.2872	1	888	16.4123	0.764562	No	Mock
627	412648	544.39	14205703	18741	7.85846e+06	10367.4	148493	195.901	7624684	10059	1.11022	2.05507	43816	57.8047	1	758	14.2057	0.698248	No	Mock
628	1507139	1647.15	23777038	25985.8	1694774	1852.21	242840	265.399	1062978	1161.72	1.05004	1.75486	102710	112.251	1	915	23.777	0.335498	No	Mock
629	55532692	34686.3	54452892	34011.8	39499508	24671.8	830679	518.85	37656128	23520.4	1.02275	1.57918	568949	355.371	1	1601	54.4529	0.147686	No	Mock
630	54076228	28687.7	59532816	31582.4	28018216	14863.8	928213	492.421	27198088	14428.7	1.02489	1.598	607977	322.534	1	1885	59.5328	0.062636	No	Mock
631	43621688	45017.2	32858264	33909.5	33116014	34175.5	585588	604.322	32676516	33721.9	1.0535	1.72467	427954	441.645	1	969	32.8583	0.241902	No	Mock
632	15226376	21690	23543652	33538	13828538	19698.8	274496	391.02	13520935	19260.6	1.02882	1.62108	165909	236.338	1	702	23.5437	0.432281	No	Mock
633	4135287	1761.95	66733716	28433.6	4831116	2058.42	626753	267.044	2854539	1216.25	1.29866	2.96837	272874	116.265	1	2347	66.7337	0.521996	No	Mock
634	35408764	26583.2	46706680	35065.1	36602812	27479.6	594089	446.013	35853216	26916.8	1.05441	1.71576	383036	287.565	1	1332	46.7067	0.773084	No	Mock
635	1439917	1560.04	25117700	27213.1	3911168	4237.45	244441	264.833	3536310	3831.32	1.0239	1.47027	101559	110.031	1	923	25.1177	0.958741	No	Mock
636	1136003	1333.34	22315338	26191.7	931178	1092.93	206454	242.317	685604	804.7	1.02233	1.50468	78953	92.6678	1	852	22.3153	0.11732	No	Mock
637	24200730	24032.5	25195496	25020.4	22533840	22377.2	320496	318.268	22148828	21994.9	1.06737	2.19464	157678	156.582	1	1007	25.1955	0.107004	No	Mock
638	1145417	1307.55	22440004	25616.4	15084841	17220.1	222790	254.326	14747164	16834.7	1.04791	1.78246	84483	96.4418	1	876	22.44	0.589695	No	Mock
639	47745836	41089.4	29199446	25128.6	30760144	26471.7	442211	380.56	30312406	26086.4	1.13173	2.55097	257698	221.771	1	1162	29.1994	0.745398	No	Mock
640	1106988	1406.59	21025412	26715.9	977474	1242.03	204899	260.355	695154	883.296	1.07769	1.96839	84288	107.1	1	787	21.0254	0.84815	No	Mock
641	607082	732.306	16950828	20447.3	6138830	7405.1	167147	201.625	5861583	7070.67	1.14321	2.63775	53428	64.4487	1	829	16.9508	0.935832	No	Mock
642	22495106	12958	60907540	35085	43929624	25305.1	538915	310.435	43203968	24887.1	1.03291	1.89386	256802	147.927	1	1736	60.9075	0.983426	No	Mock
645	2450031	1606.58	50255736	32954.6	2825886	1853.04	419936	275.368	2316065	1518.73	1.02485	1.66667	172459	113.088	1	1525	50.2557	0.147809	No	Mock
646	2723768	2621.53	33454428	32198.7	2131906	2051.88	345434	332.468	1789325	1722.16	1.05462	1.63128	175521	168.933	1	1039	33.4544	0.684934	No	Mock
648	992760	955.496	26638360	25638.5	35141232	33822.2	251813	242.361	34756900	33452.3	1.15928	2.79458	94925	91.3619	1	1039	26.6384	0.862063	No	Mock
649	1.42911e+06	1349.49	41731816	39406.8	36115752	34103.6	426658	402.888	35737212	33746.2	1.05472	1.76498	263996	249.288	1	1059	41.7318	0.097258	No	Mock
650	39605928	35907.5	44396952	40251.1	23627686	21421.3	649817	589.136	23274274	21100.9	1.03425	1.62829	484787	439.517	1	1103	44.397	0.497777	No	Mock
652	1294440	1256.74	33647664	32667.6	1421306	1379.91	276011	267.972	1011111	981.661	1.085	2.24248	104703	101.653	1	1030	33.6477	0.241557	No	Mock
653	799720	837.403	27822688	29133.7	6951844	7279.42	229238	240.04	6477390	6782.61	1.09376	2.45786	64288	67.3173	1	955	27.8227	0.169025	No	Mock
655	2.03052e+06	2273.82	29246702	32751.1	3566061	3993.35	278773	312.176	3235544	3623.23	1.03313	1.51285	136447	152.796	1	893	29.2467	0.0585349	No	Mock
658	702649	1034.83	24334540	35838.8	6714229	9888.41	164912	242.875	6466052	9522.9	1.02056	1.43888	61106	89.9941	1	679	24.3345	0.457059	No	Mock
659	28269388	14941.5	65055864	34384.7	22338964	11807.1	695374	367.534	21577140	11404.4	1.27004	2.53162	380652	201.19	1	1892	65.0559	0.979962	No	Mock
660	2136669	1327.12	53679392	33341.2	1813225	1126.23	417921	259.578	1287399	799.627	1.25402	3.70846	172215	106.966	1	1610	53.6794	0.423706	No	Mock
661	1367962	1461.5	31194906	33327.9	3023620	3230.36	282635	301.96	2689020	2872.88	1.0596	1.99255	128300	137.073	1	936	31.1949	0.857125	No	Mock
662	900532	1297.6	25470690	36701.3	6.62331e+06	9543.68	178420	257.089	6.38678e+06	9202.85	1.02854	1.62824	70504	101.591	1	694	25.4707	0.117316	No	Mock
663	35756388	23853.5	59030720	39380.1	38393020	25612.4	865246	577.215	37857276	25255	1.03963	1.83798	623413	415.886	1	1499	59.0307	0.271252	No	Mock
665	10285100	9842.2	30321914	29016.2	15174542	14521.1	340634	325.966	14657535	14026.4	1.01085	1.48757	182655	174.789	1	1045	30.3219	0.399812	No	Mock
667	1492194	1143.44	31953406	24485.4	20763534	15910.8	312767	239.668	19724896	15114.9	1.1029	2.38978	90175	69.0996	1	1305	31.9534	0.344718	No	Mock
669	37501836	23149.3	37779556	23320.7	20907240	12905.7	435830	269.031	19657324	12134.1	1.10798	2.53709	181494	112.033	1	1620	37.7796	0.639187	No	Mock
670	834101	803.565	14569914	14036.5	9023186	8692.86	243318	234.41	7816493	7530.34	1.27075	1.62222	50518	48.6686	1	1038	14.5699	0.399161	No	Mock
672	727765	444.844	29042144	17751.9	17064658	10430.7	341921	208.998	15538279	9497.73	1.04233	1.63995	47260	28.8875	1	1636	29.0421	0.614528	No	Mock
673	264911	468.041	12319566	21766	548608	969.272	127406	225.099	254930	450.406	1.07653	2.16254	33380	58.9753	1	566	12.3196	0.0700422	No	Mock
675	4397201	4121.09	25695182	24081.7	11578989	10851.9	241796	226.613	11080992	10385.2	1.16846	2.93297	81279	76.1753	1	1067	25.6952	0.653421	No	Mock
677	1111718	629.512	58982248	33398.8	43773204	24786.6	582620	329.909	42749764	24207.1	1.19602	3.47148	286428	162.19	1	1766	58.9822	0.536923	No	Mock
678	365107	450.749	15662858	19336.9	756081	933.433	177114	218.659	355343	438.695	1.12099	2.6798	45806	56.5506	1	810	15.6629	0.110477	No	Mock
679	9958732	7637.06	35762244	27425	20110092	15421.9	447620	343.267	18836866	14445.4	1.02796	1.5042	208887	160.189	1	1304	35.7622	0.405036	No	Mock
681	1.00563e+06	525.136	39495392	20624.2	2.04181e+06	1066.22	421432	220.069	191572	100.038	1.03406	1.82613	58522	30.5598	1	1915	39.4954	0.321043	No	Mock
682	440841	381.35	29460328	25484.7	15919776	13771.4	246720	213.426	15290176	13226.8	1.03656	1.89724	57075	49.3728	1	1156	29.4603	0.0299503	No	Mock
683	1573619	812.82	56975808	29429.7	26482466	13679	673328	347.793	25077848	12953.4	1.10982	2.19701	322530	166.596	1	1936	56.9758	0.737254	No	Mock
684	30111682	20007.8	53001484	35216.9	27350004	18172.8	427297	283.918	26462958	17583.4	1.06382	1.99339	174866	116.19	1	1505	53.0015	0.109784	No	Mock
685	660587	568.003	29047898	24976.7	2493985	2144.44	265515	228.302	1846549	1587.75	1.06935	2.12801	66348	57.049	1	1163	29.0479	0.606308	No	Mock
686	1465549	630.615	72221208	31076.2	20448876	8799	578342	248.856	18894952	8130.36	1.1352	2.87719	163609	70.3997	1	2324	72.2212	0.703217	No	Mock
689	832746	543.923	32747088	21389.3	18314802	11962.6	343402	224.299	17309396	11305.9	1.22255	2.9673	72366	47.2671	1	1531	32.7471	0.103298	No	Mock
692	598111	691.458	25821284	29851.2	1059123	1224.42	198484	229.461	664235	767.902	1.10549	2.50634	64753	74.859	1	865	25.8213	0.534917	No	Mock
696	643417	491.158	35906528	27409.6	20772024	15856.5	301560	230.198	19827242	15135.3	1.08647	2.45088	58835	44.9122	1	1310	35.9065	0.190567	No	Mock
700	638436	496.451	36446856	28341.3	22977966	17867.8	310942	241.79	22126020	17205.3	1.05016	1.82271	79730	61.9984	1	1286	36.4469	0.373216	No	Mock
704	938752	741.51	36712768	28999	20431502	16138.6	363258	286.934	19208236	15172.4	1.11186	2.7557	125848	99.406	1	1266	36.7128	0.221396	No	Mock
707	18055780	10627.3	38774364	22821.9	19486988	11469.7	499720	294.126	17834596	10497.1	1.09357	2.53639	166914	98.2425	1	1699	38.7744	0.0661495	No	Mock
708	594567	478.717	33701904	27135.2	6.27079e+06	5048.95	296533	238.754	5422541	4365.98	1.02007	1.7082	87188	70.1997	1	1242	33.7019	0.0656049	No	Mock
710	31116826	16838.1	44135776	23883	29326968	15869.6	521763	282.339	27957212	15128.4	1.14824	2.54018	165189	89.388	1	1848	44.1358	0.16212	No	Mock
716	1251919	1191.17	28188288	26820.4	2535503	2412.47	334646	318.407	1745850	1661.13	1.08206	1.68885	134113	127.605	1	1051	28.1883	0.432984	No	Mock
717	347330	547.839	7995386	12611	1119541	1765.84	149815	236.301	643879	1015.58	1.23441	1.84457	35343	55.7461	1	634	7.99539	0.528234	No	Mock
719	1.04356e+06	620.795	38813408	23089.5	16858832	10029	444222	264.261	15583313	9270.26	1.15614	2.27521	118046	70.2237	1	1681	38.8134	0.78148	No	Mock
720	8329242	3910.44	73666328	34585.1	43409368	20380	761504	357.514	41546744	19505.5	1.06301	1.91512	342604	160.847	1	2130	73.6663	0.751022	No	Mock
721	653631	574.368	31528318	27705	24586832	21605.3	269620	236.924	23748138	20868.3	1.1712	3.22056	65296	57.3779	1	1138	31.5283	0.927212	No	Mock
722	678478	582.385	35261104	30267	23610892	20266.9	313827	269.379	22570802	19374.1	1.06061	2.02901	84511	72.5416	1	1165	35.2611	0.0289525	No	Mock
723	560272	451.105	33873104	27273	4442904	3577.22	293312	236.161	3560962	2867.12	1.13113	2.78117	64661	52.062	1	1242	33.8731	0.895691	No	Mock
725	880668	666.163	36206940	27388	18429458	13940.6	330602	250.077	17315442	13097.9	1.15204	3.03474	87917	66.503	1	1322	36.2069	0.878372	No	Mock
726	1458842	543.735	70675904	26342.1	23083752	8603.71	656087	244.535	21077088	7855.79	1.30666	3.28771	166197	61.9445	1	2683	70.6759	0.690785	No	Mock
727	871738	682.111	33587764	26281.5	23806462	18627.9	302679	236.838	22771054	17817.7	1.12127	2.40982	73287	57.3451	1	1278	33.5878	0.987349	No	Mock
730	752511	544.509	32766118	23709.2	2111613	1527.94	364016	263.398	1088115	787.348	1.08445	2.05097	105947	76.6621	1	1382	32.7661	0.501063	No	Mock
731	557613	428.603	36178580	27808.3	25487142	19590.4	305665	234.946	24409252	18761.9	1.14436	2.95311	62562	48.0876	1	1301	36.1786	0.376389	No	Mock
733	1179124	746.281	59731852	37805	29507948	18675.9	580331	367.298	28215874	17858.1	1.01406	1.48483	281953	178.451	1	1580	59.7319	0.260904	No	Mock
735	19357794	16377.2	35069828	29669.9	22843032	19325.7	371165	314.014	21913172	18539.1	1.0414	1.88917	142634	120.672	1	1182	35.0698	0.68174	No	Mock
737	602428	499.526	31364300	26006.9	14077533	11672.9	271866	225.428	13169895	10920.3	1.06708	2.23964	59703	49.505	1	1206	31.3643	0.52438	No	Mock
739	670804	500.6	32150876	23993.2	15381457	11478.7	304059	226.91	14233008	10621.6	1.1947	2.89481	65037	48.5351	1	1340	32.1509	0.159845	No	Mock
740	986819	745.332	35579184	26872.5	19655970	14845.9	345055	260.616	18318196	13835.5	1.14055	2.94891	97012	73.2719	1	1324	35.5792	0.0468064	No	Mock
748	701792	524.901	29917336	22376.5	25260482	18893.4	297927	222.832	24019748	17965.4	1.15577	2.9748	64803	48.469	1	1337	29.9173	0.96639	No	Mock
749	14038110	9466.02	36211140	24417.5	28393924	19146.3	509883	343.819	27050032	18240.1	1.14318	2.72679	202124	136.294	1	1483	36.2111	0.507636	No	Mock
750	1255977	789.426	34657360	21783.4	22831154	14350.2	389205	244.629	21352066	13420.5	1.26349	2.7527	108245	68.0358	1	1591	34.6574	0.300404	No	Mock
751	1030040	727.429	37098648	26199.6	26044148	18392.8	364128	257.153	24623808	17389.7	1.21284	3.54476	81020	57.2175	1	1416	37.0986	0.549501	No	Mock
753	1423344	573.929	62014768	25006	21331314	8601.34	570193	229.917	19375536	7812.72	1.33537	2.72001	141983	57.2512	1	2480	62.0148	0.520761	No	Mock
754	2055677	1668.57	34707764	28171.9	21815008	17707	299017	242.709	20538562	16670.9	1.06897	2.24838	59604	48.3799	1	1232	34.7078	0.267207	No	Mock
755	18858306	8650.6	60284656	27653.5	16406999	7526.15	738018	338.54	14721192	6752.84	1.36154	2.15498	355652	163.143	1	2180	60.2847	0.877399	No	Mock
757	1004023	619.767	37908640	23400.4	16277762	10048	418456	258.306	14724507	9089.2	1.0555	1.94523	109529	67.6105	1	1620	37.9086	0.00138335	No	Mock
758	1074761	881.674	35457944	29087.7	21545856	17675	331290	271.772	20190270	16563	1.06789	2.04274	83989	68.8999	1	1219	35.4579	0.247685	No	Mock
761	33729016	25303.1	37099344	27831.5	19503574	14631.3	384383	288.359	18458346	13847.2	1.10783	2.27171	128073	96.0788	1	1333	37.0993	0.458503	No	Mock
762	663860	434.748	35082288	22974.6	24235142	15871.1	382650	250.589	22949114	15028.9	1.06232	1.77106	83217	54.4971	1	1527	35.0823	0.444587	No	Mock
765	69324504	41264.6	47916840	28521.9	33332574	19840.8	526714	313.52	31804934	18931.5	1.08975	2.19441	195687	116.48	1	1680	47.9168	0.945027	No	Mock
766	50784284	26491.5	58614256	30576	46676344	24348.6	613066	319.805	45170100	23562.9	1.14541	2.88184	283384	147.827	1	1917	58.6143	0.99189	No	Mock
767	949579	759.056	31581862	25245.3	21117542	16880.5	343394	274.496	20147716	16105.3	1.25173	3.85383	124757	99.7258	1	1251	31.5819	0.376741	No	Mock
768	922615	750.094	32882684	26733.9	21264948	17288.6	303468	246.722	20302640	16506.2	1.17256	2.78802	92056	74.8423	1	1230	32.8827	0.966147	No	Mock
769	1155286	740.094	33389942	21390.1	15007404	9613.97	495837	317.641	13649378	8744	1.1039	2.33461	204708	131.139	1	1561	33.3899	0.79188	No	Mock
772	1261905	895.603	36290416	25756.2	3817688	2709.5	396941	281.718	2740171	1944.76	1.34909	3.00977	133915	95.0426	1	1409	36.2904	0.216457	No	Mock
773	35460000	23561.5	37312476	24792.3	25681844	17064.3	414854	275.651	24483814	16268.3	1.12144	2.58361	128325	85.2658	1	1505	37.3125	0.166048	No	Mock
776	47223728	39418.8	36222816	30236.1	28284978	23610.2	365546	305.13	27274522	22766.7	1.16792	3.15943	149118	124.472	1	1198	36.2228	0.453094	No	Mock
777	16593540	12647.5	30949094	23589.2	18096500	13793.1	340296	259.372	16981506	12943.2	1.09401	1.79472	123485	94.1197	1	1312	30.9491	0.493958	No	Mock
778	823245	569.72	35821160	24789.7	2785056	1927.37	348821	241.399	1.65614e+06	1146.12	1.18192	2.69935	84041	58.1599	1	1445	35.8212	0.778172	No	Mock
779	1075794	917.913	35452676	30249.7	1873581	1598.62	311454	265.746	977922	834.404	1.05613	1.9104	99737	85.0998	1	1172	35.4527	0.844235	No	Mock
780	1052510	714.05	36172364	24540.3	16706066	11333.8	366485	248.633	14709358	9979.21	1.11954	2.44	59718	40.5142	1	1474	36.1724	0.139073	No	Mock
781	654753	437.669	30690622	20515.1	20130142	13456	327846	219.148	19031534	12721.6	1.16018	2.5517	70632	47.2139	1	1496	30.6906	0.426904	No	Mock
786	33111194	26832.4	35438944	28718.8	24991382	20252.3	372816	302.12	24027832	19471.5	1.22933	3.86143	144965	117.476	1	1234	35.4389	0.304199	No	Mock
790	2363313	1132.4	65238320	31259.4	41111564	19698.9	769359	368.643	38916092	18646.9	1.20206	3.02821	378784	181.497	1	2087	65.2383	0.568218	No	Mock
791	1561506	681.583	67268480	29362.1	29472082	12864.3	586097	255.826	27721706	12100.3	1.22062	2.42166	191976	83.7957	1	2291	67.2685	0.246557	No	Mock
792	890692	653	31388446	23012.1	25467532	18671.2	380487	278.949	24477002	17945	1.11584	2.65648	138683	101.674	1	1364	31.3884	0.596433	No	Mock
793	895182	647.744	36725828	26574.4	7824394	5661.65	334881	242.316	6.56934e+06	4753.5	1.21244	2.5343	84520	61.1577	1	1382	36.7258	0.117526	No	Mock
794	43562792	24296	63688976	35520.9	24025546	13399.6	640432	357.185	22464788	12529.2	1.01411	1.45389	282963	157.815	1	1793	63.689	0.975884	No	Mock
795	1589465	606.435	67812736	25872.8	43388796	16554.3	611503	233.309	41288032	15752.8	1.2853	2.70888	137304	52.3861	1	2621	67.8127	0.932561	No	Mock
800	11153175	10492.2	33336150	31360.4	20739826	19510.7	279891	263.303	19850378	18673.9	1.17227	3.16135	89654	84.3405	1	1063	33.3362	0.0399928	No	Mock
803	35880820	29053.3	35475212	28724.9	19456660	15754.4	384998	311.739	18462590	14949.5	1.02666	1.59256	161678	130.913	1	1235	35.4752	0.377407	No	Mock
805	2011691	912.332	63399540	28752.6	29249628	13265.1	538535	244.234	27738796	12580	1.16835	2.92422	162777	73.8218	1	2205	63.3995	0.709035	No	Mock
806	713521	544.673	28267180	21578	16758326	12792.6	277887	212.127	15730541	12008	1.16436	3.0393	62804	47.942	1	1310	28.2672	0.954334	No	Mock
811	507982	436.786	30300504	26053.7	24251718	20852.7	249533	214.56	23463342	20174.8	1.20658	3.48716	56993	49.0052	1	1163	30.3005	0.621665	No	Mock
812	2.02698e+06	1154.98	61873944	35255.8	27004584	15387.2	847451	482.878	25785928	14692.8	1.0345	1.70495	541073	308.304	1	1755	61.8739	0.28857	No	Mock
814	635688	550.379	32646726	28265.6	5028662	4353.82	273531	236.823	4245272	3675.56	1.04225	2.00346	65827	56.9931	1	1155	32.6467	0.112427	No	Mock
815	1496215	872.938	66715528	38923.9	27079448	15799	585958	341.866	25707418	14998.5	1.06328	2.19195	268165	156.456	1	1714	66.7155	0.212434	No	Mock
816	570379	508.359	33301488	29680.5	18096790	16129	257400	229.412	17340038	15454.6	1.08967	2.49643	64264	57.2763	1	1122	33.3015	0.183033	No	Mock
819	1336483	700.463	62809676	32919.1	3659556	1918.01	440124	230.673	2461215	1289.94	1.10025	2.33282	113650	59.565	1	1908	62.8097	0.526907	No	Mock
820	21266610	13233.7	35564524	22131	19260680	11985.5	477352	297.045	17469894	10871.1	1.19249	2.51708	184052	114.531	1	1607	35.5645	0.487676	No	Mock
821	1406303	980.685	51874620	36174.8	25840876	18020.1	566626	395.137	24893150	17359.2	1.03775	1.74216	343046	239.223	1	1434	51.8746	0.000545965	No	Mock
823	33684216	27564.8	32664580	26730.4	23128382	18926.7	325200	266.121	22411516	18340	1.14091	2.9108	120288	98.4353	1	1222	32.6646	0.0635538	No	Mock
826	702776	679.667	31970486	30919.2	10521394	10175.4	247518	239.379	9896293	9570.88	1.05937	2.09565	75251	72.7766	1	1034	31.9705	0.215398	No	Mock
827	775574	899.738	29359892	34060.2	1152587	1337.11	223553	259.342	587307	681.331	1.0389	1.82619	73667	85.4606	1	862	29.3599	0.858338	No	Mock
829	558002	698.375	17956002	22473.1	11407587	14277.3	180233	225.573	10954388	13710.1	1.16215	2.12311	50293	62.9449	1	799	17.956	0.159146	No	Mock
830	875047	964.771	22408978	24706.7	6129850	6758.38	277390	305.832	5577908	6149.84	1.05466	1.89278	128818	142.026	1	907	22.409	0.605712	No	Mock
831	94528592	32994.3	72429328	25280.7	30559512	10666.5	1970796	687.887	28817610	10058.5	1.16542	1.60901	1485384	518.459	1	2865	72.4293	0.115662	No	Mock
833	45484168	15283.7	69839896	23467.7	37958640	12754.9	680447	228.645	35971600	12087.2	1.36559	2.79255	275887	92.704	1	2976	69.8399	0.637462	No	Mock
834	13014760	10089	32848862	25464.2	20814362	16135.2	303760	235.473	19900678	15426.9	1.12346	2.80573	93780	72.6977	1	1290	32.8489	0.811939	No	Mock
835	1398496	680.533	58839540	28632.4	20433756	9943.43	471984	229.676	19289476	9386.61	1.28087	1.9939	149099	72.5543	1	2055	58.8395	0.479385	No	Mock
836	712706	647.326	31225698	28361.2	6446099	5854.77	260195	236.326	5762420	5233.81	1.22085	3.55275	81878	74.3669	1	1101	31.2257	0.914863	No	Mock
837	1289502	1315.82	29821624	30430.2	1353992	1381.62	284627	290.436	570670	582.316	1.15235	2.14272	107264	109.453	1	980	29.8216	0.0493489	No	Mock
838	1181004	694.708	40421632	23777.4	18285172	10756	360636	212.139	17351032	10206.5	1.32473	3.50521	127821	75.1888	1	1700	40.4216	0.292889	No	Mock
839	48618588	37924	41883512	32670.4	21614632	16860.1	388072	302.708	20374844	15893	1.10346	2.58988	161608	126.059	1	1282	41.8835	0.715053	No	Mock
840	366429	459.184	18805494	23565.8	2113986	2649.11	149499	187.342	1711667	2144.95	1.16539	2.873	39401	49.3747	1	798	18.8055	0.418109	No	Mock
841	38659624	24514.7	54686992	34677.9	42063852	26673.3	516243	327.358	41156380	26097.9	1.26858	3.96845	271599	172.225	1	1577	54.687	0.172951	No	Mock
844	726434	583.013	31671858	25418.8	18583464	14914.5	267607	214.773	17757492	14251.6	1.14439	2.55477	51085	40.9992	1	1246	31.6719	0.473143	No	Mock
846	1622340	680.797	64993604	27273.9	33229216	13944.3	516708	216.831	31776492	13334.7	1.22087	2.13392	120732	50.6639	1	2383	64.9936	0.733289	No	Mock
847	1568287	687.845	68927568	30231.4	34911264	15312	487068	213.626	33500510	14693.2	1.15819	2.34018	122681	53.8075	1	2280	68.9276	0.409726	No	Mock
848	13555680	10699	22753398	17958.5	15222259	12014.4	269251	212.511	14336206	11315.1	1.24478	3.68812	80537	63.5651	1	1267	22.7534	0.373511	No	Mock
849	857937	733.907	33126374	28337.4	20393078	17444.9	252963	216.393	19670840	16827.1	1.06957	1.9094	63439	54.2677	1	1169	33.1264	0.515638	No	Mock
850	37793832	28610	36638096	27735.1	15275692	11563.7	331780	251.158	14460830	10946.9	1.06945	2.13952	101770	77.0401	1	1321	36.6381	0.88906	No	Mock
852	833010	670.701	31519154	25377.7	20578678	16569	271825	218.861	19684386	15848.9	1.15576	3.11647	55385	44.5934	1	1242	31.5192	0.00515296	No	Mock
853	800409	689.413	33293640	28676.7	23360444	20121	267977	230.816	22648994	19508.2	1.07678	2.40687	78858	67.9225	1	1161	33.2936	0.694158	No	Mock
854	818001	678.839	33216106	27565.2	9240435	7668.41	263983	219.073	8457245	7018.46	1.14784	3.04056	64232	53.3046	1	1205	33.2161	0.919507	No	Mock
855	15792687	6954.07	43980256	19366	30181676	13290	614472	270.573	28486712	12543.7	1.29539	3.13281	254858	112.223	1	2271	43.9803	0.710456	No	Mock
856	2332612	1426.67	57363144	35084.5	11198322	6849.13	426885	261.092	10538253	6445.41	1.08931	1.94174	178741	109.322	1	1635	57.3631	0.177006	No	Mock
858	1402225	542.237	68333608	26424.4	17809852	6887.03	538417	208.205	16206164	6266.88	1.4752	1.95547	105014	40.6087	1	2586	68.3336	0.140316	No	Mock
859	2190160	906.523	72087288	29837.5	36647300	15168.6	806804	333.942	35032192	14500.1	1.10304	1.63897	355649	147.206	1	2416	72.0873	0.358995	No	Mock
865	780361	694.271	31626400	28137.4	15868523	14117.9	259287	230.682	15142491	13472	1.04972	1.94671	68127	60.6112	1	1124	31.6264	0.963197	No	Mock
867	1492401	753.738	69431328	35066.3	32842202	16587	492799	248.888	31547070	15932.9	1.02207	1.74044	150387	75.953	1	1980	69.4313	0.256917	No	Mock
868	1.69181e+06	1034.11	50437104	30829.5	5161837	3155.16	386650	236.339	4281739	2617.2	1.05016	1.9579	120090	73.4046	1	1636	50.4371	0.873557	No	Mock
870	2047396	743.426	70284912	25521	21510200	7810.53	615180	223.377	19441504	7059.37	1.33004	3.02656	133833	48.5959	1	2754	70.2849	0.898961	No	Mock
872	45707424	29565	47874084	30966.4	41364888	26756.1	447054	289.168	40258944	26040.7	1.15497	3.07434	191831	124.082	1	1546	47.8741	0.532669	No	Mock
873	793154	519.76	35597228	23327.1	20212072	13245.1	320333	209.917	18993628	12446.7	1.08354	2.25859	54652	35.8139	1	1526	35.5972	0.32627	No	Mock
874	728040	545.348	35825248	26835.4	13232893	9912.28	294516	220.611	12428299	9309.59	1.0569	1.86799	72989	54.6734	1	1335	35.8252	0.316543	No	Mock
875	51271956	18285.3	55311292	19725.9	56012936	19976.1	1332015	475.041	53975916	19249.6	1.22981	2.15668	830479	296.177	1	2804	55.3113	0.446877	No	Mock
876	738644	878.292	27775520	33026.8	14193334	16876.7	194443	231.205	13847328	16465.3	1.04842	1.77408	65377	77.7372	1	841	27.7755	0.433077	No	Mock
878	971498	850.699	31838974	27880	17449970	15280.2	264046	231.214	16980444	14869	1.10877	1.64228	87360	76.4974	1	1142	31.839	0.914971	No	Mock
879	658369	506.438	33403824	25695.2	19535408	15027.2	312867	240.667	18690818	14377.6	1.18177	3.38326	89475	68.8269	1	1300	33.4038	0.731744	No	Mock
880	793705	679.542	32782320	28067.1	10901811	9333.74	258276	221.127	10069999	8621.57	1.08575	2.49787	56671	48.5197	1	1168	32.7823	0.727547	No	Mock
881	611656	579.22	33223460	31461.6	25988450	24610.3	228057	215.963	25368704	24023.4	1.05042	1.87819	47851	45.3134	1	1056	33.2235	0.289913	No	Mock
882	989039	820.099	33124072	27466.1	1340171	1111.25	287465	238.362	687558	570.114	1.14107	2.78459	94220	78.126	1	1206	33.1241	0.577709	No	Mock
883	13285947	6165.17	73637272	34170.4	42681692	19805.9	657107	304.922	41227476	19131.1	1.11865	2.12	274698	127.47	1	2155	73.6373	0.779179	No	Mock
884	758949	639.384	33518744	28238.2	1370268	1154.4	252330	212.578	673782	567.634	1.33364	4.58473	60878	51.2873	1	1187	33.5187	0.79559	No	Mock
885	1745392	884.639	63830704	32352.1	56088460	28428	682267	345.802	54835392	27792.9	1.09259	2.28785	339722	172.185	1	1973	63.8307	0.34453	No	Mock
890	736166	525.833	32980334	23557.4	23629004	16877.9	304024	217.16	22589170	16135.1	1.18374	3.35091	63239	45.1707	1	1400	32.9803	0.441321	No	Mock
891	25123214	11368	60553392	27399.7	26914638	12178.6	775036	350.695	25544242	11558.5	1.16152	2.80536	393934	178.251	1	2210	60.5534	0.48641	No	Mock
893	617422	523.683	34730664	29457.7	5375074	4559.01	252230	213.936	4666193	3957.75	1.14058	3.0448	59411	50.391	1	1179	34.7307	0.567846	No	Mock
895	799727	579.093	34280476	24822.9	24166078	17499	305822	221.45	23404974	16947.8	1.03214	1.67747	75800	54.8878	1	1381	34.2805	0.49818	No	Mock
896	3.35049e+06	2210.09	38620312	25475.1	25281660	16676.6	391009	257.922	24376444	16079.4	1.15885	2.9025	127925	84.3832	1	1516	38.6203	0.866789	No	Mock
900	977652	784.632	35382520	28396.9	20674282	16592.5	308040	247.223	19870866	15947.7	1.15865	3.14767	96744	77.6437	1	1246	35.3825	0.810839	No	Mock
901	707860	553.016	34519168	26968.1	27776552	21700.4	279559	218.405	26888356	21006.5	1.02951	1.51716	60775	47.4805	1	1280	34.5192	0.348192	No	Mock
907	3501211	3148.57	35262592	31711	22915928	20607.8	278748	250.673	22255496	20013.9	1.03908	1.62478	97287	87.4883	1	1112	35.2626	0.334474	No	Mock
909	765162	587.231	32726422	25116.2	21250918	16309.2	282981	217.177	20236616	15530.8	1.08328	2.4816	72923	55.9655	1	1303	32.7264	0.115898	No	Mock
911	1204941	1015.11	34824252	29338	16161762	13615.6	296859	250.092	15257638	12853.9	1.05145	2.08074	97129	81.8273	1	1187	34.8243	0.0568773	No	Mock
912	30212448	20707.6	40371140	27670.4	31830062	21816.4	431179	295.53	30851992	21146	1.17899	3.47203	171129	117.292	1	1459	40.3711	0.980486	No	Mock
914	1585276	1022.76	38949996	25129	13333415	8602.2	389262	251.137	12130169	7825.92	1.07469	1.9397	99507	64.1981	1	1550	38.95	0.863471	No	Mock
917	662356	663.683	32947098	33013.1	18928920	18966.9	220784	221.226	18384884	18421.7	1.12093	2.76152	68619	68.7565	1	998	32.9471	0.342342	No	Mock
918	1371981	1026.16	30795800	23033.5	1885719	1410.41	326708	244.359	961268	718.974	1.15145	3.08433	92077	68.8684	1	1337	30.7958	0.757364	No	Mock
919	713426	509.59	35828840	25592	24999594	17856.9	313255	223.754	23981218	17129.4	1.17306	2.95868	71462	51.0443	1	1400	35.8288	0.314573	No	Mock
920	33411044	18919.1	48595168	27517.1	41616984	23565.7	646906	366.311	40419768	22887.8	1.07237	2.39106	341155	193.179	1	1766	48.5952	0.657319	No	Mock
921	39599956	31503.5	38490380	30620.8	19427190	15455.2	337797	268.733	18772078	14934	1.14571	2.90294	134050	106.643	1	1257	38.4904	0.517326	No	Mock
922	1530493	1235.26	36009680	29063.5	24900410	20097.2	394678	318.546	23367232	18859.8	1.05943	1.73197	138220	111.558	1	1239	36.0097	0.484966	No	Mock
923	1344825	993.958	34315428	25362.5	7355868	5436.71	321016	237.262	6397969	4728.73	1.14281	2.70945	84568	62.5041	1	1353	34.3154	0.901162	No	Mock
926	18817532	11495.1	35881280	21918.9	24079998	14709.8	387623	236.789	22905138	13992.1	1.06187	2.17338	104354	63.7471	1	1637	35.8813	0.725574	No	Mock
928	784224	631.42	34670512	27915.1	23227940	18702	287619	231.577	22376308	18016.4	1.2448	3.87279	76995	61.9928	1	1242	34.6705	0.77311	No	Mock
929	65381708	39577.3	56177756	34005.9	37129484	22475.5	560281	339.153	35926928	21747.5	1.13403	2.6976	268647	162.619	1	1652	56.1778	0.21687	No	Mock
930	612739	546.6	30649252	27341	1367733	1220.1	239147	213.334	786410	701.525	1.11057	2.44425	57446	51.2453	1	1121	30.6493	0.90315	No	Mock
931	56504400	29645.5	51006656	26761.1	32557950	17081.8	603567	316.667	31275516	16409	1.09892	1.76485	269325	141.304	1	1906	51.0067	0.0429242	No	Mock
937	1707670	768.874	68111344	30667	41420876	18649.7	539774	243.032	39596196	17828.1	1.08875	2.07902	118901	53.5349	1	2221	68.1113	0.150935	No	Mock
938	57336488	34519.3	59164264	35619.7	32207082	19390.2	514477	309.739	30685054	18473.8	1.17985	2.78413	194577	117.144	1	1661	59.1643	0.330267	No	Mock
943	28554500	20661.7	36872332	26680.4	20987034	15186	366302	265.052	19799520	14326.7	1.13343	2.72644	117476	85.0043	1	1382	36.8723	0.70571	No	Mock
945	836320	705.16	34203516	28839.4	20673126	17431	278607	234.913	19524250	16462.3	1.07128	1.80731	55868	47.1062	1	1186	34.2035	0.31084	No	Mock
946	1132256	955.49	35175320	29683.8	20499544	17299.2	320555	270.511	19276790	16267.3	1.13128	2.76748	97339	82.1426	1	1185	35.1753	0.718626	No	Mock
948	38265068	26758.8	39216748	27424.3	25897760	18110.3	397679	278.097	24895974	17409.8	1.05615	2.11538	142035	99.3252	1	1430	39.2167	0.727771	No	Mock
950	1019059	789.356	34020932	26352.4	14050035	10883.1	303969	235.452	13205587	10229	1.05408	2.0269	87290	67.6142	1	1291	34.0209	0.217663	No	Mock
951	2769419	2008.28	37799620	27410.9	25297958	18345.1	382312	277.239	23879020	17316.2	1.10045	2.30643	122359	88.7302	1	1379	37.7996	0.973819	No	Mock
953	934803	610.185	31093244	20295.9	22191206	14485.1	327454	213.743	21052622	13741.9	1.08658	1.97547	69541	45.3923	1	1532	31.0932	0.290841	No	Mock
954	2109567	1224.36	62826852	36463.6	39523200	22938.6	672758	390.457	37920640	22008.5	1.02352	1.69271	350112	203.199	1	1723	62.8269	0.179795	No	Mock
955	35877984	24225.5	38541132	26023.7	19720890	13315.9	417224	281.718	18409804	12430.7	1.08164	2.32299	156309	105.543	1	1481	38.5411	0.345506	No	Mock
956	977788	650.125	32408806	21548.4	20849324	13862.6	337834	224.624	19821728	13179.3	1.47728	4.10291	84068	55.8963	1	1504	32.4088	0.480061	No	Mock
958	672246	489.975	32615312	23772.1	10360901	7551.68	307804	224.347	9491965	6918.34	1.12962	2.52865	81222	59.1997	1	1372	32.6153	0.853606	No	Mock
961	2636937	1693.6	33678824	21630.6	16080038	10327.6	369814	237.517	14801221	9506.24	1.06561	2.21937	72319	46.4477	1	1557	33.6788	0.622894	No	Mock
962	1050145	1170.73	31393458	34998.3	1106032	1233.03	227255	253.35	546051	608.753	1.03097	1.4755	79191	88.2843	1	897	31.3935	0.111496	No	Mock
964	17720520	13283.7	50567212	37906.5	36919740	27676	533794	400.145	36285772	27200.7	1.06409	2.06217	329735	247.178	1	1334	50.5672	0.322334	No	Mock
965	1394224	1424.13	29252410	29879.9	2401867	2453.39	259092	264.65	2009463	2052.57	1.08286	2.2132	117781	120.307	1	979	29.2524	0.316501	No	Mock
968	18939382	15031.3	35501828	28176.1	26718520	21205.2	322826	256.211	25657910	20363.4	1.08683	2.36508	100574	79.8206	1	1260	35.5018	0.0691827	No	Mock
971	1644553	655.984	71011496	28325.3	35642372	14217.1	575660	229.621	33571240	13391	1.24694	2.2796	142902	57.0012	1	2507	71.0115	0.176499	No	Mock
975	730828	614.658	33101044	27839.4	18840848	15846	265917	223.648	17943456	15091.2	1.12469	2.66303	67674	56.9167	1	1189	33.101	0.197259	No	Mock
976	59987384	22151.9	76261200	28161.4	34021048	12563.2	835612	308.572	31528372	11642.7	1.07003	1.64944	355636	131.328	1	2708	76.2612	0.534908	No	Mock
978	46970456	30679.6	38829624	25362.3	30631350	20007.4	447439	292.253	29885070	19520	1.04369	1.89644	203681	133.038	1	1531	38.8296	0.304174	No	Mock
979	1107925	1013.66	33953620	31064.6	22409606	20502.8	270747	247.71	21321958	19507.7	1.0693	2.20856	90346	82.6587	1	1093	33.9536	0.591065	No	Mock
980	1294748	527.822	65544272	26720	37251072	15185.9	529059	215.678	35199176	14349.4	1.40145	1.80867	114293	46.5932	1	2453	65.5443	0.921719	No	Mock
981	952679	688.352	33577388	24261.1	26719432	19305.9	316246	228.501	25628972	18518	1.2376	3.76042	78159	56.4733	1	1384	33.5774	0.805264	No	Mock
983	1103120	750.422	33449956	22755.1	16809442	11435	376451	256.089	15517848	10556.4	1.12355	2.74084	106963	72.7639	1	1470	33.45	0.559174	No	Mock
984	569685	595.282	31162738	32562.9	17404054	18186.1	213699	223.301	16932228	17693	1.11627	2.60688	61579	64.3459	1	957	31.1627	0.922299	No	Mock
985	42604200	26009.9	53346808	32568.3	29243102	17852.9	585329	357.344	28037038	17116.6	1.16595	3.10801	303662	185.386	1	1638	53.3468	0.492361	No	Mock
986	659337	495.37	31356962	23558.9	14683268	11031.8	276154	207.479	13693760	10288.3	1.08608	2.43811	50602	38.018	1	1331	31.357	0.873832	No	Mock
988	1913076	723.554	55243164	20893.8	32480482	12284.6	668982	253.019	30657626	11595.2	1.27926	2.28371	205322	77.6558	1	2644	55.2432	0.213835	No	Mock
989	701799	609.201	29946724	25995.4	19417434	16855.4	250908	217.802	18870694	16380.8	1.09675	2.30809	70341	61.0599	1	1152	29.9467	0.771225	No	Mock
990	748974	549.504	33176400	24340.7	1385050	1016.18	299295	219.585	509818	374.041	1.04972	1.98021	73153	53.6706	1	1363	33.1764	0.0121712	No	Mock
991	903360	551.839	31803176	19427.7	16865432	10302.6	350600	214.172	15737069	9613.36	1.1328	1.87269	78736	48.0977	1	1637	31.8032	0.32283	No	Mock
992	691947	603.267	32349062	28203.2	9459249	8246.95	244879	213.495	8659110	7549.35	1.06963	2.26023	55264	48.1813	1	1147	32.3491	0.229567	No	Mock
997	721082	527.492	31203072	22825.9	18386100	13450	288075	210.735	17204124	12585.3	1.19444	3.30618	60261	44.0827	1	1367	31.2031	0.938412	No	Mock
1000	894260	808.553	31860928	28807.3	18553262	16775.1	266965	241.379	17647634	15956.3	1.04752	2.04155	81145	73.368	1	1106	31.8609	0.59288	No	Mock
1002	860224	972.005	31300314	35367.6	1627151	1838.59	219334	247.835	1.04851e+06	1184.75	1.06714	1.98764	79507	89.8384	1	885	31.3003	0.475826	No	Mock
1005	34911068	17021.5	55369208	26996.2	22023618	10738	498951	243.272	21007986	10242.8	1.24947	2.4406	189891	92.5846	1	2051	55.3692	0.879521	No	Mock
1006	1317872	1170.4	31555038	28024	12728542	11304.2	267567	237.626	12096441	10742.8	1.04519	1.61559	87078	77.3339	1	1126	31.555	0.520081	No	Mock
1008	278230	294.423	19407872	20537.4	5132685	5431.41	167096	176.821	4721190	4995.97	1.05404	1.58549	34222	36.2138	1	945	19.4079	0.224414	No	Mock
1009	496633	438.334	30301778	26744.7	13700456	12092.2	231185	204.047	12753372	11256.3	1.1579	3.02295	52711	46.5234	1	1133	30.3018	0.953676	No	Mock
1010	42656024	18425.9	73058384	31558.7	46618040	20137.4	654779	282.842	44986128	19432.5	1.22586	3.28795	270835	116.991	1	2315	73.0584	0.58232	No	Mock
1011	354132	294.619	22826546	18990.5	3843754	3197.8	228485	190.087	3242895	2697.92	1.2286	3.4266	46281	38.5033	1	1202	22.8265	0.107473	No	Mock
1012	59666596	35243.1	42245776	24953.2	32536236	19218.1	533393	315.058	31395484	18544.3	1.17679	3.21988	254095	150.086	1	1693	42.2458	0.287545	No	Mock
1013	672539	616.443	31072448	28480.7	3524640	3230.65	238063	218.206	2869347	2630.02	1.22154	3.47885	66182	60.6618	1	1091	31.0724	0.456704	No	Mock
1014	763357	664.945	30590694	26646.9	16459801	14337.8	247133	215.273	15321465	13346.2	1.20849	3.41947	68210	59.4164	1	1148	30.5907	0.0209501	No	Mock
1015	14387979	9240.83	38345372	24627.7	16025898	10292.8	357370	229.525	15372567	9873.2	1.22502	3.69162	137484	88.3006	1	1557	38.3454	0.411616	No	Mock
1017	35633248	25325.7	35451504	25196.5	25410106	18059.8	396868	282.067	24292690	17265.6	1.13348	2.68706	175170	124.499	1	1407	35.4515	0.243678	No	Mock
1018	532979	403.466	27361958	20713.1	12506070	9467.12	252913	191.456	11779492	8917.1	1.02774	1.72714	54027	40.8986	1	1321	27.362	0.588639	No	Mock
1019	48286384	32105.3	34196832	22737.3	21920206	14574.6	385387	256.241	20846548	13860.7	1.16061	3.05867	131817	87.6443	1	1504	34.1968	0.75324	No	Mock
1020	37363516	28852.1	37270344	28780.2	35235220	27208.7	421098	325.172	34530220	26664.3	1.15318	3.10786	223399	172.509	1	1295	37.2703	0.235834	No	Mock
1022	621160	619.92	25955424	25903.6	8070465	8054.36	236787	236.314	7166877	7152.57	1.03761	1.58905	67105	66.9711	1	1002	25.9554	0.639622	No	Mock
1023	43118108	34660.9	37723980	30324.7	23245104	18685.8	354242	284.76	22224568	17865.4	1.17186	3.27496	144587	116.227	1	1244	37.724	0.94854	No	Mock
1025	26638464	23408.1	34520568	30334.4	17626984	15489.4	289776	254.636	16752123	14720.7	1.15008	3.0597	102705	90.2504	1	1138	34.5206	0.848345	No	Mock
1027	43275776	26355.5	56461960	34386.1	24360120	14835.6	522346	318.116	23184234	14119.5	1.06747	2.22202	238062	144.983	1	1642	56.462	0.185349	No	Mock
1028	697679	578.507	31590986	26194.8	8541665	7082.64	288303	239.057	7486955	6208.09	1.11098	2.48964	63475	52.6327	1	1206	31.591	0.995815	No	Mock
1031	1182213	1134.56	33407864	32061.3	1480537	1420.86	273696	262.664	770003	738.966	1.0189	1.58102	86501	83.0144	1	1042	33.4079	0.0680931	No	Mock
1032	2828618	1652.23	64742344	37816.8	26234442	15323.9	770229	449.9	25139618	14684.4	1.02359	1.55108	473203	276.404	1	1712	64.7423	0.943851	No	Mock
1034	1354476	1017.64	33986544	25534.6	10135864	7615.22	366287	275.197	9174835	6893.19	1.26226	3.42847	127331	95.6657	1	1331	33.9865	0.719389	No	Mock
1035	476438	614.759	20217480	26087.1	946696	1221.54	177608	229.172	343853	443.681	1.07758	2.09138	44398	57.2877	1	775	20.2175	0.349993	No	Mock
1036	38976960	25592.2	56537072	37122.2	27695838	18185.1	494085	324.416	26369294	17314	1.06676	2.08579	227229	149.198	1	1523	56.5371	0.254382	No	Mock
1037	23538538	18389.5	35223684	27518.5	20650540	16133.2	396779	309.984	19718398	15405	1.1165	2.1049	171946	134.333	1	1280	35.2237	0.265303	No	Mock
1039	614757	617.226	28151328	28264.4	13865879	13921.6	211995	212.846	13374315	13428	1.09822	2.50301	52876	53.0884	1	996	28.1513	0.525809	No	Mock
1041	639537	651.924	26057356	26562	1293957	1319.02	211264	215.356	829872	845.945	1.17762	3.15768	59628	60.7829	1	981	26.0574	0.316731	No	Mock
1042	15256972	12434.4	48214724	39294.8	17758200	14472.9	320943	261.567	17139864	13968.9	1.0266	1.85342	126330	102.958	1	1227	48.2147	0.626706	No	Mock
1043	46651484	23838.3	68003696	34748.9	50649844	25881.4	1057657	540.448	48770608	24921.1	1.12557	2.36652	699996	357.688	1	1957	68.0037	0.727544	No	Mock
1044	607230	1172.26	10812867	20874.3	12915616	24933.6	153919	297.141	12368779	23878	1.08224	1.95857	57354	110.722	1	518	10.8129	0.0242727	No	Mock
1049	1410441	1062.88	34740808	26180	2525023	1902.81	359455	270.878	1039218	783.133	1.22831	3.61694	105498	79.5011	1	1327	34.7408	0.969206	No	Mock
1050	29717686	19564	53224164	35038.9	44720524	29440.8	646134	425.368	43733340	28790.9	1.08059	2.04829	376748	248.024	1	1519	53.2242	0.265633	No	Mock
1051	20406838	15138.6	38458776	28530.2	20956064	15546	412296	305.858	20013272	14846.6	1.14906	2.87591	174038	129.108	1	1348	38.4588	0.0135087	No	Mock
1052	16181658	17051.3	33613556	35420	16229472	17101.7	268752	283.195	15471908	16303.4	1.04012	1.84721	104273	109.877	1	949	33.6136	0.483753	No	Mock
1053	58364056	37009.5	48774116	30928.4	43400396	27520.9	564525	357.974	42173060	26742.6	1.0769	2.2795	281643	178.594	1	1577	48.7741	0.256114	No	Mock
1055	1876606	997.134	64611552	34331.3	36319932	19298.6	580472	308.434	34870572	18528.5	1.11873	2.77354	247494	131.506	1	1882	64.6116	0.232773	No	Mock
1056	45327140	20537.9	74036072	33546	36144260	16377.1	833391	377.613	34344128	15561.5	1.13207	1.79325	414468	187.797	1	2207	74.0361	0.310629	No	Mock
1057	1.03112e+06	767.205	34618032	25757.5	22584762	16804.1	313143	232.993	21505396	16001	1.1417	2.77226	76710	57.0759	1	1344	34.618	0.791227	No	Mock
1058	1281227	836.856	56675448	37018.6	43470196	28393.3	468514	306.018	42416180	27704.9	1.11617	2.66102	212231	138.622	1	1531	56.6754	0.715143	No	Mock
1061	1910702	1616.5	34694620	29352.5	24034932	20334.1	312126	264.066	23201914	19629.4	1.09938	2.04204	100538	85.0575	1	1182	34.6946	0.418637	No	Mock
1062	68763576	41274.7	48276072	28977.2	35292824	21184.2	715038	429.194	33605044	20171.1	1.12597	2.64098	403674	242.301	1	1666	48.2761	0.00531005	No	Mock
1063	981636	729.841	36135444	26866.5	30726538	22845	336267	250.013	29132794	21660.1	1.23989	2.93584	69279	51.5085	1	1345	36.1354	0.0113551	No	Mock
1064	1639122	1065.75	35810860	23284	1870947	1216.48	362564	235.737	1062226	690.654	1.34049	2.12722	109738	71.3511	1	1538	35.8109	0.511222	No	Mock
1065	725823	588.187	36804668	29825.5	24093366	19524.6	284069	230.202	22825808	18497.4	1.23016	3.65509	55005	44.5746	1	1234	36.8047	0.083291	No	Mock
1067	40767260	25591.5	50317740	31586.8	31370514	19692.7	563526	353.751	29137700	18291.1	1.20397	3.06528	272453	171.031	1	1593	50.3177	0.965517	No	Mock
1070	5760415	4192.44	36227884	26366.7	24883618	18110.3	361448	263.063	23641112	17206	1.07456	2.07832	99966	72.7555	1	1374	36.2279	0.000664219	No	Mock
1072	49108532	39161.5	44121712	35184.8	29821484	23781.1	389694	310.761	29024864	23145.8	1.15528	3.02711	174713	139.325	1	1254	44.1217	0.278325	No	Mock
1073	816514	622.343	37479752	28566.9	15201127	11586.2	309288	235.738	14022040	10687.5	1.24364	2.54848	67389	51.3636	1	1312	37.4798	0.185898	No	Mock
1076	1209854	1175.76	35313340	34318.1	1554830	1511.01	272028	264.362	762638	741.145	1.04878	1.95926	91017	88.4519	1	1029	35.3133	0.26465	No	Mock
1077	46011080	34362.3	43845692	32745.1	31812308	23758.3	539135	402.64	30284142	22617	1.15477	2.84695	307737	229.826	1	1339	43.8457	0.975095	No	Mock
1078	48249076	38232.2	50049428	39658.8	34729876	27519.7	424801	336.609	34007692	26947.5	1.08871	2.32171	222309	176.156	1	1262	50.0494	0.639463	No	Mock
1081	40516928	31903.1	41527132	32698.5	32067038	25249.6	549261	432.489	30741922	24206.2	1.08143	1.88168	323870	255.016	1	1270	41.5271	0.774501	No	Mock
1082	1.91779e+06	1170.81	64861332	39597.9	43291256	26429.3	787437	480.731	41889108	25573.3	1.03781	1.7337	489041	298.56	1	1638	64.8613	0.140957	No	Mock
1083	17750086	13216.7	36399624	27103.2	17176118	12789.4	326509	243.119	16038029	11941.9	1.2017	3.41046	84387	62.8347	1	1343	36.3996	0.967338	No	Mock
1086	1348480	877.345	34882076	22694.9	22329992	14528.3	404680	263.292	21049502	13695.2	1.11691	1.87322	120837	78.6187	1	1537	34.8821	0.0429062	No	Mock
1088	1066276	735.87	34538592	23836.2	13428739	9267.59	358328	247.293	11607027	8010.37	1.14641	2.90928	70580	48.7095	1	1449	34.5386	0.913284	No	Mock
1089	620421	599.441	33852824	32708	22295150	21541.2	241023	232.872	21176562	20460.4	1.14386	2.90338	68940	66.6087	1	1035	33.8528	0.524577	No	Mock
1090	2490285	1960.85	51539156	40582	42135276	33177.4	575037	452.785	41481960	32663	1.01512	1.46027	383645	302.083	1	1270	51.5392	0.354225	No	Mock
1091	9455423	5568.56	61963628	36492.1	26430472	15565.6	600745	353.796	25127156	14798.1	1.11899	2.7575	304209	179.157	1	1698	61.9636	0.120277	No	Mock
1093	1366080	988.48	38551000	27895.1	13940910	10087.5	351275	254.179	12325938	8918.91	1.10402	2.50322	97597	70.6201	1	1382	38.551	0.885022	No	Mock
1096	913119	1262.96	26932410	37250.9	23472496	32465.4	196963	272.425	23124458	31984	1.01377	1.64454	82664	114.335	1	723	26.9324	0.0170605	No	Mock
1098	29361152	21462.8	55738048	40744.2	20540486	15015	439421	321.214	19334720	14133.6	1.05771	2.10526	181556	132.716	1	1368	55.738	0.615058	No	Mock
1099	818450	711.077	32594312	28318.3	13304063	11558.7	263685	229.092	12548383	10902.2	1.15575	2.99044	67125	58.3189	1	1151	32.5943	0.552439	No	Mock
1100	68029872	40932.5	57542724	34622.6	29611740	17816.9	478586	287.958	28540640	17172.5	1.05237	1.87076	191959	115.499	1	1662	57.5427	0.29595	No	Mock
1101	2735728	2014.53	42873020	31570.7	31753062	23382.2	371549	273.6	31151100	22939	1.02828	1.69809	174913	128.802	1	1358	42.873	0.929292	No	Mock
1102	960449	655.597	35095304	23955.8	22976454	15683.6	336603	229.763	21645120	14774.8	1.45542	4.07879	53790	36.7167	1	1465	35.0953	0.265906	No	Mock
1103	6078712	5756.36	33561544	31781.8	15881667	15039.5	290393	274.993	15023417	14226.7	1.16975	3.06343	103996	98.4811	1	1056	33.5615	0.828147	No	Mock
1104	31111116	14892.8	63978888	30626.6	33373222	15975.7	557299	266.778	32450286	15533.9	1.14515	2.31033	235612	112.787	1	2089	63.9789	0.985109	No	Mock
1109	518163	446.692	31038232	26757.1	5.78295e+06	4985.3	243709	210.094	5012851	4321.42	1.22216	3.33447	43093	37.1491	1	1160	31.0382	0.438256	No	Mock
1111	26921698	22680.5	34573732	29127	21592024	18190.4	357756	301.395	20766778	17495.2	1.22057	3.38424	144514	121.747	1	1187	34.5737	0.423588	No	Mock
1112	45261476	39221.4	38603388	33451.8	24914302	21589.5	432245	374.562	23981936	20781.6	1.1025	2.39827	227668	197.286	1	1154	38.6034	0.357758	No	Mock
1113	1419185	1509.77	16880698	17958.2	17305912	18410.5	265825	282.793	16606347	17666.3	1.13623	1.72871	104216	110.868	1	940	16.8807	0.163684	No	Mock
1114	1363400	1146.68	31900506	26829.7	26102888	21953.6	350045	294.403	25188222	21184.4	1.1153	1.8824	129379	108.813	1	1189	31.9005	0.441374	No	Mock
1115	1.84975e+06	1205.05	35683160	23246.4	25775702	16792	384620	250.567	24588810	16018.8	1.18254	1.96661	114764	74.7648	1	1535	35.6832	0.2628	No	Mock
1116	1228882	890.494	33924424	24582.9	17968912	13021	322038	233.361	16690631	12094.7	1.09982	2.13062	73393	53.1833	1	1380	33.9244	0.522062	No	Mock
1117	1105294	1137.13	32735604	33678.6	1134458	1167.14	256200	263.58	663384	682.494	1.11212	2.70329	95514	98.2654	1	972	32.7356	0.0351601	No	Mock
1118	1088790	722.009	33151984	21984.1	23945490	15879	367135	243.458	22595136	14983.5	1.15816	2.80051	101282	67.1631	1	1508	33.152	0.906231	No	Mock
1119	1244469	848.309	32770066	22338.2	20150992	13736.2	345362	235.421	18540870	12638.6	1.06165	1.92819	53549	36.5024	1	1467	32.7701	0.816364	No	Mock
1123	527292	993.017	7418858	13971.5	8316860	15662.6	134164	252.663	7837243	14759.4	1.46383	5.53199	40518	76.3051	1	531	7.41886	0.110522	No	Mock
1124	957858	719.653	29575452	22220.5	18262090	13720.6	296804	222.993	17138876	12876.7	1.05777	1.78043	79319	59.5935	1	1331	29.5755	0.630832	No	Mock
1125	29664874	21574.5	34919112	25395.7	17237072	12536.1	330709	240.516	16234573	11807	1.06605	2.25309	89452	65.056	1	1375	34.9191	0.997994	No	Mock
1126	32464594	16935.1	41547548	21673.2	38275044	19966.1	607688	316.999	36723340	19156.7	1.17783	2.45929	258219	134.7	1	1917	41.5475	0.987889	No	Mock
1128	891125	810.114	32446828	29497.1	26807894	24370.8	256190	232.9	26222560	23838.7	1.13894	2.92189	77800	70.7273	1	1100	32.4468	0.128021	No	Mock
1131	694775	541.524	30640756	23882.1	19199340	14964.4	291169	226.944	18241790	14218.1	1.14637	2.93614	66957	52.1878	1	1283	30.6408	0.198911	No	Mock
1132	1342019	689.984	63550548	32673.8	27701556	14242.4	508220	261.296	26297982	13520.8	1.11331	2.24621	157461	80.9568	1	1945	63.5505	0.956123	No	Mock
1134	2428169	799.266	67401472	22186.1	32977568	10855	685866	225.762	31734702	10445.9	1.58374	3.24598	228495	75.2123	1	3038	67.4015	0.63839	No	Mock
1136	709431	494.033	29778150	20736.9	20740952	14443.6	294330	204.965	19865696	13834.1	1.09498	2.4805	65436	45.5682	1	1436	29.7782	0.947822	No	Mock
1137	40885408	23034	59318760	33419	28595704	16110.3	534634	301.202	27506576	15496.7	1.04544	1.97354	248173	139.816	1	1775	59.3188	0.728559	No	Mock
1138	1498490	1000.33	40560092	27076.2	21335922	14242.9	311714	208.087	20850294	13918.8	1.06239	1.63114	118370	79.0187	1	1498	40.5601	0.329651	No	Mock
1139	393868	349.484	14322579	12708.6	10535504	9348.27	189537	168.178	9852069	8741.85	1.26971	3.3788	46852	41.5723	1	1127	14.3226	0.791761	No	Mock
1140	448174	468.801	15776330	16502.4	8527240	8919.71	164450	172.019	7926926	8291.76	1.47042	5.63169	28671	29.9906	1	956	15.7763	0.108166	No	Mock
1141	928973	1078.95	25064802	29111.3	11264098	13082.6	200968	233.412	10895173	12654.1	1.03932	1.73055	71801	83.3926	1	861	25.0648	0.392319	No	Mock
1144	44558788	25726.8	59437876	34317.5	29225004	16873.6	533007	307.741	28155990	16256.3	1.12141	2.5954	244310	141.057	1	1732	59.4379	0.102446	No	Mock
1146	743596	703.497	24739932	23405.8	931614	881.376	221303	209.369	458978	434.227	1.13137	2.78962	55730	52.7247	1	1057	24.7399	0.27665	No	Mock
1147	770210	623.147	28883876	23368.8	933975	755.643	261218	211.341	483343	391.054	1.08826	2.38296	71078	57.5065	1	1236	28.8839	0.506343	No	Mock
1148	45375492	28682.4	54001800	34135.1	19085226	12064	548354	346.621	18424964	11646.6	1.06426	2.09343	285543	180.495	1	1582	54.0018	0.349898	No	Mock
1149	2488827	2048.42	35224588	28991.4	7.17924e+06	5908.84	340521	280.264	6742820	5549.65	1.02695	1.69187	163490	134.56	1	1215	35.2246	0.706411	No	Mock
1150	1591447	1215.77	30057880	22962.5	11903415	9093.52	319075	243.755	10922518	8344.17	1.08655	2.15809	111534	85.2055	1	1309	30.0579	0.024577	No	Mock
1152	16765513	15466.3	30710598	28330.8	16811228	15508.5	270488	249.528	16312524	15048.5	1.15823	2.82652	88382	81.5332	1	1084	30.7106	0.230571	No	Mock
1154	1.04703e+06	1294.23	28379224	35079.4	18068122	22333.9	200411	247.727	17744214	21933.5	1.06561	2.15166	72891	90.1001	1	809	28.3792	0.800256	No	Mock
1155	2510121	1985.86	49504384	39164.9	36468404	28851.6	441986	349.672	35910436	28410.2	1.07684	2.21598	242068	191.509	1	1264	49.5044	0.955568	No	Mock
1158	992793	1041.76	29751834	31219.1	25405710	26658.7	225163	236.268	24820628	26044.7	1.1005	2.51728	66778	70.0713	1	953	29.7518	0.103991	No	Mock
1159	1837599	1200.26	57171016	37342.3	30561464	19961.8	403401	263.489	29518374	19280.5	1.02866	1.73956	148547	97.0261	1	1531	57.171	0.633982	No	Mock
1160	46306852	45001.8	38362360	37281.2	14813322	14395.8	586745	570.209	14401219	13995.4	1.02404	1.52089	425509	413.517	1	1029	38.3624	0.751032	No	Mock
1161	884525	789.05	28120290	25085	17120866	15272.9	253997	226.581	16466032	14688.7	1.06633	2.2926	66538	59.3559	1	1121	28.1203	0.155978	No	Mock
1162	7692049	7050.46	23751182	21770.1	12714754	11654.2	242476	222.251	12373130	11341.1	1.29994	4.04399	94213	86.3547	1	1091	23.7512	0.426002	No	Mock
1163	1052776	981.152	20252836	18875	10352022	9647.74	266412	248.287	9567664	8916.74	1.08738	1.96633	81206	75.6813	1	1073	20.2528	0.892707	No	Mock
1164	4.18395e+06	5505.2	27739834	36499.8	8782489	11555.9	273452	359.805	8.35323e+06	10991.1	1.03136	1.58158	150365	197.849	1	760	27.7398	0.103578	No	Mock
1169	961549	929.931	28499316	27562.2	1012241	978.956	245177	237.115	551016	532.897	1.13537	2.8625	87027	84.1654	1	1034	28.4993	0.923456	No	Mock
1170	883295	1037.95	28531158	33526.6	5452219	6406.84	207120	243.384	5077086	5966.02	1.0116	1.54407	80055	94.0717	1	851	28.5312	0.299154	No	Mock
1171	1379846	1215.72	39460560	34767	2820746	2485.24	246633	217.298	2.50335e+06	2205.59	1.04405	1.69002	97223	85.659	1	1135	39.4606	0.388404	No	Mock
1173	692747	768.865	21955094	24367.5	11903733	13211.7	192971	214.174	11422353	12677.4	1.10988	2.56938	50732	56.3063	1	901	21.9551	0.588151	No	Mock
1174	1073903	712.137	21059442	13965.1	13358161	8858.2	303764	201.435	12396714	8220.63	1.47293	4.98672	66282	43.9536	1	1508	21.0594	0.983854	No	Mock
1175	28380326	31084.7	20049294	21959.8	9491913	10396.4	225461	246.945	9099373	9966.45	1.07457	2.2782	105122	115.139	1	913	20.0493	0.69733	No	Mock
1176	903540	817.683	26283146	23785.7	2807781	2540.98	253500	229.412	2196370	1987.67	1.18476	3.14427	84528	76.4959	1	1105	26.2831	0.389549	No	Mock
1177	3246082	3302.22	25307840	25745.5	19781874	20124	221229	225.055	19179740	19511.4	1.12897	2.75076	53876	54.8077	1	983	25.3078	0.263768	No	Mock
1178	4162174	2002.01	55313684	26605.9	30950154	14887	608681	292.776	29606804	14240.9	1.1218	2.83645	232109	111.645	1	2079	55.3137	0.944626	No	Mock
1183	2332053	958.509	54606596	22444.1	15824261	6504.01	542267	222.88	14523013	5969.18	1.43232	3.02412	131556	54.0715	1	2433	54.6066	0.423054	No	Mock
1184	54676496	35596.7	48470552	31556.3	35381456	23034.8	479061	311.889	34592408	22521.1	1.1293	2.83886	235338	153.215	1	1536	48.4706	0.198991	No	Mock
1185	45297968	34925.2	39105220	30150.5	18552286	14304	761408	587.053	17843448	13757.5	1.02544	1.65077	534407	412.033	1	1297	39.1052	0.367475	No	Mock
1187	623329	618.382	24810770	24613.9	8847553	8777.33	259964	257.901	7903617	7840.89	1.09453	2.27641	81467	80.8204	1	1008	24.8108	0.649534	No	Mock
1188	672007	633.371	25046724	23606.7	12687072	11957.7	298721	281.547	11751828	11076.2	1.21197	3.15378	107643	101.454	1	1061	25.0467	0.927976	No	Mock
1189	10178131	9693.46	27098334	25807.9	21547248	20521.2	248155	236.338	21025764	20024.5	1.06803	2.30513	71504	68.099	1	1050	27.0983	0.866861	No	Mock
1191	54904968	35399.7	42925120	27675.8	25662074	16545.5	447212	288.338	24757590	15962.3	1.13334	2.4704	182583	117.72	1	1551	42.9251	0.911451	No	Mock
1192	949469	1018.74	26907816	28871	18417918	19761.7	208623	223.844	17895866	19201.6	1.06602	2.06116	55787	59.8573	1	932	26.9078	0.276337	No	Mock
1193	1.01429e+06	1095.35	28010590	30249	1107737	1196.26	214232	231.352	591635	638.915	1.02072	1.46868	61010	65.8855	1	926	28.0106	0.369524	No	Mock
1194	1578827	693.38	38953220	17107.3	22792956	10010.1	2227720	978.357	21271032	9341.69	1.20375	1.77683	1806945	793.564	1	2277	38.9532	0.379894	No	Mock
1195	78318192	34110.7	67449688	29377	33157756	14441.5	910006	396.344	31610738	13767.7	1.38501	3.23069	491396	214.023	1	2296	67.4497	0.560451	No	Mock
1197	888318	785.427	27315628	24151.7	1.19795e+06	1059.2	258332	228.41	732808	647.929	1.06341	2.18871	70039	61.9266	1	1131	27.3156	0.286717	No	Mock
1198	678963	673.574	25094928	24895.8	14497948	14382.9	211320	209.643	13845783	13735.9	1.07291	2.25124	42598	42.2599	1	1008	25.0949	0.0194625	No	Mock
1199	39148344	30704.6	31414546	24638.9	19457782	15261	394392	309.327	18645114	14623.6	1.09138	2.49413	179915	141.11	1	1275	31.4145	0.399222	No	Mock
1200	1743364	970.152	60532940	33685.6	33935980	18884.8	634478	353.076	32902698	18309.8	1.06572	2.20523	325642	181.214	1	1797	60.5329	0.308528	No	Mock
1201	1348086	1297.48	28236840	27176.9	10344724	9956.42	242586	233.48	9563132	9204.17	1.03363	1.64327	68493	65.922	1	1039	28.2368	0.942185	No	Mock
1202	8260183	7748.76	25678598	24088.7	18378020	17240.2	244344	229.216	17577506	16489.2	1.16643	3.21682	75357	70.6914	1	1066	25.6786	0.888265	No	Mock
1203	47638832	19263.6	61422060	24837.1	39808356	16097.2	642767	259.914	38399556	15527.5	1.46775	4.31663	232897	94.1759	1	2473	61.4221	0.860311	No	Mock
1204	552456	502.69	25300760	23021.6	19062578	17345.4	220415	200.56	18291652	16643.9	1.18745	3.21688	48725	44.3358	1	1099	25.3008	0.653	No	Mock
1208	548009	619.219	25515056	28830.6	952674	1076.47	183888	207.783	505603	571.303	1.1911	3.32316	46992	53.0983	1	885	25.5151	0.0986104	No	Mock
1209	949869	801.577	25691904	21680.9	25197868	21264	256483	216.441	24574174	20737.7	1.23033	2.98649	82172	69.3435	1	1185	25.6919	0.801075	No	Mock
1210	5.85179e+06	2353.9	61587492	24773.7	34431896	13850.3	656167	263.945	32954000	13255.8	1.32626	2.1628	232633	93.5772	1	2486	61.5875	0.0411798	No	Mock
1212	44072916	30928.4	47718172	33486.4	31428050	22054.8	591627	415.177	30739298	21571.4	1.02984	1.84755	345537	242.482	1	1425	47.7182	0.807564	No	Mock
1213	658198	743.727	24850156	28079.3	23536174	26594.5	191792	216.714	23106828	26109.4	1.20041	3.36005	58056	65.6	1	885	24.8502	0.0510073	No	Mock
1214	877702	866.438	27286426	26936.3	17409310	17185.9	226802	223.891	16930190	16712.9	1.12582	2.63475	65685	64.8421	1	1013	27.2864	0.627161	No	Mock
1215	47975800	28421.7	32560128	19289.2	29211724	17305.5	450774	267.046	27384222	16222.9	1.15561	2.76669	137889	81.6878	1	1688	32.5601	0.502453	No	Mock
1216	1189744	1433.43	29235728	35223.8	21677234	26117.2	217051	261.507	21331964	25701.2	1.03104	1.47413	87647	105.599	1	830	29.2357	0.16982	No	Mock
1218	37906764	28695.5	34819784	26358.7	15370041	11635.2	470148	355.903	14747487	11163.9	1.08864	1.95731	252321	191.008	1	1321	34.8198	0.773259	No	Mock
1219	1.64431e+06	1169.5	52844428	37584.9	30294500	21546.6	498655	354.662	29618744	21066	1.07532	2.23241	282484	200.913	1	1406	52.8444	0.567693	No	Mock
1220	950777	1010.39	19441754	20660.7	906693	963.542	209885	223.045	560874	596.04	1.3085	4.12551	63401	67.3762	1	941	19.4418	0.982999	No	Mock
1221	44622484	40676.8	39318764	35842.1	22983040	20950.8	406376	370.443	22547094	20553.4	1.05688	1.69252	235420	214.603	1	1097	39.3188	0.982248	No	Mock
1224	917731	805.027	25890046	22710.6	1.83989e+06	1613.94	251408	220.533	1409147	1236.09	1.17129	2.93191	66257	58.1202	1	1140	25.89	0.938256	No	Mock
1225	1472137	1355.56	28954304	26661.4	5966557	5494.07	257573	237.176	5552642	5112.93	1.20274	2.77541	85575	78.7983	1	1086	28.9543	0.24457	No	Mock
1226	548513	640.786	15560059	18177.6	5025550	5870.97	149976	175.206	4605876	5380.7	1.13996	2.92774	34676	40.5093	1	856	15.5601	0.458212	No	Mock
1227	33267214	27335.4	28638720	23532.2	17382422	14283	331977	272.783	16899446	13886.2	1.19608	3.40984	168920	138.8	1	1217	28.6387	0.757407	No	Mock
1228	36783732	32696.7	29553002	26269.3	26723116	23753.9	313673	278.82	26226712	23312.6	1.13518	2.93192	129958	115.518	1	1125	29.553	0.203621	No	Mock
1229	54362100	32552.2	54379044	32562.3	36701872	21977.2	678356	406.201	35815784	21446.6	1.06013	2.02743	388303	232.517	1	1670	54.379	0.566312	No	Mock
1231	2122676	1095.29	60390856	31161.4	18438434	9514.16	452458	233.466	17279696	8916.25	1.20388	3.15764	124806	64.3994	1	1938	60.3909	0.104736	No	Mock
1232	1177488	1595.51	25876026	35062.4	840615	1139.04	179264	242.905	575721	780.11	1.01462	1.47425	64244	87.0515	1	738	25.876	0.116559	No	Mock
1238	1217934	1144.67	29771686	27980.9	19318116	18156.1	277275	260.597	18341572	17238.3	1.06598	2.10872	82829	77.8468	1	1064	29.7717	0.0857946	No	Mock
1239	2836898	1152.74	63451756	25782.9	46548560	18914.5	587470	238.712	44724564	18173.3	1.41552	4.25887	170860	69.4271	1	2461	63.4518	0.0626889	No	Mock
1240	1036568	1055.57	28819758	29348	13363272	13608.2	245085	249.577	12687799	12920.4	1.09211	2.58901	76467	77.8686	1	982	28.8198	0.278117	No	Mock
1242	46152704	38492.7	37382156	31177.8	31423710	26208.3	562230	468.916	30839488	25721	1.03138	1.75765	361674	301.646	1	1199	37.3822	0.965095	No	Mock
1243	635459	724.583	21472104	24483.6	11623504	13253.7	196506	224.066	11242796	12819.6	1.12108	2.80752	53874	61.4299	1	877	21.4721	0.15123	No	Mock
1245	19079476	17552.4	30542506	28098	20279154	18656.1	328968	302.638	19775284	18192.5	1.16181	2.96293	151290	139.181	1	1087	30.5425	0.586108	No	Mock
1246	24027000	16731.9	31725386	22092.9	22574550	15720.4	408162	284.235	21542240	15001.6	1.06769	2.10566	152331	106.08	1	1436	31.7254	0.569287	No	Mock
1247	996084	1024.78	25707184	26447.7	23355430	24028.2	229633	236.248	22889642	23549	1.08952	2.36756	72004	74.0782	1	972	25.7072	0.512081	No	Mock
1249	1232175	1088.49	28750490	25398	24608262	21738.7	282732	249.763	23907364	21119.6	1.05734	1.54228	90527	79.9708	1	1132	28.7505	0.363845	No	Mock
1251	54788424	37707.1	45955908	31628.3	40117960	27610.4	862376	593.514	39404408	27119.3	1.11965	2.80041	619250	426.187	1	1453	45.9559	0.555294	No	Mock
1252	2185336	1901.95	31758488	27640.1	11757330	10232.7	326171	283.874	10896314	9483.3	1.05657	1.65673	128105	111.493	1	1149	31.7585	0.395634	No	Mock
1253	892769	839.069	28861446	27125.4	24726826	23239.5	250822	235.735	24030392	22585	1.01986	1.56579	59564	55.9812	1	1064	28.8614	0.955466	No	Mock
1254	1323505	1562.58	29328874	34626.8	18506874	21849.9	239552	282.824	18116952	21389.6	1.04473	1.81582	104286	123.124	1	847	29.3289	0.598316	No	Mock
1256	14507127	12736.7	32659114	28673.5	25872482	22715.1	306718	269.287	24455642	21471.2	1.06706	2.14035	71882	63.1097	1	1139	32.6591	0.417539	No	Mock
1257	2713412	1470.68	61161936	33150.1	46993288	25470.6	746972	404.863	45974356	24918.3	1.11629	2.56697	422314	228.896	1	1845	61.1619	0.781582	No	Mock
1259	1472888	1181.15	29743758	23852.3	11097034	8898.98	314796	252.443	10180815	8164.25	1.16195	2.97788	85887	68.8749	1	1247	29.7438	0.91634	No	Mock
1260	18316230	17974.7	28452086	27921.6	34442352	33800.1	300974	295.362	33913108	33280.8	1.10928	2.48159	123158	120.862	1	1019	28.4521	0.259377	No	Mock
1261	60158476	41488.6	38340168	26441.5	26893676	18547.4	541373	373.361	25920906	17876.5	1.07481	1.75876	260674	179.775	1	1450	38.3402	0.758194	No	Mock
1265	1203543	1579.45	25733784	33771.4	4574085	6002.74	196993	258.521	4204451	5517.65	1.02485	1.48294	69661	91.4186	1	762	25.7338	0.979286	No	Mock
1267	57707516	40019.1	38773000	26888.3	29816004	20676.8	490599	340.221	29007528	20116.2	1.12659	2.71715	252850	175.347	1	1442	38.773	0.359097	No	Mock
1268	40412064	34334.8	32440150	27561.7	15220389	12931.5	415238	352.794	14467241	12291.6	1.2293	3.67608	198554	168.695	1	1177	32.4402	0.887701	No	Mock
1272	947735	1186.15	27738980	34717.1	15343375	19203.2	200395	250.807	14933806	18690.6	1.03231	1.83354	69458	86.9312	1	799	27.739	0.770128	No	Mock
1273	927747	974.524	29379870	30861.2	27538108	28926.6	227880	239.37	27043694	28407.2	1.02941	1.78151	73663	77.3771	1	952	29.3799	0.502106	No	Mock
1274	50659940	22809.5	59629344	26848	51502852	23189	681966	307.054	50045692	22533	1.27861	3.35962	332425	149.674	1	2221	59.6293	0.786188	No	Mock
1275	945962	750.168	28543912	22635.9	17628032	13979.4	278295	220.694	16884900	13390.1	1.12389	2.07581	75607	59.958	1	1261	28.5439	0.748023	No	Mock
1276	31767852	28163	29633874	26271.2	23221658	20586.6	298967	265.042	22599176	20034.7	1.17218	3.04934	129857	115.121	1	1128	29.6339	0.793567	No	Mock
1278	67994392	36458.1	40705984	21826.3	36881032	19775.4	526257	282.175	35780412	19185.2	1.08216	1.9041	222394	119.246	1	1865	40.706	0.800799	No	Mock
1283	1821634	959.26	57214656	30128.8	37741336	19874.3	450378	237.166	36579476	19262.5	1.2702	1.77294	124933	65.7888	1	1899	57.2147	0.102317	No	Mock
1284	1309720	1249.73	27671528	26404.1	27392666	26138	274474	261.903	26771934	25545.7	1.07437	2.34318	95509	91.1345	1	1048	27.6715	0.292177	No	Mock
1285	985244	791.997	30304188	24360.3	27930036	22451.8	300777	241.782	27122560	21802.7	1.18473	3.24519	86149	69.2516	1	1244	30.3042	0.98299	No	Mock
1286	13767109	11312.3	27827640	22865.8	24345476	20004.5	289264	237.686	23630972	19417.4	1.04049	1.77751	90317	74.2128	1	1217	27.8276	0.139746	No	Mock
1287	44031976	43596	35878748	35523.5	26466260	26204.2	350650	347.178	25943826	25687	1.08914	2.39862	188717	186.849	1	1010	35.8787	0.330596	No	Mock
1288	44514244	35754.4	35991300	28908.7	30950148	24859.6	389357	312.737	30110500	24185.1	1.08902	2.38813	173643	139.472	1	1245	35.9913	0.0510531	No	Mock
1291	12840400	7141.49	36401800	20245.7	21066860	11716.8	482488	268.347	19833438	11030.8	1.43857	2.96584	165404	91.9933	1	1798	36.4018	0.946807	No	Mock
1292	879530	926.797	26210364	27618.9	17427480	18364	208778	219.998	16990396	17903.5	1.04638	1.72029	65606	69.1317	1	949	26.2104	0.845154	No	Mock
1294	6358369	3132.2	56364020	27765.5	41287736	20338.8	483992	238.42	40275688	19840.2	1.32436	2.87186	158861	78.2567	1	2030	56.364	0.0247691	No	Mock
1295	1432831	1373.76	28181282	27019.4	24336010	23332.7	262550	251.726	23616746	22643.1	1.14092	2.89751	83240	79.8082	1	1043	28.1813	0.831031	No	Mock
1297	909363	919.477	29733942	30064.7	17306800	17499.3	235102	237.717	16668751	16854.1	1.06928	2.16549	62438	63.1325	1	989	29.7339	0.152364	No	Mock
1298	983478	907.268	28370174	26171.7	26006572	23991.3	244982	225.998	25424678	23454.5	1.21455	3.58433	66579	61.4197	1	1084	28.3702	0.996071	No	Mock
1299	37814948	33200.1	29486472	25888	17175468	15079.4	300129	263.502	16619265	14591.1	1.12712	2.77515	116925	102.656	1	1139	29.4865	0.100233	No	Mock
1301	1080546	938.789	29354154	25503.2	10228091	8886.26	249979	217.184	9523939	8274.49	1.20774	3.44502	61763	53.6603	1	1151	29.3542	0.294266	No	Mock
1303	72094352	35796.6	63568404	31563.3	31541184	15661	613101	304.42	30467044	15127.6	1.21368	2.69591	276909	137.492	1	2014	63.5684	0.795457	No	Mock
1306	6039621	6377.64	24618850	25996.7	21477450	22679.5	248589	262.502	20927360	22098.6	1.0551	1.7339	99738	105.32	1	947	24.6188	0.62114	No	Mock
1307	792073	771.249	27704332	26976	16671551	16233.3	224019	218.13	16189996	15764.4	1.12646	2.78189	58990	57.4391	1	1027	27.7043	0.0978102	No	Mock
1308	37409240	36354.9	28336974	27538.4	23389172	22730	292421	284.18	22807804	22165	1.21191	3.54616	133528	129.765	1	1029	28.337	0.88436	No	Mock
1309	1341189	1042.92	22676124	17633.1	18030968	14021	266784	207.453	16901132	13142.4	1.08352	2.32046	58307	45.3398	1	1286	22.6761	0.769156	No	Mock
1310	5281698	2066.39	65553376	25646.9	30297908	11853.6	799062	312.622	27959206	10938.7	1.36878	2.25173	313150	122.516	1	2556	65.5534	0.71187	No	Mock
1312	47493780	45623.2	37694192	36209.6	21786128	20928.1	335910	322.68	21315248	20475.7	1.0841	2.42857	178344	171.32	1	1041	37.6942	0.396223	No	Mock
1313	907584	896.822	23445110	23167.1	16141203	15949.8	211673	209.163	15548016	15363.7	1.06218	1.90256	56527	55.8567	1	1012	23.4451	0.167436	No	Mock
1314	72108424	19837.3	67018096	18436.9	51017480	14035.1	819901	225.557	48116412	13237	1.55691	3.25422	283342	77.9483	1	3635	67.0181	0.821904	No	Mock
1316	48711288	24331.3	65834556	32884.4	46645084	23299.2	643371	321.364	45745292	22849.8	1.16617	2.32623	345661	172.658	1	2002	65.8346	0.883078	No	Mock
1318	824776	1086.66	24928530	32843.9	18175168	23946.2	173770	228.946	17826856	23487.3	1.05255	1.94993	57215	75.3821	1	759	24.9285	0.774748	No	Mock
1319	762062	1251.33	12742158	20923.1	664712	1091.48	121875	200.123	204507	335.808	1.03787	1.7619	39137	64.2644	1	609	12.7422	0.994233	No	Mock
1320	2481894	2430.85	22434222	21972.8	12948545	12682.2	216729	212.271	12355893	12101.8	1.06052	1.97358	60387	59.145	1	1021	22.4342	0.61477	No	Mock
1321	1535655	1140.06	51356360	38126.5	31491444	23378.9	497464	369.313	30862970	22912.4	1.04957	1.98738	288976	214.533	1	1347	51.3564	0.0371296	No	Mock
1322	1100857	1286.05	24369078	28468.5	4788505	5594.05	221113	258.31	4160069	4859.89	1.16709	2.90814	73442	85.7967	1	856	24.3691	0.0142515	No	Mock
1323	11659639	7398.25	51326636	32567.7	19761212	12538.8	1154049	732.265	19111448	12126.6	1.02808	1.7443	891538	565.697	1	1576	51.3266	0.342104	No	Mock
1324	2345217	1199.6	50487048	25824.6	7739368	3958.76	476192	243.576	6967546	3563.96	1.29617	3.62786	170843	87.3877	1	1955	50.487	0.823472	No	Mock
1325	25281628	23067.2	26752304	24409	30721592	28030.7	415952	379.518	30199416	27554.2	1.06824	1.84484	225829	206.048	1	1096	26.7523	0.866135	No	Mock
1326	1214132	790.965	24349586	15862.9	1335781	870.216	389774	253.924	817404	532.511	1.21813	2.64256	143286	93.3459	1	1535	24.3496	0.960813	No	Mock
1327	39569384	28735.9	38899980	28249.8	32705218	23751.1	491667	357.057	32033238	23263.1	1.07938	2.34493	266707	193.687	1	1377	38.9	0.0651215	No	Mock
1329	1450947	1415.56	23025200	22463.6	2060782	2010.52	242945	237.02	1693131	1651.84	1.17151	3.01366	87127	85.002	1	1025	23.0252	0.913284	No	Mock
1330	1177322	963.439	24196978	19801.1	2106386	1723.72	272160	222.717	1707459	1397.27	1.15721	2.74528	90877	74.3674	1	1222	24.197	0.305047	No	Mock
1331	28653208	35200.5	25927756	31852.3	29007590	35635.9	318167	390.869	28714778	35276.1	1.01795	1.43735	196990	242.002	1	814	25.9278	0.557987	No	Mock
1332	35340056	41093.1	25272076	29386.1	20962914	24375.5	286868	333.567	20647556	24008.8	1.09939	2.28804	158494	184.295	1	860	25.2721	0.982445	No	Mock
1333	2493574	1390.73	42395412	23645	7297444	4069.96	396728	221.265	6588301	3674.46	1.03797	1.82399	116617	65.0402	1	1793	42.3954	0.400449	No	Mock
1334	9873419	10393.1	20529050	21609.5	11753061	12371.6	230265	242.384	11148930	11735.7	1.0465	1.78151	80902	85.16	1	950	20.5291	0.665871	No	Mock
1335	15242047	14698.2	21829392	21050.5	7615977	7344.24	236037	227.615	7195021	6938.3	1.03021	1.5125	71105	68.568	1	1037	21.8294	0.40088	No	Mock
1336	1088162	1078.46	21763698	21569.6	11423957	11322.1	219451	217.494	10699989	10604.5	1.06437	2.11584	56499	55.995	1	1009	21.7637	0.768195	No	Mock
1337	1280900	1331.5	22103560	22976.7	11331861	11779.5	222089	230.862	10644393	11064.9	1.01505	1.55094	68987	71.7121	1	962	22.1036	0.527715	No	Mock
1338	1419168	1535.9	24408784	26416.4	7.69074e+06	8323.32	221457	239.672	6954262	7526.26	1.031	1.53614	72400	78.355	1	924	24.4088	0.237523	No	Mock
1339	1037488	876.257	25582664	21607	10714158	9049.12	263578	222.617	9881084	8345.51	1.1042	2.60637	62998	53.2078	1	1184	25.5827	0.271306	No	Mock
1340	1504394	1289.11	23286064	19953.8	6543901	5607.46	251890	215.844	6.03598e+06	5172.22	1.11623	2.11379	81964	70.2348	1	1167	23.2861	0.258059	No	Mock
1341	2095745	1806.68	26404392	22762.4	6610840	5699	290756	250.652	5935228	5116.58	1.04502	1.95275	101392	87.4069	1	1160	26.4044	0.53232	No	Mock
1342	1373826	1242.16	21051528	19033.9	2185700	1976.22	238818	215.929	1484248	1342	1.04623	1.81329	65649	59.3571	1	1106	21.0515	0.703189	No	Mock
1343	2465195	1393.55	49407384	27929.6	1991921	1126.02	405323	229.125	1439614	813.801	1.22817	2.78676	130681	73.8728	1	1769	49.4074	0.94928	No	Mock
1344	2013380	1840.38	27292718	24947.6	1.88858e+06	1726.31	286522	261.903	995555	910.014	1.04282	1.8247	105896	96.7971	1	1094	27.2927	0.694087	No	Mock
1345	1265216	1070.4	19961942	16888.3	1361119	1151.54	250035	211.536	803342	679.646	1.19324	2.4686	71568	60.5482	1	1182	19.9619	0.781193	No	Mock
1346	3769281	1778.8	50406328	23787.8	2175534	1026.68	504740	238.197	1384239	653.251	1.19485	3.22734	153220	72.3077	1	2119	50.4063	0.168926	No	Mock
1347	1011233	1079.22	20702016	22093.9	13096464	13977	207914	221.893	12735416	13591.7	1.03613	1.6242	61103	65.2113	1	937	20.702	0.374063	No	Mock
1348	47393392	39960.7	27376620	23083.2	8126501	6852.02	305717	257.772	7664956	6462.86	1.0343	1.60034	108726	91.6745	1	1186	27.3766	0.41378	No	Mock
1349	3432237	1724.74	49780988	25015.6	21244490	10675.6	526236	264.44	20382660	10242.5	1.02559	1.60169	194657	97.8176	1	1990	49.781	0.68638	No	Mock
1350	6.84478e+06	6379.11	22969038	21406.4	3613969	3368.1	279715	260.685	3209849	2991.47	1.05411	2.02488	103192	96.1715	1	1073	22.969	0.295892	No	Mock
1351	5719302	5629.23	23877214	23501.2	5490505	5404.04	251122	247.167	5073714	4993.81	1.09087	1.95229	75995	74.7982	1	1016	23.8772	0.303292	No	Mock
1352	1328482	1542.95	20924588	24302.7	5611846	6517.82	209146	242.911	5277236	6129.19	1.02651	1.65197	66941	77.748	1	861	20.9246	0.355889	No	Mock
1353	2948347	2865.25	25694744	24970.6	9116835	8859.9	300624	292.152	8729245	8483.23	1.11016	1.89395	134448	130.659	1	1029	25.6947	0.810302	No	Mock
1354	3201991	1883.52	50250376	29559	2297421	1351.42	455245	267.791	1588855	934.621	1.07687	1.89966	167133	98.3135	1	1700	50.2504	0.57759	No	Mock
1355	4564356	1766.39	62905592	24344.3	4295116	1662.2	731428	283.06	2847534	1101.99	1.47834	3.83973	304875	117.986	1	2584	62.9056	0.0752773	No	Mock
1357	1488080	1470.43	22427382	22161.4	1244188	1229.43	248619	245.671	852293	842.187	1.02866	1.62623	83990	82.9941	1	1012	22.4274	0.371287	No	Mock
1358	906297	804.168	21063964	18690.3	1069393	948.885	246352	218.591	639955	567.839	1.17521	3.18662	58628	52.0213	1	1127	21.064	0.766591	No	Mock
1359	24545400	24399	21919494	21788.8	13271903	13192.7	238870	237.445	12913187	12836.2	1.11038	2.64123	81234	80.7495	1	1006	21.9195	0.688683	No	Mock
1360	941129	1051.54	19215462	21469.8	3045423	3402.71	190011	212.303	2756556	3079.95	1.03825	1.95978	59489	66.4682	1	895	19.2155	0.707982	No	Mock
1361	1659915	1646.74	19068386	18917	8181192	8116.26	249783	247.801	7783577	7721.8	1.0366	1.66436	81079	80.4355	1	1008	19.0684	0.76721	No	Mock
1362	41682936	39175.7	26782152	25171.2	16187408	15213.7	325159	305.601	15782412	14833.1	1.03574	1.59475	154362	145.077	1	1064	26.7822	0.287153	No	Mock
1363	1041056	1074.36	20228164	20875.3	900939	929.762	209347	216.044	582120	600.743	1.10636	2.06281	55737	57.5201	1	969	20.2282	0.548256	No	Mock
1364	1222071	944.413	23234534	17955.6	7586988	5863.21	261771	202.296	7181994	5550.23	1.07141	2.05399	78287	60.5	1	1294	23.2345	0.543353	No	Mock
1365	2481428	2365.52	24491746	23347.7	2099258	2001.2	301570	287.483	1773127	1690.3	1.03165	1.44824	140319	133.765	1	1049	24.4917	0.739633	No	Mock
1366	2408392	1248.52	56194744	29131.5	2246568	1164.63	495541	256.89	1581914	820.069	1.09951	2.23467	206084	106.835	1	1929	56.1947	0.956871	No	Mock
1367	2096913	1077	47518292	24405.9	15701024	8064.21	521450	267.822	14962804	7685.06	1.27842	3.3664	230532	118.404	1	1947	47.5183	0.27799	No	Mock
1371	42455816	30543.8	35579620	25596.8	32757520	23566.6	435283	313.153	31868970	22927.3	1.08016	2.20071	176880	127.252	1	1390	35.5796	0.77488	No	Mock
1372	39736876	30827.7	32375796	25117	31990244	24817.9	518910	402.568	31028244	24071.6	1.0895	2.32009	286688	222.411	1	1289	32.3758	0.944032	No	Mock
1373	784371	708.556	27858670	25165.9	22423498	20256.1	268214	242.289	21488314	19411.3	1.11473	2.5281	79042	71.402	1	1107	27.8587	0.0366914	No	Mock
1374	902784	651.359	27391850	19763.2	26304488	18978.7	310229	223.83	25143394	18141	1.36703	2.15721	75741	54.6472	1	1386	27.3919	0.1474	No	Mock
1375	5012005	4121.71	28342746	23308.2	25435406	20917.3	330349	271.669	24623936	20249.9	1.06864	1.98283	98974	81.3931	1	1216	28.3427	0.756287	No	Mock
1387	651446	625.789	29877882	28701.1	26132910	25103.7	247653	237.899	25251180	24256.7	1.03688	1.83093	55726	53.5312	1	1041	29.8779	0.344857	No	Mock
1390	992749	863.26	28715300	24969.8	1480525	1287.41	314912	273.837	639971	556.497	1.15877	2.84668	106021	92.1922	1	1150	28.7153	0.168142	No	Mock
1393	2389648	1286.83	56850976	30614.4	27252218	14675.4	715349	385.218	26060798	14033.8	1.05561	1.97795	369037	198.728	1	1857	56.851	0.958067	No	Mock
1394	1209923	1270.93	24739242	25986.6	950368	998.286	236868	248.811	584207	613.663	1.02961	1.49423	79197	83.1901	1	952	24.7392	0.965734	No	Mock
1395	59131044	39658.6	39289820	26351.3	23181672	15547.7	471286	316.087	22234334	14912.4	1.19076	3.3097	209768	140.689	1	1491	39.2898	0.620126	No	Mock
1397	44254164	32349.5	38670724	28268.1	34200456	25000.3	407637	297.98	33387474	24406	1.10973	2.72096	173957	127.162	1	1368	38.6707	0.985379	No	Mock
1399	1.99953e+06	1064.71	61726712	32868.3	39164860	20854.6	760555	404.981	37910904	20186.8	1.04613	2.03241	388411	206.822	1	1878	61.7267	0.76507	No	Mock
1401	1409577	974.138	30416254	21020.2	1540771	1064.8	340587	235.375	894958	618.492	1.1763	2.41978	117918	81.4914	1	1447	30.4163	0.365539	No	Mock
1402	915050	716.002	28085136	21975.8	2352408	1840.69	354524	277.405	1570725	1229.05	1.2503	3.64003	101325	79.284	1	1278	28.0851	0.201267	No	Mock
1403	780677	768.383	29690726	29223.2	1400173	1378.12	268709	264.477	798875	786.294	1.10288	2.45133	91256	89.8189	1	1016	29.6907	0.487148	No	Mock
1404	1096170	796.635	53222696	38679.3	34267964	24904	408348	296.765	33583752	24406.8	1.10116	2.58721	186485	135.527	1	1376	53.2227	0.990369	No	Mock
1405	660934	599.215	29796700	27014.2	16297043	14775.2	265060	240.308	15494843	14047.9	1.15066	2.95574	60527	54.8749	1	1103	29.7967	0.912151	No	Mock
1408	803179	900.425	28533804	31988.6	26815710	30062.5	225910	253.262	26180338	29350.2	1.04475	1.84865	75210	84.3161	1	892	28.5338	0.898638	No	Mock
1409	1423616	1207.48	29629120	25130.7	5534359	4694.11	316842	268.738	4456768	3780.13	1.10871	2.51176	94530	80.1781	1	1179	29.6291	0.53717	No	Mock
1413	963770	769.784	27632786	22070.9	12372024	9881.81	291851	233.108	11469872	9161.24	1.21371	1.72448	96889	77.3874	1	1252	27.6328	0.122086	No	Mock
1414	1681367	842.368	49268320	24683.5	14533279	7281.2	458044	229.481	13471125	6749.06	1.29652	2.34846	156226	78.2695	1	1996	49.2683	0.2596	No	Mock
1416	685464	841.06	26715350	32779.6	13453336	16507.2	197685	242.558	13077921	16046.5	1.10298	2.54479	72335	88.7546	1	815	26.7154	0.20986	No	Mock
1417	50023888	41239.8	39925584	32914.7	33340702	27486.2	477924	394.002	32664404	26928.6	1.09035	1.83159	271409	223.75	1	1213	39.9256	0.132306	No	Mock
1418	33145532	17041.4	62497840	32132.6	32206462	16558.6	509593	262.002	31303824	16094.5	1.32692	2.3994	196686	101.124	1	1945	62.4978	0.193236	No	Mock
1419	1701586	690.299	61043136	24763.9	50046160	20302.7	741367	300.757	48660100	19740.4	1.09668	2.23953	309478	125.549	1	2465	61.0431	0.685467	No	Mock
1420	52474388	43260	40997452	33798.4	36378172	29990.2	400787	330.41	35759616	29480.3	1.08878	2.19342	205826	169.683	1	1213	40.9975	0.0494997	No	Mock
1421	59220180	50357.3	45447956	38646.2	35900176	30527.4	488345	415.259	35318764	30033	1.04961	1.72167	302779	257.465	1	1176	45.448	0.101855	No	Mock
1422	17354454	8387.85	56901532	27501.9	21567078	10423.9	596075	288.098	20635698	9973.75	1.20268	2.0975	256199	123.827	1	2069	56.9015	0.134174	No	Mock
1423	1067604	951.519	25064228	22338.9	1190800	1061.32	255702	227.898	687187	612.466	1.1541	2.65354	79432	70.795	1	1122	25.0642	0.316541	No	Mock
1424	1178657	1299.51	27276896	30073.8	1087220	1198.7	217524	239.828	673937	743.04	1.11859	2.28556	78381	86.4179	1	907	27.2769	0.29875	No	Mock
1425	46012044	18222.6	61210876	24241.9	36284900	14370.3	702231	278.111	35151452	13921.4	1.37974	3.70497	324486	128.509	1	2525	61.2109	0.255064	No	Mock
1426	795905	813.809	27704428	28327.6	17995654	18400.5	218087	222.993	17529584	17923.9	1.11119	2.1774	61740	63.1288	1	978	27.7044	0.750537	No	Mock
1427	1513303	1154.31	41866836	31935	22068150	16833.1	455871	347.728	21406032	16328	1.03692	1.58943	269274	205.396	1	1311	41.8668	0.998023	No	Mock
1428	1037077	797.752	44043392	33879.5	28128888	21637.6	383304	294.849	27271082	20977.8	1.11824	2.76286	178747	137.498	1	1300	44.0434	0.533978	No	Mock
1429	2051544	1529.86	52780656	39359.2	32734402	24410.4	1002610	747.658	31216822	23278.8	1.06885	1.76878	715959	533.899	1	1341	52.7807	0.944203	No	Mock
1430	948904	1097	22964850	26549	891871	1031.06	201590	233.052	592905	685.439	1.0791	1.94011	68324	78.9873	1	865	22.9648	0.39661	No	Mock
1431	2082776	1099.67	56400488	29778.5	2381205	1257.24	458691	242.181	1579823	834.12	1.12622	2.47317	163492	86.321	1	1894	56.4005	0.106682	No	Mock
1432	1743545	1518.77	29268406	25495.1	3599291	3135.27	313110	272.744	3173024	2763.96	1.04583	1.73143	121141	105.524	1	1148	29.2684	0.408774	No	Mock
1433	878233	895.243	23191778	23641	10235266	10433.5	234157	238.692	9866771	10057.9	1.10484	2.35116	82388	83.9837	1	981	23.1918	0.296128	No	Mock
1436	50326256	40196.7	32981470	26343	29907140	23887.5	546364	436.393	28033332	22390.8	1.08555	2.07075	269862	215.545	1	1252	32.9815	0.46105	No	Mock
1437	1002408	998.414	20842160	20759.1	12404873	12355.5	233848	232.916	12021773	11973.9	1.12916	2.90963	76202	75.8984	1	1004	20.8422	0.935161	No	Mock
1438	1556881	1659.79	24610414	26237.1	22427004	23909.4	256966	273.951	22028074	23484.1	1.04785	1.76383	105144	112.094	1	938	24.6104	0.884765	No	Mock
1439	60281364	47279.5	48500744	38039.8	35409244	27772	627287	491.99	34905544	27376.9	1.02554	1.78902	416720	326.839	1	1275	48.5007	0.701978	No	Mock
1440	998595	1324.4	19586836	25977.2	14377490	19068.3	182348	241.841	14105814	18708	1.02862	1.59181	65742	87.191	1	754	19.5868	0.489685	No	Mock
1441	1108297	1654.17	22253188	33213.7	1052622	1571.08	172300	257.164	658603	982.99	1.0529	1.96285	73207	109.264	1	670	22.2532	0.131687	No	Mock
1442	3.75112e+06	4513.99	23267340	27999.2	25400520	30566.2	222523	267.777	25096626	30200.5	1.05474	1.75298	94673	113.927	1	831	23.2673	0.397014	No	Mock
1443	46925724	41344.2	32892814	28980.5	30096852	26517.1	390207	343.795	29611952	26089.8	1.06307	2.34741	209655	184.718	1	1135	32.8928	0.704402	No	Mock
1444	1825044	1090.23	48168164	28774.3	2.00838e+06	1199.75	407470	243.411	1423776	850.523	1.18964	3.2029	143405	85.6661	1	1674	48.1682	0.284886	No	Mock
1445	1092119	1281.83	22514252	26425.2	9643100	11318.2	205930	241.702	9288947	10902.5	1.04638	1.83469	70411	82.642	1	852	22.5143	0.103988	No	Mock
1446	2.0056e+06	2158.88	19587572	21084.6	2425038	2610.37	235161	253.133	2113765	2275.31	1.09763	1.66876	93841	101.013	1	929	19.5876	0.907898	No	Mock
1448	654579	943.197	20616480	29706.7	1957169	2820.13	154314	222.354	1736145	2501.65	1.12235	2.50718	51812	74.6571	1	694	20.6165	0.615276	No	Mock
1449	1720669	1627.88	26438372	25012.7	2149409	2033.5	288199	272.658	1795585	1698.76	1.07697	2.01668	127966	121.065	1	1057	26.4384	0.792499	No	Mock
1450	1505032	1427.92	23286328	22093.3	36311972	34451.6	286933	272.232	35859528	34022.3	1.15956	2.71809	115169	109.269	1	1054	23.2863	0.835646	No	Mock
1451	1757662	1875.84	24635912	26292.3	1383465	1476.48	268197	286.229	1.01005e+06	1077.96	1.03163	1.58679	112987	120.584	1	937	24.6359	0.483459	No	Mock
1452	835987	896.02	20649904	22132.8	966539	1035.95	216351	231.887	581408	623.16	1.06245	1.85775	59558	63.8349	1	933	20.6499	0.881188	No	Mock
1453	44667420	38572.9	41195672	35574.8	17498576	15111	688578	594.627	16765790	14478.2	1.06768	1.97615	508424	439.054	1	1158	41.1957	0.916419	No	Mock
1454	1361262	1791.13	22779938	29973.6	11628665	15300.9	225582	296.818	11308098	14879.1	1.02952	1.45395	94375	124.178	1	760	22.7799	0.271551	No	Mock
1455	1579023	1939.83	23080032	28353.8	1153119	1416.61	230871	283.625	841711	1034.04	1.0509	1.83292	92768	113.966	1	814	23.08	0.607545	No	Mock
1456	1086391	1273.61	25104420	29430.7	26190390	30703.9	224748	263.479	25800050	30246.2	1.06332	2.18129	84395	98.939	1	853	25.1044	0.526584	No	Mock
1457	844288	1207.85	22193458	31750.3	1312640	1877.88	177572	254.037	1057252	1512.52	1.03888	1.60256	62824	89.877	1	699	22.1935	0.537946	No	Mock
1458	1489453	1631.38	23917376	26196.5	28680908	31413.9	245557	268.956	28292310	30988.3	1.04141	1.65761	95369	104.457	1	913	23.9174	0.937663	No	Mock
1460	1342431	1617.39	23639548	28481.4	2247017	2707.25	221535	266.91	1934328	2330.52	1.22644	2.61227	93194	112.282	1	830	23.6395	0.983434	No	Mock
1461	2225759	1783.46	47745536	38257.6	34393448	27558.9	458003	366.99	33902760	27165.7	1.03955	1.9528	257694	206.486	1	1248	47.7455	0.902131	No	Mock
1462	42395292	45294.1	32026278	34216.1	21025458	22463.1	487364	520.688	20678458	22092.4	1.05116	1.79704	338907	362.08	1	936	32.0263	0.458723	No	Mock
1464	762513	800.959	16231660	17050.1	886678	931.384	201157	211.299	565425	593.934	1.02941	1.74895	63380	66.5756	1	952	16.2317	0.769047	No	Mock
1465	773307	975.166	21791678	27480	14695441	18531.5	191217	241.131	14390830	18147.3	1.06293	1.99371	66155	83.4237	1	793	21.7917	0.677895	No	Mock
1466	2134986	1095.99	48300668	24795	32186294	16522.7	500694	257.03	31304794	16070.2	1.25802	2.91648	174995	89.8332	1	1948	48.3007	0.319834	No	Mock
1468	50037780	43511.1	28090364	24426.4	28533344	24811.6	421090	366.165	27990464	24339.5	1.25078	3.9072	226357	196.832	1	1150	28.0904	0.671528	No	Mock
1469	16169949	11268.3	50426752	35140.6	44216948	30813.2	861924	600.644	43502504	30315.3	1.03645	1.97982	611791	426.335	1	1435	50.4268	0.842973	No	Mock
1470	983691	1003.77	24484404	24984.1	22947060	23415.4	249679	254.774	22442328	22900.3	1.15437	3.13354	78083	79.6765	1	980	24.4844	0.0162528	No	Mock
1471	979941	949.555	26733040	25904.1	22306690	21615	258133	250.129	21780668	21105.3	1.13365	2.76782	78422	75.9903	1	1032	26.733	0.642803	No	Mock
1472	1.86857e+06	2180.36	22495620	26249.3	11473444	13387.9	240181	280.258	11111598	12965.7	1.0242	1.43874	96391	112.475	1	857	22.4956	0.442873	No	Mock
1474	915188	1138.29	23280158	28955.4	26127794	32497.3	213765	265.877	25733692	32007.1	1.0334	1.5397	79157	98.454	1	804	23.2802	0.321473	No	Mock
1475	1.02066e+06	1173.17	24176654	27789.3	32759422	37654.5	228524	262.671	32335086	37166.8	1.06887	2.16418	83958	96.5034	1	870	24.1767	0.474185	No	Mock
1476	48891788	45186.5	37617268	34766.4	26276554	24285.2	452821	418.504	25802442	23847	1.13803	2.7422	285039	263.437	1	1082	37.6173	0.514767	No	Mock
1477	53433916	43583.9	32005542	26105.7	37634020	30696.6	347247	283.236	37099068	30260.2	1.20778	3.54486	161628	131.834	1	1226	32.0055	0.14044	No	Mock
1478	73356712	28971.8	43367048	17127.6	46590356	18400.6	751785	296.914	45570788	17997.9	1.35329	1.55178	371778	146.832	1	2532	43.367	0.712892	No	Mock
1480	394497	367.316	26287548	24476.3	3623152	3373.51	451601	420.485	3182235	2962.97	1.07296	1.68864	278537	259.345	1	1074	26.2875	0.0579093	No	Mock
1481	7849196	3027.07	71156032	27441.6	44005140	16970.7	1169855	451.159	42715948	16473.6	1.01768	1.49443	737030	284.238	1	2593	71.156	0.291389	No	Mock
1482	1780573	962.992	52249712	28258.4	24095226	13031.5	456548	246.916	23209586	12552.5	1.17607	3.19827	140488	75.9805	1	1849	52.2497	0.0380447	No	Mock
1483	46867032	31991.1	44596028	30441	38959860	26593.8	747230	510.055	38238680	26101.5	1.05015	2	490114	334.549	1	1465	44.596	0.956544	No	Mock
1484	1093836	981.899	25342826	22749.4	7766903	6972.09	279862	251.223	7181285	6446.4	1.11203	2.38188	85936	77.1418	1	1114	25.3428	0.667169	No	Mock
1485	557016	596.377	20678564	22139.8	12460343	13340.8	195506	209.321	12006767	12855.2	1.26457	4.2221	47598	50.9615	1	934	20.6786	0.9642	No	Mock
1486	1523044	1392.18	28585884	26129.7	3418570	3124.84	313690	286.737	2891702	2643.24	1.0907	2.44134	122594	112.06	1	1094	28.5859	0.531494	No	Mock
1487	49320080	20810.2	64444312	27191.7	46484376	19613.7	733701	309.578	45167392	19058	1.48656	4.64664	325843	137.487	1	2370	64.4443	0.802069	No	Mock
1488	678485	661.937	23093500	22530.2	26104156	25467.5	225960	220.449	25676242	25050	1.05829	1.86868	62700	61.1707	1	1025	23.0935	0.374414	No	Mock
1489	1148351	1150.65	26647930	26701.3	17772782	17808.4	255323	255.835	17352356	17387.1	1.07446	2.00587	98492	98.6894	1	998	26.6479	0.353819	No	Mock
1490	700483	828.974	24213708	28655.3	1251687	1481.29	201203	238.11	928641	1098.98	1.10152	2.4392	66189	78.3302	1	845	24.2137	0.378268	No	Mock
1491	35130192	27859	42855160	33985.1	42246668	33502.5	963307	763.923	41610768	32998.2	1.09756	2.42472	742190	588.573	1	1261	42.8552	0.657862	No	Mock
1492	1093813	1111.6	25150282	25559.2	20664058	21000.1	256872	261.049	20188488	20516.8	1.0934	2.12425	97240	98.8211	1	984	25.1503	0.359453	No	Mock
1493	23587378	29669.7	22112296	27814.2	25123356	31601.7	224416	282.284	24735554	31113.9	1.05816	2.02757	92456	116.297	1	795	22.1123	0.900367	No	Mock
1494	948104	1008.62	25373488	26993.1	3.86145e+06	4107.92	233099	247.978	3388183	3604.45	1.07672	2.17322	73655	78.3564	1	940	25.3735	0.983275	No	Mock
1495	600612	708.269	23920566	28208.2	25847994	30481.1	200217	236.105	25467806	30032.8	1.1959	3.36588	64783	76.395	1	848	23.9206	0.0304265	No	Mock
1498	952839	1025.66	26831274	28881.9	30867662	33226.8	241451	259.904	30355014	32674.9	1.09463	2.20364	81159	87.3617	1	929	26.8313	0.042364	No	Mock
1499	52513572	39160	47525892	35440.6	38989808	29075.2	614357	458.133	38297484	28558.9	1.10837	2.6503	382808	285.465	1	1341	47.5259	0.227741	No	Mock
1500	1248185	1525.9	24821144	30343.7	2561702	3131.66	230630	281.944	2190886	2678.34	1.08867	2.08606	100001	122.251	1	818	24.8211	0.446793	No	Mock
1501	676916	825.507	26700264	32561.3	22329456	27231	196450	239.573	21895836	26702.2	1.09857	2.20195	61674	75.2122	1	820	26.7003	0.83699	No	Mock
1504	1127913	1075.23	27524712	26239	30737136	29301.4	283921	270.659	29901002	28504.3	1.12612	2.80076	87919	83.8122	1	1049	27.5247	0.929619	No	Mock
1506	823556	1089.36	25681848	33970.7	22048450	29164.6	192569	254.721	21700178	28703.9	1.06646	2.0172	69323	91.6971	1	756	25.6818	0.798079	No	Mock
1508	1514188	1828.73	23031094	27815.3	23742434	28674.4	260227	314.284	23164876	27976.9	1.0231	1.64372	102820	124.179	1	828	23.0311	0.980466	No	Mock
1509	51877568	24367.1	52509864	24664.1	48552960	22805.5	627757	294.86	47373932	22251.7	1.18879	1.75702	258423	121.382	1	2129	52.5099	0.588662	No	Mock
1510	2003232	870.214	48643008	21130.8	32468550	14104.5	578318	251.224	31307974	13600.3	1.1881	3.34582	178729	77.6407	1	2302	48.643	0.0455107	No	Mock
1511	1.68332e+06	1048.8	47956580	29879.5	33547422	20901.8	574964	358.233	32744554	20401.6	1.03583	1.8408	298584	186.034	1	1605	47.9566	0.197983	No	Mock
1512	115179120	44939.2	72783832	28397.9	69986120	27306.3	1694398	661.099	68624552	26775.1	1.26886	2.89288	1245437	485.929	1	2563	72.7838	0.404774	No	Mock
1516	30944072	23460.3	46461832	35225	42522580	32238.5	625483	474.21	41750648	31653.3	1.12649	2.41673	391447	296.776	1	1319	46.4618	0.710058	No	Mock
1517	2894821	1564.77	57248068	30944.9	30019516	16226.8	535635	289.532	29136476	15749.4	1.1333	2.40388	224314	121.251	1	1850	57.2481	0.78987	No	Mock
1518	1172246	1463.48	26460222	33034	15875632	19819.8	231873	289.479	15532853	19391.8	1.04017	1.74813	98407	122.855	1	801	26.4602	0.31726	No	Mock
1519	1101944	1239.53	24556872	27623	26523262	29834.9	236604	266.146	26103434	29362.7	1.15908	2.88717	90115	101.367	1	889	24.5569	0.97927	No	Mock
1520	1073443	1017.48	23280342	22066.7	20917386	19826.9	252299	239.146	20441982	19376.3	1.20373	1.98809	79705	75.5498	1	1055	23.2803	0.649656	No	Mock
1521	4629978	1839.48	64854584	25766.6	26044512	10347.4	704906	280.058	24942210	9909.5	1.30509	2.14517	288644	114.678	1	2517	64.8546	0.880998	No	Mock
1522	46996400	44588.6	34641188	32866.4	20918616	19846.9	343185	325.602	20456056	19408	1.09395	2.38483	176924	167.86	1	1054	34.6412	0.555938	No	Mock
1523	29270404	38162.2	27210646	35476.7	28664476	37372.2	226722	295.596	28362462	36978.4	1.04169	2.05476	110054	143.486	1	767	27.2106	0.741603	No	Mock
1524	592592	639.948	21475144	23191.3	19011984	20531.3	189480	204.622	18641540	20131.3	1.16386	3.07228	59438	64.1879	1	926	21.4751	0.770544	No	Mock
1526	707553	833.396	26212144	30874.1	1.00303e+06	1181.42	199396	234.86	608928	717.23	1.02467	1.53991	73157	86.1684	1	849	26.2121	0.15035	No	Mock
1527	757758	964.069	20827392	26498	2.03328e+06	2586.87	178906	227.616	1569911	1997.34	1.07272	2.22745	63156	80.3511	1	786	20.8274	0.558283	No	Mock
1528	2144930	1437.62	49434024	33132.7	40062612	26851.6	515989	345.837	39390564	26401.2	1.01677	1.45084	291858	195.615	1	1492	49.434	0.428379	No	Mock
1529	1150015	660.169	45705880	26237.6	31926100	18327.3	370633	212.763	30984012	17786.5	1.36817	4.09928	108123	62.0683	1	1742	45.7059	0.923159	No	Mock
1530	836780	788.671	25280682	23827.2	13807999	13014.1	225292	212.339	12663324	11935.3	1.06623	1.80885	33884	31.9359	1	1061	25.2807	0.105095	No	Mock
1531	52024440	23214.8	54931448	24512	22526532	10052	661967	295.389	21557394	9619.54	1.30709	2.98232	339519	151.503	1	2241	54.9314	0.982574	No	Mock
1532	8983217	4700.79	70326704	36801	42056832	22007.8	559282	292.665	41090396	21502	1.14499	2.90535	271471	142.057	1	1911	70.3267	0.875451	No	Mock
1534	505610	467.724	24753586	22898.8	14789196	13681	222858	206.159	14136895	13077.6	1.13885	2.82902	45543	42.1304	1	1081	24.7536	0.490966	No	Mock
1535	52177932	42421.1	40869844	33227.5	30015664	24403	460612	374.481	29452282	23944.9	1.18214	3.2494	275807	224.233	1	1230	40.8698	0.71756	No	Mock
1536	1939296	1368.59	48959204	34551.3	20549340	14502	338703	239.028	19670434	13881.7	1.06976	2.02497	116650	82.3218	1	1417	48.9592	0.738152	No	Mock
1538	610316	624.684	26010306	26622.6	13334044	13647.9	215375	220.445	12891950	13195.4	1.20059	3.50511	62185	63.6489	1	977	26.0103	0.799865	No	Mock
1540	40076568	35124.1	32501966	28485.5	30660932	26872	344419	301.857	29972256	26268.4	1.19726	3.4493	158681	139.072	1	1141	32.502	0.498435	No	Mock
1541	1191910	1407.21	24441670	28856.8	18148248	21426.5	231724	273.582	17654462	20843.5	1.05665	1.69412	93628	110.541	1	847	24.4417	0.701786	No	Mock
1542	38123120	35695.8	26737410	25035	27979782	26198.3	391480	366.554	27362564	25620.4	1.07689	2.13023	219722	205.732	1	1068	26.7374	0.138437	No	Mock
1546	577409	633.124	24064356	26386.4	6437969	7059.18	206763	226.714	6058015	6642.56	1.12411	2.44692	63992	70.1667	1	912	24.0644	0.862559	No	Mock
1548	1473363	922.582	53940548	33776.2	18841536	11798.1	399261	250.007	18014338	11280.1	1.07467	2.11714	131690	82.4609	1	1597	53.9405	0.348665	No	Mock
1549	1056954	798.304	29747732	22468.1	5.56883e+06	4206.07	308995	233.38	5001970	3777.92	1.15626	2.65296	105607	79.7636	1	1324	29.7477	0.848833	No	Mock
1550	717665	853.347	23998560	28535.7	1031127	1226.07	195759	232.769	706313	839.849	1.04093	1.73397	67817	80.6385	1	841	23.9986	0.804878	No	Mock
1551	935440	671.529	27558192	19783.3	1949648	1399.6	317514	227.935	1359413	975.889	1.04274	1.64664	97511	70.0007	1	1393	27.5582	0.998355	No	Mock
1553	899664	961.179	28148906	30073.6	19888656	21248.6	224300	239.637	19401908	20728.5	1.12573	2.67094	73072	78.0684	1	936	28.1489	0.414457	No	Mock
1554	1157003	1272.83	26162594	28781.7	1161273	1277.53	226005	248.63	798833	878.804	1.01943	1.63916	84863	93.3586	1	909	26.1626	0.127499	No	Mock
1555	31740792	20841	52125400	34225.5	39473968	25918.6	416094	273.207	38622984	25359.8	1.0507	1.80442	171800	112.804	1	1523	52.1254	0.840641	No	Mock
1556	799280	967.651	23420508	28354.1	1385564	1677.44	201736	244.232	1052788	1274.56	1.03653	1.52479	75699	91.6453	1	826	23.4205	0.0597579	No	Mock
1558	77828936	39110	75566688	37973.2	59539028	29919.1	1121889	563.763	58383128	29338.3	1.08616	1.8146	793091	398.538	1	1990	75.5667	0.919738	No	Mock
1559	11348003	6766.85	54804388	32680	50379508	30041.4	1.02404e+06	610.639	49459220	29492.7	1.0699	2.25148	737153	439.567	1	1677	54.8044	0.960766	No	Mock
1560	15131850	17293.5	25028142	28603.6	15323456	17512.5	248968	284.535	14942519	17077.2	1.07309	2.16667	108366	123.847	1	875	25.0281	0.640565	No	Mock
1561	838362	950.524	11821070	13402.6	1147142	1300.61	220401	249.888	713316	808.748	1.15815	2.23312	70511	79.9444	1	882	11.8211	0.688648	No	Mock
1562	28945594	26147.8	25174902	22741.6	21109640	19069.2	327800	296.116	20373924	18404.6	1.17581	3.2287	135220	122.15	1	1107	25.1749	0.0424545	No	Mock
1563	1751153	890.719	51849944	26373.3	31050226	15793.6	454611	231.237	30023190	15271.2	1.23775	2.46071	135773	69.0605	1	1966	51.8499	0.51448	No	Mock
1564	2718229	1886.35	51192020	35525.3	36388956	25252.6	549710	381.478	35492104	24630.2	1.02594	1.6491	300154	208.296	1	1441	51.192	0.546868	No	Mock
1566	31426118	32599.7	28541446	29607.3	22097140	22922.3	422526	438.305	21628164	22435.9	1.04739	1.7562	260334	270.056	1	964	28.5414	0.0685968	No	Mock
1567	532892	585.596	21547982	23679.1	16990992	18671.4	202971	223.045	16590089	18230.9	1.1776	3.1405	65228	71.6791	1	910	21.548	0.228908	No	Mock
1568	1.01904e+06	1333.82	24994304	32715.1	1286283	1683.62	215272	281.77	961821	1258.93	1.01506	1.47775	96411	126.192	1	764	24.9943	0.357984	No	Mock
1569	572669	709.627	23575238	29213.4	13107962	16242.8	186060	230.558	12744129	15792	1.13452	2.70777	58076	71.9653	1	807	23.5752	0.435142	No	Mock
1573	609745	664.21	23206338	25279.2	1485407	1618.09	209810	228.551	1109725	1208.85	1.11677	2.73014	66482	72.4205	1	918	23.2063	0.328954	No	Mock
1574	913811	815.903	23790126	21241.2	10099655	9017.55	247633	221.101	9594676	8566.67	1.11202	2.66994	76503	68.3063	1	1120	23.7901	0.0196916	No	Mock
1575	593883	599.276	24084878	24303.6	19051398	19224.4	211432	213.352	18607272	18776.3	1.21707	3.61794	62651	63.22	1	991	24.0849	0.0408749	No	Mock
1576	1385917	1477.52	26964912	28747.2	10990395	11716.8	256681	273.647	10459389	11150.7	1.09215	2.23954	95270	101.567	1	938	26.9649	0.257822	No	Mock
1582	60133164	27283.7	74248320	33688	71328176	32363.1	974037	441.941	70141216	31824.5	1.24369	2.32605	611009	277.227	1	2204	74.2483	0.720319	No	Mock
1583	3880909	1462.29	69292488	26108.7	90281976	34017.3	725168	273.236	88354048	33290.9	1.35619	4.18342	293615	110.631	1	2654	69.2925	0.979011	No	Mock
1584	1.6698e+06	1301.48	50166852	39101.2	33517742	26124.5	524204	408.577	32909796	25650.7	1.02572	1.67264	330663	257.726	1	1283	50.1669	0.898825	No	Mock
1586	1314978	1547.03	26647356	31349.8	12893340	15168.6	245466	288.784	12548502	14762.9	1.02996	1.75647	112995	132.935	1	850	26.6474	0.588158	No	Mock
1588	838215	1020.97	25079670	30547.7	1316640	1603.7	199603	243.122	1.00788e+06	1227.63	1.02657	1.8173	70800	86.2363	1	821	25.0797	0.998527	No	Mock
1589	1156060	1491.69	23986590	30950.4	11334951	14625.7	209406	270.201	11035140	14238.9	1.03542	1.61905	89603	115.617	1	775	23.9866	0.131576	No	Mock
1590	651858	919.405	23630172	33328.9	1159775	1635.79	169201	238.647	902448	1272.85	1.04318	1.95346	57350	80.8886	1	709	23.6302	0.740347	No	Mock
1592	4390345	1629.68	57577756	21372.6	3798419	1409.96	742169	275.49	2656728	986.165	1.10897	1.64939	287711	106.797	1	2694	57.5778	0.373055	No	Mock
1593	6342372	2641.55	65276400	27187.2	55368908	23060.8	749238	312.052	54115312	22538.7	1.21432	2.45652	356922	148.656	1	2401	65.2764	0.196852	No	Mock
1594	50804392	40449.4	26587980	21168.8	26721832	21275.3	521646	415.323	26120524	20796.6	1.04472	1.95873	326045	259.59	1	1256	26.588	0.0987599	No	Mock
1595	61805708	28234.7	65437956	29894	31302306	14299.8	1648294	752.99	30161638	13778.7	1.02848	1.65567	1241177	567.006	1	2189	65.438	0.748606	No	Mock
1596	75152944	40645.2	56907912	30777.7	67105100	36292.6	799811	432.564	66117604	35758.6	1.14467	2.44084	483220	261.341	1	1849	56.9079	0.452654	No	Mock
1597	679952	749.671	21794088	24028.8	19077670	21033.8	220660	243.286	18611852	20520.2	1.14225	2.9989	68664	75.7045	1	907	21.7941	0.713718	No	Mock
1598	698112	759.643	21705764	23618.9	1272263	1384.4	218191	237.422	846465	921.072	1.17889	2.54747	65941	71.753	1	919	21.7058	0.915408	No	Mock
1599	2676970	1256.79	52157908	24487.3	2733961	1283.55	677578	318.112	1816932	853.02	1.22586	2.68102	325376	152.759	1	2130	52.1579	0.146584	No	Mock
1600	3248143	1339.44	64981256	26796.4	13034380	5375	669442	276.059	11804478	4867.83	1.21222	2.87447	240476	99.1654	1	2425	64.9813	0.919171	No	Mock
1602	914167	922.469	22103238	22304	20605018	20792.1	256289	258.617	20101786	20284.3	1.15153	3.09869	83731	84.4914	1	991	22.1032	0.305267	No	Mock
1604	860318	1201.56	14753311	20605.2	1377635	1924.07	190150	265.573	1063359	1485.14	1.09412	2.35049	70883	98.9986	1	716	14.7533	0.990652	No	Mock
1605	54112080	45472.3	36861288	30975.9	36351352	30547.4	802743	674.574	35672152	29976.6	1.03176	1.73613	591674	497.205	1	1190	36.8613	0.198892	No	Mock
1607	913789	880.336	21799928	21001.9	10901397	10502.3	256082	246.707	10309546	9932.12	1.14758	2.85742	81436	78.4547	1	1038	21.7999	0.106495	No	Mock
1608	52219788	31120.3	48884664	29132.7	44118244	26292.2	507282	302.313	43248808	25774	1.10475	1.80861	229938	137.031	1	1678	48.8847	0.650914	No	Mock
1609	38328516	40602.2	19062456	20193.3	14559202	15422.9	303287	321.279	14170594	15011.2	1.08354	2.21905	163698	173.409	1	944	19.0625	0.827313	No	Mock
1610	1286201	725.847	40041096	22596.6	5415353	3056.07	397423	224.279	4608525	2600.75	1.16645	2.16675	125993	71.1021	1	1772	40.0411	0.684499	No	Mock
1611	919524	658.213	36669048	26248.4	28015304	20053.9	501123	358.714	27333236	19565.7	1.03193	1.6161	281544	201.535	1	1397	36.669	0.417333	No	Mock
1612	1530650	910.018	41638272	24755.2	2875918	1709.82	406896	241.912	2248860	1337.02	1.04363	1.93495	153173	91.066	1	1682	41.6383	0.383066	No	Mock
1614	1958139	798.588	55990476	22834.6	52628116	21463.3	556213	226.841	51262192	20906.3	1.22971	2.82514	165910	67.6631	1	2452	55.9905	0.589712	No	Mock
1615	58598832	39971.9	38752732	26434.3	22392300	15274.4	755003	515.009	21713946	14811.7	1.03337	1.74185	505281	344.666	1	1466	38.7527	0.881567	No	Mock
1616	56613908	49315.2	26544038	23122	24466864	21312.6	510269	444.485	23898056	20817.1	1.02773	1.43267	325695	283.706	1	1148	26.544	0.929066	No	Mock
1618	1729385	1849.61	19870988	21252.4	21245740	22722.7	228695	244.594	20761478	22204.8	1.22771	3.65795	83669	89.4856	1	935	19.871	0.181622	No	Mock
1619	1724086	1968.13	16549040	18891.6	16431478	18757.4	223436	255.064	15933105	18188.5	1.03038	1.50911	79308	90.5342	1	876	16.549	0.112224	No	Mock
1621	1773583	973.426	41023132	22515.4	20406234	11199.9	422435	231.852	19280578	10582.1	1.39061	3.31899	129464	71.056	1	1822	41.0231	0.346608	No	Mock
1622	12658754	4983.76	61609144	24255.6	72170544	28413.6	674573	265.58	70483224	27749.3	1.4734	2.76885	265142	104.387	1	2540	61.6091	0.506532	No	Mock
1623	83532288	30177.8	69807472	25219.5	74094192	26768.1	945075	341.429	72563384	26215.1	1.20069	3.1799	490706	177.278	1	2768	69.8075	0.629461	No	Mock
1624	28649592	29535.7	20090210	20711.6	27174900	28015.4	261078	269.153	26672746	27497.7	1.2834	4.10359	112983	116.477	1	970	20.0902	0.732142	No	Mock
1625	15416869	10872.3	43633388	30771.1	39144744	27605.6	580522	409.395	38398864	27079.6	1.1238	2.71509	341327	240.71	1	1418	43.6334	0.890112	No	Mock
1626	1542265	1303.69	22919978	19374.5	3716332	3141.45	383618	324.276	3072212	2596.97	1.06798	1.82796	171901	145.309	1	1183	22.92	0.989088	No	Mock
1627	1486094	1438.62	19914914	19278.7	10480755	10145.9	402954	390.081	9926767	9609.65	1.06459	1.96975	224075	216.917	1	1033	19.9149	0.662856	No	Mock
1628	52959400	51971.9	23366314	22930.6	35437012	34776.3	479306	470.369	34952452	34300.7	1.089	1.87262	324300	318.253	1	1019	23.3663	0.845365	No	Mock
1629	3477715	1431.75	61023008	25122.7	39880432	16418.5	704153	289.894	38644160	15909.5	1.05894	1.57034	296346	122.003	1	2429	61.023	0.778039	No	Mock
1630	42706968	48039.3	23316038	26227.3	27686620	31143.6	376868	423.924	27235828	30636.5	1.05383	1.89944	232218	261.213	1	889	23.316	0.307532	No	Mock
1631	599970	731.671	19302304	23539.4	1799858	2194.95	183868	224.229	1509862	1841.3	1.19365	3.39634	65357	79.7037	1	820	19.3023	0.875692	No	Mock
1632	891925	802.813	19055024	17151.2	13102751	11793.7	265243	238.743	12623784	11362.5	1.21386	3.35538	95902	86.3204	1	1111	19.055	0.0427631	No	Mock
1633	34990872	31955.1	37039056	33825.6	15488625	14144.9	1102209	1006.58	14943987	13647.5	1.03096	1.40747	908243	829.446	1	1095	37.0391	0.000367344	No	Mock
1634	37778124	21058	43167796	24062.3	31275500	17433.4	536069	298.812	30219100	16844.5	1.18388	1.79283	250528	139.648	1	1794	43.1678	0.273733	No	Mock
1635	727689	677.55	20034576	18654.2	1172132	1091.37	247427	230.379	675517	628.973	1.15121	2.66399	77820	72.4581	1	1074	20.0346	0.462098	No	Mock
1636	3200009	1773.84	46474880	25762.1	23307480	12919.9	545135	302.181	22373200	12402	1.29347	2.18069	233611	129.496	1	1804	46.4749	0.638363	No	Mock
1637	791100	780.177	23965238	23634.4	14296385	14099	265001	261.342	13594180	13406.5	1.21301	3.47209	93770	92.4753	1	1014	23.9652	0.10177	No	Mock
1638	723205	1015.74	22015790	30921.1	16710990	23470.5	202405	284.277	16065307	22563.6	1.02137	1.53857	72343	101.605	1	712	22.0158	0.67301	No	Mock
1641	789735	1024.3	21348890	27689.9	13542601	17565	187195	242.795	13113386	17008.3	1.04266	1.57658	55376	71.8236	1	771	21.3489	0.415125	No	Mock
1642	16633008	16371.1	23096666	22732.9	33366952	32841.5	292909	288.296	32810792	32294.1	1.09534	2.11426	121640	119.724	1	1016	23.0967	0.519985	No	Mock
1643	28800732	37895.7	27663222	36399	23516868	30943.2	500805	658.954	23161500	30475.7	1.01424	1.53289	369842	486.634	1	760	27.6632	0.451807	No	Mock
1644	52614372	35574.3	32092364	21698.7	31353968	21199.4	528351	357.235	30600934	20690.3	1.08162	2.28791	283437	191.641	1	1479	32.0924	0.79983	No	Mock
1647	16723905	19909.4	21513206	25611	26820900	31929.6	236972	282.11	26336716	31353.2	1.1366	2.67262	90695	107.97	1	840	21.5132	0.0779928	No	Mock
1648	40960628	51264.9	28100884	35170.1	26221576	32818	484008	605.767	25856788	32361.4	1.01901	1.53191	352454	441.119	1	799	28.1009	0.804936	No	Mock
1649	1133866	672.917	26220706	15561.2	1701948	1010.06	356305	211.457	1094914	649.801	1.21973	2.73151	105773	62.7733	1	1685	26.2207	0.0665963	No	Mock
1650	49471860	28013.5	64880572	36738.7	66614484	37720.5	1503199	851.189	65436496	37053.5	1.09729	1.72168	1213090	686.914	1	1766	64.8806	0.23597	No	Mock
1651	930761	1058.89	16701931	19001.1	13157241	14968.4	204371	232.504	12776072	14534.8	1.03651	1.6496	64810	73.7315	1	879	16.7019	0.153097	No	Mock
1652	46627624	40230.9	26744424	23075.4	22002936	18984.4	429343	370.443	21426500	18487.1	1.07266	2.2994	235255	202.981	1	1159	26.7444	0.197519	No	Mock
1653	955714	1137.75	20273192	24134.8	1036642	1234.1	221781	264.025	674709	803.225	1.09135	2.28944	80278	95.569	1	840	20.2732	0.528315	No	Mock
1654	2251209	1222.82	47498000	25800.1	5418685	2943.34	493152	267.872	4637026	2518.75	1.19944	2.99333	182483	99.1217	1	1841	47.498	0.67169	No	Mock
1655	1278552	1626.66	22101108	28118.5	1193174	1518.03	216454	275.387	884475	1125.29	1.02504	1.40915	81513	103.706	1	786	22.1011	0.470321	No	Mock
1656	1632497	1540.09	20627322	19459.7	1893176	1786.02	277562	261.851	1529417	1442.85	1.06298	1.90815	115172	108.653	1	1060	20.6273	0.959696	No	Mock
1657	1330814	1871.75	20890020	29381.2	1066620	1500.17	202976	285.48	797723	1121.97	1.04155	1.58567	90086	126.703	1	711	20.89	0.240292	No	Mock
1658	1333843	1862.91	17684822	24699.5	9854875	13763.8	208001	290.504	9575153	13373.1	1.01151	1.45251	97343	135.954	1	716	17.6848	0.76314	No	Mock
1659	1766823	1775.7	23289744	23406.8	12664084	12727.7	276395	277.784	12249610	12311.2	1.10826	1.76258	108358	108.903	1	995	23.2897	0.870182	No	Mock
1660	33449196	24469.1	46837340	34262.9	38504840	28167.4	582899	426.407	37902928	27727.1	1.06976	1.81863	358538	262.281	1	1367	46.8373	0.562066	No	Mock
1661	2185929	1485.01	42820016	29089.7	11772278	7997.47	398729	270.876	11224592	7625.4	1.04565	1.88889	159407	108.293	1	1472	42.82	0.456223	No	Mock
1662	860569	1097.66	19094532	24355.3	1556771	1985.68	201271	256.723	1293857	1650.33	1.07228	2.27168	89114	113.666	1	784	19.0945	0.596184	No	Mock
1663	384487	545.372	11373677	16132.9	601096	852.618	128056	181.64	424566	602.221	1.09382	2.22129	37227	52.8043	1	705	11.3737	0.42881	No	Mock
1664	43975732	35096.4	44725136	35694.4	34446880	27491.5	922997	736.63	33921384	27072.1	1.03876	1.71882	711645	567.953	1	1253	44.7251	0.555194	No	Mock
1665	42509552	42467.1	34120036	34085.9	25181266	25156.1	674620	673.946	24828410	24803.6	1.02622	1.58126	517822	517.305	1	1001	34.12	0.416934	No	Mock
1666	2939775	1860.62	46136624	29200.4	2144067	1357	434287	274.865	1623976	1027.83	1.00991	1.42252	174512	110.451	1	1580	46.1366	0.40047	No	Mock
1667	52660720	26160.3	62987768	31290.5	34093936	16936.9	950427	472.145	33330720	16557.7	1.20973	3.00753	620860	308.425	1	2013	62.9878	0.695346	No	Mock
1668	1582006	1333.9	44365712	37407.9	30737026	25916.5	520109	438.54	30295314	25544.1	1.01245	1.59275	333012	280.786	1	1186	44.3657	0.0928512	No	Mock
1669	963494	1057.62	23762340	26083.8	1314130	1442.51	231838	254.487	994623	1091.79	1.08127	2.31175	84982	93.2843	1	911	23.7623	0.166542	No	Mock
1670	465238	729.213	16379786	25673.6	515351	807.76	129932	203.655	349772	548.232	1.08685	2.21473	44256	69.3668	1	638	16.3798	0.851198	No	Mock
1671	54193484	21825.8	63773728	25684.1	24460320	9851.12	873419	351.76	23200824	9343.87	1.1539	2.46865	422864	170.304	1	2483	63.7737	0.771077	No	Mock
1672	1059674	1056.5	32714716	32616.9	3132846	3123.48	248978	248.233	2812161	2803.75	1.07594	2.05754	97620	97.328	1	1003	32.7147	0.281454	No	Mock
1673	1.00408e+06	1029.82	25802544	26464.1	960660	985.292	246017	252.325	608129	623.722	1.0535	1.50254	83919	86.0708	1	975	25.8025	0.377269	No	Mock
1676	1.99402e+06	1252.52	54143292	34009.6	29281360	18392.8	449911	282.607	28612630	17972.8	1.06014	1.72955	185377	116.443	1	1592	54.1433	0.614346	No	Mock
1677	971870	1189.56	23524526	28793.8	940213	1150.81	210801	258.018	661027	809.091	1.04983	1.90621	80790	98.8862	1	817	23.5245	0.22149	No	Mock
1678	4881391	1995.66	61392356	25099.1	5855096	2393.74	747819	305.731	4889123	1998.82	1.10635	1.86428	325084	132.904	1	2446	61.3924	0.044252	No	Mock
1679	28208866	29476.3	25777706	26936	24279726	25370.7	295288	308.556	23934646	25010.1	1.05939	2.02717	152108	158.943	1	957	25.7777	0.431258	No	Mock
1680	2739159	1369.58	53568748	26784.4	2542194	1271.1	537851	268.926	1792235	896.117	1.0653	1.71754	208858	104.429	1	2000	53.5687	0.672627	No	Mock
1681	879347	1367.57	21996134	34208.6	842557	1310.35	164922	256.488	641430	997.558	1.01566	1.40746	70946	110.336	1	643	21.9961	0.82848	No	Mock
1682	1920886	1270.43	54395588	35975.9	44688476	29555.9	877301	580.226	44075556	29150.5	1.03891	1.58866	621216	410.857	1	1512	54.3956	0.852689	No	Mock
1683	104533740	45057.6	64795136	27928.9	35925564	15485.2	1269787	547.322	34968480	15072.6	1.08406	1.77359	905657	390.369	1	2320	64.7951	0.0327759	No	Mock
1684	3284345	2045.05	50841972	31657.5	2658260	1655.21	452122	281.521	2179110	1356.86	1.08036	2.0632	217269	135.286	1	1606	50.842	0.244157	No	Mock
1685	1722522	514.647	62740312	18745.2	11362464	3394.82	652959	195.088	10227286	3055.66	1.32418	2.19939	196890	58.8258	1	3347	62.7403	0.339095	No	Mock
1686	47203472	33055.7	45026900	31531.4	30364856	21263.9	772525	540.984	29814186	20878.3	1.00879	1.43667	552947	387.218	1	1428	45.0269	0.188732	No	Mock
1687	3850494	2438.56	53587336	33937.5	3139797	1988.47	462449	292.875	2543357	1610.74	1.00735	1.45288	216891	137.36	1	1579	53.5873	0.802975	No	Mock
1689	1238683	1365.69	27025666	29796.8	1152262	1270.41	236335	260.568	634557	699.622	1.0344	1.72167	95190	104.95	1	907	27.0257	0.516833	No	Mock
1690	2759259	1865.62	43455116	29381.4	2042224	1380.81	444300	300.406	1505350	1017.82	1.02965	1.53603	202174	136.696	1	1479	43.4551	0.982926	No	Mock
1691	2973904	1926.1	39620948	25661.2	3124632	2023.73	472145	305.793	2120232	1373.21	1.12374	1.56982	213761	138.446	1	1544	39.6209	0.144059	No	Mock
1692	34783456	32177.1	31635382	29264.9	33223874	30734.4	390733	361.455	32743388	30289.9	1.07869	2.15279	211520	195.671	1	1081	31.6354	0.899652	No	Mock
1694	1727109	1094.49	58620080	37148.3	33875176	21467.2	696159	441.165	33266046	21081.1	1.03484	1.73359	434507	275.353	1	1578	58.6201	0.163182	No	Mock
1695	1571700	1571.7	30591892	30591.9	19558628	19558.6	292229	292.229	19124732	19124.7	1.0229	1.42258	121029	121.029	1	1000	30.5919	0.696219	No	Mock
1696	37785556	35313.6	34339192	32092.7	31743576	29666.9	707980	661.664	31268962	29223.3	1.01855	1.4239	522442	488.264	1	1070	34.3392	0.10957	No	Mock
1697	29647358	29826.3	30757892	30943.6	21407858	21537.1	271125	272.762	20967534	21094.1	1.11786	2.749	107222	107.869	1	994	30.7579	0.565845	No	Mock
1698	987959	1019.57	30399716	31372.3	17963556	18538.2	251940	260	17551324	18112.8	1.03095	1.72239	81406	84.0103	1	969	30.3997	0.420234	No	Mock
1700	12699975	8758.6	50585112	34886.3	46313672	31940.5	541643	373.547	45077448	31087.9	1.08188	2.33517	304669	210.117	1	1450	50.5851	0.900675	No	Mock
1701	50906640	43435.7	35459968	30255.9	27451652	23422.9	473826	404.288	26977000	23017.9	1.13491	2.76956	284891	243.081	1	1172	35.46	0.769872	No	Mock
1702	818060	751.203	27784450	25513.7	1192147	1094.72	264303	242.702	782518	718.566	1.07472	2.22273	88228	81.0174	1	1089	27.7844	0.84969	No	Mock
1703	3002467	1896.69	52308808	33044.1	3195090	2018.38	479504	302.908	2644173	1670.36	1.27332	2.20506	249690	157.732	1	1583	52.3088	0.0329454	No	Mock
1705	2799281	2109.48	52548364	39599.4	2144415	1615.99	439439	331.152	1.69177e+06	1274.88	1.02073	1.66416	228285	172.031	1	1327	52.5484	0.515433	No	Mock
1706	958779	1235.54	26935976	34711.3	1543458	1988.99	198762	256.137	1276540	1645.03	1.04606	1.98969	75197	96.9034	1	776	26.936	0.415953	No	Mock
1707	1722063	970.176	53538044	30162.3	37092884	20897.4	418508	235.779	36122484	20350.7	1.0822	1.88599	165593	93.2918	1	1775	53.538	0.231255	No	Mock
1708	855239	800.037	25428484	23787.2	8310835	7774.4	233239	218.184	7626222	7133.98	1.07716	2.26766	52500	49.1113	1	1069	25.4285	0.307874	No	Mock
1709	9181403	12128.7	15141609	20002.1	11783260	15565.7	161637	213.523	11535249	15238.1	1.1088	2.43404	63224	83.5192	1	757	15.1416	0.945431	No	Mock
1710	43468664	42532.9	27635964	27041.1	21090562	20636.6	481961	471.586	20751308	20304.6	1.05386	1.65284	341393	334.044	1	1022	27.636	0.294181	No	Mock
1712	208251	349.414	8351740	14013	483466	811.185	118020	198.02	200770	336.862	1.25712	3.94799	27393	45.9614	1	596	8.35174	0.00370977	No	Mock
1714	35576560	25285.4	37906716	26941.5	24273258	17251.8	601338	427.39	23466462	16678.4	1.03485	1.68477	385743	274.16	1	1407	37.9067	0.154841	No	Mock
1716	610280	477.154	30672934	23982	22007646	17206.9	278804	217.986	20723846	16203.2	1.15744	2.69051	59315	46.3761	1	1279	30.6729	0.255265	No	Mock
1717	12849966	10816.5	21789016	18340.9	20439802	17205.2	241469	203.257	19920604	16768.2	1.18286	3.21066	69488	58.4916	1	1188	21.789	0.884622	No	Mock
1719	1037822	884.759	33523128	28579	18253758	15561.6	289296	246.629	17592760	14998.1	1.0192	1.46377	94423	80.497	1	1173	33.5231	0.797526	No	Mock
1721	53951852	25246.5	70997240	33222.9	32315100	15121.7	628069	293.902	31202362	14601	1.04164	1.59493	271874	127.222	1	2137	70.9972	0.927021	No	Mock
1722	3243521	1743.83	61103412	32851.3	43918512	23612.1	647408	348.069	42960360	23097	1.07304	2.27028	344133	185.018	1	1860	61.1034	0.115561	No	Mock
1724	19864572	8507.31	73490008	31473.2	29091110	12458.7	1158417	496.11	27748570	11883.8	1.02056	1.61522	743759	318.526	1	2335	73.49	0.742898	No	Mock
1725	41515996	16204.5	71786536	28019.7	24734518	9654.38	669992	261.511	23405364	9135.58	1.28454	2.73661	246609	96.2564	1	2562	71.7865	0.196001	No	Mock
1726	2392750	894.152	70264984	26257.5	3635613	1358.6	645031	241.043	2341259	874.91	1.14898	2.52823	202930	75.8333	1	2676	70.265	0.28633	No	Mock
1727	35234292	30853.1	30536476	26739.5	21980696	19247.5	385271	337.365	21019404	18405.8	1.0214	1.54156	207695	181.87	1	1142	30.5365	0.166742	No	Mock
1729	43181332	20830.4	65459408	31577.1	39249632	18933.7	640859	309.146	37479452	18079.8	1.05403	1.56707	260635	125.728	1	2073	65.4594	0.481553	No	Mock
1730	445645	449.239	27348230	27568.8	15290887	15414.2	201953	203.582	14551493	14668.8	1.18363	3.36245	43520	43.871	1	992	27.3482	0.109683	No	Mock
1731	1233474	1031.33	27981948	23396.3	14055114	11751.8	292130	244.256	13268327	11093.9	1.11717	2.37242	106483	89.0326	1	1196	27.9819	0.321698	No	Mock
1732	1096412	941.126	29359766	25201.5	18084654	15523.3	280715	240.957	17081688	14662.4	1.04725	1.8073	70135	60.2017	1	1165	29.3598	0.426594	No	Mock
1733	926511	811.306	29308036	25663.8	18813072	16473.8	269867	236.311	17875728	15653	1.0459	2.07323	57819	50.6296	1	1142	29.308	0.0245481	No	Mock
1734	1199015	878.399	31502544	23078.8	1570674	1150.68	326284	239.036	398230	291.744	1.09396	2.21171	70165	51.4029	1	1365	31.5025	0.388333	No	Mock
1735	1026141	912.937	31390536	27927.5	2.03142e+06	1807.31	273544	243.367	1521127	1353.32	1.01113	1.40655	86201	76.6913	1	1124	31.3905	0.0941224	No	Mock
1736	963322	806.802	30788644	25786.1	17216942	14419.5	262446	219.804	16096194	13480.9	1.04915	1.9598	52943	44.3409	1	1194	30.7886	0.493579	No	Mock
1737	51488764	28166.7	57698640	31563.8	34802708	19038.7	968369	529.742	32901266	17998.5	1.01305	1.50924	651816	356.573	1	1828	57.6986	0.825738	No	Mock
1738	492758	431.109	30443034	26634.3	23145132	20249.5	251175	219.751	22524042	19706.1	1.13056	2.76311	61137	53.4882	1	1143	30.443	0.818422	No	Mock
1739	15657736	13202.1	34711464	29267.7	22330878	18828.7	338653	285.542	21688564	18287.2	1.0427	1.64578	138939	117.149	1	1186	34.7115	0.0804485	No	Mock
1741	816877	854.474	30099582	31484.9	18152520	18988	242796	253.971	17659672	18472.5	1.0455	1.86102	86087	90.0492	1	956	30.0996	0.834586	No	Mock
1742	28930796	23218.9	36422420	29231.5	23096788	18536.7	416612	334.36	22334958	17925.3	1.14641	2.89768	219747	176.362	1	1246	36.4224	0.237973	No	Mock
1743	1316953	1220.53	29251678	27110	2780182	2576.63	275370	255.209	2291496	2123.72	1.02215	1.46623	94690	87.7572	1	1079	29.2517	0.761927	No	Mock
1745	1147761	1019.33	32820798	29148.1	18568138	16490.4	292726	259.97	18050210	16030.4	1.02437	1.50577	112672	100.064	1	1126	32.8208	0.806124	No	Mock
1746	56572488	24618.1	75707096	32944.8	52258028	22740.7	643342	279.957	50427916	21944.3	1.23043	2.88652	247915	107.883	1	2298	75.7071	0.107301	No	Mock
1748	1236955	646.267	61053772	31898.5	39319104	20542.9	445964	233.001	38226296	19971.9	1.08504	2.29658	117681	61.4843	1	1914	61.0538	0.191724	No	Mock
1749	2468386	1962.15	37363920	29701.1	10700245	8505.76	480794	382.189	10113844	8039.62	1.01653	1.48054	258913	205.813	1	1258	37.3639	0.270477	No	Mock
1751	458675	383.187	29610126	24736.9	28264046	23612.4	260751	217.837	27558818	23023.2	1.26762	4.08104	59194	49.452	1	1197	29.6101	0.384273	No	Mock
1752	793160	749.679	30723050	29038.8	1392315	1315.99	266723	252.101	429564	406.015	1.11683	2.60662	67488	63.7883	1	1058	30.7231	0.703407	No	Mock
1754	44413352	41507.8	34204800	31967.1	26326318	24604	433135	404.799	25627072	23950.5	1.03982	1.68224	250186	233.819	1	1070	34.2048	0.154425	No	Mock
1757	4302831	1886.38	68465616	30015.6	22445444	9840.18	720641	315.932	20075224	8801.06	1.07307	2.04635	321904	141.124	1	2281	68.4656	0.958532	No	Mock
1760	529286	617.603	26975082	31476.2	20262122	23643.1	188446	219.89	19871790	23187.6	1.08341	1.76376	60663	70.7853	1	857	26.9751	0.273349	No	Mock
1761	34001084	30116.1	28366434	25125.3	31050882	27503	276625	245.018	30372416	26902.1	1.09491	2.56599	109415	96.9132	1	1129	28.3664	0.887132	No	Mock
1764	41848140	37940.3	32896288	29824.4	23634342	21427.3	350615	317.874	23186006	21020.9	1.08885	2.19352	181454	164.51	1	1103	32.8963	0.0842113	No	Mock
1765	45561712	26864.2	52800856	31132.6	21928420	12929.5	669381	394.682	21221560	12512.7	1.03948	1.79367	415651	245.077	1	1696	52.8009	0.973893	No	Mock
1766	34896512	25105.4	49859660	35870.3	32218136	23178.5	435913	313.606	31622614	22750.1	1.13423	2.75123	211980	152.504	1	1390	49.8597	0.700633	No	Mock
1768	748707	583.56	31856022	24829.3	13740359	10709.6	298365	232.553	12874936	10035	1.12017	2.76983	83526	65.1021	1	1283	31.856	0.566669	No	Mock
1772	465840	341.025	33764256	24717.6	21737460	15913.2	297749	217.971	20558350	15050	1.12843	2.52673	56076	41.0512	1	1366	33.7643	0.469384	No	Mock
1773	786070	603.74	36002284	27651.5	20972562	16108	296099	227.419	20291746	15585.1	1.12708	2.86677	87706	67.3625	1	1302	36.0023	0.75945	No	Mock
1775	681518	504.454	34783672	25746.6	16985126	12572.3	321886	238.258	16064581	11890.9	1.12219	2.62316	91909	68.0303	1	1351	34.7837	0.171172	No	Mock
1776	68606888	37510.6	52527752	28719.4	23093612	12626.4	664355	363.234	21496950	11753.4	1.1165	1.99542	315944	172.741	1	1829	52.5278	0.431843	No	Mock
1778	60704372	37916.5	52085416	32533.1	36734864	22944.9	557221	348.046	35545404	22202	1.11202	2.60336	282086	176.194	1	1601	52.0854	0.0741245	No	Mock
1779	558081	517.7	29007956	26909.1	1738021	1612.26	229301	212.71	1189805	1103.72	1.06029	2.08111	64322	59.6679	1	1078	29.008	0.84447	No	Mock
1780	43937232	30469.6	38132176	26443.9	27593166	19135.3	395870	274.528	26630918	18468	1.25929	3.92308	145120	100.638	1	1442	38.1322	0.771603	No	Mock
1781	1088764	906.548	37154256	30936.1	29158702	24278.7	322678	268.674	28184344	23467.4	1.02321	1.56822	107510	89.5171	1	1201	37.1543	0.543921	No	Mock
1785	765302	462.698	34257608	20712	13536127	8183.87	377209	228.059	12490629	7551.77	1.08101	2.31993	94068	56.873	1	1654	34.2576	0.26637	No	Mock
1786	752795	579.965	35837612	27609.9	3.07547e+06	2369.39	371775	286.421	2368666	1824.86	1.12534	2.72588	150253	115.757	1	1298	35.8376	0.368599	No	Mock
1788	52723992	40682.1	41394068	31939.9	34575644	26678.7	504536	389.302	33333328	25720.2	1.05452	2.1249	296739	228.965	1	1296	41.3941	0.789038	No	Mock
1790	6820046	5344.86	35848528	28094.5	28137224	22051.1	319748	250.586	27432522	21498.8	1.11083	2.4876	109380	85.721	1	1276	35.8485	0.840017	No	Mock
1791	653576	595.242	30049142	27367.2	3571136	3252.4	246303	224.32	2579774	2349.52	1.07165	2.25636	74146	67.5282	1	1098	30.0491	0.661578	No	Mock
1792	56712808	35313.1	46417980	28902.9	29131472	18139.1	449166	279.68	27996720	17432.6	1.28824	2.84135	175681	109.39	1	1606	46.418	0.0590232	No	Mock
1796	1223499	1173.06	34285704	32872.2	2137373	2049.26	294603	282.457	1655673	1587.41	1.05036	2.05753	132904	127.425	1	1043	34.2857	0.748722	No	Mock
1798	57812420	39760.9	48734632	33517.6	29303650	20153.8	822060	565.378	28134246	19349.6	1.02749	1.48907	581991	400.269	1	1454	48.7346	0.836547	No	Mock
1799	568932	384.414	36689688	24790.3	20203402	13650.9	335328	226.573	19039788	12864.7	1.03459	1.7495	74983	50.6642	1	1480	36.6897	0.27805	No	Mock
1800	470534	326.533	34274164	23785	21889496	15190.5	311554	216.207	20904918	14507.2	1.08829	2.2991	73203	50.8001	1	1441	34.2742	0.54695	No	Mock
1801	1063100	808.441	32773626	24922.9	2.08483e+06	1585.42	311593	236.953	1462052	1111.83	1.27135	3.01375	102114	77.6532	1	1315	32.7736	0.293617	No	Mock
1805	1837750	1101.77	61325096	36765.6	2998008	1797.37	448767	269.045	2270724	1361.35	1.05947	2.12411	199092	119.36	1	1668	61.3251	0.325855	No	Mock
1808	75601168	43151.4	47102008	26884.7	29537310	16859.2	571232	326.046	28202166	16097.1	1.10241	2.38545	267880	152.9	1	1752	47.102	0.559248	No	Mock
1809	57957920	34560.5	51070664	30453.6	32845670	19586	476018	283.851	31742374	18928.1	1.13853	2.95125	198708	118.49	1	1677	51.0707	0.874283	No	Mock
1810	56131240	37748	42331192	28467.5	26458574	17793.3	448181	301.399	24932924	16767.3	1.09895	2.42234	178497	120.038	1	1487	42.3312	0.704732	No	Mock
1812	787154	729.522	32867552	30461.1	12163387	11272.8	259331	240.344	11519246	10675.9	1.10194	2.59221	80776	74.8619	1	1079	32.8676	0.955962	No	Mock
1813	672110	498.228	35377832	26225.2	13338840	9887.95	321258	238.145	12338540	9146.43	1.1431	2.81043	81553	60.4544	1	1349	35.3778	0.958279	No	Mock
1815	72609600	41373	64075488	36510.2	30875512	17592.9	888803	506.44	29493344	16805.3	1.01826	1.59499	570027	324.802	1	1755	64.0755	0.607742	No	Mock
1816	35788428	24462.4	39911224	27280.4	22404004	15313.7	433181	296.091	21522464	14711.2	1.07338	2.16667	184193	125.901	1	1463	39.9112	0.487765	No	Mock
1817	582518	322.189	36790496	20348.7	14181019	7843.48	391278	216.415	13043382	7214.26	1.03551	1.58798	95425	52.7793	1	1808	36.7905	0.0133161	No	Mock
1818	904509	600.604	35454872	23542.4	14934953	9916.97	354526	235.409	13927864	9248.25	1.24892	3.84052	90614	60.1687	1	1506	35.4549	0.606262	No	Mock
1820	667760	793.064	28881788	34301.4	836108	993.002	199591	237.044	408889	485.616	1.02838	1.47387	76102	90.3824	1	842	28.8818	0.818101	No	Mock
1822	1072809	720.006	40454972	27151	24511880	16450.9	394619	264.845	23247410	15602.3	1.13449	2.91092	132183	88.7134	1	1490	40.455	0.152047	No	Mock
1823	705780	497.378	35613296	25097.5	1376117	969.779	344341	242.665	602062	424.286	1.09127	2.43772	91726	64.6413	1	1419	35.6133	0.784059	No	Mock
1825	1662453	1147.31	38592724	26634	22362634	15433.1	441482	304.68	21030896	14514.1	1.11262	2.81489	140020	96.6322	1	1449	38.5927	0.967047	No	Mock
1826	1204351	632.87	68015272	35741.1	36686220	19278.1	631031	331.598	34327448	18038.6	1.0327	1.57412	228680	120.168	1	1903	68.0153	0.874842	No	Mock
1827	678822	449.253	39341000	26036.4	14386154	9520.95	354187	234.406	12999461	8603.22	1.08002	2.19895	71805	47.5215	1	1511	39.341	0.555663	No	Mock
1828	46500952	36557.4	45612696	35859	21468456	16877.7	741682	583.083	20818402	16366.7	1.01627	1.44933	530195	416.82	1	1272	45.6127	0.101284	No	Mock
1830	41322108	22144.8	51594952	27650	33442762	17922.2	835782	447.9	31459106	16859.1	1.07715	2.34743	448048	240.111	1	1866	51.595	0.313695	No	Mock
1831	1130747	779.826	37761736	26042.6	31832612	21953.5	386833	266.781	30855904	21279.9	1.13353	2.66804	141464	97.5614	1	1450	37.7617	0.512408	No	Mock
1833	862871	539.969	36489596	22834.5	20305002	12706.5	384770	240.782	18094086	11323	1.03891	1.65118	69278	43.3529	1	1598	36.4896	0.861823	No	Mock
1834	638734	502.149	35538856	27939.4	21177476	16649	295515	232.323	20200796	15881.1	1.03887	1.86478	70578	55.4858	1	1272	35.5389	0.844327	No	Mock
1836	996299	806.72	33609040	27213.8	11546542	9349.43	320460	259.482	10611089	8591.97	1.09899	2.41613	101681	82.3328	1	1235	33.609	0.599581	No	Mock
1838	43627232	41080.3	39629608	37316	33942816	31961.2	472401	444.822	33370390	31422.2	1.0194	1.79002	299133	281.669	1	1062	39.6296	0.909093	No	Mock
1839	720213	524.172	36252680	26384.8	32411640	23589.3	328114	238.802	31462954	22898.8	1.24471	3.75631	101303	73.7285	1	1374	36.2527	0.187361	No	Mock
1840	76322920	42120.8	54607336	30136.5	29175464	16101.2	749982	413.897	27526918	15191.5	1.05785	2.07811	385537	212.769	1	1812	54.6073	0.697728	No	Mock
1841	599992	432.583	33911056	24449.2	1.64647e+06	1187.07	318649	229.74	680875	490.898	1.0515	2.08783	75399	54.3612	1	1387	33.9111	0.970375	No	Mock
1842	1101570	666.81	38247036	23152	26787206	16215	436457	264.199	25425428	15390.7	1.05689	1.85791	135566	82.0617	1	1652	38.247	0.175276	No	Mock
1844	629241	480.337	32471464	24787.4	22125076	16889.4	338499	258.396	21156776	16150.2	1.13028	2.79132	102288	78.0824	1	1310	32.4715	0.693723	No	Mock
1845	1833063	821.265	69241952	31022.4	31560224	14139.9	802207	359.412	30052716	13464.5	1.12889	2.3003	409884	183.64	1	2232	69.242	0.779154	No	Mock
1846	1630587	1369.09	35188672	29545.5	2197676	1845.24	354429	297.589	1707905	1434.01	1.11945	2.45199	169025	141.919	1	1191	35.1887	0.490549	No	Mock
1847	617732	462.721	35435080	26543.1	5451029	4083.17	301447	225.803	4608078	3451.74	1.22459	3.55621	76621	57.394	1	1335	35.4351	0.609686	No	Mock
1849	709563	509.744	33785924	24271.5	17105904	12288.7	342827	246.284	16088735	11558	1.20055	3.23509	103821	74.5841	1	1392	33.7859	0.476614	No	Mock
1851	7679492	4363.35	35475840	20156.7	18191904	10336.3	405928	230.641	17106190	9719.43	1.13885	2.68836	116452	66.1659	1	1760	35.4758	0.321422	No	Mock
1852	43833696	21775.3	69940280	34744.3	28906046	14359.7	642783	319.316	28011248	13915.2	1.26766	3.84016	333510	165.678	1	2013	69.9403	0.28478	No	Mock
1853	1272224	943.087	36583904	27119.3	16010653	11868.5	370445	274.607	15084975	11182.3	1.11536	2.57351	139530	103.432	1	1349	36.5839	0.444625	No	Mock
1854	750944	666.913	32692190	29033.9	26275220	23335	263777	234.26	25778370	22893.8	1.24983	3.68924	96126	85.3694	1	1126	32.6922	0.930126	No	Mock
1855	750389	554.202	35159020	25966.8	13263627	9795.88	323506	238.926	12441369	9188.6	1.08233	2.01228	97967	72.3538	1	1354	35.159	0.181268	No	Mock
1856	1075970	664.589	36043128	22262.6	19240306	11884.1	369969	228.517	17794676	10991.2	1.10858	2.48564	85760	52.971	1	1619	36.0431	0.401388	No	Mock
1859	843879	480.022	35026056	19923.8	21785960	12392.5	429658	244.402	20476606	11647.7	1.22465	3.21228	129318	73.5597	1	1758	35.0261	0.133148	No	Mock
1860	1427089	990.346	38101276	26440.9	1440798	999.86	351664	244.042	667349	463.115	1.04596	1.98961	117779	81.7342	1	1441	38.1013	0.917877	No	Mock
1861	737676	585.922	32439736	25766.3	19315634	15342	303275	240.886	18225184	14475.9	1.09933	2.18657	83561	66.3709	1	1259	32.4397	0.0810538	No	Mock
1862	56718752	18725.2	72993024	24098.1	67804192	22385	762779	251.825	65148312	21508.2	1.38947	2.134	243385	80.3516	1	3029	72.993	0.480741	No	Mock
1863	824611	620.008	35341484	26572.5	15784950	11868.4	310414	233.394	14826640	11147.9	1.07229	2.29385	82023	61.6714	1	1330	35.3415	0.45459	No	Mock
1864	1037882	1186.15	30221062	34538.4	17945866	20509.6	246891	282.161	17572120	20082.4	1.05895	1.99658	118510	135.44	1	875	30.2211	0.209603	No	Mock
1865	1111686	997.923	34178564	30680.9	1654114	1484.84	290022	260.343	1072388	962.646	1.10381	2.52368	105816	94.9874	1	1114	34.1786	0.34746	No	Mock
1866	38843908	29561.6	37113164	28244.4	27578842	20988.5	486281	370.077	26692230	20313.7	1.11213	2.41288	252444	192.119	1	1314	37.1132	0.454165	No	Mock
1867	2029406	791.191	68614904	26750.4	34907840	13609.3	642086	250.326	33365558	13008	1.45843	3.07162	222299	86.6663	1	2565	68.6149	0.865211	No	Mock
1869	1861671	569.492	71954480	22011.2	37529900	11480.5	754767	230.886	34615328	10589	1.43006	2.68635	191159	58.4763	1	3269	71.9545	0.518926	No	Mock
1870	804953	663.605	32043904	26417.1	10009943	8252.22	285838	235.646	9200331	7584.77	1.07544	2.3786	77720	64.0725	1	1213	32.0439	0.8701	No	Mock
1872	14929821	7198.56	66870408	32242.2	46913360	22619.8	497606	239.926	45719580	22044.2	1.45442	5.32308	158118	76.2382	1	2074	66.8704	0.349087	No	Mock
1873	1043155	965.884	33845804	31338.7	15418425	14276.3	273815	253.532	14790911	13695.3	1.07243	1.93744	97086	89.8944	1	1080	33.8458	0.194194	No	Mock
1874	55362628	37156.1	36399400	24429.1	23821504	15987.6	367481	246.632	22786148	15292.7	1.24382	3.60774	111895	75.0973	1	1490	36.3994	0.413135	No	Mock
1875	716606	547.445	32353628	24716.3	14882716	11369.5	298890	228.335	14154989	10813.6	1.14849	2.86672	86641	66.1887	1	1309	32.3536	0.522824	No	Mock
1876	2257103	1106.42	61991052	30387.8	70447864	34533.3	1085128	531.925	69447840	34043.1	1.13899	2.37022	758893	372.006	1	2040	61.9911	0.0444434	No	Mock
1877	21962582	18016.9	32847988	26946.7	22145662	18167.1	292028	239.564	21408720	17562.5	1.05102	1.62694	98761	81.0181	1	1219	32.848	0.145841	No	Mock
1878	459072	441.84	29928678	28805.3	1433751	1379.93	229090	220.491	881362	848.279	1.13836	2.73821	60098	57.8422	1	1039	29.9287	0.600184	No	Mock
1879	1377495	714.468	61160904	31722.5	21651882	11230.2	713981	370.322	20479232	10622	1.03462	1.66546	388180	201.338	1	1928	61.1609	0.225002	No	Mock
1880	511700	449.649	32275234	28361.4	21677192	19048.5	251366	220.884	21045574	18493.5	1.18939	3.31283	66951	58.8322	1	1138	32.2752	0.837326	No	Mock
1881	1223413	777.758	60982932	38768.6	32359688	20572	600942	382.036	31384554	19952	1.0888	2.37065	339293	215.698	1	1573	60.9829	0.326942	No	Mock
1882	793923	713.318	30853786	27721.3	5.70538e+06	5126.13	318872	286.498	5034439	4523.31	1.16817	3.2363	139866	125.666	1	1113	30.8538	0.104834	No	Mock
1883	476528	368.26	27994750	21634.3	8172187	6315.45	274148	211.861	7501248	5796.95	1.20222	3.42045	75707	58.5062	1	1294	27.9947	0.0835306	No	Mock
1885	62812380	39356.1	51310856	32149.7	24110618	15106.9	550165	344.715	23145120	14502	1.18013	3.16959	292753	183.429	1	1596	51.3109	0.11802	No	Mock
1886	919708	800.442	26375892	22955.5	6.92607e+06	6027.91	274227	238.666	6253767	5442.79	1.06439	1.95411	97707	85.0366	1	1149	26.3759	0.14091	No	Mock
1888	1208242	353.39	56822104	16619.5	25023212	7318.87	635902	185.991	23213200	6789.47	1.80595	2.50727	150660	44.0655	1	3419	56.8221	0.254288	No	Mock
1889	820987	702.299	30279130	25901.7	2332846	1995.59	265851	227.417	1748813	1495.99	1.06294	2.25916	90831	77.6997	1	1169	30.2791	0.665951	No	Mock
1890	1154137	1036.03	22232342	19957.2	8471532	7604.61	305937	274.629	7736266	6944.58	1.18901	2.27625	141871	127.353	1	1114	22.2323	0.816726	No	Mock
1891	8650009	6364.98	39978916	29417.9	23207406	17076.8	699110	514.43	22404160	16485.8	1.07694	1.94464	495541	364.637	1	1359	39.9789	0.607181	No	Mock
1892	875000	624.108	31260982	22297.4	11438809	8158.92	296701	211.627	10278773	7331.51	1.13538	2.87775	75023	53.5114	1	1402	31.261	0.957489	No	Mock
1893	889545	637.667	33375874	23925.4	11102097	7958.49	287570	206.143	10066491	7216.12	1.15397	2.59679	75819	54.3505	1	1395	33.3759	0.708883	No	Mock
1894	565822	412.106	31608362	23021.4	14895820	10849.1	297511	216.687	13955943	10164.6	1.22546	3.62582	79989	58.2586	1	1373	31.6084	0.112752	No	Mock
1899	39916352	22641.2	41089296	23306.5	25754938	14608.6	447521	253.841	24528606	13913	1.09972	2.17647	138809	78.7345	1	1763	41.0893	0.718879	No	Mock
1900	687993	526.794	33559648	25696.5	21500992	16463.2	292608	224.049	20517724	15710.4	1.17824	1.77877	70724	54.1531	1	1306	33.5596	0.825681	No	Mock
1901	26943888	14339.5	51808164	27572.2	31881348	16967.2	613806	326.666	30092812	16015.3	1.06274	2.17207	284110	151.203	1	1879	51.8082	0.746834	No	Mock
1902	49437336	22522.7	42261324	19253.5	36284204	16530.4	561913	255.997	33568380	15293.1	1.14569	2.42246	138416	63.0597	1	2195	42.2613	0.512349	No	Mock
1903	21634578	22372.9	28301482	29267.3	16746555	17318.1	262462	271.419	16137043	16687.7	1.02089	1.53926	101840	105.315	1	967	28.3015	0.458021	No	Mock
1905	1333987	644.438	68801736	33237.6	19945026	9635.28	660463	319.064	18575216	8973.53	1.07131	2.40732	299420	144.647	1	2070	68.8017	0.704644	No	Mock
1906	775052	529.769	35332816	24150.9	19985162	13660.4	356283	243.529	18894068	12914.6	1.07509	1.89067	99424	67.959	1	1463	35.3328	0.922914	No	Mock
1907	41351536	14343.2	74545120	25856.8	44652220	15488.1	738139	256.032	42706564	14813.2	1.30684	3.79838	228461	79.2442	1	2883	74.5451	0.617035	No	Mock
1908	562511	384.754	34687816	23726.3	16316672	11160.5	312962	214.064	15184122	10385.9	1.09399	2.44755	62944	43.0534	1	1462	34.6878	0.887834	No	Mock
1912	1756736	619.441	71894200	25350.6	26376868	9300.73	663052	233.798	24353410	8587.24	1.39009	2.60864	189851	66.9432	1	2836	71.8942	0.286486	No	Mock
1913	14909940	8786.06	48720840	28710	19072480	11238.9	447218	263.534	17708018	10434.9	1.04972	2.08588	142587	84.023	1	1697	48.7208	0.285175	No	Mock
1918	938957	698.109	35422796	26336.7	17408488	12943.1	311482	231.585	16520979	12283.3	1.15185	2.86296	87834	65.3041	1	1345	35.4228	0.268749	No	Mock
1919	632058	506.863	30509462	24466.3	1231425	987.51	282875	226.844	344280	276.087	1.12311	2.30889	60217	48.2895	1	1247	30.5095	0.129763	No	Mock
1921	1349034	650.45	58748412	28326.1	22986806	11083.3	504812	243.4	21157796	10201.4	1.08988	1.90057	135493	65.3293	1	2074	58.7484	0.575753	No	Mock
1922	1911137	921.03	67598112	32577.4	50551100	24362	837609	403.667	48782356	23509.6	1.09452	2.1464	474672	228.758	1	2075	67.5981	0.18613	No	Mock
1925	752875	548.343	30888754	22497.3	1618282	1178.65	300919	219.169	623307	453.975	1.10717	2.65455	57920	42.185	1	1373	30.8888	0.53714	No	Mock
1926	68674648	37424.9	49768660	27121.9	34109928	18588.5	584003	318.258	32641080	17788.1	1.09022	2.32601	248455	135.398	1	1835	49.7687	0.0924482	No	Mock
1927	24430960	12612.8	53343300	27539.1	29156936	15052.6	501435	258.872	27548106	14222	1.03738	1.78172	144478	74.5885	1	1937	53.3433	0.842921	No	Mock
1928	772906	493.239	36673228	23403.5	28167008	17975.1	370743	236.594	26887480	17158.6	1.0976	2.55605	108744	69.3963	1	1567	36.6732	0.983203	No	Mock
1933	966144	697.577	32630180	23559.7	21703212	15670.2	321847	232.381	20423692	14746.3	1.06569	2.17783	65064	46.9776	1	1385	32.6302	0.885523	No	Mock
1934	60506548	33466	42600984	23562.5	32350594	17893	532881	294.735	30753120	17009.5	1.0765	2.34384	220406	121.906	1	1808	42.601	0.148039	No	Mock
1936	793287	557.867	30979716	21786	25254626	17759.9	329570	231.765	23962594	16851.3	1.1812	3.36827	86111	60.5563	1	1422	30.9797	0.0149763	No	Mock
1937	14048863	9942.58	30611898	21664.5	33382536	23625.3	346210	245.018	32156766	22757.8	1.15794	3.06356	99086	70.1246	1	1413	30.6119	0.457389	No	Mock
1939	1188058	569.812	65941704	31626.7	31291386	15007.9	473048	226.882	29511224	14154.1	1.35835	3.73252	134916	64.7079	1	2085	65.9417	0.0603795	No	Mock
1940	989557	853.066	25749016	22197.4	2281135	1966.5	289618	249.671	1306517	1126.31	1.10678	2.42881	73014	62.9431	1	1160	25.749	0.614763	No	Mock
1941	1498130	1493.65	27727986	27645.1	2843401	2834.9	281553	280.711	1741173	1735.97	1.05858	1.73366	114681	114.338	1	1003	27.728	0.944404	No	Mock
1942	55982492	26966.5	49782004	23979.8	39420212	18988.5	577064	277.969	37761788	18189.7	1.1134	2.80786	214124	103.143	1	2076	49.782	0.16026	No	Mock
1944	67276608	36444.5	56178548	30432.6	44488800	24100.1	736750	399.106	43257464	23433.1	1.05977	1.95418	420327	227.696	1	1846	56.1785	0.609094	No	Mock
1945	980657	734.575	34828936	26089.1	23366954	17503.3	335725	251.479	22265816	16678.5	1.06968	2.27782	102134	76.5049	1	1335	34.8289	0.185116	No	Mock
1946	48205764	23549.5	59583616	29107.8	34753204	16977.6	747373	365.107	32784520	16015.9	1.02751	1.64557	355696	173.765	1	2047	59.5836	0.00620341	No	Mock
1947	4219243	3255.59	35579176	27453.1	26403162	20372.8	388063	299.431	25068338	19342.9	1.03005	1.66975	141065	108.846	1	1296	35.5792	0.00928445	No	Mock
1949	39421716	27859.9	37530064	26523	25106322	17743	361865	255.735	23648448	16712.7	1.11031	2.61538	102425	72.3852	1	1415	37.5301	0.942779	No	Mock
1951	44226308	28423.1	34528696	22190.7	28903798	18575.7	398488	256.098	27347864	17575.7	1.06623	2.29737	121920	78.3548	1	1556	34.5287	0.7143	No	Mock
1952	22154376	14442.2	38512156	25105.7	21414504	13959.9	427584	278.738	20404982	13301.8	1.11572	2.68815	151268	98.6102	1	1534	38.5122	0.493865	No	Mock
1953	953798	585.511	34210748	21001.1	27057404	16609.8	395603	242.85	25907174	15903.7	1.22765	3.53902	102180	62.7256	1	1629	34.2107	0.581889	No	Mock
1954	49157580	37212.4	39045652	29557.6	21295990	16121.1	446975	338.361	20261630	15338.1	1.03053	1.61044	218660	165.526	1	1321	39.0457	0.126368	No	Mock
1956	54389452	30868	39797612	22586.6	36173452	20529.8	488363	277.164	34373068	19508	1.06704	1.99943	171085	97.097	1	1762	39.7976	0.760793	No	Mock
1958	713410	552.175	33495550	25925.3	23280372	18018.9	292184	226.149	22429496	17360.3	1.03184	1.71771	74827	57.9156	1	1292	33.4956	0.297723	No	Mock
1959	36278196	18604.2	61182092	31375.4	38023120	19499	804847	412.742	36378780	18655.8	1.05951	2.27892	442707	227.029	1	1950	61.1821	0.227018	No	Mock
1960	706540	571.634	31305690	25328.2	27574834	22309.7	284419	230.112	26516670	21453.6	1.09494	2.54039	70661	57.1691	1	1236	31.3057	0.125162	No	Mock
1961	14487191	13693	34120740	32250.2	29146482	27548.7	283263	267.734	28478308	26917.1	1.05441	2.1673	100843	95.3147	1	1058	34.1207	0.96421	No	Mock
1962	47663236	33007.8	40184192	27828.4	31152898	21574	408528	282.914	30080712	20831.5	1.11082	2.66667	147912	102.432	1	1444	40.1842	0.780885	No	Mock
1963	1369187	926.378	32940004	22286.9	1866305	1262.72	386401	261.435	671508	454.336	1.23892	3.55976	102843	69.5825	1	1478	32.94	0.166325	No	Mock
1964	825341	691.82	32370612	27133.8	17515496	14681.9	290579	243.57	16548872	13871.6	1.23797	3.7714	87414	73.2724	1	1193	32.3706	0.552686	No	Mock
1965	57007300	33692.3	50271364	29711.2	25002622	14777	577962	341.585	23430192	13847.6	1.11252	2.58782	248406	146.812	1	1692	50.2714	0.413768	No	Mock
1967	805342	671.678	36601540	30526.7	3213226	2679.92	304655	254.091	2075620	1731.13	1.02295	1.70417	91976	76.7106	1	1199	36.6015	0.162073	No	Mock
1968	673886	482.036	34335908	24560.7	26384980	18873.4	309057	221.071	25168192	18003	1.19365	3.51394	57345	41.0193	1	1398	34.3359	0.96347	No	Mock
1969	54456040	33470.2	40840196	25101.5	16735476	10286.1	452877	278.351	15138283	9304.42	1.07372	2.25828	129490	79.5882	1	1627	40.8402	0.304964	No	Mock
1970	847625	584.166	36447028	25118.6	25280734	17423	335752	231.394	23767492	16380.1	1.15114	3.13649	72418	49.909	1	1451	36.447	0.941439	No	Mock
1971	1119994	653.82	39367636	22981.7	29426810	17178.5	427665	249.658	28078048	16391.2	1.03456	1.94863	114278	66.7122	1	1713	39.3676	0.0756107	No	Mock
1973	739105	607.817	34652928	28497.5	18694256	15373.6	283883	233.456	17822668	14656.8	1.07539	2.17035	70221	57.7475	1	1216	34.6529	0.129619	No	Mock
1974	585266	429.395	33225870	24377	10261783	7528.82	304724	223.569	9134311	6701.62	1.21399	3.48834	61236	44.9274	1	1363	33.2259	0.00478739	No	Mock
1975	1605011	557.102	71533248	24829.3	22849780	7931.2	662150	229.833	20976484	7280.97	1.46041	3.14449	163407	56.7188	1	2881	71.5332	0.553766	No	Mock
1976	779280	499.538	33509232	21480.3	17543230	11245.7	405696	260.062	16379845	10499.9	1.0967	2.56933	111680	71.5897	1	1560	33.5092	0.113894	No	Mock
1978	846828	703.93	34004532	28266.4	1.3777e+06	1145.22	297902	247.633	591108	491.362	1.0485	2.02154	89527	74.4198	1	1203	34.0045	0.698116	No	Mock
1979	703033	456.812	36852840	23946	23254022	15109.8	340803	221.444	21868830	14209.8	1.14399	2.97275	65083	42.2891	1	1539	36.8528	0.176333	No	Mock
1981	735500	534.909	37561388	27317.4	1547329	1125.33	322139	234.283	552270	401.651	1.13414	2.29673	74774	54.3811	1	1375	37.5614	0.721043	No	Mock
1985	17411618	11788.5	34043876	23049.3	30393386	20577.8	347083	234.992	29280210	19824.1	1.15421	2.94899	91014	61.6209	1	1477	34.0439	0.342226	No	Mock
1986	741057	524.456	36309792	25697	20760084	14692.2	347448	245.894	19779108	13998	1.03847	1.85583	96753	68.4735	1	1413	36.3098	0.375589	No	Mock
1987	69515896	37637.2	58789056	31829.5	22913856	12406	635753	344.208	21395670	11584	1.10438	2.35087	275785	149.315	1	1847	58.7891	0.359107	No	Mock
1989	56089352	37847.1	42811908	28887.9	27371516	18469.3	416102	280.771	26246408	17710.1	1.16325	3.14238	153926	103.864	1	1482	42.8119	0.90041	No	Mock
1990	2010653	918.106	66480320	30356.3	35041244	16000.6	622963	284.458	33542862	15316.4	1.14035	2.04469	253459	115.735	1	2190	66.4803	0.173193	No	Mock
1991	928118	703.12	32314414	24480.6	24464140	18533.4	314278	238.089	23532820	17827.9	1.16496	3.10491	87734	66.4651	1	1320	32.3144	0.8752	No	Mock
1992	1003365	709.092	34064520	24073.9	2816271	1990.3	342052	241.733	1703958	1204.21	1.14062	2.78492	104432	73.8035	1	1415	34.0645	0.0276532	No	Mock
1993	32743878	11525.5	70208656	24712.7	46785376	16467.9	710525	250.097	44367612	15616.9	1.37495	2.90112	228540	80.4435	1	2841	70.2087	0.660339	No	Mock
1994	35485380	23976.6	39602256	26758.3	39530748	26710	474139	320.364	38166556	25788.2	1.35217	2.57429	219848	148.546	1	1480	39.6023	0.414439	No	Mock
1995	672414	501.054	32594852	24288.3	22265214	16591.1	320728	238.993	21385966	15935.9	1.24274	3.87528	97222	72.4456	1	1342	32.5949	0.791282	No	Mock
1996	541697	434.749	36237524	29083.1	1181416	948.167	309724	248.575	417429	335.015	1.17782	2.113	96042	77.0803	1	1246	36.2375	0.721198	No	Mock
1998	1037740	707.872	36361340	24803.1	24539890	16739.4	364001	248.295	23516112	16041	1.1283	2.65857	127013	86.6392	1	1466	36.3613	0.643864	No	Mock
2000	13134451	9052	36166168	24925	25148086	17331.6	350913	241.842	24082304	16597	1.24612	3.93201	106817	73.6161	1	1451	36.1662	0.811518	No	Mock
2001	63931908	40851.1	56010312	35789.3	24224020	15478.6	492472	314.679	23175146	14808.4	1.16306	3.11949	232748	148.721	1	1565	56.0103	0.476084	No	Mock
2002	2468317	1739.48	32075888	22604.6	19221816	13546	316020	222.706	17949828	12649.6	1.13253	2.88881	83220	58.6469	1	1419	32.0759	0.523156	No	Mock
2004	690505	565.061	34758884	28444.3	9102353	7448.73	299584	245.159	8392147	6867.55	1.03342	1.7122	93808	76.766	1	1222	34.7589	0.605043	No	Mock
2006	1716199	671.177	69491688	27177	12553598	4909.5	634545	248.16	11031767	4314.34	1.29938	3.01037	213506	83.4986	1	2557	69.4917	0.577284	No	Mock
2007	920018	678.479	35713924	26337.7	17591002	12972.7	358006	264.016	16707081	12320.9	1.06278	1.84688	122302	90.1932	1	1356	35.7139	0.169678	No	Mock
2008	28924406	14347.4	47125292	23375.6	42695436	21178.3	553217	274.413	41288240	20480.3	1.48851	3.95393	215982	107.134	1	2016	47.1253	0.159469	No	Mock
2009	1024525	933.083	32021932	29163.9	14848834	13523.5	292005	265.943	14227635	12957.8	1.03813	1.69609	112656	102.601	1	1098	32.0219	0.41703	No	Mock
2010	41588392	33539	34848104	28103.3	27929970	22524.2	319405	257.585	27114814	21866.8	1.15301	2.96386	127570	102.879	1	1240	34.8481	0.42682	No	Mock
2013	64554828	32116.8	56812728	28265	51962620	25852	728338	362.357	50335124	25042.3	1.05847	2.09158	364266	181.227	1	2010	56.8127	0.0392105	No	Mock
2014	983115	351.866	66971672	23969.8	18592724	6654.52	586829	210.032	16494406	5903.51	1.06524	1.94925	119212	42.6671	1	2794	66.9717	0.0252318	No	Mock
2015	802241	707.444	33375656	29431.8	18930360	16693.4	272303	240.126	18203098	16052.1	1.09176	2.43348	88660	78.1834	1	1134	33.3757	0.27155	No	Mock
2016	932234	822.076	30736266	27104.3	8.15334e+06	7189.9	334796	295.235	7103172	6263.82	1.10474	2.54178	134844	118.91	1	1134	30.7363	0.461853	No	Mock
2017	594664	482.29	33393368	27083	9726656	7888.61	277071	224.713	8923209	7236.99	1.07788	2.25523	65767	53.339	1	1233	33.3934	0.726243	No	Mock
2018	10910156	8597.44	33559648	26445.7	20735412	16340	307780	242.537	19662556	15494.5	1.13084	2.62715	91029	71.7329	1	1269	33.5596	0.474872	No	Mock
2019	948387	684.262	33825584	24405.2	21203964	15298.7	322875	232.955	20273878	14627.6	1.21974	3.54675	86251	62.2302	1	1386	33.8256	0.904051	No	Mock
2020	41972688	36529.8	41482760	36103.4	13998976	12183.6	400655	348.699	13207508	11494.8	1.03269	1.47955	220730	192.106	1	1149	41.4828	0.0352198	No	Mock
2022	646566	599.783	32794512	30421.6	20843844	19335.7	250019	231.929	20147534	18689.7	1.08615	2.46988	70046	64.9777	1	1078	32.7945	0.338514	No	Mock
2025	3.1162e+06	2081.63	35613684	23790	27984906	18694	368596	246.223	26741692	17863.5	1.19261	3.12947	108774	72.6613	1	1497	35.6137	0.350202	No	Mock
2026	8603270	4138.18	66909508	32183.5	24982476	12016.6	969442	466.302	23034016	11079.4	1.03178	1.67112	575115	276.631	1	2079	66.9095	0.267989	No	Mock
2027	758120	609.421	32803244	26369.2	20391470	16391.9	289278	232.539	19725418	15856.4	1.22554	3.7081	91893	73.869	1	1244	32.8032	0.0618892	No	Mock
2028	54355316	36020.8	42189908	27958.9	30348160	20111.4	450428	298.494	29280008	19403.6	1.09929	2.45916	187391	124.182	1	1509	42.1899	0.821303	No	Mock
2029	17770800	13786.5	31098208	24125.8	22753212	17651.8	311857	241.937	21867276	16964.5	1.09108	2.35703	89735	69.616	1	1289	31.0982	0.379666	No	Mock
2031	764712	599.304	32631584	25573.3	7586346	5945.41	286453	224.493	6.86454e+06	5379.74	1.1377	2.86698	78085	61.1951	1	1276	32.6316	0.983555	No	Mock
2032	48941124	18830.8	73069400	28114.4	41425864	15939.2	664555	255.696	39548156	15216.7	1.18703	1.78181	214084	82.3717	1	2599	73.0694	0.00159457	No	Mock
2033	874184	709.565	34956164	28373.5	16350666	13271.6	304963	247.535	15325829	12439.8	1.03009	1.73117	81758	66.362	1	1232	34.9562	0.14545	No	Mock
2034	49199852	31080.1	56531812	35711.8	40350684	25490	763954	482.599	39210788	24769.9	1.22236	3.54135	509148	321.635	1	1583	56.5318	0.779111	No	Mock
2036	1621955	678.075	68239744	28528.3	16918890	7073.11	558898	233.653	15517898	6487.42	1.25609	2.61282	167386	69.9774	1	2392	68.2397	0.769247	No	Mock
2038	42364164	22320.4	46796468	24655.7	46153500	24316.9	718650	378.635	44476028	23433.1	1.10423	2.53211	365909	192.787	1	1898	46.7965	0.978857	No	Mock
2039	477883	886.61	6362989	11805.2	646588	1199.61	139453	258.725	196787	365.096	1.24985	2.78966	52001	96.4768	1	539	6.36299	0.396185	No	Mock
2042	41482856	30279.5	36678384	26772.5	25701300	18760.1	380852	277.994	24778832	18086.7	1.18787	3.1349	155580	113.562	1	1370	36.6784	0.409857	No	Mock
2043	1980252	850.624	72159216	30996.2	42048124	18061.9	789540	339.149	40104776	17227.1	1.06665	2.0547	357631	153.622	1	2328	72.1592	0.7225	No	Mock
2044	1497347	997.566	35524036	23666.9	24805268	16525.8	422545	281.509	23933740	15945.2	1.16296	2.59858	181531	120.94	1	1501	35.524	0.238739	No	Mock
2045	703267	588.016	29860862	24967.3	12393276	10362.3	273990	229.089	11549849	9657.06	1.18788	3.32972	63930	53.4532	1	1196	29.8609	0.943828	No	Mock
2046	34494956	22649.3	50998272	33485.4	35366436	23221.6	626947	411.653	34342572	22549.3	1.12541	2.82453	361254	237.199	1	1523	50.9983	0.686783	No	Mock
2047	1500870	1019.61	32764780	22258.7	29410844	19980.2	368292	250.198	28589856	19422.5	1.13145	1.78715	131144	89.0924	1	1472	32.7648	0.287575	No	Mock
2050	20348460	15959.6	30507986	23927.8	25907440	20319.6	291744	228.819	25160376	19733.6	1.1279	2.77682	82680	64.8471	1	1275	30.508	0.974774	No	Mock
2051	58995732	33711.8	59087820	33764.5	38008768	21719.3	579775	331.3	36774108	21013.8	1.0934	2.31852	288127	164.644	1	1750	59.0878	0.0492853	No	Mock
2054	892900	592.502	24396094	16188.5	1389338	921.923	310168	205.818	528515	350.707	1.28126	2.65633	67354	44.6941	1	1507	24.3961	0.757824	No	Mock
2056	1682046	731.961	66788752	29063.9	22563408	9818.72	536660	233.534	20916288	9101.95	1.21455	2.07955	156908	68.2802	1	2298	66.7888	0.25424	No	Mock
2057	63421492	40038.8	45719760	28863.5	33884760	21391.9	551403	348.108	32675910	20628.7	1.07805	2.29907	259824	164.03	1	1584	45.7198	0.749101	No	Mock
2058	62690592	36363.5	44023660	25535.8	35025952	20316.7	521093	302.258	33840100	19628.8	1.11996	2.5634	230805	133.878	1	1724	44.0237	0.532336	No	Mock
2059	111828400	36143.6	67820016	21919.8	27688152	8948.98	835215	269.947	25867806	8360.64	1.57238	2.18863	338071	109.267	1	3094	67.82	0.114952	No	Mock
2060	665591	481.963	30139898	21824.7	5228454	3785.99	307960	222.998	4527741	3278.6	1.07955	2.04947	83247	60.2802	1	1381	30.1399	0.39363	No	Mock
2061	669966	725.857	29509456	31971.2	21406648	23192.5	220099	238.46	20910234	22654.6	1.12427	2.62162	77489	83.9534	1	923	29.5095	0.375549	No	Mock
2063	1502499	832.871	63446220	35169.7	20242794	11221.1	434598	240.908	19282284	10688.6	1.13575	2.35722	157558	87.3381	1	1804	63.4462	0.667977	No	Mock
2065	809529	652.32	31085090	25048.4	27997532	22560.5	281874	227.135	27270824	21974.9	1.18605	3.29454	80317	64.7196	1	1241	31.0851	0.497231	No	Mock
2066	38287720	26028.4	41798176	28414.8	32903006	22367.8	442989	301.148	32003240	21756.1	1.10684	2.59403	197406	134.198	1	1471	41.7982	0.392022	No	Mock
2067	1675227	867.993	68095072	35282.4	33949100	17590.2	532543	275.929	32444522	16810.6	1.18186	2.7086	205249	106.347	1	1930	68.0951	0.143977	No	Mock
2069	653878	588.549	32372088	29137.8	22697440	20429.7	249711	224.762	21970224	19775.2	1.1962	3.35759	72974	65.6832	1	1111	32.3721	0.71337	No	Mock
2070	2489570	1161.18	68333816	31872.1	53215908	24820.9	631000	294.31	50651008	23624.5	1.07238	1.91263	209697	97.8064	1	2144	68.3338	0.408677	No	Mock
2071	18037820	9087.06	48173168	24268.6	25511298	12852	476873	240.238	24484934	12335	1.46983	2.90895	164795	83.0201	1	1985	48.1732	0.518432	No	Mock
2072	801296	424.415	30046806	15914.6	1765165	934.939	388119	205.571	833584	441.517	1.15375	2.44417	94055	49.8173	1	1888	30.0468	0.665183	No	Mock
2073	43891408	28706	39421852	25782.8	25035550	16373.8	392810	256.906	24012750	15704.9	1.0368	1.87778	139000	90.9091	1	1529	39.4219	0.164806	No	Mock
2075	6669992	5494.23	30388498	25031.7	22677764	18680.2	281831	232.151	22036068	18151.6	1.21547	3.48733	89750	73.9292	1	1214	30.3885	0.317504	No	Mock
2078	72492112	44256.5	41286676	25205.5	26406916	16121.4	444063	271.101	25185780	15375.9	1.14993	2.89683	179276	109.448	1	1638	41.2867	0.692555	No	Mock
2079	815170	665.445	32191730	26279	22949572	18734.3	278689	227.501	22117702	18055.3	1.09019	2.35534	83429	68.1053	1	1225	32.1917	0.81969	No	Mock
2081	45358300	37641.7	39606428	32868.4	32394620	26883.5	384855	319.382	31411938	26068	1.12263	2.56888	193297	160.412	1	1205	39.6064	0.134267	No	Mock
2083	1274757	1480.55	27279432	31683.4	3122292	3626.36	241522	280.513	2612885	3034.71	1.02336	1.70616	104455	121.318	1	861	27.2794	0.57499	No	Mock
2084	577464	469.483	30712300	24969.3	19846412	16135.3	260250	211.585	18950096	15406.6	1.27325	4.04959	67602	54.961	1	1230	30.7123	0.739937	No	Mock
2085	509033	456.532	28772734	25805.1	19562540	17544.9	240332	215.544	18733548	16801.4	1.07693	2.39372	58688	52.635	1	1115	28.7727	0.704665	No	Mock
2086	1096798	650.533	53329624	31630.9	26256244	15573.1	513416	304.517	25269698	14988	1.10164	2.5	250022	148.293	1	1686	53.3296	0.968212	No	Mock
2088	511143	442.165	20646426	17860.2	14979771	12958.3	218043	188.619	14317332	12385.2	1.10017	2.35344	50422	43.6176	1	1156	20.6464	0.705307	No	Mock
2089	635963	547.3	18048286	15532.1	1279254	1100.91	217238	186.952	719458	619.155	1.15193	2.84915	59126	50.883	1	1162	18.0483	0.365676	No	Mock
2090	12309831	12484.6	29107336	29520.6	17383892	17630.7	230298	233.568	16773410	17011.6	1.0303	1.57649	72259	73.285	1	986	29.1073	0.395411	No	Mock
2091	865458	676.139	32105640	25082.5	11082581	8658.27	279967	218.724	9678753	7561.53	1.09755	2.58444	69112	53.9938	1	1280	32.1056	0.230595	No	Mock
2092	91979496	28388.7	71971624	22213.5	50081168	15457.1	853913	263.553	47494008	14658.6	1.26799	2.33585	351036	108.344	1	3240	71.9716	0.34401	No	Mock
2094	16501889	12812	29061564	22563.3	22200840	17236.7	343765	266.898	21418726	16629.4	1.35078	3.60878	138107	107.226	1	1288	29.0616	0.292571	No	Mock
2095	3.36419e+06	2501.26	22130972	16454.3	16759840	12460.8	250817	186.481	15963492	11868.8	1.06173	2.15134	49825	37.0446	1	1345	22.131	0.245991	No	Mock
2096	35100692	16425.2	58053800	27166	25215716	11799.6	477360	223.379	23945586	11205.2	1.10906	2.39468	145389	68.0342	1	2137	58.0538	0.583138	No	Mock
2097	526832	400.633	29397680	22355.7	19817600	15070.4	261184	198.619	18752214	14260.2	1.16764	3.02648	54608	41.527	1	1315	29.3977	0.258036	No	Mock
2098	250173	238.033	19883660	18918.8	7611719	7242.36	185544	176.54	7067402	6724.45	1.11077	2.67364	36268	34.5081	1	1051	19.8837	0.473386	No	Mock
2099	732693	661.873	28601570	25837	3751047	3388.48	234549	211.878	3.18364e+06	2875.91	1.22856	3.72588	59627	53.8636	1	1107	28.6016	0.834176	No	Mock
2100	535214	386.436	32619726	23552.1	18184514	13129.6	284841	205.661	16971366	12253.7	1.1987	3.56597	67844	48.9848	1	1385	32.6197	0.2304	No	Mock
2101	641915	526.591	31053468	25474.5	15234620	12497.6	256527	210.441	14341749	11765.2	1.05754	1.93197	54528	44.7317	1	1219	31.0535	0.426691	No	Mock
2102	35177136	12572.2	64818344	23166	36020860	12873.8	637609	227.88	34346852	12275.5	1.30166	3.26586	176223	62.9818	1	2798	64.8183	0.61049	No	Mock
2103	8828849	7710.79	27825832	24302	22639748	19772.7	255154	222.842	21995674	19210.2	1.29951	4.21705	78092	68.2026	1	1145	27.8258	0.545629	No	Mock
2104	700079	562.312	32384164	26011.4	1960851	1574.98	258052	207.271	1085766	872.101	1.02077	1.52275	54667	43.9092	1	1245	32.3842	0.974723	No	Mock
2105	638586	518.333	29838700	24219.7	17800512	14448.5	254342	206.446	16919336	13733.2	1.02904	1.49676	59592	48.3701	1	1232	29.8387	0.68037	No	Mock
2106	19295434	11134.1	34611952	19972.3	25551688	14744.2	422469	243.779	24458826	14113.6	1.1115	1.96107	138206	79.7496	1	1733	34.612	0.739946	No	Mock
2107	30831098	11826.3	64206824	24628.6	40151116	15401.3	661178	253.616	38133988	14627.5	1.43888	2.0495	214056	82.1082	1	2607	64.2068	0.966956	No	Mock
2109	1478181	535.185	63722664	23071.2	37035616	13409	591299	214.084	34499064	12490.6	1.1893	1.93148	148652	53.8204	1	2762	63.7227	0.35538	No	Mock
2112	45190880	28226.7	43149272	26951.5	20273042	12662.7	515465	321.964	19036380	11890.3	1.0732	2.31815	237565	148.385	1	1601	43.1493	0.23719	No	Mock
2113	807300	612.055	32197076	24410.2	2498634	1894.34	273489	207.346	1296632	983.042	1.08156	2.18395	54426	41.2631	1	1319	32.1971	0.183504	No	Mock
2114	49531108	27702	47782116	26723.8	46372288	25935.3	685144	383.19	44876412	25098.7	1.16787	3.18478	383695	214.595	1	1788	47.7821	0.754784	No	Mock
2115	418067	350.433	32544086	27279.2	5073772	4252.95	247104	207.128	4203206	3523.22	1.06442	2.31605	41332	34.6454	1	1193	32.5441	0.535883	No	Mock
2116	39234324	25626.6	41898596	27366.8	37051852	24201.1	498669	325.715	35324380	23072.8	1.05168	2.10248	226554	147.978	1	1531	41.8986	0.667634	No	Mock
2117	36414360	12548	74316568	25608.7	22468018	7742.25	727217	250.592	20139644	6939.92	1.17656	3.02142	234809	80.9128	1	2902	74.3166	0.820462	No	Mock
2118	1005015	880.048	32797028	28718.9	12190236	10674.5	279844	245.047	11166801	9778.28	1.0399	1.73838	70017	61.3109	1	1142	32.797	0.230774	No	Mock
2120	41008232	26103.3	52252956	33261	33236426	21156.2	459906	292.747	31542032	20077.7	1.17551	3.36612	208553	132.752	1	1571	52.253	0.70836	No	Mock
2122	831330	662.943	33649544	26833.8	16033804	12786.1	290986	232.046	14844486	11837.7	1.11249	2.77468	76889	61.315	1	1254	33.6495	0.0292709	No	Mock
2123	902949	441.756	42492756	20789	29254790	14312.5	435152	212.892	27645626	13525.3	1.1654	2.6097	94178	46.0753	1	2044	42.4928	0.434955	No	Mock
2124	767288	1038.28	12575058	17016.3	1.75967e+06	2381.16	169908	229.916	1195213	1617.34	1.28171	1.97362	55540	75.1556	1	739	12.5751	0.908273	No	Mock
2126	1577984	918.501	59644968	34717.7	31854912	18541.9	497913	289.821	30417690	17705.3	1.06977	2.06732	199894	116.353	1	1718	59.645	0.332249	No	Mock
2127	30303024	25593.8	35306620	29819.8	21986952	18570.1	365534	308.728	21015056	17749.2	1.05065	1.99663	161956	136.787	1	1184	35.3066	0.989525	No	Mock
2128	748427	655.365	33202032	29073.6	1272904	1114.63	261356	228.858	333051	291.638	1.03871	1.5993	61536	53.8844	1	1142	33.202	0.644416	No	Mock
2129	943233	637.75	32237434	21796.8	14759538	9979.4	338451	228.838	12586518	8510.15	1.10507	2.04728	74364	50.2799	1	1479	32.2374	0.365998	No	Mock
2130	1.54906e+06	610.587	67441640	26583.2	39856380	15710	578601	228.065	38038516	14993.5	1.45712	4.31372	160109	63.1096	1	2537	67.4416	0.10202	No	Mock
2131	3922675	2306.1	34356848	20198	23243348	13664.5	385119	226.407	21907130	12879	1.23065	2.11589	104707	61.5561	1	1701	34.3568	0.787849	No	Mock
2132	872273	604.486	26771672	18552.8	1574235	1090.95	341049	236.347	530149	367.394	1.21456	2.06646	94916	65.7769	1	1443	26.7717	0.708075	No	Mock
2134	14747844	10177.9	32486286	22419.8	18926268	13061.6	322791	222.768	17795736	12281.4	1.1732	3.11393	80804	55.7654	1	1449	32.4863	0.217276	No	Mock
2136	1085156	673.592	33086828	20538.1	32483546	20163.6	431864	268.072	31162442	19343.5	1.131	2.20545	160808	99.8187	1	1611	33.0868	0.724073	No	Mock
2137	1538971	805.322	66840376	34976.6	51999088	27210.4	631386	330.396	50509972	26431.2	1.05573	2.19456	296136	154.964	1	1911	66.8404	0.203396	No	Mock
2138	38255400	27112.3	32857652	23286.8	25185312	17849.3	365854	259.287	23209892	16449.2	1.0916	2.391	113920	80.7371	1	1411	32.8577	0.176104	No	Mock
2139	29565494	17983.9	35213788	21419.6	27148744	16513.8	446239	271.435	26031786	15834.4	1.23849	2.44619	169242	102.945	1	1644	35.2138	0.319807	No	Mock
2140	4068002	3320.82	31387374	25622.3	17406990	14209.8	286781	234.107	16581785	13536.2	1.09243	1.75473	80983	66.1086	1	1225	31.3874	0.816825	No	Mock
2141	28878682	18185.6	33659152	21195.9	26120342	16448.6	388260	244.496	25016120	15753.2	1.10809	1.89133	122032	76.8463	1	1588	33.6592	0.539537	No	Mock
2142	61773644	34959.6	49833876	28202.5	38511652	21794.9	548030	310.147	37045932	20965.4	1.08623	2.42316	252294	142.781	1	1767	49.8339	0.0458504	No	Mock
2144	33931908	23241	48624200	33304.2	23570198	16144	694031	475.364	22383658	15331.3	1.05026	1.90415	442640	303.178	1	1460	48.6242	0.68398	No	Mock
2145	700841	550.111	34219692	26860	1773382	1391.98	274845	215.734	857255	672.885	1.10074	2.54118	55419	43.5	1	1274	34.2197	0.538368	No	Mock
2146	1272289	670.685	46107624	24305.5	8567300	4516.24	437846	230.81	7237288	3815.12	1.12411	2.2252	110875	58.4475	1	1897	46.1076	0.57245	No	Mock
2151	807780	773.736	34048728	32613.7	1343622	1286.99	254059	243.352	687514	658.538	1.05104	1.97036	79704	76.3448	1	1044	34.0487	0.981864	No	Mock
2154	62269588	40044.8	44148600	28391.4	20803954	13378.7	433040	278.482	19284986	12401.9	1.18928	3.3641	139006	89.3929	1	1555	44.1486	0.00728101	No	Mock
2158	665183	513.258	35551808	27432	15555237	12002.5	289908	223.694	14440664	11142.5	1.2298	3.63712	61181	47.2076	1	1296	35.5518	0.248277	No	Mock
2159	1252904	694.13	34958900	19367.8	15565647	8623.63	397855	220.418	13608216	7539.18	1.08094	1.67519	71897	39.8321	1	1805	34.9589	0.277935	No	Mock
2160	5122847	3797.51	48472668	35932.3	46867312	34742.3	560655	415.608	45943764	34057.6	1.01581	1.4604	333357	247.114	1	1349	48.4727	0.318403	No	Mock
2161	25634414	10286.7	73230888	29386.4	50308964	20188.2	615835	247.125	48033544	19275.1	1.08098	1.72027	161951	64.9884	1	2492	73.2309	0.728948	No	Mock
2162	795593	700.346	30996044	27285.2	10848730	9549.94	252279	222.077	10000812	8803.53	1.14362	2.76476	63996	56.3345	1	1136	30.996	0.569196	No	Mock
2163	39718760	24248.3	38989900	23803.4	21510908	13132.4	448326	273.703	20348236	12422.6	1.14458	2.66945	171389	104.633	1	1638	38.9899	0.789036	No	Mock
2165	973197	902.78	34101616	31634.2	4052394	3759.18	282140	261.725	3290619	3052.52	1.0533	2.0139	102282	94.8813	1	1078	34.1016	0.842935	No	Mock
2166	49961940	29651	59745480	35457.3	39129032	23222	539659	320.272	37394592	22192.6	1.06764	2.18868	235163	139.563	1	1685	59.7455	0.414644	No	Mock
2168	67562544	40529.4	45645920	27382.1	22629534	13575	489375	293.566	21435096	12858.5	1.17667	2.8844	201249	120.725	1	1667	45.6459	0.926266	No	Mock
2170	1564315	805.103	69926760	35989.1	45078552	23200.5	690027	355.135	43754792	22519.2	1.04051	1.852	337958	173.936	1	1943	69.9268	0.0804672	No	Mock
2171	858268	626.473	34145256	24923.5	2921611	2132.56	313579	228.89	1943583	1418.67	1.24173	3.82229	77778	56.7723	1	1370	34.1453	0.542187	No	Mock
2172	907687	685.564	33267568	25126.6	8990988	6790.78	296955	224.286	8.01887e+06	6056.55	1.1751	3.09104	72374	54.6631	1	1324	33.2676	0.356007	No	Mock
2173	1069708	1191.21	30881844	34389.6	9479341	10556.1	223456	248.837	8954999	9972.16	1.03194	1.60377	79700	88.7528	1	898	30.8818	0.987435	No	Mock
2174	43216748	31226	47571800	34372.7	27710194	20021.8	459221	331.807	26757696	19333.6	1.14524	2.902	216504	156.434	1	1384	47.5718	0.0136554	No	Mock
2175	448298	485.697	26913210	29158.4	9275880	10049.7	203957	220.972	8647986	9369.43	1.11488	2.59263	45244	49.0184	1	923	26.9132	0.612181	No	Mock
2176	739193	500.469	34141452	23115.4	32204560	21804	330206	223.565	31030758	21009.3	1.3463	4.71736	84181	56.9946	1	1477	34.1415	0.723623	No	Mock
2177	1082338	1103.3	29485116	30056.2	13298807	13556.4	240608	245.268	12649404	12894.4	1.01424	1.47149	79924	81.472	1	981	29.4851	0.288907	No	Mock
2178	73086768	24273.3	76089472	25270.5	41222900	13690.8	855209	284.028	39135212	12997.4	1.37127	2.57717	351525	116.747	1	3011	76.0895	0.973642	No	Mock
2179	428804	682.809	12038696	19169.9	1968967	3135.3	144236	229.675	1544831	2459.92	1.25627	3.16115	35559	56.6226	1	628	12.0387	0.859537	No	Mock
2180	1155095	677.873	64309992	37740.6	24981742	14660.6	457180	268.298	23772642	13951.1	1.13075	2.75059	173809	102.001	1	1704	64.31	0.915653	No	Mock
2182	1911491	1047.39	51417184	28173.8	25716058	14091	522894	286.517	24304882	13317.7	1.1672	2.52793	194815	106.748	1	1825	51.4172	0.569872	No	Mock
2184	3295217	2382.66	29838350	21575.1	23935738	17307.1	287271	207.716	23016042	16642.1	1.10328	2.5974	66818	48.3138	1	1383	29.8383	0.849029	No	Mock
2186	2046718	1006.75	69447072	34159.9	60579236	29798	795008	391.052	58982164	29012.4	1.13129	2.59336	431257	212.128	1	2033	69.4471	0.538877	No	Mock
2187	2398514	1125.53	71918240	33748.6	46628824	21881.2	842628	395.414	44933112	21085.5	1.18429	2.51702	451510	211.877	1	2131	71.9182	0.114588	No	Mock
2189	26131480	19299.5	37285652	27537.4	25904112	19131.5	374247	276.401	24853472	18355.6	1.11319	2.50145	150581	111.212	1	1354	37.2857	0.631904	No	Mock
2191	49992924	31802.1	51503064	32762.8	38315576	24373.8	649992	413.481	37351136	23760.3	1.12026	2.70901	388452	247.107	1	1572	51.5031	0.585051	No	Mock
2196	574243	548.465	34779144	33217.9	2564374	2449.26	231236	220.856	1882546	1798.04	1.14027	2.77312	59574	56.8997	1	1047	34.7791	0.466022	No	Mock
2197	2027308	1629.67	33884084	27238	20108980	16164.8	287198	230.867	19155596	15398.4	1.13198	2.77022	66077	53.1166	1	1244	33.8841	0.890379	No	Mock
2200	58933004	37513.1	52374816	33338.5	34275768	21817.8	495304	315.279	33317250	21207.7	1.11388	2.62231	232998	148.312	1	1571	52.3748	0.102072	No	Mock
2203	2250752	1374.92	37701704	23031	24249882	14813.6	418703	255.775	22648102	13835.1	1.0813	2.1988	96026	58.6597	1	1637	37.7017	0.637969	No	Mock
2204	8541589	6789.82	31255286	24845.2	27171716	21599.1	289061	229.778	26051682	20708.8	1.06426	2.22302	75478	59.9984	1	1258	31.2553	0.603783	No	Mock
2206	476344	481.156	26858926	27130.2	21186746	21400.8	205410	207.485	20632912	20841.3	1.16398	3.16532	51200	51.7172	1	990	26.8589	0.531568	No	Mock
2208	1066320	943.646	32380862	28655.6	15933763	14100.7	301767	267.05	14799382	13096.8	1.04782	1.88536	91558	81.0248	1	1130	32.3809	0.94095	No	Mock
2209	24753636	18968.3	35736396	27384.2	17780882	13625.2	341325	261.552	16785052	12862.1	1.24003	3.8937	114639	87.846	1	1305	35.7364	0.575634	No	Mock
2210	29060478	18300	34736244	21874.2	22252262	14012.8	371782	234.12	21348572	13443.7	1.16129	3.06203	111656	70.3123	1	1588	34.7362	0.614368	No	Mock
2211	760607	649.536	34583428	29533.2	20360102	17386.9	272951	233.092	19568320	16710.8	1.03825	1.67263	76943	65.7071	1	1171	34.5834	0.0678558	No	Mock
2212	466376	495.617	27928510	29679.6	13457318	14301.1	193793	205.944	12943170	13754.7	1.1555	2.045	51640	54.8778	1	941	27.9285	0.952216	No	Mock
2213	796818	584.177	33786424	24770.1	12913137	9467.11	295088	216.34	12069465	8848.58	1.14649	2.80395	72031	52.8087	1	1364	33.7864	0.528082	No	Mock
2214	548866	443.349	32739620	26445.6	14244283	11505.9	267314	215.924	13561065	10954	1.0456	1.90484	67632	54.63	1	1238	32.7396	0.801273	No	Mock
2215	1983854	976.787	39649064	19521.9	3736939	1839.95	492139	242.314	2437988	1200.39	1.28375	3.30141	157327	77.4628	1	2031	39.6491	0.0502911	No	Mock
2216	1604360	936.033	36007852	21008.1	2.01564e+06	1175.99	414900	242.065	904694	527.826	1.28505	2.16954	131701	76.8384	1	1714	36.0079	0.42091	No	Mock
2218	686083	536.002	32951140	25743.1	23943212	18705.6	280883	219.44	23072078	18025.1	1.13373	2.69528	62179	48.5773	1	1280	32.9511	0.266976	No	Mock
2219	53010128	41806.1	39808460	31394.7	25534690	20137.8	365626	288.349	24704162	19482.8	1.04035	1.86751	158027	124.627	1	1268	39.8085	0.791454	No	Mock
2221	54184448	27421.3	55514708	28094.5	41198648	20849.5	730468	369.67	40064568	20275.6	1.04983	1.91633	408058	206.507	1	1976	55.5147	0.439745	No	Mock
2224	1733151	947.077	63959728	34950.7	38629808	21109.2	599579	327.639	37377924	20425.1	1.03959	1.82484	286402	156.504	1	1830	63.9597	0.962023	No	Mock
2225	1252914	796.512	38026244	24174.3	8284239	5266.52	380944	242.177	7458382	4741.5	1.15402	2.05869	130636	83.049	1	1573	38.0262	0.217552	No	Mock
2227	1491599	625.933	68457520	28727.5	31276816	13125	549590	230.629	29894206	12544.8	1.29813	3.08763	160447	67.3298	1	2383	68.4575	0.530199	No	Mock
2228	69153320	22755.3	74818160	24619.3	42970896	14139.8	795433	261.742	40919528	13464.8	1.2758	2.12616	280764	92.387	1	3039	74.8182	0.951411	No	Mock
2231	13827115	11455.8	32062564	26563.8	14267564	11820.7	334081	276.786	13606469	11273	1.07647	2.28359	138323	114.601	1	1207	32.0626	0.303549	No	Mock
2232	43395572	27570.2	38569100	24503.9	27656386	17570.8	377065	239.558	26135668	16604.6	1.0679	2.25079	96814	61.5083	1	1574	38.5691	0.329961	No	Mock
2238	36891864	15799.5	59748232	25588.1	31219296	13370.1	694245	297.321	29830714	12775.5	1.38469	2.0706	313296	134.174	1	2335	59.7482	0.123547	No	Mock
2240	2171494	800.403	69195056	25505	60934792	22460.3	1106964	408.022	58575848	21590.8	1.24462	3.52441	621739	229.17	1	2713	69.1951	0.916051	No	Mock
2241	612397	424.981	31531366	21881.6	1619940	1124.18	292149	202.74	856620	594.462	1.16332	3.0346	66602	46.2193	1	1441	31.5314	0.668783	No	Mock
2242	611969	512.537	30468566	25518.1	22429500	18785.2	254962	213.536	21808938	18265.4	1.14334	2.74135	71787	60.1231	1	1194	30.4686	0.0724739	No	Mock
2243	19316368	14436.7	38465868	28748.8	33694732	25182.9	686281	512.916	32911624	24597.6	1.03127	1.78284	470147	351.38	1	1338	38.4659	0.00549482	No	Mock
2244	8744632	6081.11	31308370	21772.2	22727492	15804.9	307662	213.951	21618946	15034	1.13821	3.00347	69518	48.3435	1	1438	31.3084	0.276248	No	Mock
2245	21050686	8366.73	46364668	18427.9	25116102	9982.55	514852	204.631	23831034	9471.79	1.41961	3.99479	153856	61.151	1	2516	46.3647	0.362693	No	Mock
2247	1406055	754.726	63195316	33921.3	43698480	23456	498335	267.491	42310980	22711.2	1.02297	1.69882	176370	94.6699	1	1863	63.1953	0.967006	No	Mock
2250	4591642	5084.88	28205278	31235.1	15588785	17263.3	223979	248.039	15146262	16773.3	1.03819	1.79757	91405	101.224	1	903	28.2053	0.994902	No	Mock
2256	5617205	3444.03	34678284	21262	26616830	16319.3	382053	234.245	24890192	15260.7	1.02563	1.61182	102571	62.8884	1	1631	34.6783	0.201005	No	Mock
2259	2208325	1068.37	50499612	24431.4	3373421	1632.04	521876	252.48	1834432	887.485	1.06144	1.75806	152259	73.6618	1	2067	50.4996	0.366324	No	Mock
2260	2107724	1077.57	64944144	33202.5	31100296	15899.9	456278	233.271	29859824	15265.8	1.02703	1.60702	135204	69.1227	1	1956	64.9441	0.529174	No	Mock
2264	2120109	1052.69	64007580	31781.3	43150772	21425.4	456492	226.659	41552744	20631.9	1.09869	2.40432	130485	64.789	1	2014	64.0076	0.133076	No	Mock
2268	37097888	19587.1	61288656	32359.4	43098540	22755.3	740021	390.719	41660284	21995.9	1.10189	2.44925	414028	218.6	1	1894	61.2887	0.283514	No	Mock
2269	9034307	4859.77	66807304	35937.2	39418244	21204	704570	379.005	38116936	20504	1.09846	2.68517	381362	205.144	1	1859	66.8073	0.263079	No	Mock
2270	26622672	22222.6	32474862	27107.6	28501510	23790.9	288744	241.022	27706132	23127	1.07993	1.70957	92623	77.3147	1	1198	32.4749	0.333507	No	Mock
2271	939854	842.918	34589996	31022.4	21679290	19443.3	286162	256.648	21002254	18836.1	1.10523	2.61862	97479	87.4251	1	1115	34.59	0.572317	No	Mock
2272	8051868	5576.09	35622868	24669.6	26407074	18287.4	346533	239.981	25420456	17604.2	1.10617	2.4914	101593	70.3553	1	1444	35.6229	0.89487	No	Mock
2273	1249660	1017.64	31315900	25501.5	25480390	20749.5	292513	238.203	24379316	19852.9	1.17428	3.06608	83949	68.3624	1	1228	31.3159	0.176282	No	Mock
2274	9014511	5630.55	33852012	21144.3	22815350	14250.7	392526	245.176	21868588	13659.3	1.14069	1.71387	111005	69.3348	1	1601	33.852	0.279679	No	Mock
2275	52497300	30153.5	40823456	23448.3	33047818	18982.1	479269	275.284	31009532	17811.3	1.04326	1.92057	138967	79.8202	1	1741	40.8235	0.58168	No	Mock
2276	780119	643.132	33185482	27358.2	29953454	24693.7	264157	217.772	29128100	24013.3	1.29369	4.3575	63711	52.5235	1	1213	33.1855	0.454334	No	Mock
2278	604969	482.816	31727510	25321.2	24087508	19223.9	303804	242.461	22997000	18353.6	1.09787	2.4494	76911	61.3815	1	1253	31.7275	0.820734	No	Mock
2280	1767914	1121.06	51854500	32881.7	24227786	15363.2	372461	236.183	23299088	14774.3	1.15309	2.90673	131987	83.695	1	1577	51.8545	0.481307	No	Mock
2282	650299	571.943	32459922	28548.7	15724733	13830	269489	237.018	14712307	12939.6	1.1146	2.60088	57353	50.4424	1	1137	32.4599	0.801059	No	Mock
2283	822909	1002.33	20284706	24707.3	1439020	1752.76	192894	234.95	697578	849.669	1.04073	1.76399	53088	64.6626	1	821	20.2847	0.518366	No	Mock
2284	1032680	730.842	31979460	22632.3	27554682	19500.8	304124	215.233	26099710	18471.1	1.11623	2.42857	60843	43.0594	1	1413	31.9795	0.294316	No	Mock
2287	20393292	7375.51	55197832	19963	38865724	14056.3	591283	213.846	36573924	13227.5	1.39534	3.75065	141434	51.1515	1	2765	55.1978	0.901563	No	Mock
2288	657858	518.407	25144498	19814.4	19413600	15298.3	295102	232.547	18362998	14470.4	1.12854	2.07897	91639	72.2136	1	1269	25.1445	0.052407	No	Mock
2289	20569340	17402.1	23423918	19817.2	15711511	13292.3	283286	239.667	14568568	12325.4	1.06015	2.09848	91095	77.0685	1	1182	23.4239	0.910131	No	Mock
2290	587909	629.453	30929640	33115.2	794280	850.407	203028	217.375	339469	363.457	1.03312	1.56852	52588	56.3041	1	934	30.9296	0.534432	No	Mock
2291	1249089	736.491	60629004	35748.2	24519104	14457	478601	282.194	23659732	13950.3	1.03072	1.967	216353	127.567	1	1696	60.629	0.0156761	No	Mock
2292	2213821	1714.81	30045098	23272.7	25916740	20074.9	273337	211.725	25071730	19420.4	1.17422	3.05705	77806	60.268	1	1291	30.0451	0.344702	No	Mock
2293	626029	564.499	22692986	20462.6	14157706	12766.2	239231	215.718	13128642	11838.3	1.15542	2.85905	57272	51.6429	1	1109	22.693	0.724334	No	Mock
2294	645054	574.914	30481518	27167.1	17965150	16011.7	234101	208.646	17366928	15478.5	1.10841	2.60692	63200	56.328	1	1122	30.4815	0.488433	No	Mock
2295	543575	511.841	26238002	24706.2	19046310	17934.4	216267	203.641	18397196	17323.2	1.19985	3.33584	50114	47.1883	1	1062	26.238	0.980159	No	Mock
2296	912888	756.328	27949442	23156.1	18020552	14930	259955	215.373	17201990	14251.9	1.17662	3.30116	72529	60.0903	1	1207	27.9494	0.42261	No	Mock
2297	637124	559.371	28641040	25145.8	21127802	18549.4	236281	207.446	20516334	18012.6	1.13412	2.80894	67423	59.1949	1	1139	28.641	0.326635	No	Mock
2298	436146	580.754	14119982	18801.6	1197489	1594.53	132997	177.093	928194	1235.94	1.18831	2.56473	38422	51.1611	1	751	14.12	0.821672	No	Mock
2299	888697	856.988	27798084	26806.3	1042597	1005.4	236048	227.626	611948	590.114	1.07327	2.17228	71673	69.1157	1	1037	27.7981	0.547907	No	Mock
2300	858392	754.299	27546424	24206	16226387	14258.7	269866	237.141	15281300	13428.2	1.04126	1.77476	80468	70.71	1	1138	27.5464	0.682327	No	Mock
2302	31387104	26464.7	31910484	26906	22413174	18898.1	356785	300.831	21865818	18436.6	1.11893	2.59284	168601	142.159	1	1186	31.9105	0.671428	No	Mock
2303	32376876	19237.6	50194188	29824.2	36143816	21475.8	606246	360.217	34689544	20611.7	1.03435	1.98161	301943	179.408	1	1683	50.1942	0.422407	No	Mock
2304	922766	752.664	28197510	22999.6	24773658	20206.9	271229	221.231	23753896	19375.1	1.13601	2.88346	68461	55.8409	1	1226	28.1975	0.124796	No	Mock
2308	1060114	921.037	30416300	26426	19433308	16883.8	288198	250.389	18852822	16379.5	1.11824	2.79253	103682	90.0799	1	1151	30.4163	0.910725	No	Mock
2309	799751	654.461	27107118	22182.6	12928975	10580.2	270465	221.33	11865088	9709.56	1.13221	2.80995	73828	60.4157	1	1222	27.1071	0.503528	No	Mock
2310	1413844	1872.64	20576852	27254.1	23806172	31531.4	230114	304.787	23469030	31084.8	1.03978	1.94055	108976	144.339	1	755	20.5769	0.620842	No	Mock
2312	44136276	36416.1	40559324	33464.8	35232840	29070	429351	354.25	34545056	28502.5	1.12286	2.67931	224628	185.337	1	1212	40.5593	0.564597	No	Mock
2314	1877126	2092.67	29981534	33424.2	22941494	25575.8	262476	292.615	22526500	25113.2	1.0276	1.56299	109292	121.842	1	897	29.9815	0.980979	No	Mock
2315	35349248	22162.5	46839096	29366.2	48306368	30286.1	656991	411.907	46907820	29409.3	1.0731	2.32248	369913	231.92	1	1595	46.8391	0.245849	No	Mock
2316	784498	711.886	26499616	24046.8	18737228	17002.9	249069	226.015	18021272	16353.2	1.10385	2.48058	69043	62.6525	1	1102	26.4996	0.710505	No	Mock
2318	1148412	1230.88	28880508	30954.5	16550975	17739.5	235751	252.681	16135143	17293.8	1.13139	2.77778	83902	89.9271	1	933	28.8805	0.478773	No	Mock
2319	964049	672.749	27328016	19070.5	15927561	11114.8	310707	216.823	15350686	10712.3	1.0871	2.20584	81708	57.0188	1	1433	27.328	0.243941	No	Mock
2321	1389856	1638.98	27911652	32914.7	14116621	16647	230448	271.755	13767833	16235.7	1.02788	1.52941	95139	112.192	1	848	27.9117	0.112788	No	Mock
2323	44011568	41955.7	30562760	29135.1	21606808	20597.5	293503	279.793	20783024	19812.2	1.04013	1.62059	131885	125.725	1	1049	30.5628	0.845374	No	Mock
2324	2020758	794.323	59695856	23465.4	32151850	12638.3	593062	233.122	31010428	12189.6	1.36882	2.33612	164840	64.7956	1	2544	59.6959	0.534509	No	Mock
2325	16323123	15212.6	29845868	27815.3	27947226	26045.9	288468	268.842	27490286	25620	1.12622	2.81244	119149	111.043	1	1073	29.8459	0.424553	No	Mock
2326	1847246	1250.67	39742740	26907.7	23794188	16109.8	340563	230.578	23289384	15768	1.33886	2.35029	129178	87.4597	1	1477	39.7427	0.286465	No	Mock
2327	9645832	8581.7	29486786	26233.8	23152588	20598.4	261990	233.087	22639474	20141.9	1.23331	3.70285	89503	79.629	1	1124	29.4868	0.501591	No	Mock
2328	50045580	42483.5	44555180	37822.7	23997828	20371.7	442935	376.006	23404128	19867.7	1.03981	1.95589	250932	213.015	1	1178	44.5552	0.879417	No	Mock
2329	38729404	35466.5	29096896	26645.5	22379370	20493.9	306342	280.533	21969128	20118.2	1.10971	2.4009	142221	130.239	1	1092	29.0969	0.275006	No	Mock
2330	14522132	14195.6	23366120	22840.8	13974952	13660.8	236803	231.479	13560599	13255.7	1.15257	2.89903	87499	85.5318	1	1023	23.3661	0.500537	No	Mock
2331	39545820	42844.9	31661446	34302.8	19880442	21538.9	282713	306.298	19529180	21158.4	1.08595	2.12729	139595	151.241	1	923	31.6614	0.23455	No	Mock
2332	1293487	1355.86	28710006	30094.3	1084882	1137.19	233796	245.069	646542	677.717	1.11359	2.57604	86846	91.0335	1	954	28.71	0.337149	No	Mock
2333	1153972	1195.83	26866934	27841.4	1056839	1095.17	232688	241.127	658981	682.882	1.0899	2.25257	80958	83.8943	1	965	26.8669	0.190261	No	Mock
2334	1.00009e+06	1210.76	25504924	30877.6	1170134	1416.63	197738	239.392	773874	936.893	1.05316	1.92252	69019	83.5581	1	826	25.5049	0.990539	No	Mock
2335	865721	831.624	23937312	22994.5	19997926	19210.3	241087	231.592	19561152	18790.7	1.11747	2.70498	75438	72.4669	1	1041	23.9373	0.571497	No	Mock
2336	47945292	46730.3	37567620	36615.6	20384256	19867.7	454780	443.255	19994104	19487.4	1.08528	2.32846	291212	283.832	1	1026	37.5676	0.732815	No	Mock
2337	1195531	1273.2	26767990	28506.9	11245161	11975.7	247381	263.452	10872223	11578.5	1.08492	2.19872	92251	98.2439	1	939	26.768	0.0982499	No	Mock
2338	3731048	2444.99	55677316	36485.8	2766757	1813.08	482286	316.046	2179920	1428.52	1.02271	1.43407	234290	153.532	1	1526	55.6773	0.366118	No	Mock
2339	43851048	32822.6	28870366	21609.6	11241229	8414.09	368667	275.948	10688949	8000.71	1.04172	1.96183	156045	116.8	1	1336	28.8704	0.89264	No	Mock
2340	754408	736.727	22078042	21560.6	1160267	1133.07	234270	228.779	705971	689.425	1.05728	1.99223	60607	59.1865	1	1024	22.078	0.0844383	No	Mock
2341	1077660	735.604	28609910	19528.9	13839081	9446.47	319948	218.395	13144064	8972.06	1.13821	2.82612	82368	56.2239	1	1465	28.6099	0.165483	No	Mock
2343	934703	916.375	20812760	20404.7	4717184	4624.69	231417	226.879	4269687	4185.97	1.23475	3.76218	58821	57.6676	1	1020	20.8128	0.622789	No	Mock
2344	49442476	42439.9	25558520	21938.6	21501064	18455.8	398926	342.426	20969208	17999.3	1.03052	1.95969	194973	167.359	1	1165	25.5585	0.838227	No	Mock
2345	941651	964.806	23000074	23565.7	11655477	11942.1	231981	237.685	11230472	11506.6	1.0385	1.86224	65629	67.2428	1	976	23.0001	0.935493	No	Mock
2346	74612472	43128.6	44477504	25709.5	42631756	24642.6	543514	314.17	41809480	24167.3	1.05156	2.11067	236776	136.865	1	1730	44.4775	0.141986	No	Mock
2347	49807228	39342.2	33039354	26097.4	8148646	6436.53	563465	445.075	7620586	6019.42	1.00511	1.40679	340248	268.758	1	1266	33.0394	0.259374	No	Mock
2348	31001308	23169.9	31363164	23440.3	16432012	12281	610621	456.368	15849529	11845.7	1.03841	1.94925	385149	287.854	1	1338	31.3632	0.427461	No	Mock
2349	3132824	1609.05	52490200	26959.5	2204213	1132.11	501444	257.547	1402832	720.51	1.04741	1.80986	166492	85.5121	1	1947	52.4902	0.000903286	No	Mock
2351	2164074	1327.65	50550440	31012.5	36611972	22461.3	566170	347.344	35904860	22027.5	1.04634	2.08461	294411	180.62	1	1630	50.5504	0.226491	No	Mock
2352	41368288	22531.7	53652144	29222.3	23215960	12644.9	541090	294.711	22469834	12238.5	1.41971	4.19202	245608	133.773	1	1836	53.6521	0.481102	No	Mock
2353	845868	783.211	22872596	21178.3	3654364	3383.67	224616	207.978	3236514	2996.77	1.24546	3.27807	53153	49.2157	1	1080	22.8726	0.251523	No	Mock
2354	1.28455e+06	1090.45	23797746	20201.8	2465388	2092.86	262385	222.738	2010526	1706.73	1.11635	1.9407	75474	64.0696	1	1178	23.7977	0.876682	No	Mock
2355	838612	745.433	19230584	17093.9	7793464	6927.52	228275	202.911	7457021	6628.46	1.16112	2.62585	71307	63.384	1	1125	19.2306	0.324273	No	Mock
2356	31260510	26514.4	34550664	29305.1	28228664	23942.9	412460	349.839	27748864	23535.9	1.11354	1.90343	230675	195.653	1	1179	34.5507	0.924623	No	Mock
2357	759766	641.153	24069980	20312.2	1652894	1394.85	248313	209.547	1227328	1035.72	1.1059	2.38003	64169	54.1511	1	1185	24.07	0.974787	No	Mock
2358	2549043	1925.26	48974408	36989.7	25462066	19231.2	487727	368.374	24910134	18814.3	1.06983	1.93452	279790	211.322	1	1324	48.9744	0.449862	No	Mock
2359	636969	653.972	19877672	20408.3	20659986	21211.5	207286	212.819	20256310	20797	1.11414	2.72793	57221	58.7485	1	974	19.8777	0.227129	No	Mock
2360	44124624	28802	33985252	22183.6	31077994	20285.9	433983	283.279	30295688	19775.3	1.19155	3.33812	197026	128.607	1	1532	33.9853	0.291666	No	Mock
2361	984486	1064.31	23961174	25904	876488	947.555	217150	234.757	540272	584.078	1.07841	2.00215	64011	69.2011	1	925	23.9612	0.776334	No	Mock
2362	53919456	42861.3	30007150	23853.1	29780426	23672.8	406763	323.341	29007214	23058.2	1.16675	2.72307	202239	160.762	1	1258	30.0071	0.27335	No	Mock
2364	43358736	40371.3	25057856	23331.3	28284598	26335.8	364064	338.98	27675916	25769	1.13852	2.54094	184508	171.795	1	1074	25.0579	0.478576	No	Mock
2365	1.76181e+06	1069.71	48861148	29666.8	38670744	23479.5	488987	296.896	37823672	22965.2	1.0632	2.21797	220460	133.856	1	1647	48.8611	0.575111	No	Mock
2366	59252348	42812.4	47342176	34206.8	40556540	29303.9	722473	522.018	39915296	28840.5	1.04824	2.05267	495391	357.941	1	1384	47.3422	0.9961	No	Mock
2367	43689540	26623.7	55957316	34099.5	39233068	23908	640494	390.307	38458480	23436	1.11853	2.02929	364721	222.255	1	1641	55.9573	0.23221	No	Mock
2368	1959927	1500.71	26442362	20246.8	11657881	8926.4	368825	282.408	10955446	8388.55	1.23374	2.9115	157540	120.628	1	1306	26.4424	0.353424	No	Mock
2369	37007140	24540.5	49258592	32664.8	40145420	26621.6	544371	360.989	39305320	26064.5	1.10353	2.10781	284896	188.923	1	1508	49.2586	0.262891	No	Mock
2372	8345897	3546.92	56059808	23824.8	32959158	14007.3	2198062	934.153	31935598	13572.3	1.00911	1.37293	1793376	762.166	1	2353	56.0598	0.35981	No	Mock
2373	3094656	1976.15	53022656	33858.7	21621432	13806.8	691214	441.388	20875576	13330.5	1.05935	1.8653	420897	268.772	1	1566	53.0227	0.887865	No	Mock
2374	45944088	44867.3	37902840	37014.5	34135236	33335.2	552366	539.42	33224656	32446	1.02624	1.61035	381422	372.482	1	1024	37.9028	0.29859	No	Mock
2375	2326126	1546.63	46698448	31049.5	50073132	33293.3	402325	267.503	49432420	32867.3	1.15661	2.52882	169455	112.67	1	1504	46.6984	0.371935	No	Mock
2376	3796522	2134.08	54587424	30684.3	43758180	24597.1	665977	374.355	42885596	24106.6	1.13303	1.73673	365079	205.216	1	1779	54.5874	0.944474	No	Mock
2377	1718477	1171.42	30097600	20516.4	1761906	1201.03	361752	246.593	1214128	827.626	1.16146	2.84816	129870	88.5276	1	1467	30.0976	0.728379	No	Mock
2378	1355424	1377.46	27423338	27869.2	35793492	36375.5	268638	273.006	35302980	35877	1.10446	2.49252	105547	107.263	1	984	27.4233	0.516739	No	Mock
2379	19275184	18533.8	23508102	22603.9	27972840	26897	258271	248.337	27559474	26499.5	1.11474	2.71538	91344	87.8308	1	1040	23.5081	0.777193	No	Mock
2380	1123585	881.935	22971390	18030.9	47472916	37262.9	304526	239.031	46876404	36794.7	1.20474	2.54801	97824	76.7849	1	1274	22.9714	0.12318	No	Mock
2381	31416732	32623.8	26269006	27278.3	22553688	23420.2	332158	344.92	22212606	23066	1.09556	2.0234	188612	195.859	1	963	26.269	0.46449	No	Mock
2382	24965904	23552.7	24728144	23328.4	26489466	24990.1	300591	283.576	26092354	24615.4	1.25686	4.04892	134125	126.533	1	1060	24.7281	0.118236	No	Mock
2383	6055373	3332.62	37746104	20773.9	30716002	16904.8	391277	215.342	30092298	16561.5	1.45597	2.72743	133246	73.333	1	1817	37.7461	0.233618	No	Mock
2384	1145930	974.43	29978824	25492.2	26671592	22679.9	270948	230.398	26151456	22237.6	1.0789	2.42663	83794	71.2534	1	1176	29.9788	0.141867	No	Mock
2385	68151008	26548.9	71847960	27989.1	60347028	23508.8	818869	318.998	58916860	22951.6	1.38855	1.89623	367451	143.144	1	2567	71.848	0.361801	No	Mock
2386	736479	644.903	23168094	20287.3	21176236	18543.1	254220	222.609	20632740	18067.2	1.19383	3.37021	67704	59.2855	1	1142	23.1681	0.381639	No	Mock
2387	1195575	1151.81	23616442	22751.9	9296574	8956.24	267743	257.941	8798861	8476.75	1.05589	2.20404	88910	85.6551	1	1038	23.6164	0.947309	No	Mock
2388	994461	1004.51	21846616	22067.3	1631948	1648.43	246084	248.57	1197154	1209.25	1.10075	2.38229	82428	83.2606	1	990	21.8466	0.264126	No	Mock
2390	11530527	11777.9	21637154	22101.3	26180852	26742.4	242328	247.526	25728088	26280	1.20079	3.49796	74502	76.1001	1	979	21.6372	0.811379	No	Mock
2391	918036	934.864	23985060	24424.7	7581962	7720.94	245928	250.436	7085346	7215.22	1.08783	2.38211	74200	75.5601	1	982	23.9851	0.815618	No	Mock
2393	1349249	1007.65	26327784	19662.3	1739384	1299.02	327178	244.345	1183464	883.842	1.07228	2.07801	90784	67.7999	1	1339	26.3278	0.287834	No	Mock
2394	1150880	936.436	24813774	20190.2	3146113	2559.9	296160	240.976	2635901	2144.75	1.03826	1.617	78572	63.9317	1	1229	24.8138	0.494972	No	Mock
2395	40525712	40606.9	25682332	25733.8	31278036	31340.7	280824	281.387	30578388	30639.7	1.07074	2.07624	113340	113.567	1	998	25.6823	0.186212	No	Mock
2396	51834012	23027.1	68952320	30631.9	59183932	26292.3	643832	286.02	58056348	25791.4	1.10365	2.16966	258608	114.886	1	2251	68.9523	0.1884	No	Mock
2397	911965	844.412	21510198	19916.8	35446776	32821.1	258271	239.14	34969688	32379.3	1.3738	4.61817	77591	71.8435	1	1080	21.5102	0.435841	No	Mock
2398	1262770	1072.87	22591846	19194.4	25888564	21995.4	283940	241.24	25307728	21501.9	1.12137	2.11557	84658	71.9269	1	1177	22.5918	0.738592	No	Mock
2399	1152662	1179.8	22949686	23490	6716074	6874.18	231350	236.796	6201011	6346.99	1.04121	1.63099	59972	61.3838	1	977	22.9497	0.526584	No	Mock
2400	38995704	39872.9	26890344	27495.2	34094540	34861.5	344704	352.458	33640024	34396.8	1.10163	2.39919	180051	184.101	1	978	26.8903	0.886683	No	Mock
2401	38064816	33865.5	26697610	23752.3	26751434	23800.2	450252	400.58	26247238	23351.6	1.05365	1.99823	265303	236.035	1	1124	26.6976	0.830909	No	Mock
2402	42855288	41486.2	28519608	27608.5	33669256	32593.7	361842	350.283	33124796	32066.6	1.06859	2.23524	180996	175.214	1	1033	28.5196	0.0316054	No	Mock
2404	690789	737.235	22435084	23943.5	17556034	18736.4	204690	218.453	17171108	18325.6	1.18825	3.38527	51345	54.7972	1	937	22.4351	0.609161	No	Mock
2405	961943	1023.34	21168956	22520.2	17451658	18565.6	213557	227.188	16835550	17910.2	1.09583	2.24403	60898	64.7851	1	940	21.169	0.961575	No	Mock
2406	2377723	1989.73	16878482	14124.3	34037944	28483.6	291911	244.277	33544754	28070.9	1.11651	2.48017	115451	96.6117	1	1195	16.8785	0.0232366	No	Mock
2407	1949651	1862.13	21227622	20274.7	4037493	3856.25	240574	229.775	3.66705e+06	3502.44	1.05493	1.85062	73172	69.8873	1	1047	21.2276	0.531104	No	Mock
2409	1017370	957.074	20101958	18910.6	3951164	3716.99	231858	218.117	3547736	3337.48	1.14646	2.69457	56370	53.0292	1	1063	20.102	0.0536629	No	Mock
2411	1494498	1627.99	23726904	25846.3	965130	1051.34	226355	246.574	640810	698.05	1.08102	2.14871	73663	80.2429	1	918	23.7269	0.772604	No	Mock
2412	636382	789.556	19974614	24782.4	596586	740.181	167514	207.834	330616	410.194	1.18198	3.20223	43350	53.7841	1	806	19.9746	0.774865	No	Mock
2413	39849524	22337.2	48829900	27371	7357150	4123.96	545751	305.914	6739102	3777.52	1.0818	1.95655	256622	143.846	1	1784	48.8299	0.0302884	No	Mock
2414	1105941	889.02	21323514	17141.1	3788762	3045.63	247424	198.894	3.38899e+06	2724.27	1.07921	1.94493	52774	42.4228	1	1244	21.3235	0.406946	No	Mock
2415	50602196	45752.4	37904092	34271.3	10738747	9709.54	400063	361.721	10392155	9396.16	1.04263	1.56137	234163	211.721	1	1106	37.9041	0.0445096	No	Mock
2416	1877995	1730.87	20051774	18480.9	14299755	13179.5	288038	265.473	13910953	12821.2	1.21155	3.24336	117881	108.646	1	1085	20.0518	0.247839	No	Mock
2417	1454473	1731.52	21357994	25426.2	933111	1110.85	205124	244.195	643734	766.35	1.05067	1.69313	71641	85.2869	1	840	21.358	0.192881	No	Mock
2418	995153	1022.77	20396796	20962.8	724964	745.081	204930	210.617	417830	429.424	1.04382	1.66701	54303	55.8099	1	973	20.3968	0.215183	No	Mock
2419	28367546	23328.6	33459634	27516.1	28988060	23838.9	523830	430.781	28526384	23459.2	1.02323	1.52632	331174	272.347	1	1216	33.4596	0.339118	No	Mock
2420	3979312	1931.7	40187288	19508.4	3075451	1492.94	527535	256.085	2346540	1139.1	1.04117	1.73327	214258	104.009	1	2060	40.1873	0.277418	No	Mock
2421	2742018	1258.96	68814728	31595.4	21840448	10027.8	551027	252.997	21053740	9666.55	1.09106	2.22387	215278	98.8421	1	2178	68.8147	0.96228	No	Mock
2422	926102	1048.81	20596910	23326.1	13676026	15488.1	199150	225.538	13353710	15123.1	1.11148	2.069	63552	71.9728	1	883	20.5969	0.352407	No	Mock
2423	1905857	1758.17	20660142	19059.2	8757604	8078.97	300736	277.432	8352763	7705.5	1.02199	1.49908	125623	115.888	1	1084	20.6601	0.894173	No	Mock
2424	5621992	4988.46	22119234	19626.7	17721548	15724.5	250990	222.706	17252776	15308.6	1.05617	1.8822	72133	64.0044	1	1127	22.1192	0.181042	No	Mock
2425	547913	587.889	20577592	22079	11257964	12079.4	206604	221.678	10876665	11670.2	1.04454	1.8403	55373	59.4131	1	932	20.5776	0.763747	No	Mock
2426	932485	796.996	22078544	18870.6	16643726	14225.4	261802	223.762	16175664	13825.4	1.35719	4.88861	75974	64.935	1	1170	22.0785	0.0613455	No	Mock
2427	31204932	25896.2	27353984	22700.4	25649528	21285.9	312579	259.402	25156352	20876.6	1.12043	2.89909	121163	100.55	1	1205	27.354	0.462761	No	Mock
2428	41000148	19864.4	50294896	24367.7	21386960	10361.9	578457	280.26	20593278	9977.36	1.19875	2.72011	234880	113.798	1	2064	50.2949	0.00551044	No	Mock
2430	588296	550.324	22146548	20717.1	16173060	15129.1	241931	226.315	15678027	14666.1	1.1471	2.93458	68128	63.7306	1	1069	22.1465	0.950486	No	Mock
2433	48570832	20890.7	63483080	27304.6	38055516	16368	655049	281.742	36484396	15692.2	1.12037	2.237	229813	98.8443	1	2325	63.4831	0.773854	No	Mock
2435	699139	702.652	22137698	22248.9	14770903	14845.1	218901	220.001	13935610	14005.6	1.07073	1.93882	60432	60.7357	1	995	22.1377	0.908877	No	Mock
2436	823727	981.796	18909870	22538.6	1.00356e+06	1196.13	216987	258.626	669643	798.144	1.19709	2.66359	79670	94.9583	1	839	18.9099	0.296257	No	Mock
2437	19713950	17323.3	22779472	20017.1	21170560	18603.3	265181	233.024	20423126	17946.5	1.23922	3.59649	88695	77.9394	1	1138	22.7795	0.409295	No	Mock
2438	13224099	13015.8	23415786	23047	17715736	17436.7	293803	289.176	17235626	16964.2	1.13967	2.81667	132401	130.316	1	1016	23.4158	0.0967113	No	Mock
2439	12670704	5839.03	47540336	21908	45966640	21182.8	516622	238.075	44877680	20681	1.31238	3.01559	176786	81.4682	1	2170	47.5403	0.656939	No	Mock
2440	64676776	22813.7	68389008	24123.1	66944844	23613.7	1122864	396.072	65186240	22993.4	1.07875	2.00856	612921	216.198	1	2835	68.389	0.0296008	No	Mock
2443	33568032	29317.1	28609890	24986.8	26506916	23150.1	374942	327.46	26046392	22747.9	1.15604	3.08028	188088	164.269	1	1145	28.6099	0.821238	No	Mock
2444	1582215	1522.82	26576548	25579	9370098	9018.38	405475	390.255	8956495	8620.3	1.03079	1.53846	228523	219.945	1	1039	26.5765	0.149941	No	Mock
2445	41084072	31676.2	33089504	25512.3	20210932	15582.8	362760	279.692	19662994	15160.4	1.25882	3.25493	150212	115.815	1	1297	33.0895	0.75409	No	Mock
2446	976966	1077.14	25909646	28566.3	1457249	1606.67	249436	275.012	1045709	1152.93	1.02733	1.57819	95077	104.826	1	907	25.9096	0.719077	No	Mock
2447	1069236	920.961	25155490	21667.1	13384958	11528.8	306856	264.303	12767079	10996.6	1.09079	2.34015	106410	91.6537	1	1161	25.1555	0.559571	No	Mock
2450	3655535	2145.27	55810824	32752.8	3016114	1770.02	567913	333.282	2358477	1384.08	1.00979	1.48826	279851	164.232	1	1704	55.8108	0.600471	No	Mock
2451	1637548	712.597	57986588	25233.5	2567623	1117.33	544372	236.889	1099460	478.442	1.16207	2.7252	128311	55.8359	1	2298	57.9866	0.381522	No	Mock
2452	1145325	978.074	26652798	22760.7	1820747	1554.87	297564	254.111	1053617	899.758	1.18584	2.55786	96187	82.1409	1	1171	26.6528	0.867581	No	Mock
2453	35128324	32346.5	28813818	26532.1	29983230	27608.9	312949	288.167	29272576	26954.5	1.09989	2.55912	116338	107.125	1	1086	28.8138	0.313099	No	Mock
2454	722679	633.373	24284592	21283.6	27494264	24096.6	269109	235.854	26961914	23630.1	1.1216	2.58355	80475	70.5302	1	1141	24.2846	0.576595	No	Mock
2455	1.93655e+06	1605.76	27652790	22929.3	1267226	1050.77	332210	275.464	877127	727.303	1.07474	1.88889	137563	114.066	1	1206	27.6528	0.426571	No	Mock
2457	512054	435.791	25437600	21649	1023568	871.122	251255	213.834	625200	532.085	1.13137	2.62785	62622	53.2953	1	1175	25.4376	0.253917	No	Mock
2458	2456993	1006.96	69600688	28524.9	23512922	9636.44	598328	245.216	22557646	9244.94	1.16642	2.58702	179730	73.6598	1	2440	69.6007	0.0788024	No	Mock
2459	2559294	1556.75	53509196	32548.2	26760258	16277.5	525018	319.354	26124370	15890.7	1.12149	2.80825	253827	154.396	1	1644	53.5092	0.748656	No	Mock
2461	567962	648.358	19823016	22629	3175986	3625.55	184466	210.578	2788614	3183.35	1.12552	2.71461	57719	65.8893	1	876	19.823	0.589098	No	Mock
2462	737233	914.681	22794800	28281.4	12303519	15264.9	184435	228.828	11884661	14745.2	1.08402	2.11605	60928	75.5931	1	806	22.7948	0.0263893	No	Mock
2463	720535	733.742	23109464	23533.1	1138744	1159.62	213570	217.485	838699	854.072	1.21997	3.69145	61478	62.6049	1	982	23.1095	0.95211	No	Mock
2464	11077950	14275.7	18273914	23548.9	13329394	17177.1	162243	209.076	12790259	16482.3	1.10168	2.426	49710	64.0593	1	776	18.2739	0.877618	No	Mock
2467	2630010	2526.43	23553818	22626.1	24597254	23628.5	261787	251.476	24044114	23097.1	1.03688	1.95581	90716	87.1431	1	1041	23.5538	0.377976	No	Mock
2468	21580334	16899.2	25650946	20086.9	23191740	18161.1	328842	257.511	22606138	17702.5	1.21419	3.57722	126310	98.9115	1	1277	25.6509	0.978797	No	Mock
2469	114480140	45338.7	68476024	27119.2	45687128	18093.9	817698	323.841	44345232	17562.5	1.12479	1.75933	393625	155.891	1	2525	68.476	0.68133	No	Mock
2470	772994	625.906	23752468	19232.8	20887686	16913.1	281386	227.843	20324762	16457.3	1.07265	2.17794	84730	68.6073	1	1235	23.7525	0.160988	No	Mock
2471	56436620	21019.2	75126896	27980.2	52288396	19474.3	803757	299.351	50005676	18624.1	1.10207	2.18455	310355	115.588	1	2685	75.1269	0.460597	No	Mock
2473	1.77654e+06	730.186	47439496	19498.4	2840776	1167.6	552914	227.256	1.86307e+06	765.749	1.14786	1.90865	157555	64.7575	1	2433	47.4395	0.534708	No	Mock
2475	51123904	41030.4	41934156	33655	30379148	24381.3	429309	344.55	29625060	23776.1	1.12013	2.64928	221555	177.813	1	1246	41.9342	0.619772	No	Mock
2479	587769	496.427	25911710	21884.9	21032858	17764.2	283748	239.652	20420358	17246.9	1.29482	4.36815	78201	66.0481	1	1184	25.9117	0.558523	No	Mock
2480	39968408	16914.3	56841760	24054.9	44977904	19034.2	625428	264.675	43839736	18552.6	1.15346	2.85522	216001	91.4096	1	2363	56.8418	0.0170407	No	Mock
2481	1691770	853.567	58767324	29650.5	40137248	20250.9	528034	266.415	38947836	19650.8	1.0598	1.66667	180813	91.2275	1	1982	58.7673	0.559047	No	Mock
2482	688800	612.811	26499126	23575.7	23617688	21012.2	276902	246.354	22856742	20335.2	1.04075	1.57384	69312	61.6655	1	1124	26.4991	0.511203	No	Mock
2484	584838	551.734	24082038	22718.9	19549874	18443.3	250984	236.777	19031686	17954.4	1.09707	2.52309	67680	63.8491	1	1060	24.082	0.42355	No	Mock
2485	12906260	7831.47	53464456	32442	33391638	20261.9	587271	356.354	32539870	19745.1	1.13796	2.92391	306923	186.24	1	1648	53.4645	0.55345	No	Mock
2486	892480	351.786	55281692	21790.2	1961425	773.128	571076	225.099	346774	136.687	1.16596	2.22729	108071	42.5979	1	2537	55.2817	0.742009	No	Mock
2487	4338909	3289.54	26388326	20006.3	20881888	15831.6	343923	260.745	20150178	15276.9	1.15422	3.06959	116965	88.677	1	1319	26.3883	0.897146	No	Mock
2488	29461706	22101.8	38273828	28712.5	26616362	19967.3	610557	458.032	25960924	19475.6	1.07469	2.23221	378035	283.597	1	1333	38.2738	0.380035	No	Mock
2489	4395530	3337.53	28710942	21800.3	16379697	12437.1	354490	269.165	15516250	11781.5	1.26423	3.62316	115827	87.9476	1	1317	28.7109	0.601633	No	Mock
2491	965371	798.487	26917254	22264.1	13755088	11377.2	303383	250.937	13192573	10912	1.16599	3.08588	97401	80.5633	1	1209	26.9173	0.0432707	No	Mock
2493	1831978	995.099	57271716	31109	29381872	15959.7	774659	420.782	28488744	15474.6	1.04841	2.01194	439604	238.785	1	1841	57.2717	0.37743	No	Mock
2494	70566496	41929	46866288	27846.9	45335804	26937.5	761390	452.4	44288552	26315.2	1.13036	2.84111	438866	260.764	1	1683	46.8663	0.670239	No	Mock
2495	4960614	2667	58194944	31287.6	46369960	24930.1	691811	371.941	45089320	24241.6	1.15785	3.20043	349513	187.91	1	1860	58.1949	0.471664	No	Mock
2496	3019742	2273.9	25775848	19409.5	26311708	19813	330787	249.087	25638492	19306.1	1.17567	3.23853	105718	79.6069	1	1328	25.7758	0.702339	No	Mock
2497	53211180	40931.7	43693676	33610.5	32667574	25128.9	597988	459.991	31867408	24513.4	1.07822	2.11676	354472	272.671	1	1300	43.6937	0.724331	No	Mock
2498	75844352	47166.9	47403656	29479.9	48407808	30104.4	684283	425.549	47392568	29473	1.06598	2.15923	384301	238.993	1	1608	47.4037	0.191571	No	Mock
2499	49001732	18075.2	65686224	24229.5	48747772	17981.5	829984	306.154	47218652	17417.4	1.38019	2.77727	313064	115.479	1	2711	65.6862	0.662174	No	Mock
2500	62819004	47410.6	43979512	33192.1	42851312	32340.6	539373	407.074	42221488	31865.3	1.07793	2.26491	306183	231.082	1	1325	43.9795	0.851323	No	Mock
2502	22379698	16100.5	28317626	20372.4	43094272	31003.1	722243	519.599	41944468	30175.9	1.12716	2.87625	439372	316.095	1	1390	28.3176	0.758183	No	Mock
2503	1188495	963.905	28964288	23490.9	1728265	1401.67	341746	277.166	919260	745.547	1.04408	1.86998	103774	84.1638	1	1233	28.9643	0.633825	No	Mock
2505	53050596	25130.6	69156456	32760	37125712	17586.8	666260	315.613	36047812	17076.2	1.11743	1.68472	281817	133.499	1	2111	69.1565	0.260247	No	Mock
2506	1899940	1017.64	59653736	31951.7	39465088	21138.2	665251	356.321	38110876	20412.9	1.07282	2.19572	310653	166.392	1	1867	59.6537	0.154278	No	Mock
2507	45175076	33864.4	43698988	32757.9	32941262	24693.6	398354	298.616	32186766	24128	1.04685	1.96559	165960	124.408	1	1334	43.699	0.312121	No	Mock
2509	1835181	1116.97	56709544	34515.9	35415940	21555.7	487789	296.889	34546400	21026.4	1.02482	1.76185	195220	118.819	1	1643	56.7095	0.756833	No	Mock
2510	6537060	4747.32	27963390	20307.5	26429490	19193.5	381875	277.324	24814926	18021	1.08961	2.16785	67786	49.2273	1	1377	27.9634	0.733109	No	Mock
2511	567775	544.367	25372114	24326.1	11667705	11186.7	252951	242.523	10773100	10329	1.03588	1.689	49629	47.5829	1	1043	25.3721	0.669685	No	Mock
2512	37403876	15329.5	61919512	25376.8	32334872	13252	707064	289.78	31162542	12771.5	1.18559	2.04095	295352	121.046	1	2440	61.9195	0.216379	No	Mock
2514	1591107	913.904	55645292	31961.7	32964726	18934.4	570153	327.486	31943956	18348.1	1.02802	1.80436	258080	148.237	1	1741	55.6453	0.956572	No	Mock
2515	77989928	29396.9	76532720	28847.6	64127892	24171.8	1066365	401.947	62458264	23542.5	1.23467	1.99334	579483	218.426	1	2653	76.5327	0.531606	No	Mock
2516	58358324	41301	36518840	25844.9	47507340	33621.6	560768	396.863	46833420	33144.7	1.11964	2.73216	327639	231.875	1	1413	36.5188	0.649373	No	Mock
2517	2396030	1342.31	56902424	31878.1	32954694	18462	798707	447.455	31719562	17770.1	1.05429	1.69332	457172	256.119	1	1785	56.9024	0.500692	No	Mock
2518	1583341	741.959	50692900	23754.9	26090290	12226	576856	270.317	24717110	11582.5	1.21863	1.98791	192005	89.9742	1	2134	50.6929	0.283558	No	Mock
2520	50460940	41703.3	41142228	34001.8	21351440	17645.8	637610	526.95	20703044	17110	1.01117	1.42987	423257	349.799	1	1210	41.1422	0.313421	No	Mock
2521	56014676	41677.6	46142816	34332.5	30102350	22397.6	573241	426.519	28881300	21489.1	1.09513	2.39257	321182	238.975	1	1344	46.1428	0.19085	No	Mock
2525	39328268	25275.2	45962424	29538.8	22644164	14552.8	611151	392.771	21635936	13904.8	1.05902	2.18123	333741	214.487	1	1556	45.9624	0.367251	No	Mock
2527	3436229	1548.55	58513444	26369.3	44833208	20204.2	1243616	560.44	43717064	19701.2	1.06439	2.21847	864388	389.539	1	2219	58.5134	0.222373	No	Mock
2528	5957492	6060.52	25881288	26328.9	24989296	25421.5	237846	241.959	24488462	24912	1.20481	3.63078	69522	70.7243	1	983	25.8813	0.553542	No	Mock
2529	833779	901.383	25431438	27493.4	11157508	12062.2	238552	257.894	10605660	11465.6	1.1194	2.84035	82152	88.813	1	925	25.4314	0.0544982	No	Mock
2533	719080	774.037	25577308	27532.1	12663843	13631.7	237051	255.168	12140977	13068.9	1.06218	2.14592	73181	78.7739	1	929	25.5773	0.580996	No	Mock
2534	1511623	1019.3	50417376	33996.9	40412192	27250.3	646350	435.84	39598932	26701.9	1.02333	1.70074	370130	249.582	1	1483	50.4174	0.869601	No	Mock
2538	22524740	10881.5	52115588	25176.6	25320216	12232	496397	239.805	24339200	11758.1	1.2229	1.62543	141122	68.1749	1	2070	52.1156	0.833935	No	Mock
2539	612778	651.199	25039810	26609.8	2954950	3140.22	226635	240.845	2471985	2626.98	1.05098	1.80659	67267	71.4846	1	941	25.0398	0.120387	No	Mock
2540	1031418	829.781	28975622	23311	2445040	1967.05	360186	289.772	1713106	1378.2	1.1716	3.19311	135826	109.273	1	1243	28.9756	0.683271	No	Mock
2541	35118344	19003.4	52934856	28644.4	37604780	20348.9	777728	420.848	36789844	19907.9	1.15793	2.38485	474502	256.765	1	1848	52.9349	0.518338	No	Mock
2542	47399816	20780.3	76306720	33453.2	61320400	26883.1	822258	360.481	59677836	26163	1.11635	2.02985	406106	178.039	1	2281	76.3067	0.178066	No	Mock
2543	1582606	1432.22	25806752	23354.5	19779890	17900.4	283416	256.485	19174590	17352.6	1.11873	2.21491	93131	84.2814	1	1105	25.8068	0.972934	No	Mock
2544	9390630	10492.3	29488006	32947.5	16567604	18511.3	287174	320.865	16087178	17974.5	1.02414	1.69754	129473	144.663	1	895	29.488	0.338437	No	Mock
2545	1083529	788.021	29034266	21115.8	1342292	976.212	352126	256.092	678452	493.42	1.07727	2.06459	112515	81.8291	1	1375	29.0343	0.615423	No	Mock
2546	715221	718.093	26516690	26623.2	29610364	29729.3	245369	246.354	29096474	29213.3	1.09428	1.93144	76782	77.0904	1	996	26.5167	0.878594	No	Mock
2547	858640	813.106	27363916	25912.8	13005127	12315.5	259229	245.482	12294846	11642.8	1.22511	3.74057	71212	67.4356	1	1056	27.3639	0.506689	No	Mock
2549	812217	776.498	26538770	25371.7	10956144	10474.3	249572	238.597	10361025	9905.38	1.13301	2.66508	70775	67.6625	1	1046	26.5388	0.818739	No	Mock
2552	1483600	857.077	45674568	26386.2	45568848	26325.2	783528	452.645	44694756	25820.2	1.12459	2.74331	498924	288.229	1	1731	45.6746	0.883825	No	Mock
2553	791876	502.778	26316404	16708.8	8589477	5453.64	345099	219.11	7912749	5023.97	1.29287	3.11607	91782	58.2743	1	1575	26.3164	0.853449	No	Mock
2554	1616567	756.82	58483840	27380.1	7540814	3530.34	512365	239.871	6588621	3084.56	1.17031	2.44147	144354	67.5815	1	2136	58.4838	0.356253	No	Mock
2555	756006	701.955	27236892	25289.6	22158536	20574.3	261185	242.512	21524826	19985.9	1.14773	2.82364	67107	62.3092	1	1077	27.2369	0.75713	No	Mock
2556	788812	869.693	27200062	29989	12613893	13907.3	239818	264.408	12231769	13486	1.04893	1.70264	90082	99.3186	1	907	27.2001	0.986329	No	Mock
2559	43427988	42040.6	29405804	28466.4	41152700	39838	352425	341.166	40639860	39341.6	1.07173	2.01531	175311	169.711	1	1033	29.4058	0.0146658	No	Mock
2560	712350	767.619	27203446	29314.1	21242942	22891.1	231696	249.672	20705190	22311.6	1.08921	2.19397	65855	70.9644	1	928	27.2034	0.700204	No	Mock
2561	48433768	43634	37597236	33871.4	34198208	30809.2	382445	344.545	33486870	30168.4	1.04075	1.66517	183351	165.181	1	1110	37.5972	0.858478	No	Mock
2564	1001395	543.056	52913188	28694.8	22107156	11988.7	416308	225.764	21275572	11537.7	1.21019	2.59188	128896	69.9002	1	1844	52.9132	0.500677	No	Mock
2565	1247338	715.217	44373244	25443.4	35492712	20351.3	656663	376.527	34597876	19838.2	1.10638	2.32143	372924	213.833	1	1744	44.3732	0.0720802	No	Mock
2566	625194	683.272	26085036	28508.2	1091416	1192.8	225033	245.938	675361	738.099	1.08714	2.45792	76251	83.3344	1	915	26.085	0.0896425	No	Mock
2567	1002795	1116.7	28770778	32038.7	6697269	7457.98	253554	282.354	6218184	6924.48	1.065	2.02886	104148	115.978	1	898	28.7708	0.421111	No	Mock
2568	985296	1107.07	25557894	28716.7	1113923	1251.6	225392	253.249	558635	627.68	1.04113	1.84865	69116	77.6584	1	890	25.5579	0.261219	No	Mock
2569	68781592	44518.8	43881560	28402.3	36037604	23325.3	639121	413.671	34987296	22645.5	1.1211	2.65625	362528	234.646	1	1545	43.8816	0.406037	No	Mock
2570	440089	493.373	22076818	24749.8	13753154	15418.3	190398	213.451	13312799	14924.7	1.29706	4.34972	46647	52.2948	1	892	22.0768	0.454386	No	Mock
2573	31828892	21637.6	29004776	19717.7	29205892	19854.4	367174	249.608	28185426	19160.7	1.11744	2.62139	124394	84.5642	1	1471	29.0048	0.13973	No	Mock
2574	31047360	11269.5	64965796	23581.1	33801064	12269	830598	301.487	32176022	11679.1	1.31974	2.60786	373132	135.438	1	2755	64.9658	0.882586	No	Mock
2577	38507936	14331.2	68513896	25498.3	35187912	13095.6	796669	296.49	33335408	12406.2	1.49309	2.37061	366494	136.395	1	2687	68.5139	0.16391	No	Mock
2578	1250964	1006.41	26787022	21550.3	10266450	8259.41	326702	262.833	9417903	7576.75	1.07136	2.25261	116099	93.4023	1	1243	26.787	0.365892	No	Mock
2579	27932390	22471.8	27593126	22198.8	25365040	20406.3	328239	264.07	24714056	19882.6	1.05722	1.93651	127479	102.558	1	1243	27.5931	0.74334	No	Mock
2580	42426272	19779.1	61369356	28610.4	48616276	22664.9	666212	310.588	47073628	21945.7	1.35123	3.38526	303628	141.552	1	2145	61.3694	0.424505	No	Mock
2581	40499772	33637.7	33148206	27531.7	29686636	24656.7	428807	356.152	29003036	24088.9	1.03825	1.58368	221742	184.171	1	1204	33.1482	0.806951	No	Mock
2582	15154661	10408.4	38545180	26473.3	31616166	21714.4	576860	396.195	30639166	21043.4	1.15968	3.09904	311816	214.159	1	1456	38.5452	0.718816	No	Mock
2583	2412719	1107.26	51187292	23491.2	25279502	11601.4	552206	253.422	23898474	10967.6	1.15426	2.07401	178988	82.1423	1	2179	51.1873	0.942839	No	Mock
2584	1448231	650.014	50355108	22601	46801604	21006.1	483893	217.187	45230976	20301.2	1.29328	2.16769	128821	57.8191	1	2228	50.3551	0.534156	No	Mock
2585	694610	928.623	23918540	31976.7	886323	1184.92	195823	261.795	570535	762.747	1.05152	2.02273	81749	109.29	1	748	23.9185	0.802148	No	Mock
2586	9352768	9409.22	15562189	15656.1	12921544	12999.5	208675	209.935	12589780	12665.8	1.22223	3.65998	72954	73.3944	1	994	15.5622	0.322907	No	Mock
2588	1.92495e+06	1054.77	57917348	31735.5	32681202	17907.5	510695	279.833	31867170	17461.5	1.09188	1.81411	220425	120.781	1	1825	57.9173	0.40051	No	Mock
2589	2186490	866.967	72405072	28709.4	3041731	1206.08	674904	267.607	1.94659e+06	771.842	1.08723	2.115	253959	100.697	1	2522	72.4051	0.410916	No	Mock
2590	1.59991e+06	653.024	51660912	21086.1	2830367	1155.25	542724	221.52	1736964	708.965	1.23384	2.19816	154156	62.9208	1	2450	51.6609	0.103253	No	Mock
2591	1122093	1196.26	28634626	30527.3	2355613	2511.31	278287	296.681	1921365	2048.36	1.04469	1.65389	117595	125.368	1	938	28.6346	0.519099	No	Mock
2593	590088	535.47	19542344	17733.5	1548088	1404.8	238170	216.125	1037671	941.625	1.13616	1.79628	62620	56.824	1	1102	19.5423	0.889762	No	Mock
2595	1764713	2035.42	28202692	32529.1	1124240	1296.7	223824	258.159	725648	836.964	1.03569	1.66858	76901	88.6978	1	867	28.2027	0.449694	No	Mock
2596	890080	936.926	26854750	28268.2	1166327	1227.71	243758	256.587	730712	769.171	1.04285	1.7639	80309	84.5358	1	950	26.8547	0.284694	No	Mock
2598	622328	618.002	27329940	27140	19400756	19265.9	228135	226.549	18947792	18816.1	1.08532	1.83627	71107	70.6127	1	1007	27.3299	0.783837	No	Mock
2600	2122053	1322.98	54151264	33760.1	19072060	11890.3	458479	285.835	18401598	11472.3	1.10568	2.08478	206821	128.941	1	1604	54.1513	0.145948	No	Mock
2603	55274436	37196.8	44005932	29613.7	33042392	22235.8	527329	354.865	32309094	21742.3	1.19976	3.43124	280160	188.533	1	1486	44.0059	0.773332	No	Mock
2605	553228	506.619	26796316	24538.8	18917560	17323.8	245697	224.997	18130528	16603	1.0755	2.10579	43830	40.1374	1	1092	26.7963	0.685513	No	Mock
2606	781968	964.202	27116682	33436.1	11638685	14351	224277	276.544	11306828	13941.8	1.03466	1.60296	90206	111.228	1	811	27.1167	0.716024	No	Mock
2607	1765976	967.128	56710488	31057.2	56646068	31021.9	490393	268.561	55562600	30428.6	1.34838	2.34062	184537	101.061	1	1826	56.7105	0.862166	No	Mock
2608	815107	906.682	26049446	28976	22230308	24727.8	249768	277.829	21723030	24163.5	1.05932	2.08324	96182	106.988	1	899	26.0494	0.508044	No	Mock
2609	778541	939.133	27339610	32979	3.54933e+06	4281.46	214822	259.134	3198803	3858.63	1.06906	2.19036	78642	94.8637	1	829	27.3396	0.461094	No	Mock
2610	1278687	1273.59	30303024	30182.3	34647316	34509.3	283387	282.258	34092268	33956.4	1.13775	2.28612	115623	115.162	1	1004	30.303	0.965116	No	Mock
2611	769573	647.789	29053674	24456	1425229	1199.69	300594	253.025	894757	753.162	1.05101	1.89748	95749	80.5968	1	1188	29.0537	0.796512	No	Mock
2612	49402696	34644.2	53570592	37567	39763668	27884.8	624469	437.917	39025096	27366.8	1.16079	2.98598	384157	269.395	1	1426	53.5706	0.558731	No	Mock
2614	44301124	34610.3	35523376	27752.6	21452140	16759.5	498698	389.608	20846048	16286	1.08924	2.08429	284707	222.427	1	1280	35.5234	0.845238	No	Mock
2615	850276	794.65	28272638	26423	32722884	30582.1	276850	258.738	32161340	30057.3	1.09232	2.54977	98916	92.4449	1	1070	28.2726	0.455436	No	Mock
2616	759162	680.863	25692484	23042.6	2050549	1839.06	272206	244.131	1626123	1458.41	1.40375	4.83703	94736	84.965	1	1115	25.6925	0.0926852	No	Mock
2617	787302	809.982	29557594	30409	19473054	20034	261253	268.779	19018330	19566.2	1.10485	2.51029	93174	95.858	1	972	29.5576	0.454904	No	Mock
2618	2809622	1341.75	65125404	31101	59754500	28536.1	951108	454.206	58637360	28002.6	1.13927	2.36203	596986	285.094	1	2094	65.1254	0.871968	No	Mock
2622	43807556	38193.2	35386928	30851.7	33960812	29608.4	395009	344.384	33337084	29064.6	1.10427	2.4896	195569	170.505	1	1147	35.3869	0.99583	No	Mock
2623	1909643	1025.04	56525924	30341.3	34291096	18406.4	482542	259.013	33374942	17914.6	1.18478	2.65306	172540	92.6141	1	1863	56.5259	0.817249	No	Mock
2626	1140248	897.833	27945512	22004.3	23322290	18364	389263	306.506	22278816	17542.4	1.0729	1.91757	155712	122.608	1	1270	27.9455	0.813582	No	Mock
2627	2300357	1211.35	62653588	32992.9	49906744	26280.5	532055	280.176	48844672	25721.3	1.17021	2.42822	201948	106.344	1	1899	62.6536	0.498639	No	Mock
2630	1545675	951.77	59958760	36920.4	41401392	25493.5	612014	376.856	40375624	24861.8	1.04401	2.03563	316048	194.611	1	1624	59.9588	0.846426	No	Mock
2631	939829	1158.85	28235218	34815.3	9234222	11386.2	248272	306.131	8850027	10912.5	1.03552	1.54871	108890	134.266	1	811	28.2352	0.0581764	No	Mock
2632	904722	938.508	29199312	30289.7	18053096	18727.3	251849	261.254	17569248	18225.4	1.05034	1.84647	78061	80.9761	1	964	29.1993	0.774804	No	Mock
2633	752583	646.549	27533286	23654	28017174	24069.7	280728	241.175	27430190	23565.5	1.09514	2.28159	80767	69.3875	1	1164	27.5333	0.447503	No	Mock
2634	743532	695.54	30233022	28281.6	23718950	22188	278892	260.891	23176910	21680.9	1.12152	2.67505	87219	81.5893	1	1069	30.233	0.660799	No	Mock
2637	813738	607.721	27096800	20236.6	28335462	21161.7	299378	223.583	27624022	20630.3	1.13385	2.7654	85262	63.6759	1	1339	27.0968	0.158515	No	Mock
2638	845978	629.448	27173310	20218.2	31445198	23396.7	306205	227.831	30727528	22862.7	1.0727	1.9635	93370	69.4717	1	1344	27.1733	0.409527	No	Mock
2639	64646740	42225.2	52644080	34385.4	40978220	26765.7	569445	371.943	40238904	26282.8	1.14062	3.03651	310371	202.724	1	1531	52.6441	0.076873	No	Mock
2640	16474481	14313.2	33024764	28692.2	22947712	19937.2	333994	290.177	22424184	19482.3	1.18564	3.40121	134671	117.003	1	1151	33.0248	0.689301	No	Mock
2641	576633	615.403	26225132	27988.4	22284242	23782.5	235049	250.853	21827906	23295.5	1.18389	3.28891	72062	76.9072	1	937	26.2251	0.953706	No	Mock
2642	32231726	25951.5	32567646	26221.9	19969882	16078.8	425904	342.918	19444750	15656	1.11533	2.72187	232296	187.034	1	1242	32.5676	0.795253	No	Mock
2643	1819598	1122.52	60391912	37256	2720244	1678.13	476977	294.249	2066716	1274.96	1.07195	1.72054	206958	127.673	1	1621	60.3919	0.389786	No	Mock
2644	52559732	36627	51863656	36141.9	27777516	19357.2	554784	386.609	26846678	18708.5	1.07525	1.93278	315089	219.574	1	1435	51.8637	0.584291	No	Mock
2645	858084	666.214	26927712	20906.6	31755260	24654.7	306239	237.763	30921736	24007.6	1.12043	2.72385	94264	73.1863	1	1288	26.9277	0.304201	No	Mock
2646	18697314	13870.4	26201944	19437.6	18969132	14072.1	328896	243.988	18094960	13423.6	1.10048	2.61521	109995	81.5987	1	1348	26.2019	0.541046	No	Mock
2647	45372032	20680.1	74372128	33898	69037040	31466.3	733992	334.545	67963408	30976.9	1.40188	3.38465	369627	168.472	1	2194	74.3721	0.300727	No	Mock
2649	770097	618.055	29139476	23386.4	25930468	20811	295828	237.422	25293718	20299.9	1.08893	2.1468	82661	66.3411	1	1246	29.1395	0.259342	No	Mock
2650	47223528	45714.9	39110500	37861.1	28234236	27332.3	416224	402.927	27776156	26888.8	1.06587	2.06346	234937	227.432	1	1033	39.1105	0.96402	No	Mock
2653	1138397	1004.76	28773536	25395.9	11527123	10174	297932	262.959	10970783	9682.95	1.22459	3.41491	112726	99.4934	1	1133	28.7735	0.0107778	No	Mock
2655	54916300	44976.5	44387552	36353.4	29392098	24072.2	480836	393.805	28734886	23533.9	1.07711	2.40426	267177	218.818	1	1221	44.3876	0.220506	No	Mock
2656	42513164	23436.1	50444568	27808.5	41565084	22913.5	668734	368.652	40442376	22294.6	1.13436	2.90411	351368	193.698	1	1814	50.4446	0.312563	No	Mock
2658	54001856	41444.2	45448804	34880.1	30376978	23313.1	496091	380.73	29688728	22784.9	1.10862	2.52563	274106	210.365	1	1303	45.4488	0.928102	No	Mock
2662	57746936	39607	44893116	30790.9	38998352	26747.8	749756	514.236	38327180	26287.5	1.11916	2.62508	505253	346.538	1	1458	44.8931	0.317873	No	Mock
2663	45748728	30038.6	36721020	24111	33399664	21930.2	495051	325.05	32271172	21189.2	1.22282	3.1449	203960	133.92	1	1523	36.721	0.614175	No	Mock
2664	1502231	1689.8	27401962	30823.4	27022470	30396.5	272315	306.316	26427026	29726.7	1.08743	2.24273	113151	127.279	1	889	27.402	0.4196	No	Mock
2665	2946967	1288.01	70054544	30618.2	37141176	16233	943327	412.293	35845640	15666.8	1.13229	2.49577	544129	237.819	1	2288	70.0545	0.199228	No	Mock
2666	682863	726.45	13794362	14674.9	1007606	1071.92	220338	234.402	396352	421.651	1.28662	1.85714	46882	49.8745	1	940	13.7944	0.656605	No	Mock
2668	519745	584.64	13978348	15723.7	960847	1080.82	202568	227.861	379572	426.965	1.20781	2.50255	41619	46.8155	1	889	13.9783	0.785066	No	Mock
2669	1253749	753.908	29164424	17537.2	33648548	20233.6	397267	238.886	32573934	19587.5	1.11461	1.59155	94043	56.5502	1	1663	29.1644	0.415395	No	Mock
2670	51297420	33971.8	40828532	27038.8	27123292	17962.4	484727	321.011	25515122	16897.4	1.32377	4.59363	198183	131.247	1	1510	40.8285	0.508271	No	Mock
2672	1.65035e+06	682.243	53498708	22116	41848924	17300.1	562623	232.585	40523136	16752	1.39779	3.31443	148608	61.4337	1	2419	53.4987	0.447878	No	Mock
2673	1002904	1028.62	25710292	26369.5	1412099	1448.31	250766	257.196	839670	861.2	1.28135	3.37632	76015	77.9641	1	975	25.7103	0.966221	No	Mock
2675	1426217	1487.19	30930682	32253.1	1407822	1468.01	264315	275.615	891386	929.495	1.02598	1.58186	93612	97.6142	1	959	30.9307	0.82643	No	Mock
2676	1.47471e+06	1121.45	52293992	39767.3	37800372	28745.5	584451	444.449	36997616	28135.1	1.04967	2.04487	355046	269.997	1	1315	52.294	0.95392	No	Mock
2677	54536904	42016.1	41883548	32267.8	23995766	18486.7	576966	444.504	23370976	18005.4	1.14712	2.85661	366389	282.272	1	1298	41.8835	0.388851	No	Mock
2678	41394200	25255.8	48766164	29753.6	42569020	25972.6	514901	314.156	41627824	25398.3	1.13636	2.77488	234835	143.279	1	1639	48.7662	0.58008	No	Mock
2679	788964	765.242	18938600	18369.2	28929840	28060	273887	265.652	28210630	27362.4	1.05504	1.77692	95923	93.0388	1	1031	18.9386	0.693592	No	Mock
2681	60095884	44285.8	32681002	24083.3	27778102	20470.2	354166	260.992	27282538	20105	1.15316	2.79544	158690	116.942	1	1357	32.681	0.952937	No	Mock
2682	53042112	37144.3	37835168	26495.2	37354268	26158.5	497044	348.07	36490588	25553.6	1.2597	4.03215	254371	178.131	1	1428	37.8352	0.288349	No	Mock
2683	936700	850	27787380	25215.4	14246890	12928.2	261279	237.095	13568545	12312.7	1.13039	2.80613	74020	67.1688	1	1102	27.7874	0.291362	No	Mock
2685	22799972	11838	39131132	20317.3	20787490	10793.1	623425	323.689	19716276	10236.9	1.51141	2.79212	323658	168.047	1	1926	39.1311	0.799306	No	Mock
2686	1407037	1272.19	30421052	27505.5	3051059	2758.64	300337	271.552	2509805	2269.26	1.08778	1.79701	117710	106.429	1	1106	30.4211	0.203357	No	Mock
2687	29182400	31111.3	25828172	27535.4	25569276	27259.4	284356	303.151	25046006	26701.5	1.14164	2.89894	144586	154.143	1	938	25.8282	0.570047	No	Mock
2689	963495	752.73	27174620	21230.2	24479170	19124.4	282338	220.577	23592900	18432	1.28577	3.52011	65730	51.3516	1	1280	27.1746	0.353036	No	Mock
2690	33229646	13652.3	56536456	23227.8	50541420	20764.8	586917	241.133	49069044	20159.8	1.14661	2.38006	189307	77.7761	1	2434	56.5365	0.434382	No	Mock
2691	57990688	46804.4	43525860	35129.8	33234390	26823.6	384064	309.979	32512560	26241	1.09826	2.58918	186221	150.299	1	1239	43.5259	0.575397	No	Mock
2693	946144	560.844	28426464	16850.3	12502123	7410.86	337419	200.011	11641383	6900.64	1.34248	3.78851	96086	56.9567	1	1687	28.4265	0.753042	No	Mock
2694	64121052	43738.8	37415232	25522	21917162	14950.3	494573	337.362	21030890	14345.8	1.05884	2.09891	252792	172.437	1	1466	37.4152	0.00593875	No	Mock
2700	1679631	959.789	58112368	33207.1	32056308	18317.9	821071	469.183	30830710	17617.5	1.0301	1.5336	481956	275.403	1	1750	58.1124	0.15806	No	Mock
2702	725833	582.998	26804718	21529.9	26388524	21195.6	279872	224.797	25547378	20520	1.28841	4.20969	61573	49.4562	1	1245	26.8047	0.738402	No	Mock
2703	2090192	827.799	60132112	23814.7	8199715	3247.41	624834	247.459	6396597	2533.31	1.20959	2.31812	171779	68.0313	1	2525	60.1321	0.588202	No	Mock
2704	1176889	1189.98	28465170	28781.8	1656664	1675.09	259962	262.853	1275543	1289.73	1.08087	1.94286	104743	105.908	1	989	28.4652	0.982803	No	Mock
2705	60258452	37127.8	41754152	25726.5	23381136	14406.1	446021	274.813	22162156	13655.1	1.0438	1.86892	98391	60.6229	1	1623	41.7542	0.499461	No	Mock
2707	15575962	10240.6	32781472	21552.6	32723058	21514.2	403567	265.33	31290350	20572.2	1.23439	3.83366	91534	60.1801	1	1521	32.7815	0.686291	No	Mock
2708	51813244	41252.6	36517656	29074.6	18385894	14638.5	409675	326.174	17694326	14087.8	1.0653	1.95946	183079	145.764	1	1256	36.5177	0.602076	No	Mock
2712	55101600	40515.9	39079748	28735.1	24796462	18232.7	477024	350.753	24158352	17763.5	1.16725	3.2	256976	188.953	1	1360	39.0797	0.129156	No	Mock
2714	17952000	5679.22	60323968	19083.8	54186540	17142.2	775022	245.183	51634756	16334.9	1.50249	1.67948	171049	54.1123	1	3161	60.324	0.154117	No	Mock
2715	16088208	9485.97	57675188	34006.6	38194788	22520.5	821554	484.407	37286776	21985.1	1.04383	1.95583	516253	304.394	1	1696	57.6752	0.24499	No	Mock
2719	2249758	1083.7	60348656	29069.7	18843714	9076.93	560581	270.029	17763812	8556.75	1.12595	2.34389	203265	97.9119	1	2076	60.3487	0.489225	No	Mock
2720	1208448	905.204	25081554	18787.7	13375299	10019	316770	237.281	12879016	9647.2	1.3725	1.94404	112247	84.0801	1	1335	25.0816	0.482062	No	Mock
2722	880419	903.921	26386602	27091	14359217	14742.5	239115	245.498	13968501	14341.4	1.05991	2.12936	79879	82.0113	1	974	26.3866	0.803545	No	Mock
2723	931974	935.717	28547576	28662.2	15795946	15859.4	249743	250.746	15327767	15389.3	1.13381	3.09739	79792	80.1124	1	996	28.5476	0.471693	No	Mock
2724	1294145	1265.05	27390722	26774.9	14675291	14345.3	273129	266.988	14250542	13930.1	1.07372	2.03592	104859	102.501	1	1023	27.3907	0.758365	No	Mock
2725	1161453	1368.02	25283686	29780.5	1161502	1368.08	231277	272.411	852015	1003.55	1.10144	2.33683	95017	111.916	1	849	25.2837	0.166481	No	Mock
2726	1947640	1007.05	62524668	32329.2	2486743	1285.8	518241	267.963	1653661	855.047	1.20233	2.51632	170276	88.0434	1	1934	62.5247	0.531967	No	Mock
2728	858711	880.729	26436250	27114.1	1.02176e+06	1047.96	242234	248.445	657255	674.108	1.02943	1.49642	87677	89.9251	1	975	26.4363	0.177717	No	Mock
2730	1074056	1105	24067164	24760.5	1290246	1327.41	240412	247.337	938624	965.663	1.06312	1.66836	78256	80.5103	1	972	24.0672	0.609079	No	Mock
2731	1.03466e+06	1183.82	21160842	24211.5	15744897	18014.8	227016	259.744	15422904	17646.3	1.10309	2.01776	86562	99.0412	1	874	21.1608	0.184775	No	Mock
2732	1141324	1265.33	23165624	25682.5	1215081	1347.1	225515	250.017	903933	1002.14	1.05291	1.71665	86809	96.2406	1	902	23.1656	0.756766	No	Mock
2733	35352376	31396.4	38156680	33886.9	17185140	15262.1	359551	319.317	16773602	14896.6	1.03621	1.78103	190422	169.114	1	1126	38.1567	0.0789962	No	Mock
2734	1939998	2029.29	23979110	25082.8	12116874	12674.6	285608	298.753	11715713	12254.9	1.03498	1.65073	118849	124.319	1	956	23.9791	0.946416	No	Mock
2735	4067868	2331.16	57608136	33013.3	37520944	21502	1629645	933.894	36730080	21048.8	1.01329	1.49543	1307932	749.531	1	1745	57.6081	0.468221	No	Mock
2736	2621482	1838.35	52234876	36630.3	62629720	43919.9	727537	510.194	61875612	43391	1.02109	1.54067	473010	331.704	1	1426	52.2349	0.336123	No	Mock
2738	876562	1159.47	20911894	27661.2	1214886	1606.99	190518	252.008	937293	1239.81	1.06237	2.19789	66896	88.4868	1	756	20.9119	0.432597	No	Mock
2739	1954282	1801.18	28956394	26687.9	2201574	2029.1	294750	271.659	1838445	1694.42	1.04142	1.73781	124015	114.3	1	1085	28.9564	0.659804	No	Mock
2740	2481487	2284.98	40717432	37493	20045758	18458.3	522576	481.193	19662876	18105.8	1.02104	1.47059	355834	327.656	1	1086	40.7174	0.0944873	No	Mock
2741	1247801	1496.16	21472264	25746.1	1596822	1914.65	223759	268.296	1313428	1574.85	1.0789	2.27578	98284	117.847	1	834	21.4723	0.306269	No	Mock
2742	39011504	18800.7	52629124	25363.4	32094892	15467.4	794595	382.937	31225736	15048.5	1.34268	2.57557	461151	222.241	1	2075	52.6291	0.836018	No	Mock
2743	578008	559.002	19542656	18900.1	4623555	4471.52	237091	229.295	4203391	4065.18	1.1033	2.38815	61736	59.706	1	1034	19.5427	0.646181	No	Mock
2744	51869664	42656	41511356	34137.6	26634348	21903.2	823015	676.822	26102302	21465.7	1.02939	1.72309	613745	504.725	1	1216	41.5114	0.206373	No	Mock
2745	536157	771.449	20830542	29972	969344	1394.74	159061	228.865	724155	1041.95	1.07405	2.2518	57089	82.1424	1	695	20.8305	0.16091	No	Mock
2746	711289	1007.49	20988892	29729.3	14239808	20169.7	186106	263.606	13957092	19769.3	1.08766	2.13296	71215	100.871	1	706	20.9889	0.904485	No	Mock
2747	1979404	1715.25	41450180	35918.7	32733488	28365.2	572844	496.399	32188432	27892.9	1.03316	1.82944	368116	318.991	1	1154	41.4502	0.28702	No	Mock
2748	3.35876e+06	1272.74	69697704	26410.7	34909936	13228.5	744072	281.952	33688952	12765.8	1.14003	2.40231	285509	108.188	1	2639	69.6977	0.1795	No	Mock
2749	67075324	52649.4	33411058	26225.3	33376122	26197.9	463798	364.049	32804790	25749.4	1.13143	2.62664	244592	191.987	1	1274	33.4111	0.999964	No	Mock
2750	1.49823e+06	1169.58	46486244	36289	45787664	35743.7	494762	386.231	45210724	35293.3	1.09062	2.24521	279293	218.027	1	1281	46.4862	0.309192	No	Mock
2751	1804440	1261.85	43802552	30631.2	3013416	2107.28	379183	265.163	2426013	1696.51	1.06211	1.78513	142737	99.8161	1	1430	43.8026	0.12474	No	Mock
2752	1574581	1799.52	21964040	25101.8	28744684	32851.1	249201	284.801	28396206	32452.8	1.10246	2.20829	113102	129.259	1	875	21.964	0.461758	No	Mock
2753	1272032	958.577	31945122	24073.2	44195320	33304.7	595775	448.964	43677380	32914.4	1.09138	2.38358	397720	299.714	1	1327	31.9451	0.434345	No	Mock
2754	1157756	1121.86	21717042	21043.6	6400185	6201.73	253084	245.236	6042725	5855.35	1.38243	1.91417	101441	98.2955	1	1032	21.717	0.926802	No	Mock
2755	27132614	35984.9	18300772	24271.6	20338766	26974.5	237725	315.285	20026120	26559.8	1.06953	2.17507	124325	164.887	1	754	18.3008	0.134205	No	Mock
2756	2528422	1607.39	39516084	25121.5	45650904	29021.6	442279	281.169	44942864	28571.4	1.1179	2.59412	196696	125.045	1	1573	39.5161	0.0911364	No	Mock
2757	5989882	7809.49	18922968	24671.4	23272286	30342	203304	265.064	22933504	29900.3	1.04607	1.78488	82897	108.08	1	767	18.923	0.0929787	No	Mock
2758	32701966	44251.6	17776696	24055.1	25323876	34267.8	272376	368.574	24990172	33816.2	1.06836	2.07557	150522	203.683	1	739	17.7767	0.904287	No	Mock
2759	957315	1141.02	21823338	26011.1	1226397	1461.74	213708	254.718	881117	1050.2	1.02688	1.71429	69767	83.1549	1	839	21.8233	0.449369	No	Mock
2761	620843	680.749	22327418	24481.8	16848528	18474.3	234237	256.839	16416342	18000.4	1.19046	3.24044	87222	95.6382	1	912	22.3274	0.59383	No	Mock
2762	1541095	1527.35	36013404	35692.2	24918528	24696.3	554854	549.905	24453170	24235.1	1.01031	1.53663	392093	388.596	1	1009	36.0134	0.537623	No	Mock
2765	787070	972.892	22031176	27232.6	21173158	26172	215124	265.913	20793262	25702.4	1.08615	2.32313	88642	109.57	1	809	22.0312	0.340231	No	Mock
2766	14198323	9606.44	46802836	31666.3	34453336	23310.8	702790	475.501	33719324	22814.2	1.04699	1.97769	439727	297.515	1	1478	46.8028	0.238371	No	Mock
2767	922416	1406.12	18636320	28409	1512371	2305.44	179481	273.599	1278609	1949.1	1.0238	1.39329	83873	127.855	1	656	18.6363	0.510401	No	Mock
2768	614739	756.137	22265438	27386.8	949257	1167.6	198340	243.961	602942	741.626	1.11565	2.48297	61329	75.4354	1	813	22.2654	0.291649	No	Mock
2770	1121023	1111.02	27070842	26829.4	1224888	1213.96	271422	269.001	742928	736.301	1.11354	2.12845	88862	88.0694	1	1009	27.0708	0.879722	No	Mock
2771	917711	977.328	24430356	26017.4	22999454	24493.6	246088	262.075	22531484	23995.2	1.1533	2.92872	82012	87.3397	1	939	24.4304	0.155763	No	Mock
2772	3800548	3636.89	20296188	19422.2	30146798	28848.6	262488	251.185	29640428	28364	1.22595	2.82723	93698	89.6632	1	1045	20.2962	0.28059	No	Mock
2773	2466706	1153.21	60076616	28086.3	4164225	1946.81	591046	276.319	2986839	1396.37	1.08557	2.18362	185666	86.8004	1	2139	60.0766	0.386138	No	Mock
2774	1.03362e+06	1272.94	23657144	29134.4	27200120	33497.7	232508	286.34	26769096	32966.9	1.06361	2.31857	89350	110.037	1	812	23.6571	0.273638	No	Mock
2775	3.00658e+06	1063.52	68786456	24332	31467974	11131.2	803299	284.152	29720726	10513.2	1.35782	2.98621	285503	100.992	1	2827	68.7865	0.210711	No	Mock
2776	871430	856.022	24001834	23577.4	31639464	31080	268583	263.834	31083038	30533.4	1.1685	3.11765	88740	87.1709	1	1018	24.0018	0.771146	No	Mock
2780	893621	800.019	22879382	20482.9	24410236	21853.4	287935	257.775	23770454	21280.6	1.14994	2.48495	90448	80.974	1	1117	22.8794	0.125488	No	Mock
2782	36548988	40745.8	28486992	31758.1	27061952	30169.4	598664	667.407	26655750	29716.6	1.03234	1.63768	451875	503.763	1	897	28.487	0.881827	No	Mock
2783	37967616	43145	30122980	34230.7	31532596	35832.5	554259	629.84	31150014	35397.7	1.05167	1.97162	412143	468.344	1	880	30.123	0.369161	No	Mock
2784	782210	988.888	22626818	28605.3	1207308	1526.31	238982	302.126	867182	1096.31	1.06607	1.95346	105044	132.799	1	791	22.6268	0.632509	No	Mock
2787	687968	781.782	19012784	21605.4	28814922	32744.2	224369	254.965	28424766	32300.9	1.04706	2.02273	88672	100.764	1	880	19.0128	0.64907	No	Mock
2788	788659	953.638	21655470	26185.6	5005096	6052.11	216483	261.769	4682779	5662.37	1.08431	2.17725	86162	104.186	1	827	21.6555	0.856035	No	Mock
2789	37497224	39806	32229518	34213.9	22114312	23475.9	617218	655.221	21652616	22985.8	1.03023	1.5552	461193	489.589	1	942	32.2295	0.0932125	No	Mock
2790	726216	914.63	24563522	30936.4	8446639	10638.1	213908	269.406	8080114	10176.5	1.03899	1.86398	82581	104.006	1	794	24.5635	0.75368	No	Mock
2791	1.99275e+06	2246.62	20540728	23157.5	22730604	25626.4	224327	252.905	22353404	25201.1	1.07006	1.9574	89953	101.413	1	887	20.5407	0.690211	No	Mock
2792	38200676	36312.4	25211026	23964.9	20953246	19917.5	308649	293.393	20375382	19368.2	1.13581	2.67864	133748	127.137	1	1052	25.211	0.866661	No	Mock
2793	1501039	1276.39	44394132	37750.1	39340676	33453	530665	451.246	38710884	32917.4	1.08724	2.27997	334338	284.301	1	1176	44.3941	0.104092	No	Mock
2794	726207	708.495	22190450	21649.2	24348672	23754.8	229462	223.865	23834996	23253.7	1.21207	3.18815	65642	64.041	1	1025	22.1904	0.305695	No	Mock
2795	44837816	42907	27417900	26237.2	31663022	30299.5	395598	378.563	31037982	29701.4	1.12819	2.76291	216004	206.702	1	1045	27.4179	0.694291	No	Mock
2797	10394005	9518.32	21009178	19239.2	32245220	29528.6	255597	234.063	31625948	28961.5	1.13624	2.72644	85431	78.2335	1	1092	21.0092	0.734076	No	Mock
2799	40123132	39883.8	26393780	26236.4	19145744	19031.6	622987	619.271	18533246	18422.7	1.05411	1.92651	457696	454.966	1	1006	26.3938	0.453304	No	Mock
2801	926747	1297.96	23404880	32779.9	14680045	20560.3	195295	273.522	14344741	20090.7	1.05685	1.85315	85514	119.768	1	714	23.4049	0.278469	No	Mock
2802	41467728	42971.7	36749952	38082.9	29895696	30980	862765	894.057	29401356	30467.7	1.04373	1.83316	703100	728.601	1	965	36.75	0.00505187	No	Mock
2803	45177860	37996.5	34995652	29432.8	25355346	21324.9	506432	425.931	24829342	20882.5	1.01252	1.45134	321270	270.202	1	1189	34.9957	0.186304	No	Mock
2804	524867	731.013	18929014	26363.5	12953737	18041.4	161347	224.717	12665838	17640.4	1.03926	1.8454	54343	75.6866	1	718	18.929	0.979864	No	Mock
2805	56192428	27357.6	60010028	29216.2	36447836	17744.8	646364	314.685	35497192	17282	1.15445	1.85384	323671	157.581	1	2054	60.01	0.867286	No	Mock
2806	95338416	46280.8	69676864	33823.7	50794660	24657.6	1006083	488.39	49808024	24178.7	1.18932	2.91898	675962	328.137	1	2060	69.6769	0.266505	No	Mock
2807	2727235	1921.94	44020132	31021.9	45566236	32111.5	663444	467.543	44897844	31640.5	1.03054	1.81761	430331	303.264	1	1419	44.0201	0.963749	No	Mock
2809	708077	703.854	24240486	24095.9	29992554	29813.7	245090	243.628	29498052	29322.1	1.17524	3.05408	89204	88.672	1	1006	24.2405	0.297585	No	Mock
2811	2785838	3074.88	25099506	27703.6	31501366	34769.7	262616	289.863	31058656	34281.1	1.02416	1.55653	113508	125.285	1	906	25.0995	0.901611	No	Mock
2813	1215605	1227.88	17841818	18022	2480568	2505.62	264504	267.176	2119495	2140.9	1.30222	3.32999	119154	120.358	1	990	17.8418	0.327411	No	Mock
2814	1261837	1470.67	25634852	29877.4	18303700	21333	259248	302.154	17935142	20903.4	1.06022	2.15618	121461	141.563	1	858	25.6349	0.70343	No	Mock
2815	1141308	1137.89	25596364	25519.8	2052873	2046.73	266399	265.602	1651432	1646.49	1.09246	1.83776	96945	96.655	1	1003	25.5964	0.335303	No	Mock
2816	24278806	34438	23588818	33459.3	28200652	40000.9	244436	346.718	27869660	39531.4	1.03543	1.82269	124723	176.912	1	705	23.5888	0.104991	No	Mock
2817	551990	679.791	21575540	26570.9	24294784	29919.7	195699	241.009	23937640	29479.9	1.07022	2.05172	66324	81.6798	1	812	21.5755	0.392692	No	Mock
2818	1012621	1670.99	20529692	33877.4	17703766	29214.1	172590	284.802	17442638	28783.2	1.01564	1.53135	75726	124.96	1	606	20.5297	0.55157	No	Mock
2819	53211884	41313.6	45761756	35529.3	46199168	35868.9	633186	491.604	45603540	35406.5	1.01573	1.4841	419482	325.685	1	1288	45.7618	0.123017	No	Mock
2820	598425	760.388	21231424	26977.7	13488264	17138.8	189817	241.191	13162832	16725.3	1.05031	2.1474	66641	84.6773	1	787	21.2314	0.818273	No	Mock
2821	17337138	13947.8	21089204	16966.4	35010112	28165.8	304140	244.682	34461280	27724.3	1.19944	3.30684	107116	86.1754	1	1243	21.0892	0.497363	No	Mock
2822	57517228	46497.4	35951780	29063.7	44241396	35765.1	537898	434.841	43604232	35250	1.1116	2.692	341239	275.86	1	1237	35.9518	0.234383	No	Mock
2823	49912972	26325.4	40207080	21206.3	65160344	34367.3	941852	496.757	64070416	33792.4	1.33654	3.88315	626646	330.509	1	1896	40.2071	0.59276	No	Mock
2824	636484	773.371	21811190	26502.1	1641330	1994.33	188656	229.23	1334615	1621.65	1.14827	2.19885	60189	73.1337	1	823	21.8112	0.793259	No	Mock
2825	50354456	46667.7	32543600	30160.9	33112834	30688.4	562986	521.766	32669968	30278	1.08429	2.31267	396571	367.536	1	1079	32.5436	0.327624	No	Mock
2827	780857	938.53	23774976	28575.7	1.84836e+06	2221.59	240723	289.331	1438028	1728.4	1.09461	2.1981	102211	122.85	1	832	23.775	0.427859	No	Mock
2828	128397060	47855.8	73539104	27409.3	74399896	27730.1	1068691	398.319	72898432	27170.5	1.50981	5.13275	619063	230.735	1	2683	73.5391	0.964051	No	Mock
2829	2069391	1884.69	26587422	24214.4	1866064	1699.51	292907	266.764	1245421	1134.26	1.09723	2.26502	109518	99.7432	1	1098	26.5874	0.77094	No	Mock
2830	8057567	3816.94	46423380	21991.2	55476628	26279.8	549847	260.468	54250472	25698.9	1.33161	1.97589	202859	96.0962	1	2111	46.4234	0.356351	No	Mock
2831	949810	1436.93	21773710	32940.6	12231340	18504.3	184409	278.985	11978504	18121.8	1.02199	1.40998	89707	135.714	1	661	21.7737	0.017748	No	Mock
2832	43883272	41438.4	24410422	23050.4	26426506	24954.2	312785	295.359	25908886	24465.4	1.13828	2.87441	147468	139.252	1	1059	24.4104	0.65752	No	Mock
2833	525569	587.885	21998918	24607.3	1.96701e+06	2200.24	204211	228.424	1507500	1686.24	1.08593	2.1696	65880	73.6913	1	894	21.9989	0.197872	No	Mock
2834	477386	513.318	19312494	20766.1	17670286	19000.3	194070	208.677	17196288	18490.6	1.09033	2.17622	52209	56.1387	1	930	19.3125	0.121879	No	Mock
2835	501441	616.021	16446193	20204.2	16825634	20670.3	171153	210.262	16521554	20296.8	1.1466	2.86118	54908	67.4545	1	814	16.4462	0.931776	No	Mock
2836	859953	805.199	23784332	22270	31004396	29030.3	253520	237.378	30425110	28487.9	1.04391	1.53128	88159	82.5459	1	1068	23.7843	0.999949	No	Mock
2837	560853	547.174	21594990	21068.3	24655396	24054	219170	213.824	24056164	23469.4	1.12659	2.29266	65081	63.4937	1	1025	21.595	0.269889	No	Mock
[truncated: 14,672 more rows]
