# Supplementary material for: CDK12/CDK13 inhibition disrupts transcriptional elongation and replication fork progression in glioblastoma
Source: EMBO Mol Med. 2026 Mar 25;18(5):1592–624. doi: 10.1038/s44321-026-00393-w (PMC13179391; doi:10.1038/s44321-026-00393-w)
Supplement: Supplementary file 13 — Source data Fig. 6 [file 44321_2026_393_MOESM13_ESM.zip]

Archive with 270 entries (254 files):
- Figure 6/
- __MACOSX/._Figure 6
- Figure 6/6F/
- __MACOSX/Figure 6/._6F
- Figure 6/6A/
- __MACOSX/Figure 6/._6A
- Figure 6/.DS_Store
- __MACOSX/Figure 6/._.DS_Store
- Figure 6/6B/
- __MACOSX/Figure 6/._6B
- Figure 6/6E/
- __MACOSX/Figure 6/._6E
- Figure 6/6D/
- __MACOSX/Figure 6/._6D
- Figure 6/6C/
- __MACOSX/Figure 6/._6C
- Figure 6/6F/Readme.rtf
- __MACOSX/Figure 6/6F/._Readme.rtf
- Figure 6/6A/Fig 6A yH2AX.xlsx
- __MACOSX/Figure 6/6A/._Fig 6A yH2AX.xlsx
- Figure 6/6A/Readme.rtf
- __MACOSX/Figure 6/6A/._Readme.rtf
- Figure 6/6B/.DS_Store
- __MACOSX/Figure 6/6B/._.DS_Store
- Figure 6/6B/Readme.rtf
- __MACOSX/Figure 6/6B/._Readme.rtf
- Figure 6/6B/220915 Comet assay alkaline/
- __MACOSX/Figure 6/6B/._220915 Comet assay alkaline
- Figure 6/6E/Fiber_Ctrl_THZ_NVP.csv
- __MACOSX/Figure 6/6E/._Fiber_Ctrl_THZ_NVP.csv
- Figure 6/6E/Readme.rtf
- __MACOSX/Figure 6/6E/._Readme.rtf
- Figure 6/6D/Readme.rtf
- __MACOSX/Figure 6/6D/._Readme.rtf
- Figure 6/6C/6C_Alkaline_Comet_assay.csv
- __MACOSX/Figure 6/6C/._6C_Alkaline_Comet_assay.csv
- Figure 6/6C/Readme.rtf
- __MACOSX/Figure 6/6C/._Readme.rtf
- Figure 6/6B/220915 Comet assay alkaline/._.DS_Store
- __MACOSX/Figure 6/6B/220915 Comet assay alkaline/._._.DS_Store
- Figure 6/6B/220915 Comet assay alkaline/output NVP2 6h 1/
- __MACOSX/Figure 6/6B/220915 Comet assay alkaline/._output NVP2 6h 1
- Figure 6/6B/220915 Comet assay alkaline/output THZ531 6h 1/
- __MACOSX/Figure 6/6B/220915 Comet assay alkaline/._output THZ531 6h 1
- Figure 6/6B/220915 Comet assay alkaline/.DS_Store
- __MACOSX/Figure 6/6B/220915 Comet assay alkaline/._.DS_Store
- Figure 6/6B/220915 Comet assay alkaline/output DMSO 1/
- __MACOSX/Figure 6/6B/220915 Comet assay alkaline/._output DMSO 1
- Figure 6/6B/220915 Comet assay alkaline/output etoposide 1/
- __MACOSX/Figure 6/6B/220915 Comet assay alkaline/._output etoposide 1
- Figure 6/6B/220915 Comet assay alkaline/._Alkaline Comet assay.pzfx
- __MACOSX/Figure 6/6B/220915 Comet assay alkaline/._._Alkaline Comet assay.pzfx
- Figure 6/6B/220915 Comet assay alkaline/output NVP2 6h 2/
- __MACOSX/Figure 6/6B/220915 Comet assay alkaline/._output NVP2 6h 2
- Figure 6/6B/220915 Comet assay alkaline/._present_comet_assay .pptx
- __MACOSX/Figure 6/6B/220915 Comet assay alkaline/._._present_comet_assay .pptx
- Figure 6/6B/220915 Comet assay alkaline/output THZ531 6h 2/
- __MACOSX/Figure 6/6B/220915 Comet assay alkaline/._output THZ531 6h 2
- Figure 6/6B/220915 Comet assay alkaline/output DMSO 2/
- __MACOSX/Figure 6/6B/220915 Comet assay alkaline/._output DMSO 2
- Figure 6/6B/220915 Comet assay alkaline/output etoposide 2/
- __MACOSX/Figure 6/6B/220915 Comet assay alkaline/._output etoposide 2
- Figure 6/6B/220915 Comet assay alkaline/output NVP2 6h 1/101_NVP2_6h_10x_Ccenter15_1AUall_rep1_Maximum.ome.tif_out.tif
- __MACOSX/Figure 6/6B/220915 Comet assay alkaline/output NVP2 6h 1/._101_NVP2_6h_10x_Ccenter15_1AUall_rep1_Maximum.ome.tif_out.tif
- Figure 6/6B/220915 Comet assay alkaline/output NVP2 6h 1/102_NVP2_6h_10x_Ccenter15_1AUall_rep1_Maximum.ome.tif_out.tif
- __MACOSX/Figure 6/6B/220915 Comet assay alkaline/output NVP2 6h 1/._102_NVP2_6h_10x_Ccenter15_1AUall_rep1_Maximum.ome.tif_out.tif
- Figure 6/6B/220915 Comet assay alkaline/output NVP2 6h 1/110_NVP2_6h_10x_Ccenter15_1AUall_rep1_Maximum.ome.tif_out.tif
- __MACOSX/Figure 6/6B/220915 Comet assay alkaline/output NVP2 6h 1/._110_NVP2_6h_10x_Ccenter15_1AUall_rep1_Maximum.ome.tif_out.tif
- Figure 6/6B/220915 Comet assay alkaline/output NVP2 6h 1/comets_2022_0916_143958.xls
- __MACOSX/Figure 6/6B/220915 Comet assay alkaline/output NVP2 6h 1/._comets_2022_0916_143958.xls
- Figure 6/6B/220915 Comet assay alkaline/output NVP2 6h 1/103_NVP2_6h_10x_Ccenter15_1AUall_rep1_Maximum.ome.tif_out.tif
- __MACOSX/Figure 6/6B/220915 Comet assay alkaline/output NVP2 6h 1/._103_NVP2_6h_10x_Ccenter15_1AUall_rep1_Maximum.ome.tif_out.tif
- Figure 6/6B/220915 Comet assay alkaline/output NVP2 6h 1/._comets_2022_0916_143958_update.xls
- __MACOSX/Figure 6/6B/220915 Comet assay alkaline/output NVP2 6h 1/._._comets_2022_0916_143958_update.xls
- Figure 6/6B/220915 Comet assay alkaline/output NVP2 6h 1/comets_2022_0916_143958_update.xls
- __MACOSX/Figure 6/6B/220915 Comet assay alkaline/output NVP2 6h 1/._comets_2022_0916_143958_update.xls
- Figure 6/6B/220915 Comet assay alkaline/output NVP2 6h 1/108_NVP2_6h_10x_Ccenter15_1AUall_rep1_Maximum.ome.tif_out.tif
- __MACOSX/Figure 6/6B/220915 Comet assay alkaline/output NVP2 6h 1/._108_NVP2_6h_10x_Ccenter15_1AUall_rep1_Maximum.ome.tif_out.tif
- Figure 6/6B/220915 Comet assay alkaline/output NVP2 6h 1/106_NVP2_6h_10x_Ccenter15_1AUall_rep1_Maximum.ome.tif_out.tif
- __MACOSX/Figure 6/6B/220915 Comet assay alkaline/output NVP2 6h 1/._106_NVP2_6h_10x_Ccenter15_1AUall_rep1_Maximum.ome.tif_out.tif
- Figure 6/6B/220915 Comet assay alkaline/output NVP2 6h 1/109_NVP2_6h_10x_Ccenter15_1AUall_rep1_Maximum.ome.tif_out.tif
- __MACOSX/Figure 6/6B/220915 Comet assay alkaline/output NVP2 6h 1/._109_NVP2_6h_10x_Ccenter15_1AUall_rep1_Maximum.ome.tif_out.tif
- Figure 6/6B/220915 Comet assay alkaline/output NVP2 6h 1/107_NVP2_6h_10x_Ccenter15_1AUall_rep1_Maximum.ome.tif_out.tif
- __MACOSX/Figure 6/6B/220915 Comet assay alkaline/output NVP2 6h 1/._107_NVP2_6h_10x_Ccenter15_1AUall_rep1_Maximum.ome.tif_out.tif
- Figure 6/6B/220915 Comet assay alkaline/output NVP2 6h 1/105_NVP2_6h_10x_Ccenter15_1AUall_rep1_Maximum.ome.tif_out.tif
- __MACOSX/Figure 6/6B/220915 Comet assay alkaline/output NVP2 6h 1/._105_NVP2_6h_10x_Ccenter15_1AUall_rep1_Maximum.ome.tif_out.tif
- Figure 6/6B/220915 Comet assay alkaline/output NVP2 6h 1/104_NVP2_6h_10x_Ccenter15_1AUall_rep1_Maximum.ome.tif_out.tif
- __MACOSX/Figure 6/6B/220915 Comet assay alkaline/output NVP2 6h 1/._104_NVP2_6h_10x_Ccenter15_1AUall_rep1_Maximum.ome.tif_out.tif
- Figure 6/6B/220915 Comet assay alkaline/output THZ531 6h 1/comets_2022_0916_132147_update.xls
- __MACOSX/Figure 6/6B/220915 Comet assay alkaline/output THZ531 6h 1/._comets_2022_0916_132147_update.xls
- Figure 6/6B/220915 Comet assay alkaline/output THZ531 6h 1/61_THZ531_6h_10x_Ccenter15_1AUall_rep1_Maximum.ome.tif_out.tif
- __MACOSX/Figure 6/6B/220915 Comet assay alkaline/output THZ531 6h 1/._61_THZ531_6h_10x_Ccenter15_1AUall_rep1_Maximum.ome.tif_out.tif
- Figure 6/6B/220915 Comet assay alkaline/output THZ531 6h 1/63_THZ531_6h_10x_Ccenter15_1AUall_rep1_Maximum.ome.tif_out.tif
- __MACOSX/Figure 6/6B/220915 Comet assay alkaline/output THZ531 6h 1/._63_THZ531_6h_10x_Ccenter15_1AUall_rep1_Maximum.ome.tif_out.tif
- Figure 6/6B/220915 Comet assay alkaline/output THZ531 6h 1/comets_2022_0916_132147.xls
- __MACOSX/Figure 6/6B/220915 Comet assay alkaline/output THZ531 6h 1/._comets_2022_0916_132147.xls
- Figure 6/6B/220915 Comet assay alkaline/output THZ531 6h 1/62_THZ531_6h_10x_Ccenter15_1AUall_rep1_Maximum.ome.tif_out.tif
- __MACOSX/Figure 6/6B/220915 Comet assay alkaline/output THZ531 6h 1/._62_THZ531_6h_10x_Ccenter15_1AUall_rep1_Maximum.ome.tif_out.tif
- Figure 6/6B/220915 Comet assay alkaline/output THZ531 6h 1/68_THZ531_6h_10x_Ccenter15_1AUall_rep1_Maximum.ome.tif_out.tif
- __MACOSX/Figure 6/6B/220915 Comet assay alkaline/output THZ531 6h 1/._68_THZ531_6h_10x_Ccenter15_1AUall_rep1_Maximum.ome.tif_out.tif
- Figure 6/6B/220915 Comet assay alkaline/output THZ531 6h 1/66_THZ531_6h_10x_Ccenter15_1AUall_rep1_Maximum.ome.tif_out.tif
- __MACOSX/Figure 6/6B/220915 Comet assay alkaline/output THZ531 6h 1/._66_THZ531_6h_10x_Ccenter15_1AUall_rep1_Maximum.ome.tif_out.tif
- Figure 6/6B/220915 Comet assay alkaline/output THZ531 6h 1/64_THZ531_6h_10x_Ccenter15_1AUall_rep1_Maximum.ome.tif_out.tif
- __MACOSX/Figure 6/6B/220915 Comet assay alkaline/output THZ531 6h 1/._64_THZ531_6h_10x_Ccenter15_1AUall_rep1_Maximum.ome.tif_out.tif
- Figure 6/6B/220915 Comet assay alkaline/output THZ531 6h 1/70_THZ531_6h_10x_Ccenter15_1AUall_rep1_Maximum.ome.tif_out.tif
- __MACOSX/Figure 6/6B/220915 Comet assay alkaline/output THZ531 6h 1/._70_THZ531_6h_10x_Ccenter15_1AUall_rep1_Maximum.ome.tif_out.tif
- Figure 6/6B/220915 Comet assay alkaline/output THZ531 6h 1/67_THZ531_6h_10x_Ccenter15_1AUall_rep1_Maximum.ome.tif_out.tif
- __MACOSX/Figure 6/6B/220915 Comet assay alkaline/output THZ531 6h 1/._67_THZ531_6h_10x_Ccenter15_1AUall_rep1_Maximum.ome.tif_out.tif
- Figure 6/6B/220915 Comet assay alkaline/output THZ531 6h 1/69_THZ531_6h_10x_Ccenter15_1AUall_rep1_Maximum.ome.tif_out.tif
- __MACOSX/Figure 6/6B/220915 Comet assay alkaline/output THZ531 6h 1/._69_THZ531_6h_10x_Ccenter15_1AUall_rep1_Maximum.ome.tif_out.tif
- Figure 6/6B/220915 Comet assay alkaline/output THZ531 6h 1/65_THZ531_6h_10x_Ccenter15_1AUall_rep1_Maximum.ome.tif_out.tif
- __MACOSX/Figure 6/6B/220915 Comet assay alkaline/output THZ531 6h 1/._65_THZ531_6h_10x_Ccenter15_1AUall_rep1_Maximum.ome.tif_out.tif
- Figure 6/6B/220915 Comet assay alkaline/output THZ531 6h 1/._comets_2022_0916_132147_update.xls
- __MACOSX/Figure 6/6B/220915 Comet assay alkaline/output THZ531 6h 1/._._comets_2022_0916_132147_update.xls
- Figure 6/6B/220915 Comet assay alkaline/output DMSO 1/comets_2022_0918_154250.xls
- __MACOSX/Figure 6/6B/220915 Comet assay alkaline/output DMSO 1/._comets_2022_0918_154250.xls
- Figure 6/6B/220915 Comet assay alkaline/output DMSO 1/1_DMSO_6h_10x_Ccenter15_1AUall_rep1_Maximum.ome.tif_out.tif
- __MACOSX/Figure 6/6B/220915 Comet assay alkaline/output DMSO 1/._1_DMSO_6h_10x_Ccenter15_1AUall_rep1_Maximum.ome.tif_out.tif
- Figure 6/6B/220915 Comet assay alkaline/output DMSO 1/3_DMSO_6h_10x_Ccenter15_1AUall_rep1_Maximum.ome.tif_out.tif
- __MACOSX/Figure 6/6B/220915 Comet assay alkaline/output DMSO 1/._3_DMSO_6h_10x_Ccenter15_1AUall_rep1_Maximum.ome.tif_out.tif
- Figure 6/6B/220915 Comet assay alkaline/output DMSO 1/comets_2022_0918_154250_update.xls
- __MACOSX/Figure 6/6B/220915 Comet assay alkaline/output DMSO 1/._comets_2022_0918_154250_update.xls
- Figure 6/6B/220915 Comet assay alkaline/output DMSO 1/2_DMSO_6h_10x_Ccenter15_1AUall_rep1_Maximum.ome.tif_out.tif
- __MACOSX/Figure 6/6B/220915 Comet assay alkaline/output DMSO 1/._2_DMSO_6h_10x_Ccenter15_1AUall_rep1_Maximum.ome.tif_out.tif
- Figure 6/6B/220915 Comet assay alkaline/output DMSO 1/9_DMSO_6h_10x_Ccenter15_1AUall_rep1_Maximum.ome.tif_out.tif
- __MACOSX/Figure 6/6B/220915 Comet assay alkaline/output DMSO 1/._9_DMSO_6h_10x_Ccenter15_1AUall_rep1_Maximum.ome.tif_out.tif
- Figure 6/6B/220915 Comet assay alkaline/output DMSO 1/7_DMSO_6h_10x_Ccenter15_1AUall_rep1_Maximum.ome.tif_out.tif
- __MACOSX/Figure 6/6B/220915 Comet assay alkaline/output DMSO 1/._7_DMSO_6h_10x_Ccenter15_1AUall_rep1_Maximum.ome.tif_out.tif
- Figure 6/6B/220915 Comet assay alkaline/output DMSO 1/8_DMSO_6h_10x_Ccenter15_1AUall_rep1_Maximum.ome.tif_out.tif
- __MACOSX/Figure 6/6B/220915 Comet assay alkaline/output DMSO 1/._8_DMSO_6h_10x_Ccenter15_1AUall_rep1_Maximum.ome.tif_out.tif
- Figure 6/6B/220915 Comet assay alkaline/output DMSO 1/6_DMSO_6h_10x_Ccenter15_1AUall_rep1_Maximum.ome.tif_out.tif
- __MACOSX/Figure 6/6B/220915 Comet assay alkaline/output DMSO 1/._6_DMSO_6h_10x_Ccenter15_1AUall_rep1_Maximum.ome.tif_out.tif
- Figure 6/6B/220915 Comet assay alkaline/output DMSO 1/._comets_2022_0918_154250_update.xls
- __MACOSX/Figure 6/6B/220915 Comet assay alkaline/output DMSO 1/._._comets_2022_0918_154250_update.xls
- Figure 6/6B/220915 Comet assay alkaline/output DMSO 1/4_DMSO_6h_10x_Ccenter15_1AUall_rep1_Maximum.ome.tif_out.tif
- __MACOSX/Figure 6/6B/220915 Comet assay alkaline/output DMSO 1/._4_DMSO_6h_10x_Ccenter15_1AUall_rep1_Maximum.ome.tif_out.tif
- Figure 6/6B/220915 Comet assay alkaline/output DMSO 1/10_DMSO_6h_10x_Ccenter15_1AUall_rep1_Maximum.ome.tif_out.tif
- __MACOSX/Figure 6/6B/220915 Comet assay alkaline/output DMSO 1/._10_DMSO_6h_10x_Ccenter15_1AUall_rep1_Maximum.ome.tif_out.tif
- Figure 6/6B/220915 Comet assay alkaline/output DMSO 1/5_DMSO_6h_10x_Ccenter15_1AUall_rep1_Maximum.ome.tif_out.tif
- __MACOSX/Figure 6/6B/220915 Comet assay alkaline/output DMSO 1/._5_DMSO_6h_10x_Ccenter15_1AUall_rep1_Maximum.ome.tif_out.tif
- Figure 6/6B/220915 Comet assay alkaline/output etoposide 1/30_Etoposide_4h_10x_Ccenter15_1AUall_rep1_Maximum.ome.tif_out.tif
- __MACOSX/Figure 6/6B/220915 Comet assay alkaline/output etoposide 1/._30_Etoposide_4h_10x_Ccenter15_1AUall_rep1_Maximum.ome.tif_out.tif
- Figure 6/6B/220915 Comet assay alkaline/output etoposide 1/._comets_2022_0918_214808_update.xls
- __MACOSX/Figure 6/6B/220915 Comet assay alkaline/output etoposide 1/._._comets_2022_0918_214808_update.xls
- Figure 6/6B/220915 Comet assay alkaline/output etoposide 1/28_Etoposide_4h_10x_Ccenter15_1AUall_rep1_Maximum.ome.tif_out.tif
- __MACOSX/Figure 6/6B/220915 Comet assay alkaline/output etoposide 1/._28_Etoposide_4h_10x_Ccenter15_1AUall_rep1_Maximum.ome.tif_out.tif
- Figure 6/6B/220915 Comet assay alkaline/output etoposide 1/23_Etoposide_4h_10x_Ccenter15_1AUall_rep1_Maximum.ome.tif_out.tif
- __MACOSX/Figure 6/6B/220915 Comet assay alkaline/output etoposide 1/._23_Etoposide_4h_10x_Ccenter15_1AUall_rep1_Maximum.ome.tif_out.tif
- Figure 6/6B/220915 Comet assay alkaline/output etoposide 1/26_Etoposide_4h_10x_Ccenter15_1AUall_rep1_Maximum.ome.tif_out.tif
- __MACOSX/Figure 6/6B/220915 Comet assay alkaline/output etoposide 1/._26_Etoposide_4h_10x_Ccenter15_1AUall_rep1_Maximum.ome.tif_out.tif
- Figure 6/6B/220915 Comet assay alkaline/output etoposide 1/21_Etoposide_4h_10x_Ccenter15_1AUall_rep1_Maximum.ome.tif_out.tif
- __MACOSX/Figure 6/6B/220915 Comet assay alkaline/output etoposide 1/._21_Etoposide_4h_10x_Ccenter15_1AUall_rep1_Maximum.ome.tif_out.tif
- Figure 6/6B/220915 Comet assay alkaline/output etoposide 1/24_Etoposide_4h_10x_Ccenter15_1AUall_rep1_Maximum.ome.tif_out.tif
- __MACOSX/Figure 6/6B/220915 Comet assay alkaline/output etoposide 1/._24_Etoposide_4h_10x_Ccenter15_1AUall_rep1_Maximum.ome.tif_out.tif
- Figure 6/6B/220915 Comet assay alkaline/output etoposide 1/27_Etoposide_4h_10x_Ccenter15_1AUall_rep1_Maximum.ome.tif_out.tif
- __MACOSX/Figure 6/6B/220915 Comet assay alkaline/output etoposide 1/._27_Etoposide_4h_10x_Ccenter15_1AUall_rep1_Maximum.ome.tif_out.tif
- Figure 6/6B/220915 Comet assay alkaline/output etoposide 1/22_Etoposide_4h_10x_Ccenter15_1AUall_rep1_Maximum.ome.tif_out.tif
- __MACOSX/Figure 6/6B/220915 Comet assay alkaline/output etoposide 1/._22_Etoposide_4h_10x_Ccenter15_1AUall_rep1_Maximum.ome.tif_out.tif
- Figure 6/6B/220915 Comet assay alkaline/output etoposide 1/25_Etoposide_4h_10x_Ccenter15_1AUall_rep1_Maximum.ome.tif_out.tif
- __MACOSX/Figure 6/6B/220915 Comet assay alkaline/output etoposide 1/._25_Etoposide_4h_10x_Ccenter15_1AUall_rep1_Maximum.ome.tif_out.tif
- Figure 6/6B/220915 Comet assay alkaline/output etoposide 1/comets_2022_0918_214808_update.xls
- __MACOSX/Figure 6/6B/220915 Comet assay alkaline/output etoposide 1/._comets_2022_0918_214808_update.xls
- Figure 6/6B/220915 Comet assay alkaline/output etoposide 1/comets_2022_0918_214808.xls
- __MACOSX/Figure 6/6B/220915 Comet assay alkaline/output etoposide 1/._comets_2022_0918_214808.xls
- Figure 6/6B/220915 Comet assay alkaline/output etoposide 1/29_Etoposide_4h_10x_Ccenter15_1AUall_rep1_Maximum.ome.tif_out.tif
- __MACOSX/Figure 6/6B/220915 Comet assay alkaline/output etoposide 1/._29_Etoposide_4h_10x_Ccenter15_1AUall_rep1_Maximum.ome.tif_out.tif
- Figure 6/6B/220915 Comet assay alkaline/output NVP2 6h 2/._comets_2022_0916_144441_update.xls
- __MACOSX/Figure 6/6B/220915 Comet assay alkaline/output NVP2 6h 2/._._comets_2022_0916_144441_update.xls
- Figure 6/6B/220915 Comet assay alkaline/output NVP2 6h 2/111_NVP2_6h_10x_Ccenter15_1AUall_rep2_Maximum.ome.tif_out.tif
- __MACOSX/Figure 6/6B/220915 Comet assay alkaline/output NVP2 6h 2/._111_NVP2_6h_10x_Ccenter15_1AUall_rep2_Maximum.ome.tif_out.tif
- Figure 6/6B/220915 Comet assay alkaline/output NVP2 6h 2/120_NVP2_6h_10x_Ccenter15_1AUall_rep2_Maximum.ome.tif_out.tif
- __MACOSX/Figure 6/6B/220915 Comet assay alkaline/output NVP2 6h 2/._120_NVP2_6h_10x_Ccenter15_1AUall_rep2_Maximum.ome.tif_out.tif
- Figure 6/6B/220915 Comet assay alkaline/output NVP2 6h 2/112_NVP2_6h_10x_Ccenter15_1AUall_rep2_Maximum.ome.tif_out.tif
- __MACOSX/Figure 6/6B/220915 Comet assay alkaline/output NVP2 6h 2/._112_NVP2_6h_10x_Ccenter15_1AUall_rep2_Maximum.ome.tif_out.tif
- Figure 6/6B/220915 Comet assay alkaline/output NVP2 6h 2/113_NVP2_6h_10x_Ccenter15_1AUall_rep2_Maximum.ome.tif_out.tif
- __MACOSX/Figure 6/6B/220915 Comet assay alkaline/output NVP2 6h 2/._113_NVP2_6h_10x_Ccenter15_1AUall_rep2_Maximum.ome.tif_out.tif
- Figure 6/6B/220915 Comet assay alkaline/output NVP2 6h 2/118_NVP2_6h_10x_Ccenter15_1AUall_rep2_Maximum.ome.tif_out.tif
- __MACOSX/Figure 6/6B/220915 Comet assay alkaline/output NVP2 6h 2/._118_NVP2_6h_10x_Ccenter15_1AUall_rep2_Maximum.ome.tif_out.tif
- Figure 6/6B/220915 Comet assay alkaline/output NVP2 6h 2/116_NVP2_6h_10x_Ccenter15_1AUall_rep2_Maximum.ome.tif_out.tif
- __MACOSX/Figure 6/6B/220915 Comet assay alkaline/output NVP2 6h 2/._116_NVP2_6h_10x_Ccenter15_1AUall_rep2_Maximum.ome.tif_out.tif
- Figure 6/6B/220915 Comet assay alkaline/output NVP2 6h 2/119_NVP2_6h_10x_Ccenter15_1AUall_rep2_Maximum.ome.tif_out.tif
- __MACOSX/Figure 6/6B/220915 Comet assay alkaline/output NVP2 6h 2/._119_NVP2_6h_10x_Ccenter15_1AUall_rep2_Maximum.ome.tif_out.tif
- Figure 6/6B/220915 Comet assay alkaline/output NVP2 6h 2/117_NVP2_6h_10x_Ccenter15_1AUall_rep2_Maximum.ome.tif_out.tif
- __MACOSX/Figure 6/6B/220915 Comet assay alkaline/output NVP2 6h 2/._117_NVP2_6h_10x_Ccenter15_1AUall_rep2_Maximum.ome.tif_out.tif
- Figure 6/6B/220915 Comet assay alkaline/output NVP2 6h 2/115_NVP2_6h_10x_Ccenter15_1AUall_rep2_Maximum.ome.tif_out.tif
- __MACOSX/Figure 6/6B/220915 Comet assay alkaline/output NVP2 6h 2/._115_NVP2_6h_10x_Ccenter15_1AUall_rep2_Maximum.ome.tif_out.tif
- Figure 6/6B/220915 Comet assay alkaline/output NVP2 6h 2/comets_2022_0916_144441.xls
- __MACOSX/Figure 6/6B/220915 Comet assay alkaline/output NVP2 6h 2/._comets_2022_0916_144441.xls
- Figure 6/6B/220915 Comet assay alkaline/output NVP2 6h 2/114_NVP2_6h_10x_Ccenter15_1AUall_rep2_Maximum.ome.tif_out.tif
- __MACOSX/Figure 6/6B/220915 Comet assay alkaline/output NVP2 6h 2/._114_NVP2_6h_10x_Ccenter15_1AUall_rep2_Maximum.ome.tif_out.tif
- Figure 6/6B/220915 Comet assay alkaline/output NVP2 6h 2/comets_2022_0916_144441_update.xls
- __MACOSX/Figure 6/6B/220915 Comet assay alkaline/output NVP2 6h 2/._comets_2022_0916_144441_update.xls
- Figure 6/6B/220915 Comet assay alkaline/output THZ531 6h 2/75_THZ531_6h_10x_Ccenter15_1AUall_rep2_Maximum.ome.tif_out.tif
- __MACOSX/Figure 6/6B/220915 Comet assay alkaline/output THZ531 6h 2/._75_THZ531_6h_10x_Ccenter15_1AUall_rep2_Maximum.ome.tif_out.tif
- Figure 6/6B/220915 Comet assay alkaline/output THZ531 6h 2/._comets_2022_0916_134255_update.xls
- __MACOSX/Figure 6/6B/220915 Comet assay alkaline/output THZ531 6h 2/._._comets_2022_0916_134255_update.xls
- Figure 6/6B/220915 Comet assay alkaline/output THZ531 6h 2/77_THZ531_6h_10x_Ccenter15_1AUall_rep2_Maximum.ome.tif_out.tif
- __MACOSX/Figure 6/6B/220915 Comet assay alkaline/output THZ531 6h 2/._77_THZ531_6h_10x_Ccenter15_1AUall_rep2_Maximum.ome.tif_out.tif
- Figure 6/6B/220915 Comet assay alkaline/output THZ531 6h 2/79_THZ531_6h_10x_Ccenter15_1AUall_rep2_Maximum.ome.tif_out.tif
- __MACOSX/Figure 6/6B/220915 Comet assay alkaline/output THZ531 6h 2/._79_THZ531_6h_10x_Ccenter15_1AUall_rep2_Maximum.ome.tif_out.tif
- Figure 6/6B/220915 Comet assay alkaline/output THZ531 6h 2/74_THZ531_6h_10x_Ccenter15_1AUall_rep2_Maximum.ome.tif_out.tif
- __MACOSX/Figure 6/6B/220915 Comet assay alkaline/output THZ531 6h 2/._74_THZ531_6h_10x_Ccenter15_1AUall_rep2_Maximum.ome.tif_out.tif
- Figure 6/6B/220915 Comet assay alkaline/output THZ531 6h 2/comets_2022_0916_134255.xls
- __MACOSX/Figure 6/6B/220915 Comet assay alkaline/output THZ531 6h 2/._comets_2022_0916_134255.xls
- Figure 6/6B/220915 Comet assay alkaline/output THZ531 6h 2/78_THZ531_6h_10x_Ccenter15_1AUall_rep2_Maximum.ome.tif_out.tif
- __MACOSX/Figure 6/6B/220915 Comet assay alkaline/output THZ531 6h 2/._78_THZ531_6h_10x_Ccenter15_1AUall_rep2_Maximum.ome.tif_out.tif
- Figure 6/6B/220915 Comet assay alkaline/output THZ531 6h 2/76_THZ531_6h_10x_Ccenter15_1AUall_rep2_Maximum.ome.tif_out.tif
- __MACOSX/Figure 6/6B/220915 Comet assay alkaline/output THZ531 6h 2/._76_THZ531_6h_10x_Ccenter15_1AUall_rep2_Maximum.ome.tif_out.tif
- Figure 6/6B/220915 Comet assay alkaline/output THZ531 6h 2/80_THZ531_6h_10x_Ccenter15_1AUall_rep2_Maximum.ome.tif_out.tif
- __MACOSX/Figure 6/6B/220915 Comet assay alkaline/output THZ531 6h 2/._80_THZ531_6h_10x_Ccenter15_1AUall_rep2_Maximum.ome.tif_out.tif
- Figure 6/6B/220915 Comet assay alkaline/output THZ531 6h 2/72_THZ531_6h_10x_Ccenter15_1AUall_rep2_Maximum.ome.tif_out.tif
- __MACOSX/Figure 6/6B/220915 Comet assay alkaline/output THZ531 6h 2/._72_THZ531_6h_10x_Ccenter15_1AUall_rep2_Maximum.ome.tif_out.tif
- Figure 6/6B/220915 Comet assay alkaline/output THZ531 6h 2/73_THZ531_6h_10x_Ccenter15_1AUall_rep2_Maximum.ome.tif_out.tif
- __MACOSX/Figure 6/6B/220915 Comet assay alkaline/output THZ531 6h 2/._73_THZ531_6h_10x_Ccenter15_1AUall_rep2_Maximum.ome.tif_out.tif
- Figure 6/6B/220915 Comet assay alkaline/output THZ531 6h 2/comets_2022_0916_134255_update.xls
- __MACOSX/Figure 6/6B/220915 Comet assay alkaline/output THZ531 6h 2/._comets_2022_0916_134255_update.xls
- Figure 6/6B/220915 Comet assay alkaline/output THZ531 6h 2/71_THZ531_6h_10x_Ccenter15_1AUall_rep2_Maximum.ome.tif_out.tif
- __MACOSX/Figure 6/6B/220915 Comet assay alkaline/output THZ531 6h 2/._71_THZ531_6h_10x_Ccenter15_1AUall_rep2_Maximum.ome.tif_out.tif
- Figure 6/6B/220915 Comet assay alkaline/output DMSO 2/18_DMSO_6h_10x_Ccenter15_1AUall_rep2_Maximum.ome.tif_out.tif
- __MACOSX/Figure 6/6B/220915 Comet assay alkaline/output DMSO 2/._18_DMSO_6h_10x_Ccenter15_1AUall_rep2_Maximum.ome.tif_out.tif
- Figure 6/6B/220915 Comet assay alkaline/output DMSO 2/16_DMSO_6h_10x_Ccenter15_1AUall_rep2_Maximum.ome.tif_out.tif
- __MACOSX/Figure 6/6B/220915 Comet assay alkaline/output DMSO 2/._16_DMSO_6h_10x_Ccenter15_1AUall_rep2_Maximum.ome.tif_out.tif
- Figure 6/6B/220915 Comet assay alkaline/output DMSO 2/comets_2022_0918_155638_update.xls
- __MACOSX/Figure 6/6B/220915 Comet assay alkaline/output DMSO 2/._comets_2022_0918_155638_update.xls
- Figure 6/6B/220915 Comet assay alkaline/output DMSO 2/19_DMSO_6h_10x_Ccenter15_1AUall_rep2_Maximum.ome.tif_out.tif
- __MACOSX/Figure 6/6B/220915 Comet assay alkaline/output DMSO 2/._19_DMSO_6h_10x_Ccenter15_1AUall_rep2_Maximum.ome.tif_out.tif
- Figure 6/6B/220915 Comet assay alkaline/output DMSO 2/comets_2022_0918_155638.xls
- __MACOSX/Figure 6/6B/220915 Comet assay alkaline/output DMSO 2/._comets_2022_0918_155638.xls
- Figure 6/6B/220915 Comet assay alkaline/output DMSO 2/17_DMSO_6h_10x_Ccenter15_1AUall_rep2_Maximum.ome.tif_out.tif
- __MACOSX/Figure 6/6B/220915 Comet assay alkaline/output DMSO 2/._17_DMSO_6h_10x_Ccenter15_1AUall_rep2_Maximum.ome.tif_out.tif
- Figure 6/6B/220915 Comet assay alkaline/output DMSO 2/15_DMSO_6h_10x_Ccenter15_1AUall_rep2_Maximum.ome.tif_out.tif
- __MACOSX/Figure 6/6B/220915 Comet assay alkaline/output DMSO 2/._15_DMSO_6h_10x_Ccenter15_1AUall_rep2_Maximum.ome.tif_out.tif
- Figure 6/6B/220915 Comet assay alkaline/output DMSO 2/14_DMSO_6h_10x_Ccenter15_1AUall_rep2_Maximum.ome.tif_out.tif
- __MACOSX/Figure 6/6B/220915 Comet assay alkaline/output DMSO 2/._14_DMSO_6h_10x_Ccenter15_1AUall_rep2_Maximum.ome.tif_out.tif
- Figure 6/6B/220915 Comet assay alkaline/output DMSO 2/11_DMSO_6h_10x_Ccenter15_1AUall_rep2_Maximum.ome.tif_out.tif
- __MACOSX/Figure 6/6B/220915 Comet assay alkaline/output DMSO 2/._11_DMSO_6h_10x_Ccenter15_1AUall_rep2_Maximum.ome.tif_out.tif
- Figure 6/6B/220915 Comet assay alkaline/output DMSO 2/20_DMSO_6h_10x_Ccenter15_1AUall_rep2_Maximum.ome.tif_out.tif
- __MACOSX/Figure 6/6B/220915 Comet assay alkaline/output DMSO 2/._20_DMSO_6h_10x_Ccenter15_1AUall_rep2_Maximum.ome.tif_out.tif
- Figure 6/6B/220915 Comet assay alkaline/output DMSO 2/12_DMSO_6h_10x_Ccenter15_1AUall_rep2_Maximum.ome.tif_out.tif
- __MACOSX/Figure 6/6B/220915 Comet assay alkaline/output DMSO 2/._12_DMSO_6h_10x_Ccenter15_1AUall_rep2_Maximum.ome.tif_out.tif
- Figure 6/6B/220915 Comet assay alkaline/output DMSO 2/13_DMSO_6h_10x_Ccenter15_1AUall_rep2_Maximum.ome.tif_out.tif
- __MACOSX/Figure 6/6B/220915 Comet assay alkaline/output DMSO 2/._13_DMSO_6h_10x_Ccenter15_1AUall_rep2_Maximum.ome.tif_out.tif
- Figure 6/6B/220915 Comet assay alkaline/output DMSO 2/._comets_2022_0918_155638_update.xls
- __MACOSX/Figure 6/6B/220915 Comet assay alkaline/output DMSO 2/._._comets_2022_0918_155638_update.xls
- Figure 6/6B/220915 Comet assay alkaline/output etoposide 2/39_Etoposide_4h_10x_Ccenter15_1AUall_rep2_Maximum.ome.tif_out.tif
- __MACOSX/Figure 6/6B/220915 Comet assay alkaline/output etoposide 2/._39_Etoposide_4h_10x_Ccenter15_1AUall_rep2_Maximum.ome.tif_out.tif
- Figure 6/6B/220915 Comet assay alkaline/output etoposide 2/35_Etoposide_4h_10x_Ccenter15_1AUall_rep2_Maximum.ome.tif_out.tif
- __MACOSX/Figure 6/6B/220915 Comet assay alkaline/output etoposide 2/._35_Etoposide_4h_10x_Ccenter15_1AUall_rep2_Maximum.ome.tif_out.tif
- Figure 6/6B/220915 Comet assay alkaline/output etoposide 2/220915_update.xls
- __MACOSX/Figure 6/6B/220915 Comet assay alkaline/output etoposide 2/._220915_update.xls
- Figure 6/6B/220915 Comet assay alkaline/output etoposide 2/37_Etoposide_4h_10x_Ccenter15_1AUall_rep2_Maximum.ome.tif_out.tif
- __MACOSX/Figure 6/6B/220915 Comet assay alkaline/output etoposide 2/._37_Etoposide_4h_10x_Ccenter15_1AUall_rep2_Maximum.ome.tif_out.tif
- Figure 6/6B/220915 Comet assay alkaline/output etoposide 2/32_Etoposide_4h_10x_Ccenter15_1AUall_rep2_Maximum.ome.tif_out.tif
- __MACOSX/Figure 6/6B/220915 Comet assay alkaline/output etoposide 2/._32_Etoposide_4h_10x_Ccenter15_1AUall_rep2_Maximum.ome.tif_out.tif
- Figure 6/6B/220915 Comet assay alkaline/output etoposide 2/._220915_update.xls
- __MACOSX/Figure 6/6B/220915 Comet assay alkaline/output etoposide 2/._._220915_update.xls
- Figure 6/6B/220915 Comet assay alkaline/output etoposide 2/31_Etoposide_4h_10x_Ccenter15_1AUall_rep2_Maximum.ome.tif_out.tif
- __MACOSX/Figure 6/6B/220915 Comet assay alkaline/output etoposide 2/._31_Etoposide_4h_10x_Ccenter15_1AUall_rep2_Maximum.ome.tif_out.tif
- Figure 6/6B/220915 Comet assay alkaline/output etoposide 2/34_Etoposide_4h_10x_Ccenter15_1AUall_rep2_Maximum.ome.tif_out.tif
- __MACOSX/Figure 6/6B/220915 Comet assay alkaline/output etoposide 2/._34_Etoposide_4h_10x_Ccenter15_1AUall_rep2_Maximum.ome.tif_out.tif
- Figure 6/6B/220915 Comet assay alkaline/output etoposide 2/33_Etoposide_4h_10x_Ccenter15_1AUall_rep2_Maximum.ome.tif_out.tif
- __MACOSX/Figure 6/6B/220915 Comet assay alkaline/output etoposide 2/._33_Etoposide_4h_10x_Ccenter15_1AUall_rep2_Maximum.ome.tif_out.tif
- Figure 6/6B/220915 Comet assay alkaline/output etoposide 2/36_Etoposide_4h_10x_Ccenter15_1AUall_rep2_Maximum.ome.tif_out.tif
- __MACOSX/Figure 6/6B/220915 Comet assay alkaline/output etoposide 2/._36_Etoposide_4h_10x_Ccenter15_1AUall_rep2_Maximum.ome.tif_out.tif
- Figure 6/6B/220915 Comet assay alkaline/output etoposide 2/220915.xls
- __MACOSX/Figure 6/6B/220915 Comet assay alkaline/output etoposide 2/._220915.xls
- Figure 6/6B/220915 Comet assay alkaline/output etoposide 2/40_Etoposide_4h_10x_Ccenter15_1AUall_rep2_Maximum.ome.tif_out.tif
- __MACOSX/Figure 6/6B/220915 Comet assay alkaline/output etoposide 2/._40_Etoposide_4h_10x_Ccenter15_1AUall_rep2_Maximum.ome.tif_out.tif
- Figure 6/6B/220915 Comet assay alkaline/output etoposide 2/38_Etoposide_4h_10x_Ccenter15_1AUall_rep2_Maximum.ome.tif_out.tif
- __MACOSX/Figure 6/6B/220915 Comet assay alkaline/output etoposide 2/._38_Etoposide_4h_10x_Ccenter15_1AUall_rep2_Maximum.ome.tif_out.tif
