# Supplementary material for: CDK12/CDK13 inhibition disrupts transcriptional elongation and replication fork progression in glioblastoma
Source: EMBO Mol Med. 2026 Mar 25;18(5):1592–624. doi: 10.1038/s44321-026-00393-w (PMC13179391; doi:10.1038/s44321-026-00393-w)
Supplement: Supplementary file 13 — Source data Fig. 6 [file 44321_2026_393_MOESM13_ESM.zip › Figure 6/6A/Fig 6A yH2AX.xlsx]

## Sheet:  6A
Object ID	Total Intensity A647 EdU	Mean Intensity A647 EdU	Total Intensity A405 DAPI	Mean Intensity A405 DAPI	Total Intensity A546 yH2AX	Mean Intensity A546 yH2AX	Total Intensity A488 PAF15	Mean Intensity A488 PAF15	Total Intensity yH2AX_BC	Mean Intensity yH2AX_BC	Circularity Factor	Elongation Factor	Well	Area	Treatment	[Total Intensity A405 DAPI] / 1000000	Rand(0)
0	24372176	27050.1	22973592	25497.9	3.9601e+06	4395.23	505581	561.133	3935070	4367.45	1.04579	1.71175	1	901	Mock	22.9736	0.725708
1	401939	400.737	12732011	12693.9	1851854	1846.32	42797	42.669	1780609	1775.28	1.10602	2.5	1	1003	Mock	12.732	0.211197
3	820988	692.817	31473198	26559.7	3463050	2922.41	78600	66.3291	3438360	2901.57	1.05601	1.94794	1	1185	Mock	31.4732	0.30943
4	436516	571.356	15911997	20827.2	1428670	1869.99	49538	64.8403	1414298	1851.18	1.06601	1.90013	1	764	Mock	15.912	0.853608
5	2292913	2834.26	13324631	16470.5	1599077	1976.61	68001	84.0556	1568617	1938.96	1.0443	1.62209	1	809	Mock	13.3246	0.767857
6	500710	671.193	14212783	19052	1280504	1716.49	41957	56.2426	1261502	1691.02	1.10615	2.1013	1	746	Mock	14.2128	0.347096
7	969958	702.868	33329044	24151.5	4072182	2950.86	92002	66.6681	4041604	2928.7	1.20172	3.05672	1	1380	Mock	33.329	0.131599
8	21744176	17649.5	29677036	24088.5	2.91954e+06	2369.76	469959	381.46	2869798	2329.38	1.09887	1.92031	1	1232	Mock	29.677	0.138372
10	1503189	965.439	35089180	22536.4	3630816	2331.93	122529	78.6956	3600991	2312.78	1.17893	2.23086	1	1557	Mock	35.0892	0.363954
11	785458	1270.97	15469370	25031.3	1439673	2329.57	100438	162.521	1434111	2320.57	1.03232	1.4752	1	618	Mock	15.4694	0.0973906
13	961671	657.328	29290454	20020.8	3.07526e+06	2102.03	82457	56.3616	3052885	2086.73	1.2578	2.88066	1	1463	Mock	29.2905	0.463611
14	746119	1137.38	15630632	23827.2	1562022	2381.13	50903	77.596	1552249	2366.23	1.03292	1.55775	1	656	Mock	15.6306	0.230044
15	1050638	755.855	33540508	24129.9	2608913	1876.92	89840	64.6331	2587668	1861.63	1.25462	2.68553	1	1390	Mock	33.5405	0.927887
16	619549	861.682	18863356	26235.5	2123902	2953.97	54114	75.2629	2102092	2923.63	1.03762	1.77978	1	719	Mock	18.8634	0.792109
18	337304	402.511	10823908	12916.4	1201988	1434.35	35559	42.4332	1193622	1424.37	1.16964	2.65063	1	838	Mock	10.8239	0.201307
19	7371081	7614.75	16660760	17211.5	2767583	2859.07	167907	173.458	2740921	2831.53	1.17468	2.91127	1	968	Mock	16.6608	0.93635
20	2957179	2797.71	35249184	33348.3	3113633	2945.73	423598	400.755	3083607	2917.32	1.03619	1.86566	1	1057	Mock	35.2492	0.386452
21	13246689	10414.1	33163012	26071.6	6842724	5379.5	699446	549.879	6.81177e+06	5355.16	1.05214	1.84052	1	1272	Mock	33.163	0.228352
22	23812094	11393.3	42567656	20367.3	9533382	4561.43	685579	328.028	9440950	4517.2	1.37296	2.24026	1	2090	Mock	42.5677	0.00949577
23	24791294	31341.7	18271008	23098.6	5297118	6696.74	583860	738.129	5265698	6657.01	1.03916	1.59449	1	791	Mock	18.271	0.505337
24	663428	614.854	30954008	28687.7	7829241	7256.02	531185	492.294	7796815	7225.96	1.09899	2.52685	1	1079	Mock	30.954	0.85972
25	32042064	32464.1	21352210	21633.4	4388854	4446.66	584517	592.216	4370696	4428.26	1.10991	2.07037	1	987	Mock	21.3522	0.614983
27	355485	307.247	15252341	13182.7	2258331	1951.88	280503	242.44	2242223	1937.96	1.18117	3.03185	1	1157	Mock	15.2523	0.570227
28	376985	499.98	13745134	18229.6	1138730	1510.25	43733	58.0013	1129375	1497.84	1.28509	3.45718	1	754	Mock	13.7451	0.884841
29	483221	936.475	14680061	28449.7	850818	1648.87	36866	71.4457	842866	1633.46	1.00868	1.43133	1	516	Mock	14.6801	0.653195
30	683747	617.658	33648716	30396.3	3011044	2720	614153	554.79	2977202	2689.43	1.07621	2.30631	1	1107	Mock	33.6487	0.693284
31	648720	1074.04	14648062	24251.8	1036881	1716.69	50755	84.0315	1023420	1694.4	1.02683	1.52893	1	604	Mock	14.6481	0.619237
32	1447757	1079.61	30651056	22856.9	5235490	3904.17	109179	81.4161	5196592	3875.16	1.11574	1.95208	1	1341	Mock	30.6511	0.375779
34	772027	1014.49	16274562	21385.8	2365057	3107.83	58017	76.2378	2353017	3092.01	1.07307	1.99614	1	761	Mock	16.2746	0.453405
35	13207491	15094.3	13330189	15234.5	2575060	2942.93	352311	402.641	2550416	2914.76	1.14951	2.69492	1	875	Mock	13.3302	0.799907
38	16991464	19849.8	14246047	16642.6	5581754	6520.74	454073	530.459	5561382	6496.94	1.09844	2.35739	1	856	Mock	14.246	0.589289
39	497580	809.073	13703864	22282.7	1874150	3047.4	41735	67.8618	1861458	3026.76	1.04426	1.7987	1	615	Mock	13.7039	0.139313
40	311823	392.23	13337595	16776.8	2519768	3169.52	33300	41.8868	2505405	3151.45	1.07835	2.23899	1	795	Mock	13.3376	0.96391
41	499886	639.24	15093390	19301	2171379	2776.7	46560	59.5396	2160521	2762.81	1.05856	2.18263	1	782	Mock	15.0934	0.665713
42	36127888	39964.5	21500694	23784	5008501	5540.38	656951	726.716	4986393	5515.92	1.07295	2.17439	1	904	Mock	21.5007	0.343648
43	647145	1125.47	14017146	24377.6	1.79992e+06	3130.29	44764	77.8504	1789761	3112.63	1.03673	1.76724	1	575	Mock	14.0171	0.78001
44	35761916	40091.8	22399280	25111.3	3265490	3660.86	490099	549.438	3247848	3641.09	1.08953	2.08287	1	892	Mock	22.3993	0.66699
46	11656163	12179.9	13211086	13804.7	2461324	2571.92	211269	220.762	2384938	2492.1	1.12958	2.55176	1	957	Mock	13.2111	0.745052
47	451222	813.013	11193346	20168.2	1431425	2579.14	40798	73.5099	1422273	2562.65	1.06139	2.00721	1	555	Mock	11.1933	0.687499
48	19614122	28344.1	17400430	25145.1	4381532	6331.69	335912	485.422	4364295	6306.78	1.03348	1.57514	1	692	Mock	17.4004	0.991652
49	34270944	18986.7	36269464	20093.9	5959268	3301.53	571670	316.715	5856312	3244.49	1.54315	3.08132	1	1805	Mock	36.2695	0.226182
50	421722	691.348	12476718	20453.6	2065004	3385.25	38053	62.382	2014464	3302.4	1.06929	2.08852	1	610	Mock	12.4767	0.677307
52	12138720	5733.93	46741576	22079.2	8924129	4215.46	317500	149.976	8867311	4188.62	1.11818	2.11106	1	2117	Mock	46.7416	0.704084
53	24025054	23881.8	30491948	30310.1	5982766	5947.08	801152	796.374	5965091	5929.51	1.03486	1.6286	1	1006	Mock	30.4919	0.160782
54	8558226	7801.48	16418800	14967	7710750	7028.94	381443	347.715	7691756	7011.63	1.19153	2.56899	1	1097	Mock	16.4188	0.424476
56	2131612	1254.63	41034056	24151.9	8707338	5124.98	163521	96.2454	8647986	5090.04	1.11552	2.77934	1	1699	Mock	41.0341	0.520449
57	473108	617.634	12288003	16041.8	2483468	3242.13	52199	68.1449	2474541	3230.47	1.096	2.2756	1	766	Mock	12.288	0.249893
58	25879862	33094.5	15180780	19412.8	5516680	7054.58	385901	493.48	5496682	7029	1.02513	1.69437	1	782	Mock	15.1808	0.493816
59	575678	974.074	12986616	21974	2988016	5055.86	49080	83.0457	2982715	5046.9	1.04602	1.84433	1	591	Mock	12.9866	0.974211
60	642461	1041.27	13071281	21185.2	1288892	2088.97	44809	72.624	1282315	2078.31	1.09354	1.7865	1	617	Mock	13.0713	0.779043
61	903543	610.09	30959032	20904.1	3426207	2313.44	81013	54.7016	3400522	2296.1	1.29382	3.96173	1	1481	Mock	30.959	0.792469
62	11845249	18336.3	14585084	22577.5	2572911	3982.83	236978	366.839	2559615	3962.25	1.02331	1.44668	1	646	Mock	14.5851	0.760858
64	27126186	29357.3	21222960	22968.6	5876869	6360.25	493575	534.172	5840575	6320.97	1.12533	2.02051	1	924	Mock	21.223	0.819908
65	25382482	26746.6	30071436	31687.5	4046745	4264.22	683109	719.82	4007860	4223.25	1.07097	2.10011	1	949	Mock	30.0714	0.770282
66	397691	409.991	14811702	15269.8	1164751	1200.77	42094	43.3959	1121366	1156.05	1.08771	1.98463	1	970	Mock	14.8117	0.691489
68	10887127	8675	29498876	23505.1	6.20764e+06	4946.33	518958	413.512	6.18137e+06	4925.39	1.07772	1.90476	1	1255	Mock	29.4989	0.0256065
69	565538	663.777	14547690	17074.8	2115678	2483.19	49141	57.6772	2.08617e+06	2448.55	1.21606	3.18652	1	852	Mock	14.5477	0.683628
70	443650	565.88	15121365	19287.5	1140638	1454.9	42985	54.8278	1113781	1420.64	1.25887	3.24617	1	784	Mock	15.1214	0.667756
71	1532747	797.475	48572772	25272	7209733	3751.16	848585	441.511	7146426	3718.22	1.20364	2.99061	1	1922	Mock	48.5728	0.708069
72	1075753	570.086	29603636	15688.2	6588656	3491.6	104836	55.557	6561990	3477.47	1.52712	2.43766	1	1887	Mock	29.6036	0.757087
73	1292767	893.412	31733762	21930.7	7785996	5380.79	121294	83.8245	7.74901e+06	5355.22	1.02381	1.5989	1	1447	Mock	31.7338	0.922632
74	11008906	12524.4	14106317	16048.1	2099247	2388.22	197274	224.43	2.08414e+06	2371.03	1.15	3.09443	1	879	Mock	14.1063	0.659013
75	429881	856.337	11753612	23413.6	3128752	6232.57	42538	84.7371	3121817	6218.76	1.0279	1.65936	1	502	Mock	11.7536	0.432396
76	286101	384.544	13948537	18748	1837074	2469.19	37207	50.0094	1832140	2462.55	1.04239	1.78091	1	744	Mock	13.9485	0.077358
77	399431	422.678	13856738	14663.2	1297183	1372.68	48142	50.9439	1282970	1357.64	1.17476	2.1581	1	945	Mock	13.8567	0.91211
78	545439	614.926	13173365	14851.6	2582220	2911.18	56942	64.1962	2560424	2886.61	1.0958	1.92393	1	887	Mock	13.1734	0.241046
79	892166	602.001	30120344	20324.1	7274505	4908.57	86557	58.4055	7.23399e+06	4881.24	1.15516	2.15198	1	1482	Mock	30.1203	0.152985
80	16620255	12202.8	24983062	18342.9	4520598	3319.09	657100	482.452	4487159	3294.54	1.07726	2.13606	1	1362	Mock	24.9831	0.422948
81	420970	533.549	14369887	18212.8	3.69427e+06	4682.22	43873	55.6058	3.67791e+06	4661.48	1.08658	2.21185	1	789	Mock	14.3699	0.961914
83	1271807	813.696	26841108	17172.8	4489520	2872.37	109370	69.9744	4459560	2853.21	1.32099	3.37111	1	1563	Mock	26.8411	0.724762
84	14731194	14246.8	23214756	22451.4	4248659	4108.95	457463	442.421	4232679	4093.5	1.20206	3.01567	1	1034	Mock	23.2148	0.596044
85	431638	606.233	17994320	25272.9	2566998	3605.33	46652	65.5225	2551540	3583.62	1.07072	1.98605	1	712	Mock	17.9943	0.49254
86	419323	579.976	15303754	21167	2530817	3500.44	48539	67.1355	2506506	3466.81	1.05631	1.74282	1	723	Mock	15.3038	0.277442
87	737733	951.914	15593456	20120.6	3.24476e+06	4186.79	63990	82.5677	3229545	4167.15	1.06751	1.94268	1	775	Mock	15.5935	0.663275
88	24602368	26425.7	24518774	26336	3199106	3436.2	409831	440.205	3178354	3413.91	1.04564	1.52866	1	931	Mock	24.5188	0.741056
89	15802027	18789.6	19499326	23185.9	5061402	6018.31	320627	381.245	5043658	5997.22	1.07299	2.24614	1	841	Mock	19.4993	0.00819495
91	366970	356.628	16224754	15767.5	987656	959.821	43609	42.38	967700	940.428	1.13666	2.42803	1	1029	Mock	16.2248	0.610869
92	29573098	22907.1	36106672	27968	6.36655e+06	4931.48	767070	594.167	6339778	4910.75	1.01386	1.42802	1	1291	Mock	36.1067	0.250156
93	399353	537.487	17289738	23270.2	1474539	1984.57	38158	51.3567	1462958	1968.99	1.14492	2.85408	1	743	Mock	17.2897	0.858712
94	6127454	5590.74	38558368	35181	3079928	2810.15	570390	520.429	3063929	2795.56	1.03895	1.48131	1	1096	Mock	38.5584	0.598229
96	20052290	17903.8	30803026	27502.7	3013437	2690.57	715380	638.732	2984806	2665.01	1.19683	2.69486	1	1120	Mock	30.803	0.643305
98	1592404	606.168	39404988	15000	13908791	5294.55	179692	68.402	13800812	5253.45	1.58664	1.89296	1	2627	Mock	39.405	0.734081
99	1580769	895.113	39940404	22616.3	8717157	4936.1	144134	81.6161	8653873	4900.27	1.33634	2.0015	1	1766	Mock	39.9404	0.643801
100	1237110	829.162	35182080	23580.5	6.24738e+06	4187.25	109294	73.2533	6215701	4166.02	1.14382	2.85743	1	1492	Mock	35.1821	0.0443605
101	1216113	671.144	37483284	20686.1	5413808	2987.75	508804	280.797	5382311	2970.37	1.26857	2.57341	1	1812	Mock	37.4833	0.916451
102	24449124	12224.6	50928184	25464.1	8804527	4402.26	810183	405.091	8753109	4376.55	1.2232	1.97177	1	2000	Mock	50.9282	0.0604882
104	1607080	1058.68	38643232	25456.7	15845250	10438.2	389342	256.484	15743202	10371	1.10215	2.01769	1	1518	Mock	38.6432	0.301991
105	748434	639.141	19482110	16637.2	3010796	2571.13	83436	71.2519	2.94949e+06	2518.78	1.19156	2.00312	1	1171	Mock	19.4821	0.608531
106	662873	802.51	15316686	18543.2	5056376	6121.52	48307	58.4831	5017616	6074.6	1.15411	2.96145	1	826	Mock	15.3167	0.0109415
109	665948	1048.74	16146265	25427.2	1936985	3050.37	46690	73.5276	1.9328e+06	3043.77	1.06661	1.95504	1	635	Mock	16.1463	0.438515
111	1249046	1271.94	12365582	12592.2	1449770	1476.34	49119	50.0193	1437645	1464	1.08252	2.36789	1	982	Mock	12.3656	0.563558
114	1019906	695.707	26591172	18138.6	2338337	1595.05	95509	65.1494	2226764	1518.94	1.45063	2.37587	1	1466	Mock	26.5912	0.873991
115	24348112	29229.4	27765318	33331.7	2708205	3251.15	603840	724.898	2691245	3230.79	1.05432	1.80815	1	833	Mock	27.7653	0.87943
116	26790544	21852	39062112	31861.4	4989482	4069.72	701660	572.316	4955959	4042.38	1.13269	2.75974	1	1226	Mock	39.0621	0.977692
119	1.59072e+06	1156.89	41115464	29902.2	5094872	3705.36	137300	99.8545	5049203	3672.15	1.09423	1.74683	1	1375	Mock	41.1155	0.132981
120	203048	302.155	11485065	17090.9	1072977	1596.69	28957	43.0908	1066112	1586.48	1.10956	2.56101	1	672	Mock	11.4851	0.712853
121	620741	746.083	19661214	23631.3	2697979	3242.76	64362	77.3582	2688677	3231.58	1.07702	2.11779	1	832	Mock	19.6612	0.440482
122	265322	418.489	11976357	18890.2	1.7566e+06	2770.66	31171	49.1656	1749019	2758.71	1.06402	1.81162	1	634	Mock	11.9764	0.249945
123	374077	477.139	15774490	20120.5	3279238	4182.7	38702	49.3648	3.26269e+06	4161.6	1.1313	2.22195	1	784	Mock	15.7745	0.510284
124	30520708	18243.1	54469304	32557.9	6363721	3803.78	797528	476.705	6311632	3772.64	1.08264	1.69217	1	1673	Mock	54.4693	0.636588
125	1485241	982.952	38563840	25522.1	4910463	3249.81	135623	89.7571	4872714	3224.83	1.15385	2.24042	1	1511	Mock	38.5638	0.839409
128	1177761	1000.65	29472666	25040.5	3631207	3085.14	108025	91.7799	3615211	3071.55	1.04653	1.82683	1	1177	Mock	29.4727	0.372125
129	632727	884.933	17258140	24137.3	3.51149e+06	4911.17	66874	93.5301	3492421	4884.5	1.10382	2.57902	1	715	Mock	17.2581	0.498764
130	8089983	7262.1	27526544	24709.6	2845289	2554.12	384813	345.434	2817005	2528.73	1.15109	2.82997	1	1114	Mock	27.5265	0.912379
131	15946879	25679.4	17402068	28022.7	3137774	5052.78	224317	361.219	3127291	5035.9	1.02023	1.4847	1	621	Mock	17.4021	0.0891048
133	407140	576.686	14749693	20891.9	2810857	3981.38	45300	64.1643	2797851	3962.96	1.041	1.82011	1	706	Mock	14.7497	0.88699
134	806851	689.027	30654508	26178.1	3738252	3192.36	539388	460.622	3719251	3176.13	1.13475	2.30421	1	1171	Mock	30.6545	0.529066
135	24271700	21613.3	32451030	28896.7	7901773	7036.31	447859	398.806	7873031	7010.71	1.05305	1.68254	1	1123	Mock	32.451	0.174288
136	667099	856.353	14780051	18973.1	3.25628e+06	4180.07	55096	70.7266	3247281	4168.52	1.1229	1.99879	1	779	Mock	14.7801	0.410195
137	703153	1000.22	13410449	19076	1.60644e+06	2285.12	53547	76.1693	1594029	2267.47	1.15901	1.79894	1	703	Mock	13.4104	0.31959
138	1589110	850.701	26335026	14098	7460479	3993.83	130958	70.106	7384276	3953.04	1.45139	1.73642	1	1868	Mock	26.335	0.416507
139	339414	339.754	12791640	12804.4	1351264	1352.62	42442	42.4845	1329169	1330.5	1.10647	2.05712	1	999	Mock	12.7916	0.493724
140	537084	704.835	13753585	18049.3	3198091	4196.97	54606	71.6614	3175299	4167.06	1.18612	3.09567	1	762	Mock	13.7536	0.705924
141	1175816	979.031	31078354	25877.1	3.92024e+06	3264.15	375835	312.935	3878232	3229.17	1.05666	1.71089	1	1201	Mock	31.0784	0.48492
143	539756	753.849	13936367	19464.2	4417412	6169.57	44858	62.6508	4396350	6140.15	1.11162	2.72207	1	716	Mock	13.9364	0.645007
144	460923	618.689	13096065	17578.6	2839411	3811.29	42365	56.8658	2823216	3789.55	1.04504	1.63311	1	745	Mock	13.0961	0.247948
146	974128	1415.88	13715818	19935.8	2680282	3895.76	71353	103.711	2666151	3875.22	1.09963	1.94522	1	688	Mock	13.7158	0.294494
148	458396	660.513	13310034	19178.7	1803369	2598.51	43193	62.2378	1784777	2571.72	1.08898	1.94602	1	694	Mock	13.31	0.961771
149	27596604	37292.7	18605722	25142.9	3717105	5023.11	468444	633.032	3705452	5007.37	1.04917	1.49204	1	740	Mock	18.6057	0.168179
151	328440	463.244	14250277	20099.1	1516435	2138.84	33970	47.9126	1.49963e+06	2115.14	1.10635	2.32254	1	709	Mock	14.2503	0.273203
152	26112384	37844	19140786	27740.3	4593079	6656.64	406092	588.539	4577903	6634.64	1.059	1.74718	1	690	Mock	19.1408	0.733493
154	8858541	13524.5	13067773	19950.8	2612842	3989.07	186524	284.769	2601243	3971.36	1.04959	1.78939	1	655	Mock	13.0678	0.871656
155	649260	1022.46	14249971	22440.9	2093739	3297.23	46994	74.0063	2086384	3285.64	1.01273	1.51968	1	635	Mock	14.25	0.502776
156	340806	450.802	13725765	18155.8	1.66229e+06	2198.8	39763	52.5966	1639597	2168.78	1.16405	3.00658	1	756	Mock	13.7258	0.0266725
157	13496876	9633.74	25684930	18333.3	6965278	4971.65	595189	424.832	6.92031e+06	4939.55	1.22502	1.96151	1	1401	Mock	25.6849	0.15323
159	1378560	979.787	31353566	22284	3913555	2781.49	569992	405.112	3879075	2756.98	1.10843	2.37596	1	1407	Mock	31.3536	0.854877
160	44673388	22258.8	40098040	19979.1	7113195	3544.19	632419	315.107	7058075	3516.73	1.20066	2.30514	1	2007	Mock	40.098	0.356802
162	323712	412.372	12879127	16406.5	1542334	1964.76	35407	45.1045	1535049	1955.48	1.19606	3.17794	1	785	Mock	12.8791	0.382584
163	344428	540.703	13130688	20613.3	1.30901e+06	2054.95	33924	53.2559	1297053	2036.19	1.18417	3.08851	1	637	Mock	13.1307	0.589408
164	315351	488.916	13549284	21006.6	1601653	2483.18	35313	54.7488	1589762	2464.75	1.18539	3.08037	1	645	Mock	13.5493	0.299047
165	1728966	1162.72	36527192	24564.4	5467763	3677.04	136189	91.5864	5436055	3655.72	1.0693	1.74342	1	1487	Mock	36.5272	0.0762296
167	1167078	821.308	32719740	23025.9	5906422	4156.52	701729	493.828	5868895	4130.12	1.1228	2.50345	1	1421	Mock	32.7197	0.551815
168	16539726	14741.3	34823528	31037	6128081	5461.75	708488	631.451	6099343	5436.13	1.02122	1.42222	1	1122	Mock	34.8235	0.121296
169	396209	519.959	13963779	18325.2	1697416	2227.58	40057	52.5682	1682434	2207.92	1.14676	2.98294	1	762	Mock	13.9638	0.481795
170	10137181	13570.5	15494553	20742.4	4798419	6423.59	112908	151.149	4782358	6402.09	1.01892	1.67957	1	747	Mock	15.4946	0.314666
171	534149	684.806	15671231	20091.3	3074159	3941.23	56345	72.2372	3056573	3918.68	1.21831	3.63124	1	780	Mock	15.6712	0.830749
173	1937549	896.184	46971880	21726.1	8151783	3770.48	175462	81.1573	8070319	3732.8	1.30794	2.0776	1	2162	Mock	46.9719	0.0878584
174	695418	1102.09	14632663	23189.6	1283224	2033.64	45631	72.3154	1275936	2022.09	1.02445	1.54834	1	631	Mock	14.6327	0.767385
175	744152	1225.95	13515419	22265.9	1519390	2503.11	49373	81.3394	1512224	2491.31	1.06924	1.88013	1	607	Mock	13.5154	0.634905
176	39271580	48068	19861354	24310.1	4.08334e+06	4997.97	548190	670.979	4.07199e+06	4984.08	1.09662	2.4541	1	817	Mock	19.8614	0.106035
177	382561	486.719	12158991	15469.5	1523620	1938.45	41202	52.4198	1496432	1903.86	1.09303	2.26302	1	786	Mock	12.159	0.508241
178	520341	647.996	12698063	15813.3	1506745	1876.39	46356	57.7285	1488808	1854.06	1.16562	2.85905	1	803	Mock	12.6981	0.727091
179	20019706	22443.6	21602772	24218.4	2208966	2476.42	274169	307.364	2188695	2453.69	1.05188	2.07167	1	892	Mock	21.6028	0.654989
181	1181211	974.597	29026794	23949.5	4753060	3921.67	95302	78.632	4722742	3896.65	1.03824	1.62429	1	1212	Mock	29.0268	0.224863
182	358948	425.798	12508685	14838.3	2503321	2969.54	39748	47.1507	2486679	2949.8	1.10637	2.36967	1	843	Mock	12.5087	0.632742
183	26565564	22418.2	28446850	24005.8	4767590	4023.28	845054	713.126	4730199	3991.73	1.09138	1.97315	1	1185	Mock	28.4469	0.113197
184	966872	1342.88	14011294	19460.1	3709459	5152.03	63002	87.5028	3.69589e+06	5133.18	1.06833	1.5137	1	720	Mock	14.0113	0.440121
185	563091	713.677	16120413	20431.4	2502077	3171.2	54371	68.9113	2483944	3148.22	1.09403	2.14589	1	789	Mock	16.1204	0.465465
186	455220	705.767	14987976	23237.2	1811012	2807.77	43250	67.0543	1797604	2786.98	1.08873	2.3938	1	645	Mock	14.988	0.22338
188	1299241	940.117	33045162	23911.1	4599884	3328.43	114455	82.8184	4556009	3296.68	1.26135	2.33708	1	1382	Mock	33.0452	0.916448
189	593595	1085.18	13908618	25427.1	2080318	3803.14	46487	84.9854	2071799	3787.57	1.03098	1.47445	1	547	Mock	13.9086	0.531217
190	671278	1132	13475007	22723.5	2094432	3531.93	52996	89.3693	2081806	3510.63	1.04988	1.88167	1	593	Mock	13.475	0.440317
191	31716696	33421.2	17581768	18526.6	3199666	3371.62	476633	502.248	3178038	3348.83	1.42874	3.95035	1	949	Mock	17.5818	0.0174474
192	4822049	7654.05	14030972	22271.4	1853369	2941.86	80367	127.567	1837796	2917.14	1.12917	2.76545	1	630	Mock	14.031	0.371633
193	574360	675.718	13813347	16251	1.9174e+06	2255.77	58457	68.7729	1891392	2225.17	1.16527	2.27728	1	850	Mock	13.8133	0.554121
194	456357	672.102	13826436	20362.9	868423	1278.97	39583	58.296	856347	1261.19	1.06678	2.15758	1	679	Mock	13.8264	0.45578
195	13305587	7479.25	31497932	17705.4	12528865	7042.64	806547	453.371	12448906	6997.7	1.27742	2.58735	1	1779	Mock	31.4979	0.678496
196	25604226	30372.7	16323141	19363.2	4.12904e+06	4898.04	395559	469.228	4111805	4877.59	1.20967	3.55042	1	843	Mock	16.3231	0.43557
197	30198730	40104.6	16775199	22277.8	3.22716e+06	4285.74	455861	605.393	3211617	4265.1	1.02244	1.5305	1	753	Mock	16.7752	0.885716
199	656070	686.984	15199792	15916	3517528	3683.28	64105	67.1257	3492094	3656.64	1.09839	2.01508	1	955	Mock	15.1998	0.288479
200	481810	592.632	15076020	18543.7	1975951	2430.44	47957	58.9877	1.95923e+06	2409.88	1.14709	2.89621	1	813	Mock	15.076	0.289949
201	33575976	38548.8	20862194	23952	2438790	2799.99	617363	708.798	2417398	2775.43	1.14568	2.04283	1	871	Mock	20.8622	0.246164
202	51690476	24165.7	56498652	26413.6	11712438	5475.66	1013283	473.718	11637327	5440.55	1.0872	1.63165	1	2139	Mock	56.4987	0.855773
203	1118813	722.281	32288006	20844.4	6173867	3985.71	96363	62.2098	6134491	3960.29	1.39326	4.42644	1	1549	Mock	32.288	0.962323
204	75212224	33576.9	48279656	21553.4	9707777	4333.83	1355433	605.104	9663281	4313.96	1.51325	3.55439	1	2240	Mock	48.2797	0.430778
207	988116	670.819	30279138	20556.1	4086030	2773.95	89471	60.7407	4053816	2752.08	1.41233	3.3034	1	1473	Mock	30.2791	0.397943
208	42275200	23604.2	32767464	18295.6	5877689	3281.79	528476	295.073	5827496	3253.77	1.50188	3.56577	1	1791	Mock	32.7675	0.933994
209	1281018	1114.9	29679942	25831.1	7439495	6474.76	743058	646.7	7402277	6442.36	1.21419	2.13612	1	1149	Mock	29.6799	0.747152
210	941298	803.155	29771486	25402.3	3349808	2858.2	510436	435.526	3309810	2824.07	1.23688	2.73896	1	1172	Mock	29.7715	0.242962
213	531007	653.95	13957189	17188.7	2649337	3262.73	44579	54.9002	2633809	3243.61	1.08362	1.99142	1	812	Mock	13.9572	0.188304
214	6866903	9023.53	13420284	17635.1	2322232	3051.55	98963	130.043	2308794	3033.89	1.02645	1.53482	1	761	Mock	13.4203	0.109101
218	471251	536.122	14509766	16507.1	1789460	2035.79	40130	45.6542	1761236	2003.68	1.10936	2.33971	1	879	Mock	14.5098	0.246977
219	21828680	30025.7	17280052	23769	2809425	3864.41	327185	450.048	2797843	3848.48	1.09299	2.32143	1	727	Mock	17.2801	0.264066
220	486069	724.395	14854166	22137.4	3.68915e+06	5497.98	36598	54.5425	3669894	5469.29	1.15458	2.9142	1	671	Mock	14.8542	0.709393
221	528426	740.092	14650785	20519.3	1133817	1587.98	49223	68.9398	1116935	1564.33	1.05932	2.01816	1	714	Mock	14.6508	0.0728943
222	1234882	731.999	36124952	21413.7	4856573	2878.82	105992	62.8287	4706787	2790.03	1.21981	2.80436	1	1687	Mock	36.125	0.0104153
223	1750075	722.873	32659210	13490	30124394	12443	141548	58.4668	29819174	12316.9	1.13867	2.36823	1	2421	Mock	32.6592	0.220004
224	627770	773.116	17863986	22000	1912303	2355.05	55184	67.9606	1896631	2335.75	1.10321	2.1778	1	812	Mock	17.864	0.0791764
225	414331	566.026	14971886	20453.4	1714782	2342.6	45214	61.7678	1697835	2319.45	1.19809	3.28494	1	732	Mock	14.9719	0.101346
227	596177	741.514	18023856	22417.7	2339999	2910.45	55070	68.495	2325075	2891.88	1.10527	2.38861	1	804	Mock	18.0239	0.595336
228	556084	910.121	14712443	24079.3	1230382	2013.72	42634	69.7774	1217639	1992.86	1.09505	2.06383	1	611	Mock	14.7124	0.793828
229	20971892	20846.8	33202818	33004.8	5108365	5077.9	871699	866.5	5084734	5054.41	1.03857	1.71074	1	1006	Mock	33.2028	0.706235
230	441070	526.336	14207098	16953.6	1694820	2022.46	42763	51.0298	1677226	2001.46	1.04292	1.91169	1	838	Mock	14.2071	0.957973
231	712998	444.79	30200474	18840	3727296	2325.2	82618	51.5396	3697944	2306.89	1.5627	5.6726	1	1603	Mock	30.2005	0.268762
232	793811	872.32	16778946	18438.4	1828977	2009.86	54623	60.0253	1819704	1999.67	1.1021	2.27676	1	910	Mock	16.7789	0.592293
233	9564361	13682.9	16230183	23219.1	3133663	4483.07	112816	161.396	3.12547e+06	4471.34	1.13674	2.7711	1	699	Mock	16.2302	0.944782
234	28932368	29313.4	18475098	18718.4	2934818	2973.47	318641	322.838	2914717	2953.11	1.15969	2.81349	1	987	Mock	18.4751	0.964813
235	597858	888.348	15433649	22932.6	1901505	2825.42	47125	70.0223	1.88706e+06	2803.96	1.09777	2.59138	1	673	Mock	15.4336	0.616664
236	524582	745.145	18412096	26153.5	2142495	3043.32	48842	69.3778	2128468	3023.39	1.10876	2.59233	1	704	Mock	18.4121	0.749473
237	422211	594.663	17091450	24072.5	2026362	2854.03	42832	60.3268	2.01046e+06	2831.64	1.11893	2.54648	1	710	Mock	17.0914	0.588774
238	2.09007e+06	1498.26	29339026	21031.6	4168602	2988.25	97606	69.9685	4126627	2958.16	1.145	2.50841	1	1395	Mock	29.339	0.767729
239	29171474	31881.4	19437222	21242.9	3908335	4271.4	309604	338.365	3886749	4247.81	1.20412	3.54031	1	915	Mock	19.4372	0.35146
240	9795794	9241.32	33709888	31801.8	5969754	5631.84	192133	181.258	5.94605e+06	5609.48	1.03706	1.64158	1	1060	Mock	33.7099	0.31022
241	22873528	26878.4	16723388	19651.5	6827000	8022.33	452063	531.214	6811365	8003.95	1.07515	2.07576	1	851	Mock	16.7234	0.533097
242	21896724	16148	29462858	21727.8	7719630	5692.94	484411	357.235	7654159	5644.66	1.07245	2.21765	1	1356	Mock	29.4629	0.765392
243	2002685	909.485	45875652	20833.6	4405450	2000.66	159634	72.495	4373568	1986.18	1.62788	4.0522	1	2202	Mock	45.8757	0.137385
244	6.80548e+06	10453.9	13700164	21044.8	2037369	3129.6	94381	144.978	2.02501e+06	3110.61	1.02953	1.82975	1	651	Mock	13.7002	0.667079
245	437481	749.111	13125385	22475	855544	1464.97	37335	63.9298	847680	1451.51	1.05014	1.93162	1	584	Mock	13.1254	0.484725
246	397621	751.646	14692454	27774	2304619	4356.56	41223	77.9263	2295292	4338.93	1.03799	1.56121	1	529	Mock	14.6925	0.204315
247	30644782	35674.9	17253126	20085.1	8998513	10475.6	611063	711.366	8986128	10461.1	1.13259	2.89352	1	859	Mock	17.2531	0.297469
248	277977	382.888	11007267	15161.5	1119566	1542.1	29331	40.4008	1100371	1515.66	1.09015	2.36501	1	726	Mock	11.0073	0.998985
249	84191960	38923.7	50928780	23545.4	13870913	6412.81	2.04128e+06	943.728	13781293	6371.38	1.276	2.66871	1	2163	Mock	50.9288	0.824706
250	606291	837.419	14563411	20115.2	2175282	3004.53	52940	73.1215	2158004	2980.67	1.04972	1.92818	1	724	Mock	14.5634	0.828215
251	35900520	29450.8	32002842	26253.4	4696422	3852.68	945532	775.662	4656927	3820.28	1.06686	2.0106	1	1219	Mock	32.0028	0.470383
252	388014	551.156	14686992	20862.2	1312380	1864.18	41751	59.3054	1305247	1854.04	1.09187	2.36402	1	704	Mock	14.687	0.458146
253	346455	493.526	14823980	21116.8	1681785	2395.71	37944	54.0513	1.6761e+06	2387.61	1.10843	2.4416	1	702	Mock	14.824	0.0981926
255	438619	481.999	16550900	18187.8	1726067	1896.78	44559	48.9659	1714884	1884.49	1.13005	2.8112	1	910	Mock	16.5509	0.929319
256	36695096	17171.3	44337108	20747.4	7849932	3673.34	674327	315.548	7774250	3637.93	1.49192	1.8991	1	2137	Mock	44.3371	0.290958
258	24276504	23615.3	24062752	23407.3	2248561	2187.32	575613	559.935	2232487	2171.68	1.07513	2.19223	1	1028	Mock	24.0628	0.896125
259	708872	965.766	11777085	16045.1	982713	1338.85	65293	88.955	958760	1306.21	1.05622	1.60267	1	734	Mock	11.7771	0.260683
260	3337386	2813.98	27186294	22922.7	3533054	2978.97	502217	423.454	3.49792e+06	2949.34	1.07618	2.31592	1	1186	Mock	27.1863	0.858364
261	312792	359.945	13140641	15121.6	4992951	5745.63	33777	38.8688	4960168	5707.9	1.0665	1.89054	1	869	Mock	13.1406	0.397026
262	21888246	21209.5	28118482	27246.6	4229043	4097.91	497053	481.64	4203731	4073.38	1.0501	1.81238	1	1032	Mock	28.1185	0.303447
263	1561871	1108.5	26624744	18896.2	4.02075e+06	2853.62	105860	75.1313	3.97958e+06	2824.4	1.10352	2.14041	1	1409	Mock	26.6247	0.475414
264	1.38784e+06	1139.44	32535644	26712.4	11121754	9131.16	872430	716.281	11078566	9095.7	1.03728	1.79787	1	1218	Mock	32.5356	0.58057
266	345025	461.881	13555169	18146.1	5117336	6850.52	34763	46.5368	5107022	6836.71	1.12111	2.64861	1	747	Mock	13.5552	0.31391
268	1383697	1386.47	19399884	19438.8	2060773	2064.9	119744	119.984	2044181	2048.28	1.16946	1.90128	1	998	Mock	19.3999	0.492082
269	43843484	32002.5	37185884	27143	9348480	6823.71	805073	587.645	9276529	6771.19	1.03848	1.64577	1	1370	Mock	37.1859	0.774397
270	499980	751.85	14785535	22233.9	3472910	5222.42	44035	66.218	3459476	5202.22	1.03872	1.6087	1	665	Mock	14.7855	0.404169
272	801301	408.619	30829982	15721.6	4.05856e+06	2069.64	83251	42.4533	3992580	2035.99	1.47816	2.55826	1	1961	Mock	30.83	0.271131
273	1.90931e+06	1408.04	38957700	28729.9	3909251	2882.93	124138	91.5472	3862656	2848.57	1.02991	1.69021	1	1356	Mock	38.9577	0.666352
274	29242504	27770.7	29634124	28142.6	3273541	3108.78	483793	459.443	3249497	3085.94	1.0643	2.07379	1	1053	Mock	29.6341	0.645123
275	436572	535.671	15788282	19372.1	1667961	2046.58	37984	46.6061	1656302	2032.27	1.35995	4.91981	1	815	Mock	15.7883	0.590048
276	617688	974.271	14713634	23207.6	2.02671e+06	3196.7	42514	67.0568	2.01694e+06	3181.3	1.05827	1.72387	1	634	Mock	14.7136	0.504173
278	7931512	3818.73	46345232	22313.5	8490552	4087.89	862486	415.256	8388956	4038.98	1.11007	1.79719	1	2077	Mock	46.3452	0.504097
279	333441	437.013	12090784	15846.4	1691028	2216.29	37489	49.1337	1676409	2197.13	1.3581	3.83178	1	763	Mock	12.0908	0.199784
280	36942388	38886.7	28841720	30359.7	4168040	4387.41	736122	774.865	4.14869e+06	4367.04	1.05575	1.79041	1	950	Mock	28.8417	0.367063
281	4.77823e+06	4232.27	32228554	28546.1	5574176	4937.27	536396	475.107	5547837	4913.94	1.06361	1.57659	1	1129	Mock	32.2286	0.101196
282	28083698	20262.4	30606464	22082.6	5103295	3682.03	831252	599.749	5057591	3649.06	1.3001	2.61867	1	1386	Mock	30.6065	0.635994
283	962523	1639.73	14439915	24599.5	1355743	2309.61	55820	95.0937	1349926	2299.7	1.03299	1.50847	1	587	Mock	14.4399	0.595963
284	366971	562.839	14051873	21552	1.88248e+06	2887.25	37708	57.8344	1874676	2875.27	1.04544	1.73476	1	652	Mock	14.0519	0.433372
285	555989	749.311	14742441	19868.5	2285986	3080.84	45369	61.1442	2268481	3057.25	1.04568	1.64738	1	742	Mock	14.7424	0.510899
286	625796	851.423	13254559	18033.4	2547212	3465.59	51563	70.1537	2527734	3439.09	1.08793	1.92608	1	735	Mock	13.2546	0.546788
287	569563	796.592	13665655	19112.8	1.91792e+06	2682.41	48653	68.0461	1903219	2661.84	1.12133	2.31479	1	715	Mock	13.6657	0.547855
288	723178	966.815	11818435	15800	4691628	6272.23	55874	74.6979	4667984	6240.62	1.03775	1.73333	1	748	Mock	11.8184	0.401538
289	423738	480.429	11481744	13017.9	4.17754e+06	4736.44	36337	41.1984	4.16802e+06	4725.65	1.17837	3.02475	1	882	Mock	11.4817	0.486711
290	3919940	5185.11	15855494	20972.9	5185714	6859.41	590395	780.946	5162532	6828.75	1.03928	1.65526	1	756	Mock	15.8555	0.844533
291	23923676	30398.6	22784056	28950.5	4755417	6042.46	510498	648.663	4731304	6011.82	1.02349	1.55654	1	787	Mock	22.7841	0.530697
292	15916428	25713.1	16552320	26740.4	2402463	3881.2	207135	334.628	2386269	3855.04	1.03516	1.59128	1	619	Mock	16.5523	0.594784
293	1368011	2002.94	15757094	23070.4	2290346	3353.36	50794	74.369	2270209	3323.88	1.17259	3.04094	1	683	Mock	15.7571	0.776841
294	24235152	23529.3	26787026	26006.8	3356789	3259.02	547656	531.705	3329595	3232.62	1.18133	2.68711	1	1030	Mock	26.787	0.24896
296	946509	597.921	26945210	17021.6	1847182	1166.89	96017	60.6551	1804581	1139.98	1.50286	2.35309	1	1583	Mock	26.9452	0.526321
297	1088033	833.103	32773888	25094.9	5800849	4441.69	88446	67.7228	5773017	4420.38	1.18687	2.91642	1	1306	Mock	32.7739	0.511597
298	1276076	1243.74	32788224	31957.3	4702065	4582.91	730863	712.342	4667498	4549.22	1.02045	1.47712	1	1026	Mock	32.7882	0.384698
299	412386	743.038	14715281	26514	1021637	1840.79	37105	66.8559	1006599	1813.69	1.0434	1.76577	1	555	Mock	14.7153	0.975904
300	15098673	16870	17113726	19121.5	3288335	3674.12	277281	309.811	3273068	3657.06	1.16978	3.26169	1	895	Mock	17.1137	0.351641
301	797627	689.392	31525202	27247.4	3.51029e+06	3033.96	725813	627.323	3479692	3007.51	1.04841	2.09594	1	1157	Mock	31.5252	0.859208
302	455860	722.441	15238157	24149.2	1090398	1728.05	45962	72.8399	1081738	1714.32	1.144	2.58015	1	631	Mock	15.2382	0.311442
303	1840128	1765.96	32285792	30984.4	8644957	8296.5	114068	109.47	8624130	8276.52	1.08848	1.77331	1	1042	Mock	32.2858	0.347657
304	15171612	18456.9	27770664	33784.3	2389424	2906.84	679467	826.602	2382591	2898.53	1.02187	1.54258	1	822	Mock	27.7707	0.302735
305	19303664	25037.2	15252628	19782.9	3063889	3973.92	228437	296.287	3051657	3958.05	1.20386	3.42228	1	771	Mock	15.2526	0.950967
306	967173	949.139	28933254	28393.8	8206218	8053.21	375375	368.376	8185286	8032.67	1.07907	2.29804	1	1019	Mock	28.9333	0.75337
307	765872	1253.47	15555050	25458.3	1662425	2720.83	66479	108.804	1649225	2699.22	1.04213	1.68893	1	611	Mock	15.555	0.602694
308	42870952	35607.1	28252976	23465.9	5.12795e+06	4259.09	691091	573.996	5.10167e+06	4237.27	1.06103	2.0428	1	1204	Mock	28.253	0.395809
309	909995	898.317	29168594	28794.3	3432520	3388.47	589982	582.411	3400292	3356.66	1.035	1.69724	1	1013	Mock	29.1686	0.933228
310	337803	467.224	14644832	20255.6	1760182	2434.55	35123	48.5795	1739117	2405.42	1.15232	2.98621	1	723	Mock	14.6448	0.546306
311	539057	587.848	15754035	17180	1823253	1988.28	56729	61.8637	1793231	1955.54	1.3937	3.90066	1	917	Mock	15.754	0.482961
312	629478	706.485	15080688	16925.6	1384873	1554.29	59925	67.2559	1365392	1532.43	1.05471	2.04826	1	891	Mock	15.0807	0.814059
313	29743976	33533.2	25135394	28337.5	6726163	7583.05	629591	709.798	6698071	7551.38	1.09905	2.24467	1	887	Mock	25.1354	0.0974614
314	399944	673.306	13382636	22529.7	1039654	1750.26	35731	60.1532	1.03204e+06	1737.44	1.12702	1.84628	1	594	Mock	13.3826	0.126408
315	17007740	15675.3	19397204	17877.6	2834149	2612.12	465514	429.045	2818500	2597.7	1.12213	2.22552	1	1085	Mock	19.3972	0.0653955
318	550312	814.071	18808734	27823.6	1246205	1843.5	49728	73.5621	1236225	1828.74	1.09886	1.88746	1	676	Mock	18.8087	0.37503
319	12727168	6694.99	32167876	16921.6	9769284	5139.02	670421	352.668	9641386	5071.74	1.24944	3.21221	1	1901	Mock	32.1679	0.46024
320	563366	700.704	19156194	23826.1	788569	980.807	52868	65.7562	775528	964.587	1.17237	2.24242	1	804	Mock	19.1562	0.906912
321	2002768	1049.12	52913268	27717.8	10015845	5246.65	229741	120.346	9968782	5221.99	1.03303	1.62448	1	1909	Mock	52.9133	0.421586
323	630355	811.268	16375900	21075.8	1462484	1882.22	57926	74.5508	1451467	1868.04	1.10676	1.91532	1	777	Mock	16.3759	0.888647
324	1511685	692.481	38358936	17571.7	2742270	1256.19	145486	66.645	2675221	1225.48	1.41414	2.53097	1	2183	Mock	38.3589	0.130044
325	39050748	19077.1	47124212	23021.1	6756856	3300.86	726331	354.827	6699946	3273.06	1.82917	7.68298	1	2047	Mock	47.1242	0.934893
326	574838	648.801	20152790	22745.8	1657820	1871.13	73292	82.7224	1649932	1862.23	1.06398	1.91011	1	886	Mock	20.1528	0.328757
328	21903364	24975.3	25867268	29495.2	4366242	4978.61	463160	528.119	4320616	4926.59	1.03616	1.59751	1	877	Mock	25.8673	0.72676
329	514402	634.281	19731664	24330	1903570	2347.19	53354	65.7879	1890026	2330.49	1.17796	3.03486	1	811	Mock	19.7317	0.250465
332	972726	839.28	36055924	31109.5	4369321	3769.91	920456	794.181	4340825	3745.32	1.12681	2.41736	1	1159	Mock	36.0559	0.34288
334	5430016	6248.58	18588692	21390.9	1843233	2121.1	99627	114.646	1824084	2099.06	1.07679	2.25547	1	869	Mock	18.5887	0.65437
335	391267	424.368	18580044	20151.9	1544447	1675.11	45249	49.077	1499686	1626.56	1.18458	3.30087	1	922	Mock	18.58	0.135918
336	344931	484.454	15843897	22252.7	2056357	2888.14	37268	52.3427	2028763	2849.39	1.16555	2.61433	1	712	Mock	15.8439	0.992447
337	13554092	14700.8	19832106	21509.9	2448093	2655.2	218193	236.652	2403556	2606.89	1.10627	2.66306	1	922	Mock	19.8321	0.666388
338	23209044	13533	45468460	26512.2	6052221	3528.99	409620	238.845	5970754	3481.49	1.36166	2.67688	1	1715	Mock	45.4685	0.273372
339	537911	692.292	18087192	23278.2	2117398	2725.09	50210	64.6203	2.08967e+06	2689.41	1.05793	1.89567	1	777	Mock	18.0872	0.221359
340	564375	532.429	18486166	17439.8	2082940	1965.04	61524	58.0415	2042483	1926.87	1.22381	1.73204	1	1060	Mock	18.4862	0.609656
344	569985	612.229	16835346	18083.1	4562421	4900.56	48734	52.3459	4538685	4875.06	1.1519	2.92332	1	931	Mock	16.8353	0.770356
345	408620	594.789	15761751	22942.9	1389177	2022.09	35271	51.3406	1375716	2002.5	1.15287	2.96361	1	687	Mock	15.7618	0.518501
347	1526734	1156.62	38860116	29439.5	5586070	4231.87	121852	92.3121	5552379	4206.35	1.06928	2.05948	1	1320	Mock	38.8601	0.323307
348	2494136	1880.95	36387320	27441.4	7640248	5761.88	786856	593.406	7610691	5739.59	1.04463	1.64571	1	1326	Mock	36.3873	0.325517
349	1849893	845.472	42843548	19581.1	5216506	2384.14	203942	93.2093	5174383	2364.89	1.2441	2.64645	1	2188	Mock	42.8435	0.874571
350	687524	1069.24	16396631	25500.2	1122708	1746.05	46513	72.3375	1116188	1735.91	1.03409	1.54334	1	643	Mock	16.3966	0.399193
351	1847150	791.41	54076236	23168.9	8772767	3758.68	178521	76.4871	8724755	3738.11	1.39953	4.00191	1	2334	Mock	54.0762	0.274788
352	664922	747.944	16853370	18957.7	1819918	2047.15	56900	64.0045	1799282	2023.94	1.11556	2.31457	1	889	Mock	16.8534	0.0371263
353	563663	592.706	14822797	15586.5	1151153	1210.47	52950	55.6782	1128528	1186.67	1.13833	2.80793	1	951	Mock	14.8228	0.430082
354	632200	732.561	16934478	19622.8	2544649	2948.61	62182	72.0533	2529505	2931.06	1.129	2.31335	1	863	Mock	16.9345	0.232542
355	14128167	8315.58	35198244	20717	6618632	3895.6	224663	132.232	6555750	3858.59	1.11438	2.17608	1	1699	Mock	35.1982	0.508335
356	4922944	5639.11	16782236	19223.6	3039733	3481.94	143882	164.813	3015729	3454.44	1.15478	2.95583	1	873	Mock	16.7822	0.160146
357	1430296	1160.95	31577100	25630.8	3911135	3174.62	99122	80.4562	3878673	3148.27	1.04456	1.60677	1	1232	Mock	31.5771	0.949337
358	716169	977.038	16033598	21873.9	1.65414e+06	2256.68	64424	87.8909	1.63172e+06	2226.09	1.06142	1.69012	1	733	Mock	16.0336	0.856247
359	503081	759.941	17058280	25767.8	2321545	3506.87	46884	70.8218	2300267	3474.72	1.0628	1.88042	1	662	Mock	17.0583	0.771033
360	28175568	12691.7	52692420	23735.3	6158267	2773.99	607531	273.663	6098564	2747.1	1.02969	1.55352	1	2220	Mock	52.6924	0.870172
361	712754	1153.32	16135525	26109.3	2535689	4103.06	66169	107.07	2530905	4095.32	1.02962	1.4644	1	618	Mock	16.1355	0.929923
362	408161	498.974	14693105	17962.2	1374609	1680.45	43192	52.802	1366227	1670.2	1.13025	2.52163	1	818	Mock	14.6931	0.232905
363	636444	802.578	15486406	19528.9	1414214	1783.37	53301	67.2144	1401228	1767	1.02466	1.45535	1	793	Mock	15.4864	0.454705
364	319611	477.744	10757453	16079.9	983061	1469.45	30244	45.2078	976592	1459.78	1.22897	2.39815	1	669	Mock	10.7575	0.862584
365	24948004	31659.9	20461778	25966.7	2300623	2919.57	378678	480.556	2282919	2897.11	1.03608	1.49873	1	788	Mock	20.4618	0.286204
366	351279	467.126	13030709	17328.1	2440072	3244.78	37780	50.2394	2424026	3223.44	1.13264	1.945	1	752	Mock	13.0307	0.718858
367	697103	822.055	17259346	20353	6978746	8229.65	58578	69.0778	6.95095e+06	8196.88	1.02717	1.48174	1	848	Mock	17.2593	0.143886
368	809907	1137.51	18688772	26248.3	2835803	3982.87	57794	81.1713	2829960	3974.66	1.02578	1.493	1	712	Mock	18.6888	0.36005
369	664152	852.57	17355788	22279.6	2375958	3050.01	54955	70.5456	2363807	3034.41	1.05838	1.78981	1	779	Mock	17.3558	0.405584
370	537099	742.875	17625110	24377.7	1549348	2142.94	43785	60.5602	1543778	2135.24	1.05044	1.86767	1	723	Mock	17.6251	0.518991
371	19216838	22216	18859630	21803	4230273	4890.49	270138	312.298	4212493	4869.93	1.11448	2.45289	1	865	Mock	18.8596	0.747956
372	5076795	6221.56	13816767	16932.3	1814323	2223.44	61169	74.962	1800140	2206.05	1.22959	3.83578	1	816	Mock	13.8168	0.537905
373	32849892	27605	37447964	31468.9	5.46761e+06	4594.63	606422	509.598	5437312	4569.17	1.04955	2.0932	1	1190	Mock	37.448	0.466437
375	861598	630.745	34600124	25329.5	2949198	2159	80259	58.7548	2.92011e+06	2137.71	1.12856	2.65338	1	1366	Mock	34.6001	0.404352
376	675020	819.199	15777015	19146.9	1282964	1557	60435	73.3434	1267105	1537.75	1.02646	1.41646	1	824	Mock	15.777	0.452552
377	479463	701.996	16709636	24465.1	1.66123e+06	2432.26	42865	62.7599	1651377	2417.83	1.03933	1.93997	1	683	Mock	16.7096	0.114665
378	614017	644.299	17283654	18136	4865539	5105.5	60812	63.8111	4843039	5081.89	1.04567	1.60606	1	953	Mock	17.2837	0.375864
379	543891	861.951	17545376	27805.7	1640671	2600.11	45166	71.5784	1631361	2585.36	1.02343	1.58228	1	631	Mock	17.5454	0.324985
380	546310	645.757	15336898	18128.7	1558158	1841.79	55562	65.6761	1537458	1817.33	1.12662	1.89944	1	846	Mock	15.3369	0.999834
381	483971	578.913	17093378	20446.6	1810574	2165.76	50510	60.4187	1.79106e+06	2142.41	1.33637	4.08129	1	836	Mock	17.0934	0.673506
382	547720	855.812	16265654	25415.1	1194433	1866.3	44298	69.2156	1184251	1850.39	1.04296	1.85	1	640	Mock	16.2657	0.335074
383	366895	480.229	14871996	19466	1349941	1766.94	33507	43.8573	1332460	1744.06	1.21126	3.46649	1	764	Mock	14.872	0.933148
384	2.0225e+06	1466.64	35222196	25541.8	3.59927e+06	2610.06	140542	101.916	3571619	2590.01	1.02075	1.60882	1	1379	Mock	35.2222	0.651538
385	502795	727.634	16425259	23770.3	1189486	1721.4	37315	54.0014	1179846	1707.45	1.06192	2.18234	1	691	Mock	16.4253	0.816808
386	358459	427.755	15181506	18116.4	1584927	1891.32	37227	44.4236	1571906	1875.78	1.22161	3.57738	1	838	Mock	15.1815	0.867071
387	400804	628.219	13260190	20784	908334	1423.72	34657	54.3213	902376	1414.38	1.02706	1.53583	1	638	Mock	13.2602	0.593928
388	187542	271.407	9776455	14148.3	921319	1333.31	21902	31.6961	910690	1317.93	1.15819	2.37027	1	691	Mock	9.77646	0.578796
389	1.09189e+06	1028.15	33265234	31323.2	2226355	2096.38	84019	79.1139	2201462	2072.94	1.02158	1.49106	1	1062	Mock	33.2652	0.634989
390	402792	515.079	17467086	22336.4	1448109	1851.8	38571	49.3235	1428255	1826.41	1.17029	2.91454	1	782	Mock	17.4671	0.999049
391	970836	642.938	38029664	25185.2	4.10656e+06	2719.58	87344	57.8437	4057485	2687.08	1.11436	2.42318	1	1510	Mock	38.0297	0.97392
392	581815	637.955	17854298	19577.1	2544501	2790.02	53749	58.9353	2515526	2758.25	1.05645	2.0318	1	912	Mock	17.8543	0.0711927
394	646347	851.577	17572818	23152.6	2648522	3489.49	63463	83.614	2635242	3471.99	1.03039	1.52941	1	759	Mock	17.5728	0.529712
395	15594269	7101.22	56917008	25918.5	7182202	3270.58	682851	310.952	7127705	3245.77	1.28894	3.15607	1	2196	Mock	56.917	0.463128
397	541717	833.411	15690132	24138.7	1716249	2640.38	39457	60.7031	1659714	2553.41	1.03231	1.70462	1	650	Mock	15.6901	0.451842
398	411569	617.971	15317703	22999.6	1176750	1766.89	40394	60.6517	1168260	1754.14	1.04071	1.84858	1	666	Mock	15.3177	0.485277
399	559380	802.554	16565082	23766.3	3.4896e+06	5006.59	48112	69.0273	3474852	4985.44	1.05192	1.84659	1	697	Mock	16.5651	0.286404
401	1.61718e+06	680.343	50567868	21273.8	7883547	3316.6	149862	63.0467	7826810	3292.73	1.39601	3.44488	1	2377	Mock	50.5679	0.660504
402	483627	559.106	15287785	17673.7	2094984	2421.95	44951	51.9665	2077421	2401.64	1.06751	1.98497	1	865	Mock	15.2878	0.153039
403	590903	874.117	15661855	23168.4	1.76711e+06	2614.07	48569	71.8476	1.75296e+06	2593.14	1.04201	1.47883	1	676	Mock	15.6619	0.469737
404	7084512	10135.2	18490308	26452.5	1.70237e+06	2435.43	130847	187.192	1685039	2410.64	1.04158	1.69143	1	699	Mock	18.4903	0.89092
405	981295	1245.3	15773825	20017.5	1308797	1660.91	72602	92.1345	1294876	1643.24	1.03861	1.54822	1	788	Mock	15.7738	0.34705
406	1.44046e+06	1260.24	21299534	18634.8	5197396	4547.15	105256	92.0875	5172711	4525.56	1.23066	1.98518	1	1143	Mock	21.2995	0.919859
407	9796694	14136.6	17560152	25339.3	1621575	2339.94	195675	282.359	1612810	2327.29	1.02753	1.52882	1	693	Mock	17.5602	0.946786
408	3090344	4210.28	18176626	24763.8	2215449	3018.32	108272	147.51	2211811	3013.37	1.04254	1.74592	1	734	Mock	18.1766	0.454949
410	568350	800.493	14314291	20161	2120835	2987.09	47110	66.3521	2110061	2971.92	1.14563	2.09934	1	710	Mock	14.3143	0.839832
411	1483840	1202.46	38436684	31148	5402080	4377.7	830917	673.353	5373274	4354.35	1.04628	2.00405	1	1234	Mock	38.4367	0.790605
413	22458490	21348.4	38329104	36434.5	4039505	3839.83	680649	647.005	4029304	3830.14	1.03725	1.85266	1	1052	Mock	38.3291	0.466854
414	377851	551.607	17661226	25782.8	2435293	3555.17	35236	51.4394	2421590	3535.17	1.03784	1.8365	1	685	Mock	17.6612	0.126722
415	1435088	595.719	56289472	23366.3	4239592	1759.9	141260	58.6384	4180502	1735.37	1.11245	2.00977	1	2409	Mock	56.2895	0.23044
416	693519	1006.56	17741818	25750.1	977487	1418.7	54485	79.0784	964473	1399.82	1.01157	1.46589	1	689	Mock	17.7418	0.551756
417	2110658	2759.03	14661815	19165.8	2394763	3130.41	70011	91.5176	2382356	3114.19	1.05906	2.12418	1	765	Mock	14.6618	0.0786761
418	667716	995.106	17019318	25364.1	2072404	3088.53	53518	79.7586	2059806	3069.76	1.00875	1.50522	1	671	Mock	17.0193	0.380274
419	1082216	854.156	33875876	26737.1	3368359	2658.53	88414	69.7822	3333172	2630.76	1.09077	2.05968	1	1267	Mock	33.8759	0.263918
420	355829	487.437	14743411	20196.5	1065488	1459.57	38497	52.7356	1061575	1454.21	1.21884	3.49178	1	730	Mock	14.7434	0.173779
422	1322366	965.936	32274324	23575.1	2251087	1644.33	100980	73.7619	2214572	1617.66	1.10851	2.01054	1	1369	Mock	32.2743	0.278169
423	758989	1108.01	17481726	25520.8	2934120	4283.39	58854	85.9183	2.91736e+06	4258.92	1.03721	1.69578	1	685	Mock	17.4817	0.922464
424	32154564	31278.8	31329398	30476.1	2466933	2399.74	568868	553.374	2449984	2383.25	1.03914	1.59942	1	1028	Mock	31.3294	0.84958
425	329503	439.924	17165040	22917.3	1755824	2344.22	37957	50.6769	1.74526e+06	2330.12	1.12993	2.83333	1	749	Mock	17.165	0.387141
426	632520	847.882	17972398	24091.7	1277468	1712.42	58858	78.8981	1267845	1699.52	1.02723	1.51475	1	746	Mock	17.9724	0.332606
427	20441890	27624.2	16414340	22181.5	2811823	3799.76	206745	279.385	2801067	3785.23	1.02783	1.5473	1	740	Mock	16.4143	0.870049
429	572967	787.043	18154518	24937.5	1229120	1688.35	52031	71.4712	1216510	1671.03	1.03985	1.96571	1	728	Mock	18.1545	0.339013
431	542120	650.024	17334806	20785.1	2259530	2709.27	59137	70.9077	2247231	2694.52	1.07555	1.87002	1	834	Mock	17.3348	0.639144
434	496714	736.964	15734156	23344.4	3.07931e+06	4568.71	41255	61.2092	2983884	4427.13	1.04265	1.72059	1	674	Mock	15.7342	0.729216
435	1367704	882.39	54073952	34886.4	5186776	3346.31	593194	382.706	5129176	3309.15	1.04716	1.98323	1	1550	Mock	54.074	0.0377256
438	22050640	21682	20499854	20157.2	2700598	2655.46	417149	410.176	2667044	2622.46	1.06377	1.96762	1	1017	Mock	20.4999	0.565654
439	20501382	16016.7	28471532	22243.4	3638994	2842.96	549632	429.4	3598543	2811.36	1.24853	3.35682	1	1280	Mock	28.4715	0.71084
441	390086	743.021	15431572	29393.5	269362	513.071	33485	63.781	262970	500.895	1.01438	1.45714	1	525	Mock	15.4316	0.314597
443	29289314	22512.9	36257868	27869.2	7.28275e+06	5597.81	381938	293.573	7241936	5566.44	1.13779	2.35678	1	1301	Mock	36.2579	0.128254
444	1087321	1089.5	34204000	34272.5	4052167	4060.29	777473	779.031	4024868	4032.93	1.02326	1.64164	1	998	Mock	34.204	0.172533
445	322547	424.404	15917636	20944.3	2115421	2783.45	40893	53.8066	2102196	2766.05	1.24452	3.7753	1	760	Mock	15.9176	0.0953948
446	588924	937.777	17430250	27755.2	2156493	3433.91	53192	84.7006	2146222	3417.55	1.03137	1.70048	1	628	Mock	17.4303	0.831288
447	2095047	1295.64	51498244	31848	10779565	6666.4	348525	215.538	10739275	6641.48	1.04798	1.79095	1	1617	Mock	51.4982	0.506417
449	11790036	6046.17	49876224	25577.6	11522711	5909.08	965534	495.146	11452855	5873.26	1.1542	2.25836	1	1950	Mock	49.8762	0.405221
450	877683	1032.57	17189768	20223.3	10628069	12503.6	79655	93.7118	10599593	12470.1	1.3198	2.62922	1	850	Mock	17.1898	0.0791262
451	601110	686.199	15259333	17419.3	1.91726e+06	2188.65	62332	71.1553	1781884	2034.11	1.14322	2.76644	1	876	Mock	15.2593	0.815917
454	290643	404.795	14722803	20505.3	2316374	3226.15	34340	47.8273	2303537	3208.27	1.10301	2.47911	1	718	Mock	14.7228	0.628859
455	483682	665.312	15286943	21027.4	982345	1351.23	53208	73.1884	964641	1326.88	1.18319	3.24863	1	727	Mock	15.2869	0.0765291
456	30127464	38774.1	22406326	28837	3828995	4927.92	559093	719.553	3.8091e+06	4902.31	1.04357	1.82134	1	777	Mock	22.4063	0.431793
457	690323	860.752	14667545	18288.7	3.59011e+06	4476.45	60358	75.2594	3575027	4457.64	1.19129	1.89636	1	802	Mock	14.6675	0.922416
458	37476956	20716.9	54878152	30336.2	7.85214e+06	4340.6	1166147	644.636	7803866	4313.91	1.28047	3.98754	1	1809	Mock	54.8782	0.244699
459	554636	793.471	14650936	20959.9	2810700	4021.03	50692	72.5207	2790882	3992.68	1.08254	2.05947	1	699	Mock	14.6509	0.203822
460	62936568	30433.5	46523312	22496.8	13097229	6333.28	1053053	509.213	13038842	6305.05	1.46634	3.25851	1	2068	Mock	46.5233	0.112187
461	388215	487.707	14416005	18110.6	929006	1167.09	43258	54.3442	915305	1149.88	1.02921	1.57035	1	796	Mock	14.416	0.605346
462	1564359	2175.74	15939350	22168.8	3088401	4295.41	71968	100.095	3074426	4275.98	1.03762	1.74687	1	719	Mock	15.9393	0.212618
463	1305970	849.135	32340886	21027.9	5251449	3414.47	108793	70.7367	5218501	3393.04	1.36777	4.21219	1	1538	Mock	32.3409	0.355165
464	390647	561.274	14627073	21015.9	1258290	1807.89	39435	56.6595	1246625	1791.13	1.08775	2.27874	1	696	Mock	14.6271	0.339293
465	6962332	10744.3	14406644	22232.5	3087551	4764.74	177057	273.236	3080648	4754.09	1.091	1.74853	1	648	Mock	14.4066	0.12014
467	1655451	791.325	48578460	23221.1	5263133	2515.84	145112	69.3652	5212513	2491.64	1.35509	3.30505	1	2092	Mock	48.5785	0.490866
468	1370346	749.642	25430064	13911.4	9393632	5138.75	119503	65.3736	9333035	5105.6	1.31025	2.64002	1	1828	Mock	25.4301	0.947632
469	1447085	764.44	45493768	24032.6	9160209	4838.99	127800	67.5119	9102035	4808.26	1.40085	4.47017	1	1893	Mock	45.4938	0.571768
471	883166	1018.65	16391030	18905.5	2426167	2798.35	76937	88.7393	2395658	2763.16	1.42294	3.44106	1	867	Mock	16.391	0.739091
472	885122	1321.08	12660726	18896.6	1919676	2865.19	63018	94.0567	1904253	2842.17	1.02476	1.62388	1	670	Mock	12.6607	0.703481
473	683573	906.596	12493742	16569.9	2434758	3229.12	51941	68.8873	2421186	3211.12	1.17724	1.73887	1	754	Mock	12.4937	0.223751
474	345927	530.563	10761678	16505.6	2937397	4505.21	33799	51.839	2921960	4481.53	1.04742	1.8911	1	652	Mock	10.7617	0.150725
476	11088533	11372.9	20645688	21175.1	2975500	3051.79	615303	631.08	2956319	3032.12	1.19676	3.25	1	975	Mock	20.6457	0.779841
477	26164968	37810.6	15047786	21745.4	2140817	3093.67	337854	488.228	2130785	3079.17	1.03622	1.82225	1	692	Mock	15.0478	0.549584
478	531377	656.832	13520653	16712.8	854019	1055.65	50966	62.9988	837799	1035.6	1.24251	3.20403	1	809	Mock	13.5207	0.173842
479	57053660	29049.7	46496172	23674.2	13266701	6754.94	1279009	651.227	13198967	6720.45	1.58569	3.94969	1	1964	Mock	46.4962	0.363429
480	1490873	791.754	30888122	16403.7	5140270	2729.83	135729	72.0813	5059661	2687.02	1.46937	1.89111	1	1883	Mock	30.8881	0.300893
481	51419768	21797.3	47238296	20024.7	10148995	4302.24	708118	300.177	10055638	4262.67	1.50185	1.78914	1	2359	Mock	47.2383	0.33864
482	1761217	1008.72	44617644	25554.2	7513668	4303.36	609470	349.066	7474436	4280.89	1.29965	3.26869	1	1746	Mock	44.6176	0.831857
483	882655	837.434	29425244	27917.7	5149676	4885.84	553081	524.745	5117387	4855.21	1.06474	2.16178	1	1054	Mock	29.4252	0.421427
485	10400265	14111.6	13131787	17817.9	4816336	6535.06	162135	219.993	4801966	6515.56	1.20102	2.90323	1	737	Mock	13.1318	0.88953
486	38326560	35162	22437648	20585	6203433	5691.22	735058	674.365	6162338	5653.52	1.12904	2.63578	1	1090	Mock	22.4376	0.840226
487	962458	653.844	23810252	16175.4	4853767	3297.4	84815	57.6189	4819785	3274.31	1.3641	3.19108	1	1472	Mock	23.8103	0.780908
488	673440	1113.12	13457131	22243.2	4660072	7702.6	75973	125.575	4643059	7674.48	1.03176	1.59504	1	605	Mock	13.4571	0.749331
489	1218266	1043.93	26923562	23070.7	3919678	3358.76	96637	82.8081	3882271	3326.71	1.12576	2.44629	1	1167	Mock	26.9236	0.140863
491	367534	508.346	11339641	15684.1	1825126	2524.38	36922	51.0678	1811121	2505.01	1.11943	2.51032	1	723	Mock	11.3396	0.56809
492	424088	479.195	11492154	12985.5	3506152	3961.75	46636	52.696	3485488	3938.4	1.22215	1.83588	1	885	Mock	11.4922	0.68555
493	4471618	5024.29	26808734	30122.2	5265306	5916.07	682627	766.997	5240000	5887.64	1.07401	2.1971	1	890	Mock	26.8087	0.342947
494	722908	993.005	12633445	17353.6	2752690	3781.17	55703	76.5151	2729553	3749.39	1.05492	1.72503	1	728	Mock	12.6334	0.991612
495	33351452	41379	19956584	24760	3231767	4009.64	474412	588.601	3215078	3988.93	1.0214	1.49504	1	806	Mock	19.9566	0.815265
496	36409132	30040.5	34719208	28646.2	5601491	4621.69	564982	466.157	5558632	4586.33	1.06974	2.01219	1	1212	Mock	34.7192	0.0776472
498	26603736	25312.8	16116295	15334.2	5369850	5109.28	481262	457.909	5342441	5083.2	1.23716	3.58955	1	1051	Mock	16.1163	0.926448
499	791147	1336.4	11918332	20132.3	1512605	2555.08	56318	95.1318	1504468	2541.33	1.01421	1.46115	1	592	Mock	11.9183	0.712358
500	325090	567.347	12973433	22641.2	3299581	5758.43	32390	56.5271	3285213	5733.36	1.06357	1.7331	1	573	Mock	12.9734	0.830421
501	2031027	2868.68	14619417	20648.9	1.72439e+06	2435.57	63163	89.2133	1714743	2421.95	1.07203	1.97331	1	708	Mock	14.6194	0.912113
502	1257703	981.813	28092562	21930.2	4.17207e+06	3256.89	102238	79.8111	4150911	3240.37	1.24784	2.78348	1	1281	Mock	28.0926	0.661088
503	29703550	29943.1	15648188	15774.4	7293450	7352.27	392820	395.988	7267429	7326.04	1.14796	2.34408	1	992	Mock	15.6482	0.091043
504	1383650	1102.51	31380104	25004.1	4393172	3500.54	96530	76.9163	4355277	3470.34	1.16195	2.31124	1	1255	Mock	31.3801	0.766452
505	560149	692.397	10616626	13123.1	2848084	3520.5	52790	65.2534	2834423	3503.61	1.11742	1.87558	1	809	Mock	10.6166	0.483278
506	399727	532.969	12710505	16947.3	2709442	3612.59	42013	56.0173	2689446	3585.93	1.12377	2.64456	1	750	Mock	12.7105	0.422793
507	35901860	42337.1	22494248	26526.2	4942737	5828.7	869302	1025.12	4920229	5802.16	1.1017	2.20186	1	848	Mock	22.4942	0.957983
508	36490752	42829.5	20468312	24023.8	5460021	6408.48	572306	671.721	5439866	6384.82	1.10902	2.55869	1	852	Mock	20.4683	0.676175
509	769347	1321.9	13859015	23812.7	1182471	2031.74	53172	91.3608	1168054	2006.97	1.04819	1.75514	1	582	Mock	13.859	0.0393252
510	605000	844.972	14236001	19882.7	4951561	6915.59	51884	72.4637	4934079	6891.17	1.06792	2.03047	1	716	Mock	14.236	0.921299
511	45938964	40871	30849476	27446.2	15020283	13363.2	637237	566.937	14981619	13328.8	1.12967	2.81858	1	1124	Mock	30.8495	0.705006
512	715639	541.331	27426008	20745.8	3892362	2944.3	75828	57.3585	3868693	2926.39	1.27793	3.70219	1	1322	Mock	27.426	0.574076
513	33137418	47137.2	17071904	24284.4	6361831	9049.55	522009	742.545	6347910	9029.74	1.01197	1.49787	1	703	Mock	17.0719	0.134904
514	4292210	5474.76	15304897	19521.6	6617499	8440.69	615747	785.392	6592839	8409.23	1.33045	3.54504	1	784	Mock	15.3049	0.537298
515	26110588	22863.9	29113212	25493.2	5248797	4596.14	237763	208.199	5220986	4571.79	1.09093	1.78257	1	1142	Mock	29.1132	0.0737681
517	363225	508.718	12867228	18021.3	1431900	2005.46	33833	47.3852	1419421	1987.98	1.06579	2.21678	1	714	Mock	12.8672	0.285505
518	1060694	913.604	19509360	16803.9	2288169	1970.86	102506	88.2911	2269030	1954.38	1.09867	1.77496	1	1161	Mock	19.5094	0.834598
520	23868344	28213.2	14979929	17706.8	5854113	6919.76	639892	756.374	5830062	6891.33	1.22151	3.42124	1	846	Mock	14.9799	0.992304
521	465095	814.527	13460088	23572.8	2613024	4576.22	41169	72.0998	2606420	4564.66	1.06677	1.96864	1	571	Mock	13.4601	0.478616
522	558568	704.373	15609438	19684	3531253	4453.03	62215	78.4552	3.52122e+06	4440.38	1.10139	1.9743	1	793	Mock	15.6094	0.893278
523	628363	795.396	13497616	17085.6	2358965	2986.03	53382	67.5722	2338768	2960.47	1.13187	2.37697	1	790	Mock	13.4976	0.0606543
524	1050491	1323.04	16118295	20300.1	3108489	3914.97	76471	96.3111	3079648	3878.65	1.09475	2.0773	1	794	Mock	16.1183	0.834123
525	531010	855.089	13013456	20955.6	2797670	4505.1	53270	85.781	2779896	4476.48	1.11996	2.35625	1	621	Mock	13.0135	0.588832
526	633846	807.447	12020877	15313.2	1983781	2527.11	56993	72.6025	1.96086e+06	2497.91	1.09009	2.19318	1	785	Mock	12.0209	0.636626
528	493875	725.22	10721577	15743.9	4173318	6128.22	42658	62.6402	4161721	6111.19	1.06054	1.92431	1	681	Mock	10.7216	0.677431
530	869635	558.174	26872472	17248.1	2766190	1775.47	79474	51.0103	2740970	1759.29	1.37446	2.89597	1	1558	Mock	26.8725	0.176767
531	70949696	31916.2	54981356	24733	9183468	4131.11	1086153	488.598	9102000	4094.47	1.17865	2.28452	1	2223	Mock	54.9814	0.761438
532	491218	828.361	12934903	21812.7	1.88153e+06	3172.9	41317	69.6745	1874768	3161.5	1.04988	1.73762	1	593	Mock	12.9349	0.666265
533	21978218	13727.8	48476764	30279.1	6.99279e+06	4367.76	960376	599.86	6937956	4333.51	1.06907	1.6881	1	1601	Mock	48.4768	0.599556
534	1.43476e+06	1192.65	32575008	27078.1	4309886	3582.62	1008529	838.345	4274581	3553.27	1.04853	1.69079	1	1203	Mock	32.575	0.631267
535	30537622	36182	25108030	29748.8	4311122	5107.96	997899	1182.34	4299752	5094.49	1.01912	1.6213	1	844	Mock	25.108	0.80394
536	30220368	37822.7	17279578	21626.5	5167772	6467.8	315309	394.63	5144862	6439.13	1.08049	1.95291	1	799	Mock	17.2796	0.973963
537	1517987	2141.03	13153044	18551.5	1.55073e+06	2187.21	56276	79.3738	1534976	2164.99	1.12603	2.72817	1	709	Mock	13.153	0.909332
538	442054	607.217	13006858	17866.6	2677088	3677.32	40531	55.6745	2662427	3657.18	1.13817	2.5542	1	728	Mock	13.0069	0.139562
539	370508	563.939	13795547	20997.8	3619209	5508.69	44098	67.1202	3601514	5481.76	1.0799	2.36225	1	657	Mock	13.7955	0.919875
540	869896	1022.2	13904863	16339.4	2617643	3075.96	59063	69.4042	2602022	3057.61	1.09679	2.48766	1	851	Mock	13.9049	0.00244889
541	510829	680.198	12609481	16790.3	4.05584e+06	5400.59	48446	64.5087	4.03727e+06	5375.86	1.20206	2.74257	1	751	Mock	12.6095	0.0536471
542	294057	431.169	12584052	18451.7	2013589	2952.48	30533	44.7698	2001552	2934.83	1.10316	2.47801	1	682	Mock	12.5841	0.14111
543	455272	692.956	12667946	19281.5	2316490	3525.86	41480	63.1355	2283019	3474.91	1.1047	2.57967	1	657	Mock	12.6679	0.811
544	1738889	1144.76	46272468	30462.5	15423775	10153.9	358863	236.25	15336932	10096.7	1.08245	1.76889	1	1519	Mock	46.2725	0.0120742
545	4656501	6817.72	13043563	19097.5	2382001	3487.56	111687	163.524	2365428	3463.29	1.13465	1.76027	1	683	Mock	13.0436	0.281717
547	36390104	35958.6	26917390	26598.2	4297910	4246.95	677098	669.069	4274229	4223.55	1.09572	2.30852	1	1012	Mock	26.9174	0.352233
548	565057	1040.62	12607452	23218.1	1285451	2367.31	47302	87.1123	1275815	2349.57	1.01842	1.51197	1	543	Mock	12.6075	0.0419835
549	957822	873.925	27179998	24799.3	6543993	5970.8	695143	634.255	6509560	5939.38	1.09292	2.21595	1	1096	Mock	27.18	0.804706
550	736504	1351.38	13302966	24409.1	3378766	6199.57	51433	94.3725	3369668	6182.88	1.02612	1.71927	1	545	Mock	13.303	0.451695
551	41864396	29775.5	47599396	33854.5	8669115	6165.8	1.53633e+06	1092.7	8621129	6131.67	1.01503	1.43568	1	1406	Mock	47.5994	0.304383
552	4989093	8315.16	13166961	21944.9	2042514	3404.19	125973	209.955	2034847	3391.41	1.06492	1.84868	1	600	Mock	13.167	0.682699
553	2375470	1373.1	44455676	25696.9	6402301	3700.75	188546	108.986	6354466	3673.1	1.21966	2.32424	1	1730	Mock	44.4557	0.824209
554	681843	832.531	12217607	14917.7	10785020	13168.5	57412	70.1001	10751563	13127.7	1.13295	1.98851	1	819	Mock	12.2176	0.498152
555	369387	553.804	14010173	21004.8	1406867	2109.25	36272	54.3808	1387423	2080.09	1.11195	2.43628	1	667	Mock	14.0102	0.493598
556	876187	946.206	33244112	35900.8	9627010	10396.3	612737	661.703	9598467	10365.5	1.01613	1.40389	1	926	Mock	33.2441	0.975908
557	687962	1063.31	15357128	23735.9	1535132	2372.69	61812	95.5363	1525790	2358.25	1.0708	2.02937	1	647	Mock	15.3571	0.244314
558	1777646	911.146	52543532	26931.6	7914332	4056.55	141861	72.7119	7859737	4028.57	1.3775	2.80321	1	1951	Mock	52.5435	0.997662
559	655787	874.383	15636138	20848.2	4539726	6052.97	50358	67.144	4508199	6010.93	1.16261	2.95485	1	750	Mock	15.6361	0.220957
560	10297518	10966.5	15475549	16480.9	5854256	6234.56	137841	146.796	5810392	6187.85	1.26507	1.75423	1	939	Mock	15.4755	0.138586
561	35054652	36938.5	21084570	22217.7	4462557	4702.38	468099	493.255	4437436	4675.91	1.24146	3.46302	1	949	Mock	21.0846	0.973921
562	604618	711.315	18852538	22179.5	1327657	1561.95	55416	65.1953	1320175	1553.15	1.04934	1.71412	1	850	Mock	18.8525	0.132469
563	33695876	31257.8	22625714	20988.6	2554957	2370.09	544750	505.334	2526889	2344.05	1.12544	2.62939	1	1078	Mock	22.6257	0.708123
564	1781441	1206.94	38827260	26305.7	5487777	3718.01	121638	82.4106	5443142	3687.77	1.1021	1.64638	1	1476	Mock	38.8273	0.858621
565	2636242	1654.89	55530232	34858.9	12213225	7666.81	1125346	706.432	12146066	7624.65	1.0403	1.68652	1	1593	Mock	55.5302	0.471798
566	2899178	5131.29	12865080	22770.1	2641068	4674.46	240200	425.133	2636098	4665.66	1.02551	1.52557	1	565	Mock	12.8651	0.141809
567	199673	248.041	14062944	17469.5	1134832	1409.73	31113	38.6497	1118960	1390.01	1.17109	2.54902	1	805	Mock	14.0629	0.0619863
572	24823076	28532.3	30581996	35151.7	4096200	4708.28	580128	666.814	3999749	4597.41	1.04925	1.77471	1	870	Mock	30.582	0.43088
573	734390	989.744	18837716	25387.8	1349396	1818.59	61265	82.5674	1341563	1808.04	1.03259	1.67026	1	742	Mock	18.8377	0.350316
574	8.17642e+06	10106.8	21361696	26405.1	3.66104e+06	4525.39	131412	162.438	3641279	4500.96	1.0486	2.04821	1	809	Mock	21.3617	0.723483
575	25814352	23682.9	31108740	28540.1	5189516	4761.02	739967	678.869	5170878	4743.92	1.16334	2.91493	1	1090	Mock	31.1087	0.889156
576	777905	620.834	39745732	31720.5	6379275	5091.2	710203	566.802	6345082	5063.91	1.16027	3.18037	1	1253	Mock	39.7457	0.162026
577	1139343	817.319	42827624	30722.8	2946751	2113.88	90450	64.8852	2922608	2096.56	1.18655	2.68087	1	1394	Mock	42.8276	0.0156957
578	28905776	29586.3	22185704	22708	5347864	5473.76	562262	575.498	5331089	5456.59	1.09145	1.56275	1	977	Mock	22.1857	0.547083
579	35105752	33370.5	23217146	22069.5	3540873	3365.85	497546	472.952	3.52715e+06	3352.81	1.15228	2.76438	1	1052	Mock	23.2171	0.34094
580	39502688	39982.5	33396654	33802.3	6579285	6659.2	713102	721.763	6552025	6631.6	1.03442	1.64474	1	988	Mock	33.3967	0.892574
581	1068358	1148.77	19841144	21334.6	4858857	5224.58	68695	73.8656	4843732	5208.31	1.19502	3.48712	1	930	Mock	19.8411	0.217169
582	36753472	43087.3	29664204	34776.3	3055973	3582.62	411399	482.297	3040837	3564.87	1.03287	1.52989	1	853	Mock	29.6642	0.314416
583	16258763	14621.2	37677400	33882.6	7553073	6792.33	750401	674.821	7521392	6763.84	1.03919	1.708	1	1112	Mock	37.6774	0.770898
584	41013448	40327.9	34059308	33490	3798520	3735.02	724812	712.696	3783487	3720.24	1.0637	1.84205	1	1017	Mock	34.0593	0.173974
585	29925340	20084.1	44206440	29668.8	5546720	3722.63	323808	217.321	5504710	3694.44	1.06878	2.2048	1	1490	Mock	44.2064	0.740083
589	38675084	33369.4	24446098	21092.4	4917430	4242.82	552216	476.459	4886682	4216.29	1.31106	4.27983	1	1159	Mock	24.4461	0.885419
590	2797043	1570.49	46707224	26225.3	6412322	3600.41	612099	343.683	6383650	3584.31	1.37221	4.61722	1	1781	Mock	46.7072	0.493446
592	573442	594.857	18986270	19695.3	5035276	5223.32	55482	57.5539	5009403	5196.48	1.14414	2.75612	1	964	Mock	18.9863	0.47708
593	31223266	13827.8	55587872	24618.2	7520072	3330.41	733862	325.005	7433618	3292.12	1.43704	2.64596	1	2258	Mock	55.5879	0.613803
594	35364976	20266.5	54883864	31452.1	6884857	3945.48	582298	333.695	6820902	3908.83	1.18046	2.26824	1	1745	Mock	54.8839	0.416093
596	593863	535.012	35353360	31849.9	3494218	3147.94	292431	263.451	3462784	3119.63	1.09763	2.58829	1	1110	Mock	35.3534	0.415618
597	10277994	11135.4	20089226	21765.1	3240781	3511.14	110064	119.246	3223740	3492.68	1.20117	3.55471	1	923	Mock	20.0892	0.839666
598	607951	868.501	20518022	29311.5	2285339	3264.77	51304	73.2914	2275743	3251.06	1.03355	1.79458	1	700	Mock	20.518	0.457642
599	345732	482.866	16401871	22907.6	1844717	2576.42	33403	46.6522	1836256	2564.6	1.05364	2.10615	1	716	Mock	16.4019	0.820077
600	35305936	30383.8	24149848	20783	5022721	4322.48	437066	376.133	5001579	4304.28	1.07424	2.32103	1	1162	Mock	24.1498	0.480869
602	25636760	11647.8	55753880	25331.2	9805611	4455.07	895943	407.062	9703802	4408.81	1.26376	3.13578	1	2201	Mock	55.7539	0.917635
603	26557118	25609.6	25568668	24656.4	3452068	3328.9	573840	553.365	3423465	3301.32	1.03811	1.66795	1	1037	Mock	25.5687	0.795449
604	37062932	32454.4	25777896	22572.6	3544486	3103.75	602938	527.967	3.51151e+06	3074.88	1.11048	2.58042	1	1142	Mock	25.7779	0.727532
605	308589	346.729	17524520	19690.5	1602977	1801.1	38016	42.7146	1584099	1779.89	1.12412	2.65769	1	890	Mock	17.5245	0.418062
606	399792	428.043	19843790	21246	2129425	2279.9	46247	49.515	2112536	2261.82	1.15797	3.14209	1	934	Mock	19.8438	0.898088
607	33969904	27662.8	36867792	30022.6	6523347	5312.17	965462	786.207	6493063	5287.51	1.01715	1.44094	1	1228	Mock	36.8678	0.399452
608	1276667	837.159	33303998	21838.7	4179582	2740.71	102419	67.16	4.14905e+06	2720.69	1.07718	2.0835	1	1525	Mock	33.304	0.737032
609	31641704	35314.4	24450942	27289	3689808	4118.09	523465	584.224	3665737	4091.22	1.02051	1.58417	1	896	Mock	24.4509	0.161889
611	605514	640.078	19639952	20761	3620330	3826.99	55530	58.6998	3603963	3809.69	1.21798	3.54184	1	946	Mock	19.64	0.752543
612	646228	741.087	19934492	22860.7	1184012	1357.81	59109	67.7856	1150963	1319.91	1.11572	2.5	1	872	Mock	19.9345	0.944481
613	36574688	23703.6	53878956	34918.3	3387082	2195.13	622349	403.337	3363146	2179.61	1.01451	1.49449	1	1543	Mock	53.879	0.783662
617	360032	303.568	19259734	16239.2	1653165	1393.9	50548	42.6206	1625524	1370.59	1.18203	2.13943	1	1186	Mock	19.2597	0.425865
619	1681668	748.406	40411588	17984.7	8827610	3928.62	135844	60.4557	8728210	3884.38	1.10546	1.6229	1	2247	Mock	40.4116	0.702785
620	29217944	23812.5	22299374	18173.9	6968758	5679.51	813824	663.263	6898627	5622.35	1.11927	2.18675	1	1227	Mock	22.2994	0.273525
621	503749	457.538	20065898	18225.2	4397501	3994.1	52822	47.9764	4370433	3969.51	1.14066	2.48161	1	1101	Mock	20.0659	0.649094
623	339641	435.996	20428084	26223.5	1246834	1600.56	36562	46.9345	1233986	1584.06	1.18279	3.28626	1	779	Mock	20.4281	0.366729
625	522734	416.853	19579154	15613.4	4478037	3571	58219	46.4266	4442798	3542.9	1.08937	2.16069	1	1254	Mock	19.5792	0.503115
626	482165	472.711	20835248	20426.7	2386206	2339.42	49136	48.1726	2364574	2318.21	1.1273	2.74638	1	1020	Mock	20.8352	0.597158
627	911515	386.235	41779328	17703.1	4830622	2046.87	86868	36.8085	4774362	2023.03	1.45605	2.95449	1	2360	Mock	41.7793	0.897056
628	988118	613.357	44391028	27555	11020803	6840.97	878949	545.592	10965347	6806.55	1.03393	1.70285	1	1611	Mock	44.391	0.9562
629	348273	271.664	19053752	14862.5	1364033	1063.99	46725	36.447	1318667	1028.6	1.37542	2.75343	1	1282	Mock	19.0538	0.208233
631	535475	375.772	18841960	13222.4	1.73228e+06	1215.64	60547	42.4891	1700802	1193.55	1.13641	1.86628	1	1425	Mock	18.842	0.114596
632	2235254	2429.62	17549788	19075.9	2490351	2706.9	61838	67.2152	2461973	2676.06	1.21643	3.43214	1	920	Mock	17.5498	0.0577011
633	7292332	6482.07	17527808	15580.3	1721483	1530.21	118484	105.319	1665462	1480.41	1.17875	3.09982	1	1125	Mock	17.5278	0.807529
634	16081831	12906.8	21328920	17117.9	3121427	2505.16	178794	143.494	3067202	2461.64	1.07638	2.03336	1	1246	Mock	21.3289	0.835613
635	924447	462.918	41036216	20548.9	3748550	1877.09	98910	49.5293	3685138	1845.34	1.29898	3.33894	1	1997	Mock	41.0362	0.721597
636	313056	327.807	20929290	21915.5	1294118	1355.1	37643	39.4168	1259602	1318.95	1.11775	2.15768	1	955	Mock	20.9293	0.0945958
637	525461	543.393	21210704	21934.5	1911395	1976.62	51441	53.1965	1866489	1930.19	1.09935	2.49743	1	967	Mock	21.2107	0.951208
638	340550	306.25	16643985	14967.6	2334231	2099.13	33983	30.5603	2295376	2064.19	1.20483	3.06585	1	1112	Mock	16.644	0.114577
639	8.1574e+06	7174.49	18713170	16458.4	2044213	1797.9	94879	83.4468	2015496	1772.64	1.14405	2.79827	1	1137	Mock	18.7132	0.875593
640	332916	326.709	20076246	19701.9	1849290	1814.81	41386	40.6143	1832471	1798.3	1.38238	5.22549	1	1019	Mock	20.0762	0.462612
641	784747	571.14	33824392	24617.5	6.06114e+06	4411.31	375695	273.432	6.01322e+06	4376.43	1.0554	2.00437	1	1374	Mock	33.8244	0.979253
642	323882	374.863	20274666	23466	1480643	1713.71	38953	45.0845	1465433	1696.1	1.1867	3.2763	1	864	Mock	20.2747	0.378803
643	22458198	28392.2	18326740	23169.1	3340563	4223.21	364170	460.392	3273779	4138.79	1.03104	1.7298	1	791	Mock	18.3267	0.993877
644	1779712	781.947	54365468	23886.4	12341017	5422.24	164680	72.355	12212986	5365.99	1.24335	3.59521	1	2276	Mock	54.3655	0.481523
645	1696125	817.804	44853488	21626.6	3513369	1694.01	134703	64.9484	3390929	1634.97	1.31926	3.32479	1	2074	Mock	44.8535	0.0337596
646	1731600	1343.37	33458098	25956.6	6.08832e+06	4723.29	353850	274.515	6.03768e+06	4684	1.02347	1.65736	1	1289	Mock	33.4581	0.671946
647	471938	460.427	19519036	19043	2583284	2520.28	58897	57.4605	2555506	2493.18	1.18951	3.32373	1	1025	Mock	19.519	0.918236
648	778626	414.163	35279316	18765.6	3.9432e+06	2097.45	97306	51.7585	3905352	2077.31	1.37827	3.36464	1	1880	Mock	35.2793	0.403992
650	1164704	1147.49	19430386	19143.2	2132405	2100.89	57623	56.7714	2107598	2076.45	1.21572	3.60985	1	1015	Mock	19.4304	0.570791
652	28850342	26061.7	26774374	24186.4	5364334	4845.83	577127	521.343	5272260	4762.66	1.14554	2.83138	1	1107	Mock	26.7744	0.856242
653	1084550	504.677	39263604	18270.6	2938121	1367.2	90956	42.3248	2840923	1321.97	1.20153	2.51374	1	2149	Mock	39.2636	0.503801
654	34018972	32093.4	31143524	29380.7	4396844	4147.97	479063	451.946	4372097	4124.62	1.12557	2.74434	1	1060	Mock	31.1435	0.564569
655	15059555	17885.5	15253531	18115.8	2276419	2703.59	147490	175.166	2242537	2663.35	1.14829	2.87782	1	842	Mock	15.2535	0.863024
658	322667	333.334	12232522	12636.9	1664357	1719.38	30532	31.5413	1648897	1703.41	1.09634	2.27021	1	968	Mock	12.2325	0.245768
659	14411025	7760.38	29212844	15731.2	3804264	2048.61	236182	127.185	3712909	1999.41	1.2625	2.92798	1	1857	Mock	29.2128	0.963755
660	335639	280.635	19154542	16015.5	1.73719e+06	1452.5	49242	41.1722	1726241	1443.35	1.14923	2.86167	1	1196	Mock	19.1545	0.0543572
661	18400390	14545.8	32685250	25838.1	2303667	1821.08	468566	370.408	2250300	1778.89	1.15318	3.05534	1	1265	Mock	32.6853	0.731595
663	346347	318.627	18752926	17252	2397784	2205.87	43604	40.1141	2375927	2185.77	1.10626	2.18247	1	1087	Mock	18.7529	0.356354
664	368044	339.837	19773606	18258.2	1970108	1819.12	36506	33.7082	1936739	1788.31	1.06385	2.08487	1	1083	Mock	19.7736	0.829536
665	335836	361.892	20090708	21649.5	2042738	2201.23	41784	45.0259	1.9986e+06	2153.67	1.10604	2.41056	1	928	Mock	20.0907	0.414498
667	441578	389.742	19768214	17447.7	2155466	1902.44	48168	42.5137	2132572	1882.23	1.10021	2.5485	1	1133	Mock	19.7682	0.496065
668	544376	699.712	15999268	20564.6	1800228	2313.92	47472	61.018	1.79345e+06	2305.2	1.04105	1.59033	1	778	Mock	15.9993	0.637378
669	473063	714.597	16515425	24947.8	821298	1240.63	41380	62.5076	817190	1234.43	1.09581	2.18796	1	662	Mock	16.5154	0.452708
670	26914818	28451.2	28218300	29829.1	3658713	3867.56	605254	639.803	3637990	3845.66	1.04455	1.69345	1	946	Mock	28.2183	0.856694
671	1518404	1057.38	42660516	29707.9	19837570	13814.5	505046	351.703	19777884	13772.9	1.02322	1.50902	1	1436	Mock	42.6605	0.64021
672	403226	451.541	17799982	19932.8	2205743	2470.04	43403	48.6036	2176166	2436.92	1.08922	2.39509	1	893	Mock	17.8	0.798721
673	471342	749.351	17255334	27433	2682467	4264.65	63126	100.359	2668799	4242.92	1.02242	1.64865	1	629	Mock	17.2553	0.69421
674	965141	1095.51	20336580	23083.5	2896242	3287.45	68657	77.9308	2875219	3263.59	1.06121	1.81767	1	881	Mock	20.3366	0.242256
675	348377	431.16	18437116	22818.2	1509611	1868.33	39294	48.6312	1494646	1849.81	1.15388	2.93564	1	808	Mock	18.4371	0.855303
677	36267032	37120.8	23121570	23665.9	4.02934e+06	4124.2	448929	459.497	4.00345e+06	4097.7	1.10885	2.72217	1	977	Mock	23.1216	0.636123
679	462029	506.611	17821266	19540.9	6162813	6757.47	53717	58.9002	6142114	6734.77	1.23952	3.62446	1	912	Mock	17.8213	0.677029
681	48019072	26125.7	51390544	27960	6490177	3531.11	724627	394.248	6436682	3502	1.27352	3.86986	1	1838	Mock	51.3905	0.933531
683	941901	841.735	17716096	15832.1	2602746	2325.96	66690	59.5979	2587592	2312.41	1.11069	2.26801	1	1119	Mock	17.7161	0.0597225
685	937802	698.809	18481688	13771.8	3350732	2496.82	73998	55.1401	3298680	2458.03	1.31263	3.43047	1	1342	Mock	18.4817	0.836315
686	41009648	32807.7	27150928	21720.7	5403048	4322.44	498847	399.078	5323795	4259.04	1.07249	2.00872	1	1250	Mock	27.1509	0.295577
689	352037	371.347	19051948	20097	1176219	1240.74	36423	38.4209	1163507	1227.33	1.15574	3.09916	1	948	Mock	19.0519	0.302978
690	334790	351.301	19973542	20958.6	4246259	4455.68	41312	43.3494	4220196	4428.33	1.27369	4.11018	1	953	Mock	19.9735	0.54666
691	658516	770.194	19644938	22976.5	3589384	4198.11	59763	69.8982	3.55754e+06	4160.87	1.12989	2.33485	1	855	Mock	19.6449	0.417236
692	33562340	30566.8	31425192	28620.4	3256611	2965.95	411292	374.583	3232099	2943.62	1.20187	3.51184	1	1098	Mock	31.4252	0.623477
693	282662	402.08	11723409	16676.3	2703860	3846.17	31916	45.3997	2682921	3816.39	1.21022	3.51622	1	703	Mock	11.7234	0.833055
694	554574	604.77	20045508	21859.9	1422737	1551.51	53930	58.8113	1400914	1527.71	1.18099	3.04366	1	917	Mock	20.0455	0.760864
695	16080534	18896	24273682	28523.7	3319694	3900.93	490517	576.401	3300532	3878.42	1.05427	1.6161	1	851	Mock	24.2737	0.988517
696	32832126	31660.7	23634904	22791.6	6274118	6050.26	363686	350.71	6247801	6024.88	1.19662	3.46449	1	1037	Mock	23.6349	0.306525
697	474031	556.374	18221724	21387	2332767	2737.99	42454	49.8286	2318525	2721.27	1.29651	4.35082	1	852	Mock	18.2217	0.932898
699	982627	868.045	36955528	32646.2	2491829	2201.26	513950	454.019	2466571	2178.95	1.04014	1.47213	1	1132	Mock	36.9555	0.284349
701	653414	701.088	22182214	23800.7	2610594	2801.07	60595	65.0161	2590016	2778.99	1.21668	3.16564	1	932	Mock	22.1822	0.502191
702	704371	1006.24	20982410	29974.9	3485811	4979.73	48699	69.57	3468402	4954.86	1.0497	1.82102	1	700	Mock	20.9824	0.473164
703	459855	514.955	21368770	23929.2	3014604	3375.82	51346	57.4983	2991280	3349.7	1.23285	3.87458	1	893	Mock	21.3688	0.328912
706	313239	396.004	20020750	25310.7	1671867	2113.61	35498	44.8774	1655137	2092.46	1.23288	3.62264	1	791	Mock	20.0207	0.791352
707	17994010	22352.8	29342436	36450.2	3.44392e+06	4278.16	436484	542.216	3429802	4260.62	1.0204	1.55831	1	805	Mock	29.3424	0.230999
708	15763550	19979.2	15511067	19659.1	2761262	3499.7	189660	240.38	2751960	3487.91	1.08915	1.87271	1	789	Mock	15.5111	0.402908
709	7115480	6656.2	16487969	15423.7	2346716	2195.24	161093	150.695	2326862	2176.67	1.082	2.16342	1	1069	Mock	16.488	0.892004
710	390264	433.145	18415406	20438.9	1378543	1530.01	38042	42.222	1368053	1518.37	1.26085	3.91121	1	901	Mock	18.4154	0.0782575
711	436435	564.599	15054340	19475.2	1109403	1435.19	42612	55.1255	1103265	1427.25	1.02083	1.42968	1	773	Mock	15.0543	0.923042
712	33167750	16140	41724332	20303.8	5067472	2465.92	409875	199.453	5036231	2450.72	1.33466	2.93651	1	2055	Mock	41.7243	0.964286
713	42587472	38892.7	33480222	30575.5	6442211	5883.3	758511	692.704	6416850	5860.14	1.0331	1.66667	1	1095	Mock	33.4802	0.901204
714	294881	370.919	11607583	14600.7	1098858	1382.21	25438	31.9975	1087271	1367.64	1.07656	2.17862	1	795	Mock	11.6076	0.228925
715	463724	683.959	15322770	22600	2397795	3536.57	39458	58.1976	2391649	3527.51	1.04315	1.72566	1	678	Mock	15.3228	0.265291
716	995051	1454.75	16086858	23518.8	1632526	2386.73	78625	114.949	1609536	2353.12	1.0279	1.73324	1	684	Mock	16.0869	0.991105
717	412460	526.097	14367319	18325.7	2338514	2982.8	33672	42.949	2323338	2963.44	1.28856	3.81242	1	784	Mock	14.3673	0.196346
718	38402344	35459.2	32337152	29858.9	5569611	5142.76	739034	682.395	5535408	5111.18	1.05708	2.0821	1	1083	Mock	32.3372	0.745097
719	6305112	3913.79	34722620	21553.5	7.19274e+06	4464.77	167084	103.714	7147709	4436.81	1.24824	2.93906	1	1611	Mock	34.7226	0.864614
720	729911	936.985	13644170	17515	1650613	2118.89	65908	84.6059	1629950	2092.36	1.04732	1.76765	1	779	Mock	13.6442	0.491769
721	39510344	31432.3	30695132	24419.4	7664117	6097.15	660402	525.379	7618238	6060.65	1.14203	2.91335	1	1257	Mock	30.6951	0.785823
722	520322	725.693	16931714	23614.7	2973515	4147.16	46525	64.8884	2.96012e+06	4128.48	1.05483	1.99303	1	717	Mock	16.9317	0.0402912
723	13858394	15641.5	17152132	19359.1	3541576	3997.26	236302	266.707	3521108	3974.16	1.1171	2.66891	1	886	Mock	17.1521	0.046862
726	1205008	794.336	32428480	21376.7	3452981	2276.19	97622	64.352	3.41343e+06	2250.12	1.16462	2.34745	1	1517	Mock	32.4285	0.508816
727	329721	420.027	14930255	19019.4	1.76306e+06	2245.93	42885	54.6306	1739560	2216	1.23254	3.79618	1	785	Mock	14.9303	0.402207
728	780125	1080.51	17384310	24078	1736655	2405.34	68827	95.3283	1715343	2375.82	1.08197	2.17981	1	722	Mock	17.3843	0.571751
731	303738	512.206	17604872	29687.8	1116791	1883.29	35120	59.2243	1101768	1857.96	1.0405	1.86341	1	593	Mock	17.6049	0.75643
732	26915126	17286.5	52577816	33768.7	5654118	3631.42	764528	491.026	5604977	3599.86	1.0554	1.96747	1	1557	Mock	52.5778	0.142448
733	3063360	1250.86	53740216	21943.7	9725784	3971.33	226404	92.4475	9616972	3926.9	1.13669	1.73178	1	2449	Mock	53.7402	0.787453
734	647173	564.231	16153489	14083.3	2580489	2249.77	64746	56.4481	2546354	2220.01	1.12034	2.12594	1	1147	Mock	16.1535	0.53516
735	705707	901.286	16586655	21183.5	2867528	3662.23	57822	73.8467	2851189	3641.37	1.09494	2.39336	1	783	Mock	16.5867	0.547945
736	31343866	34865.3	27109374	30155	5808043	6460.56	576557	641.331	5762526	6409.93	1.03137	1.55284	1	899	Mock	27.1094	0.444439
737	614691	993.039	19038886	30757.5	4523394	7307.58	67068	108.349	4508546	7283.6	1.02209	1.4895	1	619	Mock	19.0389	0.816574
738	28413526	35296.3	19284762	23956.2	3136347	3896.08	385281	478.61	3106839	3859.43	1.07809	2.39503	1	805	Mock	19.2848	0.613167
739	385229	564.852	15762211	23111.7	2060787	3021.68	35348	51.8299	2038797	2989.44	1.03658	1.51825	1	682	Mock	15.7622	0.993051
740	409315	648.677	15101765	23933.1	1928034	3055.52	38949	61.7258	1.90745e+06	3022.9	1.09446	2.35387	1	631	Mock	15.1018	0.422874
741	29750004	29959.7	22666600	22826.4	3951699	3979.56	707207	712.192	3933680	3961.41	1.09508	1.53883	1	993	Mock	22.6666	0.252784
742	632541	738.088	16734487	19526.8	2193951	2560.04	62792	73.2695	2168136	2529.91	1.14921	2.67429	1	857	Mock	16.7345	0.845887
744	33616624	24901.2	31731924	23505.1	5362631	3972.32	861964	638.492	5290621	3918.98	1.1666	2.82724	1	1350	Mock	31.7319	0.92887
745	374943	471.626	15596950	19618.8	1.67991e+06	2113.09	40902	51.4491	1661472	2089.9	1.07944	2.18946	1	795	Mock	15.5969	0.423372
746	378546	485.938	16501154	21182.5	1546874	1985.72	42476	54.5263	1538229	1974.62	1.08956	2.20924	1	779	Mock	16.5012	0.27338
748	5423731	9565.66	18101890	31925.7	2958814	5218.37	333009	587.317	2949966	5202.76	1.02651	1.53968	1	567	Mock	18.1019	0.140993
751	738886	878.58	16689803	19845.2	2544156	3025.16	62992	74.9013	2517586	2993.56	1.21058	3.40234	1	841	Mock	16.6898	0.811335
752	661814	746.968	18717082	21125.4	3416872	3856.51	70089	79.1072	3399720	3837.16	1.15741	2.83092	1	886	Mock	18.7171	0.898173
753	34390204	40989.5	21933232	26142.1	3500256	4171.94	447765	533.689	3492324	4162.48	1.03441	1.83194	1	839	Mock	21.9332	0.53087
754	18045312	18136	16285316	16367.2	3661821	3680.22	546577	549.324	3649255	3667.59	1.26094	3.81164	1	995	Mock	16.2853	0.492693
755	5343045	2650.32	53018244	26298.7	7642380	3790.86	1055627	523.625	7598640	3769.17	1.30442	3.79059	1	2016	Mock	53.0182	0.234826
759	1.84921e+06	1032.5	50821396	28376	5533713	3089.73	918645	512.923	5494116	3067.62	1.06148	1.86825	1	1791	Mock	50.8214	0.672054
760	968297	646.393	35494956	23694.9	1835925	1225.58	91860	61.3218	1798373	1200.52	1.19423	2.86497	1	1498	Mock	35.495	0.543914
761	907654	1144.58	12763523	16095.2	2457049	3098.42	72916	91.9496	2434823	3070.39	1.18887	2.4093	1	793	Mock	12.7635	0.246366
762	32437664	20766.8	32290652	20672.6	4131442	2644.97	456658	292.355	4073424	2607.83	1.02488	1.70434	1	1562	Mock	32.2907	0.937579
763	24312742	20465.3	31830358	26793.2	4218062	3550.56	501726	422.328	4192292	3528.87	1.03522	1.68064	1	1188	Mock	31.8304	0.93522
764	26868476	20909.3	29528758	22979.6	5341976	4157.18	660824	514.26	5302531	4126.48	1.0058	1.51244	1	1285	Mock	29.5288	0.0375407
765	542988	765.85	13878928	19575.4	1.69428e+06	2389.68	54644	77.0719	1.68309e+06	2373.9	1.04685	1.80536	1	709	Mock	13.8789	0.624317
766	44004504	17249.9	55351784	21698.1	11712149	4591.2	744536	291.86	11575158	4537.5	1.1837	1.61429	1	2551	Mock	55.3518	0.30225
767	837838	485.985	33098604	19198.7	3997379	2318.67	85764	49.7471	3.95198e+06	2292.33	1.17573	2.54015	1	1724	Mock	33.0986	0.559687
769	423299	453.211	13763724	14736.3	847680	907.58	46531	49.8191	819059	876.937	1.09783	2.09728	1	934	Mock	13.7637	0.730069
770	614635	659.48	15676833	16820.6	969963	1040.73	54212	58.1674	941907	1010.63	1.06504	2.04021	1	932	Mock	15.6768	0.82787
771	25082820	25647.1	15010921	15348.6	3732027	3815.98	363981	372.169	3705052	3788.4	1.25836	3.64271	1	978	Mock	15.0109	0.961914
772	30815020	32539.6	21420972	22619.8	5701106	6020.18	661873	698.916	5679865	5997.75	1.13057	2.17915	1	947	Mock	21.421	0.552372
773	35584500	33538.6	30106118	28375.2	5549697	5230.63	685144	645.753	5528872	5211	1.02722	1.45386	1	1061	Mock	30.1061	0.908986
775	314197	438.823	13969041	19509.8	1.62884e+06	2274.92	38176	53.3184	1609435	2247.81	1.15568	2.90503	1	716	Mock	13.969	0.325587
776	35770276	34394.5	25459528	24480.3	3563348	3426.3	568309	546.451	3541072	3404.88	1.07419	2.24952	1	1040	Mock	25.4595	0.648918
777	741255	1103.06	14622253	21759.3	1600238	2381.31	56180	83.6012	1585619	2359.55	1.09859	2.12627	1	672	Mock	14.6223	0.625639
778	523448	941.453	12383533	22272.5	1862468	3349.76	38154	68.6223	1847559	3322.95	1.04827	1.7702	1	556	Mock	12.3835	0.17406
779	27440692	36249.3	18602936	24574.6	4017103	5306.61	500918	661.715	3999906	5283.89	1.04024	1.54354	1	757	Mock	18.6029	0.323575
781	388008	493.022	18533866	23550	2925063	3716.73	41607	52.8679	2908074	3695.14	1.12205	2.80813	1	787	Mock	18.5339	0.823138
782	532216	871.057	14164994	23183.3	876344	1434.28	48668	79.653	867337	1419.54	1.03222	1.61375	1	611	Mock	14.165	0.699873
783	1582805	1669.63	30009162	31655.2	1525603	1609.29	172857	182.339	1515914	1599.07	1.02466	1.52632	1	948	Mock	30.0092	0.950762
784	1024614	471.304	39601372	18215.9	4767824	2193.11	116200	53.4499	4724942	2173.39	1.52836	3.98243	1	2174	Mock	39.6014	0.645935
786	619480	799.329	20736500	26756.8	1604770	2070.67	49563	63.9523	1.58806e+06	2049.11	1.03408	1.625	1	775	Mock	20.7365	0.209607
787	363001	509.833	19377028	27214.9	2536699	3562.78	44129	61.9789	2516486	3534.39	1.05794	2.01399	1	712	Mock	19.377	0.538765
788	1157160	1066.51	34096296	31425.2	3462099	3190.87	86957	80.1447	3441861	3172.22	1.06411	1.82146	1	1085	Mock	34.0963	0.194057
789	806129	1052.39	18899066	24672.4	1820275	2376.34	57732	75.3681	1807919	2360.21	1.06351	1.84935	1	766	Mock	18.8991	0.572227
790	1994660	1307.97	40694932	26685.2	3.24354e+06	2126.91	146196	95.8662	3218303	2110.36	1.04874	1.55433	1	1525	Mock	40.6949	0.284048
792	2155811	916.586	50376920	21418.8	7924008	3369.05	182944	77.7823	7866062	3344.41	1.37556	3.52866	1	2352	Mock	50.3769	0.800178
793	557928	768.496	16978702	23386.6	2679293	3690.49	51785	71.3292	2672291	3680.84	1.04827	1.85226	1	726	Mock	16.9787	0.801258
794	610149	860.577	14502589	20455	1423992	2008.45	48128	67.8815	1407715	1985.49	1.02716	1.51549	1	709	Mock	14.5026	0.52604
796	455726	520.83	19267540	22020	1888093	2157.82	42563	48.6434	1881638	2150.44	1.19654	3.44686	1	875	Mock	19.2675	0.248463
797	570420	713.025	18005624	22507	2951712	3689.64	49245	61.5563	2930369	3662.96	1.08648	2.24005	1	800	Mock	18.0056	0.799734
800	489205	697.867	16926712	24146.5	2222136	3169.95	48886	69.7375	2209808	3152.37	1.08445	2.26534	1	701	Mock	16.9267	0.565378
801	1.40184e+06	1134.18	40159688	32491.7	11572585	9362.93	437263	353.773	11536663	9333.87	1.01744	1.44094	1	1236	Mock	40.1597	0.592699
802	1185656	1288.76	27703748	30112.8	2.00848e+06	2183.13	83459	90.7163	1987729	2160.57	1.01616	1.40109	1	920	Mock	27.7037	0.267261
803	2636889	1413.88	37289076	19994.1	11118242	5961.52	209075	112.105	11049273	5924.54	1.07778	1.84656	1	1865	Mock	37.2891	0.422288
804	495820	700.311	18596486	26266.2	1870232	2641.57	43633	61.6285	1.86509e+06	2634.31	1.0915	2.14127	1	708	Mock	18.5965	0.103588
805	50450592	22849	54629896	24741.8	9640227	4366.04	1275689	577.758	9555830	4327.82	1.21773	2.68239	1	2208	Mock	54.6299	0.160949
806	1313691	921.888	34762092	24394.5	4633999	3251.93	1000064	701.799	4600313	3228.29	1.12445	2.58492	1	1425	Mock	34.7621	0.91249
807	495756	820.788	17002790	28150.3	1547525	2562.13	39350	65.149	1.53927e+06	2548.46	1.04421	1.81445	1	604	Mock	17.0028	0.794425
808	30626118	36201.1	26373860	31174.8	3266339	3860.92	742836	878.057	3253917	3846.24	1.03557	1.48349	1	846	Mock	26.3739	0.330723
810	10796963	10884	21903362	22080	2287934	2306.39	229743	231.596	2246718	2264.84	1.17035	3.249	1	992	Mock	21.9034	0.354238
811	9226109	3878.15	44700740	18789.7	3.26177e+06	1371.07	286722	120.522	3193137	1342.22	1.28599	2.72074	1	2379	Mock	44.7007	0.415841
812	283452	223.366	18233420	14368.3	666246	525.017	39131	30.8361	653561	515.021	1.12025	1.65004	1	1269	Mock	18.2334	0.127011
813	676283	715.643	18437504	19510.6	2880125	3047.75	195885	207.286	2849408	3015.25	1.05321	1.64219	1	945	Mock	18.4375	0.209631
814	464355	509.72	22249178	24422.8	2197105	2411.75	39366	43.2119	2161762	2372.96	1.05954	1.86608	1	911	Mock	22.2492	0.0921162
815	12334940	12848.9	16239073	16915.7	2838833	2957.12	261158	272.04	2812657	2929.85	1.3395	3.63168	1	960	Mock	16.2391	0.337394
816	31079756	12466.8	51996756	20857.1	6.75167e+06	2708.25	480233	192.633	6659568	2671.31	1.31461	2.31017	1	2493	Mock	51.9968	0.34419
817	19029294	18529	26105594	25419.3	2781872	2708.74	394078	383.718	2755586	2683.14	1.02776	1.44801	1	1027	Mock	26.1056	0.409693
820	1063978	660.856	43877008	27252.8	3389535	2105.3	555960	345.317	3348817	2080.01	1.09822	2.47378	1	1610	Mock	43.877	0.825377
821	881560	512.833	45729756	26602.5	4123638	2398.86	96078	55.8918	4024330	2341.09	1.11272	2.34493	1	1719	Mock	45.7298	0.538577
823	349190	392.79	22419420	25218.7	1486340	1671.92	40810	45.9055	1476503	1660.86	1.19397	3.3667	1	889	Mock	22.4194	0.68116
824	10463156	8383.94	34154700	27367.5	3030417	2428.22	564696	452.481	2972240	2381.6	1.12106	2.53557	1	1248	Mock	34.1547	0.703295
825	340025	422.917	20945592	26051.7	3.95755e+06	4922.33	42847	53.2923	3932048	4890.61	1.0739	2.31677	1	804	Mock	20.9456	0.799232
826	9447963	9710.14	23758136	24417.4	2.0942e+06	2152.32	167973	172.634	2.07266e+06	2130.18	1.04398	1.86912	1	973	Mock	23.7581	0.465551
828	789374	918.945	21764768	25337.3	2979178	3468.19	70769	82.3853	2954836	3439.86	1.02458	1.49243	1	859	Mock	21.7648	0.130221
829	1588208	1401.77	23701374	20919.1	1947398	1718.8	87922	77.6011	1.91742e+06	1692.34	1.08643	2.26631	1	1133	Mock	23.7014	0.561308
830	1475284	418.402	45267304	12838.1	11959565	3391.82	139530	39.5718	11552438	3276.36	1.16846	1.969	1	3526	Mock	45.2673	0.536617
831	574240	457.927	23867350	19033	1.32916e+06	1059.94	61539	49.0742	1271522	1013.97	1.16978	2.72409	1	1254	Mock	23.8673	0.0296512
832	562134	729.097	23033772	29875.2	1753369	2274.15	40322	52.2983	1689466	2191.27	1.0392	1.73705	1	771	Mock	23.0338	0.151941
835	14181533	11219.6	24530826	19407.3	2868631	2269.49	245991	194.613	2836752	2244.27	1.20326	2.8936	1	1264	Mock	24.5308	0.564818
836	515069	619.073	18933260	22756.3	1382765	1661.98	54038	64.9495	1309803	1574.28	1.10782	2.17647	1	832	Mock	18.9333	0.923538
837	5711841	3210.7	45924920	25815	2756013	1549.19	404184	227.197	2678811	1505.8	1.09836	2.44791	1	1779	Mock	45.9249	0.421545
838	20521446	15348.9	25531206	19095.9	3199391	2392.96	354964	265.493	3159255	2362.94	1.2163	2.57338	1	1337	Mock	25.5312	0.203309
841	23732794	22284.3	26815572	25178.9	3356374	3151.52	405124	380.398	3338548	3134.79	1.01578	1.42924	1	1065	Mock	26.8156	0.605867
842	381923	341.919	20883514	18696.1	776716	695.359	45584	40.8093	742862	665.051	1.06592	2.06983	1	1117	Mock	20.8835	0.571286
843	21579982	15914.4	34416576	25381	3954473	2916.28	615537	453.936	3.89082e+06	2869.34	1.06554	2.23673	1	1356	Mock	34.4166	0.157134
844	1101506	495.059	44400184	19955.1	10790440	4849.64	128662	57.8256	10646379	4784.89	1.19491	2.08758	1	2225	Mock	44.4002	0.129736
846	399146	464.123	20919608	24325.1	1366155	1588.55	45500	52.907	1313992	1527.9	1.10267	2.37991	1	860	Mock	20.9196	0.0276694
847	412472	498.757	21495378	25992	1127978	1363.94	42876	51.8452	1118079	1351.97	1.12924	2.49582	1	827	Mock	21.4954	0.118445
849	426708	402.935	21325172	20137.1	910085	859.381	57921	54.694	835362	788.822	1.03958	1.79509	1	1059	Mock	21.3252	0.886849
850	19949980	23470.6	21432920	25215.2	2579114	3034.25	317902	374.002	2557273	3008.56	1.0687	2.13294	1	850	Mock	21.4329	0.967612
854	23202528	21170.2	27816682	25380.2	5177519	4724.01	382223	348.744	5125633	4676.67	1.02601	1.61258	1	1096	Mock	27.8167	0.299121
855	650070	513.889	23934558	18920.6	975055	770.794	63488	50.1881	893112	706.017	1.28389	2.29208	1	1265	Mock	23.9346	0.554446
856	1244461	903.748	45584064	33103.9	7035245	5109.11	243876	177.107	6949541	5046.87	1.03377	1.84906	1	1377	Mock	45.5841	0.0902804
858	23691628	19579.9	25753874	21284.2	4674958	3863.6	370333	306.06	4640095	3834.79	1.14552	2.82982	1	1210	Mock	25.7539	0.970043
860	20719038	19399.8	25863758	24217	4304282	4030.23	305906	286.429	4271185	3999.24	1.16383	3.00466	1	1068	Mock	25.8638	0.0369836
861	25213436	20498.7	27321914	22212.9	3144285	2556.33	356246	289.631	3072215	2497.74	1.09676	2.52254	1	1230	Mock	27.3219	0.00785294
862	490197	484.863	21497700	21263.8	1676145	1657.91	55447	54.8437	1645665	1627.76	1.14865	2.9309	1	1011	Mock	21.4977	0.0413037
863	845928	559.106	47832444	31614.3	3400907	2247.79	529907	350.236	3.37355e+06	2229.71	1.04424	2.00198	1	1513	Mock	47.8324	0.780813
864	898988	661.994	46927324	34556.2	4620512	3402.44	472687	348.076	4472668	3293.57	1.04944	2.06259	1	1358	Mock	46.9273	0.668231
868	439367	337.975	23225490	17865.8	1555114	1196.24	60158	46.2754	1535137	1180.87	1.04935	1.77273	1	1300	Mock	23.2255	0.165079
869	2823416	1866.1	31154236	20591	3109915	2055.46	168614	111.443	3061878	2023.71	1.0749	1.71813	1	1513	Mock	31.1542	0.328702
871	26697948	19097.2	31615522	22614.8	4.14814e+06	2967.2	437236	312.758	4041185	2890.69	1.0862	2.41059	1	1398	Mock	31.6155	0.496464
873	461874	578.789	17629526	22092.1	1877425	2352.66	53371	66.881	1863361	2335.04	1.07778	2.19524	1	798	Mock	17.6295	0.425964
874	14461544	7013.36	49809492	24155.9	14603729	7082.31	849217	411.841	14514165	7038.88	1.082	2.26202	1	2062	Mock	49.8095	0.840139
875	14018934	5766.74	46136648	18978.5	5.81035e+06	2390.11	299099	123.035	5739325	2360.89	1.50905	2.9343	1	2431	Mock	46.1366	0.795063
877	21779452	13890	30686526	19570.5	4125831	2631.27	620723	395.869	4087368	2606.74	1.14357	2.79723	1	1568	Mock	30.6865	0.0523876
879	1164292	686.493	51732700	30502.8	6911795	4075.35	102021	60.1539	6869347	4050.32	1.10746	2.74	1	1696	Mock	51.7327	0.59154
880	18818356	19320.7	26256336	26957.2	4951358	5083.53	416340	427.454	4917913	5049.19	1.03141	1.55179	1	974	Mock	26.2563	0.340438
881	14932428	10781.5	23921188	17271.6	5750436	4151.94	289921	209.329	5658386	4085.48	1.17316	3.1404	1	1385	Mock	23.9212	0.756779
882	32100910	18364.4	52441772	30001	7.95243e+06	4549.45	516069	295.234	7906916	4523.41	1.18243	3.37528	1	1748	Mock	52.4418	0.00236921
884	429406	443.601	17913092	18505.3	2076352	2144.99	53060	54.814	2.06741e+06	2135.76	1.17235	3.08384	1	968	Mock	17.9131	0.632635
885	2463572	2215.44	21145438	19015.7	1787302	1607.29	56650	50.9442	1769517	1591.29	1.0732	1.95722	1	1112	Mock	21.1454	0.00669278
887	516313	452.906	20557954	18033.3	849144	744.863	62490	54.8158	840837	737.576	1.23599	2.89202	1	1140	Mock	20.558	0.480019
888	5905629	5651.32	20746734	19853.3	1321981	1265.05	127765	122.263	1300449	1244.45	1.07889	2.03929	1	1045	Mock	20.7467	0.0331333
889	1146112	436.448	55341652	21074.5	4114505	1566.83	127574	48.5811	4.0729e+06	1550.99	1.55945	4.34745	1	2626	Mock	55.3417	0.787495
890	882432	449.075	39996792	20354.6	3407769	1734.23	95798	48.7522	3360488	1710.17	1.39893	3.99693	1	1965	Mock	39.9968	0.896476
893	322029	367.613	19160232	21872.4	741099	846.003	36632	41.8174	723108	825.466	1.09249	2.30331	1	876	Mock	19.1602	0.0631391
895	536504	718.211	16005304	21426.1	571916	765.617	56597	75.7657	525313	703.23	1.07826	1.85752	1	747	Mock	16.0053	0.580633
896	8265475	5329.13	54407232	35078.8	5240510	3378.79	210042	135.424	5183983	3342.35	1.02075	1.60979	1	1551	Mock	54.4072	0.863007
897	762718	584.011	30096800	23045	1916715	1467.62	74602	57.1225	1898136	1453.4	1.22839	2.25084	1	1306	Mock	30.0968	0.477579
899	463049	623.215	16982852	22857.1	1276770	1718.4	47394	63.7874	1262477	1699.16	1.08448	2.3378	1	743	Mock	16.9829	0.203738
900	264137	430.191	12298237	20029.7	1152231	1876.6	29297	47.715	1146611	1867.44	1.04796	1.78803	1	614	Mock	12.2982	0.782214
901	427903	540.965	19942064	25211.2	1622788	2051.57	45517	57.5436	1605824	2030.12	1.06263	2.04293	1	791	Mock	19.9421	0.546933
902	1527666	923.619	39238136	23723.2	5035959	3044.72	133948	80.9843	4974568	3007.6	1.07207	2.28941	1	1654	Mock	39.2381	0.633658
903	3.49891e+06	4434.61	20074848	25443.4	1506330	1909.16	87323	110.676	1491492	1890.36	1.08406	2.04756	1	789	Mock	20.0748	0.37442
904	1622543	1083.14	41104212	27439.4	5426276	3622.35	661826	441.806	5395361	3601.71	1.05124	2.00467	1	1498	Mock	41.1042	0.98983
905	388806	477.063	20170170	24748.7	1218212	1494.74	44655	54.7914	1210607	1485.41	1.0914	2.31005	1	815	Mock	20.1702	0.0841253
906	14380794	8293.42	38812596	22383.3	4246161	2448.77	222197	128.141	4214203	2430.34	1.28005	2.91853	1	1734	Mock	38.8126	0.921647
907	24815738	20126.3	29061784	23570	4664200	3782.81	375539	304.573	4583531	3717.38	1.07553	2.11826	1	1233	Mock	29.0618	0.298196
908	11166241	9777.79	20821552	18232.5	3270642	2863.96	162651	142.426	3200032	2802.13	1.22106	3.51868	1	1142	Mock	20.8216	0.23581
910	6680053	4340.52	38656604	25118	4557132	2961.1	939331	610.351	4513701	2932.88	1.0686	2.07702	1	1539	Mock	38.6566	0.880732
911	11069715	8004.13	39563956	28607.3	4439626	3210.14	755892	546.56	4411407	3189.74	1.15536	2.56534	1	1383	Mock	39.564	0.483708
912	3006832	3304.21	21649780	23791	1846871	2029.53	94016	103.314	1831295	2012.41	1.08021	2.10931	1	910	Mock	21.6498	0.318427
913	1982404	2726.83	19217184	26433.5	1286561	1769.69	71430	98.2531	1277261	1756.89	1.01495	1.50894	1	727	Mock	19.2172	0.64139
914	827615	1052.95	20198088	25697.3	977625	1243.8	69537	88.4695	964055	1226.53	1.01761	1.48666	1	786	Mock	20.1981	0.281993
915	1287055	958.343	45271188	33709	3011348	2242.25	788697	587.265	2974680	2214.95	1.01395	1.54201	1	1343	Mock	45.2712	0.819016
919	25895720	21834.5	30837216	26001	3.12621e+06	2635.93	367563	309.918	3106297	2619.14	1.19624	3.44182	1	1186	Mock	30.8372	0.387324
920	37089384	32851.5	31085182	27533.4	4484284	3971.91	381520	337.927	4454647	3945.66	1.13666	2.89232	1	1129	Mock	31.0852	0.956569
921	2243705	1168.6	43755812	22789.5	3703106	1928.7	119455	62.2161	3643915	1897.87	1.1951	2.5774	1	1920	Mock	43.7558	0.816353
923	28975290	27004	31621344	29470	3074039	2864.9	432608	403.176	3051926	2844.29	1.04723	1.77002	1	1073	Mock	31.6213	0.281524
924	1098888	633	45288732	26088	3347997	1928.57	586697	337.959	3301017	1901.51	1.10303	2.56987	1	1736	Mock	45.2887	0.527037
925	2.83251e+06	2168.84	20632020	15797.9	1014976	777.164	88509	67.7711	974717	746.338	1.05647	2.03135	1	1306	Mock	20.632	0.0939001
928	29448152	22394	35026312	26636	3943553	2998.9	624710	475.065	3906186	2970.48	1.09133	2.2976	1	1315	Mock	35.0263	0.937191
930	466842	394.292	20274230	17123.5	2065439	1744.46	108207	91.391	1721689	1454.13	1.12571	2.77656	1	1184	Mock	20.2742	0.456796
931	8091008	7955.76	21964338	21597.2	2504461	2462.6	147128	144.669	2447534	2406.62	1.11227	2.5738	1	1017	Mock	21.9643	0.0118548
932	344544	313.792	16481728	15010.7	1279637	1165.43	39615	36.0792	1208857	1100.96	1.24195	3.03383	1	1098	Mock	16.4817	0.972392
933	7663430	5904.03	18635152	14356.8	2.9392e+06	2264.41	128065	98.6633	2866104	2208.09	1.08379	2.33896	1	1298	Mock	18.6352	0.24994
935	545500	635.041	16862144	19630	850765	990.413	42354	49.3062	800528	931.93	1.07498	1.74461	1	859	Mock	16.8621	0.441415
936	17528528	8803.88	47921136	24068.9	5505019	2764.95	360247	180.938	5400746	2712.58	1.25212	3.81989	1	1991	Mock	47.9211	0.0464918
937	766354	1025.91	19218096	25727	2275843	3046.64	53000	70.9505	2261094	3026.9	1.02989	1.7162	1	747	Mock	19.2181	0.919946
938	6409130	6884.14	16871096	18121.5	2496759	2681.8	128367	137.881	2487623	2671.99	1.22732	3.32169	1	931	Mock	16.8711	0.103621
939	279372	337.406	17073350	20620	1108899	1339.25	30029	36.2669	1094425	1321.77	1.07447	2.27382	1	828	Mock	17.0734	0.255626
940	727704	394.206	33387296	18086.3	3208693	1738.19	81107	43.9366	3168263	1716.29	1.54805	4.45255	1	1846	Mock	33.3873	0.802088
941	298458	389.632	14499491	18928.8	2194019	2864.25	34609	45.1815	2180530	2846.64	1.09013	2.38642	1	766	Mock	14.4995	0.420498
942	834266	507.153	34342840	20877.1	5254749	3194.38	90664	55.1149	5208570	3166.3	1.11725	1.85151	1	1645	Mock	34.3428	0.891487
944	802726	981.328	17477994	21366.7	2243970	2743.24	72685	88.857	2228744	2724.63	1.0318	1.84352	1	818	Mock	17.478	0.386591
945	873045	1403.61	16939852	27234.5	10249254	16477.9	65321	105.018	10223249	16436.1	1.02878	1.66453	1	622	Mock	16.9399	0.0276737
947	2928528	3243.11	16551563	18329.5	3.96682e+06	4392.93	104685	115.93	3.9485e+06	4372.64	1.19011	3.29061	1	903	Mock	16.5516	0.307071
948	928411	991.892	34160788	36496.6	1751562	1871.33	553168	590.991	1736966	1855.73	1.0307	1.59018	1	936	Mock	34.1608	0.484712
949	10128137	11457.2	31809342	35983.4	2082597	2355.88	446399	504.976	2071048	2342.81	1.00844	1.51697	1	884	Mock	31.8093	0.589922
950	15119980	17746.5	17847912	20948.3	2243974	2633.77	222288	260.901	2227350	2614.26	1.07386	1.89977	1	852	Mock	17.8479	0.00656285
951	610656	756.699	17308302	21447.7	2202755	2729.56	48385	59.9566	2190036	2713.8	1.13007	2.12441	1	807	Mock	17.3083	0.628896
952	30252860	24981.7	22257340	18379.3	3.97262e+06	3280.44	384022	317.111	3.95706e+06	3267.59	1.21446	1.97261	1	1211	Mock	22.2573	0.221684
953	517926	851.852	17320330	28487.4	798569	1313.44	50784	83.5263	792558	1303.55	1.03108	1.61639	1	608	Mock	17.3203	0.119832
954	619574	796.368	16568903	21296.8	1.66735e+06	2143.12	59271	76.1838	1651245	2122.42	1.01754	1.44602	1	778	Mock	16.5689	0.46267
955	746453	499.3	25545714	17087.4	3665537	2451.86	67058	44.8549	3414314	2283.82	1.09499	1.76791	1	1495	Mock	25.5457	0.736932
956	661449	822.698	15306882	19038.4	2326765	2893.99	63520	79.005	2201585	2738.29	1.13845	2.22633	1	804	Mock	15.3069	0.905686
957	29526200	29674.6	23574672	23693.1	4870227	4894.7	466350	468.693	4836187	4860.49	1.04866	1.62886	1	995	Mock	23.5747	0.151162
958	431645	547.079	12966642	16434.3	2028452	2570.91	41810	52.9911	2.01767e+06	2557.25	1.09835	2.34343	1	789	Mock	12.9666	0.248103
959	734479	1253.38	17004676	29018.2	1529188	2609.54	55273	94.3225	1.51593e+06	2586.91	1.0204	1.57338	1	586	Mock	17.0047	0.430655
960	1282187	1358.25	22298004	23620.8	2351286	2490.77	105429	111.683	2326453	2464.46	1.10556	1.94975	1	944	Mock	22.298	0.331423
962	262836	364.039	15655703	21683.8	1.57403e+06	2180.1	31665	43.8573	1560664	2161.58	1.24313	3.81717	1	722	Mock	15.6557	0.209632
963	236733	307.445	14847966	19283.1	1.62381e+06	2108.85	31228	40.5558	1608936	2089.53	1.17318	3.10779	1	770	Mock	14.848	0.644626
964	26078406	27921.2	22356392	23936.2	4341938	4648.76	384361	411.521	4322669	4628.13	1.05009	1.92521	1	934	Mock	22.3564	0.761827
965	15505053	17679.7	16386526	18684.8	2824046	3220.12	180077	205.333	2809622	3203.67	1.16883	3.11174	1	877	Mock	16.3865	0.0981332
966	388654	474.547	14225016	17368.8	2064939	2521.29	38843	47.4273	2049180	2502.05	1.0951	2.30145	1	819	Mock	14.225	0.742955
967	343514	459.243	14970022	20013.4	1440997	1926.47	34350	45.9225	1424512	1904.43	1.3268	4.42988	1	748	Mock	14.97	0.740399
968	11146291	9257.72	30641966	25450.1	4227065	3510.85	478949	397.798	4198819	3487.39	1.0398	1.79702	1	1204	Mock	30.642	0.788261
970	20053000	30946	16285288	25131.6	2149925	3317.79	300700	464.043	2132678	3291.17	1.0227	1.48536	1	648	Mock	16.2853	0.558123
971	333376	516.862	12766184	19792.5	1372889	2128.51	29555	45.8217	1359543	2107.82	1.0669	1.94427	1	645	Mock	12.7662	0.705489
972	717256	1041.01	15891968	23065.3	1.9778e+06	2870.54	54295	78.8026	1968313	2856.77	1.07605	1.75107	1	689	Mock	15.892	0.110939
973	838505	778.556	24274644	22539.1	2245780	2085.22	67571	62.74	2169072	2013.99	1.0654	1.91682	1	1077	Mock	24.2746	0.93952
975	249214	350.512	12203078	17163.3	1359023	1911.42	29775	41.8776	1340660	1885.6	1.06212	1.81294	1	711	Mock	12.2031	0.793961
976	316857	366.309	11914934	13774.5	1340946	1550.23	34222	39.563	1310675	1515.23	1.03537	1.80925	1	865	Mock	11.9149	0.908613
977	30264548	31232.8	23032860	23769.7	2895846	2988.49	399908	412.702	2873602	2965.53	1.08079	2.13772	1	969	Mock	23.0329	0.752246
978	476912	488.139	14474661	14815.4	1122654	1149.08	49704	50.8741	1101508	1127.44	1.20234	3.26221	1	977	Mock	14.4747	0.224996
979	876173	1018.81	15801966	18374.4	6950365	8081.82	74771	86.943	6916957	8042.97	1.1351	1.8884	1	860	Mock	15.802	0.0257999
980	2176349	2360.47	14199910	15401.2	1274442	1382.26	59156	64.1605	1261546	1368.27	1.10354	2.34486	1	922	Mock	14.1999	0.685645
981	25889662	27024.7	22448916	23433.1	3411077	3560.62	455947	475.936	3390245	3538.88	1.06576	1.87705	1	958	Mock	22.4489	0.0902241
982	525735	728.165	15540349	21524	1.72229e+06	2385.45	44195	61.2119	1705530	2362.23	1.12094	2.44307	1	722	Mock	15.5403	0.162554
985	677851	827.657	15124855	18467.5	2118779	2587.03	68769	83.967	2104516	2569.62	1.13291	1.95249	1	819	Mock	15.1249	0.533592
986	394717	486.704	12924663	15936.7	4954875	6109.59	39264	48.4143	4931696	6081.01	1.17952	3.15006	1	811	Mock	12.9247	0.292477
987	575865	937.891	15605506	25416.1	1465004	2386	51896	84.5212	1450328	2362.1	1.04036	1.64992	1	614	Mock	15.6055	0.564506
988	716856	1062.01	17085946	25312.5	1.59916e+06	2369.12	61919	91.7318	1.58077e+06	2341.88	1.03215	1.51852	1	675	Mock	17.0859	0.0148036
989	365121	488.13	13710245	18329.2	1.89305e+06	2530.81	38425	51.3703	1876692	2508.95	1.25166	3.69363	1	748	Mock	13.7102	0.754314
990	429041	635.616	17182156	25455	1507978	2234.04	47613	70.5378	1496837	2217.54	1.07363	1.76428	1	675	Mock	17.1822	0.000200095
991	28978790	26932	21106252	19615.5	4792628	4454.12	401743	373.367	4760237	4424.01	1.2345	3.14311	1	1076	Mock	21.1063	0.235673
992	563898	881.091	17871798	27924.7	2426598	3791.56	56656	88.525	2421527	3783.64	1.03672	1.86406	1	640	Mock	17.8718	0.111863
993	925845	1028.72	19023956	21137.7	1802916	2003.24	89101	99.0011	1779749	1977.5	1.16218	1.97503	1	900	Mock	19.024	0.275802
995	5.90873e+06	2506.89	39387640	16710.9	7191145	3050.97	214431	90.9762	7142479	3030.33	1.11512	2.09783	1	2357	Mock	39.3876	0.896133
996	333568	421.704	13823402	17475.9	1.03483e+06	1308.26	33131	41.885	1018236	1287.28	1.07268	1.93052	1	791	Mock	13.8234	0.0340341
997	23162132	23115.9	17683250	17648	3634629	3627.37	284797	284.229	3608441	3601.24	1.08802	2.17348	1	1002	Mock	17.6833	0.780801
998	800185	847.654	13421016	14217.2	1860670	1971.05	62592	66.3051	1835261	1944.13	1.64526	2.27704	1	944	Mock	13.421	0.171975
1000	260196	343.72	11934711	15765.8	1082168	1429.55	33597	44.3818	1068501	1411.49	1.27499	3.89987	1	757	Mock	11.9347	0.739662
1001	15717839	21413.9	16903504	23029.3	3.30414e+06	4501.55	163515	222.772	3280948	4469.96	1.07367	2.29564	1	734	Mock	16.9035	0.221069
1002	602805	699.31	13680614	15870.8	1739814	2018.35	48084	55.7819	1722983	1998.82	1.28223	2.03888	1	862	Mock	13.6806	0.927445
1003	618431	1005.58	14400247	23415	844713	1373.52	55307	89.9301	830304	1350.09	1.03177	1.53008	1	615	Mock	14.4002	0.796308
1004	951909	856.804	28542402	25690.7	2446867	2202.4	79374	71.4437	2410755	2169.9	1.03892	1.65299	1	1111	Mock	28.5424	0.137047
1005	515888	693.398	12751973	17139.7	2768223	3720.73	45354	60.9597	2750606	3697.05	1.13519	1.69466	1	744	Mock	12.752	0.0318563
1006	426682	492.704	13538117	15632.9	1615796	1865.82	44086	50.9076	1594566	1841.3	1.10678	2.35812	1	866	Mock	13.5381	0.0569564
1009	23323698	29523.7	18519382	23442.3	4033011	5105.08	385757	488.3	4.00987e+06	5075.79	1.11524	2.47428	1	790	Mock	18.5194	0.234706
1010	552275	712.613	16096296	20769.4	2618796	3379.09	60894	78.5729	2610342	3368.18	1.05656	2.00903	1	775	Mock	16.0963	0.231714
1011	1057633	950.254	32326588	29044.6	7726298	6941.87	619967	557.023	7688964	6908.32	1.07885	1.71897	1	1113	Mock	32.3266	0.454997
1012	3.87148e+06	4109.85	29883372	31723.3	2496179	2649.87	584040	620	2482490	2635.34	1.06716	1.78668	1	942	Mock	29.8834	0.789598
1014	431263	581.217	14840839	20001.1	1448563	1952.24	40542	54.6388	1425407	1921.03	1.12331	2.55764	1	742	Mock	14.8408	0.941078
1015	1.93299e+06	1371.89	31870300	22619.1	7447239	5285.48	177260	125.806	7407276	5257.12	1.09897	1.68922	1	1409	Mock	31.8703	0.349591
1016	32951610	40933.7	20321844	25244.5	3.77236e+06	4686.16	467114	580.266	3762912	4674.42	1.04173	1.81141	1	805	Mock	20.3218	0.564318
1017	601529	546.845	28776740	26160.7	5725848	5205.32	675073	613.703	5705485	5186.8	1.06556	1.99639	1	1100	Mock	28.7767	0.854849
1018	19718626	27273.3	17081606	23626	2699102	3733.2	249417	344.975	2685261	3714.05	1.14138	2.33422	1	723	Mock	17.0816	0.206758
1019	1.00573e+06	757.894	31130598	23459.4	6152704	4636.55	83572	62.9781	6110330	4604.62	1.15204	2.63195	1	1327	Mock	31.1306	0.524995
1020	1.02337e+06	1060.49	19953828	20677.5	2607818	2702.4	92640	96	2590942	2684.91	1.13443	1.63916	1	965	Mock	19.9538	0.663318
1021	27134044	21552.1	23653162	18787.3	3813700	3029.15	385264	306.008	3.78241e+06	3004.3	1.15694	3.00159	1	1259	Mock	23.6532	0.0611559
1022	952457	764.412	29311936	23524.8	5758183	4621.33	388333	311.664	5732013	4600.33	1.09709	2.50401	1	1246	Mock	29.3119	0.875585
1023	400561	571.414	13837001	19738.9	1570374	2240.19	41100	58.6305	1551001	2212.55	1.11288	2.42857	1	701	Mock	13.837	0.381455
1024	230289	366.702	11276805	17956.7	1966970	3132.12	21625	34.4347	1956615	3115.63	1.23988	3.72611	1	628	Mock	11.2768	0.876391
1025	3590088	4793.17	13119984	17516.7	2122994	2834.44	85569	114.244	2106371	2812.24	1.06289	2.13618	1	749	Mock	13.12	0.321844
1026	568663	819.399	13197398	19016.4	1.84916e+06	2664.49	49406	71.1902	1.83408e+06	2642.77	1.12755	2.15353	1	694	Mock	13.1974	0.329102
1027	531859	849.615	14241996	22750.8	1919912	3066.95	39310	62.7955	1911357	3053.29	1.09231	1.86936	1	626	Mock	14.242	0.4237
1029	556073	645.096	13809664	16020.5	1299159	1507.14	46887	54.3933	1243877	1443.01	1.06414	1.85417	1	862	Mock	13.8097	0.015549
1031	531368	602.458	13985059	15856.1	2135165	2420.82	47262	53.585	2116139	2399.25	1.06026	1.82426	1	882	Mock	13.9851	0.335574
1032	765820	1189.16	15180106	23571.6	3855118	5986.21	57719	89.6258	3839330	5961.69	1.07033	2.0528	1	644	Mock	15.1801	0.290073
1033	40928200	23032.2	50812308	28594.4	10092721	5679.64	479379	269.769	10027152	5642.74	1.0645	1.68546	1	1777	Mock	50.8123	0.42281
1034	503140	885.81	10999327	19365	1332451	2345.86	42011	73.963	1.32584e+06	2334.23	1.10172	2.18664	1	568	Mock	10.9993	0.268572
1035	627924	922.062	14801728	21735.3	802151	1177.9	53740	78.9134	789610	1159.49	1.12362	1.94598	1	681	Mock	14.8017	0.015308
1036	812739	1359.1	13731612	22962.6	975890	1631.92	57729	96.5368	963562	1611.31	1.03678	1.65563	1	598	Mock	13.7316	0.690725
1037	438966	696.771	11866733	18836.1	2526394	4010.15	36090	57.2857	2514823	3991.78	1.16071	3.13016	1	630	Mock	11.8667	0.565945
1038	578014	952.247	12676379	20883.7	3795502	6252.89	43198	71.1664	3778114	6224.24	1.03975	1.79242	1	607	Mock	12.6764	0.872753
1039	413434	611.589	12747729	18857.6	986158	1458.81	36680	54.2604	977901	1446.6	1.13129	1.96176	1	676	Mock	12.7477	0.0414389
1040	513614	840.612	12126807	19847.5	1193237	1952.92	40986	67.0802	1183589	1937.13	1.05896	1.67528	1	611	Mock	12.1268	0.240168
1041	28564444	43148.7	18735768	28301.8	2362252	3568.36	508454	768.057	2353302	3554.84	1.03466	1.66416	1	662	Mock	18.7358	0.43799
1042	602528	669.476	12377642	13752.9	4282831	4758.7	50077	55.6411	4253159	4725.73	1.0728	1.9681	1	900	Mock	12.3776	0.163726
1043	1125621	1026.09	28470102	25952.7	3126408	2849.96	661864	603.34	3084323	2811.6	1.03403	1.57559	1	1097	Mock	28.4701	0.742768
1045	1306922	1149.45	30140368	26508.7	3201340	2815.6	711403	625.684	3157520	2777.06	1.10367	1.89757	1	1137	Mock	30.1404	0.392926
1047	869501	1233.33	14124528	20034.8	1948704	2764.12	59855	84.9007	1.93612e+06	2746.27	1.01592	1.51768	1	705	Mock	14.1245	0.89804
1048	485367	722.272	12832900	19096.6	1145101	1704.02	45327	67.4509	1132356	1685.05	1.15271	3.08631	1	672	Mock	12.8329	0.0988951
1049	25070094	20874.3	25089636	20890.6	3572553	2974.65	533032	443.823	3561343	2965.31	1.08208	2.41015	1	1201	Mock	25.0896	0.645638
1051	373486	422.974	10672292	12086.4	1570657	1778.77	43916	49.735	1560718	1767.52	1.08082	2.31194	1	883	Mock	10.6723	0.415154
1052	37346032	37234.3	23083372	23014.3	2231985	2225.31	473507	472.091	2206115	2199.52	1.07721	2.07957	1	1003	Mock	23.0834	0.331644
1056	45491504	21247.8	45881756	21430.1	7231929	3377.83	598808	279.686	7183532	3355.22	1.26771	3.60306	1	2141	Mock	45.8818	0.144887
1057	1157304	1027.8	32063946	28476	4062174	3607.61	574884	510.554	4.03339e+06	3582.06	1.0391	1.72025	1	1126	Mock	32.0639	0.818177
1058	23732170	23018.6	20041138	19438.5	3370055	3268.72	308287	299.017	3344735	3244.17	1.05661	1.66889	1	1031	Mock	20.0411	0.742893
1059	571127	984.702	15739569	27137.2	1506467	2597.36	47830	82.4655	1493824	2575.56	1.04304	1.66379	1	580	Mock	15.7396	0.51871
1060	46547452	42124.4	23188024	20984.6	4999137	4524.11	450974	408.121	4983482	4509.94	1.12736	2.72825	1	1105	Mock	23.188	0.860447
1061	778759	1174.6	18256226	27535.8	2166725	3268.06	58297	87.9291	2153734	3248.47	1.0239	1.52338	1	663	Mock	18.2562	0.0876183
1062	1622227	938.789	40779168	23599.1	6283741	3636.42	130946	75.7789	6246945	3615.13	1.02216	1.65089	1	1728	Mock	40.7792	0.0778766
1063	430133	524.552	16576409	20215.1	1442769	1759.47	45228	55.1561	1433092	1747.67	1.11752	2.21628	1	820	Mock	16.5764	0.267526
1064	410862	588.628	15809690	22650	1686697	2416.47	43239	61.947	1672853	2396.64	1.04754	1.85633	1	698	Mock	15.8097	0.940744
1065	1486831	944.02	37808012	24005.1	5604878	3558.65	134642	85.487	5563612	3532.45	1.22833	2.89077	1	1575	Mock	37.808	0.941224
1066	1367411	1145.24	39344236	32951.6	2643470	2213.96	109088	91.3635	2.61925e+06	2193.68	1.03497	1.5272	1	1194	Mock	39.3442	0.560794
1068	35632660	37468.6	29748536	31281.3	5051093	5311.35	783534	823.905	5026307	5285.29	1.05582	1.74163	1	951	Mock	29.7485	0.135835
1069	785373	1240.72	19081066	30143.9	1271297	2008.37	61575	97.2749	1259339	1989.48	1.02729	1.48025	1	633	Mock	19.0811	0.473674
1072	313888	311.706	14820914	14717.9	1924840	1911.46	38300	38.0338	1909880	1896.6	1.28449	2.8194	1	1007	Mock	14.8209	0.200314
1073	37429580	38076.9	22933078	23329.7	3721228	3785.58	503043	511.743	3707633	3771.75	1.13986	2.56582	1	983	Mock	22.9331	0.65835
1074	35152108	43344.2	22862252	28190.2	3648704	4499.02	506523	624.566	3636907	4484.47	1.04699	1.65854	1	811	Mock	22.8623	0.284051
1075	549620	903.98	16234510	26701.5	621780	1022.66	46336	76.2105	613955	1009.79	1.07805	2.1461	1	608	Mock	16.2345	0.225768
1076	328395	412.557	13832296	17377.3	1109292	1393.58	39964	50.206	1.03787e+06	1303.86	1.08089	2.22222	1	796	Mock	13.8323	0.52781
1077	42524668	44250.4	29334654	30525.1	4422248	4601.71	508538	529.176	4397722	4576.19	1.04494	1.82225	1	961	Mock	29.3347	0.215545
1078	1459902	928.691	36919536	23485.7	4237507	2695.62	603738	384.057	4.18676e+06	2663.33	1.17955	2.24484	1	1572	Mock	36.9195	0.718787
1079	567132	734.627	16924736	21923.2	1557843	2017.93	46849	60.6852	1533196	1986.01	1.16385	2.7484	1	772	Mock	16.9247	0.509869
1080	36726048	39405.6	21918792	23518	3.93781e+06	4225.12	557405	598.074	3.9025e+06	4187.24	1.13221	2.61996	1	932	Mock	21.9188	0.152906
1081	746170	1032.05	16652385	23032.3	4141260	5727.88	64617	89.3734	4121299	5700.28	1.06951	1.9931	1	723	Mock	16.6524	0.379173
1082	951732	820.459	35916204	30962.2	6307599	5437.59	520557	448.756	6270550	5405.65	1.08858	2.39931	1	1160	Mock	35.9162	0.434146
1084	14974152	19548.5	21903266	28594.3	4025667	5255.44	444892	580.799	4009746	5234.66	1.0655	1.83917	1	766	Mock	21.9033	0.807221
1086	3034088	2914.59	15298813	14696.3	4952178	4757.14	76336	73.3295	4930420	4736.23	1.07785	1.72973	1	1041	Mock	15.2988	0.793832
1087	42875668	30408.3	30176178	21401.5	8719747	6184.22	624861	443.164	8687078	6161.05	1.07363	1.96366	1	1410	Mock	30.1762	0.999951
1088	811603	877.409	23790280	25719.2	13583407	14684.8	58789	63.5557	13556023	14655.2	1.06606	2.03784	1	925	Mock	23.7903	0.803993
1089	39187812	34496.3	40672992	35803.7	5424364	4774.97	662028	582.771	5.39271e+06	4747.1	1.025	1.7193	1	1136	Mock	40.673	0.570577
1090	20715402	21400.2	30988938	32013.4	4.1694e+06	4307.24	375433	387.844	4145553	4282.6	1.04211	1.66496	1	968	Mock	30.9889	0.58765
1091	639137	726.292	17810254	20238.9	3478298	3952.61	50135	56.9716	3461319	3933.32	1.08854	2.16893	1	880	Mock	17.8103	0.231956
1092	30621672	26581.3	36706888	31863.6	5576114	4840.38	811219	704.183	5549213	4817.03	1.05797	1.82277	1	1152	Mock	36.7069	0.00732611
1093	647347	907.92	18257120	25606.1	2101265	2947.08	50054	70.202	2088682	2929.43	1.12552	2.08758	1	713	Mock	18.2571	0.71613
1094	306244	391.616	15626656	19982.9	2223880	2843.84	34818	44.5243	2210771	2827.07	1.19746	3.5422	1	782	Mock	15.6267	0.00454026
1095	1022406	1016.31	33815336	33613.7	3622137	3600.53	608780	605.149	3607647	3586.13	1.03409	1.65606	1	1006	Mock	33.8153	0.751975
1096	2423505	3292.81	17198626	23367.7	3183339	4325.19	64933	88.2242	3175521	4314.57	1.11203	2.61957	1	736	Mock	17.1986	0.837717
1097	438430	701.488	16438134	26301	2158394	3453.43	40305	64.488	2149237	3438.78	1.04459	1.73291	1	625	Mock	16.4381	0.973404
1098	272788	379.399	14246166	19813.9	1420833	1976.12	30245	42.0654	1408790	1959.37	1.09602	2.27361	1	719	Mock	14.2462	0.98376
1099	1064080	728.323	28367250	19416.3	6.50752e+06	4454.16	101669	69.5886	6481345	4436.24	1.41468	4.33394	1	1461	Mock	28.3672	0.400299
1100	1.26252e+06	1060.05	36549904	30688.4	7007622	5883.81	664273	557.744	6977423	5858.46	1.04695	1.98825	1	1191	Mock	36.5499	0.0862941
1102	205871	284.352	15117486	20880.5	1.7602e+06	2431.21	24263	33.5124	1.75033e+06	2417.59	1.19079	3.3669	1	724	Mock	15.1175	0.16407
1103	529635	720.592	16389631	22298.8	2823764	3841.86	41890	56.9932	2809967	3823.08	1.0383	1.73741	1	735	Mock	16.3896	0.566507
1104	330207	467.054	14377455	20335.9	2095156	2963.45	36892	52.181	2.07086e+06	2929.09	1.03682	1.93503	1	707	Mock	14.3775	0.534892
1105	603645	824.652	13112671	17913.5	4414622	6030.9	49060	67.0219	4392746	6001.02	1.47694	2.61606	1	732	Mock	13.1127	0.481259
1107	1389805	991.302	33677368	24020.9	3052621	2177.33	110705	78.9622	2.99339e+06	2135.09	1.15657	1.88434	1	1402	Mock	33.6774	0.912413
1108	566653	879.896	12804159	19882.2	2029313	3151.11	43177	67.045	2006796	3116.14	1.04549	1.95342	1	644	Mock	12.8042	0.0651434
1109	800266	978.32	18833722	23024.1	2400522	2934.62	65742	80.3692	2367379	2894.11	1.05793	1.96485	1	818	Mock	18.8337	0.140611
1110	24187396	28692	13331502	15814.4	4719066	5597.94	313534	371.926	4689577	5562.96	1.21458	2.44397	1	843	Mock	13.3315	0.00628772
1111	3625091	3919.02	33398148	36106.1	3139532	3394.09	459669	496.939	3126912	3380.45	1.01359	1.47948	1	925	Mock	33.3981	0.015677
1112	5420853	8659.51	13890087	22188.6	2185621	3491.41	70929	113.305	2170896	3467.89	1.14552	2.76646	1	626	Mock	13.8901	0.00249835
1113	375148	542.121	12511986	18080.9	1503689	2172.96	37302	53.9046	1492149	2156.28	1.14184	2.59371	1	692	Mock	12.512	0.17678
1114	488333	661.698	15176610	20564.5	1569212	2126.3	59035	79.9932	1.55099e+06	2101.62	1.04832	1.81965	1	738	Mock	15.1766	0.824625
1115	349068	508.105	14375506	20925	1359232	1978.5	38767	56.4294	1346120	1959.42	1.14006	2.78098	1	687	Mock	14.3755	0.187082
1116	41274568	42376.4	22253352	22847.4	4296326	4411.01	426712	438.103	4274583	4388.69	1.22493	3.6848	1	974	Mock	22.2534	0.841981
1117	400165	606.311	15930289	24136.8	1744879	2643.76	36587	55.4348	1730703	2622.28	1.10497	2.52121	1	660	Mock	15.9303	0.624361
1119	478935	787.722	13143178	21617.1	2438301	4010.36	41243	67.8339	2426671	3991.24	1.04548	1.68586	1	608	Mock	13.1432	0.400613
1120	32679128	37519.1	21396296	24565.2	8.22814e+06	9446.78	525250	603.042	8193675	9407.2	1.06226	1.81406	1	871	Mock	21.3963	0.0249992
1122	667120	740.422	15950398	17703	2411713	2676.71	54537	60.5294	2373367	2634.15	1.13945	2.60173	1	901	Mock	15.9504	0.588212
1124	401721	657.481	12618319	20651.9	1123424	1838.66	37879	61.9951	1096082	1793.91	1.07441	2.06383	1	611	Mock	12.6183	0.956699
1126	1178793	1428.84	15554332	18853.7	4488291	5440.35	71304	86.4291	4462897	5409.57	1.05681	1.72619	1	825	Mock	15.5543	0.440107
1127	43736452	39869.1	27667576	25221.1	3998971	3645.37	524874	478.463	3968266	3617.38	1.19384	2.13306	1	1097	Mock	27.6676	0.592411
1128	2294800	1258.8	48142400	26408.3	7.56613e+06	4150.37	1162602	637.741	7.51231e+06	4120.85	1.18923	2.41583	1	1823	Mock	48.1424	0.505048
1129	309648	452.041	14378163	20990	1559688	2276.92	29559	43.1518	1525219	2226.6	1.06736	1.92593	1	685	Mock	14.3782	0.658194
1130	13522636	25135	13814390	25677.3	1988700	3696.47	216127	401.723	1981928	3683.88	1.01306	1.50558	1	538	Mock	13.8144	0.0523251
1131	2152393	2511.54	19412302	22651.5	10735754	12527.1	213084	248.639	10710522	12497.7	1.06102	1.68585	1	857	Mock	19.4123	0.5739
1132	1016531	1159.1	31092268	35453	3752799	4279.13	436323	497.518	3.74297e+06	4267.92	1.03616	1.80844	1	877	Mock	31.0923	0.80708
1133	35057332	17759.5	50099040	25379.5	6256162	3169.28	509157	257.932	6199354	3140.5	1.13828	2.38111	1	1974	Mock	50.099	0.514638
1134	545317	913.429	16204511	27143.2	1.67948e+06	2813.2	48098	80.5662	1667150	2792.55	1.04261	1.64716	1	597	Mock	16.2045	0.102655
1135	41753168	19330.2	54812460	25376.1	9384948	4344.88	1044235	483.442	9303651	4307.25	1.51332	2.53619	1	2160	Mock	54.8125	0.831628
1136	9464003	7105.11	39880908	29940.6	11673795	8764.11	529381	397.433	11630558	8731.65	1.0592	1.66227	1	1332	Mock	39.8809	0.324963
1137	25606416	22112.6	36361200	31400	4076758	3520.52	569324	491.644	4031344	3481.3	1.124	2.57155	1	1158	Mock	36.3612	0.0214342
1139	1.28919e+06	1187.1	31474998	28982.5	9064349	8346.55	639602	588.952	9034542	8319.1	1.08732	2.19855	1	1086	Mock	31.475	0.63207
1140	398356	581.542	17095800	24957.4	1267880	1850.92	44239	64.5825	1255905	1833.44	1.07002	2.27153	1	685	Mock	17.0958	0.239323
1141	38556088	36860.5	34133940	32632.8	6809117	6509.67	645451	617.066	6781276	6483.06	1.03664	1.82778	1	1046	Mock	34.1339	0.631954
1142	60759060	42429.5	50447420	35228.6	7036390	4913.68	939132	655.818	7004412	4891.35	1.0474	1.81185	1	1432	Mock	50.4474	0.690757
1143	76130032	41875.7	51120564	28119.1	7921712	4357.38	971336	534.288	7903369	4347.29	1.19305	3.03844	1	1818	Mock	51.1206	0.380388
1144	513392	873.116	16092522	27368.2	2021301	3437.59	43761	74.4235	2009718	3417.89	1.05246	1.96088	1	588	Mock	16.0925	0.404451
1145	2606145	3619.65	15059433	20915.9	1320813	1834.46	84081	116.779	1310152	1819.66	1.071	1.82459	1	720	Mock	15.0594	0.793224
1147	336085	339.48	13850045	13989.9	1965936	1985.79	40742	41.1535	1944690	1964.33	1.06649	1.88147	1	990	Mock	13.85	0.239614
1149	267881	486.172	12825151	23276.1	1552174	2817.01	27181	49.3303	1542948	2800.27	1.10933	2.40472	1	551	Mock	12.8252	0.940253
1152	878166	966.079	16415920	18059.3	9984795	10984.4	306524	337.21	9812801	10795.2	1.04118	1.51485	1	909	Mock	16.4159	0.444249
1153	1535797	1017.76	33308110	22073	6097260	4040.6	631556	418.526	6064055	4018.59	1.1708	2.72681	1	1509	Mock	33.3081	0.100852
1154	36378868	45023.4	22283702	27578.8	2922705	3617.21	607067	751.321	2900312	3589.5	1.02817	1.625	1	808	Mock	22.2837	0.53857
1155	8090142	4524.69	48980784	27394.2	7.37821e+06	4126.52	1023641	572.506	7321618	4094.86	1.29294	3.24503	1	1788	Mock	48.9808	0.898445
1156	39111040	39868.5	32139102	32761.6	7169574	7308.43	666847	679.763	7141465	7279.78	1.03518	1.61672	1	981	Mock	32.1391	0.78622
1157	3.81987e+06	4340.76	15701134	17842.2	3792790	4309.99	84967	96.5534	3772132	4286.51	1.17857	2.99659	1	880	Mock	15.7011	0.277358
1158	24843288	30076.6	18636174	22562	4525943	5479.35	277165	335.551	4517691	5469.36	1.09224	2.24192	1	826	Mock	18.6362	0.508512
1159	400704	479.885	16314101	19537.8	2.07384e+06	2483.64	41289	49.4479	2058253	2464.97	1.22752	3.858	1	835	Mock	16.3141	0.0236576
1160	2266702	1378.77	53479124	32529.9	12615006	7673.36	634557	385.984	12566601	7643.92	1.07015	2.08191	1	1644	Mock	53.4791	0.0223058
1163	1217421	971.605	32025888	25559.4	7055872	5631.18	105245	83.9944	7024974	5606.52	1.03114	1.71269	1	1253	Mock	32.0259	0.513936
1164	573077	757.037	17520050	23144.1	2186796	2888.77	49382	65.2338	2170629	2867.41	1.13393	2.74507	1	757	Mock	17.5201	0.311087
1165	11429097	15592.2	17180960	23439.2	6.12703e+06	8358.83	233631	318.733	6.10955e+06	8335	1.0763	2.07806	1	733	Mock	17.181	0.00246958
1166	38294032	25752.5	45117576	30341.3	5805184	3903.96	825112	554.884	5779731	3886.84	1.16157	2.84595	1	1487	Mock	45.1176	0.764151
1167	618285	952.673	18466590	28453.9	1352895	2084.58	55402	85.3652	1.34625e+06	2074.34	1.05323	1.70462	1	649	Mock	18.4666	0.859741
1168	38165484	40131.9	25795778	27124.9	3254906	3422.61	540629	568.485	3235008	3401.69	1.02551	1.70693	1	951	Mock	25.7958	0.0387048
1169	679674	1019	17300866	25938.3	1251041	1875.62	52858	79.2474	1242409	1862.68	1.00806	1.52624	1	667	Mock	17.3009	0.973914
1170	35069052	38622.3	22053832	24288.4	4789166	5274.41	535082	589.297	4766805	5249.79	1.11176	1.8501	1	908	Mock	22.0538	0.545623
1171	1044455	961.745	33444604	30796.1	4332977	3989.85	598810	551.39	4312717	3971.19	1.04422	1.72777	1	1086	Mock	33.4446	0.389471
1172	448536	613.592	10659644	14582.3	4581779	6267.82	43647	59.7086	4568166	6249.2	1.35301	3.11696	1	731	Mock	10.6596	0.507237
1173	450925	590.99	15790355	20695.1	1573034	2061.64	48038	62.9594	1560220	2044.85	1.08198	2.28235	1	763	Mock	15.7904	0.87238
1174	988332	867.719	34482852	30274.7	6091847	5348.42	516914	453.831	6076514	5334.96	1.09937	2.34308	1	1139	Mock	34.4829	0.483248
1175	504656	702.864	13321018	18552.9	1096776	1527.54	41804	58.2228	1085944	1512.46	1.13018	2.46512	1	718	Mock	13.321	0.867271
1176	10098377	13269.9	15917749	20916.9	2825004	3712.23	225826	296.749	2795402	3673.33	1.07307	2.1774	1	761	Mock	15.9177	0.71101
1178	304407	434.247	13140092	18744.8	726094	1035.8	31116	44.388	707665	1009.51	1.16594	2.76748	1	701	Mock	13.1401	0.590534
1179	41794272	43763.6	17954596	18800.6	4356367	4561.64	540530	566	4339467	4543.94	1.0636	2.13021	1	955	Mock	17.9546	0.0729041
1180	13896249	11979.5	30761198	26518.3	5715679	4927.31	696937	600.808	5670853	4888.67	1.04298	2.0319	1	1160	Mock	30.7612	0.580279
1181	20100672	13241.5	31013754	20430.7	4814396	3171.54	592404	390.253	4789326	3155.02	1.2228	3.45378	1	1518	Mock	31.0138	0.0400122
1182	36771428	29045.4	31534588	24908.8	4035667	3187.73	550217	434.611	4.00605e+06	3164.34	1.14497	2.97964	1	1266	Mock	31.5346	0.548281
1183	41506628	32250.7	33460552	25998.9	4633692	3600.38	597439	464.211	4571689	3552.21	1.04123	1.88276	1	1287	Mock	33.4606	0.359138
1186	508890	589.676	17560294	20348	2912286	3374.61	45268	52.4542	2892233	3351.37	1.21667	3.49654	1	863	Mock	17.5603	0.987914
1187	977496	1088.53	18442546	20537.4	2155682	2400.54	78528	87.4477	2136594	2379.28	1.06533	1.913	1	898	Mock	18.4425	0.0542654
1188	34956604	25722.3	30802046	22665.2	1.97346e+06	1452.14	587106	432.013	1916051	1409.9	1.07497	2.18915	1	1359	Mock	30.802	0.201298
1190	475851	648.298	16672887	22715.1	1.63066e+06	2221.6	41393	56.3937	1.62031e+06	2207.51	1.07177	1.88633	1	734	Mock	16.6729	0.902534
1191	716115	1179.76	14906917	24558.3	1128202	1858.65	51540	84.9094	1116576	1839.5	1.01087	1.5477	1	607	Mock	14.9069	0.486667
1192	467736	670.109	16707633	23936.4	4640843	6648.77	43182	61.8653	4613826	6610.07	1.14375	2.50696	1	698	Mock	16.7076	0.063738
1193	1512653	878.938	33444778	19433.3	3654720	2123.6	104637	60.8001	3.61628e+06	2101.27	1.59015	5.95103	1	1721	Mock	33.4448	0.487447
1194	954373	813.617	17262484	14716.5	4968688	4235.88	85427	72.8278	4913230	4188.6	1.17723	2.56026	1	1173	Mock	17.2625	0.812221
1195	689202	1080.25	15417160	24164.8	2297052	3600.39	62152	97.4169	2283931	3579.83	1.02726	1.60658	1	638	Mock	15.4172	0.399537
1197	35255116	35255.1	17959426	17959.4	5451019	5451.02	364225	364.225	5418291	5418.29	1.13235	2.73679	1	1000	Mock	17.9594	0.807472
1198	1755308	1009.96	40029812	23032.1	8391612	4828.32	146543	84.317	8.32672e+06	4790.98	1.06325	1.6574	1	1738	Mock	40.0298	0.577293
1200	1239349	1031.07	35498780	29533.1	2424447	2017.01	103191	85.8494	2395059	1992.56	1.02932	1.62975	1	1202	Mock	35.4988	0.144133
1201	1125348	1217.91	20879608	22597	9440680	10217.2	85097	92.0963	9411612	10185.7	1.06425	1.80149	1	924	Mock	20.8796	0.494406
1202	682417	936.1	14459117	19834.2	2323894	3187.78	57809	79.299	2315267	3175.95	1.16771	2.1425	1	729	Mock	14.4591	0.00226708
1203	590192	838.341	15719539	22328.9	1941803	2758.24	50690	72.0028	1.92999e+06	2741.46	1.05914	1.92504	1	704	Mock	15.7195	0.0101707
1204	312539	612.822	10386370	20365.4	1864515	3655.91	31668	62.0941	1857874	3642.89	1.09448	2.48141	1	510	Mock	10.3864	0.536987
1205	51744472	32770.4	43512560	27557	8868819	5616.73	660483	418.292	8822729	5587.54	1.09987	2.18539	1	1579	Mock	43.5126	0.520165
1206	392823	477.887	16824098	20467.3	1.80731e+06	2198.67	34741	42.264	1790133	2177.78	1.16531	2.82809	1	822	Mock	16.8241	0.515458
1207	339769	463.532	16904564	23062.2	1738688	2372.02	32724	44.6439	1.71638e+06	2341.58	1.12113	2.5251	1	733	Mock	16.9046	0.0733069
1208	370289	528.23	15951929	22756	1180071	1683.41	34850	49.7147	1164358	1661	1.081	2.38088	1	701	Mock	15.9519	0.359783
1209	1507140	808.552	54112808	29030.5	8695107	4664.76	690195	370.276	8629453	4629.53	1.25028	3.2151	1	1864	Mock	54.1128	0.0890174
1210	1119586	1324.95	16469765	19490.8	4201638	4972.35	102876	121.747	4177567	4943.87	1.07554	1.90046	1	845	Mock	16.4698	0.417486
1211	1192423	615.285	33415538	17242.3	3135023	1617.66	106104	54.7492	3094669	1596.84	1.20906	2.4721	1	1938	Mock	33.4155	0.71387
1212	1577602	1536.13	31237514	30416.3	4559887	4440.01	584250	568.89	4533860	4414.66	1.05347	1.89835	1	1027	Mock	31.2375	0.566403
1213	607413	1092.47	13086479	23536.8	1535865	2762.35	40711	73.2212	1522915	2739.06	1.02649	1.6277	1	556	Mock	13.0865	0.907822
1214	42331864	42331.9	28968894	28968.9	5561212	5561.21	678030	678.03	5530674	5530.67	1.04011	1.68327	1	1000	Mock	28.9689	0.770294
1215	1826654	944.007	41291788	21339.4	16990486	8780.61	128956	66.6439	16932886	8750.85	1.11583	2.62263	1	1935	Mock	41.2918	0.900175
1216	412651	562.962	20149206	27488.7	1.91636e+06	2614.41	34756	47.4161	1909979	2605.7	1.02776	1.83492	1	733	Mock	20.1492	0.713656
1217	550413	833.959	16965966	25706	1797453	2723.41	45728	69.2849	1.78364e+06	2702.48	1.02999	1.51515	1	660	Mock	16.966	0.664237
1218	37269996	37722.7	29377792	29734.6	3691435	3736.27	632807	640.493	3675762	3720.41	1.06078	2.03835	1	988	Mock	29.3778	0.958798
1219	40538028	41921.4	20384852	21080.5	2238798	2315.2	447319	462.584	2216011	2291.64	1.0155	1.49948	1	967	Mock	20.3849	0.204257
1220	1588938	939.644	40354628	23864.4	6922910	4093.97	116851	69.1017	6869068	4062.13	1.15702	1.89674	1	1691	Mock	40.3546	0.680872
1221	1113268	808.474	35785272	25987.9	2.8962e+06	2103.27	419910	304.946	2864407	2080.18	1.16351	2.6737	1	1377	Mock	35.7853	0.0352582
1222	4823261	3068.23	40347588	25666.4	10909932	6940.16	813676	517.606	10849573	6901.76	1.07873	1.57772	1	1572	Mock	40.3476	0.321495
1223	661642	997.952	17510354	26410.8	1504599	2269.38	58066	87.5807	1483228	2237.15	1.01482	1.6003	1	663	Mock	17.5104	0.965718
1224	438142	533.019	18741710	22800.1	2489829	3028.99	45407	55.2397	2463334	2996.76	1.0309	1.71898	1	822	Mock	18.7417	0.703468
1225	1.60558e+06	1279.35	41727848	33249.3	4615872	3677.99	623882	497.117	4594467	3660.93	1.1013	2.51347	1	1255	Mock	41.7278	0.208646
1226	920343	1037.59	22240326	25073.6	2897090	3266.17	74048	83.4814	2875423	3241.74	1.11064	2.57542	1	887	Mock	22.2403	0.372887
1227	1108908	556.122	52562152	26360.2	10963558	5498.27	122468	61.4183	10900984	5466.89	1.30664	3.0148	1	1994	Mock	52.5622	0.697526
1228	28638510	23095.6	39514524	31866.6	5588217	4506.63	687334	554.302	5558475	4482.64	1.04188	1.604	1	1240	Mock	39.5145	0.837811
1230	496024	546.282	20368024	22431.7	1349020	1485.7	45082	49.6498	1338939	1474.6	1.0588	1.94072	1	908	Mock	20.368	0.505315
1231	496234	553.833	19364670	21612.4	3432202	3830.58	55988	62.4866	3420579	3817.61	1.09503	2.48326	1	896	Mock	19.3647	0.993498
1232	722475	796.555	16883666	18614.8	1326738	1462.78	57866	63.7993	1310322	1444.68	1.21445	2.91675	1	907	Mock	16.8837	0.0157319
1233	53632364	24478.5	53294600	24324.3	5883181	2685.16	537874	245.492	5841177	2665.99	1.44033	3.57019	1	2191	Mock	53.2946	0.095045
1234	1099795	612.699	42038808	23419.9	3364881	1874.59	103887	57.8758	3341885	1861.77	1.2937	3.63477	1	1795	Mock	42.0388	0.46425
1235	23298182	19964.2	34620828	29666.5	9691391	8304.53	692442	593.352	9658309	8276.19	1.0857	2.42808	1	1167	Mock	34.6208	0.895597
1236	381652	406.445	21499306	22896	2103530	2240.18	40149	42.7572	2081915	2217.16	1.13075	2.551	1	939	Mock	21.4993	0.124842
1237	337351	361.19	19520134	20899.5	1087166	1163.99	36178	38.7345	1072981	1148.8	1.18416	2.94365	1	934	Mock	19.5201	0.928489
1239	23061580	17274.6	22321652	16720.3	5084103	3808.32	223381	167.327	5054308	3786	1.07402	1.71843	1	1335	Mock	22.3217	0.263568
1240	542619	659.318	19867374	24140.2	1879290	2283.46	47500	57.7157	1.87308e+06	2275.92	1.19894	3.33978	1	823	Mock	19.8674	0.831238
1241	886024	490.872	39972816	22145.6	6853650	3797.04	97267	53.8875	6806281	3770.79	1.29987	3.24347	1	1805	Mock	39.9728	0.347284
1242	37816128	39806.4	33533686	35298.6	5926256	6238.16	762894	803.046	5877984	6187.35	1.02144	1.57158	1	950	Mock	33.5337	0.63556
1243	1356929	803.392	41521560	24583.5	6663399	3945.17	144167	85.3564	6581678	3896.79	1.23177	2.26472	1	1689	Mock	41.5216	0.426994
1244	472547	605.054	20433546	26163.3	1.70021e+06	2176.96	44935	57.5352	1690416	2164.43	1.09141	2.35332	1	781	Mock	20.4335	0.826533
1245	1225527	780.59	43108688	27457.8	4145930	2640.72	103802	66.1159	4123531	2626.45	1.33828	3.92173	1	1570	Mock	43.1087	0.160153
1249	35332080	26726.2	37712876	28527.1	3100839	2345.57	601348	454.877	3065151	2318.57	1.23576	3.82907	1	1322	Mock	37.7129	0.553118
1250	27791518	27791.5	24669550	24669.6	4266456	4266.46	320636	320.636	4244687	4244.69	1.04314	1.84263	1	1000	Mock	24.6696	0.792601
1251	384990	498.047	19240398	24890.6	2007273	2596.73	43289	56.0013	1.98348e+06	2565.95	1.08666	2.11598	1	773	Mock	19.2404	0.380054
1253	399601	439.122	20632756	22673.4	1376958	1513.14	49881	54.8143	1283806	1410.78	1.03688	1.85165	1	910	Mock	20.6328	0.640204
1255	407865	445.754	20563620	22473.9	1558191	1702.94	45870	50.1311	1523819	1665.38	1.12713	2.71848	1	915	Mock	20.5636	0.746148
1256	371607	452.077	18477140	22478.3	2054519	2499.41	44973	54.7117	2029619	2469.12	1.10125	2.5966	1	822	Mock	18.4771	0.782252
1257	1081519	647.616	42770016	25610.8	4878084	2921.01	465050	278.473	4815472	2883.52	1.05851	1.88361	1	1670	Mock	42.77	0.654234
1259	10927504	6469.81	41566040	24609.9	10097982	5978.67	162967	96.4873	10040239	5944.49	1.12126	1.97039	1	1689	Mock	41.566	0.470314
1261	42934028	39790.6	20867260	19339.4	5040753	4671.69	361291	334.839	5008092	4641.42	1.22674	3.47562	1	1079	Mock	20.8673	0.868112
1262	892179	627.411	23401132	16456.5	2294878	1613.84	73313	51.5563	2249623	1582.01	1.08218	2.35869	1	1422	Mock	23.4011	0.227543
1263	364655	417.703	19235818	22034.2	1245169	1426.31	36844	42.2039	1222897	1400.8	1.15637	2.75487	1	873	Mock	19.2358	0.0772325
1264	446338	411.751	20773222	19163.5	2290251	2112.78	44759	41.2906	2140869	1974.97	1.07615	2.12591	1	1084	Mock	20.7732	0.0968927
1265	36692512	19748.4	46809820	25193.7	4571068	2460.21	529217	284.832	4521588	2433.58	1.1828	1.73757	1	1858	Mock	46.8098	0.589468
1266	17080566	9202.89	44322556	23880.7	5115327	2756.1	272249	146.686	4983363	2685	1.4407	3.85041	1	1856	Mock	44.3226	0.0296984
1267	390291	452.249	18756420	21734	3.85055e+06	4461.82	38332	44.4171	3807170	4411.55	1.20841	3.38728	1	863	Mock	18.7564	0.129718
1268	411471	519.534	21540762	27197.9	5140070	6489.99	43615	55.0694	5130821	6478.31	1.05186	1.82668	1	792	Mock	21.5408	0.106218
1269	39222540	22711.4	49795724	28833.7	8095918	4687.85	434627	251.666	8060852	4667.55	1.14713	2.57159	1	1727	Mock	49.7957	0.437376
1270	39534288	34527.8	22405084	19567.8	3249041	2837.59	297186	259.551	3214044	2807.03	1.12822	2.39761	1	1145	Mock	22.4051	0.167317
1271	2943170	4439.17	12831244	19353.3	623223	940.005	37899	57.1629	601290	906.923	1.26715	2.42303	1	663	Mock	12.8312	0.898751
1272	1.0369e+06	1198.72	23611242	27296.2	5665041	6549.18	70042	80.9734	5638362	6518.34	1.05281	1.59132	1	865	Mock	23.6112	0.111701
1273	48266860	34231.8	44982948	31902.8	4882717	3462.92	528477	374.806	4835797	3429.64	1.04829	1.94221	1	1410	Mock	44.9829	0.0135533
1274	39119852	32736.3	32455750	27159.6	3.60257e+06	3014.7	465118	389.22	3574495	2991.21	1.09327	2.40664	1	1195	Mock	32.4558	0.752415
1275	8156239	3566.35	38324988	16757.8	2.69092e+06	1176.61	136253	59.5772	2457144	1074.4	1.70001	3.1914	1	2287	Mock	38.325	0.590448
1276	591822	705.39	14118648	16827.9	2256382	2689.37	49788	59.3421	2239135	2668.81	1.07565	1.84866	1	839	Mock	14.1186	0.810434
1277	447069	614.106	19365388	26600.8	3914268	5376.74	51582	70.8544	3907802	5367.86	1.03177	1.79258	1	728	Mock	19.3654	0.654276
1278	64111932	35856.8	48041528	26868.9	8700976	4866.32	588561	329.173	8618086	4819.96	1.16177	2.01247	1	1788	Mock	48.0415	0.520465
1279	24424990	19922.5	21294232	17368.9	4389685	3580.49	255266	208.21	4315575	3520.04	1.10194	2.09599	1	1226	Mock	21.2942	0.553065
1281	15720753	16795.7	17658696	18866.1	2.01411e+06	2151.82	117871	125.931	1.95796e+06	2091.84	1.15268	2.30143	1	936	Mock	17.6587	0.0297401
1282	66448412	31672.3	55453796	26431.7	8902692	4243.42	668134	318.462	8785050	4187.35	1.12063	2.01997	1	2098	Mock	55.4538	0.0757926
1283	667720	610.347	29520348	26983.9	3068727	2805.05	62462	57.0951	2919994	2669.1	1.07799	2.08455	1	1094	Mock	29.5203	0.296408
1284	46325712	39730.5	32036304	27475.4	8429577	7229.48	585763	502.37	8390716	7196.15	1.16132	1.84419	1	1166	Mock	32.0363	0.351842
1285	30038126	26395.5	22510180	19780.5	3048315	2678.66	242048	212.696	2896424	2545.19	1.08625	2.34619	1	1138	Mock	22.5102	0.807274
1286	300259	286.234	18373572	17515.3	1279080	1219.33	34592	32.9762	1245590	1187.41	1.33416	1.79061	1	1049	Mock	18.3736	0.94643
1287	599283	344.218	41483792	23827.6	4310599	2475.93	64355	36.9644	4270394	2452.84	1.20328	3.50934	1	1741	Mock	41.4838	0.0435446
1288	848488	533.64	43705404	27487.7	6105519	3839.95	368725	231.903	5995357	3770.66	1.06594	1.9595	1	1590	Mock	43.7054	0.770342
1289	28926120	25263	23913670	20885.3	3771999	3294.32	294530	257.231	3647344	3185.45	1.11462	2.45517	1	1145	Mock	23.9137	0.799368
1291	32839108	35047.1	26146240	27904.2	3565723	3805.47	377137	402.494	3540231	3778.26	1.01639	1.47705	1	937	Mock	26.1462	0.987641
1293	697462	458.254	44612428	29311.7	5519283	3626.34	70740	46.4783	5463343	3589.58	1.09837	2.35324	1	1522	Mock	44.6124	0.836466
1298	11672915	10045.5	21618370	18604.4	2366588	2036.65	124668	107.287	2319562	1996.18	1.20756	2.13868	1	1162	Mock	21.6184	0.977108
1300	1213689	535.372	48592324	21434.6	3666202	1617.2	116005	51.1711	3.303e+06	1456.99	1.63283	3.29256	1	2267	Mock	48.5923	0.530342
1302	337770	455.216	21632608	29154.5	1271164	1713.16	39054	52.6334	1257417	1694.63	1.06847	2.00672	1	742	Mock	21.6326	0.810333
1303	635973	457.864	43368832	31223.1	5392708	3882.44	711461	512.211	5364899	3862.42	1.05347	1.63073	1	1389	Mock	43.3688	0.950655
1304	382304	323.712	22328146	18906.1	1832012	1551.24	52262	44.2523	1805575	1528.85	1.11338	2.59662	1	1181	Mock	22.3281	0.699104
1306	576994	878.225	14955940	22764	1323458	2014.4	44260	67.3668	1276654	1943.16	1.03591	1.73485	1	657	Mock	14.9559	0.371546
1307	629310	589.242	24972704	23382.7	3929500	3679.31	394690	369.56	3860804	3614.99	1.03522	1.68966	1	1068	Mock	24.9727	0.212516
1308	907191	462.617	42355708	21599	6818196	3476.9	108995	55.5813	6774746	3454.74	1.49223	3.15261	1	1961	Mock	42.3557	0.904175
1309	551523	654.238	24381752	28922.6	4019449	4768.03	58142	68.9703	3999373	4744.21	1.03582	1.5059	1	843	Mock	24.3818	0.729037
1312	47906880	40981.1	29342358	25100.4	4.98407e+06	4263.53	485156	415.018	4960250	4243.16	1.19881	3.42735	1	1169	Mock	29.3424	0.49082
1313	650065	320.703	33618924	16585.6	5263074	2596.48	90804	44.7972	5088295	2510.26	1.19966	2.18475	1	2027	Mock	33.6189	0.170278
1315	379676	367.547	21844462	21146.6	2482579	2403.27	52078	50.4143	2461560	2382.92	1.14166	2.97292	1	1033	Mock	21.8445	0.822994
1317	2671862	2010.43	20872310	15705.3	5983003	4501.88	423668	318.787	5670146	4266.48	1.12189	2.55316	1	1329	Mock	20.8723	0.827577
1318	45084704	39375.3	29958898	26165	2.47968e+06	2165.66	573560	500.926	2441989	2132.74	1.14457	2.60806	1	1145	Mock	29.9589	0.975496
1319	3221150	2684.29	30515590	25429.7	3.96838e+06	3306.99	167237	139.364	3795617	3163.01	1.21093	3.57391	1	1200	Mock	30.5156	0.131452
1320	24360724	20199.6	23661904	19620.2	3234107	2681.68	305870	253.624	3203634	2656.41	1.06651	2.0468	1	1206	Mock	23.6619	0.717777
1321	220933	279.308	10312626	13037.5	951296	1202.65	42410	53.6157	780971	987.321	1.21543	3.68892	1	791	Mock	10.3126	0.891627
1322	45076916	40068.4	24989650	22213	6788048	6033.82	405002	360.002	6751840	6001.64	1.10714	2.51504	1	1125	Mock	24.9897	0.831576
1323	393640	440.806	18790250	21041.7	2669100	2988.91	39684	44.439	2654397	2972.45	1.06818	1.8765	1	893	Mock	18.7903	0.759545
1324	388049	417.257	14900259	16021.8	3353338	3605.74	32836	35.3075	3351280	3603.53	1.14951	2.79743	1	930	Mock	14.9003	0.0811225
1325	426374	682.198	13308832	21294.1	1580473	2528.76	37528	60.0448	1573420	2517.47	1.06573	2.2688	1	625	Mock	13.3088	0.446756
1326	279384	322.242	20302924	23417.4	3634685	4192.25	39152	45.158	3624447	4180.45	1.14737	3.02304	1	867	Mock	20.3029	0.0871936
1327	306517	327.475	20105328	21480.1	1704614	1821.17	38488	41.1197	1697643	1813.72	1.38653	5.06496	1	936	Mock	20.1053	0.523087
1328	3.95986e+06	2776.9	51991124	36459.4	5098534	3575.41	703033	493.011	5063685	3550.97	1.02562	1.59384	1	1426	Mock	51.9911	0.0158208
1330	43726844	33558.6	31680062	24313.2	6788627	5210	529661	406.493	6757456	5186.08	1.32944	3.78796	1	1303	Mock	31.6801	0.0616732
1331	21401858	23700.8	22087074	24459.7	1.90735e+06	2112.23	206433	228.608	1892513	2095.81	1.09907	2.43189	1	903	Mock	22.0871	0.197434
1332	354128	298.842	19300100	16287	2217916	1871.66	45542	38.4321	2194359	1851.78	1.1465	2.77376	1	1185	Mock	19.3001	0.0319447
1333	365404	412.42	21523822	24293.3	2712739	3061.78	42136	47.5576	2699910	3047.3	1.1309	2.63667	1	886	Mock	21.5238	0.518947
1335	428628	502.495	21854494	25620.7	2787560	3267.95	49119	57.5838	2776591	3255.09	1.14859	2.79378	1	853	Mock	21.8545	0.760076
1336	7376410	5648.09	36655560	28067	10206821	7815.33	84087	64.3851	10165088	7783.38	1.04781	1.91768	1	1306	Mock	36.6556	0.145525
1337	385587	386.747	19384446	19442.8	980725	983.676	45496	45.6329	970410	973.33	1.18345	3.12624	1	997	Mock	19.3844	0.648477
1338	556876	782.129	18464672	25933.5	2929913	4115.05	59161	83.0913	2914760	4093.76	1.03565	1.68347	1	712	Mock	18.4647	0.503996
1339	317213	439.353	18414942	25505.5	1313873	1819.77	35502	49.1717	1302151	1803.53	1.04757	1.78532	1	722	Mock	18.4149	0.736881
1340	14902403	9510.15	34738484	22168.8	3425451	2185.99	398087	254.044	3410509	2176.46	1.12319	2.42831	1	1567	Mock	34.7385	0.598521
1341	703716	855.062	17763348	21583.7	767441	932.492	47933	58.2418	760281	923.792	1.01979	1.5267	1	823	Mock	17.7633	0.658529
1342	425108	282.652	25835688	17178	1975855	1313.73	265141	176.291	1961726	1304.34	1.11349	2.5922	1	1504	Mock	25.8357	0.0514411
1344	7911459	10129.9	19402144	24842.7	1383660	1771.65	116622	149.324	1361255	1742.96	1.02145	1.51601	1	781	Mock	19.4021	0.800244
1345	41714964	38589.2	27146532	25112.4	2975238	2752.3	557292	515.534	2945183	2724.5	1.03126	1.61567	1	1081	Mock	27.1465	0.959531
1346	485346	434.898	16767875	15025	1691386	1515.58	51114	45.8011	1626295	1457.25	1.1952	2.84615	1	1116	Mock	16.7679	0.219723
1347	32984388	33795.5	21803628	22339.8	3374423	3457.4	345947	354.454	3350407	3432.79	1.02415	1.48053	1	976	Mock	21.8036	0.751717
1348	760955	583.554	39991812	30668.6	8996525	6899.18	487666	373.977	8936886	6853.44	1.04606	1.93109	1	1304	Mock	39.9918	0.353869
1350	43253764	34797.9	37191576	29920.8	3911410	3146.75	852148	685.558	3871481	3114.63	1.01887	1.42237	1	1243	Mock	37.1916	0.520697
1351	27233152	26286.8	20063500	19366.3	3994920	3856.1	260739	251.679	3971356	3833.36	1.25348	3.86692	1	1036	Mock	20.0635	0.826685
1352	46045420	38661.1	26649600	22375.8	6211713	5215.54	448072	376.215	6175496	5185.14	1.20662	3.57203	1	1191	Mock	26.6496	0.623394
1353	1160409	669.982	43391880	25053	7250849	4186.4	98802	57.045	7.22446e+06	4171.17	1.25825	2.89959	1	1732	Mock	43.3919	0.600588
1355	44692496	38728.3	28827758	24980.7	4.09721e+06	3550.44	383540	332.357	4074597	3530.85	1.11585	2.7515	1	1154	Mock	28.8278	0.475685
1356	965567	665.449	44592184	30732	6184753	4262.41	605587	417.358	6161660	4246.49	1.07888	2.31633	1	1451	Mock	44.5922	0.0196717
1357	4.13231e+06	3739.64	19355396	17516.2	1926627	1743.55	60275	54.5475	1898548	1718.14	1.2721	3.71491	1	1105	Mock	19.3554	0.328399
1358	431411	506.351	22536504	26451.3	4267859	5009.22	37882	44.4624	4246827	4984.54	1.13307	2.72834	1	852	Mock	22.5365	0.708639
1359	386055	375.906	18789900	18295.9	5178712	5042.56	44785	43.6076	5147386	5012.06	1.19477	3.22674	1	1027	Mock	18.7899	0.915248
1360	47739260	30407.2	32975302	21003.4	8122017	5173.26	624808	397.967	8061309	5134.59	1.2152	3.06168	1	1570	Mock	32.9753	0.751369
1362	555371	738.525	15121135	20107.9	5557492	7390.28	100149	133.177	5533655	7358.58	1.10857	1.87101	1	752	Mock	15.1211	0.549537
1365	350614	376.195	19135882	20532.1	2866354	3075.49	39662	42.5558	2828477	3034.85	1.03425	1.69989	1	932	Mock	19.1359	0.218442
1366	2895368	2927.57	19934390	20156.1	2.07267e+06	2095.72	71108	71.8989	2050204	2073.01	1.07191	1.825	1	989	Mock	19.9344	0.706994
1367	12710650	14971.3	23328248	27477.3	2950315	3475.05	224201	264.077	2935226	3457.27	1.12427	1.85073	1	849	Mock	23.3282	0.433378
1369	1029305	645.332	44685916	28016.2	3780469	2370.2	94462	59.2238	3.73792e+06	2343.52	1.09238	2.01589	1	1595	Mock	44.6859	0.221852
1370	633294	640.338	20563772	20792.5	3282479	3318.99	60340	61.0111	3267743	3304.09	1.14269	1.85503	1	989	Mock	20.5638	0.566098
1371	871587	432.764	43791232	21743.4	4155470	2063.29	92123	45.7413	4129827	2050.56	1.35016	1.76695	1	2014	Mock	43.7912	0.298382
1372	43310724	19257.8	49205068	21878.6	6.95332e+06	3091.74	427656	190.154	6903815	3069.73	1.64542	4.63324	1	2249	Mock	49.2051	0.28883
1373	337345	455.256	16319175	22023.2	2390853	3226.52	37708	50.888	2377957	3209.12	1.14217	2.65141	1	741	Mock	16.3192	0.697561
1374	25933078	35868.7	21703290	30018.4	1631181	2256.13	213608	295.447	1616607	2235.97	1.06614	1.96414	1	723	Mock	21.7033	0.649025
1376	531401	662.595	21254846	26502.3	2039479	2542.99	46300	57.7307	2026177	2526.41	1.12318	1.97998	1	802	Mock	21.2548	0.908766
1377	460334	458.044	19162510	19067.2	1452533	1445.31	46304	46.0736	1432331	1425.2	1.31137	3.90246	1	1005	Mock	19.1625	0.747601
1378	42495144	21505.6	39915456	20200.1	7031553	3558.48	475130	240.45	6971089	3527.88	1.25196	2.22212	1	1976	Mock	39.9155	0.027561
1379	1099218	680.63	35679756	22092.7	7811613	4836.91	105376	65.2483	7768675	4810.33	1.17598	3.06663	1	1615	Mock	35.6798	0.43119
1380	991393	783.71	42997400	33990	7404812	5853.61	506171	400.135	7371029	5826.9	1.01411	1.48542	1	1265	Mock	42.9974	0.973017
1382	24786832	20742.1	21081108	17641.1	2.86301e+06	2395.83	310791	260.076	2780638	2326.89	1.1268	2.86606	1	1195	Mock	21.0811	0.0818005
1383	391620	611.906	19241908	30065.5	2021419	3158.47	32973	51.5203	2014154	3147.12	1.04958	1.85537	1	640	Mock	19.2419	0.0755305
1384	920669	402.39	35379328	15463	7569995	3308.56	97917	42.7959	7485691	3271.72	1.54345	2.00949	1	2288	Mock	35.3793	0.894897
1385	550039	706.083	19129452	24556.4	1964751	2522.14	58475	75.0642	1915209	2458.55	1.10886	2.43112	1	779	Mock	19.1295	0.789669
1386	29614650	14258.4	56863976	27377.9	4968925	2392.36	599033	288.413	4886742	2352.79	1.17082	2.15029	1	2077	Mock	56.864	0.858055
1387	513033	554.031	19079876	20604.6	1384842	1495.51	45641	49.2883	1266351	1367.55	1.23941	3.65591	1	926	Mock	19.0799	0.182775
1388	21856956	14748.3	34958476	23588.7	3029772	2044.38	191939	129.513	2931211	1977.88	1.18837	3.43875	1	1482	Mock	34.9585	0.0130131
1389	7219063	9561.67	13371286	17710.3	1181178	1564.47	104334	138.191	1130462	1497.3	1.20125	3.04575	1	755	Mock	13.3713	0.15329
1390	482787	339.752	24599352	17311.3	3132429	2204.38	210676	148.259	3081871	2168.8	1.04167	1.62149	1	1421	Mock	24.5994	0.649219
1391	20838440	13114.2	34485704	21702.8	4336048	2728.79	536647	337.726	4254858	2677.7	1.05703	2.14698	1	1589	Mock	34.4857	0.00893516
1392	12432071	8211.41	37217604	24582.3	4663962	3080.56	762433	503.589	4591005	3032.37	1.06965	1.81157	1	1514	Mock	37.2176	0.424549
1393	512888	638.715	20412780	25420.6	1.94932e+06	2427.55	41240	51.3574	1.93679e+06	2411.95	1.07943	2.10565	1	803	Mock	20.4128	0.012063
1396	761597	908.827	21215696	25317.1	3807809	4543.92	61782	73.7255	3784588	4516.21	1.08599	2.08304	1	838	Mock	21.2157	0.105207
1397	669781	381.642	40922052	23317.4	5111008	2912.26	77864	44.367	5037276	2870.24	1.22371	2.3394	1	1755	Mock	40.9221	0.704217
1398	58826572	29413.3	54925748	27462.9	7954648	3977.32	822459	411.229	7608119	3804.06	1.0702	2.13356	1	2000	Mock	54.9257	0.806658
1399	743382	718.243	19185066	18536.3	2277721	2200.7	64697	62.5092	2097216	2026.3	1.09851	2.37705	1	1035	Mock	19.1851	0.657111
1400	21410452	11455.6	45161176	24163.3	9341029	4997.88	460538	246.409	9079541	4857.97	1.15127	2.23961	1	1869	Mock	45.1612	0.836772
1401	420792	439.24	19453704	20306.6	1687817	1761.81	45758	47.7641	1548021	1615.89	1.08349	2.40791	1	958	Mock	19.4537	0.389991
1402	1113829	909.248	19471156	15894.8	8967222	7320.18	71429	58.3094	8891449	7258.33	1.28458	3.35561	1	1225	Mock	19.4712	0.697179
1403	513916	699.205	19898028	27072.1	2877074	3914.39	48831	66.4367	2864985	3897.94	1.03994	1.99592	1	735	Mock	19.898	0.588579
1405	1466517	1003.09	48303728	33039.5	12341329	8441.4	270566	185.066	12285319	8403.09	1.00909	1.48907	1	1462	Mock	48.3037	0.718845
1406	1031280	663.629	37088664	23866.6	6.42205e+06	4132.6	341803	219.95	6322303	4068.41	1.07867	2.30952	1	1554	Mock	37.0887	0.846338
1407	27034802	32261.1	24122068	28785.3	4434843	5292.18	325773	388.751	4417098	5271	1.03328	1.47262	1	838	Mock	24.1221	0.294486
1408	5654911	6433.35	25873114	29434.7	3.95183e+06	4495.83	276658	314.742	3922280	4462.21	1.01524	1.48578	1	879	Mock	25.8731	0.510124
1409	8945074	9851.4	19392380	21357.2	1934189	2130.16	94426	103.993	1910074	2103.61	1.17131	3.10099	1	908	Mock	19.3924	0.0858752
1410	489813	515.593	19224094	20235.9	796818	838.756	44322	46.6547	770915	811.49	1.07618	2.1511	1	950	Mock	19.2241	0.30252
1411	282135	330.756	19863926	23287.1	2973063	3485.42	35654	41.7984	2954596	3463.77	1.07326	2.15789	1	853	Mock	19.8639	0.514048
1413	49879140	40063.6	34617892	27805.5	5021498	4033.33	696153	559.159	4984916	4003.95	1.07676	1.94704	1	1245	Mock	34.6179	0.0184823
1414	2586850	2913.12	19409732	21857.8	1617017	1820.97	60409	68.0282	1598235	1799.81	1.04506	1.78604	1	888	Mock	19.4097	0.966881
1415	1079968	770.855	39751664	28373.8	5088207	3631.84	518024	369.753	5054058	3607.46	1.08154	2.13296	1	1401	Mock	39.7517	0.881898
1416	2216054	955.196	40199864	17327.5	4910546	2116.61	112387	48.4427	4848959	2090.07	1.58527	3.96689	1	2320	Mock	40.1999	0.33737
1417	33780388	37575.5	21848028	24302.6	5583384	6210.66	319594	355.499	5562971	6187.95	1.15579	2.91676	1	899	Mock	21.848	0.0919555
1420	497315	478.648	18880054	18171.4	891343	857.885	48557	46.7344	867354	834.797	1.10246	2.65072	1	1039	Mock	18.8801	0.328088
1421	736730	338.571	41245956	18954.9	2890104	1328.17	112560	51.7279	2732898	1255.93	1.52488	1.93289	1	2176	Mock	41.246	0.749236
1422	520432	468.858	21100558	19009.5	1550120	1396.5	52068	46.9081	1528618	1377.13	1.12103	2.67025	1	1110	Mock	21.1006	0.291477
1423	861791	495.567	44579764	25635.3	9291720	5343.14	366802	210.927	9196003	5288.1	1.08648	2.0845	1	1739	Mock	44.5798	0.668597
1424	386038	344.369	18770062	16744	1542300	1375.83	54721	48.8145	1496092	1334.6	1.17675	2.88281	1	1121	Mock	18.7701	0.702346
1425	715411	1000.57	20622410	28842.5	2689573	3761.64	56716	79.3231	2680640	3749.15	1.01753	1.79301	1	715	Mock	20.6224	0.144202
1426	42349988	44625.9	29494892	31080	5453182	5746.24	724486	763.42	5437376	5729.59	1.03879	1.94124	1	949	Mock	29.4949	0.295621
1427	4572535	4241.68	19492650	18082.2	2.51797e+06	2335.78	89125	82.6763	2.49205e+06	2311.74	1.16393	2.99537	1	1078	Mock	19.4927	0.318997
1429	311539	289.804	19436642	18080.6	1114552	1036.79	41024	38.1619	1062388	988.268	1.22141	3.61168	1	1075	Mock	19.4366	0.0954994
1430	295704	294.526	18895840	18820.6	1891481	1883.95	37660	37.51	1853022	1845.64	1.15342	2.87402	1	1004	Mock	18.8958	0.460359
1431	495618	574.963	21618040	25078.9	2588325	3002.7	45602	52.9026	2558678	2968.3	1.24398	2.52268	1	862	Mock	21.618	0.824294
1432	766586	347.343	34399508	15586.5	4017365	1820.28	84117	38.1137	3838249	1739.12	1.5765	2.32915	1	2207	Mock	34.3995	0.654632
1433	11932040	7249.11	51525076	31303.2	5605190	3405.34	1028942	625.117	5471643	3324.21	1.02604	1.76078	1	1646	Mock	51.5251	0.47225
1434	13496166	12125.9	17561696	15778.7	1049327	942.792	127781	114.808	1036357	931.138	1.20038	3.4991	1	1113	Mock	17.5617	0.684142
1436	20476670	22777.2	19171958	21325.9	4339274	4826.78	237018	263.646	4228789	4703.88	1.16442	2.92091	1	899	Mock	19.172	0.57909
1437	16937436	11778.5	41337688	28746.7	6743907	4689.78	703204	489.015	6635611	4614.47	1.12278	2.76287	1	1438	Mock	41.3377	0.234024
1438	36723392	29520.4	36036296	28968.1	4706795	3783.6	662361	532.445	4670529	3754.44	1.09878	1.95312	1	1244	Mock	36.0363	0.245999
1439	8634514	7594.12	20263388	17821.8	8367468	7359.25	94195	82.8452	8280636	7282.88	1.22703	3.40017	1	1137	Mock	20.2634	0.0915731
1440	813878	553.659	38807552	26399.7	7254333	4934.92	643382	437.675	7.12408e+06	4846.31	1.0665	2.19484	1	1470	Mock	38.8076	0.684051
1441	490327	503.416	21377412	21948.1	2294533	2355.78	45895	47.1201	2214204	2273.31	1.23249	2.5386	1	974	Mock	21.3774	0.975679
1442	1248543	887.38	44461688	31600.3	3793786	2696.37	522099	371.073	3.6876e+06	2620.89	1.05277	1.84752	1	1407	Mock	44.4617	0.214707
1443	32583386	34663.2	29399602	31276.2	7072207	7523.62	555682	591.151	7044357	7494	1.02438	1.50849	1	940	Mock	29.3996	0.134036
1444	8382157	3151.19	53264364	20024.2	10953576	4117.89	480701	180.715	10833737	4072.83	1.55636	4.07964	1	2660	Mock	53.2644	0.240384
1446	42225052	36590.2	26579356	23032.4	3547336	3073.95	381012	330.166	3517639	3048.21	1.11489	2.55288	1	1154	Mock	26.5794	0.92923
1447	38838680	32124.6	33714836	27886.5	6014457	4974.74	507709	419.941	5950104	4921.51	1.25096	4.01646	1	1209	Mock	33.7148	0.320547
1450	11810517	8735.59	39181232	28980.2	4781615	3536.7	553916	409.701	4747406	3511.39	1.09518	2.1807	1	1352	Mock	39.1812	0.888841
1452	682670	910.227	21698582	28931.4	1184953	1579.94	52757	70.3427	1179012	1572.02	1.04528	1.82533	1	750	Mock	21.6986	0.617098
1454	326017	347.937	16201263	17290.6	1818309	1940.56	38172	40.7385	1806467	1927.93	1.25418	3.86461	1	937	Mock	16.2013	0.0319468
1455	814717	814.717	19825914	19825.9	1233469	1233.47	60450	60.45	1214061	1214.06	1.1639	3.01786	1	1000	Mock	19.8259	0.80416
1457	17270134	23119.3	22562028	30203.5	4652537	6228.3	223040	298.581	4639907	6211.39	1.04702	1.82384	1	747	Mock	22.562	0.315297
1458	15909512	16119.1	15639336	15845.3	4040266	4093.48	111307	112.773	4001424	4054.13	1.1402	2.62624	1	987	Mock	15.6393	0.797292
1460	613850	751.346	19345900	23679.2	3116058	3814.02	50723	62.0845	3074355	3762.98	1.16438	2.87872	1	817	Mock	19.3459	0.623256
1461	30212738	20277	41167980	27629.5	4219696	2832.01	631142	423.585	4177405	2803.63	1.35606	4.94983	1	1490	Mock	41.168	0.288938
1462	257620	282.478	17887272	19613.2	839825	920.861	32665	35.8169	825880	905.57	1.32561	4.39608	1	912	Mock	17.8873	0.912095
1463	434268	364.319	20451394	17157.2	2151658	1805.08	37417	31.3901	2033816	1706.22	1.0825	1.51527	1	1192	Mock	20.4514	0.309493
1465	27229244	28275.4	19305858	20047.6	2771835	2878.33	285524	296.494	2738514	2843.73	1.26369	4.054	1	963	Mock	19.3059	0.363365
1466	485009	486.468	20676238	20738.5	2977808	2986.77	52075	52.2317	2970308	2979.25	1.29188	3.86197	1	997	Mock	20.6762	0.567408
1467	233533	389.871	17333910	28938.1	2.72798e+06	4554.22	28284	47.2187	2715804	4533.9	1.09534	2.33993	1	599	Mock	17.3339	0.636087
1469	547335	463.058	16413688	13886.4	1507226	1275.15	45222	38.2589	1317659	1114.77	1.26572	3.01239	1	1182	Mock	16.4137	0.762177
1470	203361	203.769	17571440	17606.7	1575062	1578.22	33157	33.2234	1545859	1548.96	1.30636	4.23535	1	998	Mock	17.5714	0.454521
1471	274706	271.986	17411348	17239	726087	718.898	29945	29.6485	687066	680.263	1.11794	2.77394	1	1010	Mock	17.4113	0.163899
1472	402878	659.375	21464330	35129.8	1105518	1809.36	38338	62.7463	1096278	1794.24	1.01539	1.52537	1	611	Mock	21.4643	0.513577
1473	26908338	24777.5	19758362	18193.7	2305482	2122.91	347469	319.953	2227694	2051.28	1.10575	2.59781	1	1086	Mock	19.7584	0.545952
1474	18733228	10955.1	29783184	17417.1	3806212	2225.86	273090	159.702	3432395	2007.25	1.37796	4.04727	1	1710	Mock	29.7832	0.658936
1475	297686	359.959	19026546	23006.7	1403227	1696.77	34671	41.9238	1357709	1641.73	1.23327	3.78382	1	827	Mock	19.0265	0.61396
1476	2148313	1256.32	45314256	26499.6	3.76892e+06	2204.05	998029	583.643	3.64879e+06	2133.79	1.03827	1.57989	1	1710	Mock	45.3143	0.458497
1477	276376	299.108	18370888	19881.9	1.92546e+06	2083.83	35886	38.8377	1912699	2070.02	1.23186	3.75974	1	924	Mock	18.3709	0.262163
1478	36299468	14135.3	54714504	21306.3	6.39729e+06	2491.16	682274	265.683	6289834	2449.31	1.65573	5.33144	1	2568	Mock	54.7145	0.268722
1480	685188	465.481	31691718	21529.7	3615259	2456.02	410517	278.884	3551634	2412.79	1.04765	1.91723	1	1472	Mock	31.6917	0.882144
1481	307176	294.795	17272374	16576.2	1278911	1227.36	32608	31.2937	1216843	1167.8	1.29917	4.20706	1	1042	Mock	17.2724	0.851732
1482	242147	328.112	12636572	17122.7	837287	1134.54	29665	40.1965	830188	1124.92	1.07807	1.92924	1	738	Mock	12.6366	0.502142
1483	673487	346.088	45079860	23165.4	3408406	1751.49	83748	43.036	3344304	1718.55	1.24763	2.17601	1	1946	Mock	45.0799	0.185778
1484	555016	620.823	20536700	22971.7	1461178	1634.43	48683	54.4553	1433811	1603.82	1.13882	2.64712	1	894	Mock	20.5367	0.699124
1485	35036572	34115.5	26543138	25845.3	7603342	7403.45	296821	289.018	7580504	7381.21	1.10134	2.30068	1	1027	Mock	26.5431	0.0930314
1486	396855	365.092	21273594	19570.9	2358034	2169.3	47842	44.0129	2301504	2117.3	1.08553	2.37167	1	1087	Mock	21.2736	0.95827
1487	1877673	1255.13	43937220	29369.8	2817437	1883.31	611959	409.064	2738045	1830.24	1.02388	1.44385	1	1496	Mock	43.9372	0.0300256
1488	537485	509.948	20086224	19057.1	1886311	1789.67	66917	63.4886	1864710	1769.17	1.27749	3.38636	1	1054	Mock	20.0862	0.841418
1489	29047408	17722.6	40425492	24664.7	6071175	3704.19	510146	311.254	5989483	3654.35	1.08537	2.30848	1	1639	Mock	40.4255	0.416245
1490	308327	336.234	14235740	15524.3	849987	926.922	33397	36.4198	837630	913.446	1.16373	2.43365	1	917	Mock	14.2357	0.674595
1491	14137011	12782.1	21838106	19745.1	4181351	3780.61	219928	198.85	4152378	3754.41	1.23608	3.69245	1	1106	Mock	21.8381	0.676265
1493	858241	376.752	47245196	20739.8	4319945	1896.38	101465	44.5413	4262425	1871.13	1.24166	1.62954	1	2278	Mock	47.2452	0.151794
1494	885581	481.294	45187352	24558.3	4628312	2515.39	536314	291.475	4547287	2471.35	1.13933	2.6445	1	1840	Mock	45.1874	0.452694
1495	1184329	704.958	47997628	28570	5189900	3089.23	427487	254.457	5149097	3064.94	1.31288	4.37898	1	1680	Mock	47.9976	0.721397
1497	2546847	1922.15	22609060	17063.4	2067838	1560.63	85520	64.5434	2047260	1545.1	1.13259	2.82583	1	1325	Mock	22.6091	0.940517
1501	437983	446.011	22269548	22677.7	2032040	2069.29	49120	50.0204	2003352	2040.07	1.2116	2.68878	1	982	Mock	22.2695	0.507625
1502	856336	423.719	44980364	22256.5	7477129	3699.72	93538	46.283	7397144	3660.14	1.31229	3.14406	1	2021	Mock	44.9804	0.925189
1503	606818	480.458	22567558	17868.2	2296101	1817.97	63845	50.5503	2192207	1735.71	1.17239	1.74712	1	1263	Mock	22.5676	0.0104311
1504	1.49187e+06	1237.04	22112788	18335.6	3102168	2572.28	66064	54.7794	3067688	2543.69	1.21956	3.66421	1	1206	Mock	22.1128	0.398796
1505	307635	335.114	18818146	20499.1	1421140	1548.08	31966	34.8214	1395331	1519.97	1.21424	3.0101	1	918	Mock	18.8181	0.119783
1506	35016408	16416.5	51408004	24101.3	6811626	3193.45	399177	187.143	6732722	3156.46	1.14694	2.53602	1	2133	Mock	51.408	0.779882
1509	30236790	26111.2	31092788	26850.4	7945979	6861.81	475820	410.898	7899455	6821.64	1.17555	3.19492	1	1158	Mock	31.0928	0.033988
1511	382123	322.739	21292336	17983.4	2214406	1870.28	53405	45.1056	2192103	1851.44	1.06292	2.12827	1	1184	Mock	21.2923	0.178961
1514	732657	835.413	23471114	26763	1970826	2247.24	56287	64.1813	1964499	2240.02	1.07046	2.00681	1	877	Mock	23.4711	0.0446582
1515	306017	385.898	21815734	27510.4	1.66945e+06	2105.23	34612	43.6469	1663157	2097.3	1.05537	1.72195	1	793	Mock	21.8157	0.153135
1517	8649953	13410.8	20992598	32546.7	2003491	3106.19	120800	187.287	1996645	3095.57	1.01968	1.613	1	645	Mock	20.9926	0.576359
1520	47792884	16491.7	55557400	19170.9	11236587	3877.36	837537	289.005	10749195	3709.18	1.48953	2.57977	1	2898	Mock	55.5574	0.213718
1521	873803	559.055	46121428	29508.3	3262429	2087.29	735179	470.364	3246327	2076.98	1.11301	2.63248	1	1563	Mock	46.1214	0.39434
1523	652572	844.207	21080766	27271.4	1857432	2402.89	56983	73.7167	1843545	2384.92	1.04953	1.6828	1	773	Mock	21.0808	0.204766
1525	536796	569.243	21385110	22677.7	3741468	3967.62	57418	60.8887	3723895	3948.99	1.17705	3.06604	1	943	Mock	21.3851	0.425096
1526	31500262	22613.3	45715344	32817.9	3517362	2525.03	488964	351.015	3.48118e+06	2499.05	1.15824	3.01719	1	1393	Mock	45.7153	0.515471
1527	15238207	15807.3	24237646	25142.8	3267369	3389.39	214541	222.553	3250310	3371.69	1.0942	2.46742	1	964	Mock	24.2376	0.435785
1528	59695996	39325.4	34815376	22935	8700046	5731.26	469590	309.348	8664580	5707.89	1.31057	3.90537	1	1518	Mock	34.8154	0.56574
1529	32731256	23908.9	26468398	19334.1	9738834	7113.83	369031	269.562	9688908	7077.36	1.10622	1.96159	1	1369	Mock	26.4684	0.877261
1530	47153844	33300.7	43250820	30544.4	4506369	3182.46	636426	449.453	4470215	3156.93	1.03108	1.74153	1	1416	Mock	43.2508	0.774226
1531	757862	556.025	20060338	14717.8	4840759	3551.55	86345	63.3492	4580423	3360.55	1.27472	3.48146	1	1363	Mock	20.0603	0.543822
1533	39390296	22560.3	39516420	22632.5	5498414	3149.15	605817	346.974	5412804	3100.12	1.14802	2.81637	1	1746	Mock	39.5164	0.216559
1534	14090422	12868	23722590	21664.5	4388126	4007.42	194299	177.442	4364061	3985.44	1.07925	2.19656	1	1095	Mock	23.7226	0.980038
1535	17056636	11214.1	42369812	27856.6	3828565	2517.14	400175	263.1	3.79039e+06	2492.04	1.10726	2.40874	1	1521	Mock	42.3698	0.531961
1536	44705820	30145.5	39652520	26738	3.82005e+06	2575.89	591168	398.63	3.77985e+06	2548.78	1.12627	2.72497	1	1483	Mock	39.6525	0.159982
1538	460858	331.314	22802558	16392.9	1861014	1337.9	52217	37.5392	1839507	1322.43	1.12082	2.25844	1	1391	Mock	22.8026	0.975429
1539	920226	433.251	44226572	20822.3	4584477	2158.42	98372	46.3145	4508210	2122.51	1.52293	2.69803	1	2124	Mock	44.2266	0.646758
1540	425112	363.654	24150546	20659.2	1755192	1501.45	44082	37.7092	1719055	1470.53	1.08991	1.79633	1	1169	Mock	24.1505	0.608106
1541	32127598	30568.6	29661316	28222	5692817	5416.57	498110	473.939	5.64941e+06	5375.27	1.08274	2.34093	1	1051	Mock	29.6613	0.0266473
1544	414342	376.332	29436620	26736.3	3892838	3535.73	50090	45.495	3850183	3496.99	1.20394	3.36159	1	1101	Mock	29.4366	0.0957604
1545	551055	548.86	14015070	13959.2	2869034	2857.6	47921	47.7301	2841404	2830.08	1.42144	3.2502	1	1004	Mock	14.0151	0.0968317
1547	1238599	1105.89	20390578	18205.9	1428820	1275.73	79195	70.7098	1390179	1241.23	1.21635	3.62522	1	1120	Mock	20.3906	0.751658
1549	1310130	454.275	44169032	15315.2	10908009	3782.25	149444	51.8183	10774149	3735.84	1.17617	2.86234	1	2884	Mock	44.169	0.41339
1550	723043	474.438	47320652	31050.3	5591057	3668.67	739153	485.009	5565010	3651.58	1.07342	2.15309	1	1524	Mock	47.3207	0.483941
1551	367099	345.342	21250398	19991	1371105	1289.84	59724	56.1844	1332839	1253.85	1.17047	2.52035	1	1063	Mock	21.2504	0.475277
1552	24368250	25436.6	22549754	23538.4	2694407	2812.53	370762	387.017	2555953	2668.01	1.11109	2.26118	1	958	Mock	22.5498	0.901293
1553	449009	491.795	22286726	24410.4	1230242	1347.47	54379	59.5608	1202121	1316.67	1.07304	2.19606	1	913	Mock	22.2867	0.193056
1555	28164062	20394	24191382	17517.3	3.68899e+06	2671.25	369334	267.44	3655891	2647.28	1.13817	2.86969	1	1381	Mock	24.1914	0.876886
1556	377994	318.177	19949562	16792.6	2300093	1936.11	44084	37.1077	2208211	1858.76	1.2272	3.60151	1	1188	Mock	19.9496	0.47489
1557	482877	468.358	21472624	20827	5331839	5171.52	58771	57.0039	5296130	5136.89	1.1067	2.57032	1	1031	Mock	21.4726	0.734307
1558	1028100	606.191	46484564	27408.4	10218666	6025.16	395185	233.01	10164548	5993.25	1.15539	3.0618	1	1696	Mock	46.4846	0.673428
1559	343200	330	20730746	19933.4	1500389	1442.68	43317	41.651	1483023	1425.98	1.12882	2.59176	1	1040	Mock	20.7307	0.00466794
1560	326875	333.206	21126572	21535.8	3162381	3223.63	40168	40.946	3133569	3194.26	1.09323	2.25904	1	981	Mock	21.1266	0.863724
1561	359581	320.197	21085276	18775.8	1876222	1670.72	46578	41.4764	1837933	1636.63	1.13675	2.86779	1	1123	Mock	21.0853	0.657293
1562	40263988	17528.9	50851736	22138.3	5760946	2508.03	563013	245.108	5696167	2479.83	1.17183	2.62515	1	2297	Mock	50.8517	0.01606
1563	260986	308.13	21696782	25616	1437198	1696.81	32720	38.6305	1422516	1679.48	1.05941	2.0425	1	847	Mock	21.6968	0.141753
1566	906386	429.567	47043532	22295.5	3047768	1444.44	133306	63.1782	3016267	1429.51	1.24154	2.07194	1	2110	Mock	47.0435	0.267192
1567	317248	262.84	20803526	17235.7	2668178	2210.59	46267	38.3322	2649162	2194.83	1.10456	2.01504	1	1207	Mock	20.8035	0.762109
1568	45007252	39445.4	28386478	24878.6	5957674	5221.45	428047	375.151	5933760	5200.49	1.14452	2.84957	1	1141	Mock	28.3865	0.77542
1570	852087	418.305	44977168	22080.1	6263114	3074.68	80661	39.5979	6175528	3031.68	1.2454	3.66872	1	2037	Mock	44.9772	0.769367
1571	6877472	6445.62	22477722	21066.3	2272714	2130	94716	88.7685	2.24744e+06	2106.32	1.13522	2.51636	1	1067	Mock	22.4777	0.0188251
1572	39501044	30981.2	27086454	21244.3	3278445	2571.33	576415	452.09	3217362	2523.42	1.09605	2.08841	1	1275	Mock	27.0865	0.815458
1574	448493	496.67	21689232	24019.1	1746289	1933.87	50968	56.443	1726163	1911.59	1.29561	4.20442	1	903	Mock	21.6892	0.0423289
1575	1070310	624.087	44927140	26196.6	5056712	2948.52	98701	57.5516	5003196	2917.32	1.14133	2.56292	1	1715	Mock	44.9271	0.325458
1576	444419	384.113	20828554	18002.2	1298492	1122.29	48810	42.1867	1229565	1062.72	1.18713	3.35924	1	1157	Mock	20.8286	0.654583
1577	11934260	10113.8	22560440	19119	2568238	2176.47	219514	186.029	2543406	2155.43	1.22826	3.28502	1	1180	Mock	22.5604	0.982986
1578	989792	429.597	44347572	19248.1	3369851	1462.61	105837	45.9362	3307031	1435.34	1.56517	3.67603	1	2304	Mock	44.3476	0.934731
1581	316116	320.28	21767622	22054.3	2154596	2182.97	41344	41.8886	2130193	2158.25	1.09857	2.42929	1	987	Mock	21.7676	0.922865
1582	43178164	33759.3	33491142	26185.4	7547525	5901.11	602383	470.98	7504610	5867.56	1.11789	2.64591	1	1279	Mock	33.4911	0.925694
1583	5748020	2443.89	45977880	19548.4	3218997	1368.62	173974	73.9685	3120707	1326.83	1.19925	2.19783	1	2352	Mock	45.9779	0.191137
1584	563201	468.164	22626150	18808.1	2075465	1725.24	54143	45.0066	2025273	1683.52	1.15025	2.97206	1	1203	Mock	22.6261	0.556531
1586	22668636	19178.2	23383994	19783.4	3284737	2778.97	216399	183.079	3257170	2755.64	1.12396	2.76793	1	1182	Mock	23.384	0.107392
1588	32067378	21055.4	44622804	29299.3	4665353	3063.27	865205	568.093	4615306	3030.4	1.2376	3.69276	1	1523	Mock	44.6228	0.226299
1589	790777	454.731	44842328	25786.3	5847139	3362.36	714460	410.845	5792588	3330.99	1.08166	2.21877	1	1739	Mock	44.8423	0.276982
1590	17154230	7901.53	46726656	21523.1	9469085	4361.62	473612	218.154	9407266	4333.15	1.46851	4.11339	1	2171	Mock	46.7267	0.476782
1591	39090476	30926	37633928	29773.7	4367013	3454.92	581525	460.067	4335553	3430.03	1.08045	2.28694	1	1264	Mock	37.6339	0.0126521
1592	421037	372.599	22160566	19611.1	2033440	1799.5	54872	48.5593	2000543	1770.39	1.24327	3.89895	1	1130	Mock	22.1606	0.776866
1594	937988	710.597	45994296	34844.2	10956392	8300.3	459793	348.328	10912374	8266.95	1.05919	2.03308	1	1320	Mock	45.9943	0.122653
1595	489419	460.413	25215972	23721.5	6514407	6128.32	51198	48.1637	6488574	6104.02	1.20032	3.14559	1	1063	Mock	25.216	0.772898
1596	450293	531.006	21790956	25696.9	1462960	1725.19	56638	66.7901	1454969	1715.77	1.16455	2.97055	1	848	Mock	21.791	0.76095
1597	453772	486.358	22860532	24502.2	2215386	2374.48	47345	50.7449	2195661	2353.33	1.15713	2.75052	1	933	Mock	22.8605	0.438368
1599	1008198	580.759	42316952	24376.1	2498514	1439.24	103692	59.7304	2443209	1407.38	1.3443	3.75128	1	1736	Mock	42.317	0.189403
1600	1832048	1113.03	46927292	28509.9	5823431	3537.93	538031	326.872	5726903	3479.28	1.08347	2.35615	1	1646	Mock	46.9273	0.249575
1601	881487	606.667	30404374	20925.2	4275796	2942.74	81021	55.7612	4237995	2916.72	1.12517	1.85262	1	1453	Mock	30.4044	0.4229
1602	35604324	25215.5	26472228	18748	4545862	3219.45	437570	309.894	4522994	3203.25	1.1315	2.88456	1	1412	Mock	26.4722	0.779314
1603	518990	536.147	23054720	23816.9	1881940	1944.15	50577	52.249	1844172	1905.14	1.09651	2.45623	1	968	Mock	23.0547	0.0397995
1604	380539	398.053	23124794	24189.1	2284961	2390.13	42333	44.2814	2261505	2365.59	1.11852	1.7992	1	956	Mock	23.1248	0.985385
1605	30768902	27014	22653350	19888.8	4333395	3804.56	309665	271.874	4305297	3779.89	1.44016	5.70367	1	1139	Mock	22.6533	0.265475
1606	24548462	21628.6	36077476	31786.3	6882152	6063.57	458476	403.944	6859206	6043.35	1.19916	3.34978	1	1135	Mock	36.0775	0.755343
1607	993709	556.388	45331036	25381.3	3559956	1993.26	96839	54.2212	3533400	1978.39	1.31282	3.20746	1	1786	Mock	45.331	0.342849
1609	425857	387.848	20285866	18475.3	573371	522.196	47432	43.1985	517660	471.457	1.17702	2.48724	1	1098	Mock	20.2859	0.228151
1610	663685	435.775	41880004	27498.4	3.84262e+06	2523.06	72270	47.4524	3769540	2475.08	1.07155	1.98388	1	1523	Mock	41.88	0.42601
1611	13289977	11168	31628584	26578.6	4882166	4102.66	325974	273.928	4859681	4083.77	1.25914	3.90344	1	1190	Mock	31.6286	0.860096
1612	39329492	22919.3	39133736	22805.2	5984786	3487.64	774063	451.086	5824888	3394.46	1.14836	2.24864	1	1716	Mock	39.1337	0.124561
1613	18493758	8585.77	51088968	23718.2	5203863	2415.91	542227	251.73	5017689	2329.47	1.56391	3.5463	1	2154	Mock	51.089	0.437101
1614	24123608	20583.3	34283800	29252.4	5539913	4726.89	522512	445.829	5492595	4686.51	1.147	2.95222	1	1172	Mock	34.2838	0.740653
1615	16209183	14563.5	17986334	16160.2	2449499	2200.81	143024	128.503	2426617	2180.25	1.15647	3.01164	1	1113	Mock	17.9863	0.677486
1617	45198260	33332.1	36453236	26882.9	7023572	5179.63	432205	318.735	6983645	5150.18	1.09564	2.47973	1	1356	Mock	36.4532	0.422376
1618	388592	422.383	16670838	18120.5	1326662	1442.02	38978	42.3674	1297547	1410.38	1.39726	4.5596	1	920	Mock	16.6708	0.667981
1619	444032	451.711	22624768	23016	2.02569e+06	2060.72	43623	44.3774	2015203	2050.05	1.12171	2.54062	1	983	Mock	22.6248	0.521855
1620	29145686	24826	24147336	20568.4	3888681	3312.33	382742	326.015	3849036	3278.57	1.08115	1.99582	1	1174	Mock	24.1473	0.99674
1621	301076	477.898	11080450	17588	845958	1342.79	31347	49.7571	836240	1327.37	1.21112	3.43711	1	630	Mock	11.0805	0.0170908
1622	414079	371.371	20781694	18638.3	3357891	3011.56	45288	40.617	3281544	2943.09	1.24056	3.54505	1	1115	Mock	20.7817	0.61071
1623	32577378	21849.3	39479112	26478.3	3685415	2471.77	458367	307.423	3.6287e+06	2433.74	1.13358	2.79155	1	1491	Mock	39.4791	0.676608
1624	688124	489.072	42328656	30084.3	7848508	5578.19	402076	285.768	7819315	5557.44	1.0814	2.13842	1	1407	Mock	42.3287	0.694293
1625	307696	310.177	20762256	20929.7	1587766	1600.57	34726	35.0061	1521283	1533.55	1.03233	1.62903	1	992	Mock	20.7623	0.0205892
1626	3067845	3386.14	22042456	24329.4	953188	1052.08	123386	136.188	918752	1014.08	1.04206	1.63557	1	906	Mock	22.0425	0.53204
1627	565324	658.119	19308280	22477.6	2037759	2372.25	60503	70.4342	2.00807e+06	2337.69	1.08444	2.04457	1	859	Mock	19.3083	0.278933
1628	11902741	8856.21	22752200	16928.7	4586402	3412.5	308109	229.248	4535863	3374.9	1.26748	3.21477	1	1344	Mock	22.7522	0.870218
1629	512370	286.08	40955172	22867.2	4251511	2373.82	66067	36.8883	4197366	2343.59	1.2318	2.61578	1	1791	Mock	40.9552	0.392839
1630	487001	450.927	21686614	20080.2	5345094	4949.16	49959	46.2583	5298588	4906.1	1.32043	3.34669	1	1080	Mock	21.6866	0.177541
1632	274458	396.616	12028668	17382.5	813749	1175.94	25759	37.224	779107	1125.88	1.10935	2.40058	1	692	Mock	12.0287	0.936322
1633	27592800	17191.8	39093256	24357.2	3.62683e+06	2259.71	650023	404.999	3558957	2217.42	1.03839	1.41148	1	1605	Mock	39.0933	0.54488
1634	782136	502.981	41737636	26840.9	4343990	2793.56	612354	393.797	4308063	2770.46	1.17029	2.29355	1	1555	Mock	41.7376	0.785113
1635	22623022	15831.4	35234488	24656.7	4355163	3047.7	543126	380.074	4316215	3020.44	1.17065	3.08044	1	1429	Mock	35.2345	0.115372
1639	29718954	18893.2	43604280	27720.5	6244267	3969.65	645191	410.166	6183845	3931.24	1.12763	2.59412	1	1573	Mock	43.6043	0.234847
1640	848072	566.136	46901320	31309.3	3398440	2268.65	485949	324.399	3350376	2236.57	1.06249	1.81079	1	1498	Mock	46.9013	0.494351
1641	47086712	20122.5	52534680	22450.7	9891890	4227.3	606111	259.022	9836778	4203.75	1.47512	3.02467	1	2340	Mock	52.5347	0.456985
1642	34423396	14586.2	52670508	22318	4123915	1747.42	521866	221.13	4052229	1717.05	1.21025	2.2682	1	2360	Mock	52.6705	0.886918
1643	357003	362.44	20274104	20582.8	3313894	3364.36	41644	42.2782	3286644	3336.69	1.1139	2.07171	1	985	Mock	20.2741	0.216351
1644	683623	682.258	33916024	33848.3	8274369	8257.85	54663	54.5539	8248106	8231.64	1.05237	1.97906	1	1002	Mock	33.916	0.908508
1646	632914	433.206	33828756	23154.5	2703271	1850.29	603770	413.258	2660749	1821.18	1.23165	3.66212	1	1461	Mock	33.8288	0.428794
1647	19675506	17822	24980656	22627.4	3136401	2840.94	422804	382.975	3101789	2809.59	1.12329	1.67084	1	1104	Mock	24.9807	0.539336
1648	473194	380.381	19653092	15798.3	812716	653.309	54519	43.8256	651275	523.533	1.16127	2.7643	1	1244	Mock	19.6531	0.283426
1650	678154	375.293	47108952	26070.3	3198128	1769.86	74310	41.1234	3019284	1670.88	1.25205	1.80399	1	1807	Mock	47.109	0.248016
1651	32740512	23828.6	46232948	33648.4	3776085	2748.24	653739	475.793	3.75326e+06	2731.63	1.13256	2.79103	1	1374	Mock	46.2329	0.206244
1652	1352983	376.247	56430632	15692.6	7.4071e+06	2059.82	159779	44.4324	7228779	2010.23	1.34825	1.95077	1	3596	Mock	56.4306	0.770632
1653	20919902	13974.6	23691056	15825.7	5915265	3951.41	390893	261.118	5874310	3924.05	1.24028	3.86409	1	1497	Mock	23.6911	0.44394
1654	563151	578.778	20883966	21463.5	2022213	2078.33	61042	62.7359	1980316	2035.27	1.27304	4.04517	1	973	Mock	20.884	0.857334
1656	1234795	813.435	46497268	30630.6	6998429	4610.3	829716	546.585	6.92929e+06	4564.75	1.12698	2.52548	1	1518	Mock	46.4973	0.115256
1657	249083	230.419	18892198	17476.6	1.36771e+06	1265.22	35894	33.2044	1347839	1246.84	1.09449	1.78253	1	1081	Mock	18.8922	0.111962
1658	434060	410.265	23563940	22272.2	1711435	1617.61	45582	43.0832	1660321	1569.3	1.12968	2.8138	1	1058	Mock	23.5639	0.167749
1659	330061	329.402	20738576	20697.2	1955511	1951.61	38444	38.3673	1923349	1919.51	1.47759	4.95904	1	1002	Mock	20.7386	0.553537
1660	23056584	25309.1	26672018	29277.7	3694395	4055.32	484766	532.125	3654379	4011.39	1.04325	1.91438	1	911	Mock	26.672	0.356564
1661	517526	584.775	24873204	28105.3	1307288	1477.16	53621	60.5887	1288938	1456.43	1.06306	1.56327	1	885	Mock	24.8732	0.10897
1662	6077999	5958.82	23794734	23328.2	2865062	2808.88	123840	121.412	2842242	2786.51	1.10287	2.56961	1	1020	Mock	23.7947	0.26253
1663	367684	296.28	18950290	15270.2	1338645	1078.68	43633	35.1596	1250386	1007.56	1.25956	2.66643	1	1241	Mock	18.9503	0.811422
1664	1171021	616.651	50394420	26537.3	10729692	5650.18	477603	251.502	10667085	5617.21	1.12896	2.90431	1	1899	Mock	50.3944	0.035402
1666	476795	360.117	20878436	15769.2	2708624	2045.79	52212	39.435	2600666	1964.25	1.28158	3.05789	1	1324	Mock	20.8784	0.105927
1667	33195762	24847.1	39711556	29724.2	5176716	3874.79	819890	613.69	5140451	3847.64	1.15844	3.12108	1	1336	Mock	39.7116	0.293108
1668	387619	351.422	18814112	17057.2	2708876	2455.92	41606	37.7208	2627484	2382.12	1.33793	4.51144	1	1103	Mock	18.8141	0.261235
1669	277361	237.263	20055654	17156.2	1618531	1384.54	42617	36.4559	1599449	1368.22	1.14257	2.95979	1	1169	Mock	20.0557	0.89765
1670	468015	392.96	23121962	19413.9	1907589	1601.67	58036	48.7288	1882914	1580.95	1.12555	2.74937	1	1191	Mock	23.122	0.422254
1672	32881786	28032.2	32766280	27933.7	6780848	5780.77	664612	566.592	6714377	5724.11	1.18358	3.27211	1	1173	Mock	32.7663	0.0134974
1673	838075	552.82	48915108	32265.9	8608050	5678.13	570644	376.414	8515668	5617.2	1.11667	2.47798	1	1516	Mock	48.9151	0.767764
1674	491593	520.755	20168832	21365.3	3565389	3776.89	46921	49.7044	3541615	3751.71	1.14461	2.73333	1	944	Mock	20.1688	0.291547
1675	274653	313.889	19683656	22495.6	1293076	1477.8	32598	37.2549	1256266	1435.73	1.11823	2.37599	1	875	Mock	19.6837	0.723372
1676	329198	335.916	21140086	21571.5	1339754	1367.1	40260	41.0816	1329208	1356.33	1.26538	4.16922	1	980	Mock	21.1401	0.387049
1677	363168	403.072	24651146	27359.8	3.95055e+06	4384.62	39554	43.9001	3.936e+06	4368.48	1.15706	2.98783	1	901	Mock	24.6511	0.586067
1678	1179691	766.531	47469440	30844.3	6495982	4220.91	615384	399.86	6462714	4199.29	1.23098	3.31756	1	1539	Mock	47.4694	0.652317
1679	6403496	6635.75	21627056	22411.5	2099066	2175.2	137902	142.904	2.08487e+06	2160.48	1.33167	4.44276	1	965	Mock	21.6271	0.641457
1680	1047629	707.857	44175752	29848.5	5567089	3761.55	676987	457.424	5531303	3737.37	1.29265	4.35562	1	1480	Mock	44.1758	0.0974378
1681	20965758	22690.2	21178762	22920.7	4835140	5232.84	387081	418.919	4817354	5213.59	1.33797	4.60515	1	924	Mock	21.1788	0.488588
1682	398898	473.189	23704636	28119.4	1504221	1784.37	44413	52.6845	1490681	1768.3	1.06645	2.01661	1	843	Mock	23.7046	0.949912
1684	6908085	6229.11	25344216	22853.2	2350147	2119.16	132897	119.835	2330892	2101.8	1.31555	3.94029	1	1109	Mock	25.3442	0.057335
1687	33879824	26386.2	30481478	23739.5	5919018	4609.83	566977	441.571	5.87539e+06	4575.85	1.17459	3.06107	1	1284	Mock	30.4815	0.30601
1688	306986	309.15	24473736	24646.3	1200256	1208.72	39123	39.3988	1163281	1171.48	1.2142	2.47053	1	993	Mock	24.4737	0.797556
1690	451396	488.524	24661350	26689.8	2778614	3007.16	45619	49.3712	2739991	2965.36	1.17978	3.4569	1	924	Mock	24.6613	0.786745
1691	519843	539.256	26318438	27301.3	2108853	2187.61	48307	50.111	2.06885e+06	2146.11	1.17385	3.15735	1	964	Mock	26.3184	0.0239161
1692	33183576	24800.9	27049458	20216.3	3553503	2655.83	438633	327.827	3526479	2635.63	1.13316	1.96864	1	1338	Mock	27.0495	0.969033
1694	3115214	1855.4	48098336	28647	4865327	2897.75	611529	364.222	4811733	2865.83	1.09715	2.62359	1	1679	Mock	48.0983	0.779873
1695	361488	402.997	22679540	25283.8	1.02683e+06	1144.74	36725	40.942	1001443	1116.44	1.14572	2.71775	1	897	Mock	22.6795	0.944243
1697	421010	560.599	20819180	27721.9	1703343	2268.1	38290	50.9854	1688924	2248.9	1.09225	2.42686	1	751	Mock	20.8192	0.353592
1698	33914800	20455.2	40531172	24445.8	4746159	2862.58	623740	376.2	4687979	2827.49	1.14083	2.56698	1	1658	Mock	40.5312	0.35992
1699	1272619	919.522	29379078	21227.7	2510443	1813.9	96243	69.5397	2456051	1774.6	1.14962	2.96698	1	1384	Mock	29.3791	0.050946
1701	589900	566.667	25042080	24055.8	3387246	3253.84	59833	57.4765	3359823	3227.5	1.10181	2.26908	1	1041	Mock	25.0421	0.736494
1702	1.42505e+06	649.521	54048068	24634.5	6.27722e+06	2861.08	153634	70.0246	6218681	2834.4	1.13423	1.8401	1	2194	Mock	54.0481	0.16659
1703	27008276	18077.8	43466872	29094.3	5073932	3396.21	719867	481.839	5010923	3354.03	1.06527	2.09365	1	1494	Mock	43.4669	0.15601
1704	28262014	14906.1	46248424	24392.6	7709388	4066.13	850771	448.719	7646701	4033.07	1.12547	1.74291	1	1896	Mock	46.2484	0.4135
1705	330967	365.709	22129428	24452.4	3814788	4215.24	45652	50.4442	3.79622e+06	4194.72	1.04821	1.96796	1	905	Mock	22.1294	0.835218
1706	22788010	20007	24902600	21863.6	3.62861e+06	3185.79	325254	285.561	3588923	3150.94	1.12427	2.28363	1	1139	Mock	24.9026	0.733495
1707	3917290	1591.1	43997768	17870.7	4619123	1876.17	167630	68.0869	4475873	1817.98	1.60526	4.43414	1	2462	Mock	43.9978	0.0257815
1708	365729	299.043	20554190	16806.4	2379353	1945.51	52164	42.6525	2343652	1916.31	1.22579	3.36262	1	1223	Mock	20.5542	0.428
1709	23543728	19901.7	26879852	22721.8	4766431	4029.1	299887	253.497	4743040	4009.33	1.31956	4.26529	1	1183	Mock	26.8799	0.470695
1710	382061	348.596	23034362	21016.8	1965388	1793.24	44886	40.9544	1933822	1764.44	1.1846	3.36149	1	1096	Mock	23.0344	0.556479
1711	1635706	1145.45	21842878	15296.1	1134246	794.29	72021	50.4349	1050764	735.829	1.19123	2.98112	1	1428	Mock	21.8429	0.679406
1714	569379	465.179	22683502	18532.3	2396999	1958.33	64513	52.7067	2320146	1895.54	1.27867	4.02031	1	1224	Mock	22.6835	0.367852
1715	378026	464.405	17000698	20885.4	2243455	2756.09	41400	50.86	2212058	2717.52	1.08208	2.2801	1	814	Mock	17.0007	0.827178
1716	425818	347.891	21323132	17420.9	2872148	2346.53	51137	41.7786	2.84175e+06	2321.69	1.12456	2.5448	1	1224	Mock	21.3231	0.153512
1717	9268121	10616.4	20288326	23239.8	4505900	5161.4	176691	202.395	4491441	5144.84	1.09891	2.25698	1	873	Mock	20.2883	0.686828
1720	915343	597.482	49920364	32585.1	3496101	2282.05	102166	66.688	3.46028e+06	2258.67	1.02883	1.64938	1	1532	Mock	49.9204	0.61267
1721	454480	463.282	21013708	21420.7	1204786	1228.12	54432	55.4862	1181338	1204.22	1.17296	3.12749	1	981	Mock	21.0137	0.371655
1722	5040664	3665.94	37082856	26969.3	7622941	5543.96	657663	478.3	7.54733e+06	5488.97	1.08925	2.14336	1	1375	Mock	37.0829	0.709145
1723	237368	329.678	19609808	27235.8	2882550	4003.54	34174	47.4639	2849312	3957.38	1.03934	1.75867	1	720	Mock	19.6098	0.033298
1724	20394632	15724.5	23902448	18429	2958370	2280.93	329974	254.413	2933731	2261.94	1.14906	2.44727	1	1297	Mock	23.9024	0.0576558
1725	277931	273.017	23284082	22872.4	1835361	1802.91	41322	40.5914	1821148	1788.95	1.34826	4.68369	1	1018	Mock	23.2841	0.107764
1726	12526381	8609.2	43552728	29933.1	4520620	3106.96	583191	400.819	4437890	3050.1	1.19402	3.0633	1	1455	Mock	43.5527	0.447146
1727	39193984	35469.7	29216566	26440.3	5920111	5357.57	398426	360.567	5898888	5338.36	1.07414	2.283	1	1105	Mock	29.2166	0.296533
1729	1382525	612.008	43385976	19205.8	4454767	1972.01	134612	59.5892	4348084	1924.78	1.95493	8.03143	1	2259	Mock	43.386	0.20083
1730	37135892	28391.4	41572272	31783.1	5616763	4294.16	628812	480.743	5566395	4255.65	1.06267	2.16006	1	1308	Mock	41.5723	0.908308
1731	35680340	28728.1	29359676	23639	4599670	3703.44	504448	406.158	4475429	3603.41	1.0984	2.1803	1	1242	Mock	29.3597	0.48683
1734	45816240	37896	32248908	26674	6830268	5649.52	652688	539.858	6.766e+06	5596.36	1.21312	3.21572	1	1209	Mock	32.2489	0.77944
1735	35071452	21503	40386808	24762	5718166	3505.93	596368	365.646	5658870	3469.57	1.16557	3.12273	1	1631	Mock	40.3868	0.0789164
1737	25158198	13475.2	34904944	18695.7	10960010	5870.39	1049408	562.082	10888334	5831.99	1.16855	2.74209	1	1867	Mock	34.9049	0.840835
1738	35700536	23471.8	31039774	20407.5	5244363	3447.97	446838	293.779	5193629	3414.61	1.24598	3.67282	1	1521	Mock	31.0398	0.642033
1741	1103937	751.489	49041780	33384.5	8770404	5970.32	497811	338.877	8743599	5952.08	1.09457	1.8926	1	1469	Mock	49.0418	0.686661
1742	1155969	811.206	50352744	35335.3	6.25338e+06	4388.34	395351	277.439	6198048	4349.51	1.0991	2.52381	1	1425	Mock	50.3527	0.115638
1745	312460	270.061	22247132	19228.3	3132013	2707.01	46778	40.4304	3107941	2686.21	1.30766	4.37015	1	1157	Mock	22.2471	0.606768
1746	367480	359.922	22891072	22420.2	3630420	3555.75	45084	44.1567	3611855	3537.57	1.16446	3.08967	1	1021	Mock	22.8911	0.881106
1747	633163	440.002	48806272	33916.8	3.84592e+06	2672.64	523409	363.731	3822512	2656.37	1.16509	3.13065	1	1439	Mock	48.8063	0.636918
1749	31470544	30703	25317240	24699.7	7770880	7581.35	411256	401.225	7751576	7562.51	1.11844	2.73268	1	1025	Mock	25.3172	0.319512
1752	38430516	25931.5	39649592	26754.1	6.62276e+06	4468.8	533227	359.802	6600601	4453.85	1.25242	3.91995	1	1482	Mock	39.6496	0.770927
1753	400962	422.51	22450776	23657.3	2084659	2196.69	49918	52.6006	2.06926e+06	2180.47	1.05843	1.92639	1	949	Mock	22.4508	0.0155579
1754	500319	630.125	21531718	27118	1.72872e+06	2177.23	50135	63.1423	1700154	2141.25	1.15476	2.90037	1	794	Mock	21.5317	0.363968
1755	40091260	36248.9	31570086	28544.4	4747324	4292.34	497131	449.486	4709499	4258.14	1.1011	2.52798	1	1106	Mock	31.5701	0.477579
1756	24463608	24785.8	22377824	22672.6	3551409	3598.19	280309	284.001	3523620	3570.03	1.28083	3.89105	1	987	Mock	22.3778	0.927288
1758	3850356	2705.8	48897728	34362.4	4336023	3047.1	473799	332.958	4303571	3024.29	1.05661	1.9089	1	1423	Mock	48.8977	0.771627
1759	467937	548.578	24009184	28146.8	4655685	5458.01	50832	59.592	4641163	5440.99	1.06195	2.07611	1	853	Mock	24.0092	0.574535
1760	342072	316.44	22746428	21042	1702037	1574.5	46723	43.222	1679816	1553.95	1.04704	1.78353	1	1081	Mock	22.7464	0.90277
1761	19603348	15860.3	35459168	28688.6	4974127	4024.37	505382	408.885	4953436	4007.63	1.07495	2.04473	1	1236	Mock	35.4592	0.23546
1762	28306552	27191.7	25474402	24471.1	5008688	4811.42	302524	290.609	4989789	4793.27	1.20368	3.52834	1	1041	Mock	25.4744	0.3259
1763	34625208	13664.2	49417424	19501.7	7998864	3156.62	528570	208.591	7.57274e+06	2988.45	1.11845	2.18388	1	2534	Mock	49.4174	0.719737
1764	997085	516.892	43939148	22778.2	4113254	2132.32	96738	50.1493	4049911	2099.49	1.31971	2.98596	1	1929	Mock	43.9391	0.488768
1765	17283830	13630.8	27300372	21530.3	6057761	4777.41	519551	409.741	6023384	4750.3	1.14975	2.95405	1	1268	Mock	27.3004	0.0686996
1768	35944568	24156.3	28653376	19256.3	6597750	4433.97	397666	267.249	6.53288e+06	4390.38	1.08268	2.23928	1	1488	Mock	28.6534	0.126715
1769	35904252	20091.9	55111888	30840.5	10045048	5621.18	702780	393.274	9998227	5594.98	1.13469	2.69845	1	1787	Mock	55.1119	0.962073
1772	1062463	640.038	37823776	22785.4	2690756	1620.94	358546	215.992	2577061	1552.45	1.04732	1.91832	1	1660	Mock	37.8238	0.239643
1773	315125	306.84	20318956	19784.8	1645528	1602.27	48332	47.0613	1616600	1574.1	1.14962	2.88588	1	1027	Mock	20.319	0.530671
1775	438221	374.228	23261428	19864.6	1789724	1528.37	49777	42.5081	1763621	1506.08	1.28001	3.24517	1	1171	Mock	23.2614	0.892983
1777	23733266	20337	21976100	18831.3	4.86559e+06	4169.31	267047	228.832	4834126	4142.35	1.21022	2.97899	1	1167	Mock	21.9761	0.64095
1779	913832	629.795	48141056	33177.8	3590521	2474.51	457777	315.491	3.52405e+06	2428.71	1.0951	2.39728	1	1451	Mock	48.1411	0.0700908
1780	339381	294.602	20798286	18054.1	2230000	1935.76	58315	50.6207	2198602	1908.51	1.25035	3.62277	1	1152	Mock	20.7983	0.109304
1781	36921852	30717	29266320	24348	3546182	2950.23	503754	419.096	3519360	2927.92	1.05221	2.05075	1	1202	Mock	29.2663	0.742563
1782	4391852	4040.34	20918642	19244.4	1568562	1443.02	125026	115.019	1557301	1432.66	1.31533	4.15705	1	1087	Mock	20.9186	0.920133
1783	2268179	1686.38	34975820	26004.3	2587322	1923.66	345992	257.243	2575051	1914.54	1.26108	4.0558	1	1345	Mock	34.9758	0.472009
1784	24999990	14400.9	38717596	22302.8	9732237	5606.13	749412	431.689	9591672	5525.16	1.17207	2.95526	1	1736	Mock	38.7176	0.952345
1785	520995	392.907	20579772	15520.2	4725262	3563.55	59029	44.5166	4620697	3484.69	1.23263	2.89437	1	1326	Mock	20.5798	0.433043
1786	29048080	20733.8	25158668	17957.7	5234225	3736.06	377420	269.393	5199311	3711.14	1.10149	2.44508	1	1401	Mock	25.1587	0.110567
1788	10769382	8594.88	18458274	14731.3	2150212	1716.05	154876	123.604	2123692	1694.89	1.17362	3.08536	1	1253	Mock	18.4583	0.983009
1789	30285968	19898.8	35326880	23210.8	4163256	2735.39	535180	351.629	4137326	2718.35	1.06925	2.36531	1	1522	Mock	35.3269	0.288258
1790	18357708	15096.8	23825096	19593	2665900	2192.35	195257	160.573	2629127	2162.11	1.11896	2.3282	1	1216	Mock	23.8251	0.643686
1792	3376891	2886.23	21400596	18291.1	1709534	1461.14	62821	53.6932	1623255	1387.4	1.07544	2.24444	1	1170	Mock	21.4006	0.598565
1793	60677320	28487	56343072	26452.1	11360902	5333.76	837975	393.416	11178061	5247.92	1.17618	3.31273	1	2130	Mock	56.3431	0.712604
1794	1061134	472.455	33003998	14694.6	3440779	1531.96	641864	285.781	3370359	1500.61	1.19634	2.87114	1	2246	Mock	33.004	0.835565
1795	254094	279.224	19766370	21721.3	1449725	1593.1	36013	39.5747	1431959	1573.58	1.24903	3.75055	1	910	Mock	19.7664	0.716342
1796	37970604	30328	32485544	25946.9	3530813	2820.14	463118	369.903	3519441	2811.06	1.22587	3.60558	1	1252	Mock	32.4855	0.933619
1797	30488684	13443	30141660	13290	6743525	2973.34	377777	166.568	6.63261e+06	2924.43	1.2561	1.78529	1	2268	Mock	30.1417	0.0908252
1798	542752	565.956	18532360	19324.7	1281981	1336.79	48819	50.9062	1262783	1316.77	1.06208	2.16701	1	959	Mock	18.5324	0.299839
1799	402221	355.005	19062058	16824.4	1199939	1059.08	44564	39.3327	1.17736e+06	1039.16	1.04356	1.79383	1	1133	Mock	19.0621	0.256246
1800	20922122	19089.5	21877442	19961.2	2716192	2478.28	371299	338.776	2704692	2467.78	1.18467	3.23195	1	1096	Mock	21.8774	0.147798
1801	1501412	963.061	45902476	29443.5	10615564	6809.21	359776	230.774	10569935	6779.95	1.04924	1.60919	1	1559	Mock	45.9025	0.474384
1802	1579602	660.093	42925480	17937.9	9833414	4109.24	389105	162.601	9667933	4040.09	1.30056	1.96267	1	2393	Mock	42.9255	0.779177
1805	243993	262.923	21386134	23045.4	6386078	6881.55	36566	39.403	6355509	6848.61	1.23308	3.76882	1	928	Mock	21.3861	0.650758
1806	895540	898.235	18054102	18108.4	2248608	2255.37	74647	74.8716	2210744	2217.4	1.20488	2.8282	1	997	Mock	18.0541	0.69384
1809	29045548	18085.6	37024460	23053.8	5200493	3238.16	571572	355.898	5120801	3188.54	1.09869	2.44396	1	1606	Mock	37.0245	0.852591
1811	595015	272.069	34721760	15876.4	3.91934e+06	1792.11	81024	37.048	3876577	1772.55	1.47647	3.51403	1	2187	Mock	34.7218	0.31728
1812	27458006	21468.3	34072416	26639.9	3.85245e+06	3012.08	471756	368.848	3818018	2985.16	1.18798	3.41641	1	1279	Mock	34.0724	0.596873
1813	450260	540.528	23230122	27887.3	1261135	1513.97	42354	50.8451	1246452	1496.34	1.0387	1.71823	1	833	Mock	23.2301	0.455517
1815	281843	357.669	19020208	24137.3	2481989	3149.73	38380	48.7056	2463401	3126.14	1.1352	2.81218	1	788	Mock	19.0202	0.503239
1818	26657186	24456.1	27170574	24927.1	4908468	4503.18	472474	433.462	4869187	4467.14	1.15176	2.46638	1	1090	Mock	27.1706	0.56645
1819	279528	261.976	16779366	15725.7	2022509	1895.51	42027	39.388	1999928	1874.35	1.05887	2.02905	1	1067	Mock	16.7794	0.422348
1822	970390	522.558	44944968	24203	6295824	3390.32	592938	319.299	6169147	3322.1	1.07275	2.02744	1	1857	Mock	44.945	0.64857
1825	516590	525.524	20955922	21318.3	1789110	1820.05	59286	60.3113	1715559	1745.23	1.09935	1.86554	1	983	Mock	20.9559	0.883703
1826	272841	301.815	22067922	24411.4	1182955	1308.58	36151	39.99	1164926	1288.63	1.11761	2.32503	1	904	Mock	22.0679	0.695182
1827	421732	459.403	19446720	21183.8	1782874	1942.13	50170	54.6514	1756354	1913.24	1.24056	3.69664	1	918	Mock	19.4467	0.42539
1828	333423	327.527	19761802	19412.4	1074009	1055.02	43570	42.7996	1006877	989.074	1.37653	4.68156	1	1018	Mock	19.7618	0.588771
1829	791243	427.237	39716876	21445.4	4589492	2478.13	90862	49.0616	4375967	2362.83	1.36019	3.71643	1	1852	Mock	39.7169	0.593501
1830	364694	341.154	23353992	21846.6	1997563	1868.63	44728	41.841	1960701	1834.14	1.06947	1.82512	1	1069	Mock	23.354	0.815586
1831	483306	590.839	23540772	28778.4	1484170	1814.39	53562	65.4792	1437997	1757.94	1.0597	2.16259	1	818	Mock	23.5408	0.538789
1834	365258	325.252	20272856	18052.4	2341160	2084.74	40815	36.3446	2.30129e+06	2049.24	1.13077	2.86756	1	1123	Mock	20.2729	0.247692
1835	1845252	1049.03	52895776	30071.5	4188146	2380.98	322300	183.229	4.07874e+06	2318.78	1.15135	2.78213	1	1759	Mock	52.8958	0.399207
1837	31482860	22963.4	34454460	25130.9	3558233	2595.36	372580	271.758	3507683	2558.49	1.1076	2.52312	1	1371	Mock	34.4545	0.167153
1838	42823740	34591.1	35307856	28520.1	6171048	4984.69	616925	498.324	6137770	4957.81	1.16615	3.16397	1	1238	Mock	35.3079	0.965444
1840	28384002	24095.1	34424952	29223.2	3988844	3386.12	354082	300.579	3947510	3351.03	1.0171	1.50254	1	1178	Mock	34.425	0.39558
1843	444066	392.631	21954782	19411.8	1037043	916.926	54639	48.3103	1004622	888.26	1.33778	4.47684	1	1131	Mock	21.9548	0.392211
1845	752469	924.409	22463218	27596.1	4409766	5417.4	69890	85.8599	4392945	5396.74	1.01135	1.42506	1	814	Mock	22.4632	0.778268
1848	346141	351.769	19611482	19930.4	2.03185e+06	2064.89	43073	43.7734	2001463	2034.01	1.17687	3.07847	1	984	Mock	19.6115	0.41756
1849	35621840	21641.5	35794204	21746.2	3.78974e+06	2302.39	536066	325.678	3.75176e+06	2279.32	1.11697	2.70188	1	1646	Mock	35.7942	0.0230353
1850	30973054	21827.4	30220736	21297.2	5607399	3951.66	430506	303.387	5565927	3922.43	1.18861	3.13762	1	1419	Mock	30.2207	0.974697
1851	15148027	15316.5	24063564	24331.2	7012279	7090.27	217500	219.919	6992203	7069.97	1.25999	3.73891	1	989	Mock	24.0636	0.334331
1852	450941	460.144	22827778	23293.7	1598343	1630.96	52618	53.6918	1573350	1605.46	1.25504	3.43499	1	980	Mock	22.8278	0.140085
1853	36376196	25743.9	27205264	19253.5	5396046	3818.86	437954	309.946	5370824	3801.01	1.16109	3.17127	1	1413	Mock	27.2053	0.944367
1854	25048904	10718.4	52786120	22587.1	15080198	6452.8	466255	199.51	14994153	6415.98	1.36327	3.77343	1	2337	Mock	52.7861	0.451113
1855	276033	305.684	20679832	22901.3	2236273	2476.49	33005	36.5504	2201234	2437.69	1.24231	3.75468	1	903	Mock	20.6798	0.744219
1856	31861640	28549.9	25300690	22670.9	4139017	3708.8	571455	512.056	4113128	3685.6	1.23016	3.69355	1	1116	Mock	25.3007	0.107123
1857	849265	410.471	44018868	21275.4	7518295	3633.78	94621	45.7327	7434677	3593.37	1.31626	1.94132	1	2069	Mock	44.0189	0.172365
1858	417665	431.918	22595546	23366.6	1233311	1275.4	48072	49.7125	1219970	1261.6	1.09528	2.0749	1	967	Mock	22.5955	0.47839
1859	335714	378.91	22966526	25921.6	1051815	1187.15	37674	42.5214	1043707	1178	1.08004	2.12275	1	886	Mock	22.9665	0.0590708
1861	1035634	424.614	43475180	17825	5.46697e+06	2241.48	106619	43.7142	5406687	2216.76	1.649	4.36658	1	2439	Mock	43.4752	0.913531
1862	407177	426.363	21592220	22609.7	4858671	5087.61	53532	56.0545	4843129	5071.34	1.27029	3.99586	1	955	Mock	21.5922	0.46029
1863	15901508	15791	25156718	24981.8	5106399	5070.9	835964	830.153	5051674	5016.56	1.11906	2.47476	1	1007	Mock	25.1567	0.919451
1864	472577	430.79	23713430	21616.6	1776422	1619.35	49498	45.1212	1688310	1539.02	1.07317	2.21474	1	1097	Mock	23.7134	0.92823
1867	305337	264.82	22425810	19450	1583882	1373.71	41364	35.8751	1564965	1357.3	1.18228	3.29152	1	1153	Mock	22.4258	0.97812
1869	27829938	17157.8	45147288	27834.3	4.16117e+06	2565.46	627893	387.11	4031115	2485.27	1.26465	3.99079	1	1622	Mock	45.1473	0.0721006
1870	39242304	37338.1	34259516	32597.1	2916594	2775.07	464095	441.575	2897132	2756.55	1.03774	1.91151	1	1051	Mock	34.2595	0.147548
1872	39369368	25285.4	34932808	22436	6132946	3938.95	676135	434.255	5964104	3830.51	1.09697	2.16333	1	1557	Mock	34.9328	0.175244
1873	37380668	21372.6	46434720	26549.3	6635824	3794.07	798192	456.37	6580225	3762.28	1.15254	3.03417	1	1749	Mock	46.4347	0.991298
1874	32792918	26234.3	30615314	24492.3	4798990	3839.19	497999	398.399	4763384	3810.71	1.07802	2.32	1	1250	Mock	30.6153	0.778113
1876	534320	434.406	22865072	18589.5	3328234	2705.88	55234	44.9057	3269530	2658.15	1.15543	2.35125	1	1230	Mock	22.8651	0.872637
1877	596384	444.399	23024256	17156.7	6296520	4691.89	53067	39.5432	6194332	4615.75	1.17048	3.04667	1	1342	Mock	23.0243	0.504141
1878	19273672	14078.6	24969156	18239	3066713	2240.11	231138	168.837	3.00726e+06	2196.69	1.04868	2.01315	1	1369	Mock	24.9692	0.431287
1879	779828	524.078	47797340	32121.9	1706959	1147.15	363772	244.47	1677882	1127.61	1.05349	2.04435	1	1488	Mock	47.7973	0.144536
1880	4636014	4249.33	22078446	20236.9	1330477	1219.5	94162	86.308	1300087	1191.65	1.17788	3.24132	1	1091	Mock	22.0784	0.886174
1884	4058577	5092.32	22582418	28334.3	3600149	4517.13	79873	100.217	3579834	4491.64	1.01868	1.7064	1	797	Mock	22.5824	0.52224
1885	364935	293.12	23865268	19168.9	2970401	2385.86	51127	41.0659	2891838	2322.76	1.10037	2.43222	1	1245	Mock	23.8653	0.698055
1886	22288764	21410.9	24300584	23343.5	3711697	3565.51	198607	190.785	3648178	3504.49	1.26001	3.18926	1	1041	Mock	24.3006	0.506849
1887	415968	337.363	23814978	19314.7	2498791	2026.59	50521	40.974	2422497	1964.72	1.05963	1.81526	1	1233	Mock	23.815	0.601723
1888	34437512	25340.3	33272864	24483.3	9013172	6632.21	398716	293.389	8930392	6571.3	1.05094	2.12132	1	1359	Mock	33.2729	0.104048
1889	39288164	31455.7	26554884	21260.9	6681904	5349.8	322817	258.46	6629138	5307.56	1.35646	4.31255	1	1249	Mock	26.5549	0.73987
1890	1137670	462.092	47624336	19343.8	8779714	3566.09	110311	44.8054	8647487	3512.38	1.47093	3.99211	1	2462	Mock	47.6243	0.921532
1891	35049848	26714.8	37605676	28662.9	8259245	6295.16	524845	400.034	8179112	6234.08	1.13756	2.77989	1	1312	Mock	37.6057	0.656535
1892	466842	424.402	20812474	18920.4	976230	887.482	47275	42.9773	961417	874.015	1.22071	3.48313	1	1100	Mock	20.8125	0.724055
1893	444241	410.954	20766372	19210.3	1792007	1657.73	52068	48.1665	1704799	1577.06	1.10055	2.13469	1	1081	Mock	20.7664	0.660704
1895	358282	324.825	22164356	20094.6	1512462	1371.23	41624	37.7371	1453236	1317.53	1.04833	1.74503	1	1103	Mock	22.1644	0.526542
1899	26593766	24001.6	23930004	21597.5	5067970	4573.98	248922	224.659	5040998	4549.64	1.2812	4.19172	1	1108	Mock	23.93	0.406486
1900	50167608	33556.9	40314912	26966.5	5665613	3789.71	791543	529.46	5590619	3739.54	1.1443	2.1743	1	1495	Mock	40.3149	0.925893
1901	433116	362.44	25793758	21584.7	4946441	4139.28	47917	40.0979	4911917	4110.39	1.05859	1.69777	1	1195	Mock	25.7938	0.49627
1902	42710996	28607.5	42547396	28497.9	6554655	4390.26	646737	433.18	6490334	4347.18	1.04817	1.75183	1	1493	Mock	42.5474	0.549333
1903	33422906	21153.7	45188236	28600.2	4380727	2772.61	759536	480.719	4321149	2734.9	1.09114	2.3961	1	1580	Mock	45.1882	0.874857
1904	5483580	3617.14	43546880	28724.9	4235846	2794.09	750649	495.151	4.17804e+06	2755.96	1.14536	3.02505	1	1516	Mock	43.5469	0.0191656
1905	501638	432.074	23821392	20518	1829378	1575.69	56906	49.0146	1794069	1545.28	1.16423	3.00172	1	1161	Mock	23.8214	0.0682269
1906	377545	367.619	24174190	23538.6	4854854	4727.22	60624	59.0302	4832733	4705.68	1.24008	4.0555	1	1027	Mock	24.1742	0.459808
1907	694090	1001.57	19561380	28227.1	1023354	1476.7	68649	99.0606	1.00862e+06	1455.44	1.05691	2.08934	1	693	Mock	19.5614	0.520596
1908	11973558	9695.19	20687780	16751.2	2007902	1625.83	124837	101.083	1991127	1612.25	1.1815	3.14618	1	1235	Mock	20.6878	0.516325
1909	509241	458.363	21220580	19100.4	1923606	1731.42	51518	46.3708	1898619	1708.93	1.25734	3.92953	1	1111	Mock	21.2206	0.423886
1910	131872	155.144	19927298	23443.9	347904	409.299	31418	36.9624	340462	400.544	1.50111	6.36545	1	850	Mock	19.9273	0.72383
1911	1488971	1075.85	48284812	34887.9	18713278	13521.2	495050	357.695	18627042	13458.8	1.04263	1.7421	1	1384	Mock	48.2848	0.957781
1912	35343884	19387.8	43644128	23940.8	5174668	2838.55	940948	516.154	5127628	2812.74	1.11037	2.19045	1	1823	Mock	43.6441	0.649466
1913	13774746	12443.3	19922580	17996.9	6642518	6000.47	185292	167.382	6623009	5982.84	1.43627	5.41854	1	1107	Mock	19.9226	0.812597
1914	422910	441.912	23943302	25019.1	2220738	2320.52	41189	43.0397	2191545	2290.02	1.02308	1.68548	1	957	Mock	23.9433	0.977219
1915	9528650	4141.09	46190560	20074.1	4950500	2151.46	223163	96.9852	4796627	2084.58	1.45642	2.38306	1	2301	Mock	46.1906	0.94876
1916	951845	1051.76	22668764	25048.4	1941389	2145.18	74911	82.7746	1922165	2123.94	1.15957	2.41701	1	905	Mock	22.6688	0.945018
1917	366909	385.814	23509114	24720.4	2000735	2103.82	59916	63.0032	1981080	2083.15	1.14549	2.80231	1	951	Mock	23.5091	0.964519
1918	362270	349.344	13010281	12546.1	2265199	2184.38	42524	41.0068	2258202	2177.63	1.07275	2.08157	1	1037	Mock	13.0103	0.157803
1920	381835	340.013	19316348	17200.7	2836059	2525.43	50535	45	2784659	2479.66	1.19918	2.95772	1	1123	Mock	19.3163	0.59896
1921	576368	501.626	22799378	19842.8	1.67775e+06	1460.18	60366	52.5379	1648453	1434.68	1.3985	4.7269	1	1149	Mock	22.7994	0.403771
1922	33078358	20035.3	36757164	22263.6	7215714	4370.51	689539	417.649	7168059	4341.65	1.0739	2.22382	1	1651	Mock	36.7572	0.271736
1923	338692	365.364	20541330	22158.9	2383915	2571.64	40911	44.1327	2367285	2553.71	1.25841	3.93219	1	927	Mock	20.5413	0.646682
1924	548895	503.573	22151782	20322.7	2072529	1901.4	56504	51.8385	2054778	1885.12	1.20203	3.43223	1	1090	Mock	22.1518	0.770811
1925	26272916	20802	21260558	16833.4	3943716	3122.5	326199	258.273	3906682	3093.18	1.33034	4.52996	1	1263	Mock	21.2606	0.732165
1926	2447522	1972.22	22485786	18119.1	2743612	2210.81	133168	107.307	2652825	2137.65	1.08627	1.59276	1	1241	Mock	22.4858	0.44106
1927	28744660	21825.9	27987494	21250.9	5311124	4032.74	516084	391.863	5271359	4002.55	1.18878	3.09024	1	1317	Mock	27.9875	0.548879
1928	1149423	455.397	48881200	19366.6	3875382	1535.41	119430	47.3177	3800835	1505.88	1.45795	4.10562	1	2524	Mock	48.8812	0.134429
1929	574717	521.995	19781196	17966.6	2564253	2329.02	64362	58.4578	2535719	2303.11	1.24208	3.71644	1	1101	Mock	19.7812	0.386178
1930	34088108	20559.8	32016970	19310.6	7.1454e+06	4309.65	542177	327.007	6.98646e+06	4213.79	1.0679	1.89397	1	1658	Mock	32.017	0.506475
1931	28080840	28335.9	24814906	25040.3	4195069	4233.17	383109	386.588	4.1689e+06	4206.76	1.23328	3.74268	1	991	Mock	24.8149	0.475634
1932	356866	299.133	20626532	17289.6	3.18721e+06	2671.59	45586	38.2112	3157302	2646.52	1.25198	3.40409	1	1193	Mock	20.6265	0.946527
1933	469097	463.993	23228278	22975.5	2008392	1986.54	52019	51.453	1889605	1869.05	1.10382	2.56663	1	1011	Mock	23.2283	0.115059
1934	826762	808.174	18246430	17836.2	676231	661.027	59235	57.9032	657973	643.18	1.10921	2.46732	1	1023	Mock	18.2464	0.282057
1935	5.9771e+06	4218.13	23636622	16680.8	13039771	9202.38	402202	283.841	12891187	9097.52	1.28619	3.43296	1	1417	Mock	23.6366	0.43476
1937	37332508	23347.4	33727440	21092.8	5518057	3450.94	660076	412.806	5417926	3388.32	1.14152	2.96877	1	1599	Mock	33.7274	0.34018
1938	44423456	23185.5	34890424	18210	5005552	2612.5	664879	347.014	4912181	2563.77	1.14678	2.16111	1	1916	Mock	34.8904	0.416242
1939	10983368	10169.8	22278502	20628.2	2562871	2373.03	175656	162.644	2541447	2353.19	1.2188	3.28292	1	1080	Mock	22.2785	0.300259
1941	33481482	28988.3	27605746	23901.1	4254118	3683.22	404350	350.087	4234685	3666.39	1.13656	2.82684	1	1155	Mock	27.6057	0.229867
1942	466227	545.295	23776520	27808.8	1706863	1996.33	39068	45.6936	1687783	1974.02	1.09267	2.39181	1	855	Mock	23.7765	0.592587
1943	24076020	18088.7	23450566	17618.8	4111132	3088.75	241979	181.802	4078479	3064.22	1.081	2.12872	1	1331	Mock	23.4506	0.268822
1946	37879776	26452.4	36384616	25408.3	3.51739e+06	2456.28	491315	343.097	3.47052e+06	2423.55	1.16422	2.72844	1	1432	Mock	36.3846	0.185492
1947	501885	567.743	23001982	26020.3	2664246	3013.85	61720	69.819	2641950	2988.63	1.28264	4.08117	1	884	Mock	23.002	0.545729
1948	17885320	15661.4	22053194	19311	4263961	3733.77	215294	188.524	4234971	3708.38	1.18743	3.32343	1	1142	Mock	22.0532	0.260471
1949	38092512	32227.2	33860984	28647.2	3076172	2602.51	465113	393.497	3.05419e+06	2583.91	1.16193	3.08538	1	1182	Mock	33.861	0.0889464
1950	31728460	13524.5	56244208	23974.5	5184815	2210.07	499019	212.711	5.1228e+06	2183.63	1.22365	2.52819	1	2346	Mock	56.2442	0.616441
1951	1231397	853.951	45380048	31470.2	8336609	5781.28	356732	247.387	8297830	5754.39	1.10766	2.27981	1	1442	Mock	45.38	0.527216
1952	22725140	22063.2	20621330	20020.7	3951676	3836.58	243567	236.473	3936073	3821.43	1.14682	2.92816	1	1030	Mock	20.6213	0.874385
1953	341033	341.374	20444444	20464.9	4331109	4335.44	40007	40.047	4315415	4319.73	1.20524	3.445	1	999	Mock	20.4444	0.885523
1954	395825	472.909	10073222	12034.9	1165601	1392.59	31089	37.1434	1161416	1387.59	1.38484	4.23127	1	837	Mock	10.0732	0.829704
1955	30585162	26074.3	26601762	22678.4	4719043	4023.05	342287	291.805	4692643	4000.55	1.0868	2.40426	1	1173	Mock	26.6018	0.872822
1956	38098784	26605.3	52519244	36675.4	7.77353e+06	5428.45	505694	353.138	7673581	5358.65	1.10939	2.48797	1	1432	Mock	52.5192	0.515706
1957	383252	447.202	16865292	19679.5	1848355	2156.77	37938	44.2684	1.82422e+06	2128.62	1.1841	3.29755	1	857	Mock	16.8653	0.326098
1958	557885	847.85	17749796	26975.4	2164122	3288.94	72194	109.717	2142108	3255.48	1.02975	1.63526	1	658	Mock	17.7498	0.0363573
1959	275888	321.923	14358498	16754.4	1877048	2190.25	33454	39.0362	1.86467e+06	2175.81	1.52793	6.2691	1	857	Mock	14.3585	0.748178
1960	34085444	26099.1	31529016	24141.7	4909543	3759.22	669274	512.461	4859520	3720.92	1.04999	1.96125	1	1306	Mock	31.529	0.909248
1961	22429738	17731	31650040	25019.8	3403690	2690.66	444990	351.771	3371016	2664.83	1.07915	2.38231	1	1265	Mock	31.65	0.0669584
1964	224197	287.064	15322196	19618.7	1095374	1402.53	28177	36.0781	1086340	1390.96	1.22798	3.81562	1	781	Mock	15.3222	0.129865
1965	544684	663.44	18503734	22538	1352547	1647.44	45760	55.7369	1331687	1622.03	1.19469	3.16986	1	821	Mock	18.5037	0.397292
1966	9405816	8413.07	31251860	27953.4	5155437	4611.3	595604	532.741	5117915	4577.74	1.02594	1.50089	1	1118	Mock	31.2519	0.522911
1967	779669	733.461	20478854	19265.2	1554742	1462.6	93304	87.7742	1518656	1428.65	1.17507	2.63406	1	1063	Mock	20.4789	0.200172
1968	529127	749.472	15618115	22122	2.96381e+06	4198.04	49771	70.4972	2942211	4167.44	1.01156	1.55382	1	706	Mock	15.6181	0.0975303
1969	852096	847.857	17827976	17739.3	3014435	2999.44	65524	65.198	2978833	2964.01	1.13271	2.69911	1	1005	Mock	17.828	0.984011
1971	639257	563.222	16434397	14479.6	1760951	1551.5	66186	58.3137	1730523	1524.69	1.40181	2.99088	1	1135	Mock	16.4344	0.775976
1972	345198	438.625	17630124	22401.7	1859511	2362.78	43372	55.1105	1.83905e+06	2336.78	1.09868	2.46125	1	787	Mock	17.6301	0.220008
1973	2593057	2933.32	19438410	21989.2	2.04103e+06	2308.86	96317	108.956	2.02955e+06	2295.87	1.1647	2.92849	1	884	Mock	19.4384	0.331391
1974	406806	496.711	17845146	21788.9	2466495	3011.59	42755	52.2039	2453345	2995.54	1.19958	3.21472	1	819	Mock	17.8451	0.673827
1975	472245	592.528	18913246	23730.5	1980941	2485.5	49517	62.1292	1.9701e+06	2471.9	1.18844	3.24625	1	797	Mock	18.9132	0.631765
1976	914076	651.515	40917228	29164.1	8798542	6271.23	835845	595.756	8753672	6239.25	1.08018	2.32695	1	1403	Mock	40.9172	0.558566
1977	301697	309.116	18019374	18462.5	2691492	2757.68	46792	47.9426	2677682	2743.53	1.15797	2.99795	1	976	Mock	18.0194	0.000820319
1978	425388	424.116	18727658	18671.6	1347071	1343.04	47043	46.9023	1292256	1288.39	1.14422	2.86441	1	1003	Mock	18.7277	0.899579
1979	350442	407.965	18491308	21526.6	5104331	5942.18	54263	63.17	5042484	5870.18	1.20855	3.48428	1	859	Mock	18.4913	0.637958
1980	876693	904.74	20837772	21504.4	1.99187e+06	2055.59	74739	77.13	1922989	1984.51	1.06703	1.7229	1	969	Mock	20.8378	0.919965
1981	8579948	11014.1	16444611	21109.9	2488581	3194.58	109237	140.227	2466769	3166.58	1.14164	2.96791	1	779	Mock	16.4446	0.788055
1982	16191367	8177.46	42553552	21491.7	6615065	3340.94	241112	121.774	6527408	3296.67	1.29288	3.88087	1	1980	Mock	42.5536	0.0914218
1983	11379931	9267.04	19415532	15810.7	3056148	2488.72	159725	130.069	2999017	2442.2	1.10648	2.50203	1	1228	Mock	19.4155	0.993248
1984	592918	475.476	22773576	18262.7	1537727	1233.14	61702	49.4804	1510176	1211.05	1.43075	4.54337	1	1247	Mock	22.7736	0.237096
1988	308749	362.381	17821822	20917.6	2079333	2440.53	41516	48.7277	2061814	2419.97	1.23437	3.97655	1	852	Mock	17.8218	0.955582
1989	359230	389.198	19621350	21258.2	1123341	1217.05	44044	47.7183	1095595	1186.99	1.16494	2.96537	1	923	Mock	19.6213	0.64197
1991	438656	425.054	19875990	19259.7	2246864	2177.19	55632	53.907	2207239	2138.8	1.19874	3.43445	1	1032	Mock	19.876	0.177241
1992	30036500	28524.7	23671228	22479.8	6055288	5750.51	555284	527.335	6011207	5708.65	1.25113	3.25236	1	1053	Mock	23.6712	0.633922
1993	14770015	15596.6	18917266	19976	4726858	4991.4	204990	216.463	4697396	4960.29	1.12795	2.99791	1	947	Mock	18.9173	0.107695
1994	653929	691.988	18356146	19424.5	1298567	1374.14	57069	60.3905	1277240	1351.58	1.29746	3.56441	1	945	Mock	18.3561	0.239168
1995	832920	485.102	42674148	24853.9	4638591	2701.57	85957	50.0623	4604580	2681.76	1.15689	2.69488	1	1717	Mock	42.6741	0.788756
1997	24695518	24794.7	22938050	23030.2	4105956	4122.45	229199	230.119	4045903	4062.15	1.16494	3.14371	1	996	Mock	22.9381	0.123861
1998	18130400	17844.9	19959668	19645.3	5017532	4938.52	156831	154.361	4976899	4898.52	1.36544	4.91271	1	1016	Mock	19.9597	0.536914
1999	601477	592.005	19593602	19285	1308121	1287.52	58499	57.5778	1295688	1275.28	1.13933	2.79014	1	1016	Mock	19.5936	0.0436329
2000	39123716	37225.2	33296134	31680.4	4014294	3819.5	663716	631.509	3993306	3799.53	1.03054	1.45964	1	1051	Mock	33.2961	0.486204
2001	26885354	28693	22234700	23729.7	4225221	4509.31	256988	274.267	4196739	4478.91	1.21868	3.65528	1	937	Mock	22.2347	0.310611
2002	1135134	658.049	42834308	24831.5	2629695	1524.46	109383	63.4104	2552004	1479.42	1.19137	2.78936	1	1725	Mock	42.8343	0.665882
2003	14333400	16015	21325874	23827.8	3284240	3669.54	185162	206.885	3275306	3659.56	1.043	1.85826	1	895	Mock	21.3259	0.234438
2004	40359000	29851.3	27730182	20510.5	5446920	4028.79	469732	347.435	5402279	3995.77	1.18898	3.25479	1	1352	Mock	27.7302	0.767017
2005	383832	330.036	21165596	18199.1	2717957	2337.02	54750	47.0765	2.70427e+06	2325.25	1.08546	2.03269	1	1163	Mock	21.1656	0.860685
2006	5295898	3551.91	40506028	27167	4946220	3317.38	548759	368.048	4881581	3274.03	1.18903	3.21799	1	1491	Mock	40.506	0.490338
2007	357617	349.235	19433356	18977.9	1636936	1598.57	44090	43.0566	1594803	1557.42	1.2018	3.06357	1	1024	Mock	19.4334	0.922471
2009	40798500	19418.6	50034300	23814.5	15495369	7375.24	648170	308.505	15384003	7322.23	1.34136	2.73209	1	2101	Mock	50.0343	0.645268
2010	375728	328.434	18505552	16176.2	5.11259e+06	4469.05	50667	44.2893	5090390	4449.64	1.08507	2.0557	1	1144	Mock	18.5056	0.666572
2011	454095	555.808	20865626	25539.3	2855957	3495.66	43901	53.7344	2845253	3482.56	1.04986	1.76039	1	817	Mock	20.8656	0.267202
2012	23839096	16991.5	20834700	14850.1	7182337	5119.27	392453	279.724	7129739	5081.78	1.16114	2.32327	1	1403	Mock	20.8347	0.707899
2016	32014826	16485.5	41672804	21458.7	6939309	3573.28	374192	192.684	6864060	3534.53	1.26517	3.57143	1	1942	Mock	41.6728	0.0662601
2017	25350138	27141.5	22906886	24525.6	4918818	5266.4	250997	268.733	4880904	5225.81	1.10548	2.62793	1	934	Mock	22.9069	0.700949
2018	450687	477.929	19770524	20965.6	2509659	2661.36	52223	55.3796	2496037	2646.91	1.30834	4.27038	1	943	Mock	19.7705	0.873787
2020	36403412	31876.9	23119876	20245.1	6808286	5961.72	359388	314.701	6769913	5928.12	1.20859	3.50087	1	1142	Mock	23.1199	0.815855
2021	287954	330.982	19243714	22119.2	4329662	4976.62	39420	45.3103	4310169	4954.22	1.04667	1.81881	1	870	Mock	19.2437	0.730405
2022	478646	412.626	19297938	16636.2	4181330	3604.59	59725	51.4871	4164455	3590.05	1.04712	1.82287	1	1160	Mock	19.2979	0.557777
2023	11642061	9225.09	35073632	27792.1	6425817	5091.77	986498	781.694	6409059	5078.49	1.1006	2.57878	1	1262	Mock	35.0736	0.180411
2024	399114	308.434	20216462	15623.2	1214641	938.672	58210	44.9845	1192305	921.41	1.1181	2.63416	1	1294	Mock	20.2165	0.46127
2025	400962	364.18	18269458	16593.5	2113501	1919.62	44134	40.0854	2049447	1861.44	1.15209	3.00447	1	1101	Mock	18.2695	0.116046
2026	486939	437.501	22348890	20079.9	2664061	2393.59	47251	42.4537	2645940	2377.3	1.44346	5.65388	1	1113	Mock	22.3489	0.179226
2027	477448	469.467	18647198	18335.5	4072096	4004.03	48252	47.4454	4012440	3945.37	1.11763	2.48293	1	1017	Mock	18.6472	0.825318
2028	713872	658.554	19440532	17934.1	3548346	3273.38	71729	66.1707	3529741	3256.22	1.2191	3.31199	1	1084	Mock	19.4405	0.75074
2029	738590	468.351	41520328	26328.7	5188838	3290.32	532107	337.417	5157016	3270.14	1.08211	2.21263	1	1577	Mock	41.5203	0.733114
2030	9718211	4415.36	42612868	19360.7	8833289	4013.31	244383	111.033	8770385	3984.73	1.33774	3.69487	1	2201	Mock	42.6129	0.755217
2031	1084786	676.722	42486388	26504.3	9193844	5735.4	512248	319.556	9113002	5684.97	1.04453	1.55562	1	1603	Mock	42.4864	0.12219
2032	3748322	3797.69	20110280	20375.2	2598217	2632.44	84383	85.4944	2582468	2616.48	1.07394	2.19352	1	987	Mock	20.1103	0.803344
2033	27785344	24502.1	23122344	20390.1	5627321	4962.36	317041	279.578	5595271	4934.1	1.24271	3.22386	1	1134	Mock	23.1223	0.508129
2034	38833736	30338.9	24787004	19364.8	7907767	6177.94	343823	268.612	7864923	6144.47	1.29939	4.30458	1	1280	Mock	24.787	0.714434
2035	2029259	2107.23	18409590	19116.9	1256801	1305.09	59549	61.837	1235813	1283.29	1.22363	3.55602	1	963	Mock	18.4096	0.629659
2036	440126	423.605	20540362	19769.4	1459637	1404.85	41275	39.7257	1426192	1372.66	1.23272	3.68142	1	1039	Mock	20.5404	0.382752
2037	35109852	24569.5	31208748	21839.6	4723454	3305.43	558460	390.805	4705479	3292.85	1.13958	2.86266	1	1429	Mock	31.2087	0.0473839
2038	507936	514.626	19649200	19908	1892731	1917.66	59489	60.2725	1844451	1868.74	1.15794	3.10675	1	987	Mock	19.6492	0.400024
2039	32979736	34899.2	21084168	22311.3	5921912	6266.57	368944	390.417	5859610	6200.65	1.07684	1.86688	1	945	Mock	21.0842	0.450546
2040	32070764	25615.6	21596224	17249.4	3.64708e+06	2913	523979	418.514	3612756	2885.59	1.07988	2.36581	1	1252	Mock	21.5962	0.205555
2041	549681	511.807	15830716	14740	1859152	1731.05	45503	42.3678	1.70629e+06	1588.73	1.05805	1.98326	1	1074	Mock	15.8307	0.391365
2042	36755436	23976.1	28868618	18831.5	7120285	4644.67	632180	412.381	7.04679e+06	4596.73	1.03532	1.82878	1	1533	Mock	28.8686	0.260638
2044	406594	426.646	18615332	19533.4	2520036	2644.32	44680	46.8835	2489277	2612.04	1.34994	4.8555	1	953	Mock	18.6153	0.554188
2046	21285448	19385.7	28695780	26134.6	9253785	8427.86	387637	353.039	9197087	8376.22	1.0659	1.8973	1	1098	Mock	28.6958	0.335863
2047	757183	481.975	40898372	26033.3	2845960	1811.56	524070	333.59	2788314	1774.87	1.07121	2.35328	1	1571	Mock	40.8984	0.256845
2048	705093	386.776	28949456	15880.1	3732108	2047.23	83919	46.0335	3535502	1939.39	1.56755	1.77907	1	1823	Mock	28.9495	0.46492
2049	2802355	1538.07	39827696	21859.3	5550036	3046.12	477673	262.17	5498098	3017.62	1.13613	2.95014	1	1822	Mock	39.8277	0.749425
2050	454090	497.36	20069826	21982.3	2483092	2719.71	49062	53.7371	2471175	2706.65	1.17113	3.13034	1	913	Mock	20.0698	0.889065
2052	425083	373.535	17928176	15754.1	1854403	1629.53	55913	49.1327	1806039	1587.03	1.32331	2.71155	1	1138	Mock	17.9282	0.377895
2053	4162559	1852.5	56427988	25112.6	7901483	3516.46	660304	293.86	7831732	3485.42	1.27852	1.75278	1	2247	Mock	56.428	0.300171
2054	1226403	606.23	52885980	26142.4	4412758	2181.29	121493	60.0559	4367140	2158.74	1.48213	5.50682	1	2023	Mock	52.886	0.999513
2055	27215318	12106.5	46341048	20614.3	5952178	2647.77	349851	155.628	5862001	2607.65	1.45051	3.59509	1	2248	Mock	46.341	0.0913911
2056	16492853	6938.52	44582084	18755.6	8442409	3551.71	812433	341.789	8319586	3500.04	1.27582	1.75376	1	2377	Mock	44.5821	0.0963946
2057	787299	377.964	36392680	17471.3	2175136	1044.23	85813	41.1968	2051899	985.069	1.26196	3.00537	1	2083	Mock	36.3927	0.899839
2059	21097674	20704.3	23405910	22969.5	4848739	4758.33	264196	259.27	4807607	4717.97	1.08926	2.42787	1	1019	Mock	23.4059	0.998706
2060	33020692	16610	46562808	23421.9	4673430	2350.82	565456	284.435	4616516	2322.19	1.18274	2.97395	1	1988	Mock	46.5628	0.889525
2061	419435	493.453	15048216	17703.8	1497068	1761.26	37835	44.5118	1479165	1740.19	1.17413	3.2	1	850	Mock	15.0482	0.862658
2062	7799408	7926.23	19158224	19469.7	2349868	2388.08	102451	104.117	2283195	2320.32	1.13365	2.78217	1	984	Mock	19.1582	0.955397
2063	1152615	523.916	34986904	15903.1	3531471	1605.21	113886	51.7664	3474789	1579.45	1.69691	3.07896	1	2200	Mock	34.9869	0.760525
2065	25684218	22218.2	24663160	21334.9	3.46505e+06	2997.45	349307	302.169	3395599	2937.37	1.22093	3.64538	1	1156	Mock	24.6632	0.33581
2066	496872	544.219	21309342	23339.9	2820690	3089.47	53584	58.69	2804098	3071.3	1.09944	2.30486	1	913	Mock	21.3093	0.575011
2067	291687	296.43	17690390	17978	1249082	1269.39	37398	38.0061	1235607	1255.7	1.19318	3.11134	1	984	Mock	17.6904	0.148844
2068	585430	571.709	13405715	13091.5	1149035	1122.1	53767	52.5068	1126353	1099.95	1.11464	2.32397	1	1024	Mock	13.4057	0.045228
2069	472693	491.876	16971698	17660.5	2923907	3042.57	45691	47.5453	2855665	2971.56	1.06247	1.81584	1	961	Mock	16.9717	0.505629
2070	7471248	4012.49	38309876	20574.6	5895609	3166.28	533508	286.524	5688962	3055.3	1.11369	2.49018	1	1862	Mock	38.3099	0.778524
2071	699604	516.694	41107784	30360.3	11714763	8651.97	254866	188.232	11688256	8632.39	1.03501	1.84638	1	1354	Mock	41.1078	0.356052
2072	673718	568.538	17615500	14865.4	2924340	2467.8	60493	51.0489	2874392	2425.65	1.1503	2.73895	1	1185	Mock	17.6155	0.0437433
2073	432095	409.569	17003410	16117	3006454	2849.72	44395	42.0806	2979130	2823.82	1.36845	4.11297	1	1055	Mock	17.0034	0.631752
2074	68035120	23922.3	56588056	19897.3	10305549	3623.61	808375	284.239	10058828	3536.86	1.29242	2.09231	1	2844	Mock	56.5881	0.98603
2075	384525	358.031	18658252	17372.7	3691042	3436.72	43404	40.4134	3.63914e+06	3388.4	1.19516	3.14959	1	1074	Mock	18.6583	0.020015
2076	519124	409.727	16937404	13368.1	2224929	1756.06	50759	40.0624	2089454	1649.13	1.11477	2.3628	1	1267	Mock	16.9374	0.12303
2077	1256264	647.225	39654444	20429.9	4.1153e+06	2120.2	139889	72.0706	4026829	2074.62	1.36789	2.68237	1	1941	Mock	39.6544	0.384525
2078	976261	606.373	39748768	24688.7	6682418	4150.57	292215	181.5	6592127	4094.49	1.07961	2.00425	1	1610	Mock	39.7488	0.532402
2079	61807584	30312.7	46293632	22704.1	12052355	5910.91	666406	326.83	11978562	5874.72	1.07584	1.93968	1	2039	Mock	46.2936	0.988553
2080	2093373	973.209	32952930	15319.8	8767989	4076.24	581242	270.219	8683847	4037.12	1.42797	2.4632	1	2151	Mock	32.9529	0.703722
2081	321919	463.193	11350204	16331.2	1539312	2214.84	31527	45.3626	1517563	2183.54	1.15832	2.98851	1	695	Mock	11.3502	0.939822
2082	505207	419.607	19105306	15868.2	1782090	1480.14	57483	47.7434	1715740	1425.03	1.16792	2.756	1	1204	Mock	19.1053	0.211868
2083	287546	358.536	17685954	22052.3	1618330	2017.87	33132	41.3117	1611622	2009.5	1.20826	3.56359	1	802	Mock	17.686	0.430742
2084	324393	341.826	16331960	17209.7	1280328	1349.13	37575	39.5943	1269978	1338.23	1.18067	3.16267	1	949	Mock	16.332	0.0726812
2085	300088	337.937	16222246	18268.3	1567018	1764.66	35985	40.5236	1554967	1751.09	1.40354	5.40045	1	888	Mock	16.2222	0.178751
2086	330958	377.806	17274266	19719.5	4263354	4866.84	37528	42.8402	4231600	4830.59	1.16459	3.11073	1	876	Mock	17.2743	0.663492
2087	662930	815.412	16923350	20815.9	1468090	1805.77	58745	72.2571	1460727	1796.71	1.24826	2.70555	1	813	Mock	16.9233	0.984638
2088	22716854	30128.5	19887016	26375.4	2950260	3912.81	341985	453.561	2930952	3887.2	1.08655	1.70528	1	754	Mock	19.887	0.325255
2090	31396926	30872.1	21942014	21575.2	3887219	3822.24	289121	284.288	3857374	3792.89	1.03964	1.78922	1	1017	Mock	21.942	0.678521
2091	27595356	28129.8	22149238	22578.2	5064537	5162.63	416345	424.409	5041601	5139.25	1.05773	1.85584	1	981	Mock	22.1492	0.486918
2092	331368	476.103	15406882	22136.3	1806120	2595	41735	59.9641	1.79875e+06	2584.41	1.08662	2.39224	1	696	Mock	15.4069	0.947828
2093	5505090	6499.52	15466506	18260.3	2888663	3410.46	143951	169.954	2874668	3393.94	1.14253	2.75294	1	847	Mock	15.4665	0.684567
2094	500285	638.119	15813158	20169.8	2468623	3148.75	48376	61.7041	2454795	3131.12	1.08262	2.16773	1	784	Mock	15.8132	0.64277
2095	46885820	43736.8	27926562	26050.9	5631682	5253.43	600662	560.319	5600249	5224.11	1.1362	2.90019	1	1072	Mock	27.9266	0.312293
2097	870670	506.203	31095282	18078.7	2833000	1647.09	89919	52.2785	2787503	1620.64	1.33268	3.76433	1	1720	Mock	31.0953	0.240241
2098	582717	697.03	16233453	19418	2164451	2589.06	55075	65.8792	2138385	2557.88	1.1945	3.03233	1	836	Mock	16.2335	0.981257
2100	533655	732.037	15776950	21641.9	2104305	2886.56	46014	63.1193	2079275	2852.23	1.06342	1.64141	1	729	Mock	15.7769	0.620719
2101	1083066	760.58	38052496	26722.3	10374812	7285.68	923485	648.515	10324749	7250.53	1.06516	1.81384	1	1424	Mock	38.0525	0.0262474
2102	453140	484.124	14401709	15386.4	1759304	1879.6	48445	51.7575	1732182	1850.62	1.18738	3.28268	1	936	Mock	14.4017	0.504565
2103	1.00478e+06	1334.37	18445340	24495.8	1.78639e+06	2372.36	78913	104.798	1.77105e+06	2351.99	1.08727	2.21871	1	753	Mock	18.4453	0.706157
2105	615232	764.263	17750974	22050.9	4150043	5155.33	64000	79.5031	4.132e+06	5132.91	1.21517	2.96535	1	805	Mock	17.751	0.050824
2106	868925	1218.69	18826170	26404.2	2364804	3316.7	71636	100.471	2352756	3299.8	1.02712	1.58485	1	713	Mock	18.8262	0.236848
2107	34213856	37556.4	30413646	33384.9	4820620	5291.57	634620	696.619	4784930	5252.39	1.03669	1.79235	1	911	Mock	30.4136	0.638846
2108	519460	707.711	17183858	23411.2	2346316	3196.62	53885	73.4128	2319332	3159.85	1.09887	2.42507	1	734	Mock	17.1839	0.184699
2109	1081598	719.148	32537870	21634.2	7217248	4798.7	497126	330.536	7171674	4768.4	1.12401	1.89802	1	1504	Mock	32.5379	0.8458
2110	1108658	1124.4	35799136	36307.4	3369260	3417.1	171249	173.681	3358314	3406	1.03725	1.53153	1	986	Mock	35.7991	0.14825
2111	16326129	20106.1	14737997	18150.2	3.70885e+06	4567.55	224672	276.69	3.6884e+06	4542.36	1.25408	3.8101	1	812	Mock	14.738	0.140964
2112	375702	445.145	16389806	19419.2	1785529	2115.56	46028	54.5355	1768241	2095.07	1.08701	2.39336	1	844	Mock	16.3898	0.682949
2113	378243	464.102	16372686	20089.2	2.0593e+06	2526.74	50047	61.4074	2.0372e+06	2499.64	1.20136	3.03926	1	815	Mock	16.3727	0.33868
2114	1147291	1206.4	32866560	34560	4465039	4695.1	668698	703.152	4431256	4659.58	1.03241	1.69611	1	951	Mock	32.8666	0.0235308
2115	82787080	32631.9	57161132	22531	12370159	4875.9	1180888	465.466	12236582	4823.25	1.17163	2.04623	1	2537	Mock	57.1611	0.459138
2116	396086	502.01	15077354	19109.4	3148950	3991.06	49573	62.8302	3135643	3974.2	1.43436	2.83837	1	789	Mock	15.0774	0.398144
2118	10874510	7254.51	21891830	14604.3	3959699	2641.56	190047	126.783	3.93612e+06	2625.83	1.26515	2.45228	1	1499	Mock	21.8918	0.645286
2119	8293815	12585.5	13306177	20191.5	3031996	4600.9	122581	186.011	3017860	4579.45	1.06542	1.8737	1	659	Mock	13.3062	0.166203
2122	850051	891.039	20653740	21649.6	5333975	5591.17	73414	76.9539	5314246	5570.49	1.07723	1.86653	1	954	Mock	20.6537	0.411622
2123	39941032	38257.7	32320070	30957.9	4749192	4549.03	670341	642.089	4722666	4523.63	1.1194	2.23752	1	1044	Mock	32.3201	0.0811545
2124	14877201	21102.4	19008442	26962.3	2368645	3359.78	214291	303.959	2350479	3334.01	1.02489	1.62411	1	705	Mock	19.0084	0.087485
2125	810787	1083.94	14991277	20041.8	1871238	2501.66	67103	89.7099	1854948	2479.88	1.06804	1.84913	1	748	Mock	14.9913	0.691477
2126	643009	785.115	17643844	21543.2	2102503	2567.16	55713	68.0256	2.08224e+06	2542.42	1.11481	2.62303	1	819	Mock	17.6438	0.301935
2127	30712138	19561.9	38207552	24336	6068245	3865.12	518521	330.268	6026621	3838.61	1.11824	2.53837	1	1570	Mock	38.2076	0.538549
2128	1293700	682.331	34105540	17988.2	8.01028e+06	4224.83	125846	66.3745	7974540	4205.98	1.57519	2.66243	1	1896	Mock	34.1055	0.117204
2129	38294412	38564.4	32077524	32303.7	5354127	5391.87	723982	729.086	5329098	5366.66	1.09892	2.46278	1	993	Mock	32.0775	0.519784
2130	26057356	21236.6	36196564	29500.1	4680131	3814.29	740007	603.103	4662841	3800.2	1.07487	2.37013	1	1227	Mock	36.1966	0.349357
2131	74245232	41899.1	55086084	31087	8869538	5005.38	870273	491.125	8803830	4968.3	1.08221	1.93667	1	1772	Mock	55.0861	0.102226
2132	583420	684.765	15789825	18532.7	2174517	2552.25	57519	67.5106	2159800	2534.98	1.05122	1.76788	1	852	Mock	15.7898	0.0306336
2133	509811	859.715	13932355	23494.7	1789786	3018.19	48780	82.2597	1784265	3008.88	1.03631	1.60877	1	593	Mock	13.9324	0.771416
2134	327025	444.327	15435856	20972.6	1565055	2126.43	33104	44.9783	1556714	2115.1	1.23292	3.56545	1	736	Mock	15.4359	0.964334
2136	653955	747.377	12976626	14830.4	2699068	3084.65	63590	72.6743	2687496	3071.42	1.30735	1.80542	1	875	Mock	12.9766	0.293682
2137	36699736	34753.5	30887086	29249.1	6092422	5769.34	803425	760.819	6066880	5745.15	1.08164	2.4229	1	1056	Mock	30.8871	0.326628
2138	33825264	30918.9	29314442	26795.7	5764652	5269.33	782723	715.469	5732273	5239.74	1.16809	2.72183	1	1094	Mock	29.3144	0.766702
2139	40088556	44444.1	23996514	26603.7	3267293	3622.28	513165	568.919	3248780	3601.75	1.14159	2.78627	1	902	Mock	23.9965	0.389262
2141	22774708	23998.6	16312667	17189.3	3248405	3422.98	445025	468.941	3235742	3409.63	1.10231	2.27358	1	949	Mock	16.3127	0.401441
2143	20453102	27639.3	12512726	16909.1	1.9133e+06	2585.54	318888	430.93	1.90722e+06	2577.33	1.06351	2.06757	1	740	Mock	12.5127	0.34491
2144	570803	910.372	14935275	23820.2	1594225	2542.62	44362	70.7528	1578688	2517.84	1.02669	1.53748	1	627	Mock	14.9353	0.229246
2145	440439	727.998	14332412	23689.9	1497073	2474.5	35995	59.4959	1484848	2454.29	1.05034	1.80858	1	605	Mock	14.3324	0.852294
2146	433007	701.794	13992561	22678.4	667154	1081.29	31130	50.4538	657946	1066.36	1.04541	1.73065	1	617	Mock	13.9926	0.603854
2147	16514264	22077.9	18695152	24993.5	3394118	4537.59	169832	227.048	3.37407e+06	4510.79	1.01546	1.5107	1	748	Mock	18.6952	0.719976
2148	659950	1007.56	15767793	24073	3.65213e+06	5575.76	54128	82.6382	3.63601e+06	5551.16	1.01545	1.56489	1	655	Mock	15.7678	0.0806215
2149	329549	483.21	12887574	18896.7	1336034	1958.99	32936	48.2933	1324141	1941.56	1.18858	3.35819	1	682	Mock	12.8876	0.914122
2150	5906630	3296.11	31814058	17753.4	4317618	2409.39	130873	73.0318	4257712	2375.96	1.29278	3.40932	1	1792	Mock	31.8141	0.0765136
2151	34409384	32339.6	27366338	25720.2	4129792	3881.38	549566	516.509	4097469	3851	1.02189	1.49671	1	1064	Mock	27.3663	0.429371
2152	439679	528.46	16767302	20153	2221934	2670.59	39097	46.9916	2202616	2647.38	1.2136	3.51562	1	832	Mock	16.7673	0.549651
2153	6205382	9416.36	16891128	25631.5	1834762	2784.16	95637	145.124	1823755	2767.46	1.0361	1.73724	1	659	Mock	16.8911	0.199766
2154	339673	471.114	15245075	21144.3	1386904	1923.58	34188	47.4175	1369823	1899.89	1.18498	3.36477	1	721	Mock	15.2451	0.0337618
2155	30156374	23541.3	35449064	27673	4088364	3191.54	618104	482.517	4069272	3176.64	1.07011	1.69202	1	1281	Mock	35.4491	0.442383
2156	17362776	13449.1	36743648	28461.4	5660180	4384.34	681173	527.632	5605292	4341.82	1.01723	1.49342	1	1291	Mock	36.7436	0.0859834
2157	882480	639.015	28345754	20525.5	3101702	2245.98	72529	52.5192	3070956	2223.72	1.35652	3.50778	1	1381	Mock	28.3458	0.214822
2158	26405854	11455.9	50617524	21959.9	8533151	3702.02	406217	176.233	8468221	3673.85	1.30762	3.85533	1	2305	Mock	50.6175	0.377323
2159	674472	795.368	16491909	19448	5239859	6179.08	66143	77.9988	5209646	6143.45	1.30728	2.62117	1	848	Mock	16.4919	0.52132
2160	43327624	28116.6	45910860	29792.9	5611421	3641.42	813268	527.753	5553120	3603.58	1.03956	1.7175	1	1541	Mock	45.9109	0.193877
2161	397169	560.973	15124292	21362	2335059	3298.11	39921	56.3856	2327494	3287.42	1.2111	3.38601	1	708	Mock	15.1243	0.362984
2163	1053578	1199.97	18750114	21355.5	2568181	2925.04	101124	115.175	2535645	2887.98	1.06947	1.71158	1	878	Mock	18.7501	0.710753
2168	1763687	1245.54	38688476	27322.4	3.76594e+06	2659.56	754865	533.097	3731075	2634.94	1.03694	1.67533	1	1416	Mock	38.6885	0.110221
2170	20590898	18030.6	42169992	36926.4	5174710	4531.27	717725	628.481	5150535	4510.1	1.08455	2.25153	1	1142	Mock	42.17	0.881627
2171	861883	1278.76	20393444	30257.3	2362099	3504.6	66395	98.5089	2349977	3486.61	1.01551	1.48368	1	674	Mock	20.3934	0.213505
2172	984866	720.985	32294224	23641.5	3041446	2226.53	77842	56.9854	3009877	2203.42	1.06815	1.89561	1	1366	Mock	32.2942	0.68787
2174	722104	837.708	17947510	20820.8	1839866	2134.42	67472	78.2738	1828270	2120.96	1.30351	2.86511	1	862	Mock	17.9475	0.473647
2175	1309394	922.758	33903504	23892.5	5940433	4186.35	107902	76.0409	5.9175e+06	4170.19	1.46527	3.62394	1	1419	Mock	33.9035	0.691202
2176	993115	785.071	25969320	20529.1	6285111	4968.47	93062	73.5668	6.25817e+06	4947.17	1.17415	2.37372	1	1265	Mock	25.9693	0.72579
2177	500344	597.783	18604240	22227.3	1755547	2097.43	46325	55.3465	1.73065e+06	2067.68	1.07027	2.24253	1	837	Mock	18.6042	0.867367
2178	13209146	11309.2	18137570	15528.7	6829815	5847.44	510466	437.043	6792110	5815.16	1.05815	2.02634	1	1168	Mock	18.1376	0.154931
2180	25364134	17207.7	48767072	33084.9	5424138	3679.88	534450	362.585	5386187	3654.13	1.05718	1.94122	1	1474	Mock	48.7671	0.751496
2181	3.93965e+06	2966.6	39169548	29495.1	5079412	3824.86	724915	545.87	5039333	3794.68	1.09585	2.07007	1	1328	Mock	39.1695	0.830937
2182	1229152	594.655	39782140	19246.3	5437857	2630.8	130139	62.9603	5371716	2598.8	1.36834	2.63743	1	2067	Mock	39.7821	0.491973
2183	1697475	1438.54	36589456	31008	3441625	2916.63	122904	104.156	3414988	2894.06	1.03317	1.93305	1	1180	Mock	36.5895	0.275595
2184	42956468	27360.8	42774144	27244.7	8089760	5152.71	641023	408.295	8040347	5121.24	1.07014	1.63789	1	1570	Mock	42.7741	0.725908
2186	633782	978.059	17899648	27622.9	917563	1415.99	54669	84.3657	905384	1397.2	1.05404	1.69939	1	648	Mock	17.8996	0.78695
2187	1101661	1490.75	18196334	24622.9	1182589	1600.26	84430	114.249	1155971	1564.24	1.01992	1.65765	1	739	Mock	18.1963	0.454591
2188	518962	685.551	16464953	21750.3	1099766	1452.8	44880	59.2867	1089649	1439.43	1.06243	1.96447	1	757	Mock	16.465	0.973506
2190	199622	338.917		11521.8	1572350	2669.52	23099	39.2173	1566995	2660.43	1.42499	4.86508	1	589	Mock		0.0146053
2191	195681	268.056	12499823	17123	525720	720.164	25382	34.7699	518802	710.688	1.23275	3.74966	1	730	Mock	12.4998	0.164634
2192	19832932	12426.6	36382164	22795.8	2587349	1621.15	553060	346.529	2543428	1593.63	1.10007	2.24516	1	1596	Mock	36.3822	0.827363
2195	8698273	8347.67	20036962	19229.3	2431331	2333.33	175835	168.748	2228629	2138.8	1.17236	2.5709	1	1042	Mock	20.037	0.571983
2196	537102	709.514	17425588	23019.3	1228691	1623.11	35164	46.4518	1081683	1428.91	1.05039	1.90789	1	757	Mock	17.4256	0.358657
2197	1840541	931.448	47816616	24198.7	3390044	1715.61	143512	72.6275	3322766	1681.56	1.09401	1.74952	1	1976	Mock	47.8166	0.633547
2199	268074	274.104	16807872	17186	1035229	1058.52	34060	34.8262	1020370	1043.32	1.23526	3.23333	1	978	Mock	16.8079	0.886062
2200	555905	499.915	14538551	13074.2	4351890	3913.57	57087	51.3372	4219786	3794.77	1.42393	2.2121	1	1112	Mock	14.5386	0.966332
2201	13662355	8669.01	26531650	16834.8	3313126	2102.24	441229	279.968	3061945	1942.86	1.19174	3.13424	1	1576	Mock	26.5316	0.0800429
2202	1443757	953.604	46620360	30792.8	5271701	3481.97	111447	73.611	5233305	3456.61	1.03506	1.71871	1	1514	Mock	46.6204	0.965673
2203	270245	281.799	21586196	22509.1	1421633	1482.41	34698	36.1814	1410217	1470.51	1.17306	3.23181	1	959	Mock	21.5862	0.631681
2204	147203	186.806	14235636	18065.5	1.02477e+06	1300.46	28174	35.7538	1004811	1275.14	1.21388	3.52086	1	788	Mock	14.2356	0.69843
2205	22226252	11282.4	30705584	15586.6	4446260	2256.98	451641	229.259	4343958	2205.05	1.04193	1.97462	1	1970	Mock	30.7056	0.147799
2208	818665	402.886	42896228	21110.3	3619977	1781.48	97830	48.1447	3535717	1740.02	1.18385	2.38648	1	2032	Mock	42.8962	0.760943
2210	414597	428.303	22746488	23498.4	2271504	2346.59	53946	55.7293	2250563	2324.96	1.14317	2.96798	1	968	Mock	22.7465	0.136402
2211	15381153	11427.3	25310536	18804.3	4397235	3266.89	248474	184.602	4325868	3213.87	1.18565	2.93988	1	1346	Mock	25.3105	0.65621
2212	23763798	15021.4	38703408	24464.9	3562589	2251.95	418257	264.385	3423294	2163.9	1.08377	2.15108	1	1582	Mock	38.7034	0.924099
2213	704196	836.337	21226630	25209.8	2731337	3243.87	65191	77.424	2700332	3207.05	1.07033	2.13507	1	842	Mock	21.2266	0.123463
2214	524260	642.475	22790800	27929.9	1414831	1733.86	52418	64.2377	1398011	1713.25	1.02489	1.60391	1	816	Mock	22.7908	0.61843
2217	4873302	2416.11	48049528	23822.3	6426346	3186.09	258858	128.338	6347892	3147.19	1.44875	1.90614	1	2017	Mock	48.0495	0.436432
2218	1469932	876.002	51552848	30722.8	8403413	5007.99	486770	290.089	8295437	4943.65	1.09825	2.0438	1	1678	Mock	51.5528	0.215841
2219	1056373	639.838	46471180	28147.3	4613598	2794.43	364082	220.522	4517123	2735.99	1.05383	1.93004	1	1651	Mock	46.4712	0.295337
2220	398933	461.194	23275000	26907.5	1297587	1500.1	48447	56.0081	1279081	1478.71	1.10965	2.65087	1	865	Mock	23.275	0.855087
2223	16110771	15227.6	24253142	22923.6	2498873	2361.88	182494	172.49	2478248	2342.39	1.15048	2.83192	1	1058	Mock	24.2531	0.586944
2225	860199	429.455	43732684	21833.6	4048897	2021.42	89252	44.5592	3795274	1894.79	1.44054	2.14958	1	2003	Mock	43.7327	0.411969
2227	572763	756.622	17874146	23611.8	803708	1061.7	47091	62.2074	765024	1010.6	1.05131	1.8722	1	757	Mock	17.8741	0.198003
2228	29937490	24579.2	32583036	26751.3	3.72282e+06	3056.5	470251	386.085	3684112	3024.72	1.1957	3.45529	1	1218	Mock	32.583	0.00625529
2230	20578842	17863.6	20951452	18187	3758513	3262.6	324385	281.584	3735387	3242.52	1.11852	2.48279	1	1152	Mock	20.9515	0.273902
2231	679267	640.818	16710077	15764.2	2293102	2163.3	60424	57.0038	1887087	1780.27	1.27033	2.76896	1	1060	Mock	16.7101	0.174764
2233	368611	398.068	22308440	24091.2	3102242	3350.15	40365	43.5907	3087548	3334.29	1.17922	3.13705	1	926	Mock	22.3084	0.807573
2235	700918	758.569	20980306	22706	1683308	1821.76	58720	63.5498	1665934	1802.96	1.08103	2.01604	1	924	Mock	20.9803	0.78316
2237	1706492	1412.66	21800080	18046.4	1749951	1448.63	85655	70.9065	1707303	1413.33	1.06897	1.61982	1	1208	Mock	21.8001	0.66841
2239	267261	244.969	19391858	17774.4	694004	636.117	34317	31.4546	685854	628.647	1.11539	2.53784	1	1091	Mock	19.3919	0.525092
2240	30480236	25086.6	31765942	26144.8	6601236	5433.12	495986	408.219	6413947	5278.97	1.05357	2.00975	1	1215	Mock	31.7659	0.788612
2241	39329928	26919.9	34128636	23359.8	5854388	4007.11	545669	373.49	5802689	3971.72	1.01326	1.42174	1	1461	Mock	34.1286	0.825096
2242	5746969	5986.43	20849576	21718.3	2643269	2753.41	108799	113.332	2629714	2739.29	1.15552	2.96062	1	960	Mock	20.8496	0.346983
2243	20321222	20060.4	25665708	25336.3	4904014	4841.08	436931	431.324	4873798	4811.25	1.15109	2.9151	1	1013	Mock	25.6657	0.721459
2245	483054	613.792	21957814	27900.7	1739036	2209.7	47198	59.972	1727202	2194.67	1.10232	2.42459	1	787	Mock	21.9578	0.787479
2248	465989	535.005	20044522	23013.2	1247366	1432.11	44226	50.7761	1185832	1361.46	1.17593	3.07622	1	871	Mock	20.0445	0.00589582
2249	29713546	23033.8	25281800	19598.3	5178909	4014.66	358932	278.242	5083602	3940.78	1.24713	3.26213	1	1290	Mock	25.2818	0.130366
2250	517986	374.809	21350114	15448.7	1.69672e+06	1227.73	63786	46.1548	1.64663e+06	1191.49	1.16653	1.98857	1	1382	Mock	21.3501	0.267374
2251	32502990	27018.3	38185996	31742.3	3.86145e+06	3209.85	644812	536.003	3829826	3183.56	1.15778	3.10058	1	1203	Mock	38.186	0.416628
2253	2519107	1678.29	44598716	29712.7	4761533	3172.24	737293	491.201	4709426	3137.53	1.09753	2.29797	1	1501	Mock	44.5987	0.291891
2254	885268	1067.87	22909956	27635.7	6.88137e+06	8300.8	71750	86.5501	6858679	8273.44	1.02812	1.47842	1	829	Mock	22.91	0.296696
2256	20857764	16307.9	39337840	30756.7	4666981	3648.93	359167	280.819	4644653	3631.47	1.05109	1.71507	1	1279	Mock	39.3378	0.0416549
2257	31531166	31626	26247622	26326.6	8009857	8033.96	287070	287.934	7984666	8008.69	1.09072	1.96575	1	997	Mock	26.2476	0.0983327
2258	416434	525.137	20407690	25734.8	1837562	2317.23	49933	62.9672	1818615	2293.34	1.20643	3.22604	1	793	Mock	20.4077	0.317663
2259	2226490	1824.99	40919604	33540.7	7461908	6116.32	916962	751.608	7435867	6094.97	1.01089	1.40492	1	1220	Mock	40.9196	0.309867
2260	14482141	16127.1	22244252	24770.9	5392818	6005.37	156088	173.817	5368479	5978.26	1.07245	2.23451	1	898	Mock	22.2443	0.352174
2261	321238	433.52	18507182	24976	1309448	1767.14	34421	46.4521	1294826	1747.4	1.15953	2.90027	1	741	Mock	18.5072	0.967501
2263	31198484	31835.2	30137492	30752.5	3453515	3523.99	569998	581.631	3427277	3497.22	1.09181	2.23838	1	980	Mock	30.1375	0.194514
2265	875953	1166.38	19605568	26105.9	3705262	4933.77	66517	88.5712	3.68894e+06	4912.04	1.03421	1.54509	1	751	Mock	19.6056	0.809785
2266	27668470	25199	34333436	31269.1	2962811	2698.37	519185	472.846	2946738	2683.73	1.04984	1.93182	1	1098	Mock	34.3334	0.175576
2267	1.81663e+06	1025.19	45166204	25488.8	3522681	1987.97	152546	86.0869	3479663	1963.69	1.10691	1.8406	1	1772	Mock	45.1662	0.308429
2268	24533878	26352.2	26631418	28605.2	2251779	2418.67	441974	474.73	2225959	2390.93	1.03647	1.47747	1	931	Mock	26.6314	0.0378453
2269	1038834	718.916	40400192	27958.6	2119929	1467.08	84055	58.1696	2099209	1452.74	1.18939	2.62516	1	1445	Mock	40.4002	0.495936
2270	15936350	17044.2	20589536	22020.9	5271386	5637.85	209302	223.852	5252839	5618.01	1.07722	2.28785	1	935	Mock	20.5895	0.652126
2272	876928	1318.69	17708086	26628.7	2139857	3217.83	57264	86.1113	2127347	3199.02	1.09625	2.33985	1	665	Mock	17.7081	0.524545
2273	15184149	10603.5	39467228	27560.9	4306170	3007.1	625103	436.524	4249647	2967.63	1.14778	3.03068	1	1432	Mock	39.4672	0.659095
2274	298533	294.702	22456962	22168.8	1469916	1451.05	38847	38.3485	1460515	1441.77	1.22665	3.65844	1	1013	Mock	22.457	0.310574
2275	278305	302.835	19987028	21748.7	1136521	1236.69	36362	39.5669	1106088	1203.58	1.21686	3.51687	1	919	Mock	19.987	0.857211
2278	387400	426.652	21032094	23163.1	1228035	1352.46	43543	47.9548	1213965	1336.97	1.15459	2.79807	1	908	Mock	21.0321	0.969027
2279	21125814	15187.5	46937100	33743.4	3.94787e+06	2838.15	535412	384.912	3923699	2820.78	1.12826	2.86944	1	1391	Mock	46.9371	0.939261
2280	876568	413.475	52123704	24586.7	5468553	2579.51	966106	455.71	5402147	2548.18	1.19622	2.23014	1	2120	Mock	52.1237	0.708035
2282	14340334	16713.7	25585710	29820.2	2602966	3033.76	363466	423.62	2586076	3014.07	1.03161	1.44302	1	858	Mock	25.5857	0.458558
2283	756861	317.076	42316540	17727.9	2343719	981.868	104292	43.6917	2289676	959.227	1.31007	2.76345	1	2387	Mock	42.3165	0.80531
2284	24047224	18441.1	28724668	22028.1	4367922	3349.63	314662	241.305	4348364	3334.64	1.493	5.09628	1	1304	Mock	28.7247	0.0959471
2285	30846190	19290.9	39700100	24828.1	4687351	2931.43	552195	345.338	4655656	2911.6	1.23923	3.68655	1	1599	Mock	39.7001	0.558103
2286	413067	373.478	24689786	22323.5	1150344	1040.09	68033	61.5127	1130649	1022.29	1.2421	3.73446	1	1106	Mock	24.6898	0.0578058
2288	513002	432.548	21853898	18426.6	1140537	961.667	64468	54.3575	1105490	932.116	1.15005	2.88057	1	1186	Mock	21.8539	0.0991834
2289	1057058	1146.48	25745304	27923.3	2176107	2360.2	121045	131.285	2152197	2334.27	1.01741	1.46204	1	922	Mock	25.7453	0.0936157
2291	551966	669.05	24569070	29780.7	2206691	2674.78	51102	61.9418	2192901	2658.06	1.03151	1.62954	1	825	Mock	24.5691	0.33412
2293	27674352	16117.9	36924004	21505	6488423	3778.93	493255	287.277	6436697	3748.8	1.19589	2.32725	1	1717	Mock	36.924	0.14563
2294	494021	515.142	18629634	19426.1	1625737	1695.24	47182	49.1992	1605256	1673.89	1.0629	1.96888	1	959	Mock	18.6296	0.836382
2296	19308466	14795.8	24162004	18514.9	2800299	2145.82	321044	246.011	2774641	2126.16	1.10472	2.45406	1	1305	Mock	24.162	0.920648
2297	18181842	14182.4	26353008	20556.2	4403115	3434.57	349370	272.519	4345057	3389.28	1.14804	2.21549	1	1282	Mock	26.353	0.118044
2298	14082769	12046.9	23457260	20066.1	1789759	1531.02	209856	179.518	1757541	1503.46	1.18544	3.01826	1	1169	Mock	23.4573	0.375592
2299	1085968	1051.28	21970358	21268.5	2026288	1961.56	67840	65.6728	2002999	1939.01	1.04373	1.90707	1	1033	Mock	21.9704	0.863358
2300	916673	481.446	54161712	28446.3	5055063	2654.97	696369	365.74	5008510	2630.52	1.30896	2.31729	1	1904	Mock	54.1617	0.283294
2301	366046	352.986	19652626	18951.4	2163805	2086.6	42581	41.0617	2136450	2060.22	1.08261	2.08389	1	1037	Mock	19.6526	0.214853
2302	979772	1076.67	25505806	28028.4	849875	933.929	70536	77.5121	831939	914.219	1.01566	1.427	1	910	Mock	25.5058	0.105787
2303	19562114	12016	42132448	25879.9	2814438	1728.77	609361	374.3	2768547	1700.58	1.30309	4.04045	1	1628	Mock	42.1324	0.0927864
2304	28341306	16981	32741230	19617.3	6469752	3876.42	495060	296.621	6405930	3838.18	1.10565	2.43556	1	1669	Mock	32.7412	0.239058
2305	804072	982.973	24934600	30482.4	719612	879.721	55222	67.5086	707519	864.938	1.04498	1.66545	1	818	Mock	24.9346	0.241043
2306	27224222	24372.6	29615340	26513.3	3827058	3426.19	387792	347.173	3803841	3405.41	1.18949	3.42844	1	1117	Mock	29.6153	0.706332
2307	14552215	14436.7	25952912	25746.9	3003338	2979.5	175242	173.851	2980290	2956.64	1.11785	2.82242	1	1008	Mock	25.9529	0.700775
2309	16366764	11599.4	43650116	30935.6	5632148	3991.6	491843	348.578	5588361	3960.57	1.17033	3.22512	1	1411	Mock	43.6501	0.524735
2311	432689	466.763	25994818	28041.9	3392737	3659.91	44222	47.7044	3345706	3609.18	1.08111	2.28741	1	927	Mock	25.9948	0.500327
2313	402172	494.677	20936094	25751.7	1204067	1481.02	46758	57.5129	1185755	1458.49	1.0102	1.55105	1	813	Mock	20.9361	0.720543
2314	427304	373.191	25141818	21957.9	2583512	2256.34	42905	37.4716	2548963	2226.17	1.0996	2.31111	1	1145	Mock	25.1418	0.576377
2315	7929930	6244.04	26322912	20726.7	1498842	1180.19	161610	127.252	1453862	1144.77	1.22117	3.1563	1	1270	Mock	26.3229	0.481989
2316	12481857	9455.95	26393532	19995.1	2781580	2107.26	176228	133.506	2720947	2061.32	1.19357	3.32329	1	1320	Mock	26.3935	0.809979
2323	584055	451.008	23237726	17944.2	1854860	1432.32	69530	53.6911	1799581	1389.64	1.17106	2.82821	1	1295	Mock	23.2377	0.487049
2324	885742	500.137	53471324	30192.7	3744217	2114.18	621921	351.169	3708163	2093.82	1.32189	3.92122	1	1771	Mock	53.4713	0.063527
2325	2493921	2269.26	20989206	19098.5	2244622	2042.42	80593	73.333	2227759	2027.08	1.1731	3.12909	1	1099	Mock	20.9892	0.272399
2326	8651394	8616.93	24012940	23917.3	2971956	2960.12	164410	163.755	2928180	2916.51	1.06575	1.92399	1	1004	Mock	24.0129	0.955611
2330	12151084	6907.95	41619632	23661	4857795	2761.68	760571	432.388	4777769	2716.18	1.14773	3.05537	1	1759	Mock	41.6196	0.601976
2332	1.99575e+06	1473.96	24752082	18280.7	2893820	2137.24	75309	55.6196	2874381	2122.88	1.08838	2.29329	1	1354	Mock	24.7521	0.51971
2334	22546748	14843.2	30375730	19997.2	4230079	2784.78	343910	226.406	4176496	2749.5	1.15151	2.33459	1	1519	Mock	30.3757	0.735841
2335	593936	682.685	25717614	29560.5	2443174	2808.25	56472	64.9103	2426884	2789.52	1.07993	2.25287	1	870	Mock	25.7176	0.149849
2336	361514	351.326	22046268	21424.9	879211	854.432	38193	37.1166	858175	833.989	1.05171	1.96016	1	1029	Mock	22.0463	0.16747
2337	759696	791.35	27367790	28508.1	3661798	3814.37	75347	78.4865	3644282	3796.13	1.02362	1.70239	1	960	Mock	27.3678	0.636607
2338	22584604	17783.2	32623416	25687.7	3896617	3068.2	503241	396.253	3839540	3023.26	1.17401	3.21961	1	1270	Mock	32.6234	0.578597
2339	15773592	17448.7	24964542	27615.6	3630477	4016.01	182161	201.506	3609301	3992.59	1.13011	2.61319	1	904	Mock	24.9645	0.941747
2341	294863	297.541	21771806	21969.5	2033802	2052.27	41606	41.9839	2005734	2023.95	1.08735	2.11705	1	991	Mock	21.7718	0.721757
2342	603398	550.546	26282672	23980.5	1253133	1143.37	63745	58.1615	1146892	1046.43	1.0922	2.32457	1	1096	Mock	26.2827	0.918905
2343	2807515	1634.18	53004084	30852.2	2309124	1344.08	412042	239.838	2141802	1246.68	1.01449	1.43231	1	1718	Mock	53.0041	0.173628
2345	536522	661.556	22101902	27252.7	1619789	1997.27	51531	63.5401	1584877	1954.23	1.07532	2.13725	1	811	Mock	22.1019	0.21794
2346	21547854	18559.7	29083170	25050.1	4128787	3556.23	397118	342.048	4092209	3524.73	1.18242	2.83097	1	1161	Mock	29.0832	0.13857
2348	405845	434.059	25060478	26802.7	1749558	1871.19	46119	49.3251	1733351	1853.85	1.12653	2.51658	1	935	Mock	25.0605	0.930369
2349	336131	314.435	20195760	18892.2	1383745	1294.43	42491	39.7484	1366827	1278.6	1.13497	2.85313	1	1069	Mock	20.1958	0.367932
2350	18622398	11204.8	39813864	23955.4	3464248	2084.39	524700	315.704	3413886	2054.08	1.20434	3.55375	1	1662	Mock	39.8139	0.468478
2351	390755	425.196	22747004	24751.9	1518014	1651.81	43037	46.8302	1495972	1627.83	1.14746	2.88937	1	919	Mock	22.747	0.513966
2353	447486	385.764	23273132	20063	1586726	1367.87	54332	46.8379	1530122	1319.07	1.03748	1.67808	1	1160	Mock	23.2731	0.459133
2354	1406770	819.319	49998984	29120	9062438	5278.07	598596	348.629	8979564	5229.8	1.08038	2.10619	1	1717	Mock	49.999	0.989792
2355	1204420	639.628	46552244	24722.4	2905357	1542.94	130405	69.2539	2838568	1507.47	1.31252	3.656	1	1883	Mock	46.5522	0.360367
2356	385229	308.925	21350056	17121.1	1165028	934.265	48211	38.6616	1147329	920.071	1.05493	2.02	1	1247	Mock	21.3501	0.263586
2357	376142	335.841	22911830	20457	2853617	2547.87	51050	45.5804	2.83117e+06	2527.83	1.25833	3.94311	1	1120	Mock	22.9118	0.792992
2359	7235718	3349.87	44450784	20579.1	4503057	2084.75	139643	64.6495	4456537	2063.21	1.37514	4.05174	1	2160	Mock	44.4508	0.154279
2361	31215416	25565.5	37514260	30724.2	3403681	2787.62	526706	431.373	3.3599e+06	2751.76	1.06889	2.25102	1	1221	Mock	37.5143	0.592897
2362	3353290	2325.44	22094824	15322.3	2066517	1433.09	111061	77.0187	2025214	1404.45	1.24922	2.49412	1	1442	Mock	22.0948	0.94164
2363	286348	333.35	20826892	24245.5	2104266	2449.67	33209	38.6601	2092015	2435.41	1.1158	2.51214	1	859	Mock	20.8269	0.54819
2366	476224	380.067	23555688	18799.4	1234698	985.393	55440	44.2458	1218189	972.218	1.15165	3.02049	1	1253	Mock	23.5557	0.225993
2367	261372	243.137	19686292	18312.8	4227245	3932.32	38294	35.6223	4200861	3907.78	1.49586	4.36582	1	1075	Mock	19.6863	0.976764
2369	480895	662.39	23139268	31872.3	965387	1329.73	56850	78.3058	948053	1305.86	1.03432	1.65295	1	726	Mock	23.1393	0.900475
2370	285938	456.77	11348377	18128.4	1171282	1871.06	29245	46.7173	1137903	1817.74	1.11363	2.49683	1	626	Mock	11.3484	0.858848
2371	583369	460.07	24180376	19069.7	1222287	963.949	70803	55.8383	1197749	944.597	1.04705	1.87539	1	1268	Mock	24.1804	0.593791
2372	22701662	12718	44950748	25182.5	4217453	2362.72	660747	370.166	4.18453e+06	2344.28	1.17832	3.14121	1	1785	Mock	44.9507	0.331789
2374	485507	401.577	20883560	17273.4	1978169	1636.2	52198	43.1745	1.89514e+06	1567.53	1.07921	2.3559	1	1209	Mock	20.8836	0.914781
2376	26123058	20601.8	42819428	33769.3	4157167	3278.52	798677	629.871	4136185	3261.98	1.02711	1.65436	1	1268	Mock	42.8194	0.0832768
2379	414616	343.51	20221070	16753.2	1328540	1100.7	57295	47.4689	1268554	1051	1.14086	2.44841	1	1207	Mock	20.2211	0.982007
2382	456490	454.219	21987682	21878.3	3315346	3298.85	50066	49.8169	3301945	3285.52	1.14254	2.28434	1	1005	Mock	21.9877	0.408837
2384	397332	373.784	20879734	19642.3	1552115	1460.13	54855	51.604	1534368	1443.43	1.15777	2.37556	1	1063	Mock	20.8797	0.207524
2385	19893264	10154.8	44186700	22555.7	3824888	1952.47	577891	294.993	3775722	1927.37	1.08843	1.79026	1	1959	Mock	44.1867	0.330513
2386	388049	360.305	23265940	21602.5	1452652	1348.79	46269	42.961	1432244	1329.85	1.22848	3.60853	1	1077	Mock	23.2659	0.881471
2387	326422	330.721	20356456	20624.6	1248744	1265.19	39779	40.3029	1224891	1241.02	1.14536	2.50246	1	987	Mock	20.3565	0.0837641
2389	977464	601.887	45720436	28153	4431953	2729.04	449945	277.06	4403649	2711.61	1.34229	4.62795	1	1624	Mock	45.7204	0.201447
2390	397048	355.459	19956456	17866.1	940846	842.297	42677	38.2068	924416	827.588	1.1911	3.16667	1	1117	Mock	19.9565	0.378645
2391	855900	445.781	51141536	26636.2	2.09521e+06	1091.25	106082	55.251	2058738	1072.26	1.17354	2.28907	1	1920	Mock	51.1415	0.602992
2392	10618942	7328.46	39690976	27392	4173102	2879.99	391593	270.251	4116713	2841.07	1.12171	2.70503	1	1449	Mock	39.691	0.385543
2393	692217	534.531	23090736	17830.7	2420164	1868.85	66794	51.5784	2246665	1734.88	1.07273	2.26235	1	1295	Mock	23.0907	0.877358
2400	318552	299.391	20643780	19402	1169902	1099.53	44797	42.1024	1147429	1078.41	1.17671	3.30545	1	1064	Mock	20.6438	0.596927
2401	399031	332.249	21696748	18065.6	1877324	1563.13	48853	40.6769	1853515	1543.31	1.09857	2.15441	1	1201	Mock	21.6967	0.159317
2402	19717568	13875.8	26452970	18615.7	5255500	3698.45	376657	265.065	5209554	3666.12	1.17987	3.04828	1	1421	Mock	26.453	0.0126484
2404	2040658	1748.64	20177506	17290.1	1073621	919.984	61752	52.9152	1047529	897.626	1.14716	2.95482	1	1167	Mock	20.1775	0.124975
2405	15622368	14752	25121752	23722.1	3317709	3132.87	359147	339.138	3284526	3101.54	1.07348	2.20433	1	1059	Mock	25.1218	0.937914
2406	30345548	18778.2	34126904	21118.1	6798587	4207.05	580802	359.407	6748879	4176.29	1.0873	2.34663	1	1616	Mock	34.1269	0.0550976
2407	1176895	804.44	48520288	33164.9	8275191	5656.32	551301	376.829	8224000	5621.33	1.13	2.503	1	1463	Mock	48.5203	0.390474
2408	23525186	22642.1	31769766	30577.3	3711428	3572.12	403634	388.483	3685431	3547.09	1.06847	2.13763	1	1039	Mock	31.7698	0.515628
2410	245911	336.864	15734377	21553.9	1070105	1465.9	30261	41.4534	1058653	1450.21	1.29052	4.09439	1	730	Mock	15.7344	0.747439
2411	713255	342.582	29143136	13997.7	4409936	2118.12	87893	42.2157	4095871	1967.28	1.36932	2.77782	1	2082	Mock	29.1431	0.715322
2412	648764	439.542	21513810	14575.8	4969829	3367.09	74245	50.3015	4934985	3343.49	1.43655	2.0979	1	1476	Mock	21.5138	0.378376
2414	11524823	7167.18	44942904	27949.6	4313150	2682.31	234364	145.749	4251495	2643.96	1.26487	3.86737	1	1608	Mock	44.9429	0.676665
2415	343046	389.825	19542218	22207.1	1891343	2149.25	41388	47.0318	1.84094e+06	2091.98	1.13257	2.73702	1	880	Mock	19.5422	0.419791
2417	16514282	15067.8	22418710	20455	2623624	2393.82	238616	217.715	2586077	2359.56	1.21137	3.48769	1	1096	Mock	22.4187	0.456341
2419	1477302	660.985	49138336	21985.8	3363009	1504.7	139393	62.3682	3040775	1360.53	1.24016	2.53315	1	2235	Mock	49.1383	0.485472
2422	536506	342.378	23884772	15242.4	2224844	1419.81	237874	151.802	2195818	1401.29	1.07173	2.03139	1	1567	Mock	23.8848	0.558062
2424	505648	360.662	21615820	15417.8	6.72761e+06	4798.58	56135	40.0392	6695090	4775.39	1.11537	2.2864	1	1402	Mock	21.6158	0.0246471
2425	17051116	15183.5	23046750	20522.5	2288631	2037.96	300397	267.495	2256513	2009.36	1.20395	3.21124	1	1123	Mock	23.0467	0.618616
2426	19073874	12648.5	29137216	19321.8	2095722	1389.74	426376	282.743	2045871	1356.68	1.08097	2.41496	1	1508	Mock	29.1372	0.360905
2427	22687102	20681	28429630	25915.8	3883907	3540.48	371328	338.494	3.87334e+06	3530.84	1.29187	4.03372	1	1097	Mock	28.4296	0.0247331
2428	8865952	8340.5	21814032	20521.2	1751841	1648.02	106573	100.257	1736052	1633.16	1.11776	2.36431	1	1063	Mock	21.814	0.737257
2429	349852	343.666	18297644	17974.1	2152077	2114.02	39049	38.3585	2134461	2096.72	1.25319	2.87102	1	1018	Mock	18.2976	0.22646
2430	317386	286.191	18913286	17054.4	1218179	1098.45	40557	36.5708	1197010	1079.36	1.20324	3.32136	1	1109	Mock	18.9133	0.133244
2431	351983	248.751	21256558	15022.3	1380186	975.396	41787	29.5314	1326884	937.727	1.20297	3.14266	1	1415	Mock	21.2566	0.213173
2432	17413022	17343.6	24005358	23909.7	3404232	3390.67	228988	228.076	3367702	3354.28	1.24116	3.54697	1	1004	Mock	24.0054	0.991726
2433	16120007	11664.3	39748784	28761.8	4517177	3268.58	614579	444.703	4478587	3240.66	1.12029	2.72596	1	1382	Mock	39.7488	0.952743
2434	524688	402.368	37375096	28661.9	5515258	4229.49	318627	244.346	5486156	4207.17	1.08705	2.07513	1	1304	Mock	37.3751	0.312199
2436	14745617	5914.81	47843484	19191.1	9462161	3795.49	260008	104.295	9378525	3761.94	1.34726	1.7549	1	2493	Mock	47.8435	0.691264
2437	9165359	7291.46	30624926	24363.5	2955210	2351	313418	249.338	2912307	2316.87	1.0681	1.61255	1	1257	Mock	30.6249	0.0992128
2438	438190	431.714	20523054	20219.8	1147207	1130.25	42005	41.3842	1105283	1088.95	1.07873	1.8021	1	1015	Mock	20.5231	0.651352
2440	20007894	15438.2	40667420	31379.2	2818327	2174.64	561516	433.269	2782800	2147.22	1.19096	2.64296	1	1296	Mock	40.6674	0.479573
2442	391587	330.175	22822676	19243.4	1299423	1095.63	48576	40.9578	1269451	1070.36	1.0534	1.6762	1	1186	Mock	22.8227	0.981
2443	544222	525.311	22519798	21737.3	1178452	1137.5	47830	46.168	1146799	1106.95	1.09204	1.86165	1	1036	Mock	22.5198	0.961663
2444	1384026	626.823	43839196	19854.7	8842441	4004.73	154909	70.1581	8767844	3970.94	1.54003	3.65354	1	2208	Mock	43.8392	0.232679
2445	366526	296.782	23464238	18999.4	1395354	1129.84	46778	37.8769	1372715	1111.51	1.04043	1.89798	1	1235	Mock	23.4642	0.772344
2446	610352	633.145	24475142	25389.2	1290530	1338.72	63492	65.8631	1229694	1275.62	1.15431	2.29703	1	964	Mock	24.4751	0.143149
2447	3.89525e+06	2774.39	21859284	15569.3	4014705	2859.48	117991	84.0392	3.96664e+06	2825.25	1.16926	2.45503	1	1404	Mock	21.8593	0.612144
2448	548619	506.573	23017480	21253.4	1642030	1516.19	57854	53.4201	1505139	1389.79	1.07287	2.20856	1	1083	Mock	23.0175	0.159462
2449	412723	430.368	22251818	23203.1	1226570	1279.01	46280	48.2586	1202345	1253.75	1.05898	1.99479	1	959	Mock	22.2518	0.852731
2450	26458070	23729.2	30617088	27459.3	3508858	3146.96	363849	326.322	3479976	3121.05	1.17009	3.23503	1	1115	Mock	30.6171	0.953524
2451	1024122	639.676	49223812	30745.7	3.97098e+06	2480.31	82391	51.4622	3938512	2460.03	1.06716	2.22972	1	1601	Mock	49.2238	0.43139
2453	415628	423.678	25384300	25875.9	1819692	1854.94	47073	47.9847	1801967	1836.87	1.23841	3.82587	1	981	Mock	25.3843	0.752276
2454	886511	928.284	23823144	24945.7	829064	868.13	92796	97.1686	812032	850.295	1.03025	1.59686	1	955	Mock	23.8231	0.823715
2455	332438	267.018	23380772	18779.7	1567190	1258.79	50871	40.8602	1545184	1241.11	1.19497	3.0888	1	1245	Mock	23.3808	0.106681
2456	303304	305.442	22544260	22703.2	1971898	1985.8	43858	44.1672	1951918	1965.68	1.12966	2.59658	1	993	Mock	22.5443	0.417391
2457	369434	391.35	20330664	21536.7	6311209	6685.6	66229	70.1578	6291812	6665.06	1.27409	4.01801	1	944	Mock	20.3307	0.418702
2458	582922	634.991	23448118	25542.6	3038772	3310.21	63780	69.4771	3018614	3288.25	1.1676	3.15468	1	918	Mock	23.4481	0.43181
2459	908200	572.636	50925876	32109.6	4087582	2577.29	517432	326.25	4.06091e+06	2560.47	1.13152	2.98992	1	1586	Mock	50.9259	0.00817701
2460	403991	406.021	16337768	16419.9	2618597	2631.76	51492	51.7508	2603894	2616.98	1.35329	3.53652	1	995	Mock	16.3378	0.131639
2461	391887	385.716	24174224	23793.5	1732239	1704.96	50452	49.6575	1719462	1692.38	1.10359	2.31367	1	1016	Mock	24.1742	0.759297
2462	725414	533.001	21142144	15534.3	3777224	2775.33	62127	45.6481	3755211	2759.16	1.45707	2.25298	1	1361	Mock	21.1421	0.453489
2464	27213828	9374.38	54992052	18943.2	5694702	1961.66	498929	171.867	5604020	1930.42	1.5202	2.07339	1	2903	Mock	54.9921	0.446459
2466	1425272	952.086	47738664	31889.6	4936160	3297.37	503457	336.311	4893990	3269.2	1.01935	1.67997	1	1497	Mock	47.7387	0.866239
2467	378393	349.393	23630624	21819.6	2255259	2082.42	43477	40.145	2236026	2064.66	1.20599	3.55309	1	1083	Mock	23.6306	0.15745
2468	405124	441.793	23104580	25195.8	2.04356e+06	2228.53	39234	42.7852	2.02706e+06	2210.53	1.139	2.82462	1	917	Mock	23.1046	0.829406
2469	22484776	9519.38	49010248	20749.5	5757900	2437.72	294075	124.503	5705544	2415.56	1.40593	3.43901	1	2362	Mock	49.0102	0.376125
2470	468856	337.793	22097856	15920.6	3173311	2286.25	60492	43.5821	3157029	2274.52	1.19352	3.3121	1	1388	Mock	22.0979	0.271766
2471	581504	513.243	23988964	21173	2768320	2443.35	57637	50.8711	2747518	2424.99	1.36451	4.68178	1	1133	Mock	23.989	0.796234
2472	347131	261.001	20331126	15286.6	1068401	803.309	49567	37.2684	1.04519e+06	785.857	1.30075	3.16425	1	1330	Mock	20.3311	0.785594
2473	482469	340.246	20898766	14738.2	1660843	1171.26	64021	45.1488	1.64207e+06	1158.02	1.48713	3.88178	1	1418	Mock	20.8988	0.548172
2475	894720	729.788	25549782	20840	1434721	1170.25	79055	64.4821	1410308	1150.33	1.31849	3.73408	1	1226	Mock	25.5498	0.21333
2477	9579887	3981.67	51886908	21565.6	4989613	2073.82	287010	119.289	4833366	2008.88	1.65858	2.61369	1	2406	Mock	51.8869	0.912403
2479	14871146	12853.2	24412494	21099.8	3.71443e+06	3210.4	249776	215.882	3.67767e+06	3178.62	1.23915	3.6799	1	1157	Mock	24.4125	0.500283
2480	1270697	629.37	53553768	26524.9	4406982	2182.75	311584	154.326	4268375	2114.1	1.14048	2.0182	1	2019	Mock	53.5538	0.975104
2481	376872	336.193	21249990	18956.3	2351278	2097.48	48749	43.4871	2337940	2085.58	1.24198	3.6366	1	1121	Mock	21.25	0.148833
2482	26878108	17152.6	30854024	19689.9	4548383	2902.61	270033	172.325	4497184	2869.93	1.14737	2.81739	1	1567	Mock	30.854	0.590932
2483	2854795	1281.33	48154464	21613.3	3.53038e+06	1584.55	781717	350.86	3.46325e+06	1554.42	1.06949	2.22707	1	2228	Mock	48.1545	0.921435
2484	28393506	17073.7	37230276	22387.4	4589730	2759.91	566964	340.928	4540105	2730.07	1.0804	2.42514	1	1663	Mock	37.2303	0.0472082
2485	1844902	997.244	51595036	27889.2	9282308	5017.46	490679	265.232	9198822	4972.34	1.11683	2.66882	1	1850	Mock	51.595	0.994981
2486	1767644	703.12	55379988	22028.6	5035732	2003.08	149333	59.4006	4966977	1975.73	1.1092	1.89098	1	2514	Mock	55.38	0.0194963
2487	26866666	19300.8	32366030	23251.5	5.7546e+06	4134.05	452069	324.762	5701816	4096.13	1.09602	2.314	1	1392	Mock	32.366	0.641233
2488	568808	441.279	23946040	18577.2	1342742	1041.69	66901	51.9015	1.32036e+06	1024.33	1.14323	1.96591	1	1289	Mock	23.946	0.347802
2491	616729	521.767	24941950	21101.5	3537769	2993.04	61847	52.324	3504844	2965.18	1.37795	4.84647	1	1182	Mock	24.9419	0.458563
2492	2439725	2352.68	23700092	22854.5	1200011	1157.19	83297	80.325	1.18494e+06	1142.66	1.09458	2.29933	1	1037	Mock	23.7001	0.693287
2493	640531	434.553	18510572	12558.1	7069016	4795.8	63274	42.9267	7.0179e+06	4761.13	1.55839	2.81969	1	1474	Mock	18.5106	0.496127
2494	28786468	19516.2	32030068	21715.3	4944343	3352.1	450796	305.624	4903304	3324.27	1.11887	2.67525	1	1475	Mock	32.0301	0.462454
2495	657848	849.933	22770674	29419.5	3.33777e+06	4312.36	65012	83.9948	3.28938e+06	4249.85	1.04299	1.76319	1	774	Mock	22.7707	0.255699
2496	1213574	571.901	48092332	22663.7	2861604	1348.54	126360	59.5476	2812811	1325.55	1.17575	2.25932	1	2122	Mock	48.0923	0.758258
2497	392572	284.061	22874392	16551.7	2966771	2146.72	57799	41.8227	2925919	2117.16	1.12816	2.41355	1	1382	Mock	22.8744	0.940307
2499	19488676	12119.8	46397200	28854	6153651	3826.9	617299	383.892	6125986	3809.69	1.14382	2.82737	1	1608	Mock	46.3972	0.195452
2500	16058031	13130	23408722	19140.4	2506266	2049.28	251003	205.235	2428182	1985.43	1.12644	2.55719	1	1223	Mock	23.4087	0.618983
2501	548769	482.646	21599990	18997.4	1824421	1604.59	61564	54.146	1748434	1537.76	1.21295	2.54058	1	1137	Mock	21.6	0.504499
2503	19310884	16268.6	40131284	33809	5715568	4815.14	648871	546.648	5684930	4789.33	1.15244	2.87815	1	1187	Mock	40.1313	0.524091
2505	22114084	21616.9	27516458	26897.8	4260968	4165.17	347006	339.204	4236984	4141.72	1.09888	2.26473	1	1023	Mock	27.5165	0.904012
2506	6.75401e+06	4365.88	41512976	26834.5	9562742	6181.48	334861	216.458	9438756	6101.33	1.06623	1.93495	1	1547	Mock	41.513	0.422016
2509	496791	364.751	23550462	17291.1	2733988	2007.33	53917	39.5866	2693228	1977.41	1.0855	2.3863	1	1362	Mock	23.5505	0.561322
2510	28812478	18041.6	44434364	27823.6	3756356	2352.13	434357	271.983	3.73504e+06	2338.79	1.12228	2.6194	1	1597	Mock	44.4344	0.0456295
2511	1288299	1062.08	22952030	18921.7	7298407	6016.82	76107	62.7428	7157883	5900.98	1.06833	2.1638	1	1213	Mock	22.952	0.473809
2513	23180992	20334.2	24738272	21700.2	3.33329e+06	2923.94	441980	387.702	3281577	2878.58	1.0187	1.45415	1	1140	Mock	24.7383	0.957173
2514	445300	381.904	21444336	18391.4	1333113	1143.32	46050	39.494	1287793	1104.45	1.25947	3.52735	1	1166	Mock	21.4443	0.269561
2515	495717	485.046	21280732	20822.6	1313595	1285.32	47192	46.1761	1271651	1244.28	1.1738	3.05044	1	1022	Mock	21.2807	0.171653
2516	431462	452.266	21695964	22742.1	1237910	1297.6	57002	59.7505	1060929	1112.09	1.09826	2.24974	1	954	Mock	21.696	0.0531315
2517	378674	329.855	20932192	18233.6	1197163	1042.83	55444	48.2962	1161205	1011.5	1.09948	2.30624	1	1148	Mock	20.9322	0.231344
2519	8720509	4938	37793596	21400.7	8472783	4797.73	347108	196.55	8425306	4770.84	1.15369	2.47224	1	1766	Mock	37.7936	0.333996
2520	634731	734.642	26294516	30433.5	2326200	2692.36	60286	69.7755	2261910	2617.95	1.05012	1.57386	1	864	Mock	26.2945	0.466657
2521	7487322	6092.21	22634288	18416.8	2950378	2400.63	170628	138.835	2910886	2368.5	1.15502	3.05452	1	1229	Mock	22.6343	0.359379
2522	486066	358.72	21737722	16042.6	1344607	992.33	53526	39.5026	1289743	951.84	1.18054	2.85211	1	1355	Mock	21.7377	0.704461
2523	388580	401.841	22669056	23442.7	2157117	2230.73	45920	47.4871	2145274	2218.48	1.05311	1.91736	1	967	Mock	22.6691	0.609284
2524	24153024	19636.6	29695172	24142.4	4863331	3953.93	417914	339.767	4842216	3936.76	1.26752	4.07636	1	1230	Mock	29.6952	0.182289
2525	419373	435.939	23124810	24038.3	1940871	2017.54	48914	50.8462	1932558	2008.9	1.17462	3.29424	1	962	Mock	23.1248	0.311028
2527	1204551	581.909	43970264	21241.7	3557450	1718.57	142566	68.8725	3470415	1676.53	1.38207	2.21354	1	2070	Mock	43.9703	0.177779
2528	17067700	15390.2	27974050	25224.6	5174350	4665.78	440792	397.468	5137473	4632.53	1.0697	2.23201	1	1109	Mock	27.974	0.34665
2529	1081698	625.983	44772000	25909.7	3663890	2120.31	85545	49.5052	3414985	1976.26	1.15686	1.76019	1	1728	Mock	44.772	0.933323
[truncated: 14,089 more rows]
