# Supplementary material for: CDK12/CDK13 inhibition disrupts transcriptional elongation and replication fork progression in glioblastoma
Source: EMBO Mol Med. 2026 Mar 25;18(5):1592–624. doi: 10.1038/s44321-026-00393-w (PMC13179391; doi:10.1038/s44321-026-00393-w)
Supplement: Supplementary file 13 — Source data Fig. 6 [file 44321_2026_393_MOESM13_ESM.zip › Figure 6/6E/Fiber_Ctrl_THZ_NVP.csv]

DMSO	500 nM CDK12 13i	100 nM CDK9i
0,55866300	0,42333550	1,3860385
0,32439750	0,48549550	1,1977455
1,37062800	0,58281475	1,6473695
1,77933000	0,40009025	0,8874635
0,76573350	0,74734450	1,6143470
0,83540450	0,50628025	1,1384345
0,77453950	0,17068100	0,7575750
0,66381700	0,25064725	2,1306635
0,94172400	0,12056450	0,7860650
0,54674900	0,09401700	1,3919955
0,62600300	0,36836275	1,3443395
1,15798900	0,18939375	0,7964250
1,07951200	0,12742800	1,0906490
0,86570750	0,18887575	0,7311570
0,63882350	0,09680125	1,2996620
0,75459650	0,18693325	1,3000505
1,07614500	0,10742025	0,8355340
0,85897350	0,33339775	1,2425525
0,98756700	0,17754450	1,5517985
1,11810300	0,15268050	0,8927730
0,70888300	0,29649025	0,9955960
1,13040550	0,14031325	0,8373470
0,79370550	0,22636600	0,8552180
0,95312000	0,33961375	1,0354820
0,56397250	0,28341075	1,1200455
0,78438150	0,33359200	1,5451940
0,59129700	0,25103575	0,6625220
0,91168000	0,23335900	0,9052050
1,01398500	0,25129475	1,4241115
1,02356800	0,42417725	1,3644120
0,83566350	0,25006450	0,9136225
0,75394900	0,42119875	1,2114725
0,73646650	0,53295725	0,8773625
0,87736250	0,32582200	1,1482765
0,83501600	0,37632700	0,9225580
0,85223950	0,40688900	1,0325035
0,76288450	0,38176600	0,9818690
1,41206800	0,33423950	0,7956480
1,21781800	0,34123250	1,0214960
0,62354250	0,26379150	0,6407660
0,85003800	0,36292375	0,8706285
0,79176300	0,22267525	0,9605015
1,22351600	0,24384850	0,9131045
0,88021150	0,20519275	0,7606830
0,62056400	0,27907250	0,6582485
0,78023750	0,23569000	0,6801340
0,89199600	0,28341075	0,7311570
0,70370300	0,24617950	0,7650860
0,66187450	0,41627775	1,4725445
0,91608300	0,31921750	1,1998175
0,74358900	0,29176350	0,2601655
0,92760850	0,34699525	0,7026670
0,86195200	0,22902075	0,8793050
0,69127100	0,25220125	0,4840710
0,91556500	0,29273475	0,7615895
0,77946050	0,43926400	1,3632465
0,80354750	0,30445450	0,8183105
0,93719150	0,25783450	1,1485355
0,71289750	0,26418000	1,1157720
0,85107400	0,26942475	1,2452720
1,02719400	0,25582725	0,9020970
0,79435300	0,21386925	0,9480695
0,73698450	0,19004125	0,9208745
0,95855900	0,26249650	0,9785020
0,68414850	0,26074825	0,9853655
0,96607000	0,44709875	0,9428895
1,19321300	0,29959825	1,0497270
0,82206600	0,28308700	1,0788645
1,29642450	0,18045825	1,1442620
0,51683450	0,25589200	1,3268570
0,61395950	0,22435875	0,6402480
1,09246200	0,23277625	1,2872300
0,79254000	0,40663000	0,7687120
0,88487350	0,27848975	1,2201490
0,76068300	0,27033125	0,8308720
0,79603650	0,26463325	0,5010355
1,07912350	0,27156150	0,8420090
0,55011600	0,27382775	0,9478105
1,25407800	0,47027925	0,8444695
1,10580050	0,31785775	0,7631435
1,12794500	0,42754425	1,2631430
0,86065700	0,30186450	0,4669770
1,25148800	0,31546200	1,6761185
1,27751750	0,18136475	1,5875405
0,56824600	0,21665350	1,2599055
0,61499550	0,32685800	1,5673385
0,77492800	0,11732700	1,7622360
1,19955850	0,15423450	0,9355080
0,92139250	0,27661200	1,0788645
0,79357600	0,20163150	1,8299645
1,89613900	0,26942475	1,2891725
0,87878700	0,35696675	0,5673395
0,74229400	0,26586350	1,0722600
1,07666300	0,20072500	1,4917105
0,69709850	0,27784225	1,0652670
0,75459650	0,37917600	1,4444430
0,69191850	0,32614575	0,5721310
0,53250400	0,30633225	1,2213145
1,04260450	0,32614575	1,4660695
1,03884900	0,45849475	1,0530940
1,20460900	0,40734225	1,5126895
0,75899950	0,33637625	1,0880590
0,85353450	0,30685025	0,4595955
0,83993700	0,28969150	1,5915550
0,69256600	0,35444150	0,9707320
1,06306550	0,28179200	0,6914005
0,94871700	0,25556825	1,0393670
0,97293350	0,31047625	1,6511250
0,99430100	0,31539725	1,5279705
0,84123200	0,43019900	0,9421125
0,88435550	0,39898950	1,3900530
1,12613200	0,39918375	1,4131040
0,90818350	0,29785000	1,6226350
1,24980450	0,44282525	1,4661990
0,79525950	0,19321400	0,9616670
0,95752300	0,28101500	1,2185950
1,15501050	0,32957750	1,3803405
0,70694050	0,20221425	1,2561500
0,98562450	0,30108750	1,3746425
0,60217500	0,22416450	1,1366215
0,56423150	0,37678025	1,2065515
1,05607250	0,34006700	1,0661735
1,05309400	0,17534300	1,5173515
0,65371600	0,22241625	1,0622885
0,89873000	0,21898450	1,5266755
0,85793750	0,42611975	1,0084165
1,09634700	0,58501625	0,9399110
0,96814200	0,44671025	1,0720010
0,96995500	0,55089300	2,3444680
1,78943100	0,44638650	1,1171965
1,31002200	0,62062875	1,3272455
0,74863950	0,79389975	1,2623660
0,71885450	0,48918625	1,3053600
0,60554200	0,40119100	1,5281000
0,94729250	0,22416450	1,3834485
0,86544850	0,52084900	1,1276860
1,16239200	0,52583475	1,4366730
0,71406300	0,33657050	0,7802375
1,26974750	0,50207150	1,0528350
1,09142600	0,30704450	1,2574450
0,71496950	0,40073775	1,2382790
1,02473350	0,67806200	1,6583770
0,71017800	0,56798700	1,2649560
1,19411950	0,32064200	1,9524715
0,79629550	0,48627250	1,3591025
0,92035650	0,40339250	1,4755230
0,69955900	0,67035675	1,5920730
0,79914450	0,48070400	0,9432780
0,85780800	0,26107200	1,6324770
1,78114300	0,24980550	1,3438215
1,25861050	0,33016025	1,4684005
0,78127350	0,37419025	1,3995065
0,79422350	0,36920450	1,3501670
0,66524150	0,23484825	1,4412055
0,87490200	0,42236425	1,3922545
0,74967550	0,30665600	0,3759385
0,78282750	0,37412550	1,1785795
0,85638350	0,32025350	1,5235675
0,89225500	0,33540500	1,2008535
0,82569200	0,44904125	1,1045055
0,55257650	0,26825925	2,1403760
0,81766300	0,20836550	1,1939900
1,07109450	0,22681925	1,2213145
0,65410450	0,18026400	1,4114205
0,73827950	0,39529875	1,1841480
1,26249550	0,27577025	0,6209525
0,87270050	0,38584525	1,2134150
1,53224400	0,20998425	1,0590510
1,58585700	0,34291600	1,1248370
1,29512950	0,20888350	1,6043755
0,89044200	0,24864000	1,4269605
0,82841150	0,17184650	1,3250440
1,27661100	0,24999975	1,3172740
1,53833050	0,57763475	0,8918665
1,18932800	0,48711425	1,6221170
1,15798900	0,49404250	1,2031845
1,14542750	0,39426275	1,2662510
1,12690900	0,49320075	1,8786565
1,11421800	0,35185150	1,0946635
1,38513200	0,34582975	0,6055420
0,95804100	0,36635550	1,7681930
1,00815750	0,20331500	1,5260280
1,27117200	0,32925375	1,8649295
0,93900450	0,14983150	1,7306380
1,18738550	0,38914750	1,7182060
1,66316850	0,35243425	1,6388225
1,63713900	0,37690975	1,3523685
1,20150100	0,48174000	1,4536375
1,33695800	0,21043750	1,4107730
1,40274400	0,33236175	1,4326585
1,10748400	0,36765050	0,9733220
1,21056600	0,21607075	1,2678050
1,33708750	0,44910600	1,0994550
1,51294850	0,49339500	1,5431220
1,42734900	0,34058500	1,3273750
1,56876300	0,83916000	1,1240600
0,93460150	0,83372100	2,0001275
1,34395100	0,24378375	1,2039615
1,20953000	0,90300350	1,3954920
1,28697100	0,61719700	1,2465670
0,95363800	0,26573400	0,5314680
1,48704850	0,33372150	0,6674430
1,47526400	0,38552150	0,7710430
1,44366600	0,49067550	0,9813510
0,92294650	0,48698475	0,9739695
0,91180950	0,62937000	1,2587400
0,77479850	0,40261550	0,8052310
0,32724650
0,84939050
0,80788575
0,57180725
0,98711375
0,80037475
0,88739875
0,77835975
0,66925600
0,84045500
0,81041100
0,76417950
0,76540975
0,46140850
0,86525425
1,05192850
1,12172900
0,73432975
0,53600050
0,84906675
1,01735200
0,65701825
1,21309125
1,23465300
1,14005325
0,66983875
1,10987975
0,85457050
0,92430625
1,01463250
0,68816300
0,86570750
0,94794000
0,91349300
1,18725600
0,87898125
1,16569425
0,54979225
0,87069325
0,83844775
0,78172675
1,04493550
1,19832825
0,87308900
0,89652850
1,06831025
1,25802775
1,00226525
0,93654400
0,98342300
0,83346200
1,02492775
0,70784700
1,04603625
1,15170825
1,03321575
1,21529275
1,13422575
1,01787000
0,81436075
0,60709600
0,91951475
0,92229900
0,62975850
0,84213850
0,81921700
0,86512475
0,96147275
0,66938550
1,12172900
1,15656450
0,99384775
0,95810575
0,96529300
0,98012075
0,73840900
0,96496925
1,07316650
0,76223700
0,68829250
0,82718125
1,01048850
1,15565800
1,19547925
1,05840350
0,74799200
0,55076350
1,09731825
1,00822225
0,92922725
1,10023200
1,08877125
0,65630600
1,00530850
0,74721500
0,69839350
0,91711900
0,64342075
0,75712175
