# Supplementary material for: CDK12/CDK13 inhibition disrupts transcriptional elongation and replication fork progression in glioblastoma
Source: EMBO Mol Med. 2026 Mar 25;18(5):1592–624. doi: 10.1038/s44321-026-00393-w (PMC13179391; doi:10.1038/s44321-026-00393-w)
Supplement: Supplementary file 13 — Source data Fig. 6 [file 44321_2026_393_MOESM13_ESM.zip › Figure 6/6C/6C_Alkaline_Comet_assay.csv]

6C_Alkaline_Comet_assay
DMSO	DMSO	THZ531 6h	THZ531 6h	NVP-2 6h	NVP-2 6h	Etoposide 4h	Etoposide 4h
rep1	rep2	rep1	rep2	rep1	rep2	rep1	rep2
2,57584116937472	1,16837303968658	0,92604132664667	1,32547178056014			99,06101530058730*	0,88968350556603
7,48855628522901	1,94213556934789	7,19723000475762*	7,86951677431890	12,13045485707890	6,20945088234426	86,43373866501760	90,77105434718190
10,10451595890630	96,47526501766780*	4,98985913927708*	8,61336154665632	42,09061119542210*	3,69225149953487	5,43576554527731	96,73002652559020
5,30559227092192	0,44631136781307	2,22100214871104	6,86270734454574	7,24314606380855*	4,40374874540281	36,21339776153310	76,95432551709470
0,45971683450073	0,33274179236912	3,93159294174524	2,90733473933537	5,63385935483400	9,96985927762953	87,09295543206930	97,20361925905810
4,35538423747709*	0,34416861323307	2,77595379067800	3,10810156287840	5,37190684841007	10,22150036626520	9,04652488139186	3,65251969856894*
0,24337778208535	0,39416646627976	1,71718370792445	2,02469148409299	8,88371468230869	12,19008602457110*	1,61377807861789	90,45248313200880
58,91432234171360	2,53628667906193	73,14478815788760*	74,81558255245300*	6,00041419606754	70,84170866194040*	0,50749100858322	22,83746714273900
4,22514375517527	89,17732145163370*	5,13805396177668	1,74674425245057	9,24310172913163	2,70010178587952	1,52746199665533	6,32551261311644
4,35194733084794	5,05386892551359	1,67564581994006	3,02707421177888	50,28267573848550*	6,44494770265222	49,55768027879550*	12,87636108184050
0,91233672710979	13,20263527227420	3,47014494242103	21,43435109030760	6,65438251183048	4,61348038502923	17,15990497412570*	76,41213330650210
0,50789373410592	5,85712685411546	0,88407997621702*	3,14219513767487	1,50344413364032	5,03217853864731	95,63039595281920*	81,77922654301150
1,98611828094075*	1,72546412495925	17,58770196637190	2,23820403297904	0,74915360049944	1,43662046169782	91,71208417080800	80,10161018049600
97,53070542087330*	0,49500624639308	3,58422513217859	1,49061050736592*	13,12763490725130	1,22450560201918	0,65040063830511	88,45559606946420*
17,30102845905590	96,58446325112990*	96,12798940392730*	3,04276669968560	37,13336197749970*	2,63556445840779	27,56924725631460	0,00000000000000*
6,50796826031873	0,58787348665850	99,44994863978260*	3,77207457944386	69,59923902381020*	4,28299758790164	76,66566476304980	13,57451910545800*
5,38588798895723	0,68913671042683	2,03736328421957	4,64874031007752	4,68070263683424	6,90732779395038	91,86140443378110	26,46986881915970
1,95543247189565	5,16751126126126	2,41642751372672	3,72553919495598	2,01863479518697	3,36890606837248	0,18695695749716	22,66335258193850
3,97132254092342	8,54619383089319*	40,42484050427590	7,14123039127361*	0,93698786787948	5,71151404436153	0,10193306917858	78,83159667598230
9,08115830133680	1,15653240543719	6,93723454459651*	11,81181118994070*	36,15924828120580*	86,72594752186590*	93,48563976103290	98,64479032186520*
3,09508350112260	0,34107336105484	4,89788810223916	2,90475005131296	1,99735297039139	97,04224884565350*	90,32800485520680	18,10001415485410*
0,63039509916154	5,17866439490747	9,73480105280152	96,57845036913490*	2,11501901140684	5,03827695406456	5,16279166328520	90,01340777651040
2,99107566762425	85,88550862420210*	2,64268258216821	19,76896437212390	7,12458062598208	11,38169629617840	93,70809675663060	5,73666073265936
96,86243120424850*	0,47131132723526	0,84806184723533	25,80711619564690*	5,69207637653673	6,79511638655875	93,92825918364830	86,80729148986730
5,65194345213314	98,84131212528030*	0,78514853319366	92,56554307116100*	47,48426281506390*	2,72819799915596	80,03958696465910	19,60297766749380*
2,41057381082748	14,58563535911600	3,54881563029582	6,49502832978417	13,17029241180940	2,99768668361054	91,82764250620140	94,37271292024130*
3,51298570113809*	0,20860317494300	5,09760984019009	2,42451321606621	3,77904099834655	5,14228630902883	91,47993256236520	96,77350719133170*
1,66408116686281*	10,57209548695150	96,34471356268550*	83,33058521391290*	25,81615740937490	93,25111598698640*	23,51967964820050	47,26137776801960*
0,90705283233316	98,40891010342080*	6,98326411729232	3,46249199740480	3,98578516981655	0,58143463010758	1,42030757654141*	5,26584541882227
3,72972074638961	0,49661554410464	8,16216562802868	13,05396364390740	4,04809703936941	1,85322743462278	4,59184448614033	98,35225192237280*
1,62580800699143*	5,47067462953515	37,99685623151240*	95,39972647022260*	2,59961374263062	0,40584359104604	12,01279948891190	86,93238657986070
0,77451644001394	29,52085811873970*	2,01510726598011	2,38127212794532	20,16213201909560*	1,46564569986622	16,93718908648890	78,35695513706160
14,54435276546780	0,26225965438430	17,40833388190380*	3,31050802027054	1,75725378013896	1,55666901776145	85,37212038162220*	29,50571062982800
10,22027190192280	26,00801414235820	96,52215340638400*	2,48774389063100	13,46732238197690*	1,29467307682806	2,64073069840183	53,41421466090270
4,88509090344999	0,41794552021647	9,63198508706349	4,45226150403845	0,91778340115695	2,45027164388363	92,01900735154080	3,73350292743448
1,36091718213210	0,66589188679838	87,15715145875530	6,37108098027600	8,46981693977502	2,46689129533865	36,37240338148030	3,72181715899314
2,48179855772768	1,10566680236170	1,48523593080671	18,97009467514900*	9,98247036969205	4,33771352321029	37,11706079217390*	1,25196194743086
14,50915571747430*	1,67611641581444	14,07845321737260	5,93438355181568	9,35414972923068	3,38501360302247	6,51765535854179	2,70434637789367
2,78496240601504	4,16565253633100	2,55259392248008*	17,10295379066140	2,56641109045849	65,43081037262050*	89,04676305299840	88,97026666520890
1,90396751511387	30,89332202122110*	9,30886181424602	1,53738861871641	1,13444670458519	8,02817738675544*	97,21903199343720*	90,01774955928790
4,67596045048092	0,28373836205015	28,59376070858610	5,97793180512942	4,07465737358845	44,53089091744770*	92,42760628404650	38,33535905329870
4,62031508955493	0,49202271987266	2,87137273890637	8,60357550741139	4,82287886172000	3,58083473496561	89,78575743449560	93,40339970186160
0,97034501916469	0,29879399697166	2,73994507662081	7,58344307537981	1,35034821328019	5,37499025726808	6,92418218171037	22,05647720673780
0,85371606909566	21,98678477837980*	4,90901661435738	1,25548297262707	4,92030111852731	5,14193992541297	90,37739142803570	89,77903748264690*
7,45402186757839	2,72822900114141*	0,62556566185471	12,77548605518760*	22,45227681578300	0,66702854708781	2,90690613809650	16,94826008496370
11,29302516442560	0,16484351868893	1,18855485784809	4,88651554443447	1,55055887352352	1,82326226164701	62,82797688239820	5,64289614433830
97,19771863117870*	3,26548448292585	2,67042571359803	94,20111210234670*	1,84621856897835	11,53266041700770	90,50105720151340	79,60372735515980*
96,29876625541850*	98,54859452507810*	82,72994372790200*	85,87481754069130*	1,77060831107078	4,47052564926429	73,65641952983730*	12,81935338005880*
0,60859898716552	0,58161199735825	2,24002309496862	27,97551575606440*	5,99464228310176	4,90794275235948	1,91491009681881	98,52930015103560*
7,97848673544024	99,08523096942090*	17,54907792980370*	6,05615349371830	7,67339628394519	1,91149433520767	89,47278169233650*	91,85068522973730
6,02514523847363	2,90852985024426	2,49090154272260	2,52279223179082	2,75774062822026	98,43673803435660*	18,22908549975210*	78,94456289978680*
4,57139564740140	0,13500461140878	4,49391471487395	28,24679663045610	5,64836483058346	2,94702476118821	80,28889893995870	12,52726208840900
6,02966684610321	0,50626456876457	1,00002834614422	3,30279811595265	6,10696139854990	9,56661992447446	20,03803057486330*	85,90611320833780
4,24784214263069	0,20755602103380	3,25418320001680	2,24139288576810	95,67070052837910*	3,54761778402834	98,33333333333330*	89,11137982307440
0,66564403734058	89,61442786069650*	32,34817086574910*	72,72751409198590*	2,89355607196621	3,95461099424636		6,47329537530754
3,68815643163400	4,68441844954080	4,62940292379377	7,44827234736520	2,25692496709563	96,98364554351510*		99,80314960629920*
2,73602371268514	2,51561054157832	3,71831928033799	7,05458568867480	7,35179002188605	48,83807451018690*		85,21003584229390*
3,02980957310488	3,70855483741256	4,18353029620580	1,28279311528466	2,57465018686463	12,55081853164340*		78,55416522076380
3,84723555872118	36,85458969556630	4,72203685561440	4,01822033322395	53,12557950014350*	5,97729767518873		34,91758581013670
3,75322642068294*	0,26221692491061	39,75111837728480*	1,82408896279664	2,73009267020131	1,71224748742570		22,04379767500780
1,31430406832019	0,26984331968850	37,65668848961450*	0,77429345722029	4,59437535269349	3,30191038654333		5,59785387003938
99,77788965558090*	0,48979630768939	89,61047833767650	76,60867051100350*	3,10814592930462	0,52484704565566		11,53558369089640*
2,53998287651995	1,91891120491520	0,81279567775960	94,58870640287870*	5,80257481914161	69,24363588158000*		1,32187797205357
4,28561948161116	5,66321077537733*	89,14559436913450	3,17474199755116*	29,92376736176110	2,56271970705076		11,22064010380930
2,52304316138177	1,15678752000815	4,74952334738137	4,13769273960178*	10,62938419468480	1,27641927842950		45,29324304327300
6,61160103978883	98,80668585678860*	89,75916169744690	91,78566192912430*	81,07990274167850*	2,33360055544024		90,12961030246530
16,89820078694040	34,37301326409550	1,96892824824866	12,72379283309510	87,64285836308660*	11,41781681304890		25,36805745698100
0,49415884663101	99,75182919002180*	2,75716263632372*	24,51208178438660	2,25794260438260	22,19692824048740		82,22498782533410*
3,98902146861117	95,58547276142770*	4,73090589163737	17,94087912277820	4,94067669115417	4,72510940919037*		90,41696998654500
2,79207832701773	0,59328025156065	3,97227856659907	97,27460562133090*	12,07163596576400	89,06554738639750*		1,70874193681489
1,33101209132462	3,18029911695927	7,21145837284904	86,59916354831610*		16,84892424394990		9,35731908766787
7,38966727286699	0,55143428117875	2,40654503699923	1,24692970995558*		72,87463369858490*		93,13314958980060
	1,03717277824735	3,31833873180756	3,45809792843690		13,45908682618530		85,42910804229490
	4,11095219717436	2,65051715817345	15,89028072922490*		3,44128267854909		96,27561749898230*
	9,98376255338444	3,28628953037631	3,74829452203774		0,14264615714405		16,71933926512540
	57,34300218602250*	97,84875790870920*	31,11167320096120*		50,17252164881120*		25,81759081320770
		1,68618560075475	80,27096252359130*		4,30825462654735		12,14997206797710
		2,26307852664882	1,73511540064933		2,13031073989023		16,30282791658340
		6,16048546468999	3,78027423006279*		0,55386609977215
		98,73395514751030*	2,41904716200166
		3,35730996194001	3,91026547837978*
		19,74747474747470*	2,95034745677415*
		3,04589089777082	6,85900854369366
		14,53499034402690	7,75994949627798
		1,71688923711030	4,74907125176042
		3,83207563351752	1,64011167197768
			7,55506675220724*
			1,91446278456156
