# Supplementary material for: CDK12/CDK13 inhibition disrupts transcriptional elongation and replication fork progression in glioblastoma
Source: EMBO Mol Med. 2026 Mar 25;18(5):1592–624. doi: 10.1038/s44321-026-00393-w (PMC13179391; doi:10.1038/s44321-026-00393-w)
Supplement: Supplementary file 13 — Source data Fig. 6 [file 44321_2026_393_MOESM13_ESM.zip › Figure 6/6B/220915 Comet assay alkaline/output NVP2 6h 1/comets_2022_0916_143958.xls]

FileName	Num	Flag	CometArea	CometIntensity	CometLength	CometDNA	HeadArea	HeadIntensity	HeadLength	HeadDNA	HeadDNAPercent	TailArea	TailIntensity	TailLength	TailDNA	TailDNAPercent	TailMoment	OliveMoment
108_NVP2_6h_10x_Ccenter15_1AUall_rep1_Maximum.ome.tif	1	normal	2241.0	95.68005354752343	53.0	214419.0	1528.0	123.30431937172774	44.0	188409.0	87.8695451429211	713.0	36.479663394109394	9.0	26010.0	12.130454857078897	1.0917409371371007	2.0621773257034124
108_NVP2_6h_10x_Ccenter15_1AUall_rep1_Maximum.ome.tif	2	normal	3481.0	29.71933352484918	76.0	103453.0	1395.0	42.945519713261646	42.0	59909.0	57.90938880457792	2086.0	20.874400767018216	34.0	43544.0	42.09061119542207	14.310807806443504	10.943558910809738
108_NVP2_6h_10x_Ccenter15_1AUall_rep1_Maximum.ome.tif	3	outlier	11973.0	83.25089785350372	119.0	996763.0	10027.0	92.20763937369104	119.0	924566.0	92.75685393619145	1946.0	37.10020554984584	0.0	72197.0	7.243146063808547	0.0	0.7967460670189402
108_NVP2_6h_10x_Ccenter15_1AUall_rep1_Maximum.ome.tif	4	normal	5143.0	159.84503208244215	95.0	822083.0	3835.0	202.28631029986963	70.0	775768.0	94.366140645166	1308.0	35.40902140672783	25.0	46315.0	5.6338593548340015	1.4084648387085004	2.0845279612885803
108_NVP2_6h_10x_Ccenter15_1AUall_rep1_Maximum.ome.tif	5	normal	5743.0	143.38011492251437	100.0	823432.0	4592.0	169.6859756097561	80.0	779198.0	94.62809315158994	1151.0	38.43092962641182	20.0	44234.0	5.371906848410069	1.074381369682014	2.148762739364028
108_NVP2_6h_10x_Ccenter15_1AUall_rep1_Maximum.ome.tif	6	normal	2803.0	119.51302176239743	61.0	334995.0	2117.0	144.1828058573453	52.0	305235.0	91.11628531769131	686.0	43.38192419825073	9.0	29760.0	8.88371468230869	0.7995343214077821	1.9544172301079121
108_NVP2_6h_10x_Ccenter15_1AUall_rep1_Maximum.ome.tif	7	normal	5730.0	173.59476439790575	94.0	994697.9999999999	4507.0	207.4577324162414	76.0	935012.0	93.99958580393246	1223.0	48.802943581357226	18.0	59685.99999999988	6.000414196067539	1.0800745552921571	2.3401615364663404
108_NVP2_6h_10x_Ccenter15_1AUall_rep1_Maximum.ome.tif	8	normal	4545.0	134.3826182618262	94.0	610769.0	2863.0	193.61334264757247	62.0	554315.0	90.75689827086836	1682.0	33.56361474435196	32.0	56454.0	9.243101729131634	2.957792553322123	3.604809674361338
108_NVP2_6h_10x_Ccenter15_1AUall_rep1_Maximum.ome.tif	9	outlier	5580.0	69.32598566308243	94.0	386839.0	1522.0	126.36399474375821	44.0	192326.0	49.71732426151448	4058.0	47.93321833415476	50.0	194513.0	50.282675738485516	25.141337869242758	13.576322449391089
108_NVP2_6h_10x_Ccenter15_1AUall_rep1_Maximum.ome.tif	10	normal	1874.0	101.93810032017076	52.0	191032.0	1482.0	120.32388663967612	44.0	178320.0	93.34561748816952	392.0	32.42857142857143	8.0	12712.0	6.6543825118304785	0.5323506009464383	1.3974203274844004
110_NVP2_6h_10x_Ccenter15_1AUall_rep1_Maximum.ome.tif	1	normal	3138.0	168.72243467176546	64.0	529451.0	2774.0	187.99242970439798	60.0	521491.0	98.49655586635969	364.0	21.86813186813187	4.0	7960.0	1.5034441336403181	0.06013776534561272	0.37586103341007954
110_NVP2_6h_10x_Ccenter15_1AUall_rep1_Maximum.ome.tif	2	normal	2976.0	153.93716397849462	61.0	458117.0	2779.0	163.6146095717884	60.0	454685.0	99.25084639950056	197.0	17.421319796954315	1.0	3432.0	0.7491536004994357	0.007491536004994357	0.12735611208490408
110_NVP2_6h_10x_Ccenter15_1AUall_rep1_Maximum.ome.tif	3	normal	4372.0	130.21043000914912	90.0	569280.0	2643.0	187.11577752553916	58.0	494547.0	86.87236509274874	1729.0	43.22325043377675	32.0	74733.0	13.127634907251265	4.200843170320405	4.069566821247892
110_NVP2_6h_10x_Ccenter15_1AUall_rep1_Maximum.ome.tif	4	normal	2491.0	45.7820152549177	57.0	114043.0	1124.0	63.7855871886121	38.0	71695.0	62.86663802250028	1367.0	30.97878566203365	19.0	42348.0	37.13336197749971	7.0553387757249455	6.3126715361749515
110_NVP2_6h_10x_Ccenter15_1AUall_rep1_Maximum.ome.tif	5	normal	4735.0	177.61879619852164	90.0	841025.0	1124.0	227.47153024911032	38.0	255678.0	30.40076097618977	3611.0	162.1010800332318	52.0	585347.0	69.59923902381023	36.19160429238132	21.57576409738117
110_NVP2_6h_10x_Ccenter15_1AUall_rep1_Maximum.ome.tif	6	normal	3986.0	167.58605117912694	75.0	667998.0	3182.0	200.10402262727845	64.0	636731.0	95.31929736316576	804.0	38.88930348258707	11.0	31267.0	4.680702636834242	0.5148772900517666	1.4042107910502726
104_NVP2_6h_10x_Ccenter15_1AUall_rep1_Maximum.ome.tif	1	normal	3218.0	38.454630205096336	64.0	123747.00000000001	2973.0	40.783383787420114	62.0	121249.0	97.98136520481303	245.0	10.195918367346998	2.0	2498.0000000000146	2.0186347951869656	0.04037269590373931	0.44409965494113246
104_NVP2_6h_10x_Ccenter15_1AUall_rep1_Maximum.ome.tif	2	normal	3056.0	162.53206806282722	65.0	496698.0	2800.0	175.73	60.0	492044.0	99.06301213212052	256.0	18.1796875	5.0	4654.0	0.936987867879476	0.0468493933939738	0.27172648168504804
104_NVP2_6h_10x_Ccenter15_1AUall_rep1_Maximum.ome.tif	3	outlier	7213.0	78.90600305004853	113.0	569149.0	3281.0	110.74337092349893	66.0	363349.0	63.8407517187942	3932.0	52.33977619532045	47.0	205800.0	36.159248281205805	16.99484669216673	15.186884278106437
104_NVP2_6h_10x_Ccenter15_1AUall_rep1_Maximum.ome.tif	4	normal	2381.0	156.44393112137757	56.0	372493.0	2079.0	175.5906685906686	52.0	365053.0	98.00264702960861	302.0	24.635761589403973	4.0	7440.0	1.99735297039139	0.0798941188156556	0.3794970643743641
104_NVP2_6h_10x_Ccenter15_1AUall_rep1_Maximum.ome.tif	5	normal	2975.0	165.49109243697478	63.0	492336.0	2593.0	185.85537986887775	58.0	481923.0	97.88498098859316	382.0	27.259162303664922	5.0	10413.0	2.115019011406844	0.1057509505703422	0.5499049429657795
104_NVP2_6h_10x_Ccenter15_1AUall_rep1_Maximum.ome.tif	6	normal	3955.0	142.88950695322376	76.0	565128.0	2814.0	186.51918976545844	60.0	524865.0	92.87541937401792	1141.0	35.2874671340929	16.0	40263.0	7.1245806259820785	1.1399329001571326	1.9236367690151612
104_NVP2_6h_10x_Ccenter15_1AUall_rep1_Maximum.ome.tif	7	normal	3901.0	130.42681363752885	80.0	508795.00000000006	2822.0	170.03330970942594	60.0	479834.0	94.30792362346327	1079.0	26.840593141798013	20.0	28961.00000000006	5.69207637653673	1.138415275307346	1.5937813854302842
104_NVP2_6h_10x_Ccenter15_1AUall_rep1_Maximum.ome.tif	8	normal	2938.0	146.15282505105515	66.0	429397.0	1124.0	200.62366548042704	38.0	225501.0	52.515737184936086	1814.0	112.4013230429989	28.0	203896.0	47.484262815063914	13.295593588217896	10.446537819314061
104_NVP2_6h_10x_Ccenter15_1AUall_rep1_Maximum.ome.tif	9	normal	3220.0	92.42049689440994	68.0	297594.0	1976.0	130.76923076923077	50.0	258400.0	86.82970758819062	1244.0	31.506430868167204	18.0	39194.0	13.170292411809378	2.370652634125688	2.8974643305980634
109_NVP2_6h_10x_Ccenter15_1AUall_rep1_Maximum.ome.tif	1	normal	2924.0	141.6843365253078	64.0	414285.0	2510.0	158.81633466135457	58.0	398629.0	96.22095900165345	414.0	37.81642512077295	6.0	15656.0	3.7790409983465487	0.22674245990079292	0.8691794296197062
109_NVP2_6h_10x_Ccenter15_1AUall_rep1_Maximum.ome.tif	2	normal	2474.0	47.55658852061439	58.0	117655.0	1392.0	62.701867816091955	42.0	87281.0	74.18384259062513	1082.0	28.072088724584102	16.0	30374.0	25.816157409374867	4.130585185499979	4.646908333687477
109_NVP2_6h_10x_Ccenter15_1AUall_rep1_Maximum.ome.tif	3	normal	4218.0	167.5168326220958	75.0	706586.0	3580.0	189.5036312849162	68.0	678423.0	96.01421483018345	638.0	44.142633228840126	7.0	28163.0	3.9857851698165545	0.27900496188715884	1.0363041441523042
109_NVP2_6h_10x_Ccenter15_1AUall_rep1_Maximum.ome.tif	4	normal	3015.0	156.9519071310116	61.0	473210.0	2472.0	183.67880258899677	56.0	454054.0	95.95190296063059	543.0	35.278084714548804	5.0	19156.0	4.048097039369413	0.20240485196847066	0.7286574670864944
109_NVP2_6h_10x_Ccenter15_1AUall_rep1_Maximum.ome.tif	5	normal	3492.0	169.03780068728523	66.0	590280.0	3007.0	191.1988693049551	62.0	574935.0	97.40038625736939	485.0	31.63917525773196	4.0	15345.0	2.599613742630616	0.10398454970522464	0.5719150233787356
109_NVP2_6h_10x_Ccenter15_1AUall_rep1_Maximum.ome.tif	6	normal	7646.0	69.42218153282762	114.0	530802.0	5284.0	80.20079485238456	82.0	423781.0	79.83786798090436	2362.0	45.30948348856901	32.0	107021.0	20.162132019095633	6.4518822461106025	9.072959408593034
109_NVP2_6h_10x_Ccenter15_1AUall_rep1_Maximum.ome.tif	7	normal	4523.0	164.4678310855627	82.0	743888.0000000001	4128.0	177.03875968992247	76.0	730816.0	98.24274621986103	395.0	33.09367088607625	6.0	13072.000000000116	1.757253780138961	0.10543522680833767	0.544748671843078
109_NVP2_6h_10x_Ccenter15_1AUall_rep1_Maximum.ome.tif	8	outlier	13022.0	67.45737981876823	147.0	878429.9999999999	9830.0	77.32746693794506	114.0	760129.0	86.53267761802307	3192.0	37.06171679197991	33.0	118300.99999999988	13.467322381976924	4.444216386052385	7.407027310087308
109_NVP2_6h_10x_Ccenter15_1AUall_rep1_Maximum.ome.tif	9	normal	4050.0	151.14246913580246	72.0	612127.0	3771.0	160.83505701405463	70.0	606509.0	99.08221659884305	279.0	20.136200716845877	2.0	5618.0	0.9177834011569495	0.01835566802313899	0.22944585028923736
106_NVP2_6h_10x_Ccenter15_1AUall_rep1_Maximum.ome.tif	1	normal	9118.0	155.40908093880236	118.0	1417020.0	6617.0	196.01042768626266	92.0	1297001.0	91.53018306022499	2501.0	47.98840463814474	26.0	120019.0	8.469816939775022	2.2021524043415055	3.8114176228987597
106_NVP2_6h_10x_Ccenter15_1AUall_rep1_Maximum.ome.tif	2	normal	8732.0	153.19915254237287	123.0	1337735.0	6076.0	198.1889400921659	90.0	1204196.0	90.01752963030795	2656.0	50.27823795180723	33.0	133539.0	9.982470369692054	3.294215221998378	4.6917610737552655
106_NVP2_6h_10x_Ccenter15_1AUall_rep1_Maximum.ome.tif	3	normal	3394.0	106.91072480848557	69.0	362855.0	2421.0	135.85832300702188	56.0	328913.0	90.64585027076932	973.0	34.88386433710175	13.0	33942.0	9.354149729230684	1.216039464799989	2.244995935015364
106_NVP2_6h_10x_Ccenter15_1AUall_rep1_Maximum.ome.tif	4	normal	2940.0	70.26938775510204	63.0	206592.0	2588.0	77.77820710973725	58.0	201290.0	97.43358890954151	352.0	15.0625	5.0	5302.0	2.5664110904584883	0.1283205545229244	0.6416027726146221
106_NVP2_6h_10x_Ccenter15_1AUall_rep1_Maximum.ome.tif	5	normal	2641.0	146.12457402499052	58.0	385914.99999999994	2390.0	159.6389121338912	56.0	381537.0	98.86555329541481	251.0	17.44223107569698	2.0	4377.999999999942	1.1344467045851916	0.022688934091703833	0.19285593977948257
107_NVP2_6h_10x_Ccenter15_1AUall_rep1_Maximum.ome.tif	1	normal	2750.0	130.224	60.0	358116.0	2292.0	149.87958115183247	54.0	343524.0	95.92534262641155	458.0	31.860262008733624	6.0	14592.0	4.074657373588446	0.24447944241530675	0.9371711959253426
107_NVP2_6h_10x_Ccenter15_1AUall_rep1_Maximum.ome.tif	2	normal	2885.0	127.3105719237435	62.0	367291.0	2429.0	143.91807328118568	56.0	349577.0	95.17712113828	456.0	38.84649122807018	6.0	17714.0	4.822878861719999	0.28937273170319994	1.0610333495783997
107_NVP2_6h_10x_Ccenter15_1AUall_rep1_Maximum.ome.tif	3	normal	4776.0	172.9034757118928	83.0	825787.0000000001	4413.0	184.5991389077725	76.0	814636.0	98.6496517867198	363.0	30.71900826446313	7.0	11151.000000000116	1.3503482132801938	0.09452437492961357	0.1350348213280194
107_NVP2_6h_10x_Ccenter15_1AUall_rep1_Maximum.ome.tif	4	normal	3027.0	162.59167492566897	68.0	492164.99999999994	2460.0	190.2231707317073	56.0	467949.0	95.0796988814727	567.0	42.70899470899461	12.0	24215.99999999994	4.920301118527312	0.5904361342232775	1.2792782908171012
107_NVP2_6h_10x_Ccenter15_1AUall_rep1_Maximum.ome.tif	5	normal	2435.0	96.3375770020534	57.0	234582.0	1396.0	130.31017191977077	42.0	181913.0	77.54772318421703	1039.0	50.69201154956689	15.0	52669.0	22.452276815782966	3.367841522367445	3.8168870586831045
105_NVP2_6h_10x_Ccenter15_1AUall_rep1_Maximum.ome.tif	1	normal	4075.0	181.03901840490798	69.0	737734.0	3770.0	192.65119363395226	69.0	726295.0	98.44944112647649	305.0	37.50491803278688	0.0	11439.0	1.5505588735235194	0.0	0.06202235494094077
105_NVP2_6h_10x_Ccenter15_1AUall_rep1_Maximum.ome.tif	2	normal	2740.0	180.44379562043795	60.0	494416.0	2457.0	197.5124135124135	56.0	485288.0	98.15378143102166	283.0	32.254416961130744	4.0	9128.0	1.8462185689783503	0.07384874275913401	0.4615546422445876
105_NVP2_6h_10x_Ccenter15_1AUall_rep1_Maximum.ome.tif	3	normal	4222.0	185.29843675982946	77.0	782330.0	3812.0	201.59443861490033	70.0	768478.0	98.22939168892923	410.0	33.78536585365854	7.0	13852.0	1.7706083110707755	0.12394258177495429	0.6020068257640637
105_NVP2_6h_10x_Ccenter15_1AUall_rep1_Maximum.ome.tif	4	normal	3770.0	185.65649867374006	70.0	699925.0	3135.0	209.87783094098884	64.0	657967.0	94.00535771689825	635.0	66.07559055118111	6.0	41958.0	5.9946422831017605	0.35967853698610563	1.3188213022823874
105_NVP2_6h_10x_Ccenter15_1AUall_rep1_Maximum.ome.tif	5	normal	5147.0	161.84845541091897	93.0	833034.0	3984.0	193.05020080321285	74.0	769112.0	92.3266037160548	1163.0	54.963026655202064	19.0	63922.0	7.673396283945193	1.4579452939495867	2.532220773701914
105_NVP2_6h_10x_Ccenter15_1AUall_rep1_Maximum.ome.tif	6	normal	4548.0	164.72383465259455	82.0	749164.0	3946.0	184.6183476938672	72.0	728504.0	97.24225937177974	602.0	34.31893687707641	10.0	20660.0	2.7577406282202563	0.2757740628220256	0.9927866261592923
105_NVP2_6h_10x_Ccenter15_1AUall_rep1_Maximum.ome.tif	7	normal	1390.0	146.33381294964028	44.0	203403.99999999997	1107.0	173.36495031616982	38.0	191915.0	94.35163516941654	283.0	40.59717314487622	6.0	11488.99999999997	5.648364830583455	0.33890188983500735	0.9602220211991874
105_NVP2_6h_10x_Ccenter15_1AUall_rep1_Maximum.ome.tif	8	normal	3014.0	133.34505640345057	83.0	401902.0	2126.0	177.4967074317968	54.0	377358.0	93.8930386014501	888.0	27.63963963963964	29.0	24544.0	6.106961398549895	1.7710188055794698	2.32064533144896
101_NVP2_6h_10x_Ccenter15_1AUall_rep1_Maximum.ome.tif	1	normal	983.0	47.74771108850458	35.0	46936.0	52.0	39.07692307692308	8.0	2032.0000000000002	4.329299471620931	931.0	48.23200859291085	27.0	44904.0	95.67070052837907	25.83108914266235	16.26401908982444
101_NVP2_6h_10x_Ccenter15_1AUall_rep1_Maximum.ome.tif	2	normal	2738.0	124.94704163623082	61.0	342105.0	2368.0	140.28969594594594	56.0	332206.0	97.1064439280338	370.0	26.754054054054055	5.0	9899.0	2.8935560719662092	0.14467780359831045	0.6655178965522281
101_NVP2_6h_10x_Ccenter15_1AUall_rep1_Maximum.ome.tif	3	normal	4165.0	175.4876350540216	78.0	730906.0	3589.0	199.0554471997771	68.0	714410.0	97.74307503290437	576.0	28.63888888888889	10.0	16496.0	2.256924967095632	0.2256924967095632	0.7447852391415586
101_NVP2_6h_10x_Ccenter15_1AUall_rep1_Maximum.ome.tif	4	normal	4400.0	142.2659090909091	90.0	625970.0000000001	3169.0	183.0072578100347	64.0	579950.0	92.64820997811395	1231.0	37.384240454914796	26.0	46020.00000000012	7.35179002188605	1.9114654056903728	2.646644407878978
101_NVP2_6h_10x_Ccenter15_1AUall_rep1_Maximum.ome.tif	5	normal	4440.0	176.57432432432432	80.0	783990.0	3989.0	191.47781398846828	74.0	763805.0	97.42534981313537	451.0	44.75609756097561	6.0	20185.0	2.5746501868646283	0.1544790112118777	0.7723950560593885
101_NVP2_6h_10x_Ccenter15_1AUall_rep1_Maximum.ome.tif	6	outlier	8882.0	135.39124071155146	138.0	1202545.0	3704.0	152.18304535637148	72.0	563686.0	46.874420499856555	5178.0	123.37949015063731	66.0	638859.0	53.12557950014345	35.06288247009468	35.59413826509611
101_NVP2_6h_10x_Ccenter15_1AUall_rep1_Maximum.ome.tif	7	normal	3906.0	184.79441884280595	73.0	721807.0	3394.0	206.86535061873894	66.0	702101.0	97.26990732979868	512.0	38.48828125	7.0	19706.0	2.730092670201314	0.191106486914092	0.8190278010603943
102_NVP2_6h_10x_Ccenter15_1AUall_rep1_Maximum.ome.tif	1	normal	5072.0	145.34384858044163	91.0	737184.0	3798.0	185.1803580832017	70.0	703315.0	95.40562464730651	1274.0	26.584772370486657	21.0	33869.0	4.594375352693493	0.9648188240656336	1.4702001128619178
102_NVP2_6h_10x_Ccenter15_1AUall_rep1_Maximum.ome.tif	2	normal	4381.0	60.35197443506049	77.0	264402.0	3715.0	68.95935397039031	70.0	256184.0	96.89185407069537	666.0	12.33933933933934	7.0	8218.0	3.1081459293046194	0.21757021505132335	0.963525238084432
102_NVP2_6h_10x_Ccenter15_1AUall_rep1_Maximum.ome.tif	3	normal	4703.0	114.010844142037	92.0	536193.0	3126.0	161.573896353167	64.0	505080.0	94.19742518085839	1577.0	19.729232720355103	28.0	31113.0	5.802574819141615	1.6247209493596522	2.0889269348909814
102_NVP2_6h_10x_Ccenter15_1AUall_rep1_Maximum.ome.tif	4	normal	13190.0	64.80303260045488	155.0	854751.9999999999	6240.0	95.9900641025641	90.0	598978.0	70.07623263823893	6950.0	36.80201438848919	65.0	255773.99999999988	29.923767361761062	19.45044878514469	16.458072048968585
103_NVP2_6h_10x_Ccenter15_1AUall_rep1_Maximum.ome.tif	1	normal	4244.0	75.3096135721018	76.0	319614.0	2599.0	109.90419392073875	58.0	285641.0	89.37061580531517	1645.0	20.65227963525836	18.0	33973.0	10.629384194684839	1.9132891550432711	2.2321706808838164
103_NVP2_6h_10x_Ccenter15_1AUall_rep1_Maximum.ome.tif	2	normal	3195.0	18.66510172143975	77.0	59635.0	208.0	54.24519230769231	16.0	11283.0	18.920097258321455	2987.0	16.187479075995984	61.0	48352.0	81.07990274167854	49.458740672423914	25.945568877337134
103_NVP2_6h_10x_Ccenter15_1AUall_rep1_Maximum.ome.tif	3	outlier	14241.0	32.88364581138965	160.0	468296.0	1264.0	45.78164556962025	40.0	57868.0	12.357141636913406	12977.0	31.62734067966402	120.0	410428.0	87.64285836308659	105.17143003570392	48.20357209969763
103_NVP2_6h_10x_Ccenter15_1AUall_rep1_Maximum.ome.tif	4	normal	3490.0	128.13094555873926	68.0	447177.0	2816.0	155.2130681818182	60.0	437080.0	97.7420573956174	674.0	14.980712166172108	8.0	10097.0	2.2579426043826047	0.18063540835060837	0.5419062250518252
103_NVP2_6h_10x_Ccenter15_1AUall_rep1_Maximum.ome.tif	5	normal	3892.0	100.76387461459404	73.0	392173.0	2821.0	132.15065579581707	60.0	372796.99999999994	95.05932330884582	1071.0	18.09150326797391	13.0	19376.00000000006	4.940676691154174	0.6422879698500426	1.1857624058770018
103_NVP2_6h_10x_Ccenter15_1AUall_rep1_Maximum.ome.tif	6	normal	4562.0	46.278605874616396	83.0	211123.0	2818.0	65.87544357700497	60.0	185637.0	87.92836403423597	1744.0	14.613532110091743	23.0	25486.0	12.071635965764033	2.7764762721257275	2.897192631783368
Mean		normal	3971.5714285714284	129.68167065650033	75.23809523809524	519265.873015873	2910.968253968254	155.38410378582998	59.666666666666664	473654.6349206349	88.30524729221624	1060.6031746031747	35.83337390258719	15.571428571428571	45611.2380952381	11.69475270778375	3.532698028832781	3.180413737433362
Median		normal	3770.0	143.38011492251437	73.0	494416.0	2814.0	175.5906685906686	60.0	467949.0	94.62809315158994	686.0	33.56361474435196	10.0	25486.0	5.371906848410069	0.5904361342232775	1.3974203274844004
Stddev		normal	1863.69655838904	45.350464716454105	19.453595973838983	281268.1336249355	1292.4266619020552	49.727778670876994	15.196561580534189	267446.4869433969	18.732643623347546	1052.0055277004678	22.213376940469946	13.795410978122382	81994.63441507469	18.732643623347535	8.614261096284363	5.067444535116605
Min		normal	983.0	18.66510172143975	35.0	46936.0	52.0	39.07692307692308	8.0	2032.0000000000002	4.329299471620931	197.0	10.195918367346998	0.0	2498.0000000000146	0.7491536004994357	0.0	0.06202235494094077
Max		normal	13190.0	185.65649867374006	155.0	1417020.0	6617.0	227.47153024911032	92.0	1297001.0	99.25084639950056	6950.0	162.1010800332318	65.0	585347.0	95.67070052837907	49.458740672423914	25.945568877337134
Mean		normal+outlier	4508.985507246377	125.17623774301254	79.8695652173913	539359.0144927537	3087.231884057971	150.6348652378576	61.072463768115945	473944.4347826087	85.72912679827417	1421.7536231884058	37.491946428472396	18.797101449275363	65414.57971014493	14.270873201725843	5.932966511155445	4.654068926488396
Median		normal+outlier	3906.0	141.6843365253078	75.0	496698.0	2816.0	169.6859756097561	60.0	467949.0	94.30792362346327	888.0	34.31893687707641	12.0	28961.00000000006	5.69207637653673	0.7995343214077821	1.4702001128619178
Stddev		normal+outlier	2667.9496230182726	46.615400035723496	24.837657038479406	290120.8548695187	1737.7193060490283	50.97613634602865	17.772515827551814	270956.7140915836	21.314781889578985	1883.0758661874358	23.796656966002534	20.018065157535116	116860.30550913516	21.314781889579123	15.429760050447264	8.397972299922298
Min		normal+outlier	983.0	18.66510172143975	35.0	46936.0	52.0	39.07692307692308	8.0	2032.0000000000002	4.329299471620931	197.0	10.195918367346998	0.0	2498.0000000000146	0.7491536004994357	0.0	0.06202235494094077
Max		normal+outlier	14241.0	185.65649867374006	160.0	1417020.0	10027.0	227.47153024911032	119.0	1297001.0	99.25084639950056	12977.0	162.1010800332318	120.0	638859.0	95.67070052837907	105.17143003570392	48.20357209969763
