# Supplementary material for: CDK12/CDK13 inhibition disrupts transcriptional elongation and replication fork progression in glioblastoma
Source: EMBO Mol Med. 2026 Mar 25;18(5):1592–624. doi: 10.1038/s44321-026-00393-w (PMC13179391; doi:10.1038/s44321-026-00393-w)
Supplement: Supplementary file 13 — Source data Fig. 6 [file 44321_2026_393_MOESM13_ESM.zip › Figure 6/6B/220915 Comet assay alkaline/output THZ531 6h 1/comets_2022_0916_132147.xls]

FileName	Num	Flag	CometArea	CometIntensity	CometLength	CometDNA	HeadArea	HeadIntensity	HeadLength	HeadDNA	HeadDNAPercent	TailArea	TailIntensity	TailLength	TailDNA	TailDNAPercent	TailMoment	OliveMoment
68_THZ531_6h_10x_Ccenter15_1AUall_rep1_Maximum.ome.tif	1	normal	2933.0	172.3440163654961	62.0	505485.0	2784.0	179.88649425287358	60.0	500804.00000000006	99.07395867335333	149.0	31.416107382549946	2.0	4680.999999999942	0.9260413266466743	0.018520826532933486	0.24077074492813533
68_THZ531_6h_10x_Ccenter15_1AUall_rep1_Maximum.ome.tif	2	outlier	9338.0	125.60012850717499	121.0	1172854.0	7189.0	151.40367227709	96.0	1088441.0	92.80276999524237	2149.0	39.28013029315961	25.0	84413.0	7.197230004757625	1.7993075011894062	3.6705873024263886
68_THZ531_6h_10x_Ccenter15_1AUall_rep1_Maximum.ome.tif	3	normal	1899.0	18.9536598209584	49.0	35993.0	1717.0	19.916715200931858	48.0	34197.0	95.01014086072291	182.0	9.868131868131869	1.0	1796.0	4.9898591392770815	0.049898591392770815	0.5987830967132498
68_THZ531_6h_10x_Ccenter15_1AUall_rep1_Maximum.ome.tif	4	normal	5214.0	181.99865746068278	77.0	948941.0	4813.0	192.78308747143154	77.0	927865.0	97.77899785128896	401.0	52.55860349127182	0.0	21076.0	2.2210021487110367	0.0	0.4886204727164281
68_THZ531_6h_10x_Ccenter15_1AUall_rep1_Maximum.ome.tif	5	normal	4821.0	154.46172993154948	79.0	744660.0000000001	4060.0	176.2027093596059	72.0	715383.0	96.06840705825476	761.0	38.471747700394374	7.0	29277.000000000116	3.931592941745241	0.27521150592216687	1.2187938119410249
68_THZ531_6h_10x_Ccenter15_1AUall_rep1_Maximum.ome.tif	6	normal	3172.0	113.30643127364439	63.0	359408.0	2828.0	123.56117397454031	62.0	349431.0	97.224046209322	344.0	29.002906976744185	1.0	9977.0	2.775953790678004	0.027759537906780037	0.4441526065084806
68_THZ531_6h_10x_Ccenter15_1AUall_rep1_Maximum.ome.tif	7	normal	4227.0	179.361249112846	74.0	758160.0	3804.0	195.8835436382755	70.0	745141.0	98.28281629207555	423.0	30.77777777777778	4.0	13019.0	1.7171837079244487	0.06868734831697795	0.4292959269811122
68_THZ531_6h_10x_Ccenter15_1AUall_rep1_Maximum.ome.tif	8	normal	3256.0	169.86394348894348	65.0	553077.0	812.0	182.91871921182266	32.0	148530.0	26.8552118421124	2444.0	165.52659574468086	33.0	404547.0	73.1447881578876	24.137780092102908	15.360405513156396
68_THZ531_6h_10x_Ccenter15_1AUall_rep1_Maximum.ome.tif	9	normal	2571.0	170.4247374562427	58.0	438161.99999999994	2187.0	190.0544124371285	54.0	415649.0	94.86194603822332	384.0	58.627604166666515	4.0	22512.99999999994	5.138053961776682	0.20552215847106728	1.0276107923553364
67_THZ531_6h_10x_Ccenter15_1AUall_rep1_Maximum.ome.tif	1	normal	3628.0	152.20644983461963	72.0	552205.0	3156.0	172.0380228136882	66.0	542952.0	98.32435418005994	472.0	19.603813559322035	6.0	9253.0	1.6756458199400586	0.10053874919640352	0.3183727057886111
67_THZ531_6h_10x_Ccenter15_1AUall_rep1_Maximum.ome.tif	2	normal	3280.0	142.48719512195123	66.0	467358.00000000006	2632.0	171.40577507598783	58.0	451140.0	96.52985505757897	648.0	25.027777777777867	8.0	16218.000000000058	3.470144942421025	0.277611595393682	0.7981333367568358
67_THZ531_6h_10x_Ccenter15_1AUall_rep1_Maximum.ome.tif	3	outlier	7699.0	130.19846733341993	104.0	1002398.0	7007.0	141.79192236335095	96.0	993536.0000000001	99.11592002378298	692.0	12.806358381502722	8.0	8861.999999999884	0.8840799762170201	0.0707263980973616	0.4155175888219994
67_THZ531_6h_10x_Ccenter15_1AUall_rep1_Maximum.ome.tif	4	normal	3592.0	50.01976614699332	68.0	179671.0	2127.0	69.61495063469675	52.0	148071.0	82.41229803362813	1465.0	21.56996587030717	16.0	31600.0	17.587701966371867	2.814032314619499	3.517540393274374
67_THZ531_6h_10x_Ccenter15_1AUall_rep1_Maximum.ome.tif	5	normal	4562.0	129.1462078035949	94.0	589165.0	3228.0	175.97521685254029	64.0	568048.0	96.41577486782141	1334.0	15.829835082458771	30.0	21117.0	3.5842251321785916	1.0752675396535776	1.254478796262507
67_THZ531_6h_10x_Ccenter15_1AUall_rep1_Maximum.ome.tif	6	outlier	12111.0	18.951283956733548	127.0	229519.0	616.0	14.426948051948052	28.0	8887.0	3.872010596072656	11495.0	19.193736407133535	99.0	220632.0	96.12798940392734	95.16670950988807	53.83167406619931
67_THZ531_6h_10x_Ccenter15_1AUall_rep1_Maximum.ome.tif	7	normal	3150.0	19.161269841269842	68.0	60358.0	32.0	10.375	6.0	332.0	0.5500513602173697	3118.0	19.251443232841567	62.0	60026.0	99.44994863978263	61.658968156665225	30.829484078332612
64_THZ531_6h_10x_Ccenter15_1AUall_rep1_Maximum.ome.tif	1	normal	4268.0	167.97258669165885	77.0	716907.0	3785.0	185.54848084544253	70.0	702301.0	97.96263671578043	483.0	30.240165631469978	7.0	14606.0	2.037363284219571	0.14261542989537	0.6723298837924585
64_THZ531_6h_10x_Ccenter15_1AUall_rep1_Maximum.ome.tif	2	normal	3158.0	169.1504116529449	73.0	534177.0	2848.0	183.02984550561797	64.0	521269.0	97.58357248627328	310.0	41.63870967741936	9.0	12908.0	2.4164275137267235	0.21747847623540512	0.7974210795298188
64_THZ531_6h_10x_Ccenter15_1AUall_rep1_Maximum.ome.tif	3	normal	9103.0	79.10381193013292	126.0	720082.0	4415.0	97.1664779161948	78.0	428990.0	59.5751594957241	4688.0	62.09300341296928	48.0	291092.0	40.4248405042759	19.40392344205243	18.191178226924155
64_THZ531_6h_10x_Ccenter15_1AUall_rep1_Maximum.ome.tif	4	normal	1118.0	9.476744186046512	36.0	10595.0	1007.0	9.791459781529294	36.0	9860.0	93.0627654554035	111.0	6.621621621621622	0.0	735.0	6.937234544596508	0.0	0.6243511090136856
64_THZ531_6h_10x_Ccenter15_1AUall_rep1_Maximum.ome.tif	5	normal	4168.0	179.09908829174665	75.0	746485.0	3424.0	207.33732476635515	66.0	709923.0	95.10211189776084	744.0	49.14247311827957	9.0	36562.0	4.897888102239161	0.4408099292015245	1.4203875496493568
64_THZ531_6h_10x_Ccenter15_1AUall_rep1_Maximum.ome.tif	6	normal	6177.0	143.37655819977334	105.0	885636.9999999999	4359.0	183.39573296627668	76.0	799422.0000000001	90.26519894719848	1818.0	47.4229922992298	29.0	86214.99999999977	9.734801052801517	2.82309230531244	4.0886164421766376
61_THZ531_6h_10x_Ccenter15_1AUall_rep1_Maximum.ome.tif	1	normal	4477.0	134.35559526468617	85.0	601510.0	3580.0	163.57932960893854	68.0	585614.0	97.3573174178318	897.0	17.72129319955407	17.0	15896.0	2.64268258216821	0.4492560389685957	0.9249389037588734
61_THZ531_6h_10x_Ccenter15_1AUall_rep1_Maximum.ome.tif	2	normal	4129.0	145.0460159844999	75.0	598895.0	3764.0	157.76195536663124	70.0	593816.0	99.15193815276467	365.0	13.915068493150685	5.0	5079.0	0.8480618472353251	0.04240309236176625	0.26289917264295076
61_THZ531_6h_10x_Ccenter15_1AUall_rep1_Maximum.ome.tif	3	normal	4170.0	142.3916067146283	76.0	593773.0	3816.0	154.37919287211741	70.0	589111.0	99.21485146680634	354.0	13.169491525423728	6.0	4662.0	0.7851485331936615	0.04710891199161969	0.2669505012858449
61_THZ531_6h_10x_Ccenter15_1AUall_rep1_Maximum.ome.tif	4	normal	6729.0	117.68435131520285	102.0	791898.0	5201.0	146.85541242068834	82.0	763795.0	96.45118436970418	1528.0	18.392015706806284	20.0	28103.0	3.5488156302958207	0.7097631260591641	1.525990721027203
61_THZ531_6h_10x_Ccenter15_1AUall_rep1_Maximum.ome.tif	5	normal	5765.0	111.68950563746748	99.0	643890.0	4041.0	151.21677802524127	72.0	611067.0	94.90239015980991	1724.0	19.038863109048723	27.0	32823.0	5.097609840190095	1.3763546568513256	2.1919722312817407
61_THZ531_6h_10x_Ccenter15_1AUall_rep1_Maximum.ome.tif	6	normal	10208.0	42.601586990595614	124.0	434877.0	448.0	35.482142857142854	24.0	15895.999999999998	3.6552864373144587	9760.0	42.92838114754098	100.0	418981.0	96.34471356268554	96.34471356268554	50.09925105259648
61_THZ531_6h_10x_Ccenter15_1AUall_rep1_Maximum.ome.tif	7	normal	7411.0	126.19565510727297	110.0	935236.0	5024.0	173.15406050955414	80.0	869926.0	93.01673588270768	2387.0	27.360703812316714	30.0	65310.0	6.98326411729232	2.0949792351876964	2.723473005744005
65_THZ531_6h_10x_Ccenter15_1AUall_rep1_Maximum.ome.tif	1	normal	7756.0	104.56395048994327	117.0	810998.0	4906.0	151.81471667346108	80.0	744803.0	91.83783437197133	2850.0	23.226315789473684	37.0	66195.0	8.162165628028676	3.0200012823706097	3.7545961888931907
65_THZ531_6h_10x_Ccenter15_1AUall_rep1_Maximum.ome.tif	2	outlier	17416.0	28.747875516766193	180.0	500673.0	7984.0	38.88188877755511	104.0	310433.0	62.00314376848762	9432.0	20.1696352841391	76.0	190240.0	37.99685623151238	28.87761073594941	20.89827092733181
65_THZ531_6h_10x_Ccenter15_1AUall_rep1_Maximum.ome.tif	3	normal	5450.0	83.56146788990826	94.0	455410.0	4459.0	100.07468042161919	76.0	446233.0	97.9848927340199	991.0	9.260343087790112	18.0	9177.0	2.015107265980106	0.3627193078764191	0.7858918337322414
65_THZ531_6h_10x_Ccenter15_1AUall_rep1_Maximum.ome.tif	4	normal	4478.0	13.569450647610541	76.0	60764.0	3024.0	16.59589947089947	62.0	50186.0	82.59166611809624	1454.0	7.275103163686382	14.0	10578.0	17.408333881903758	2.437166743466526	4.526166809294978
65_THZ531_6h_10x_Ccenter15_1AUall_rep1_Maximum.ome.tif	5	normal	4478.0	7.0310406431442605	84.0	31485.0	156.0	7.019230769230769	14.0	1095.0	3.4778465936160075	4322.0	7.031466913465988	70.0	30390.0	96.52215340638399	67.56550738446879	30.887089090042878
65_THZ531_6h_10x_Ccenter15_1AUall_rep1_Maximum.ome.tif	6	normal	6195.0	98.02389023405972	116.0	607258.0	3728.0	147.20144849785407	70.0	548767.0	90.36801491293652	2467.0	23.70936359951358	46.0	58491.0	9.631985087063487	4.430713140049205	4.238073438307935
65_THZ531_6h_10x_Ccenter15_1AUall_rep1_Maximum.ome.tif	7	normal	14058.0	64.97723716033575	150.0	913449.9999999999	1396.0	84.03510028653295	42.0	117313.0	12.842848541244733	12662.0	62.87608592639393	108.0	796136.9999999999	87.15715145875527	94.12972357545569	46.19329027314029
65_THZ531_6h_10x_Ccenter15_1AUall_rep1_Maximum.ome.tif	8	normal	4091.0	74.75189440234661	76.0	305810.0	3553.0	84.79256965944272	68.0	301268.0	98.51476406919329	538.0	8.442379182156134	8.0	4542.0	1.48523593080671	0.1188188744645368	0.445570779242013
65_THZ531_6h_10x_Ccenter15_1AUall_rep1_Maximum.ome.tif	9	normal	5857.0	47.50810995390132	93.0	278255.0	3789.0	63.09870678279229	70.0	239081.0	85.92154678262744	2068.0	18.942940038684718	23.0	39174.0	14.078453217372555	3.2380442399956877	3.9419669008643154
65_THZ531_6h_10x_Ccenter15_1AUall_rep1_Maximum.ome.tif	10	normal	5789.0	19.435653826222147	87.0	112513.00000000001	5338.0	20.539715249156988	84.0	109641.0	97.44740607751991	451.0	6.368070953436839	3.0	2872.0000000000146	2.5525939224800815	0.07657781767440244	0.7147262982944228
65_THZ531_6h_10x_Ccenter15_1AUall_rep1_Maximum.ome.tif	11	normal	7587.0	59.792144457624886	108.0	453643.0	4792.0	85.85434056761268	78.0	411413.99999999994	90.69113818575399	2795.0	15.108765652951721	30.0	42229.00000000006	9.308861814246017	2.792658544273805	3.351190253128566
70_THZ531_6h_10x_Ccenter15_1AUall_rep1_Maximum.ome.tif	1	normal	5692.0	53.83222066057625	99.0	306413.0	2430.0	90.04032921810699	56.0	218798.0	71.40623929141388	3262.0	26.85928877988964	43.0	87615.0	28.593760708586125	12.295317104692034	11.723441890520311
70_THZ531_6h_10x_Ccenter15_1AUall_rep1_Maximum.ome.tif	2	normal	2967.0	48.724300640377486	62.0	144565.0	2633.0	53.32852259779719	58.0	140414.0	97.12862726109363	334.0	12.428143712574851	4.0	4151.0	2.8713727389063743	0.11485490955625498	0.7465569121156573
70_THZ531_6h_10x_Ccenter15_1AUall_rep1_Maximum.ome.tif	3	normal	7573.0	137.90624587349797	106.0	1044364.0000000001	6351.0	159.93528578176665	90.0	1015749.0	97.2600549233792	1222.0	23.4165302782325	16.0	28615.000000000116	2.7399450766208058	0.4383912122593289	1.1781763829469465
70_THZ531_6h_10x_Ccenter15_1AUall_rep1_Maximum.ome.tif	4	normal	4583.0	125.48658084224307	91.0	575105.0	3228.0	169.4154275092937	64.0	546873.0	95.09098338564262	1355.0	20.835424354243543	27.0	28232.0	4.909016614357379	1.3254344858764922	1.5217951504507872
70_THZ531_6h_10x_Ccenter15_1AUall_rep1_Maximum.ome.tif	5	normal	5768.0	149.9890776699029	88.0	865137.0	5374.0	159.97860066989207	84.0	859725.0	99.37443433814529	394.0	13.736040609137056	4.0	5412.0	0.6255656618547121	0.025022626474188483	0.16264707208222515
70_THZ531_6h_10x_Ccenter15_1AUall_rep1_Maximum.ome.tif	6	normal	5476.0	148.11340394448501	87.0	811068.9999999999	4906.0	163.35690990623726	80.0	801429.0	98.81144514215191	570.0	16.91228070175418	7.0	9639.999999999884	1.1885548578480851	0.08319884004936595	0.4397652974037915
70_THZ531_6h_10x_Ccenter15_1AUall_rep1_Maximum.ome.tif	7	normal	5551.0	117.50909745991713	96.0	652293.0	4506.0	140.89525077674213	76.0	634874.0	97.32957428640196	1045.0	16.6688995215311	20.0	17419.0	2.6704257135980303	0.534085142719606	1.0948745425751925
70_THZ531_6h_10x_Ccenter15_1AUall_rep1_Maximum.ome.tif	8	normal	1941.0	10.3456980937661	52.0	20081.0	316.0	10.974683544303797	20.0	3468.0	17.270056272098003	1625.0	10.223384615384616	32.0	16613.0	82.729943727902	26.47358199292864	14.89138987102236
66_THZ531_6h_10x_Ccenter15_1AUall_rep1_Maximum.ome.tif	1	normal	4891.0	151.56143937845022	88.0	741287.0	4033.0	179.6880733944954	72.0	724682.0	97.75997690503138	858.0	19.353146853146853	16.0	16605.0	2.240023094968615	0.35840369519497844	0.8064083141887015
66_THZ531_6h_10x_Ccenter15_1AUall_rep1_Maximum.ome.tif	2	outlier	566.0	5.939929328621908	26.0	3361.9999999999995	429.0	6.461538461538462	24.0	2772.0	82.45092207019633	137.0	4.30656934306569	2.0	589.9999999999995	17.549077929803676	0.35098155859607355	1.0529446757882206
66_THZ531_6h_10x_Ccenter15_1AUall_rep1_Maximum.ome.tif	3	normal	3986.0	82.7900150526844	75.0	330001.0	3355.0	95.91087928464978	66.0	321781.0	97.5090984572774	631.0	13.026941362916006	9.0	8220.0	2.4909015427225976	0.2241811388450338	0.7721794782440052
66_THZ531_6h_10x_Ccenter15_1AUall_rep1_Maximum.ome.tif	4	normal	5147.0	117.25374004274335	99.0	603505.0	3778.0	152.56326098464797	70.0	576384.0	95.50608528512606	1369.0	19.81081081081081	29.0	27121.0	4.493914714873945	1.303235267313444	1.887444180247057
66_THZ531_6h_10x_Ccenter15_1AUall_rep1_Maximum.ome.tif	5	normal	7394.0	114.50852042196375	98.0	846676.0	6791.0	123.42939184214401	94.0	838209.0	98.99997165385578	603.0	14.041459369817579	4.0	8467.0	1.0000283461442157	0.04000113384576863	0.3500099211504755
66_THZ531_6h_10x_Ccenter15_1AUall_rep1_Maximum.ome.tif	6	normal	3355.0	28.39403874813711	66.0	95262.0	3005.0	30.66955074875208	62.0	92162.0	96.7458167999832	350.0	8.857142857142858	4.0	3100.0	3.2541832000167954	0.13016732800067182	0.8460876320043669
66_THZ531_6h_10x_Ccenter15_1AUall_rep1_Maximum.ome.tif	7	normal	7761.0	96.12627238757892	135.0	746036.0	3140.0	160.7347133757962	64.0	504707.00000000006	67.6518291342509	4621.0	52.22441030080068	71.0	241328.99999999994	32.3481708657491	22.96720131468186	22.320237897366876
66_THZ531_6h_10x_Ccenter15_1AUall_rep1_Maximum.ome.tif	8	normal	4555.0	116.56509330406148	81.0	530954.0	3436.0	147.37310826542492	66.0	506374.0	95.37059707620622	1119.0	21.96604110813226	15.0	24580.0	4.629402923793775	0.6944104385690661	1.3888208771381323
63_THZ531_6h_10x_Ccenter15_1AUall_rep1_Maximum.ome.tif	1	normal	4187.0	145.67781227609268	82.0	609953.0	3337.0	175.98831285585857	66.0	587273.0	96.281680719662	850.0	26.68235294117647	16.0	22680.0	3.7183192803379934	0.594931084854079	1.078312591298018
63_THZ531_6h_10x_Ccenter15_1AUall_rep1_Maximum.ome.tif	2	normal	5141.0	120.05563120015562	106.0	617206.0	3551.0	166.54041115178822	68.0	591385.0	95.8164697037942	1590.0	16.239622641509435	38.0	25821.0	4.183530296205805	1.589741512558206	1.9244239362546702
63_THZ531_6h_10x_Ccenter15_1AUall_rep1_Maximum.ome.tif	3	normal	5153.0	123.01164370269746	98.0	633879.0	3571.0	169.12545505460656	68.0	603947.0	95.2779631443856	1582.0	18.920353982300885	30.0	29932.0	4.7220368556144	1.41661105668432	1.794374005133472
63_THZ531_6h_10x_Ccenter15_1AUall_rep1_Maximum.ome.tif	4	outlier	12055.0	85.03907092492742	146.0	1025146.0	4621.0	133.65916468296905	78.0	617639.0	60.2488816227152	7434.0	54.8166532149583	68.0	407507.0	39.7511183772848	27.03076049655366	23.05564865882518
63_THZ531_6h_10x_Ccenter15_1AUall_rep1_Maximum.ome.tif	5	outlier	13144.0	82.65908399269628	165.0	1086471.0	4050.0	167.24493827160495	72.0	677342.0	62.34331151038546	9094.0	44.98889377611612	93.0	409129.0	37.656688489614545	35.020720295341526	26.736248827626326
63_THZ531_6h_10x_Ccenter15_1AUall_rep1_Maximum.ome.tif	6	normal	7746.0	39.68202943454686	112.0	307377.0	716.0	44.60195530726257	30.0	31935.0	10.389521662323466	7030.0	39.180938833570416	82.0	275442.0	89.61047833767654	73.48059223689476	39.42861046857767
63_THZ531_6h_10x_Ccenter15_1AUall_rep1_Maximum.ome.tif	7	normal	3916.0	150.49131767109296	74.0	589324.0	3592.0	162.73218262806236	68.0	584534.0	99.1872043222404	324.0	14.783950617283951	6.0	4790.0	0.8127956777596025	0.04876774066557615	0.27635053043826485
63_THZ531_6h_10x_Ccenter15_1AUall_rep1_Maximum.ome.tif	8	normal	9027.0	50.99368560983716	125.0	460320.0	812.0	61.533251231527096	32.0	49965.0	10.854405630865484	8215.0	49.95191722458917	93.0	410355.0	89.14559436913451	82.9054027632951	44.57279718456726
63_THZ531_6h_10x_Ccenter15_1AUall_rep1_Maximum.ome.tif	9	normal	3491.0	149.94041821827557	69.0	523442.0	2795.0	178.38318425760286	60.0	498581.0	95.25047665261863	696.0	35.7198275862069	9.0	24861.0	4.749523347381372	0.42745710126432346	1.1398856033715292
63_THZ531_6h_10x_Ccenter15_1AUall_rep1_Maximum.ome.tif	10	normal	7525.0	22.954152823920264	123.0	172730.0	448.0	39.484375	24.0	17689.0	10.240838302553117	7077.0	21.90772926381235	99.0	155041.0	89.75916169744688	88.86157008047242	50.265130550570255
62_THZ531_6h_10x_Ccenter15_1AUall_rep1_Maximum.ome.tif	1	normal	3770.0	156.52997347480107	71.0	590118.0	3416.0	169.3498243559719	66.0	578499.0	98.03107175175134	354.0	32.82203389830509	5.0	11619.0	1.9689282482486554	0.09844641241243277	0.6103677569570831
62_THZ531_6h_10x_Ccenter15_1AUall_rep1_Maximum.ome.tif	2	outlier	6581.0	180.97659930101807	94.0	1191007.0	5904.0	196.16683604336043	88.0	1158169.0	97.24283736367629	677.0	48.50516986706056	6.0	32838.0	2.757162636323716	0.16542975817942296	0.9374352963500635
62_THZ531_6h_10x_Ccenter15_1AUall_rep1_Maximum.ome.tif	3	normal	3002.0	176.43770819453698	63.0	529666.0	2581.0	195.5087175513367	58.0	504608.0	95.26909410836262	421.0	59.52019002375297	5.0	25058.0	4.730905891637372	0.23654529458186857	1.0881083550765953
62_THZ531_6h_10x_Ccenter15_1AUall_rep1_Maximum.ome.tif	4	normal	3060.0	125.66666666666667	63.0	384540.0	2618.0	141.04851031321618	58.0	369264.99999999994	96.02772143340093	442.0	34.558823529411896	5.0	15275.000000000058	3.9722785665990683	0.19861392832995342	0.9930696416497671
62_THZ531_6h_10x_Ccenter15_1AUall_rep1_Maximum.ome.tif	5	normal	3748.0	161.76600853788688	75.0	606299.0	2967.0	189.61105493764745	62.0	562576.0	92.78854162715096	781.0	55.98335467349552	13.0	43723.0	7.21145837284904	0.9374895884703752	2.019208344397731
62_THZ531_6h_10x_Ccenter15_1AUall_rep1_Maximum.ome.tif	6	normal	3341.0	168.91230170607602	67.0	564336.0	3019.0	182.4296124544551	62.0	550755.0	97.59345496300077	322.0	42.17701863354037	5.0	13581.0	2.4065450369992343	0.12032725184996172	0.697898060729778
62_THZ531_6h_10x_Ccenter15_1AUall_rep1_Maximum.ome.tif	7	normal	2017.0	158.26772434308378	50.0	319226.0	1792.0	172.22823660714286	48.0	308633.0	96.68166126819244	225.0	47.08	2.0	10593.0	3.3183387318075597	0.06636677463615119	0.49775080977113395
62_THZ531_6h_10x_Ccenter15_1AUall_rep1_Maximum.ome.tif	8	normal	4095.0	149.7807081807082	74.0	613352.0	3560.0	167.72331460674158	68.0	597095.0	97.34948284182656	535.0	30.386915887850467	6.0	16257.0	2.650517158173447	0.15903102949040682	0.7156396327068307
62_THZ531_6h_10x_Ccenter15_1AUall_rep1_Maximum.ome.tif	9	normal	3433.0	170.5042237110399	70.0	585341.0	2998.0	188.8275517011341	62.0	566105.0	96.71371046962369	435.0	44.220689655172414	8.0	19236.0	3.286289530376311	0.26290316243010486	0.9858868591128932
69_THZ531_6h_10x_Ccenter15_1AUall_rep1_Maximum.ome.tif	1	outlier	9865.0	83.08829194120628	120.0	819666.0	611.0	28.85924713584288	28.0	17633.0	2.1512420912908428	9254.0	86.66879187378431	92.0	802033.0	97.84875790870916	90.02085727601242	59.68774232431259
69_THZ531_6h_10x_Ccenter15_1AUall_rep1_Maximum.ome.tif	2	normal	3201.0	64.90065604498594	64.0	207746.99999999997	2913.0	70.11465842773772	62.0	204244.0	98.31381439924525	288.0	12.163194444444343	2.0	3502.999999999971	1.6861856007547507	0.03372371201509501	0.25292784011321257
69_THZ531_6h_10x_Ccenter15_1AUall_rep1_Maximum.ome.tif	3	normal	3254.0	141.22649047326368	65.0	459551.0	2813.0	159.6697476004266	60.0	449151.00000000006	97.73692147335117	441.0	23.582766439909165	5.0	10399.999999999942	2.2630785266488247	0.11315392633244124	0.543138846395718
69_THZ531_6h_10x_Ccenter15_1AUall_rep1_Maximum.ome.tif	4	normal	3656.0	39.169310722100654	74.0	143203.0	2880.0	46.660069444444446	62.0	134381.0	93.83951453531002	776.0	11.368556701030927	12.0	8822.0	6.160485464689986	0.7392582557627982	1.7865407847600958
69_THZ531_6h_10x_Ccenter15_1AUall_rep1_Maximum.ome.tif	5	normal	3726.0	18.358024691358025	76.0	68402.0	52.0	16.653846153846153	8.0	866.0	1.2660448524896932	3674.0	18.382144801306477	68.0	67536.0	98.73395514751031	67.13908950030701	24.68348878687758
69_THZ531_6h_10x_Ccenter15_1AUall_rep1_Maximum.ome.tif	6	normal	3013.0	38.020577497510786	62.0	114556.0	2644.0	41.87216338880484	58.0	110710.0	96.64269003805998	369.0	10.422764227642276	4.0	3846.0	3.3573099619400115	0.13429239847760047	0.872900590104403
69_THZ531_6h_10x_Ccenter15_1AUall_rep1_Maximum.ome.tif	7	normal	510.0	3.8823529411764706	26.0	1980.0	384.0	4.138020833333333	22.0	1589.0	80.25252525252525	126.0	3.1031746031746033	4.0	391.0	19.747474747474747	0.7898989898989899	2.172222222222222
69_THZ531_6h_10x_Ccenter15_1AUall_rep1_Maximum.ome.tif	8	normal	3432.0	155.3738344988345	66.0	533243.0	2828.0	182.81506364922205	60.0	517000.99999999994	96.95410910222918	604.0	26.890728476821288	6.0	16242.000000000058	3.045890897770821	0.18275345386624925	0.7919316334204134
69_THZ531_6h_10x_Ccenter15_1AUall_rep1_Maximum.ome.tif	9	normal	5895.0	106.37370653095844	96.0	627073.0	3709.0	144.49393367484498	70.0	535928.0	85.46500965597306	2186.0	41.69487648673376	26.0	91145.0	14.534990344026932	3.779097489447002	2.7616481653651173
69_THZ531_6h_10x_Ccenter15_1AUall_rep1_Maximum.ome.tif	10	normal	4427.0	155.973119494014	84.0	690493.0	3784.0	179.3440803382664	70.0	678638.0	98.2831107628897	643.0	18.43701399688958	14.0	11855.0	1.7168892371102966	0.2403644931954415	0.6009112329886038
69_THZ531_6h_10x_Ccenter15_1AUall_rep1_Maximum.ome.tif	11	normal	6604.0	143.01165960024227	108.0	944448.9999999999	5076.0	178.9316390858944	82.0	908257.0	96.16792436648248	1528.0	23.685863874345472	26.0	36191.99999999988	3.8320756335175203	0.9963396647145553	1.6477925224125338
Mean		normal	4804.350649350649	106.89819680645184	83.44155844155844	501905.7792207792	3132.090909090909	126.47329328902697	61.0	442176.2727272727	83.12021712791018	1672.2597402597403	27.788112680170123	22.441558441558442	59729.506493506495	16.879782872089827	10.201746533337488	6.2790378752572575
Median		normal	4268.0	120.05563120015562	77.0	553077.0	3228.0	154.37919287211741	66.0	506374.0	96.06840705825476	776.0	21.90772926381235	13.0	19236.0	3.931592941745241	0.4383912122593289	1.0948745425751925
Stddev		normal	2147.249941119508	54.506804271195755	22.67707717317755	266893.9450994594	1459.752323817281	62.33128815865187	18.565672907985743	275890.9391651192	29.486319984108817	2266.6335656918577	21.96543856541611	25.852564520297495	124503.33036230748	29.486319984108825	24.499254499423547	12.460692518549413
Min		normal	510.0	3.8823529411764706	26.0	1980.0	32.0	4.138020833333333	6.0	332.0	0.5500513602173697	111.0	3.1031746031746033	0.0	391.0	0.6255656618547121	0.0	0.16264707208222515
Max		normal	14058.0	181.99865746068278	150.0	1044364.0000000001	6791.0	207.33732476635515	94.0	1015749.0	99.37443433814529	12662.0	165.52659574468086	108.0	796136.9999999999	99.44994863978263	96.34471356268554	50.265130550570255
Mean		normal+outlier	5333.837209302325	104.32978935929485	87.30232558139535	531137.6860465116	3250.953488372093	123.45743882930626	61.75581395348837	452586.33720930235	80.95915997547597	2082.8837209302324	28.725821102488602	25.546511627906977	78551.3488372093	19.040840024524034	12.372530076706907	7.834557977470823
Median		normal+outlier	6717.0	176.2636461898757	121.5	846504.0	5005.5	227.10550841563503	99.0	759561.0	143.2591279276891	1171.5	32.86159389571853	21.0	31675.5	6.275295444308707	0.6612148938022868	1.7098284050572938
Stddev		normal+outlier	2943.6411460497056	55.01607236188528	27.90069354712166	298129.6239554498	1702.8773566903944	63.808306395876265	20.33017811704713	300475.74279835995	30.76715418614031	2834.570794021576	22.37520800269686	29.001280692509866	153085.8734582935	30.767154186140278	26.66129384748829	14.437203015802476
Min		normal+outlier	510.0	3.8823529411764706	26.0	1980.0	32.0	4.138020833333333	6.0	332.0	0.5500513602173697	111.0	3.1031746031746033	0.0	391.0	0.6255656618547121	0.0	0.16264707208222515
Max		normal+outlier	17416.0	181.99865746068278	180.0	1191007.0	7984.0	207.33732476635515	104.0	1158169.0	99.37443433814529	12662.0	165.52659574468086	108.0	802033.0	99.44994863978263	96.34471356268554	59.68774232431259
