# Supplementary material for: CDK12/CDK13 inhibition disrupts transcriptional elongation and replication fork progression in glioblastoma
Source: EMBO Mol Med. 2026 Mar 25;18(5):1592–624. doi: 10.1038/s44321-026-00393-w (PMC13179391; doi:10.1038/s44321-026-00393-w)
Supplement: Supplementary file 13 — Source data Fig. 6 [file 44321_2026_393_MOESM13_ESM.zip › Figure 6/6B/220915 Comet assay alkaline/output DMSO 1/comets_2022_0918_154250_update.xls]

FileName	Num	Flag	CometArea	CometIntensity	CometLength	CometDNA	HeadArea	HeadIntensity	HeadLength	HeadDNA	HeadDNAPercent	TailArea	TailIntensity	TailLength	TailDNA	TailDNAPercent	TailMoment	OliveMoment
3_DMSO_6h_10x_Ccenter15_1AUall_rep1_Maximum.ome.tif	1	normal	5383.0	139.06204718558425	82.0	748571.0	4548.0	160.353781882146	76.0	729289.0	97.42415883062529	835.0	23.092215568862276	6.0	19282.0	2.575841169374715	0.1545504701624829	0.6954771157311731
3_DMSO_6h_10x_Ccenter15_1AUall_rep1_Maximum.ome.tif	2	normal	6190.0	110.43021001615509	90.0	683563.0	4304.0	146.92704460966542	74.0	632374.0	92.51144371477099	1886.0	27.141569459172853	16.0	51189.0	7.488556285229013	1.198169005636642	2.2465668855687038
3_DMSO_6h_10x_Ccenter15_1AUall_rep1_Maximum.ome.tif	3	normal	7812.0	107.76766513056836	125.0	841881.0	4957.0	152.67561024813395	82.0	756813.0	89.8954840410937	2855.0	29.79614711033275	43.0	85068.0	10.104515958906306	4.344941862329711	5.557483777398468
7_DMSO_6h_10x_Ccenter15_1AUall_rep1_Maximum.ome.tif	1	normal	5224.0	117.45386676875957	106.0	613579.0	3395.0	171.14138438880707	66.0	581025.0	94.69440772907808	1829.0	17.798797156916347	40.0	32554.0	5.3055922709219185	2.1222369083687678	2.1752928310779867
7_DMSO_6h_10x_Ccenter15_1AUall_rep1_Maximum.ome.tif	2	normal	5333.0	156.95424714044628	82.0	837037.0	5098.0	163.43448411141625	82.0	833189.0000000001	99.54028316549928	235.0	16.37446808510589	0.0	3847.9999999998836	0.459716834500731	0.0	0.045971683450073096
7_DMSO_6h_10x_Ccenter15_1AUall_rep1_Maximum.ome.tif	3	deleted	5325.0	9.938591549295774	81.0	52922.99999999999	4947.0	10.232059834242975	80.0	50617.99999999999	95.6446157625229	378.0	6.097883597883598	1.0	2305.0	4.3553842374770895	0.0435538423747709	1.2195075864935851
7_DMSO_6h_10x_Ccenter15_1AUall_rep1_Maximum.ome.tif	4	normal	5363.0	69.2595562185344	80.0	371439.0	5229.0	70.86154140371008	80.0	370535.0	99.75662221791465	134.0	6.746268656716418	0.0	904.0	0.24337778208534913	0.0	0.05110933423792332
7_DMSO_6h_10x_Ccenter15_1AUall_rep1_Maximum.ome.tif	5	normal	8334.0	42.11963042956563	125.0	351025.0	2569.0	56.13896457765667	60.0	144221.0	41.08567765828645	5765.0	35.872333044232434	65.0	206804.0	58.91432234171356	38.294309522113814	30.046304394273914
7_DMSO_6h_10x_Ccenter15_1AUall_rep1_Maximum.ome.tif	6	normal	3791.0	137.29965708256395	83.0	520502.99999999994	2827.0	176.3392288645207	60.0	498511.0	95.77485624482473	964.0	22.813278008298695	23.0	21991.99999999994	4.225143755175272	0.9717830636903124	1.3097945641043343
7_DMSO_6h_10x_Ccenter15_1AUall_rep1_Maximum.ome.tif	7	normal	3837.0	131.4255929111285	77.0	504280.0	2988.0	161.42369477911646	62.0	482334.0	95.64805266915207	849.0	25.849234393404004	15.0	21946.0	4.351947330847942	0.6527920996271913	1.1750257793289443
7_DMSO_6h_10x_Ccenter15_1AUall_rep1_Maximum.ome.tif	8	normal	4378.0	128.46094106898127	76.0	562402.0	4005.0	139.1438202247191	72.0	557271.0	99.08766327289021	373.0	13.756032171581769	4.0	5131.0	0.9123367271097897	0.03649346908439159	0.2828243854040348
7_DMSO_6h_10x_Ccenter15_1AUall_rep1_Maximum.ome.tif	9	normal	5428.0	154.23415622697127	83.0	837183.0	5175.0	160.9528502415459	82.0	832931.0	99.49210626589408	253.0	16.806324110671937	1.0	4252.0	0.5078937341059243	0.005078937341059243	0.09142087213906637
7_DMSO_6h_10x_Ccenter15_1AUall_rep1_Maximum.ome.tif	10	outlier	10844.0	44.12310955367023	110.0	478471.0	10112.0	46.37737341772152	110.0	468968.0	98.01388171905926	732.0	12.98224043715847	0.0	9503.0	1.9861182809407467	0.0	0.15888946247525973
7_DMSO_6h_10x_Ccenter15_1AUall_rep1_Maximum.ome.tif	11	deleted	2016.0	7.713789682539683	52.0	15551.0	52.0	7.384615384615385	8.0	384.0	2.4692945791267444	1964.0	7.722505091649695	44.0	15167.0	97.53070542087326	42.91351038518423	21.456755192592116
1_DMSO_6h_10x_Ccenter15_1AUall_rep1_Maximum.ome.tif	1	normal	6160.0	81.89025974025974	111.0	504444.0	3138.0	132.94136392606757	64.0	417170.0	82.69897154094409	3022.0	28.87954996690933	47.0	87274.0	17.30102845905591	8.131483375756279	7.266431952803483
1_DMSO_6h_10x_Ccenter15_1AUall_rep1_Maximum.ome.tif	2	normal	3906.0	153.57910906298002	68.0	599880.0	3023.0	185.5243135957658	62.0	560840.0	93.49203173968127	883.0	44.21291053227633	6.0	39040.0	6.50796826031873	0.39047809561912383	1.3666733346669333
1_DMSO_6h_10x_Ccenter15_1AUall_rep1_Maximum.ome.tif	3	normal	7421.0	106.21317881687104	124.0	788208.0	4712.0	158.26740237691	78.0	745756.0	94.61411201104276	2709.0	15.670727205610927	46.0	42452.0	5.385887988957229	2.4775084749203256	3.069956153705621
1_DMSO_6h_10x_Ccenter15_1AUall_rep1_Maximum.ome.tif	4	normal	3409.0	66.09592255793488	67.0	225321.00000000003	3098.0	71.30890897353132	64.0	220915.00000000003	98.04456752810435	311.0	14.167202572347266	3.0	4406.0	1.9554324718956506	0.058662974156869524	0.4693037932549562
1_DMSO_6h_10x_Ccenter15_1AUall_rep1_Maximum.ome.tif	5	normal	4455.0	158.95667789001124	74.0	708152.0	3640.0	186.82115384615383	68.0	680029.0	96.02867745907658	815.0	34.50674846625767	6.0	28123.0	3.971322540923418	0.23827935245540507	1.0325438606400887
1_DMSO_6h_10x_Ccenter15_1AUall_rep1_Maximum.ome.tif	6	normal	4944.0	87.49979773462783	106.0	432599.0	2702.0	145.5640266469282	60.0	393314.0	90.9188416986632	2242.0	17.522301516503124	46.0	39285.0	9.081158301336805	4.17733281861493	4.449767567655035
1_DMSO_6h_10x_Ccenter15_1AUall_rep1_Maximum.ome.tif	7	normal	6128.0	149.28818537859007	97.0	914838.0	5117.0	173.25053742427204	82.0	886523.0	96.9049164988774	1011.0	28.00692383778437	15.0	28315.0	3.0950835011226028	0.46426252516839045	1.1761317304265893
5_DMSO_6h_10x_Ccenter15_1AUall_rep1_Maximum.ome.tif	1	normal	4230.0	152.81796690307328	72.0	646420.0	3985.0	161.19071518193223	72.0	642345.0	99.36960490083847	245.0	16.632653061224488	0.0	4075.0	0.6303950991615358	0.0	0.044127656941307505
5_DMSO_6h_10x_Ccenter15_1AUall_rep1_Maximum.ome.tif	2	normal	5382.0	131.10349312523226	99.0	705599.0	4013.0	170.56915026164964	72.0	684494.0	97.00892433237576	1369.0	15.4163623082542	27.0	21105.0	2.9910756676242456	0.8075904302585463	1.1366087536972134
5_DMSO_6h_10x_Ccenter15_1AUall_rep1_Maximum.ome.tif	3	outlier	10832.0	32.52501846381093	138.0	352311.0	448.0	24.674107142857142	24.0	11054.0	3.137568795751481	10384.0	32.863732665639446	114.0	341257.0	96.86243120424852	110.42317157284332	62.96058028276154
5_DMSO_6h_10x_Ccenter15_1AUall_rep1_Maximum.ome.tif	4	normal	4157.0	118.45008419533318	97.0	492397.0	2837.0	163.75290800140993	62.0	464567.0	94.34805654786686	1320.0	21.083333333333332	35.0	27830.0	5.651943452133136	1.9781802082465978	2.147738511810592
5_DMSO_6h_10x_Ccenter15_1AUall_rep1_Maximum.ome.tif	5	normal	3216.0	134.59048507462686	68.0	432842.99999999994	2643.0	159.82179341657206	58.0	422408.99999999994	97.58942618917251	573.0	18.209424083769633	10.0	10434.0	2.410573810827483	0.24105738108274827	0.6026434527068707
5_DMSO_6h_10x_Ccenter15_1AUall_rep1_Maximum.ome.tif	6	deleted	5197.0	8.57206080431018	78.0	44549.00000000001	4848.0	8.866336633663366	78.0	42984.0	96.48701429886191	349.0	4.484240687679104	0.0	1565.0000000000073	3.5129857011380885	0.0	0.24590899907966618
5_DMSO_6h_10x_Ccenter15_1AUall_rep1_Maximum.ome.tif	7	deleted	5092.0	44.054988216810685	80.0	224328.0	4705.0	46.88522848034006	78.0	220595.0	98.33591883313719	387.0	9.645994832041344	2.0	3733.0	1.6640811668628082	0.033281623337256164	0.41602029171570204
5_DMSO_6h_10x_Ccenter15_1AUall_rep1_Maximum.ome.tif	8	normal	3896.0	139.56339835728951	70.0	543739.0	3537.0	152.33446423522759	68.0	538807.0	99.09294716766684	359.0	13.73816155988858	2.0	4932.0	0.9070528323331599	0.018141056646663198	0.1541989814966372
5_DMSO_6h_10x_Ccenter15_1AUall_rep1_Maximum.ome.tif	9	normal	4309.0	135.452077048039	74.0	583663.0	3436.0	163.5314318975553	66.0	561894.0	96.27027925361038	873.0	24.93585337915235	8.0	21769.0	3.7297207463896114	0.2983776597111689	0.9697273940612989
5_DMSO_6h_10x_Ccenter15_1AUall_rep1_Maximum.ome.tif	10	deleted	6266.0	10.591605489945739	88.0	66367.0	6031.0	10.82540208920577	88.0	65288.0	98.37419199300858	235.0	4.591489361702128	0.0	1079.0	1.6258080069914262	0.0	0.27638736118854246
6_DMSO_6h_10x_Ccenter15_1AUall_rep1_Maximum.ome.tif	1	normal	6772.0	35.996012994683994	90.0	243765.0	6568.0	36.82658343483557	90.0	241877.00000000003	99.22548355998607	204.0	9.25490196078417	0.0	1887.999999999971	0.7745164400139359	0.0	0.08519680840153294
6_DMSO_6h_10x_Ccenter15_1AUall_rep1_Maximum.ome.tif	2	normal	9629.0	84.8333160245093	128.0	816860.0000000001	5474.0	127.52155644866642	84.0	698053.0	85.45564723453222	4155.0	28.593742478941063	44.0	118807.00000000012	14.54435276546778	6.399515216805823	6.254071689151146
6_DMSO_6h_10x_Ccenter15_1AUall_rep1_Maximum.ome.tif	3	normal	4975.0	91.06150753768844	101.0	453031.0	2929.0	138.8630932058723	62.0	406730.0	89.77972809807717	2046.0	22.630009775171064	39.0	46301.0	10.220271901922827	3.9859060417499026	4.08810876076913
6_DMSO_6h_10x_Ccenter15_1AUall_rep1_Maximum.ome.tif	4	normal	4274.0	120.6626111371081	79.0	515712.0	3221.0	152.28779882024216	64.0	490519.0	95.11490909655001	1053.0	23.92497625830959	15.0	25193.0	4.885090903449988	0.7327636355174981	1.3189745439314966
6_DMSO_6h_10x_Ccenter15_1AUall_rep1_Maximum.ome.tif	5	normal	8022.0	169.16305160807778	103.0	1357026.0	7214.0	185.5500415858054	96.0	1338558.0	98.6390828178679	808.0	22.856435643564357	7.0	18468.0	1.3609171821321036	0.09526420274924724	0.5307577010315204
6_DMSO_6h_10x_Ccenter15_1AUall_rep1_Maximum.ome.tif	6	normal	5767.0	160.335009537021	91.0	924652.0000000001	4959.0	181.83182093163944	80.0	901704.0	97.51820144227233	808.0	28.400990099010045	11.0	22948.000000000116	2.481798557727676	0.2729978413500444	0.8438115096274099
9_DMSO_6h_10x_Ccenter15_1AUall_rep1_Maximum.ome.tif	1	deleted	2609.0	68.17439632042928	57.0	177867.0	1804.0	84.29046563192905	48.0	152060.0	85.49084428252571	805.0	32.0583850931677	9.0	25807.0	14.509155717474293	1.3058240145726863	2.7567395863201156
9_DMSO_6h_10x_Ccenter15_1AUall_rep1_Maximum.ome.tif	2	normal	8101.0	178.54277249722256	104.0	1446375.0	7177.0	195.91667827783198	96.0	1406094.0	97.21503759398496	924.0	43.59415584415584	8.0	40281.0	2.7849624060150378	0.22279699248120302	1.1139849624060152
9_DMSO_6h_10x_Ccenter15_1AUall_rep1_Maximum.ome.tif	3	normal	6414.0	178.69239164328033	95.0	1146133.0	5924.0	189.78916272788658	88.0	1124311.0	98.09603248488614	490.0	44.53469387755102	7.0	21822.0	1.9039675151138655	0.13327772605797059	0.7615870060455463
9_DMSO_6h_10x_Ccenter15_1AUall_rep1_Maximum.ome.tif	4	normal	4283.0	171.88676161568995	74.0	736191.0	3633.0	193.1646022570878	68.0	701767.0	95.32403954951909	650.0	52.96	6.0	34424.0	4.675960450480921	0.2805576270288553	1.2625093216298486
9_DMSO_6h_10x_Ccenter15_1AUall_rep1_Maximum.ome.tif	5	normal	5558.0	180.21230658510257	85.0	1001620.0000000001	4768.0	200.3653523489933	78.0	955342.0	95.37968491044506	790.0	58.57974683544319	7.0	46278.00000000012	4.620315089554932	0.32342205626884524	1.3398913759709303
9_DMSO_6h_10x_Ccenter15_1AUall_rep1_Maximum.ome.tif	6	normal	4238.0	172.43298725814063	73.0	730771.0	4038.0	179.2174343734522	72.0	723680.0	99.0296549808353	200.0	35.455	1.0	7091.0	0.9703450191646904	0.009703450191646904	0.2425862547911726
9_DMSO_6h_10x_Ccenter15_1AUall_rep1_Maximum.ome.tif	7	normal	8266.0	186.68473263972902	100.0	1543136.0	7966.0	192.0615114235501	100.0	1529962.0	99.14628393090435	300.0	43.913333333333334	0.0	13174.0	0.8537160690956598	0.0	0.13659457105530556
8_DMSO_6h_10x_Ccenter15_1AUall_rep1_Maximum.ome.tif	1	normal	4769.0	73.10631159572237	80.0	348644.0	3228.0	99.95539033457248	64.0	322656.0	92.54597813242161	1541.0	16.864373783257626	16.0	25988.0	7.45402186757839	1.1926434988125423	1.6398848108672457
8_DMSO_6h_10x_Ccenter15_1AUall_rep1_Maximum.ome.tif	2	normal	5033.0	52.29266838863501	81.0	263189.0	3215.0	72.61804043545878	64.0	233466.99999999997	88.70697483557441	1818.0	16.348734873487366	17.0	29722.00000000003	11.293025164425575	1.919814277952348	2.597395787817882
8_DMSO_6h_10x_Ccenter15_1AUall_rep1_Maximum.ome.tif	3	deleted	3353.0	7.843722039964211	66.0	26300.0	112.0	6.580357142857143	12.0	737.0	2.802281368821293	3241.0	7.887380438136377	54.0	25563.0	97.1977186311787	52.4867680608365	26.24338403041825
8_DMSO_6h_10x_Ccenter15_1AUall_rep1_Maximum.ome.tif	4	deleted	416.0	36.04567307692308	25.0	14995.000000000002	12.0	46.25	4.0	555.0	3.701233744581527	404.0	35.742574257425744	21.0	14440.000000000002	96.29876625541847	20.22274091363788	8.666888962987663
8_DMSO_6h_10x_Ccenter15_1AUall_rep1_Maximum.ome.tif	5	normal	6775.0	26.289889298892987	89.0	178114.0	6579.0	26.908344733242135	89.0	177030.0	99.39140101283448	196.0	5.530612244897959	0.0	1084.0	0.6085989871655232	0.0	0.17649370627800173
8_DMSO_6h_10x_Ccenter15_1AUall_rep1_Maximum.ome.tif	6	normal	7888.0	58.41011663286004	106.0	460739.0	5506.0	77.00308754086451	84.0	423979.0	92.02151326455976	2382.0	15.432409739714526	22.0	36760.0	7.978486735440238	1.7552670817968523	2.712685490049681
4_DMSO_6h_10x_Ccenter15_1AUall_rep1_Maximum.ome.tif	1	normal	5070.0	111.69822485207101	81.0	566310.0	3639.0	146.24594668865072	68.0	532189.0	93.97485476152637	1431.0	23.84416491963662	13.0	34121.0	6.025145238473628	0.7832688810015715	1.6267892143878795
4_DMSO_6h_10x_Ccenter15_1AUall_rep1_Maximum.ome.tif	2	normal	5380.0	125.81468401486988	85.0	676883.0	4304.0	150.07899628252787	74.0	645940.0	95.4286043525986	1076.0	28.757434944237918	11.0	30943.0	4.571395647401397	0.5028535212141537	1.3714186942204192
4_DMSO_6h_10x_Ccenter15_1AUall_rep1_Maximum.ome.tif	3	normal	3785.0	132.51519154557462	72.0	501569.99999999994	2828.0	166.66442715700143	60.0	471327.00000000006	93.97033315389679	957.0	31.601880877742826	12.0	30242.999999999884	6.029666846103213	0.7235600215323856	1.4471200430647713
4_DMSO_6h_10x_Ccenter15_1AUall_rep1_Maximum.ome.tif	4	normal	5923.0	113.43018740503123	101.0	671847.0	4885.0	131.69048106448312	82.0	643308.0	95.75215785736931	1038.0	27.49421965317919	19.0	28539.0	4.247842142630688	0.8070900070998307	0.4247842142630688
4_DMSO_6h_10x_Ccenter15_1AUall_rep1_Maximum.ome.tif	5	normal	5600.0	101.86160714285714	84.0	570425.0	5329.0	106.32914242822294	84.0	566628.0	99.33435596265942	271.0	14.011070110701107	0.0	3797.0	0.6656440373405794	0.0	0.08653372485427532
4_DMSO_6h_10x_Ccenter15_1AUall_rep1_Maximum.ome.tif	6	normal	5571.0	147.86788727338	96.0	823772.0	4154.0	190.99422243620606	74.0	793390.0	96.311843568366	1417.0	21.441072688779112	22.0	30382.0	3.688156431633996	0.8113944149594792	1.4383810083372583
4_DMSO_6h_10x_Ccenter15_1AUall_rep1_Maximum.ome.tif	7	normal	5096.0	163.6546310832025	81.0	833984.0	4304.0	188.46793680297398	74.0	811166.0	97.26397628731486	792.0	28.810606060606062	7.0	22818.0	2.7360237126851357	0.1915216598879595	0.6840059281712839
4_DMSO_6h_10x_Ccenter15_1AUall_rep1_Maximum.ome.tif	8	normal	3419.0	150.8748171980111	66.0	515840.99999999994	2828.0	176.87835926449787	60.0	500212.0	96.97019042689512	591.0	26.44500846023679	6.0	15628.999999999942	3.0298095731048797	0.18178857438629278	0.7271542975451711
4_DMSO_6h_10x_Ccenter15_1AUall_rep1_Maximum.ome.tif	9	normal	3806.0	157.88202837624803	72.0	600899.0	3172.0	182.15037831021436	64.0	577781.0	96.15276444127882	634.0	36.46372239747634	8.0	23118.0	3.8472355587211826	0.3077788446976946	1.0002812452675076
4_DMSO_6h_10x_Ccenter15_1AUall_rep1_Maximum.ome.tif	10	outlier	2454.0	9.63039934800326	54.0	23633.0	2278.0	9.985074626865671	54.0	22746.0	96.24677357931705	176.0	5.0397727272727275	0.0	887.0	3.7532264206829433	0.0	0.18766132103414715
10_DMSO_6h_10x_Ccenter15_1AUall_rep1_Maximum.ome.tif	1	normal	4499.0	94.1138030673483	75.0	423418.0	4181.0	99.94092322410907	74.0	417853.0	98.6856959316798	318.0	17.5	1.0	5565.0	1.3143040683201943	0.013143040683201943	0.10514432546561554
10_DMSO_6h_10x_Ccenter15_1AUall_rep1_Maximum.ome.tif	2	deleted	2767.0	36.610408384531986	59.0	101301.0	12.0	18.75	4.0	225.0	0.2221103444191074	2755.0	36.68820326678766	55.0	101076.0	99.77788965558089	54.87783931056949	26.940030207006842
10_DMSO_6h_10x_Ccenter15_1AUall_rep1_Maximum.ome.tif	3	normal	5892.0	151.0532926001358	90.0	890006.0000000001	5210.0	166.48752399232245	82.0	867400.0	97.46001712348006	682.0	33.14662756598258	8.0	22606.000000000116	2.539982876519946	0.2031986301215957	0.9397936643123801
10_DMSO_6h_10x_Ccenter15_1AUall_rep1_Maximum.ome.tif	4	normal	4482.0	141.2057117358322	78.0	632884.0	3770.0	160.6793103448276	70.0	605761.0	95.71438051838884	712.0	38.09410112359551	8.0	27123.0	4.285619481611165	0.34284955852889315	1.199973454851126
10_DMSO_6h_10x_Ccenter15_1AUall_rep1_Maximum.ome.tif	5	normal	4143.0	150.02437846970795	74.0	621551.0	3633.0	166.7682356179466	68.0	605869.0	97.47695683861824	510.0	30.749019607843138	6.0	15682.0	2.523043161381769	0.15138258968290616	0.7569129484145307
2_DMSO_6h_10x_Ccenter15_1AUall_rep1_Maximum.ome.tif	1	normal	5997.0	116.36384859096215	111.0	697834.0	3790.0	171.9514511873351	70.0	651696.0	93.38839896021116	2207.0	20.905301314000905	41.0	46138.0	6.611601039788832	2.7107564263134214	2.7768724367113093
2_DMSO_6h_10x_Ccenter15_1AUall_rep1_Maximum.ome.tif	2	normal	5338.0	54.372049456725364	101.0	290238.0	2965.0	81.34671163575042	62.0	241193.0	83.10179921305962	2373.0	20.667930889169828	39.0	49045.0	16.89820078694037	6.590298306906746	6.252334291167938
2_DMSO_6h_10x_Ccenter15_1AUall_rep1_Maximum.ome.tif	3	normal	3931.0	158.503943017044	67.0	623079.0	3765.0	164.6746347941567	67.0	620000.0	99.50584115336899	166.0	18.548192771084338	0.0	3079.0	0.49415884663100507	0.0	0.034591119264170356
2_DMSO_6h_10x_Ccenter15_1AUall_rep1_Maximum.ome.tif	4	normal	7673.0	106.45992441026978	123.0	816867.0	4953.0	158.34484151019583	80.0	784282.0	96.01097853138883	2720.0	11.979779411764707	43.0	32585.0	3.9890214686111696	1.715279231502803	2.4333030958528132
2_DMSO_6h_10x_Ccenter15_1AUall_rep1_Maximum.ome.tif	5	normal	3336.0	74.12200239808153	66.0	247271.0	2919.0	82.3456663240836	62.0	240367.0	97.20792167298228	417.0	16.556354916067146	4.0	6904.0	2.7920783270177254	0.11168313308070901	0.6142572319438996
2_DMSO_6h_10x_Ccenter15_1AUall_rep1_Maximum.ome.tif	6	normal	4428.0	156.573396567299	73.0	693307.0	4042.0	169.24270163285502	72.0	684079.0	98.66898790867538	386.0	23.906735751295336	1.0	9228.0	1.3310120913246226	0.013310120913246225	0.0532404836529849
2_DMSO_6h_10x_Ccenter15_1AUall_rep1_Maximum.ome.tif	7	normal	3705.0	84.29905533063427	95.0	312328.0	2287.0	126.47485789243551	54.0	289248.0	92.61033272713301	1418.0	16.27644569816643	41.0	23080.0	7.389667272866986	3.0297635818754642	2.2907968545887654
Mean		normal	5342.066666666667	122.38768862656296	88.43333333333334	643763.9666666667	4172.216666666666	147.0317970431035	72.53333333333333	614382.9	94.64786928356824	1169.85	24.751710091629903	15.9	29381.066666666666	5.352130716431794	1.7262759980690423	1.9821891223790382
Median		normal	7644.0	196.6552396878484	124.5	920368.5	5977.5	241.01896551724138	108.0	871537.5	144.22914666191824	1252.5	34.28465346534654	12.0	34620.0	5.594581119584417	0.46166826704654196	1.6709774436090228
Stddev		normal	1481.208597981548	40.211812621495575	16.722426499243433	278406.5117086802	1266.1703381224984	42.00902432915032	10.519500321101281	280100.4377255125	8.00310092708013	1054.2730457925718	10.866317807009306	16.395224604454448	31739.490611329406	8.00310092708059	5.109941582694684	4.029523144238551
Min		normal	3216.0	26.289889298892987	66.0	178114.0	2287.0	26.908344733242135	54.0	144221.0	41.08567765828645	134.0	5.530612244897959	0.0	904.0	0.24337778208534913	0.0	0.034591119264170356
Max		normal	9629.0	186.68473263972902	128.0	1543136.0	7966.0	200.3653523489933	100.0	1529962.0	99.75662221791465	5765.0	58.57974683544319	65.0	206804.0	58.91432234171356	38.294309522113814	30.046304394273914
Mean		normal+outlier	5470.6984126984125	117.92920388824226	89.01587301587301	626670.6825396825	4177.31746031746	141.31657742497865	72.06349206349206	593107.0158730159	93.27413303346384	1293.3809523809523	24.380767481394678	16.952380952380953	33563.666666666664	6.72586696653619	3.3968211342378707	2.8926742604605273
Median		normal+outlier	5224.0	128.46094106898127	84.0	600899.0	3985.0	160.353781882146	72.0	577781.0	96.24677357931705	835.0	22.856435643564357	8.0	23080.0	3.7532264206829433	0.3077788446976946	1.1139849624060152
Stddev		normal+outlier	1783.2279415288028	44.188915057884046	18.221302725542795	285440.3109615053	1541.4974163748113	48.51794404590941	13.086403946614528	293356.18417820433	13.939997536435142	1559.0352934051716	11.035684054884427	20.446175264564978	50290.741269336606	13.939997536435316	14.583319246215483	8.642234393032892
Min		normal+outlier	2454.0	9.63039934800326	54.0	23633.0	448.0	9.985074626865671	24.0	11054.0	3.137568795751481	134.0	5.0397727272727275	0.0	887.0	0.24337778208534913	0.0	0.034591119264170356
Max		normal+outlier	10844.0	186.68473263972902	138.0	1543136.0	10112.0	200.3653523489933	110.0	1529962.0	99.75662221791465	10384.0	58.57974683544319	114.0	341257.0	96.86243120424852	110.42317157284332	62.96058028276154
