# Supplementary material for: CDK12/CDK13 inhibition disrupts transcriptional elongation and replication fork progression in glioblastoma
Source: EMBO Mol Med. 2026 Mar 25;18(5):1592–624. doi: 10.1038/s44321-026-00393-w (PMC13179391; doi:10.1038/s44321-026-00393-w)
Supplement: Supplementary file 13 — Source data Fig. 6 [file 44321_2026_393_MOESM13_ESM.zip › Figure 6/6B/220915 Comet assay alkaline/output etoposide 1/comets_2022_0918_214808.xls]

FileName	Num	Flag	CometArea	CometIntensity	CometLength	CometDNA	HeadArea	HeadIntensity	HeadLength	HeadDNA	HeadDNAPercent	TailArea	TailIntensity	TailLength	TailDNA	TailDNAPercent	TailMoment	OliveMoment
21_Etoposide_4h_10x_Ccenter15_1AUall_rep1_Maximum.ome.tif	1	normal	2631.0	20.320030406689472	59.0	53462.0	52.0	9.653846153846153	8.0	502.0	0.9389846994126669	2579.0	20.535091120589374	51.0	52960.0	99.06101530058733	50.52111780329954	25.755863978152707
21_Etoposide_4h_10x_Ccenter15_1AUall_rep1_Maximum.ome.tif	2	normal	10549.0	71.12825860271116	131.0	750332.0	1124.0	90.56227758007117	38.0	101792.0	13.56626133498238	9425.0	68.8106100795756	93.0	648540.0	86.43373866501763	80.38337695846639	43.216869332508814
21_Etoposide_4h_10x_Ccenter15_1AUall_rep1_Maximum.ome.tif	3	normal	4340.0	111.09216589861751	86.0	482140.0	2977.0	153.1514947934162	62.0	455932.0	94.5642344547227	1363.0	19.22817314746882	24.0	26208.0	5.435765545277305	1.3045837308665533	1.8481602853942838
21_Etoposide_4h_10x_Ccenter15_1AUall_rep1_Maximum.ome.tif	4	normal	7699.0	62.899077802311986	114.0	484260.0	3696.0	83.57494588744589	70.0	308893.0	63.78660223846694	4003.0	43.8088933300025	44.0	175367.0	36.21339776153306	15.933895015074548	15.209627059843886
21_Etoposide_4h_10x_Ccenter15_1AUall_rep1_Maximum.ome.tif	5	normal	11305.0	56.41468376824414	141.0	637768.0	1255.0	65.59123505976096	40.0	82317.0	12.907044567930658	10050.0	55.26875621890547	101.0	555451.0	87.09295543206935	87.96388498639003	41.80461860739328
24_Etoposide_4h_10x_Ccenter15_1AUall_rep1_Maximum.ome.tif	1	normal	6639.0	82.99051061906914	100.0	550974.0	4301.0	116.51476400837015	74.0	501130.0	90.95347511860814	2338.0	21.319076133447393	26.0	49844.0	9.046524881391862	2.3520964691618844	3.890005698998501
24_Etoposide_4h_10x_Ccenter15_1AUall_rep1_Maximum.ome.tif	2	normal	4221.0	105.69959725183605	83.0	446158.0	3611.0	121.56134034893381	68.0	438958.0	98.38622192138212	610.0	11.80327868852459	15.0	7200.0	1.6137780786178886	0.2420667117926833	0.564822327516261
24_Etoposide_4h_10x_Ccenter15_1AUall_rep1_Maximum.ome.tif	3	normal	5580.0	97.46451612903226	81.0	543852.0	5288.0	102.32450832072617	81.0	541092.0	99.49250899141678	292.0	9.452054794520548	0.0	2760.0	0.5074910085832175	0.0	0.015224730257496525
24_Etoposide_4h_10x_Ccenter15_1AUall_rep1_Maximum.ome.tif	4	normal	4488.0	118.58065953654189	88.0	532190.0	3754.0	139.6006925945658	70.0	524061.0	98.47253800334467	734.0	11.074931880108991	18.0	8129.0	1.52746199665533	0.2749431593979594	0.5804355587290253
25_Etoposide_4h_10x_Ccenter15_1AUall_rep1_Maximum.ome.tif	1	normal	1747.0	19.21751574127075	70.0	33573.0	383.0	44.21671018276762	22.0	16935.0	50.44231972120454	1364.0	12.197947214076246	48.0	16638.0	49.557680278795466	23.787686533821823	12.389420069698867
25_Etoposide_4h_10x_Ccenter15_1AUall_rep1_Maximum.ome.tif	2	outlier	15405.0	59.92320675105485	130.0	923117.0	12787.0	59.80378509423633	130.0	764711.0	82.84009502587429	2618.0	60.506493506493506	0.0	158406.0	17.159904974125705	0.0	0.8579952487062853
25_Etoposide_4h_10x_Ccenter15_1AUall_rep1_Maximum.ome.tif	3	normal	25268.0	53.77445781225265	242.0	1358773.0	1528.0	38.856675392670155	44.0	59373.0	4.369604047180802	23740.0	54.7346251053075	198.0	1299400.0	95.6303959528192	189.34818398658203	103.28082762904474
25_Etoposide_4h_10x_Ccenter15_1AUall_rep1_Maximum.ome.tif	4	normal	12377.0	63.552637957501815	151.0	786591.0	1019.0	63.976447497546616	36.0	65192.0	8.287915829192045	11358.0	63.51461524916358	115.0	721399.0	91.71208417080796	105.46889679642915	56.86149218590093
25_Etoposide_4h_10x_Ccenter15_1AUall_rep1_Maximum.ome.tif	5	normal	3699.0	127.39875642065424	71.0	471248.0	3423.0	136.77563540753724	66.0	468182.99999999994	99.34959936169489	276.0	11.105072463768327	5.0	3065.000000000058	0.6504006383051086	0.03252003191525543	0.20162419787458366
25_Etoposide_4h_10x_Ccenter15_1AUall_rep1_Maximum.ome.tif	6	normal	6033.0	84.75982098458478	105.0	511355.99999999994	2599.0	142.50827241246634	58.0	370379.0	72.43075274368543	3434.0	41.05329062317995	47.0	140976.99999999994	27.569247256314576	12.957546210467852	9.924929012273248
25_Etoposide_4h_10x_Ccenter15_1AUall_rep1_Maximum.ome.tif	7	normal	9103.0	48.24387564539163	143.0	439164.00000000006	1942.0	52.768280123583935	52.0	102476.0	23.334335236950203	7161.0	47.01689708141322	91.0	336688.00000000006	76.6656647630498	69.76575493437532	42.16611561967739
22_Etoposide_4h_10x_Ccenter15_1AUall_rep1_Maximum.ome.tif	1	normal	11353.0	36.418743944331894	141.0	413462.0	812.0	41.44088669950739	32.0	33650.0	8.138595566218903	10541.0	36.03187553363058	109.0	379812.0	91.8614044337811	100.1289308328214	58.791298837619905
22_Etoposide_4h_10x_Ccenter15_1AUall_rep1_Maximum.ome.tif	2	normal	4147.0	125.11116469737159	74.0	518836.0	4015.0	128.98281444582815	72.0	517866.00000000006	99.81304304250284	132.0	7.348484848484407	2.0	969.9999999999418	0.18695695749715552	0.0037391391499431103	0.026173974049601773
22_Etoposide_4h_10x_Ccenter15_1AUall_rep1_Maximum.ome.tif	3	normal	3674.0	104.13826891671204	68.0	382604.0	3625.0	105.4383448275862	68.0	382214.0	99.89806693082143	49.0	7.959183673469388	0.0	390.0	0.10193306917857627	0.0	0.01834795245214373
22_Etoposide_4h_10x_Ccenter15_1AUall_rep1_Maximum.ome.tif	4	normal	12778.0	54.966035373297856	138.0	702356.0	1020.0	44.85686274509804	36.0	45754.0	6.514360238967133	11758.0	55.843000510290864	102.0	656602.0	93.48563976103287	95.35535255625352	49.54738907334742
22_Etoposide_4h_10x_Ccenter15_1AUall_rep1_Maximum.ome.tif	5	normal	11646.0	61.686759402369916	135.0	718404.0	1124.0	61.81850533807829	38.0	69484.0	9.671995144793181	10522.0	61.67268580117848	97.0	648920.0	90.32800485520683	87.61816470955061	43.357442330499275
22_Etoposide_4h_10x_Ccenter15_1AUall_rep1_Maximum.ome.tif	6	normal	3861.0	137.23102823102823	72.0	529849.0	2828.0	177.6852899575672	60.0	502494.0	94.8372083367148	1033.0	26.481122942884802	12.0	27355.0	5.1627916632852004	0.6195349995942241	1.2906979158213001
22_Etoposide_4h_10x_Ccenter15_1AUall_rep1_Maximum.ome.tif	7	normal	13431.0	57.43578289032835	156.0	771420.0	910.0	53.33736263736264	34.0	48537.0	6.2919032433693705	12521.0	57.73364747224662	122.0	722883.0	93.70809675663064	114.32387804308937	55.28777708641207
23_Etoposide_4h_10x_Ccenter15_1AUall_rep1_Maximum.ome.tif	1	normal	12560.0	70.94052547770701	130.0	891013.0000000001	812.0	66.6256157635468	32.0	54100.00000000001	6.071740816351726	11748.0	71.23876404494384	98.0	836913.0000000001	93.92825918364828	92.04969399997532	45.08556440815117
23_Etoposide_4h_10x_Ccenter15_1AUall_rep1_Maximum.ome.tif	2	normal	9579.0	55.22100428019626	123.0	528962.0	1664.0	63.45132211538461	46.0	105583.0	19.960413035340913	7915.0	53.49071383449147	77.0	423379.0	80.03958696465908	61.63048196278749	33.61662652515682
23_Etoposide_4h_10x_Ccenter15_1AUall_rep1_Maximum.ome.tif	3	normal	12878.0	61.54387327224725	146.0	792562.0	1264.0	51.24287974683544	40.0	64771.0	8.172357493798593	11614.0	62.66497330807646	106.0	727791.0	91.82764250620141	97.3373010565735	50.505203378410776
23_Etoposide_4h_10x_Ccenter15_1AUall_rep1_Maximum.ome.tif	4	normal	12042.0	59.550489951835246	134.0	717107.0	1020.0	59.9	36.0	61098.0	8.52006743763483	11022.0	59.518145527127565	98.0	656009.0	91.47993256236518	89.65033391111787	46.65476560680624
23_Etoposide_4h_10x_Ccenter15_1AUall_rep1_Maximum.ome.tif	5	normal	8382.0	55.23633977570985	113.0	462991.0	4951.0	71.5202989295092	80.0	354097.0	76.48032035179949	3431.0	31.738268726318857	33.0	108894.0	23.519679648200505	7.761494283906167	9.172675062798197
28_Etoposide_4h_10x_Ccenter15_1AUall_rep1_Maximum.ome.tif	1	normal	4221.0	25.187159440890785	74.0	106315.0	3965.0	26.43253467843632	72.0	104805.0	98.5796924234586	256.0	5.8984375	2.0	1510.0	1.42030757654141	0.0284061515308282	0.4118891971970089
28_Etoposide_4h_10x_Ccenter15_1AUall_rep1_Maximum.ome.tif	2	normal	4423.0	119.05132263169794	77.0	526564.0	3385.0	148.41506646971936	66.0	502385.00000000006	95.40815551385968	1038.0	23.293834296724413	11.0	24178.99999999994	4.591844486140325	0.5051028934754358	1.2397980112578877
28_Etoposide_4h_10x_Ccenter15_1AUall_rep1_Maximum.ome.tif	3	normal	6157.0	87.45476693194738	113.0	538459.0	3403.0	139.22274463708493	68.0	473775.0	87.98720051108812	2754.0	23.487291212781408	45.0	64684.0	12.012799488911877	5.405759770010344	5.165503780232107
28_Etoposide_4h_10x_Ccenter15_1AUall_rep1_Maximum.ome.tif	4	normal	2947.0	66.4384119443502	65.0	195794.00000000003	1664.0	97.73557692307692	46.0	162632.0	83.06281091351113	1283.0	25.84723304754484	19.0	33162.00000000003	16.937189086488875	3.218065926432886	2.8793221447031088
28_Etoposide_4h_10x_Ccenter15_1AUall_rep1_Maximum.ome.tif	5	outlier	10835.0	57.114167051222886	134.0	618832.0	1264.0	71.61550632911393	40.0	90522.0	14.627879618377847	9571.0	55.19903876292968	94.0	528310.0	85.37212038162215	80.24979315872483	42.68606019081108
28_Etoposide_4h_10x_Ccenter15_1AUall_rep1_Maximum.ome.tif	6	normal	4937.0	109.43994328539598	89.0	540305.0	3750.0	140.27653333333333	70.0	526037.0	97.35926930159818	1187.0	12.020219039595618	19.0	14268.0	2.6407306984018284	0.5017388326963474	1.0298849723767132
26_Etoposide_4h_10x_Ccenter15_1AUall_rep1_Maximum.ome.tif	1	normal	13659.0	46.12870634746321	147.0	630072.0	1396.0	36.0214899713467	42.0	50286.0	7.980992648459224	12263.0	47.27929544157221	105.0	579786.0	92.01900735154076	96.6199577191178	51.53064411686283
26_Etoposide_4h_10x_Ccenter15_1AUall_rep1_Maximum.ome.tif	2	normal	13000.0	57.27123076923077	150.0	744526.0	6512.0	72.7463144963145	94.0	473724.0	63.6275966185197	6488.0	41.738902589395806	56.0	270802.0	36.3724033814803	20.368545893628966	18.54992572455495
27_Etoposide_4h_10x_Ccenter15_1AUall_rep1_Maximum.ome.tif	1	normal	5453.0	9.972858976710068	100.0	54382.0	2117.0	16.153519130845535	52.0	34197.0	62.88293920782612	3336.0	6.050659472422062	48.0	20185.0	37.11706079217388	17.816189180243462	10.763947629730426
27_Etoposide_4h_10x_Ccenter15_1AUall_rep1_Maximum.ome.tif	2	normal	6162.0	79.13242453748782	99.0	487613.99999999994	3640.0	125.22884615384615	68.0	455833.0	93.48234464145821	2522.0	12.601506740681975	31.0	31780.99999999994	6.517655358541787	2.0204731611479536	1.7597669468062824
27_Etoposide_4h_10x_Ccenter15_1AUall_rep1_Maximum.ome.tif	3	normal	19765.0	43.2318745256767	173.0	854478.0	1976.0	47.36487854251012	50.0	93593.0	10.953236947001562	17789.0	42.77278093203665	123.0	760885.0	89.04676305299843	109.52751855518808	53.42805783179906
27_Etoposide_4h_10x_Ccenter15_1AUall_rep1_Maximum.ome.tif	4	normal	13012.0	5.620965262834307	151.0	73140.0	448.0	4.540178571428571	24.0	2034.0	2.7809680065627562	12564.0	5.659503342884432	127.0	71106.0	97.21903199343724	123.4681706316653	68.05332239540607
30_Etoposide_4h_10x_Ccenter15_1AUall_rep1_Maximum.ome.tif	1	normal	17968.0	45.42308548530721	168.0	816162.0	1664.0	37.14122596153846	46.0	61803.0	7.57239371595345	16304.0	46.2683390578999	122.0	754359.0	92.42760628404655	112.76167966653679	53.608011644746995
30_Etoposide_4h_10x_Ccenter15_1AUall_rep1_Maximum.ome.tif	2	normal	10565.0	34.314529105537154	129.0	362533.00000000006	912.0	40.603070175438596	34.0	37030.0	10.21424256550438	9653.0	33.72039780379157	95.0	325503.00000000006	89.78575743449562	85.29646956277084	45.790736291592765
30_Etoposide_4h_10x_Ccenter15_1AUall_rep1_Maximum.ome.tif	3	normal	5084.0	25.87313139260425	95.0	131539.0	3568.0	34.31362107623318	68.0	122431.0	93.07581781828964	1516.0	6.007915567282322	27.0	9108.0	6.924182181710367	1.869529189061799	2.769672872684147
30_Etoposide_4h_10x_Ccenter15_1AUall_rep1_Maximum.ome.tif	4	normal	9822.0	15.746996538383222	122.0	154667.0	912.0	16.31907894736842	34.0	14883.0	9.622608571964285	8910.0	15.688439955106622	88.0	139784.0	90.37739142803571	79.53210445667143	41.57360005689643
30_Etoposide_4h_10x_Ccenter15_1AUall_rep1_Maximum.ome.tif	5	normal	6624.0	91.99003623188406	98.0	609342.0	4775.0	123.9013612565445	78.0	591629.0	97.0930938619035	1849.0	9.579772850189292	20.0	17713.0	2.906906138096504	0.5813812276193008	1.337176823524392
29_Etoposide_4h_10x_Ccenter15_1AUall_rep1_Maximum.ome.tif	1	normal	15986.0	38.207806830977106	204.0	610790.0	2465.0	92.10669371196755	56.0	227043.0	37.172023117601796	13521.0	28.381554618741216	148.0	383747.0	62.827976882398204	92.98540578594934	28.272589597079193
29_Etoposide_4h_10x_Ccenter15_1AUall_rep1_Maximum.ome.tif	2	normal	16405.0	47.62621152087778	160.0	781308.0	1976.0	37.558704453441294	50.0	74216.0	9.49894279848664	14429.0	49.00492064592141	110.0	707092.0	90.50105720151336	99.5511629216647	48.87057088881721
29_Etoposide_4h_10x_Ccenter15_1AUall_rep1_Maximum.ome.tif	3	normal	3629.0	3.8095894185726094	80.0	13825.0	911.0	3.9978046103183313	34.0	3642.0	26.34358047016275	2718.0	3.746504782928624	46.0	10183.0	73.65641952983725	33.881952983725135	22.096925858951174
29_Etoposide_4h_10x_Ccenter15_1AUall_rep1_Maximum.ome.tif	4	normal	5335.0	84.70009372071227	98.0	451875.0	4213.0	105.20341799192974	74.0	443222.0	98.08508990318118	1122.0	7.712121212121212	24.0	8653.0	1.9149100968188104	0.45957842323651454	0.8042622406639004
29_Etoposide_4h_10x_Ccenter15_1AUall_rep1_Maximum.ome.tif	5	normal	6701.0	9.572899567228772	107.0	64148.0	616.0	10.962662337662337	28.0	6753.0	10.527218307663528	6085.0	9.432210353327855	79.0	57395.0	89.47278169233647	70.68349753694581	39.36802394462804
29_Etoposide_4h_10x_Ccenter15_1AUall_rep1_Maximum.ome.tif	6	normal	8515.0	16.578978273634764	107.0	141170.00000000003	5530.0	20.874502712477398	84.0	115436.00000000001	81.77091450024793	2985.0	8.621105527638196	23.0	25734.000000000015	18.229085499752077	4.192689664942979	6.380179924913228
29_Etoposide_4h_10x_Ccenter15_1AUall_rep1_Maximum.ome.tif	7	normal	9282.0	41.44602456367162	131.0	384702.0	1124.0	67.4635231316726	38.0	75829.0	19.71110106004128	8158.0	37.86136307918608	93.0	308873.0	80.28889893995871	74.6686760141616	36.13000452298142
29_Etoposide_4h_10x_Ccenter15_1AUall_rep1_Maximum.ome.tif	8	normal	9440.0	49.302436440677965	122.0	465415.0	5892.0	63.16276306856755	88.0	372155.0	79.9619694251367	3548.0	26.285231116121757	34.0	93260.0	20.038030574863296	6.81293039545352	8.415972841442583
29_Etoposide_4h_10x_Ccenter15_1AUall_rep1_Maximum.ome.tif	9	normal	850.0	5.011764705882353	34.0	4260.0	12.0	5.916666666666667	4.0	71.0	1.6666666666666667	838.0	4.998806682577565	30.0	4189.0	98.33333333333333	29.5	15.733333333333333
Mean		normal	8691.384615384615	60.79903517768234	115.15384615384616	485669.07692307694	2458.1346153846152	73.10769399961117	52.51923076923077	217352.0576923077	49.27064114278144	6233.25	29.934663965801317	62.63461538461539	268317.01923076925	50.72935885721855	47.28985471859111	25.32744465457635
Median		normal	11548.5	84.6220256523662	169.5	767033.9999999999	2964.0	95.17698317307692	75.0	153714.0	55.758034676402694	5151.0	38.77084957131726	72.0	106659.0	74.3365204181932	35.68152980073273	23.599999999999998
Stddev		normal	4996.533477356767	35.21323526805601	38.81700891356102	277362.2478468557	1653.2123101125553	46.09564738094901	20.541197613495715	202524.09944046926	40.136618580010214	5619.278586992755	20.728673424034294	46.258450779037354	318927.1003854858	40.13661858001023	48.079455705992444	24.321302446202903
Min		normal	850.0	3.8095894185726094	34.0	4260.0	12.0	3.9978046103183313	4.0	71.0	0.9389846994126669	49.0	3.746504782928624	0.0	390.0	0.10193306917857627	0.0	0.015224730257496525
Max		normal	25268.0	137.23102823102823	242.0	1358773.0	6512.0	177.6852899575672	94.0	591629.0	99.89806693082143	23740.0	71.23876404494384	198.0	1299400.0	99.06101530058733	189.34818398658203	103.28082762904474
Mean		normal+outlier	8855.407407407407	60.714577834106656	115.77777777777777	496235.94444444444	2627.296296296296	72.8336922111691	53.72222222222222	225139.62962962964	49.25076507534977	6228.111111111111	30.968667749835035	62.05555555555556	271096.31481481483	50.749234924650224	47.02448589861968	25.195762545879397
Median		normal+outlier	12573.0	85.67125057683432	169.5	778254.0	2964.0	95.17698317307692	75.0	153714.0	55.758034676402694	5151.0	39.42784667418263	72.0	139890.0	74.3365204181932	35.68152980073273	23.599999999999998
Stddev		normal+outlier	4993.292892106289	34.54625801881735	38.21471941378367	279030.80655418657	2154.218455922027	45.25408571989085	22.820395269398215	212985.4867001901	39.925724324382465	5553.513362428028	21.025036085364704	46.38250185131696	315232.7359281521	39.925724324382486	47.82282992709864	24.210925533354263
Min		normal+outlier	850.0	3.8095894185726094	34.0	4260.0	12.0	3.9978046103183313	4.0	71.0	0.9389846994126669	49.0	3.746504782928624	0.0	390.0	0.10193306917857627	0.0	0.015224730257496525
Max		normal+outlier	25268.0	137.23102823102823	242.0	1358773.0	12787.0	177.6852899575672	130.0	764711.0	99.89806693082143	23740.0	71.23876404494384	198.0	1299400.0	99.06101530058733	189.34818398658203	103.28082762904474
