# Supplementary material for: CDK12/CDK13 inhibition disrupts transcriptional elongation and replication fork progression in glioblastoma
Source: EMBO Mol Med. 2026 Mar 25;18(5):1592–624. doi: 10.1038/s44321-026-00393-w (PMC13179391; doi:10.1038/s44321-026-00393-w)
Supplement: Supplementary file 13 — Source data Fig. 6 [file 44321_2026_393_MOESM13_ESM.zip › Figure 6/6B/220915 Comet assay alkaline/output NVP2 6h 2/comets_2022_0916_144441_update.xls]

FileName	Num	Flag	CometArea	CometIntensity	CometLength	CometDNA	HeadArea	HeadIntensity	HeadLength	HeadDNA	HeadDNAPercent	TailArea	TailIntensity	TailLength	TailDNA	TailDNAPercent	TailMoment	OliveMoment
119_NVP2_6h_10x_Ccenter15_1AUall_rep2_Maximum.ome.tif	1	normal	2784.0	158.17564655172413	62.0	440361.0	2226.0	185.54222821203953	54.0	413017.0	93.79054911765574	558.0	49.00358422939068	8.0	27344.0	6.2094508823442585	0.4967560705875407	1.6144572294095072
119_NVP2_6h_10x_Ccenter15_1AUall_rep2_Maximum.ome.tif	2	normal	4996.0	175.36128903122497	85.0	876105.0	4299.0	196.26820190742032	76.0	843757.0	96.30774850046512	697.0	46.4103299856528	9.0	32348.0	3.692251499534873	0.33230263495813855	1.107675449860462
119_NVP2_6h_10x_Ccenter15_1AUall_rep2_Maximum.ome.tif	3	normal	3310.0	167.66132930513595	70.0	554959.0	2742.0	193.47921225382933	60.0	530520.0	95.59625125459719	568.0	43.026408450704224	10.0	24439.0	4.4037487454028135	0.44037487454028135	1.1890121612587596
119_NVP2_6h_10x_Ccenter15_1AUall_rep2_Maximum.ome.tif	4	normal	6977.0	130.96087143471405	109.0	913713.9999999999	4920.0	167.19878048780487	80.0	822618.0	90.03014072237048	2057.0	44.28585318424885	29.0	91095.99999999988	9.969859277629531	2.8912591905125637	4.287039489380699
119_NVP2_6h_10x_Ccenter15_1AUall_rep2_Maximum.ome.tif	5	normal	2207.0	150.9252378794744	56.0	333092.0	1631.0	183.35070508890252	46.0	299045.0	89.77849963373482	576.0	59.109375	10.0	34047.0	10.221500366265177	1.0221500366265177	2.0443000732530354
116_NVP2_6h_10x_Ccenter15_1AUall_rep2_Maximum.ome.tif	1	outlier	10372.0	165.02159660624758	143.0	1711604.0	7370.0	203.9291723202171	102.0	1502958.0	87.8099139754289	3002.0	69.50233177881412	41.0	208646.0	12.190086024571103	4.997935270074152	7.557853335234084
116_NVP2_6h_10x_Ccenter15_1AUall_rep2_Maximum.ome.tif	2	deleted	2823.0	186.6259298618491	61.0	526845.0	716.0	214.55167597765364	30.0	153619.0	29.15829133805958	2107.0	177.13621262458472	31.0	373226.0	70.84170866194042	21.960929685201528	14.876758819007488
116_NVP2_6h_10x_Ccenter15_1AUall_rep2_Maximum.ome.tif	3	normal	3435.0	173.03784570596798	69.0	594385.0	2975.0	194.39865546218488	62.0	578336.0	97.29989821412047	460.0	34.88913043478261	7.0	16049.0	2.7001017858795224	0.18900712501156658	0.729027482187471
116_NVP2_6h_10x_Ccenter15_1AUall_rep2_Maximum.ome.tif	4	normal	6852.0	200.03269118505546	102.0	1370624.0	6008.0	213.4300932090546	94.0	1282288.0	93.55505229734777	844.0	104.66350710900474	8.0	88336.0	6.444947702652222	0.5155958162121778	1.8690348337691445
116_NVP2_6h_10x_Ccenter15_1AUall_rep2_Maximum.ome.tif	5	normal	2983.0	184.44250754274222	64.0	550192.0	2629.0	199.6230505895778	58.0	524809.0	95.38651961497078	354.0	71.70338983050847	6.0	25383.0	4.613480385029226	0.2768088231017536	1.2917745078081833
116_NVP2_6h_10x_Ccenter15_1AUall_rep2_Maximum.ome.tif	6	normal	3964.0	190.7401614530777	75.0	756094.0	3446.0	208.37086477074868	68.0	718046.0	94.96782146135268	518.0	73.45173745173746	7.0	38048.0	5.032178538647311	0.35225249770531175	1.5599753469806665
116_NVP2_6h_10x_Ccenter15_1AUall_rep2_Maximum.ome.tif	7	normal	4704.0	193.33035714285714	84.0	909426.0	4383.0	204.5085557837098	76.0	896361.0	98.56337953830219	321.0	40.700934579439256	8.0	13065.0	1.4366204616978182	0.11492963693582546	0.5602819800621491
116_NVP2_6h_10x_Ccenter15_1AUall_rep2_Maximum.ome.tif	8	normal	4785.0	183.4873563218391	78.0	877987.0	4503.0	192.59071729957805	76.0	867235.9999999999	98.77549439798082	282.0	38.124113475177715	2.0	10751.000000000116	1.2245056020191776	0.024490112040383552	0.1469406722423013
116_NVP2_6h_10x_Ccenter15_1AUall_rep2_Maximum.ome.tif	9	normal	3505.0	182.16747503566333	67.0	638497.0	3182.0	195.37052168447516	64.0	621669.0	97.36443554159221	323.0	52.09907120743034	3.0	16828.0	2.6355644584077917	0.07906693375223375	0.7116024037701039
116_NVP2_6h_10x_Ccenter15_1AUall_rep2_Maximum.ome.tif	10	normal	3214.0	188.97168637212198	64.0	607355.0	2937.0	197.93735103847465	62.0	581342.0	95.71700241209837	277.0	93.90974729241877	2.0	26013.0	4.282997587901639	0.08565995175803279	0.6852796140642623
116_NVP2_6h_10x_Ccenter15_1AUall_rep2_Maximum.ome.tif	11	normal	2794.0	185.65139584824624	59.0	518710.0	2292.0	210.68106457242584	54.0	482881.0	93.09267220604963	502.0	71.37250996015936	5.0	35829.0	6.907327793950377	0.34536638969751887	1.3123922808505717
116_NVP2_6h_10x_Ccenter15_1AUall_rep2_Maximum.ome.tif	12	normal	3898.0	183.17855310415598	74.0	714030.0	3494.0	197.47424155695478	68.0	689975.0	96.63109393162752	404.0	59.54207920792079	6.0	24055.0	3.368906068372477	0.20213436410234864	1.010671820511743
115_NVP2_6h_10x_Ccenter15_1AUall_rep2_Maximum.ome.tif	1	normal	4692.0	131.6010230179028	105.0	617472.0	2979.0	195.4363880496811	62.0	582205.0	94.28848595563848	1713.0	20.587857559836543	43.0	35267.0	5.711514044361525	2.455951039075456	1.8847996346393034
115_NVP2_6h_10x_Ccenter15_1AUall_rep2_Maximum.ome.tif	2	deleted	1783.0	19.237240605720697	70.0	34300.0	52.0	87.5576923076923	8.0	4553.0	13.274052478134111	1731.0	17.184864240323513	62.0	29747.0	86.72594752186589	53.77008746355685	22.548746355685132
115_NVP2_6h_10x_Ccenter15_1AUall_rep2_Maximum.ome.tif	3	outlier	11783.0	53.688279725027584	153.0	632609.0	448.0	41.765625	24.0	18711.0	2.9577511543465236	11335.0	54.159505955006615	129.0	613898.0	97.04224884565348	125.18450101089299	70.84084165732703
115_NVP2_6h_10x_Ccenter15_1AUall_rep2_Maximum.ome.tif	4	normal	5599.0	173.08823004107876	95.0	969121.0	4692.0	196.14109121909632	82.0	920294.0	94.96172304593544	907.0	53.8335170893054	13.0	48827.0	5.0382769540645596	0.6549760040283927	1.7130141643819503
115_NVP2_6h_10x_Ccenter15_1AUall_rep2_Maximum.ome.tif	5	normal	6040.0	114.44685430463576	117.0	691259.0	3337.0	183.57267006293077	66.0	612582.0	88.61830370382158	2703.0	29.107288198298185	51.0	78677.0	11.381696296178422	5.804665111050996	5.577031185127427
115_NVP2_6h_10x_Ccenter15_1AUall_rep2_Maximum.ome.tif	6	normal	6043.0	134.61790501406585	97.0	813496.0	4273.0	177.44395038614556	74.0	758218.0	93.20488361344124	1770.0	31.230508474576272	23.0	55278.0	6.795116386558754	1.5628767689085135	2.514193063026739
115_NVP2_6h_10x_Ccenter15_1AUall_rep2_Maximum.ome.tif	7	normal	4934.0	163.28739359546006	86.0	805659.9999999999	4160.0	188.3846153846154	74.0	783680.0	97.27180200084405	774.0	28.397932816537317	12.0	21979.999999999884	2.7281979991559577	0.32738375989871493	0.9548692997045851
115_NVP2_6h_10x_Ccenter15_1AUall_rep2_Maximum.ome.tif	8	normal	7412.0	158.40151106314084	104.0	1174072.0	6433.0	177.0366858386445	94.0	1138877.0	97.00231331638946	979.0	35.94994892747702	10.0	35195.0	2.997686683610545	0.2997686683610545	0.02997686683610545
115_NVP2_6h_10x_Ccenter15_1AUall_rep2_Maximum.ome.tif	9	normal	3177.0	120.36449480642115	65.0	382398.0	2472.0	146.73705501618122	56.0	362733.99999999994	94.85771369097117	705.0	27.892198581560365	9.0	19664.00000000006	5.142286309028829	0.4628057678125945	1.2855715772572072
115_NVP2_6h_10x_Ccenter15_1AUall_rep2_Maximum.ome.tif	10	deleted	1159.0	11.403796376186367	41.0	13217.0	80.0	11.15	10.0	892.0	6.7488840130135435	1079.0	11.422613531047267	31.0	12325.0	93.25111598698645	28.9078459559658	13.987667398047968
111_NVP2_6h_10x_Ccenter15_1AUall_rep2_Maximum.ome.tif	1	normal	2608.0	198.63075153374234	58.0	518029.0	2562.0	201.02146760343481	58.0	515017.0	99.41856536989242	46.0	65.47826086956522	0.0	3012.0	0.5814346301075808	0.0	0.1453586575268952
111_NVP2_6h_10x_Ccenter15_1AUall_rep2_Maximum.ome.tif	2	normal	3803.0	207.0851958979753	70.0	787545.0	3629.0	212.9925599338661	68.0	772950.0	98.14677256537722	174.0	83.87931034482759	2.0	14595.0	1.8532274346227835	0.03706454869245567	0.5559682303868351
111_NVP2_6h_10x_Ccenter15_1AUall_rep2_Maximum.ome.tif	3	normal	2841.0	202.34142907426963	59.0	574852.0	2806.0	204.03385602280827	59.0	572519.0	99.59415640895396	35.0	66.65714285714286	0.0	2333.0	0.4058435910460432	0.0	0.056818102746446046
111_NVP2_6h_10x_Ccenter15_1AUall_rep2_Maximum.ome.tif	4	normal	2740.0	201.32627737226278	59.0	551634.0	2630.0	206.6726235741445	58.0	543549.0	98.53435430013378	110.0	73.5	1.0	8085.0	1.4656456998662157	0.014656456998662156	0.35175496796789174
111_NVP2_6h_10x_Ccenter15_1AUall_rep2_Maximum.ome.tif	5	normal	2725.0	200.31009174311927	61.0	545845.0	2629.0	204.39254469379992	60.0	537348.0	98.44333098223855	96.0	88.51041666666667	1.0	8497.0	1.5566690177614524	0.015566690177614525	0.42030063479559215
113_NVP2_6h_10x_Ccenter15_1AUall_rep2_Maximum.ome.tif	1	normal	4183.0	193.53287114511116	81.0	809548.0	3980.0	200.77060301507538	76.0	799067.0	98.70532692317194	203.0	51.63054187192118	5.0	10481.0	1.2946730768280572	0.06473365384140285	0.4790290384263811
113_NVP2_6h_10x_Ccenter15_1AUall_rep2_Maximum.ome.tif	2	normal	3900.0	187.27384615384616	74.0	730368.0	3519.0	202.46433645922136	68.0	712472.0	97.54972835611638	381.0	46.971128608923884	6.0	17896.0	2.450271643883631	0.14701629863301788	0.7595842096039257
113_NVP2_6h_10x_Ccenter15_1AUall_rep2_Maximum.ome.tif	3	normal	3030.0	183.16501650165017	64.0	554990.0	2738.0	197.69868517165816	60.0	541299.0	97.53310870466134	292.0	46.886986301369866	4.0	13691.0	2.466891295338655	0.09867565181354619	0.6167228238346637
113_NVP2_6h_10x_Ccenter15_1AUall_rep2_Maximum.ome.tif	4	normal	3028.0	186.85766182298548	63.0	565805.0	2613.0	207.14198239571374	58.0	541262.0	95.6622864767897	415.0	59.139759036144575	5.0	24543.0	4.337713523210293	0.21688567616051466	1.0844283808025732
113_NVP2_6h_10x_Ccenter15_1AUall_rep2_Maximum.ome.tif	5	normal	4518.0	184.18946436476318	87.0	832168.0	3896.0	206.36524640657083	72.0	803999.0	96.61498639697753	622.0	45.28778135048231	15.0	28169.0	3.3850136030224665	0.50775204045337	1.2524550331183126
113_NVP2_6h_10x_Ccenter15_1AUall_rep2_Maximum.ome.tif	6	deleted	1916.0	168.0391440501044	50.0	321963.0	540.0	206.11111111111111	26.0	111300.0	34.569189627379544	1376.0	153.0981104651163	24.0	210663.0	65.43081037262046	15.70339448942891	11.123237763345477
113_NVP2_6h_10x_Ccenter15_1AUall_rep2_Maximum.ome.tif	7	deleted	464.0	72.50862068965517	24.0	33644.0	384.0	80.58072916666667	22.0	30943.0	91.97182261324456	80.0	33.7625	2.0	2701.0	8.02817738675544	0.16056354773510878	0.5619724170728807
113_NVP2_6h_10x_Ccenter15_1AUall_rep2_Maximum.ome.tif	8	outlier	8544.0	160.93539325842696	130.0	1375032.0	3832.0	199.0391440501044	70.0	762718.0	55.46910908255226	4712.0	129.94779286926996	60.0	612314.0	44.53089091744774	26.718534550468643	27.16384345964312
113_NVP2_6h_10x_Ccenter15_1AUall_rep2_Maximum.ome.tif	9	normal	4570.0	173.81006564551421	87.0	794312.0	3907.0	196.02482723317124	72.0	765869.0	96.4191652650344	663.0	42.90045248868778	15.0	28443.0	3.580834734965605	0.5371252102448407	1.2891005045876178
120_NVP2_6h_10x_Ccenter15_1AUall_rep2_Maximum.ome.tif	1	normal	3543.0	141.2286198137172	78.0	500373.0	2644.0	179.07639939485628	58.0	473478.0	94.62500974273192	899.0	29.916573971078975	20.0	26895.0	5.374990257268078	1.0749980514536155	1.504997272035062
120_NVP2_6h_10x_Ccenter15_1AUall_rep2_Maximum.ome.tif	2	normal	4069.0	133.51142786925536	86.0	543258.0	3008.0	171.31781914893617	62.0	515324.0	94.85806007458703	1061.0	26.32799245994345	24.0	27934.0	5.141939925412972	1.234065582099113	1.5940013768780212
120_NVP2_6h_10x_Ccenter15_1AUall_rep2_Maximum.ome.tif	3	normal	3524.0	150.55675368898977	69.0	530562.0	3361.0	156.80541505504314	66.0	527023.0	99.33297145291219	163.0	21.711656441717793	3.0	3539.0	0.667028547087805	0.02001085641263415	0.2134491350680976
120_NVP2_6h_10x_Ccenter15_1AUall_rep2_Maximum.ome.tif	4	normal	5029.0	164.67110757605886	80.0	828131.0	4525.0	179.67558011049724	76.0	813032.0	98.17673773835298	504.0	29.958333333333332	4.0	15099.0	1.82326226164701	0.0729304904658804	0.6199091689599834
120_NVP2_6h_10x_Ccenter15_1AUall_rep2_Maximum.ome.tif	5	normal	6750.0	110.40207407407408	120.0	745214.0	4341.0	151.87076710435383	76.0	659271.0	88.46733958299227	2409.0	35.67579908675799	44.0	85943.0	11.532660417007733	5.074370583483402	5.074370583483402
120_NVP2_6h_10x_Ccenter15_1AUall_rep2_Maximum.ome.tif	6	normal	5269.0	161.25526665401404	84.0	849654.0	4491.0	180.73257626363838	78.0	811670.0	95.52947435073571	778.0	48.82262210796915	6.0	37984.0	4.470525649264289	0.26823153895585733	0.9835156428381436
117_NVP2_6h_10x_Ccenter15_1AUall_rep2_Maximum.ome.tif	1	normal	6018.0	118.43851777999335	110.0	712763.0	4038.0	167.85066864784548	72.0	677781.0	95.09205724764053	1980.0	17.667676767676767	38.0	34982.0	4.90794275235948	1.8650182458966025	2.3067330936089556
117_NVP2_6h_10x_Ccenter15_1AUall_rep2_Maximum.ome.tif	2	normal	4414.0	151.8133212505664	81.0	670104.0	3822.0	171.97671376242806	70.0	657295.0	98.08850566479234	592.0	21.636824324324323	11.0	12809.0	1.9114943352076692	0.21026437687284363	0.6499080739706076
117_NVP2_6h_10x_Ccenter15_1AUall_rep2_Maximum.ome.tif	3	outlier	11626.0	40.5678651298813	139.0	471641.99999999994	384.0	19.200520833333332	22.0	7373.0	1.5632619656434332	11242.0	41.29772282512008	117.0	464268.99999999994	98.43673803435657	115.17098350019718	62.9995123419882
117_NVP2_6h_10x_Ccenter15_1AUall_rep2_Maximum.ome.tif	4	normal	3508.0	127.30501710376282	86.0	446586.0	2759.0	157.09496194273288	62.0	433425.0	97.05297523881178	749.0	17.571428571428573	24.0	13161.0	2.9470247611882145	0.7072859426851715	0.9725181711921108
117_NVP2_6h_10x_Ccenter15_1AUall_rep2_Maximum.ome.tif	5	normal	5375.0	121.00018604651163	105.0	650376.0	3651.0	161.09476855655984	70.0	588157.0	90.43338007552555	1724.0	36.0899071925754	35.0	62219.0	9.566619924474457	3.3483169735660603	4.0179803682792725
117_NVP2_6h_10x_Ccenter15_1AUall_rep2_Maximum.ome.tif	6	normal	3866.0	155.96689084324885	77.0	602968.0	3163.0	183.8687954473601	64.0	581577.0	96.45238221597167	703.0	30.428165007112376	13.0	21391.0	3.54761778402834	0.46119031192368415	1.0642853352085018
117_NVP2_6h_10x_Ccenter15_1AUall_rep2_Maximum.ome.tif	7	normal	4804.0	135.272481265612	98.0	649849.0	3657.0	170.6726825266612	70.0	624150.0	96.04538900575365	1147.0	22.405405405405407	28.0	25699.0	3.9546109942463556	1.1072910783889796	1.5422982877560787
118_NVP2_6h_10x_Ccenter15_1AUall_rep2_Maximum.ome.tif	1	deleted	2519.0	85.46764589122668	60.0	215293.0	112.0	57.982142857142854	12.0	6494.0	3.0163544564848834	2407.0	86.74657249688408	48.0	208799.0	96.98364554351512	46.552149860887255	22.306238475008477
118_NVP2_6h_10x_Ccenter15_1AUall_rep2_Maximum.ome.tif	2	deleted	2371.0	181.3842260649515	57.0	430062.0	1020.0	215.71372549019608	36.0	220028.0	51.16192548981309	1351.0	155.4655810510733	21.0	210034.0	48.8380745101869	10.25599564713925	9.27923415693551
118_NVP2_6h_10x_Ccenter15_1AUall_rep2_Maximum.ome.tif	3	deleted	512.0	89.837890625	26.0	45997.0	384.0	104.75	22.0	40224.0	87.44918146835663	128.0	45.1015625	4.0	5773.0	12.550818531643367	0.5020327412657347	1.3805900384807706
118_NVP2_6h_10x_Ccenter15_1AUall_rep2_Maximum.ome.tif	4	normal	3730.0	174.87077747989275	73.0	652268.0	3014.0	203.47710683477106	62.0	613280.0	94.02270232481128	716.0	54.452513966480446	11.0	38988.0	5.977297675188726	0.6575027442707598	1.6736433490528433
118_NVP2_6h_10x_Ccenter15_1AUall_rep2_Maximum.ome.tif	5	normal	4761.0	184.07729468599032	83.0	876391.9999999999	4364.0	197.384509624198	76.0	861386.0	98.2877525125743	397.0	37.79848866498711	7.0	15005.999999999884	1.712247487425705	0.11985732411979935	0.6335315703475108
118_NVP2_6h_10x_Ccenter15_1AUall_rep2_Maximum.ome.tif	6	normal	6315.0	177.28646080760095	94.0	1119564.0	5532.0	195.6972161966739	84.0	1082597.0	96.69808961345667	783.0	47.21200510855683	10.0	36967.0	3.301910386543333	0.3301910386543333	1.3868023623481998
118_NVP2_6h_10x_Ccenter15_1AUall_rep2_Maximum.ome.tif	7	normal	4298.0	184.59143787808284	78.0	793374.0000000001	3967.0	198.9437862364507	72.0	789210.0	99.47515295434434	331.0	12.580060422961077	6.0	4164.000000000116	0.5248470456556574	0.031490822739339445	0.1417087023270275
118_NVP2_6h_10x_Ccenter15_1AUall_rep2_Maximum.ome.tif	8	deleted	2932.0	174.95020463847203	65.0	512954.0	716.0	220.34357541899442	30.0	157766.0	30.756364118419974	2216.0	160.28339350180505	35.0	355188.0	69.24363588158002	24.235272558553007	14.541163535131805
114_NVP2_6h_10x_Ccenter15_1AUall_rep2_Maximum.ome.tif	1	normal	4404.0	116.20367847411444	83.0	511761.0	3568.0	139.75504484304932	68.0	498645.99999999994	97.43728029294924	836.0	15.68779904306227	15.0	13115.000000000058	2.5627197070507637	0.3844079560576145	0.845697503326752
114_NVP2_6h_10x_Ccenter15_1AUall_rep2_Maximum.ome.tif	2	normal	4555.0	62.46893523600439	76.0	284546.0	4211.0	66.7095701733555	74.0	280914.0	98.7235807215705	344.0	10.55813953488372	2.0	3632.0	1.276419278429498	0.025528385568589964	0.33186901239166955
114_NVP2_6h_10x_Ccenter15_1AUall_rep2_Maximum.ome.tif	3	normal	3728.0	149.90236051502146	79.0	558836.0	3117.0	175.10266281681103	64.0	545795.0	97.66639944455976	611.0	21.343698854337152	15.0	13041.0	2.3336005554402366	0.3500400833160355	0.7234161721864732
114_NVP2_6h_10x_Ccenter15_1AUall_rep2_Maximum.ome.tif	4	normal	4693.0	95.10334540805455	79.0	446320.0	3024.0	130.74074074074073	62.0	395360.0	88.58218318695107	1669.0	30.53325344517675	17.0	50960.0	11.417816813048933	1.9410288582183188	2.9686323713927227
114_NVP2_6h_10x_Ccenter15_1AUall_rep2_Maximum.ome.tif	5	normal	3046.0	44.99507550886408	62.0	137055.0	1664.0	64.08233173076923	46.0	106633.0	77.8030717595126	1382.0	22.01302460202605	16.0	30422.0	22.196928240487395	3.5515085184779833	3.9954470832877313
114_NVP2_6h_10x_Ccenter15_1AUall_rep2_Maximum.ome.tif	6	deleted	896.0	16.321428571428573	32.0	14624.000000000002	804.0	17.329601990049753	32.0	13933.000000000002	95.27489059080963	92.0	7.510869565217392	0.0	691.0	4.725109409190371	0.0	0.18900437636761486
114_NVP2_6h_10x_Ccenter15_1AUall_rep2_Maximum.ome.tif	7	outlier	8693.0	70.18911768089268	117.0	610154.0	812.0	82.16379310344827	32.0	66717.0	10.934452613602467	7881.0	68.95533561730745	85.0	543437.0	89.06554738639754	75.7057152784379	41.860807271606845
114_NVP2_6h_10x_Ccenter15_1AUall_rep2_Maximum.ome.tif	8	normal	3167.0	47.03662772339754	65.0	148965.0	1976.0	62.685222672064775	50.0	123866.0	83.15107575605008	1191.0	21.073887489504617	15.0	25099.0	16.84892424394992	2.527338636592488	3.369784848789984
114_NVP2_6h_10x_Ccenter15_1AUall_rep2_Maximum.ome.tif	9	deleted	4069.0	150.20324404030475	79.0	611177.0	812.0	204.16748768472905	32.0	165784.0	27.125366301415138	3257.0	136.74946269573226	47.0	445393.0	72.87463369858486	34.25107783833488	17.489912087660365
112_NVP2_6h_10x_Ccenter15_1AUall_rep2_Maximum.ome.tif	1	normal	3229.0	143.08299783214616	73.0	462014.99999999994	2277.0	175.59595959595958	54.0	399832.0	86.54091317381472	952.0	65.3182773109243	19.0	62182.99999999994	13.459086826185285	2.557226496975204	4.172316916117438
112_NVP2_6h_10x_Ccenter15_1AUall_rep2_Maximum.ome.tif	2	normal	2495.0	195.45771543086173	57.0	487667.0	2288.0	205.80638111888112	54.0	470885.0	96.55871732145091	207.0	81.07246376811594	3.0	16782.0	3.4412826785490918	0.10323848035647275	0.825907842851782
112_NVP2_6h_10x_Ccenter15_1AUall_rep2_Maximum.ome.tif	3	normal	3170.0	200.1378548895899	66.0	634437.0	3154.0	200.86620164870007	66.0	633532.0	99.85735384285594	16.0	56.5625	0.0	905.0	0.14264615714405054	0.0	0.04564677028609618
112_NVP2_6h_10x_Ccenter15_1AUall_rep2_Maximum.ome.tif	4	deleted	3663.0	208.16625716625717	67.0	762513.0	1664.0	228.3299278846154	46.0	379941.0	49.827478351188766	1999.0	191.38169084542272	21.0	382572.0	50.17252164881123	10.536229546250357	12.041405195714695
112_NVP2_6h_10x_Ccenter15_1AUall_rep2_Maximum.ome.tif	5	normal	2540.0	206.37913385826772	57.0	524203.0	2292.0	218.8564572425829	54.0	501619.0	95.69174537345265	248.0	91.06451612903226	3.0	22584.0	4.308254626547349	0.12924763879642048	0.9047334715749433
112_NVP2_6h_10x_Ccenter15_1AUall_rep2_Maximum.ome.tif	6	normal	2887.0	192.92033252511257	69.0	556961.0	2766.0	197.0701373825018	68.0	545096.0	97.86968926010978	121.0	98.05785123966942	1.0	11865.0	2.1303107398902257	0.021303107398902257	0.5964870071692632
112_NVP2_6h_10x_Ccenter15_1AUall_rep2_Maximum.ome.tif	7	normal	2921.0	179.5600821636426	62.0	524495.0	2873.0	181.5489035851027	62.0	521590.00000000006	99.44613390022785	48.0	60.52083333333212	0.0	2904.999999999942	0.5538660997721507	0.0	0.1495438469384807
Mean		normal	4137.0327868852455	160.45820100646546	78.36065573770492	652832.8196721311	3417.5245901639346	181.8182756194666	66.47540983606558	625381.393442623	95.3385195041009	719.5081967213115	46.626139361053646	11.885245901639344	27451.426229508197	4.661480495899121	0.799179375859663	1.3835996239319126
Median		normal	3898.0	173.08823004107876	77.0	617472.0	3182.0	194.39865546218488	66.0	582205.0	96.45238221597167	576.0	44.28585318424885	8.0	24439.0	3.54761778402834	0.3301910386543333	1.010671820511743
Stddev		normal	1257.9745753553354	37.76650605178069	16.132816231608217	220373.09886179454	986.2905522978066	32.83160908918254	10.062482393155712	214109.8446025061	4.144056570781514	601.9158751561778	23.173077568423977	11.64917502179981	21166.018228486748	4.144056570781955	1.2292670147930767	1.2657555093173272
Min		normal	2207.0	44.99507550886408	56.0	137055.0	1631.0	62.685222672064775	46.0	106633.0	77.8030717595126	16.0	10.55813953488372	0.0	905.0	0.14264615714405054	0.0	0.02997686683610545
Max		normal	7412.0	207.0851958979753	120.0	1370624.0	6433.0	218.8564572425829	94.0	1282288.0	99.85735384285594	2703.0	104.66350710900474	51.0	91095.99999999988	22.196928240487395	5.804665111050996	5.577031185127427
Mean		normal+outlier	4596.621212121212	155.7326138453768	82.75757575757575	676118.8333333334	3353.257575757576	176.31837981961462	65.22727272727273	613738.5151515151	90.52097240214741	1243.3636363636363	48.606927122269546	17.53030303030303	62380.318181818184	9.47902759785262	6.007994114204701	4.467006592812817
Median		normal+outlier	5946.0	247.53239490937136	117.0	926208.0	4744.5	290.218818380744	99.0	872365.5	144.06808350863048	916.5	67.93167202572347	13.5	37648.5	5.53837724930231	0.5180495845462783	1.6266425712038597
Stddev		normal+outlier	2055.4162577867023	42.6159503724849	22.162380187405315	264740.77572695573	1232.2368941901	42.86906613557472	13.709957587933546	265814.45483015705	19.844362001093707	2146.461737094605	24.81007669744451	24.592819275283585	131396.30002180533	19.844362001093856	22.58420814524458	12.66771535970384
Min		normal+outlier	2207.0	40.5678651298813	56.0	137055.0	384.0	19.200520833333332	22.0	7373.0	1.5632619656434332	16.0	10.55813953488372	0.0	905.0	0.14264615714405054	0.0	0.02997686683610545
Max		normal+outlier	11783.0	207.0851958979753	153.0	1711604.0	7370.0	218.8564572425829	102.0	1502958.0	99.85735384285594	11335.0	129.94779286926996	129.0	613898.0	98.43673803435657	125.18450101089299	70.84084165732703
