# Supplementary material for: CDK12/CDK13 inhibition disrupts transcriptional elongation and replication fork progression in glioblastoma
Source: EMBO Mol Med. 2026 Mar 25;18(5):1592–624. doi: 10.1038/s44321-026-00393-w (PMC13179391; doi:10.1038/s44321-026-00393-w)
Supplement: Supplementary file 13 — Source data Fig. 6 [file 44321_2026_393_MOESM13_ESM.zip › Figure 6/6B/220915 Comet assay alkaline/output THZ531 6h 2/comets_2022_0916_134255.xls]

FileName	Num	Flag	CometArea	CometIntensity	CometLength	CometDNA	HeadArea	HeadIntensity	HeadLength	HeadDNA	HeadDNAPercent	TailArea	TailIntensity	TailLength	TailDNA	TailDNAPercent	TailMoment	OliveMoment
80_THZ531_6h_10x_Ccenter15_1AUall_rep2_Maximum.ome.tif	1	normal	3219.0	159.95992544268407	67.0	514911.0	2942.0	172.7008837525493	62.0	508086.0	98.67452821943986	277.0	24.63898916967509	5.0	6825.0	1.3254717805601355	0.06627358902800679	0.3843868163624393
80_THZ531_6h_10x_Ccenter15_1AUall_rep2_Maximum.ome.tif	2	normal	2674.0	94.31600598354525	61.0	252201.0	1971.0	117.8863521055302	50.0	232354.0	92.1304832256811	703.0	28.23186344238976	11.0	19847.0	7.869516774318896	0.8656468451750786	1.6525985226069682
80_THZ531_6h_10x_Ccenter15_1AUall_rep2_Maximum.ome.tif	3	normal	4643.0	117.66401033814344	95.0	546314.0	2960.0	168.66824324324324	62.0	499258.0	91.38663845334368	1683.0	27.95959595959596	33.0	47056.0	8.61336154665632	2.8424093103965853	3.359211003195964
80_THZ531_6h_10x_Ccenter15_1AUall_rep2_Maximum.ome.tif	4	normal	5257.0	118.55392809587217	107.0	623238.0	3503.0	165.70568084499	68.0	580467.0	93.13729265545426	1754.0	24.384834663626	39.0	42771.0	6.862707344545743	2.6764558643728398	3.0882183050455843
80_THZ531_6h_10x_Ccenter15_1AUall_rep2_Maximum.ome.tif	5	normal	2947.0	158.15982354937225	65.0	466097.0	2472.0	183.06877022653723	56.0	452546.0	97.09266526066463	475.0	28.52842105263158	9.0	13551.0	2.9073347393353743	0.2616601265401837	0.7559070322271974
80_THZ531_6h_10x_Ccenter15_1AUall_rep2_Maximum.ome.tif	6	normal	4271.0	149.85647389370172	82.0	640037.0	3600.0	172.26222222222222	68.0	620144.0	96.8918984371216	671.0	29.646795827123697	14.0	19893.0	3.1081015628783963	0.4351342188029755	1.0256735157498709
80_THZ531_6h_10x_Ccenter15_1AUall_rep2_Maximum.ome.tif	7	normal	4573.0	171.31598513011153	82.0	783428.0	4017.0	191.07941249688824	72.0	767566.0	97.97530851590702	556.0	28.528776978417266	10.0	15862.0	2.0246914840929864	0.2024691484092986	0.7086420194325451
80_THZ531_6h_10x_Ccenter15_1AUall_rep2_Maximum.ome.tif	8	normal	2214.0	148.60388437217705	55.0	329009.0	448.0	184.953125	24.0	82859.0	25.184417447547027	1766.0	139.38278595696488	31.0	246150.0	74.81558255245298	23.19283059126042	12.718649033917005
73_THZ531_6h_10x_Ccenter15_1AUall_rep2_Maximum.ome.tif	1	normal	3799.0	148.42037378257436	73.0	563849.0	3375.0	164.14814814814815	66.0	554000.0	98.25325574754943	424.0	23.22877358490566	7.0	9849.0	1.7467442524505674	0.12227209767153972	0.5414907182596759
73_THZ531_6h_10x_Ccenter15_1AUall_rep2_Maximum.ome.tif	2	normal	5899.0	135.5512798779454	95.0	799616.9999999999	4692.0	165.2625745950554	78.0	775412.0	96.97292578822112	1207.0	20.053852526926168	17.0	24204.999999999884	3.027074211778875	0.5146026160024088	1.2411004268293389
73_THZ531_6h_10x_Ccenter15_1AUall_rep2_Maximum.ome.tif	3	normal	5815.0	83.94926913155632	123.0	488165.0	2244.0	170.91354723707664	54.0	383530.0	78.56564890969241	3571.0	29.301316157938953	69.0	104635.0	21.43435109030758	14.78970225231223	10.074145012444562
73_THZ531_6h_10x_Ccenter15_1AUall_rep2_Maximum.ome.tif	4	normal	3365.0	78.36582466567607	65.0	263701.0	2962.0	86.2305874409183	62.0	255415.0	96.85780486232514	403.0	20.560794044665013	3.0	8286.0	3.1421951376748662	0.09426585413024599	0.7227048816652193
73_THZ531_6h_10x_Ccenter15_1AUall_rep2_Maximum.ome.tif	5	normal	2670.0	94.26029962546816	58.0	251675.0	2400.0	102.5175	56.0	246042.0	97.76179596702096	270.0	20.862962962962964	2.0	5633.0	2.2382040329790405	0.04476408065958081	0.3581126452766465
73_THZ531_6h_10x_Ccenter15_1AUall_rep2_Maximum.ome.tif	6	outlier	7675.0	154.01511400651466	107.0	1182066.0	6893.0	168.93166980995213	94.0	1164446.0	98.50938949263409	782.0	22.531969309462916	13.0	17620.0	1.490610507365917	0.1937793659575692	0.7751174638302768
73_THZ531_6h_10x_Ccenter15_1AUall_rep2_Maximum.ome.tif	7	normal	3502.0	159.1250713877784	70.0	557256.0	2967.0	182.103134479272	62.0	540300.0	96.9572333003144	535.0	31.693457943925235	8.0	16956.0	3.042766699685602	0.2434213359748482	0.8824023429088247
73_THZ531_6h_10x_Ccenter15_1AUall_rep2_Maximum.ome.tif	8	normal	4083.0	139.21479304433015	82.0	568414.0	3278.0	166.86180597925565	66.0	546973.0	96.22792542055615	805.0	26.63478260869565	16.0	21441.0	3.7720745794438564	0.603531932711017	1.3579468485997883
73_THZ531_6h_10x_Ccenter15_1AUall_rep2_Maximum.ome.tif	9	normal	3490.0	70.96848137535817	69.0	247680.0	2985.0	79.1175879396985	62.0	236166.0	95.35125968992249	505.0	22.8	7.0	11514.0	4.648740310077519	0.3254118217054263	1.3016472868217053
75_THZ531_6h_10x_Ccenter15_1AUall_rep2_Maximum.ome.tif	1	normal	3499.0	148.67676478994	76.0	520220.00000000006	2796.0	179.12696709585123	60.0	500839.00000000006	96.27446080504403	703.0	27.568990042674255	16.0	19381.0	3.7255391949559797	0.5960862711929568	1.1176617584867938
75_THZ531_6h_10x_Ccenter15_1AUall_rep2_Maximum.ome.tif	2	outlier	7829.0	139.65091327117128	114.0	1093327.0	5746.0	176.68813087365123	86.0	1015250.0	92.85876960872639	2083.0	37.482957273163706	28.0	78077.0	7.1412303912736075	1.9995445095566102	3.070729068247651
75_THZ531_6h_10x_Ccenter15_1AUall_rep2_Maximum.ome.tif	3	normal	2796.0	57.57010014306152	69.0	160966.0	1887.0	75.22681505034446	50.0	141953.0	88.18818881005927	909.0	20.916391639163916	19.0	19013.0	11.811811189940732	2.244244126088739	3.0710709093845905
75_THZ531_6h_10x_Ccenter15_1AUall_rep2_Maximum.ome.tif	4	normal	2858.0	160.24282715185444	63.0	457974.0	2441.0	182.16755428103235	56.0	444671.0	97.09524994868704	417.0	31.901678657074342	7.0	13303.0	2.9047500513129565	0.20333250359190697	0.7552350133413688
75_THZ531_6h_10x_Ccenter15_1AUall_rep2_Maximum.ome.tif	5	normal	1804.0	22.600332594235034	48.0	40771.0	80.0	17.4375	10.0	1395.0	3.4215496308650755	1724.0	22.839907192575406	38.0	39376.0	96.57845036913493	36.69981114027127	19.315690073826985
75_THZ531_6h_10x_Ccenter15_1AUall_rep2_Maximum.ome.tif	6	normal	4370.0	96.47139588100687	79.0	421580.0	2617.0	129.24646541841804	58.0	338238.0	80.23103562787608	1753.0	47.54249857387336	21.0	83342.0	19.768964372123914	4.151482518146022	4.744551449309739
75_THZ531_6h_10x_Ccenter15_1AUall_rep2_Maximum.ome.tif	7	normal	2191.0	37.66134185303515	54.0	82516.0	1264.0	48.43433544303797	40.0	61221.0	74.1928838043531	927.0	22.97195253505933	14.0	21295.0	25.807116195646906	3.612996267390567	4.387209753259974
75_THZ531_6h_10x_Ccenter15_1AUall_rep2_Maximum.ome.tif	8	normal	961.0	5.556711758584807	34.0	5340.0	80.0	4.9625	10.0	397.0	7.4344569288389515	881.0	5.610669693530079	24.0	4943.0	92.56554307116104	22.215730337078654	12.959176029962547
75_THZ531_6h_10x_Ccenter15_1AUall_rep2_Maximum.ome.tif	9	normal	5135.0	148.24011684518013	94.0	761213.0	3604.0	197.49500554938956	68.0	711772.0	93.50497167021582	1531.0	32.29327237099935	26.0	49441.0	6.495028329784174	1.6887073657438851	2.2732599154244606
75_THZ531_6h_10x_Ccenter15_1AUall_rep2_Maximum.ome.tif	10	normal	2806.0	151.54668567355665	61.0	425239.99999999994	2456.0	168.94543973941367	56.0	414930.0	97.5754867839338	350.0	29.457142857142692	5.0	10309.999999999942	2.424513216066208	0.1212256608033104	0.6546185683378761
78_THZ531_6h_10x_Ccenter15_1AUall_rep2_Maximum.ome.tif	1	outlier	10352.0	85.5345826893354	128.0	885454.0	1528.0	96.59685863874346	44.0	147600.0	16.66941478608714	8824.0	83.61899365367181	84.0	737854.0	83.33058521391287	69.9976915796868	39.998680902678174
78_THZ531_6h_10x_Ccenter15_1AUall_rep2_Maximum.ome.tif	2	normal	2655.0	175.31977401129944	60.0	465474.0	2287.0	196.4831657192829	54.0	449357.0	96.5375080025952	368.0	43.796195652173914	6.0	16117.0	3.4624919974047956	0.20774951984428774	0.9002479193252468
78_THZ531_6h_10x_Ccenter15_1AUall_rep2_Maximum.ome.tif	3	normal	3469.0	133.39752089939464	78.0	462756.0	2195.0	183.3020501138952	54.0	402348.0	86.94603635609263	1274.0	47.4160125588697	24.0	60408.0	13.053963643907373	3.1329512745377697	3.6551098202940646
78_THZ531_6h_10x_Ccenter15_1AUall_rep2_Maximum.ome.tif	4	normal	1175.0	6.845106382978724	42.0	8043.0	52.0	7.115384615384615	8.0	370.0	4.600273529777446	1123.0	6.832591273374889	34.0	7673.0	95.39972647022256	32.43590699987567	14.309958970533383
78_THZ531_6h_10x_Ccenter15_1AUall_rep2_Maximum.ome.tif	5	normal	2721.0	180.61742006615216	60.0	491460.00000000006	2422.0	198.08298926507018	56.0	479757.0	97.61872787205468	299.0	39.14046822742495	4.0	11703.000000000058	2.3812721279453175	0.0952508851178127	0.5953180319863294
78_THZ531_6h_10x_Ccenter15_1AUall_rep2_Maximum.ome.tif	6	normal	2821.0	169.2803970223325	62.0	477539.99999999994	2429.0	190.09098394400988	56.0	461731.0	96.68949197972945	392.0	40.329081632652915	6.0	15808.999999999942	3.3105080202705417	0.1986304812162325	0.7614168446622246
78_THZ531_6h_10x_Ccenter15_1AUall_rep2_Maximum.ome.tif	7	normal	4109.0	143.26746166950596	61.0	588686.0	3648.0	157.3577302631579	61.0	574041.0	97.512256109369	461.0	31.767895878524946	0.0	14645.0	2.4877438906309983	0.0	0.12438719453154992
78_THZ531_6h_10x_Ccenter15_1AUall_rep2_Maximum.ome.tif	8	normal	2080.0	171.25048076923076	54.0	356201.0	1784.0	190.77466367713004	48.0	340342.0	95.54773849596155	296.0	53.5777027027027	6.0	15859.0	4.45226150403845	0.267135690242307	1.0240201459288436
78_THZ531_6h_10x_Ccenter15_1AUall_rep2_Maximum.ome.tif	9	normal	4909.0	148.55652882460785	99.0	729264.0	3527.0	193.59285511766373	68.0	682802.0	93.628919019724	1382.0	33.61939218523879	31.0	46462.0	6.3710809802760044	1.9750351038855614	2.1661675332938417
78_THZ531_6h_10x_Ccenter15_1AUall_rep2_Maximum.ome.tif	10	normal	1367.0	29.207022677395756	45.0	39926.0	991.0	32.645812310797176	36.0	32352.0	81.02990532485097	376.0	20.143617021276597	9.0	7574.0	18.970094675149028	1.7073085207634124	3.0352151480238443
78_THZ531_6h_10x_Ccenter15_1AUall_rep2_Maximum.ome.tif	11	normal	2403.0	81.20432792342905	59.0	195134.0	1941.0	94.5667181865018	50.0	183554.0	94.06561644818433	462.0	25.064935064935064	9.0	11580.0	5.934383551815675	0.5340945196634108	1.4835958879539188
76_THZ531_6h_10x_Ccenter15_1AUall_rep2_Maximum.ome.tif	1	normal	9474.0	95.98268946590669	123.0	909340.0	5687.0	132.55072973448216	86.0	753816.0	82.89704620933864	3787.0	41.067863744388696	37.0	155524.0	17.10295379066136	6.328092902544703	8.722506433237294
76_THZ531_6h_10x_Ccenter15_1AUall_rep2_Maximum.ome.tif	2	normal	3137.0	51.19445329933057	64.0	160597.0	2894.0	54.639944713199725	62.0	158128.0	98.46261138128358	243.0	10.160493827160494	2.0	2469.0	1.5373886187164143	0.030747772374328287	0.32285160993044704
76_THZ531_6h_10x_Ccenter15_1AUall_rep2_Maximum.ome.tif	3	normal	5496.0	151.75600436681222	98.0	834051.0	4048.0	193.72332015810278	72.0	784192.0	94.02206819487058	1448.0	34.43301104972376	26.0	49859.0	5.977931805129423	1.5542622693336499	1.9727174956927094
76_THZ531_6h_10x_Ccenter15_1AUall_rep2_Maximum.ome.tif	4	normal	4793.0	120.75339036094304	95.0	578771.0	3010.0	175.73953488372092	62.0	528976.0	91.39642449258861	1783.0	27.927650028042624	33.0	49795.0	8.603575507411394	2.83917991744576	2.753144162371646
76_THZ531_6h_10x_Ccenter15_1AUall_rep2_Maximum.ome.tif	5	normal	3632.0	111.4363986784141	84.0	404737.0	2234.0	167.43240823634736	54.0	374044.0	92.41655692462018	1398.0	21.954935622317596	30.0	30693.0	7.583443075379814	2.2750329226139443	2.1991984918601464
76_THZ531_6h_10x_Ccenter15_1AUall_rep2_Maximum.ome.tif	6	normal	3351.0	129.8749626977022	66.0	435211.00000000006	2981.0	144.1620261657162	62.0	429747.00000000006	98.74451702737294	370.0	14.767567567567568	4.0	5464.0	1.2554829726270704	0.05021931890508281	0.3264255728830383
76_THZ531_6h_10x_Ccenter15_1AUall_rep2_Maximum.ome.tif	7	normal	8822.0	68.97188846066652	129.0	608470.0	5657.0	93.81916210005303	90.0	530735.0	87.2245139448124	3165.0	24.5608214849921	39.0	77735.0	12.775486055187601	4.982439561523164	6.004478445938172
76_THZ531_6h_10x_Ccenter15_1AUall_rep2_Maximum.ome.tif	8	normal	4222.0	132.70890573188063	85.0	560297.0	3287.0	162.12899300273807	68.0	532918.0	95.11348445556553	935.0	29.28235294117647	17.0	27379.0	4.886515544434469	0.8307076425538598	1.123898575219928
76_THZ531_6h_10x_Ccenter15_1AUall_rep2_Maximum.ome.tif	9	outlier	15637.0	40.00012790177144	160.0	625482.0	1392.0	26.05675287356322	42.0	36271.0	5.79888789765333	14245.0	41.36265356265356	118.0	589211.0	94.20111210234667	111.15731228076908	64.05675622959573
76_THZ531_6h_10x_Ccenter15_1AUall_rep2_Maximum.ome.tif	10	normal	6562.0	141.25556232855837	101.0	926919.0	716.0	182.86173184357543	30.0	130929.0	14.125182459308743	5846.0	136.15976736229902	71.0	795990.0	85.87481754069127	60.9711204538908	27.479941613021204
76_THZ531_6h_10x_Ccenter15_1AUall_rep2_Maximum.ome.tif	11	normal	4642.0	53.21327014218009	79.0	247016.0	2292.0	77.62303664921465	54.0	177912.0	72.02448424393562	2350.0	29.40595744680851	25.0	69104.0	27.975515756064382	6.993878939016096	5.87485830877352
74_THZ531_6h_10x_Ccenter15_1AUall_rep2_Maximum.ome.tif	1	normal	4515.0	137.77297895902547	101.0	622045.0	3284.0	177.94549330085263	66.0	584373.0	93.9438465062817	1231.0	30.60276198212835	35.0	37672.0	6.0561534937183	2.119653722801405	2.664707537236052
74_THZ531_6h_10x_Ccenter15_1AUall_rep2_Maximum.ome.tif	2	normal	3424.0	157.25788551401868	71.0	538451.0	3083.0	170.24554005838468	64.0	524867.0	97.47720776820918	341.0	39.83577712609971	7.0	13584.0	2.522792231790822	0.17659545622535755	0.7568376695372466
74_THZ531_6h_10x_Ccenter15_1AUall_rep2_Maximum.ome.tif	3	normal	5192.0	67.74634052388289	96.0	351739.0	2472.0	102.09708737864078	56.0	252384.0	71.7532033695439	2720.0	36.52757352941177	40.0	99355.0	28.246796630456107	11.298718652182442	9.038974921745954
74_THZ531_6h_10x_Ccenter15_1AUall_rep2_Maximum.ome.tif	4	normal	4500.0	178.85844444444444	83.0	804863.0	3819.0	203.79156847342236	70.0	778280.0	96.69720188404735	681.0	39.0352422907489	13.0	26583.0	3.302798115952653	0.4293637550738449	1.056895397104849
74_THZ531_6h_10x_Ccenter15_1AUall_rep2_Maximum.ome.tif	5	normal	2894.0	171.15307532826537	61.0	495317.0	2603.0	186.02189781021897	58.0	484215.0	97.75860711423189	291.0	38.15120274914089	3.0	11102.0	2.241392885768104	0.06724178657304312	0.5155203637266639
74_THZ531_6h_10x_Ccenter15_1AUall_rep2_Maximum.ome.tif	6	normal	2737.0	178.8966021191085	61.0	489640.0	616.0	216.78084415584416	28.0	133537.0	27.27248590801405	2121.0	167.8939179632249	33.0	356103.0	72.72751409198594	24.00007965035536	14.545502818397189
74_THZ531_6h_10x_Ccenter15_1AUall_rep2_Maximum.ome.tif	7	normal	3955.0	168.68470290771177	79.0	667148.0	3015.0	204.7950248756219	62.0	617457.0	92.5517276526348	940.0	52.86276595744681	17.0	49691.0	7.448272347365202	1.2662062990520844	2.2344817042095606
72_THZ531_6h_10x_Ccenter15_1AUall_rep2_Maximum.ome.tif	1	normal	4825.0	99.65222797927461	90.0	480822.0	3221.0	138.74635206457623	64.0	446902.00000000006	92.94541431132521	1604.0	21.147132169576025	26.0	33919.99999999994	7.054585688674798	1.8341922790554477	2.0458298497156915
72_THZ531_6h_10x_Ccenter15_1AUall_rep2_Maximum.ome.tif	2	normal	3643.0	139.9464726873456	71.0	509825.0	3181.0	158.21596982081107	64.0	503285.0	98.71720688471534	462.0	14.155844155844155	7.0	6540.0	1.2827931152846563	0.08979551806992594	0.3976658657382435
72_THZ531_6h_10x_Ccenter15_1AUall_rep2_Maximum.ome.tif	3	normal	4209.0	122.36374435732954	80.0	515029.0	3196.0	154.6727158948686	64.0	494334.0	95.98177966677605	1013.0	20.429417571569594	16.0	20695.0	4.0182203332239546	0.6429152533158327	1.2054660999671862
72_THZ531_6h_10x_Ccenter15_1AUall_rep2_Maximum.ome.tif	4	normal	4954.0	110.21921679450949	87.0	546026.0	4027.0	133.11795381177055	72.0	536066.0	98.17591103720336	927.0	10.744336569579287	15.0	9960.0	1.8240889627966435	0.27361334441949653	0.711394695490691
72_THZ531_6h_10x_Ccenter15_1AUall_rep2_Maximum.ome.tif	5	normal	4453.0	95.70963395463733	81.0	426195.0	4053.0	104.34122871946707	72.0	422895.0	99.22570654277972	400.0	8.25	9.0	3300.0	0.7742934572202865	0.06968641114982578	0.2942315137437089
72_THZ531_6h_10x_Ccenter15_1AUall_rep2_Maximum.ome.tif	6	normal	8086.0	69.72211229285185	127.0	563773.0	2439.0	54.068880688806885	56.0	131874.0	23.39132948899646	5647.0	76.48291128032584	71.0	431899.0	76.60867051100354	54.39215606281251	41.36868207594191
72_THZ531_6h_10x_Ccenter15_1AUall_rep2_Maximum.ome.tif	7	outlier	10264.0	34.7919914263445	124.0	357105.0	616.0	31.37012987012987	28.0	19324.0	5.411293597121295	9648.0	35.010468490878935	96.0	337781.0	94.58870640287871	90.80515814676356	52.02378852158329
71_THZ531_6h_10x_Ccenter15_1AUall_rep2_Maximum.ome.tif	1	normal	3392.0	6.741745283018868	62.0	22868.0	3179.0	6.965083359547028	62.0	22142.0	96.82525800244883	213.0	3.408450704225352	0.0	726.0	3.174741997551163	0.0	0.5079587196081861
71_THZ531_6h_10x_Ccenter15_1AUall_rep2_Maximum.ome.tif	2	normal	2984.0	7.759048257372654	57.0	23153.0	2758.0	8.047498187092096	57.0	22195.0	95.86230726039823	226.0	4.238938053097345	0.0	958.0	4.137692739601779	0.0	0.8275385479203559
71_THZ531_6h_10x_Ccenter15_1AUall_rep2_Maximum.ome.tif	3	outlier	13565.0	39.726280869885734	161.0	538887.0	1754.0	25.237172177879135	48.0	44266.0	8.214338070875712	11811.0	41.87799508932351	113.0	494621.0	91.78566192912429	103.71779797991044	58.74282363463954
71_THZ531_6h_10x_Ccenter15_1AUall_rep2_Maximum.ome.tif	4	normal	7211.0	90.20801553182638	122.0	650490.0	3985.0	142.4649937264743	72.0	567723.0	87.27620716690495	3226.0	25.65623062616243	50.0	82767.0	12.723792833095052	6.361896416547526	6.107420559885625
71_THZ531_6h_10x_Ccenter15_1AUall_rep2_Maximum.ome.tif	5	normal	6707.0	79.57298345012673	106.0	533696.0	3016.0	133.57957559681697	62.0	402875.99999999994	75.48791821561336	3691.0	35.44296938499053	44.0	130820.00000000006	24.512081784386627	10.785315985130117	8.334107806691453
71_THZ531_6h_10x_Ccenter15_1AUall_rep2_Maximum.ome.tif	6	normal	7576.0	76.37869588173179	113.0	578645.0	4213.0	112.70614763826252	74.0	474831.0	82.05912087722179	3363.0	30.869461790068392	39.0	103814.0	17.940879122778213	6.996942857883504	7.893986814022414
71_THZ531_6h_10x_Ccenter15_1AUall_rep2_Maximum.ome.tif	7	normal	3365.0	9.061218424962853	68.0	30491.0	112.0	7.419642857142857	12.0	831.0	2.7253943786691153	3253.0	9.117737473101752	56.0	29660.0	97.27460562133089	54.4737791479453	26.26414351775934
71_THZ531_6h_10x_Ccenter15_1AUall_rep2_Maximum.ome.tif	8	normal	2215.0	10.255079006772009	64.0	22715.0	309.0	9.851132686084142	20.0	3044.0	13.40083645168391	1906.0	10.320566631689402	44.0	19671.0	86.5991635483161	38.10363196125908	22.515782522562183
79_THZ531_6h_10x_Ccenter15_1AUall_rep2_Maximum.ome.tif	1	normal	3551.0	26.94311461560124	67.0	95675.0	3396.0	27.82155477031802	66.0	94482.0	98.75307029004442	155.0	7.696774193548387	1.0	1193.0	1.2469297099555787	0.012469297099555788	0.3117324274888947
79_THZ531_6h_10x_Ccenter15_1AUall_rep2_Maximum.ome.tif	2	normal	3601.0	141.56067758955845	79.0	509760.0	2814.0	174.88699360341153	60.0	492132.00000000006	96.5419020715631	787.0	22.39898348157553	19.0	17627.99999999994	3.4580979284369	0.6570386064030109	0.9336864406779629
79_THZ531_6h_10x_Ccenter15_1AUall_rep2_Maximum.ome.tif	3	normal	1010.0	35.40990099009901	43.0	35764.0	608.0	49.47532894736842	28.0	30080.999999999996	84.10971927077507	402.0	14.13681592039802	15.0	5683.000000000004	15.890280729224928	2.3835421093837392	2.701347723968238
79_THZ531_6h_10x_Ccenter15_1AUall_rep2_Maximum.ome.tif	4	normal	5429.0	139.7283109228219	94.0	758585.0	4260.0	171.3969483568075	74.0	730151.0	96.25170547796226	1169.0	24.323353293413174	20.0	28434.0	3.7482945220377415	0.7496589044075483	1.2744201374928321
79_THZ531_6h_10x_Ccenter15_1AUall_rep2_Maximum.ome.tif	5	normal	973.0	8.126413155190134	38.0	7907.0	673.0	8.093610698365527	30.0	5447.0	68.88832679903882	300.0	8.2	8.0	2460.0	31.111673200961178	2.488933856076894	6.844568104211459
79_THZ531_6h_10x_Ccenter15_1AUall_rep2_Maximum.ome.tif	6	normal	9420.0	44.09851380042463	134.0	415408.0	2114.0	38.7682119205298	54.0	81956.0	19.729037476408735	7306.0	45.6408431426225	80.0	333452.0	80.27096252359127	64.216770018873	36.12193313561607
77_THZ531_6h_10x_Ccenter15_1AUall_rep2_Maximum.ome.tif	1	normal	2876.0	110.09596662030599	60.0	316636.0	2594.0	119.94680030840401	58.0	311142.0	98.26488459935068	282.0	19.4822695035461	2.0	5494.0	1.7351154006493261	0.03470230801298652	0.3123207721168787
77_THZ531_6h_10x_Ccenter15_1AUall_rep2_Maximum.ome.tif	2	normal	2006.0	35.01146560319043	50.0	70233.0	1792.0	37.7109375	48.0	67578.0	96.21972576993721	214.0	12.406542056074766	2.0	2655.0	3.7802742300627914	0.07560548460125582	0.6426466191106746
77_THZ531_6h_10x_Ccenter15_1AUall_rep2_Maximum.ome.tif	3	normal	4747.0	175.5866863282073	85.0	833510.0	4173.0	194.90702132758207	74.0	813347.0	97.58095283799834	574.0	35.12717770034843	11.0	20163.0	2.4190471620016556	0.26609518782018216	0.8466665067005795
77_THZ531_6h_10x_Ccenter15_1AUall_rep2_Maximum.ome.tif	4	normal	1215.0	139.63456790123456	40.0	169656.0	1004.0	162.37250996015936	36.0	163022.0	96.08973452162022	211.0	31.44075829383886	4.0	6634.0	3.9102654783797806	0.15641061913519122	0.6256424765407649
77_THZ531_6h_10x_Ccenter15_1AUall_rep2_Maximum.ome.tif	5	outlier	5652.0	170.50902335456476	98.0	963717.0	4841.0	193.20057839289402	82.0	935283.9999999999	97.04965254322585	811.0	35.05918618988917	16.0	28433.000000000116	2.950347456774148	0.4720555930838637	1.1801389827096593
77_THZ531_6h_10x_Ccenter15_1AUall_rep2_Maximum.ome.tif	6	normal	3679.0	145.773851590106	78.0	536302.0	2643.0	188.99621642073402	58.0	499517.0	93.14099145630634	1036.0	35.50675675675676	20.0	36785.0	6.8590085436936645	1.371801708738733	1.920522392234226
77_THZ531_6h_10x_Ccenter15_1AUall_rep2_Maximum.ome.tif	7	normal	2738.0	138.84952520087654	69.0	380170.0	1924.0	182.260395010395	50.0	350669.0	92.24005050372202	814.0	36.24201474201474	19.0	29501.0	7.75994949627798	1.4743904042928162	1.8623878791067154
77_THZ531_6h_10x_Ccenter15_1AUall_rep2_Maximum.ome.tif	8	normal	3004.0	169.7157123834887	62.0	509826.00000000006	2472.0	196.4457928802589	56.0	485614.0	95.25092874823959	532.0	45.51127819548883	6.0	24212.00000000006	4.749071251760415	0.2849442751056249	1.1872678129401038
77_THZ531_6h_10x_Ccenter15_1AUall_rep2_Maximum.ome.tif	9	normal	3267.0	162.81450872359963	67.0	531915.0	2957.0	176.93304024349	62.0	523190.99999999994	98.35988832802232	310.0	28.141935483871155	5.0	8724.000000000058	1.6401116719776767	0.08200558359888382	0.4756323848735262
77_THZ531_6h_10x_Ccenter15_1AUall_rep2_Maximum.ome.tif	10	normal	1855.0	17.645822102425875	49.0	32732.999999999996	1596.0	18.959899749373434	46.0	30260.0	92.44493324779276	259.0	9.548262548262533	3.0	2472.9999999999964	7.555066752207243	0.2266520025662173	1.3599120153973037
77_THZ531_6h_10x_Ccenter15_1AUall_rep2_Maximum.ome.tif	11	normal	2550.0	159.77450980392157	56.0	407425.0	2268.0	176.2014991181658	54.0	399625.00000000006	98.08553721543844	282.0	27.6595744680849	2.0	7799.999999999942	1.9144627845615614	0.038289255691231226	0.24888016199300297
Mean		normal	3869.617283950617	108.4157412740091	75.58024691358025	428836.3086419753	2617.185185185185	131.5588492704813	55.75308641975309	375147.037037037	82.95583688252579	1252.432098765432	31.575128364227954	19.82716049382716	53689.27160493827	17.0441631174742	6.594139589536628	4.70670943308164
Median		normal	3499.0	122.36374435732954	70.0	480822.0	2758.0	162.37250996015936	58.0	429747.00000000006	95.11348445556553	787.0	27.95959595959596	15.0	19671.0	4.886515544434469	0.6570386064030109	1.3579468485997883
Stddev		normal	1818.4699170449676	53.85759295599544	22.420339090617514	242335.37784992525	1204.5775100747057	64.11865929825026	16.595579881550936	234370.5998276258	27.082357654014324	1364.2790398070294	26.365318633579754	18.19463528313826	113003.93923532183	27.082357654014334	14.355220120637998	7.924223133652314
Min		normal	961.0	5.556711758584807	34.0	5340.0	52.0	4.9625	8.0	370.0	2.7253943786691153	155.0	3.408450704225352	0.0	726.0	0.7742934572202865	0.0	0.12438719453154992
Max		normal	9474.0	180.61742006615216	134.0	926919.0	5687.0	216.78084415584416	90.0	813347.0	99.22570654277972	7306.0	167.8939179632249	80.0	795990.0	97.27460562133089	64.216770018873	41.36868207594191
Mean		normal+outlier	4368.329545454545	107.33980768993551	79.70454545454545	458883.8522727273	2667.75	129.2539554948386	56.13636363636363	383515.3522727273	80.04471060773766	1700.5795454545455	32.43783660308531	23.568181818181817	75368.5	19.955289392262344	10.368961888729485	6.830585214578377
Median		normal+outlier	5401.5	181.13008554141456	109.5	734460.0	3964.5	243.1934895041071	87.0	634342.5	141.03310229230587	1216.5	42.347795163584635	24.0	29839.5	8.901575327723513	1.1244883566113226	2.0398680230959556
Stddev		normal+outlier	2607.1861289215944	54.05433732069685	26.522234909950566	266481.7515362515	1340.398896280292	65.15735936405024	17.368343390839293	265602.5184628226	30.402606328776148	2492.373178832838	25.95221886797399	24.825735374528232	152102.49209676342	30.402606328776166	23.195662897167296	12.947213693501396
Min		normal+outlier	961.0	5.556711758584807	34.0	5340.0	52.0	4.9625	8.0	370.0	2.7253943786691153	155.0	3.408450704225352	0.0	726.0	0.7742934572202865	0.0	0.12438719453154992
Max		normal+outlier	15637.0	180.61742006615216	161.0	1182066.0	6893.0	216.78084415584416	94.0	1164446.0	99.22570654277972	14245.0	167.8939179632249	118.0	795990.0	97.27460562133089	111.15731228076908	64.05675622959573
