# Supplementary material for: CDK12/CDK13 inhibition disrupts transcriptional elongation and replication fork progression in glioblastoma
Source: EMBO Mol Med. 2026 Mar 25;18(5):1592–624. doi: 10.1038/s44321-026-00393-w (PMC13179391; doi:10.1038/s44321-026-00393-w)
Supplement: Supplementary file 13 — Source data Fig. 6 [file 44321_2026_393_MOESM13_ESM.zip › Figure 6/6B/220915 Comet assay alkaline/output DMSO 2/comets_2022_0918_155638_update.xls]

FileName	Num	Flag	CometArea	CometIntensity	CometLength	CometDNA	HeadArea	HeadIntensity	HeadLength	HeadDNA	HeadDNAPercent	TailArea	TailIntensity	TailLength	TailDNA	TailDNAPercent	TailMoment	OliveMoment
19_DMSO_6h_10x_Ccenter15_1AUall_rep2_Maximum.ome.tif	1	normal	6646.0	131.88654829972916	93.0	876518.0	6206.0	139.58701256848212	93.0	866277.0	98.83162696031343	440.0	23.275	0.0	10241.0	1.168373039686578	0.0	0.2920932599216445
19_DMSO_6h_10x_Ccenter15_1AUall_rep2_Maximum.ome.tif	2	normal	7365.0	111.43869653767821	113.0	820746.0	6395.0	125.84925723221266	92.0	804806.0	98.05786443065212	970.0	16.432989690721648	21.0	15940.0	1.942135569347886	0.40784846956305604	1.0487532074478585
19_DMSO_6h_10x_Ccenter15_1AUall_rep2_Maximum.ome.tif	3	outlier	1062.0	10.659133709981168	40.0	11320.0	32.0	12.46875	6.0	399.0	3.5247349823321557	1030.0	10.602912621359224	34.0	10921.0	96.47526501766784	32.80159010600707	15.436042402826855
19_DMSO_6h_10x_Ccenter15_1AUall_rep2_Maximum.ome.tif	4	normal	6282.0	133.39382362305	96.0	837980.0000000001	6007.0	138.87797569502249	88.0	834240.0000000001	99.55368863218693	275.0	13.6	8.0	3740.0	0.4463113678130742	0.035704909425045936	0.20530322919401414
19_DMSO_6h_10x_Ccenter15_1AUall_rep2_Maximum.ome.tif	5	normal	5722.0	142.59839217056972	83.0	815948.0	5562.0	146.21233369291622	83.0	813233.0	99.66725820763088	160.0	16.96875	0.0	2715.0	0.33274179236912155	0.0	0.05989352262644188
19_DMSO_6h_10x_Ccenter15_1AUall_rep2_Maximum.ome.tif	6	normal	8037.0	148.1878810501431	103.0	1190986.0	7789.0	152.37989472332777	100.0	1186887.0	99.65583138676693	248.0	16.528225806451612	3.0	4099.0	0.3441686132330691	0.010325058396992073	0.06539203651428313
19_DMSO_6h_10x_Ccenter15_1AUall_rep2_Maximum.ome.tif	7	normal	4033.0	76.30498388296553	70.0	307738.0	3899.0	78.6163118748397	70.0	306525.0	99.60583353372024	134.0	9.052238805970148	0.0	1213.0	0.3941664662797575	0.0	0.0945999519071418
16_DMSO_6h_10x_Ccenter15_1AUall_rep2_Maximum.ome.tif	1	normal	5488.0	143.37809766763849	99.0	786859.0	4525.0	169.4811049723757	76.0	766902.0000000001	97.46371332093808	963.0	20.723779854620854	23.0	19956.999999999884	2.5362866790619267	0.5833459361842431	1.0145146716247706
16_DMSO_6h_10x_Ccenter15_1AUall_rep2_Maximum.ome.tif	2	deleted	841.0	9.206896551724139	34.0	7743.000000000001	80.0	10.475	10.0	838.0	10.822678548366264	761.0	9.073587385019712	24.0	6905.000000000001	89.17732145163374	21.4025571483921	12.484825003228723
16_DMSO_6h_10x_Ccenter15_1AUall_rep2_Maximum.ome.tif	3	normal	7043.0	147.77325003549623	115.0	1040767.0	5263.0	187.7575527265818	82.0	988168.0	94.94613107448642	1780.0	29.55	33.0	52599.0	5.053868925513587	1.6677767454194838	2.274241016481114
16_DMSO_6h_10x_Ccenter15_1AUall_rep2_Maximum.ome.tif	4	normal	8001.0	114.16747906511686	134.0	913454.0	4474.0	177.2136790344211	76.0	792854.0	86.79736472772575	3527.0	34.19336546640204	58.0	120600.0	13.202635272274247	7.657528457919063	7.393475752473578
16_DMSO_6h_10x_Ccenter15_1AUall_rep2_Maximum.ome.tif	5	normal	7219.0	105.10943343953456	104.0	758785.0	5851.0	122.08887369680396	88.0	714342.0	94.14287314588454	1368.0	32.48757309941521	16.0	44443.0	5.857126854115461	0.9371402966584738	2.225708204563875
16_DMSO_6h_10x_Ccenter15_1AUall_rep2_Maximum.ome.tif	6	normal	8762.0	142.14357452636384	121.0	1245462.0	7692.0	159.12272490899636	100.0	1223972.0	98.27453587504075	1070.0	20.08411214953271	21.0	21490.0	1.7254641249592522	0.36234746624144293	0.18980105374551773
16_DMSO_6h_10x_Ccenter15_1AUall_rep2_Maximum.ome.tif	7	normal	6558.0	158.79856663616957	88.0	1041401.0	6349.0	163.21404945660734	88.0	1036246.0	99.50499375360693	209.0	24.66507177033493	0.0	5155.0	0.49500624639308005	0.0	0.14355181145399323
16_DMSO_6h_10x_Ccenter15_1AUall_rep2_Maximum.ome.tif	8	deleted	2312.0	14.259083044982699	60.0	32967.0	80.0	14.075	10.0	1126.0	3.4155367488700823	2232.0	14.265681003584229	50.0	31841.0	96.58446325112992	48.29223162556496	27.043649710316377
15_DMSO_6h_10x_Ccenter15_1AUall_rep2_Maximum.ome.tif	1	normal	5615.0	172.8614425645592	83.0	970617.0	5367.0	179.78591391839015	83.0	964910.9999999999	99.4121265133415	248.0	23.0080645161295	0.0	5706.000000000116	0.5878734866584983	0.0	0.0
15_DMSO_6h_10x_Ccenter15_1AUall_rep2_Maximum.ome.tif	2	normal	7035.0	165.44705046197583	97.0	1163920.0	6722.0	171.95760190419517	96.0	1155899.0	99.31086328957316	313.0	25.62619808306709	1.0	8021.0	0.6891367104268334	0.006891367104268334	0.09647913945975668
15_DMSO_6h_10x_Ccenter15_1AUall_rep2_Maximum.ome.tif	3	normal	7437.0	124.17910447761194	130.0	923520.0	4924.0	177.86291632818848	80.0	875797.0	94.83248873873873	2513.0	18.990449661758856	50.0	47723.0	5.167511261261262	2.583755630630631	3.0488316441441445
15_DMSO_6h_10x_Ccenter15_1AUall_rep2_Maximum.ome.tif	4	outlier	10778.0	130.81842642419744	155.0	1409961.0	6589.0	195.69934739717712	94.0	1289463.0	91.4538061691068	4189.0	28.765337789448555	61.0	120498.0	8.546193830893195	5.213178236844849	5.725949866698441
15_DMSO_6h_10x_Ccenter15_1AUall_rep2_Maximum.ome.tif	5	normal	4559.0	87.62228558894495	76.0	399470.0	4256.0	92.7749060150376	76.0	394850.00000000006	98.84346759456281	303.0	15.247524752475055	0.0	4619.999999999942	1.1565324054371897	0.0	0.17347986081557848
15_DMSO_6h_10x_Ccenter15_1AUall_rep2_Maximum.ome.tif	6	normal	4117.0	152.40004857906243	71.0	627431.0	3999.0	156.36184046011502	71.0	625291.0	99.65892663894516	118.0	18.135593220338983	0.0	2140.0	0.3410733610548411	0.0	0.03410733610548411
15_DMSO_6h_10x_Ccenter15_1AUall_rep2_Maximum.ome.tif	7	normal	3597.0	146.8515429524604	68.0	528225.0	2779.0	180.23389708528248	60.0	500870.0	94.82133560509253	818.0	33.44132029339853	8.0	27355.0	5.178664394907473	0.41429315159259783	1.139306166879644
15_DMSO_6h_10x_Ccenter15_1AUall_rep2_Maximum.ome.tif	8	deleted	2456.0	11.99185667752443	57.0	29452.0	316.0	13.155063291139241	20.0	4157.0	14.114491375797908	2140.0	11.820093457943925	37.0	25295.0	85.88550862420209	31.77763819095477	18.03595681108244
15_DMSO_6h_10x_Ccenter15_1AUall_rep2_Maximum.ome.tif	9	normal	4197.0	164.75458660948297	72.0	691475.0	4029.0	170.81558699429138	72.0	688216.0	99.52868867276474	168.0	19.398809523809526	0.0	3259.0	0.4713113272352579	0.0	0.018852453089410318
15_DMSO_6h_10x_Ccenter15_1AUall_rep2_Maximum.ome.tif	10	deleted	8025.0	35.45744548286604	118.0	284546.0	156.0	21.134615384615383	14.0	3297.0	1.158687874719729	7869.0	35.741390265599186	104.0	281249.0	98.84131212528027	102.79496461029147	58.316374153915355
15_DMSO_6h_10x_Ccenter15_1AUall_rep2_Maximum.ome.tif	11	normal	4346.0	70.5924988495168	74.0	306795.0	2828.0	92.66159830268741	60.0	262047.0	85.41436464088397	1518.0	29.47826086956522	14.0	44748.0	14.585635359116022	2.0419889502762434	3.5005524861878454
13_DMSO_6h_10x_Ccenter15_1AUall_rep2_Maximum.ome.tif	1	normal	5733.0	130.3596720739578	85.0	747352.0	5522.0	135.05849329952915	84.0	745793.0	99.791396825057	211.0	7.388625592417061	1.0	1559.0	0.20860317494299876	0.0020860317494299876	0.012516190496579926
13_DMSO_6h_10x_Ccenter15_1AUall_rep2_Maximum.ome.tif	2	normal	7408.0	53.26228401727862	98.0	394567.0	4548.0	77.58421284080914	76.0	352853.0	89.42790451304847	2860.0	14.585314685314685	22.0	41714.0	10.572095486951518	2.325861007129334	2.9601867363464254
13_DMSO_6h_10x_Ccenter15_1AUall_rep2_Maximum.ome.tif	3	deleted	1165.0	5.394849785407725	48.0	6285.0	32.0	3.125	6.0	100.0	1.5910898965791567	1133.0	5.458958517210944	42.0	6185.0	98.40891010342084	41.33174224343676	20.66587112171838
13_DMSO_6h_10x_Ccenter15_1AUall_rep2_Maximum.ome.tif	4	normal	5342.0	98.23137401722201	81.0	524752.0	4975.0	104.95396984924623	80.0	522146.0	99.50338445589536	367.0	7.100817438692098	1.0	2606.0	0.4966155441046437	0.004966155441046437	0.08939079793883586
13_DMSO_6h_10x_Ccenter15_1AUall_rep2_Maximum.ome.tif	5	normal	12242.0	76.36325763764091	143.0	934839.0000000001	9103.0	97.0775568493903	108.0	883697.0	94.52932537046485	3139.0	16.292449824785	35.0	51142.00000000012	5.470674629535151	1.9147361203373028	2.680630568472224
13_DMSO_6h_10x_Ccenter15_1AUall_rep2_Maximum.ome.tif	6	deleted	5333.0	19.54397149821864	85.0	104228.0	2828.0	25.975601131541726	60.0	73459.0	70.47914188126032	2505.0	12.283033932135728	25.0	30769.0	29.520858118739685	7.380214529684921	7.380214529684921
11_DMSO_6h_10x_Ccenter15_1AUall_rep2_Maximum.ome.tif	1	normal	5529.0	114.8249231325737	84.0	634867.0	5375.0	117.80502325581395	84.0	633202.0	99.73774034561569	154.0	10.811688311688311	0.0	1665.0	0.2622596543843041	0.0	0.028848561982273452
11_DMSO_6h_10x_Ccenter15_1AUall_rep2_Maximum.ome.tif	2	normal	10157.0	94.17731613665453	142.0	956559.0	4617.0	153.29802902317522	78.0	707777.0	73.99198585764182	5540.0	44.90649819494585	64.0	248782.0	26.00801414235818	16.645129051109237	14.304407778297
11_DMSO_6h_10x_Ccenter15_1AUall_rep2_Maximum.ome.tif	3	normal	4524.0	88.79907161803713	76.0	401727.0	4272.0	93.64419475655431	74.0	400048.0	99.58205447978354	252.0	6.662698412698413	2.0	1679.0	0.4179455202164654	0.008358910404329309	0.12538365606493962
11_DMSO_6h_10x_Ccenter15_1AUall_rep2_Maximum.ome.tif	4	normal	4170.0	45.80863309352518	72.0	191022.0	4016.0	47.248505976095615	72.0	189750.0	99.33410811320162	154.0	8.25974025974026	0.0	1272.0	0.6658918867983792	0.0	0.13317837735967586
11_DMSO_6h_10x_Ccenter15_1AUall_rep2_Maximum.ome.tif	5	normal	5517.0	122.00072503172014	101.0	673078.0	4766.0	139.6634494334872	78.0	665635.9999999999	98.89433319763829	751.0	9.90945406125182	23.0	7442.000000000116	1.105666802361705	0.25430336454319213	0.5196633971100013
11_DMSO_6h_10x_Ccenter15_1AUall_rep2_Maximum.ome.tif	6	normal	5311.0	39.41875353040859	84.0	209353.0	4955.0	41.54268415741675	80.0	205844.0	98.32388358418557	356.0	9.856741573033707	4.0	3509.0	1.6761164158144377	0.06704465663257751	0.6034019096931976
11_DMSO_6h_10x_Ccenter15_1AUall_rep2_Maximum.ome.tif	7	normal	4403.0	105.44469679763797	90.0	464273.0	3223.0	138.04933291964008	64.0	444933.0	95.834347463669	1180.0	16.389830508474578	26.0	19340.0	4.165652536330995	1.0830696594460587	1.4996349130791582
11_DMSO_6h_10x_Ccenter15_1AUall_rep2_Maximum.ome.tif	8	outlier	14094.0	58.624450120618704	150.0	826253.0	7763.0	73.55352312250419	102.0	570996.0	69.10667797877889	6331.0	40.31859105986416	48.0	255257.0	30.893322021221103	14.82879457018613	16.064527451034973
11_DMSO_6h_10x_Ccenter15_1AUall_rep2_Maximum.ome.tif	9	normal	4800.0	133.6325	75.0	641436.0	4634.0	138.02675873974968	75.0	639616.0	99.71626163794986	166.0	10.963855421686747	0.0	1820.0	0.28373836205014996	0.0	0.0198616853435105
11_DMSO_6h_10x_Ccenter15_1AUall_rep2_Maximum.ome.tif	10	normal	6787.0	150.68763813172242	95.0	1022717.0000000001	6428.0	158.32062850031113	92.0	1017685.0	99.50797728012734	359.0	14.01671309192233	3.0	5032.000000000116	0.49202271987266427	0.01476068159617993	0.05412249918599307
11_DMSO_6h_10x_Ccenter15_1AUall_rep2_Maximum.ome.tif	11	normal	6505.0	95.13005380476557	89.0	618821.0	6292.0	98.05657978385251	89.0	616972.0	99.70120600302835	213.0	8.68075117370892	0.0	1849.0	0.29879399697166065	0.0	0.05079497948518231
11_DMSO_6h_10x_Ccenter15_1AUall_rep2_Maximum.ome.tif	12	deleted	3854.0	16.13933575505968	71.0	62201.00000000001	2472.0	19.62985436893204	56.0	48525.00000000001	78.01321522162024	1382.0	9.895803183791607	15.0	13676.0	21.986784778379768	3.298017716756965	5.276828346811144
17_DMSO_6h_10x_Ccenter15_1AUall_rep2_Maximum.ome.tif	1	deleted	2412.0	18.52446102819237	55.0	44680.99999999999	2256.0	19.265070921985817	54.0	43462.0	97.27177099885859	156.0	7.814102564102518	1.0	1218.9999999999927	2.728229001141409	0.02728229001141409	0.5183635102168677
17_DMSO_6h_10x_Ccenter15_1AUall_rep2_Maximum.ome.tif	2	normal	4467.0	83.92679650772331	75.0	374901.0	4402.0	85.02567014993186	75.0	374283.0	99.83515648131106	65.0	9.507692307692308	0.0	618.0	0.16484351868893388	0.0	0.011539046308225371
17_DMSO_6h_10x_Ccenter15_1AUall_rep2_Maximum.ome.tif	3	normal	7809.0	122.7874247662953	122.0	958847.0	5808.0	159.69972451790633	86.0	927536.0	96.73451551707416	2001.0	15.64767616191904	36.0	31311.0	3.2654844829258476	1.175574413853305	1.6653970862921823
17_DMSO_6h_10x_Ccenter15_1AUall_rep2_Maximum.ome.tif	4	deleted	616.0	8.83603896103896	28.0	5443.0	12.0	6.583333333333333	4.0	79.0	1.451405474921918	604.0	8.880794701986755	24.0	5364.0	98.54859452507809	23.65166268601874	10.84034539775859
17_DMSO_6h_10x_Ccenter15_1AUall_rep2_Maximum.ome.tif	5	normal	6818.0	136.58037547667936	88.0	931204.9999999999	6537.0	141.6229157105706	88.0	925789.0	99.41838800264175	281.0	19.274021352312754	0.0	5415.999999999884	0.5816119973582492	0.0	0.12795463941881483
17_DMSO_6h_10x_Ccenter15_1AUall_rep2_Maximum.ome.tif	6	deleted	3742.0	20.537145911277392	69.0	76850.0	52.0	13.51923076923077	8.0	703.0	0.9147690305790501	3690.0	20.636043360433604	61.0	76147.0	99.08523096942095	60.44199089134678	30.716421600520494
17_DMSO_6h_10x_Ccenter15_1AUall_rep2_Maximum.ome.tif	7	normal	10966.0	126.06702535108518	146.0	1382451.0	8399.0	159.80973925467316	104.0	1342241.9999999998	97.09147014975574	2567.0	15.663809894818945	42.0	40209.00000000023	2.908529850244257	1.221582537102588	1.9487149996636521
17_DMSO_6h_10x_Ccenter15_1AUall_rep2_Maximum.ome.tif	8	normal	5649.0	129.94317578332448	86.0	734049.0	5580.0	131.37240143369175	86.0	733058.0	99.86499538859123	69.0	14.36231884057971	0.0	991.0	0.13500461140877515	0.0	0.005400184456351006
14_DMSO_6h_10x_Ccenter15_1AUall_rep2_Maximum.ome.tif	1	normal	4550.0	150.85714285714286	71.0	686400.0	4358.0	156.70605782469022	71.0	682925.0	99.49373543123544	192.0	18.098958333333332	0.0	3475.0	0.5062645687645688	0.0	0.0860649766899767
14_DMSO_6h_10x_Ccenter15_1AUall_rep2_Maximum.ome.tif	2	normal	4693.0	156.25314297890475	76.0	733296.0	4585.0	159.60174482006542	76.0	731774.0	99.7924439789662	108.0	14.092592592592593	0.0	1522.0	0.20755602103379808	0.0	0.020755602103379806
14_DMSO_6h_10x_Ccenter15_1AUall_rep2_Maximum.ome.tif	3	deleted	590.0	8.176271186440678	29.0	4824.0	52.0	9.634615384615385	8.0	501.0	10.385572139303482	538.0	8.035315985130111	21.0	4323.0	89.61442786069652	18.81902985074627	8.065298507462687
14_DMSO_6h_10x_Ccenter15_1AUall_rep2_Maximum.ome.tif	4	normal	8856.0	110.0440379403794	140.0	974549.9999999999	5709.0	162.70765458048695	86.0	928898.0	95.3155815504592	3147.0	14.506514140451186	54.0	45651.99999999988	4.684418449540803	2.529585962752033	3.0448719922015215
14_DMSO_6h_10x_Ccenter15_1AUall_rep2_Maximum.ome.tif	5	normal	4514.0	152.02370403190076	76.0	686235.0	3811.0	175.53712936237207	70.0	668972.0	97.48438945842167	703.0	24.556187766714082	6.0	17263.0	2.5156105415783223	0.15093663249469932	0.7295270570577135
14_DMSO_6h_10x_Ccenter15_1AUall_rep2_Maximum.ome.tif	6	normal	8037.0	84.1652357844967	139.0	676436.0	4242.0	153.54785478547853	74.0	651350.0	96.29144516258745	3795.0	6.610276679841897	65.0	25086.0	3.7085548374125565	2.4105606443181617	3.0410149666782966
14_DMSO_6h_10x_Ccenter15_1AUall_rep2_Maximum.ome.tif	7	normal	11443.0	74.23568994144892	136.0	849479.0	5834.0	91.94497771683235	88.0	536407.0	63.14541030443366	5609.0	55.81600998395436	48.0	313072.0	36.85458969556634	17.690203053871844	16.95311125996052
12_DMSO_6h_10x_Ccenter15_1AUall_rep2_Maximum.ome.tif	1	normal	5099.0	105.30692292606393	81.0	536960.0	4927.0	108.69738177389893	80.0	535552.0	99.7377830750894	172.0	8.186046511627907	1.0	1408.0	0.2622169249106079	0.002622169249106079	0.06555423122765197
12_DMSO_6h_10x_Ccenter15_1AUall_rep2_Maximum.ome.tif	2	normal	5954.0	111.84783338931811	88.0	665942.0	5744.0	115.6241295264624	86.0	664145.0	99.7301566803115	210.0	8.557142857142857	2.0	1797.0	0.2698433196885014	0.005396866393770028	0.09174672869409048
12_DMSO_6h_10x_Ccenter15_1AUall_rep2_Maximum.ome.tif	3	normal	5212.0	80.46009209516501	81.0	419358.00000000006	4931.0	84.62867572500507	80.0	417304.0	99.51020369231061	281.0	7.309608540925474	1.0	2054.000000000058	0.48979630768938665	0.004897963076893866	0.09795926153787732
12_DMSO_6h_10x_Ccenter15_1AUall_rep2_Maximum.ome.tif	4	normal	6043.0	110.1588614926361	100.0	665690.0	4942.0	132.1157426143262	80.0	652916.0	98.0810887950848	1101.0	11.602179836512262	20.0	12774.0	1.9189112049152006	0.38378224098304015	0.8059427060643842
12_DMSO_6h_10x_Ccenter15_1AUall_rep2_Maximum.ome.tif	5	outlier	15052.0	69.0593276640978	128.0	1039481.0	12375.0	79.24145454545454	128.0	980613.0	94.33678922462268	2677.0	21.990287635412777	0.0	58868.0	5.663210775377327	0.0	1.1326421550754655
12_DMSO_6h_10x_Ccenter15_1AUall_rep2_Maximum.ome.tif	6	normal	5260.0	74.82699619771863	83.0	393590.0	4760.0	81.73046218487394	78.0	389036.99999999994	98.84321247999185	500.0	9.106000000000117	5.0	4553.000000000058	1.1567875200081452	0.057839376000407255	0.4048756320028508
12_DMSO_6h_10x_Ccenter15_1AUall_rep2_Maximum.ome.tif	7	deleted	6968.0	41.77985074626866	98.0	291122.0	208.0	16.701923076923077	16.0	3474.0	1.1933141432114371	6760.0	42.55147928994083	82.0	287648.0	98.80668585678856	81.02148240256662	40.51074120128331
12_DMSO_6h_10x_Ccenter15_1AUall_rep2_Maximum.ome.tif	8	normal	8198.0	73.10161014881679	139.0	599287.0	2814.0	139.7633262260128	60.0	393294.0	65.6269867359045	5384.0	38.260215453194654	79.0	205993.0	34.3730132640955	27.15468047863544	15.124125836202019
12_DMSO_6h_10x_Ccenter15_1AUall_rep2_Maximum.ome.tif	9	deleted	2029.0	11.51848201084278	56.0	23371.0	4.0	14.5	2.0	58.0	0.2481708099781781	2025.0	11.512592592592593	54.0	23313.0	99.75182919002182	53.86598776261179	27.93051217320611
20_DMSO_6h_10x_Ccenter15_1AUall_rep2_Maximum.ome.tif	1	deleted	502.0	6.362549800796812	28.0	3194.0	12.0	11.75	4.0	141.0	4.414527238572323	490.0	6.2306122448979595	24.0	3053.0	95.58547276142768	22.940513462742643	10.514402003757045
20_DMSO_6h_10x_Ccenter15_1AUall_rep2_Maximum.ome.tif	2	normal	5412.0	135.38543976348853	81.0	732706.0	5091.0	143.067963072088	81.0	728359.0	99.40671974843934	321.0	13.542056074766355	0.0	4347.0	0.5932802515606532	0.0	0.0355968150936392
20_DMSO_6h_10x_Ccenter15_1AUall_rep2_Maximum.ome.tif	3	normal	7414.0	123.6622605880766	114.0	916832.0	5935.0	149.5659646166807	90.0	887674.0	96.81970088304074	1479.0	19.714672075726842	24.0	29158.0	3.1802991169592683	0.7632717880702244	1.6537555408188196
20_DMSO_6h_10x_Ccenter15_1AUall_rep2_Maximum.ome.tif	4	normal	5761.0	141.4940114563444	80.0	815147.0000000001	5539.0	146.3534934103629	80.0	810652.0	99.44856571882126	222.0	20.24774774774827	0.0	4495.000000000116	0.5514342811787464	0.0	0.022057371247149855
20_DMSO_6h_10x_Ccenter15_1AUall_rep2_Maximum.ome.tif	5	normal	5567.0	139.19435961918447	83.0	774894.9999999999	5140.0	149.19416342412453	82.0	766858.0000000001	98.96282722175266	427.0	18.822014051521702	1.0	8036.999999999767	1.0371727782473454	0.010371727782473455	0.031115183347420364
18_DMSO_6h_10x_Ccenter15_1AUall_rep2_Maximum.ome.tif	1	normal	4400.0	120.13363636363637	76.0	528588.0	3632.0	139.5534140969163	68.0	506858.0	95.88904780282564	768.0	28.294270833333332	8.0	21730.0	4.110952197174359	0.32887617577394873	0.904409483378359
18_DMSO_6h_10x_Ccenter15_1AUall_rep2_Maximum.ome.tif	2	normal	6365.0	128.20345640219952	92.0	816015.0	5057.0	145.25331224045877	83.0	734546.0	90.01623744661556	1308.0	62.285168195718654	9.0	81469.0	9.983762553384436	0.8985386298045992	2.1964277617445758
18_DMSO_6h_10x_Ccenter15_1AUall_rep2_Maximum.ome.tif	3	deleted	15753.0	87.40747794070971	217.0	1376930.0	5272.0	111.41066009104703	82.0	587357.0	42.65699781397747	10481.0	75.33374677988742	135.0	789573.0	57.34300218602253	77.41305295113041	50.46184192369982
Mean		normal	6297.789473684211	116.81911259479374	95.75438596491227	728356.4736842106	5182.789473684211	133.9703219305922	81.05263157894737	698573.9298245613	96.01298153641805	1115.0	18.96097695345228	14.701754385964913	29782.543859649126	3.98701846358197	1.645929521718645	1.6696294248715888
Median		normal	5733.0	122.7874247662953	88.0	733296.0	4975.0	139.7633262260128	80.0	707777.0	98.89433319763829	367.0	16.389830508474578	3.0	5706.000000000116	1.105666802361705	0.01476068159617993	0.18980105374551773
Stddev		normal	1899.3726101084212	31.939451526925826	22.74492149105125	259025.26624899145	1275.3977353981181	34.47782541899188	10.200527039310225	255224.1489666387	7.545704999392605	1422.6753846187119	11.48890953323954	20.53304384947129	59201.50107353401	7.545704999392969	4.769677966204097	3.5496888981372683
Min		normal	3597.0	39.41875353040859	68.0	191022.0	2779.0	41.54268415741675	60.0	189750.0	63.14541030443366	65.0	6.610276679841897	0.0	618.0	0.13500461140877515	0.0	0.0
Max		normal	12242.0	172.8614425645592	146.0	1382451.0	9103.0	187.7575527265818	108.0	1342241.9999999998	99.86499538859123	5609.0	62.285168195718654	79.0	313072.0	36.85458969556634	27.15468047863544	16.95311125996052
Mean		normal+outlier	6556.7213114754095	113.57132386593669	97.22950819672131	734480.8852459016	5281.606557377049	131.10281024768673	81.14754098360656	699347.2950819673	93.95347468738802	1275.1147540983607	19.38447238447319	16.081967213114755	35133.59016393442	6.046525312611996	2.404287633622964	2.1889842474314145
Median		normal+outlier	5761.0	122.00072503172014	88.0	734049.0	5057.0	139.6634494334872	80.0	707777.0	98.84321247999185	440.0	16.432989690721648	4.0	8021.0	1.1567875200081452	0.035704909425045936	0.2920932599216445
Stddev		normal+outlier	2525.996846996895	35.02791773415648	25.63811839340202	284021.39535875915	1719.4456013367462	39.0054073188679	15.421668808934355	276290.5570690237	14.277834877219203	1585.7892577342536	11.555726754765452	21.344238162376293	65165.54346492657	14.27783487721925	6.322982285030494	4.286863893148038
Min		normal+outlier	1062.0	10.659133709981168	40.0	11320.0	32.0	12.46875	6.0	399.0	3.5247349823321557	65.0	6.610276679841897	0.0	618.0	0.13500461140877515	0.0	0.0
Max		normal+outlier	15052.0	172.8614425645592	155.0	1409961.0	12375.0	195.69934739717712	128.0	1342241.9999999998	99.86499538859123	6331.0	62.285168195718654	79.0	313072.0	96.47526501766784	32.80159010600707	16.95311125996052
