# Supplementary material for: CDK12/CDK13 inhibition disrupts transcriptional elongation and replication fork progression in glioblastoma
Source: EMBO Mol Med. 2026 Mar 25;18(5):1592–624. doi: 10.1038/s44321-026-00393-w (PMC13179391; doi:10.1038/s44321-026-00393-w)
Supplement: Supplementary file 13 — Source data Fig. 6 [file 44321_2026_393_MOESM13_ESM.zip › Figure 6/6B/220915 Comet assay alkaline/output etoposide 2/220915.xls]

FileName	Num	Flag	CometArea	CometIntensity	CometLength	CometDNA	HeadArea	HeadIntensity	HeadLength	HeadDNA	HeadDNAPercent	TailArea	TailIntensity	TailLength	TailDNA	TailDNAPercent	TailMoment	OliveMoment
32_Etoposide_4h_10x_Ccenter15_1AUall_rep2_Maximum.ome.tif	1	normal	4949.0	142.287936956961	80.0	704183.0	4653.0	149.99312271652698	78.0	697918.0	99.11031649443397	296.0	21.16554054054054	2.0	6265.0	0.8896835055660248	0.017793670111320496	0.1512461959462242
32_Etoposide_4h_10x_Ccenter15_1AUall_rep2_Maximum.ome.tif	2	normal	7966.0	63.543811197589754	118.0	506190.0	540.0	86.5111111111111	26.0	46716.0	9.228945652818112	7426.0	61.87368704551576	92.0	459474.0	90.77105434718189	83.50936999940734	46.293237717062766
32_Etoposide_4h_10x_Ccenter15_1AUall_rep2_Maximum.ome.tif	3	normal	14699.0	55.347574664943195	174.0	813554.0	713.0	37.311360448807854	30.0	26603.0	3.2699734744098117	13986.0	56.26705276705277	144.0	786951.0	96.73002652559019	139.29123819684986	80.28592201623985
32_Etoposide_4h_10x_Ccenter15_1AUall_rep2_Maximum.ome.tif	4	normal	9258.0	81.25729099157485	137.0	752280.0	1649.0	105.13523347483323	46.0	173368.0	23.0456744829053	7609.0	76.08253384150348	91.0	578912.0	76.9543255170947	70.02843622055617	41.555335779231136
32_Etoposide_4h_10x_Ccenter15_1AUall_rep2_Maximum.ome.tif	5	normal	13723.0	45.62377031261386	176.0	626095.0	656.0	26.6890243902439	30.0	17508.0	2.7963807409418697	13067.0	46.57434759317364	146.0	608587.0	97.20361925905813	141.91728411822487	76.79085921465592
32_Etoposide_4h_10x_Ccenter15_1AUall_rep2_Maximum.ome.tif	6	normal	17866.0	111.73239673122131	186.0	1996211.0	15436.0	124.59827675563618	160.0	1923299.0	96.34748030143106	2430.0	30.00493827160494	26.0	72912.0	3.6525196985689385	0.9496551216279241	2.666339379955325
32_Etoposide_4h_10x_Ccenter15_1AUall_rep2_Maximum.ome.tif	7	normal	6793.0	50.35595465920801	106.0	342068.0	540.0	60.47962962962963	26.0	32659.0	9.54751686799116	6253.0	49.481688789381096	80.0	309409.0	90.45248313200884	72.36198650560708	41.60814224072407
32_Etoposide_4h_10x_Ccenter15_1AUall_rep2_Maximum.ome.tif	8	normal	5598.0	84.20096463022509	119.0	471357.00000000006	2522.0	144.21530531324345	60.0	363711.0	77.16253285726104	3076.0	34.995448634590396	59.0	107646.00000000006	22.83746714273895	13.474105614215981	11.647108242796865
39_Etoposide_4h_10x_Ccenter15_1AUall_rep2_Maximum.ome.tif	1	normal	5185.0	102.76914175506268	104.0	532858.0	3311.0	150.75566294170946	66.0	499152.0	93.67448738688356	1874.0	17.986125933831378	38.0	33706.0	6.325512613116439	2.403694792984247	2.403694792984247
39_Etoposide_4h_10x_Ccenter15_1AUall_rep2_Maximum.ome.tif	2	normal	6008.0	94.77363515312916	101.0	569400.0	3152.0	157.38642131979697	64.0	496082.00000000006	87.12363891815949	2856.0	25.67156862745096	37.0	73317.99999999994	12.876361081840523	4.764253600280994	4.506726378644183
39_Etoposide_4h_10x_Ccenter15_1AUall_rep2_Maximum.ome.tif	3	normal	11046.0	64.78218359587181	145.0	715584.0	1976.0	85.42054655870446	50.0	168791.0	23.587866693497897	9070.0	60.28588754134509	95.0	546793.0	76.4121333065021	72.591526641177	38.20606665325105
39_Etoposide_4h_10x_Ccenter15_1AUall_rep2_Maximum.ome.tif	4	normal	19890.0	36.13740573152338	191.0	718773.0	1804.0	72.59756097560975	48.0	130966.0	18.220773456988507	18086.0	32.500663496627226	143.0	587807.0	81.77922654301149	116.94429395650644	58.063250845538164
39_Etoposide_4h_10x_Ccenter15_1AUall_rep2_Maximum.ome.tif	5	normal	9233.0	33.36293729015488	126.0	308040.0	1389.0	44.128869690424764	42.0	61295.0	19.89838981950396	7844.0	31.45652728199898	84.0	246745.0	80.10161018049604	67.28535255161667	39.24978898844306
36_Etoposide_4h_10x_Ccenter15_1AUall_rep2_Maximum.ome.tif	1	normal	1769.0	9.146975692481629	55.0	16181.000000000002	205.0	9.112195121951219	16.0	1867.9999999999998	11.544403930535811	1564.0	9.15153452685422	39.0	14313.000000000002	88.45559606946419	34.49768246709103	19.460231135282122
36_Etoposide_4h_10x_Ccenter15_1AUall_rep2_Maximum.ome.tif	2	normal	689.0	27.84179970972424	25.0	19183.0	585.0	28.34017094017094	25.0	16579.0	86.42548089454205	104.0	25.03846153846154	0.0	2604.0	13.574519105457957	0.0	0.13574519105457958
36_Etoposide_4h_10x_Ccenter15_1AUall_rep2_Maximum.ome.tif	3	normal	8602.0	43.724947686584514	112.0	376122.0	4724.0	58.54424216765453	78.0	276563.0	73.53013118084026	3878.0	25.67276946879835	34.0	99559.0	26.469868819159743	8.999755398514312	11.38204359223869
36_Etoposide_4h_10x_Ccenter15_1AUall_rep2_Maximum.ome.tif	4	normal	3628.0	69.64140022050717	81.0	252659.0	1804.0	108.31374722838137	48.0	195398.0	77.3366474180615	1824.0	31.393092105263158	33.0	57261.0	22.663352581938504	7.478906352039706	5.212571093845856
36_Etoposide_4h_10x_Ccenter15_1AUall_rep2_Maximum.ome.tif	5	normal	7518.0	28.74753923915935	119.0	216124.0	448.0	102.12053571428571	24.0	45750.0	21.168403324017692	7070.0	24.0981612446959	95.0	170374.0	78.83159667598231	74.89001684218319	44.14569413855009
36_Etoposide_4h_10x_Ccenter15_1AUall_rep2_Maximum.ome.tif	6	normal	7889.0	54.29674229940424	135.0	428347.0	316.0	18.370253164556964	20.0	5805.000000000001	1.3552096781347835	7573.0	55.79585369074343	115.0	422542.0	98.64479032186522	113.441508870145	72.99714483818026
36_Etoposide_4h_10x_Ccenter15_1AUall_rep2_Maximum.ome.tif	7	normal	1459.0	67.79026730637423	62.0	98906.0	689.0	117.56748911465893	30.0	81004.0	81.89998584514589	770.0	23.24935064935065	32.0	17902.0	18.100014154854104	5.792004529553314	3.620002830970821
34_Etoposide_4h_10x_Ccenter15_1AUall_rep2_Maximum.ome.tif	1	normal	10037.0	49.786788881139785	128.0	499710.0	812.0	61.45812807881774	32.0	49904.0	9.986592223489623	9225.0	48.75945799457995	96.0	449806.0	90.01340777651038	86.41287146544997	45.90683796602029
34_Etoposide_4h_10x_Ccenter15_1AUall_rep2_Maximum.ome.tif	2	normal	4110.0	59.59026763990268	84.0	244916.0	2929.0	78.82075793786275	62.0	230866.0	94.26333926734064	1181.0	11.896697713801863	22.0	14050.0	5.73666073265936	1.2620653611850594	2.007831256430776
34_Etoposide_4h_10x_Ccenter15_1AUall_rep2_Maximum.ome.tif	3	normal	12065.0	61.04227103191049	144.0	736475.0	1122.0	86.59625668449198	38.0	97161.0	13.192708510132727	10943.0	58.42218769989948	106.0	639314.0	86.80729148986728	92.01572897925931	45.139791574730985
34_Etoposide_4h_10x_Ccenter15_1AUall_rep2_Maximum.ome.tif	4	normal	426.0	4.730046948356808	20.0	2015.0000000000002	340.0	4.764705882352941	20.0	1620.0	80.3970223325062	86.0	4.593023255813956	0.0	395.0000000000002	19.602977667493807	0.0	0.9801488833746903
34_Etoposide_4h_10x_Ccenter15_1AUall_rep2_Maximum.ome.tif	5	normal	12681.0	38.66051573219777	140.0	490253.99999999994	812.0	33.97536945812808	32.0	27588.0	5.6272870797586565	11869.0	38.98104305333221	108.0	462665.99999999994	94.37271292024134	101.92252995386065	53.79244636453757
34_Etoposide_4h_10x_Ccenter15_1AUall_rep2_Maximum.ome.tif	6	normal	14181.0	22.205274663281855	173.0	314893.0	616.0	16.493506493506494	28.0	10160.0	3.226492808668341	13565.0	22.46465167711021	145.0	304733.0	96.77350719133166	140.3215854274309	70.64466024967211
34_Etoposide_4h_10x_Ccenter15_1AUall_rep2_Maximum.ome.tif	7	normal	9703.0	118.75842522931052	156.0	1152313.0	3961.0	153.4243877808634	72.0	607714.0	52.73862223198037	5742.0	94.84482758620689	84.0	544599.0	47.26137776801963	39.69955732513648	35.44603332601472
38_Etoposide_4h_10x_Ccenter15_1AUall_rep2_Maximum.ome.tif	1	normal	5414.0	104.53786479497599	104.0	565968.0	3586.0	149.51617401003904	70.0	536165.0	94.73415458117773	1828.0	16.303610503282275	34.0	29803.0	5.265845418822265	1.7903874423995703	2.2116550759053513
38_Etoposide_4h_10x_Ccenter15_1AUall_rep2_Maximum.ome.tif	2	normal	679.0	4.0220913107511045	35.0	2731.0	12.0	3.75	4.0	45.0	1.6477480776272428	667.0	4.026986506746627	31.0	2686.0	98.35225192237276	30.489198095935556	15.736360307579641
38_Etoposide_4h_10x_Ccenter15_1AUall_rep2_Maximum.ome.tif	3	normal	10641.0	41.23982708392069	128.0	438833.00000000006	1013.0	56.60908193484699	36.0	57345.0	13.067613420139322	9628.0	39.62276692978812	92.0	381488.00000000006	86.93238657986068	79.97779565347182	40.85822169253452
38_Etoposide_4h_10x_Ccenter15_1AUall_rep2_Maximum.ome.tif	4	normal	9081.0	54.597401167272324	124.0	495798.99999999994	1524.0	70.41076115485565	44.0	107306.00000000001	21.643044862938414	7557.0	51.408363107053056	80.0	388492.99999999994	78.35695513706159	62.68556410964927	33.69349070893649
38_Etoposide_4h_10x_Ccenter15_1AUall_rep2_Maximum.ome.tif	5	normal	8316.0	32.98617123617124	123.0	274313.0	4661.0	41.48787813773868	80.0	193375.0	70.49428937017203	3655.0	22.144459644322847	43.0	80938.0	29.50571062982797	12.687455570826026	12.982512677124307
38_Etoposide_4h_10x_Ccenter15_1AUall_rep2_Maximum.ome.tif	6	normal	4250.0	15.185647058823529	92.0	64539.0	1020.0	29.476470588235294	36.0	30066.0	46.58578533909729	3230.0	10.672755417956656	56.0	34473.0	53.414214660902715	29.91196021010552	11.751127225398598
38_Etoposide_4h_10x_Ccenter15_1AUall_rep2_Maximum.ome.tif	7	normal	6062.0	110.75668096337843	105.0	671407.0	4286.0	150.80261315912273	74.0	646340.0	96.26649707256553	1776.0	14.114301801801801	31.0	25067.0	3.7335029274344773	1.157385907504688	1.306726024602067
38_Etoposide_4h_10x_Ccenter15_1AUall_rep2_Maximum.ome.tif	8	normal	6888.0	105.2938443670151	99.0	725264.0	5284.0	132.14818319454957	82.0	698271.0	96.27818284100687	1604.0	16.8285536159601	17.0	26993.0	3.721817158993139	0.6327089170288336	1.3770723488274614
38_Etoposide_4h_10x_Ccenter15_1AUall_rep2_Maximum.ome.tif	9	normal	4211.0	128.90714794585608	79.0	542828.0	3598.0	148.98054474708172	68.0	536032.0	98.74803805256914	613.0	11.086460032626427	11.0	6796.0	1.251961947430862	0.13771581421739484	0.4006278231778759
38_Etoposide_4h_10x_Ccenter15_1AUall_rep2_Maximum.ome.tif	10	normal	4440.0	120.36013513513514	88.0	534399.0	3490.0	148.98194842406878	68.0	519947.0	97.29565362210633	950.0	15.212631578947368	20.0	14452.0	2.704346377893671	0.5408692755787342	0.9194777684838482
35_Etoposide_4h_10x_Ccenter15_1AUall_rep2_Maximum.ome.tif	1	normal	13090.0	55.897937356760885	154.0	731704.0	1394.0	57.894548063127694	42.0	80705.0	11.029733334791118	11696.0	55.65996922024624	112.0	650999.0	88.97026666520888	99.64669866503395	49.823349332516976
35_Etoposide_4h_10x_Ccenter15_1AUall_rep2_Maximum.ome.tif	2	normal	13960.0	59.16446991404011	149.0	825936.0	1264.0	65.22705696202532	40.0	82447.0	9.982250440712113	12696.0	58.56088531821046	109.0	743489.0	90.01774955928788	98.11934701962379	49.50976225760834
35_Etoposide_4h_10x_Ccenter15_1AUall_rep2_Maximum.ome.tif	3	normal	8620.0	69.48538283062645	133.0	598964.0	2715.0	136.0401473296501	60.0	369349.0	61.664640946701304	5905.0	38.8848433530906	73.0	229615.0	38.335359053298696	27.98481210890805	14.567436440253504
35_Etoposide_4h_10x_Ccenter15_1AUall_rep2_Maximum.ome.tif	4	normal	12254.0	42.371633752244165	153.0	519222.0	616.0	55.60227272727273	28.0	34251.0	6.596600298138369	11638.0	41.671335280976116	125.0	484971.0	93.40339970186163	116.75424962732704	56.976073818135596
35_Etoposide_4h_10x_Ccenter15_1AUall_rep2_Maximum.ome.tif	5	normal	7368.0	70.3492128121607	121.0	518333.00000000006	3797.0	106.40163286805372	74.0	404007.0	77.94352279326223	3571.0	32.01512181461777	47.0	114326.00000000006	22.056477206737764	10.366544287166748	9.484285198897238
35_Etoposide_4h_10x_Ccenter15_1AUall_rep2_Maximum.ome.tif	6	normal	4419.0	3.9121973297126047	100.0	17288.0	316.0	5.591772151898734	20.0	1767.0	10.220962517353078	4103.0	3.7828418230563003	80.0	15521.0	89.77903748264691	71.82322998611754	40.40056686719111
35_Etoposide_4h_10x_Ccenter15_1AUall_rep2_Maximum.ome.tif	7	normal	6318.0	92.88366571699905	110.0	586839.0	3209.0	151.87909005920847	64.0	487379.99999999994	83.05173991503631	3109.0	31.990672241878435	46.0	99459.00000000006	16.94826008496369	7.796199639083296	7.118269235684749
40_Etoposide_4h_10x_Ccenter15_1AUall_rep2_Maximum.ome.tif	1	normal	5648.0	112.5189447592068	87.0	635507.0	4413.0	135.8817131203263	76.0	599646.0	94.3571038556617	1235.0	29.037246963562755	11.0	35861.0	5.6428961443383	0.6207185758772129	1.410724036084575
40_Etoposide_4h_10x_Ccenter15_1AUall_rep2_Maximum.ome.tif	2	normal	6591.0	7.864208769534213	102.0	51833.0	1116.0	9.473118279569892	38.0	10572.0	20.39627264484016	5475.0	7.536255707762557	64.0	41261.0	79.60372735515983	50.946385507302296	31.841490942063935
40_Etoposide_4h_10x_Ccenter15_1AUall_rep2_Maximum.ome.tif	3	normal	488.0	9.063524590163935	25.0	4423.0	377.0	10.228116710875332	22.0	3856.0	87.18064661994121	111.0	5.108108108108108	3.0	567.0	12.819353380058784	0.38458060140176353	1.2819353380058784
40_Etoposide_4h_10x_Ccenter15_1AUall_rep2_Maximum.ome.tif	4	outlier	10185.0	51.745508100147276	114.0	527028.0	448.0	17.301339285714285	24.0	7751.0	1.4706998489643814	9737.0	53.33028653589401	90.0	519277.0	98.52930015103561	88.67637013593205	62.07345909515244
40_Etoposide_4h_10x_Ccenter15_1AUall_rep2_Maximum.ome.tif	5	normal	13774.0	52.689269638449254	152.0	725742.0	1124.0	52.61832740213523	38.0	59143.0	8.149314770262711	12650.0	52.695573122529645	114.0	666599.0	91.8506852297373	104.70978116190051	56.94742484243712
40_Etoposide_4h_10x_Ccenter15_1AUall_rep2_Maximum.ome.tif	6	normal	1607.0	8.171748599875544	47.0	13131.999999999998	316.0	8.75	20.0	2765.0	21.055437100213222	1291.0	8.030209140201393	27.0	10366.999999999998	78.94456289978677	21.31503198294243	11.841684434968016
40_Etoposide_4h_10x_Ccenter15_1AUall_rep2_Maximum.ome.tif	7	normal	6349.0	88.82816191526224	112.0	563970.0	2992.0	164.87967914438502	62.0	493320.0	87.47273791159104	3357.0	21.0455764075067	50.0	70650.0	12.527262088408959	6.263631044204479	4.635086972711314
40_Etoposide_4h_10x_Ccenter15_1AUall_rep2_Maximum.ome.tif	8	normal	12701.0	60.12967482875364	147.0	763707.0	1264.0	85.15506329113924	40.0	107636.0	14.093886791662248	11437.0	57.36390661886858	107.0	656071.0	85.90611320833776	91.9195411329214	43.812117736252254
40_Etoposide_4h_10x_Ccenter15_1AUall_rep2_Maximum.ome.tif	9	normal	8418.0	41.064623425991925	117.0	345682.0	540.0	69.70370370370371	26.0	37640.0	10.888620176925613	7878.0	39.1015486164001	91.0	308042.0	89.11137982307439	81.0913556389977	44.55568991153719
37_Etoposide_4h_10x_Ccenter15_1AUall_rep2_Maximum.ome.tif	1	normal	4895.0	118.65515832482124	99.0	580817.0	3208.0	169.33260598503742	66.0	543219.0	93.52670462469246	1687.0	22.28689982216953	33.0	37598.0	6.47329537530754	2.1361874738514883	2.3303863351107146
37_Etoposide_4h_10x_Ccenter15_1AUall_rep2_Maximum.ome.tif	2	normal	758.0	6.031662269129288	36.0	4572.0	4.0	2.25	2.0	9.0	0.1968503937007874	754.0	6.051724137931035	34.0	4563.0	99.80314960629921	33.93307086614173	16.966535433070867
37_Etoposide_4h_10x_Ccenter15_1AUall_rep2_Maximum.ome.tif	3	normal	3602.0	9.68212104386452	85.0	34875.0	316.0	16.32278481012658	20.0	5158.0	14.789964157706093	3286.0	9.043517954960437	65.0	29717.0	85.2100358422939	55.38652329749104	27.26721146953405
37_Etoposide_4h_10x_Ccenter15_1AUall_rep2_Maximum.ome.tif	4	normal	7994.0	61.28221165874406	118.0	489890.0	1260.0	83.38174603174603	40.0	105061.0	21.445834779236154	6734.0	57.147163647163644	78.0	384829.0	78.55416522076385	61.2722488721958	32.99274939272082
37_Etoposide_4h_10x_Ccenter15_1AUall_rep2_Maximum.ome.tif	5	normal	8926.0	57.15516468742998	126.0	510167.0	4164.0	79.73799231508166	74.0	332029.0	65.08241418986331	4762.0	37.408231835363296	52.0	178138.0	34.91758581013668	18.157144621271073	16.062089472662873
37_Etoposide_4h_10x_Ccenter15_1AUall_rep2_Maximum.ome.tif	6	normal	6481.0	76.74402098441598	111.0	497378.0	2969.0	130.59514988211518	62.0	387736.99999999994	77.95620232499225	3512.0	31.218963553530767	49.0	109641.00000000006	22.043797675007752	10.8014608607538	8.597081093253024
37_Etoposide_4h_10x_Ccenter15_1AUall_rep2_Maximum.ome.tif	7	normal	6509.0	129.82885235827317	112.0	845056.0	4426.0	180.241979213737	76.0	797751.0	94.40214612996061	2083.0	22.71003360537686	36.0	47305.0	5.597853870039382	2.0152273932141775	2.239141548015753
37_Etoposide_4h_10x_Ccenter15_1AUall_rep2_Maximum.ome.tif	8	normal	5974.0	39.59742216270506	92.0	236555.00000000003	4304.0	48.62151486988848	74.0	209267.0	88.46441630910358	1670.0	16.34011976047906	18.0	27288.00000000003	11.53558369089642	2.0764050643613556	3.8067426179958184
37_Etoposide_4h_10x_Ccenter15_1AUall_rep2_Maximum.ome.tif	9	normal	3663.0	119.41250341250341	69.0	437408.0	3216.0	134.2120646766169	64.0	431625.99999999994	98.67812202794643	447.0	12.935123042505722	5.0	5782.000000000058	1.3218779720535652	0.06609389860267825	0.3833446118955339
37_Etoposide_4h_10x_Ccenter15_1AUall_rep2_Maximum.ome.tif	10	normal	3565.0	105.05834502103787	72.0	374533.0	2292.0	145.07329842931938	54.0	332508.0	88.77935989619073	1273.0	33.01256873527101	18.0	42025.0	11.220640103809277	2.01971521868567	2.6929536249142267
37_Etoposide_4h_10x_Ccenter15_1AUall_rep2_Maximum.ome.tif	11	normal	8845.0	64.17772752967778	124.0	567652.0	3540.0	87.72429378531073	68.0	310544.0	54.706756956727006	5305.0	48.465221489161166	56.0	257108.0	45.29324304327299	25.364216104232874	20.834891799905577
33_Etoposide_4h_10x_Ccenter15_1AUall_rep2_Maximum.ome.tif	1	normal	12545.0	64.38652849740933	157.0	807729.0	1260.0	63.27460317460317	40.0	79726.0	9.870389697534693	11285.0	64.51067789100576	117.0	728003.0	90.1296103024653	105.45164405388441	56.78165449055314
33_Etoposide_4h_10x_Ccenter15_1AUall_rep2_Maximum.ome.tif	2	normal	6572.0	86.69324406573341	119.0	569748.0	3192.0	133.2124060150376	66.0	425214.0	74.63194254301902	3380.0	42.761538461538464	53.0	144534.0	25.36805745698098	13.44507045219992	12.17666757935087
33_Etoposide_4h_10x_Ccenter15_1AUall_rep2_Maximum.ome.tif	3	normal	1315.0	14.053992395437263	42.0	18481.0	208.0	15.79326923076923	16.0	3285.0	17.77501217466587	1107.0	13.727190605239386	26.0	15196.0	82.22498782533413	21.378496834586873	14.800497808560143
33_Etoposide_4h_10x_Ccenter15_1AUall_rep2_Maximum.ome.tif	4	normal	7781.0	57.02364734609947	117.0	443701.0	448.0	94.91071428571429	24.0	42520.0	9.583030013455007	7333.0	54.708986772126	93.0	401181.0	90.416969986545	84.08778208748684	46.11265469313795
33_Etoposide_4h_10x_Ccenter15_1AUall_rep2_Maximum.ome.tif	5	normal	5030.0	115.63737574552684	82.0	581656.0	4304.0	132.833875464684	74.0	571717.0	98.29125806318511	726.0	13.690082644628099	8.0	9939.0	1.7087419368148873	0.13669935494519098	0.5297100004126151
31_Etoposide_4h_10x_Ccenter15_1AUall_rep2_Maximum.ome.tif	1	normal	4410.0	96.22743764172336	101.0	424363.0	2920.0	131.7308219178082	66.0	384654.0	90.64268091233212	1490.0	26.6503355704698	35.0	39709.0	9.357319087667868	3.2750616806837543	3.4622080624371114
31_Etoposide_4h_10x_Ccenter15_1AUall_rep2_Maximum.ome.tif	2	normal	12341.0	50.27388380196094	141.0	620430.0	805.0	52.924223602484474	32.0	42604.0	6.866850410199378	11536.0	50.088938973647714	109.0	577826.0	93.13314958980062	101.51513305288267	54.94855825798237
31_Etoposide_4h_10x_Ccenter15_1AUall_rep2_Maximum.ome.tif	3	normal	9153.0	53.750027313449145	131.0	491974.0	812.0	88.2820197044335	32.0	71685.0	14.570891957705083	8341.0	50.38832274307637	99.0	420289.0	85.42910804229493	84.57481696187197	44.42313618199336
31_Etoposide_4h_10x_Ccenter15_1AUall_rep2_Maximum.ome.tif	4	outlier	17599.0	35.314449684641176	198.0	621499.0	910.0	25.436263736263736	34.0	23147.0	3.724382501017701	16689.0	35.853076876984844	164.0	598352.0	96.2756174989823	157.89201269833097	84.72254339910442
31_Etoposide_4h_10x_Ccenter15_1AUall_rep2_Maximum.ome.tif	5	normal	5345.0	81.45818521983162	101.0	435394.0	3062.0	118.4190071848465	64.0	362599.0	83.28066073487462	2283.0	31.88567674113009	37.0	72795.0	16.71933926512538	6.186155528096391	6.353348920747644
31_Etoposide_4h_10x_Ccenter15_1AUall_rep2_Maximum.ome.tif	6	normal	6264.0	74.8478607918263	114.0	468847.0	2756.0	126.19811320754717	62.0	347802.0	74.18240918679228	3508.0	34.50541619156214	52.0	121045.0	25.81759081320772	13.425147222868015	10.585212233415165
31_Etoposide_4h_10x_Ccenter15_1AUall_rep2_Maximum.ome.tif	7	normal	3575.0	91.63104895104895	89.0	327581.0	1964.0	146.5274949083503	52.0	287780.0	87.85002793202293	1611.0	24.705772811918063	37.0	39801.0	12.14997206797708	4.49548966515152	4.130990503112208
31_Etoposide_4h_10x_Ccenter15_1AUall_rep2_Maximum.ome.tif	8	normal	5275.0	100.59488151658768	99.0	530638.0	2741.0	162.03174024078803	60.0	444129.0	83.69717208341656	2534.0	34.13930544593528	39.0	86509.0	16.302827916583436	6.358102887467539	5.705989770804202
Mean		normal	7325.013333333333	63.84830714656976	109.6	472299.9866666667	2210.693333333333	86.85660649591888	48.68	252053.97333333333	50.21095838304259	5114.32	32.546585571749574	60.92	220246.01333333334	49.7890416169574	42.12778993852623	23.919011010731737
Median		normal	6572.0	60.12967482875364	112.0	497378.0	1649.0	85.42054655870446	46.0	130966.0	54.706756956727006	3508.0	31.393092105263158	52.0	99459.00000000006	45.29324304327299	21.378496834586873	14.567436440253504
Stddev		normal	4165.789197133594	36.087177900386735	37.64808598559	309744.67657107755	2145.70411786934	51.95734939627161	24.618801867788072	296601.4542923274	37.57144832235042	4340.724796745479	19.2077030015623	39.69844438370963	239620.06493120512	37.57144832235042	43.65291392662082	22.77844265054841
Min		normal	426.0	3.9121973297126047	20.0	2015.0000000000002	4.0	2.25	2.0	9.0	0.1968503937007874	86.0	3.7828418230563003	0.0	395.0000000000002	0.8896835055660248	0.0	0.13574519105457958
Max		normal	19890.0	142.287936956961	191.0	1996211.0	15436.0	180.241979213737	160.0	1923299.0	99.11031649443397	18086.0	94.84482758620689	146.0	786951.0	99.80314960629921	141.91728411822487	80.28592201623985
Mean		normal+outlier	7495.584415584415	63.320558360747036	110.8051948051948	474948.3896103896	2170.909090909091	85.15562454825836	48.16883116883117	245908.3896103896	48.97424624776852	5324.675324675325	32.85944521161164	62.63636363636363	229040.0	51.025753752231466	44.23574841849	25.20417958830048
Median		normal+outlier	6591.0	59.59026763990268	112.0	499710.0	1524.0	85.15506329113924	44.0	107636.0	52.73862223198037	3512.0	31.45652728199898	52.0	99559.0	47.26137776801963	25.364216104232874	14.800497808560143
Stddev		normal+outlier	4285.3410210999955	35.782283743519315	38.4926647014313	306173.45456349774	2131.766108565101	52.33438817612087	24.509612828118662	295116.69130082463	37.849817893319724	4510.565341044345	19.103806282960065	41.01761787423247	242664.60292394695	37.849817893319745	45.34062125460416	23.902517220931717
Min		normal+outlier	426.0	3.9121973297126047	20.0	2015.0000000000002	4.0	2.25	2.0	9.0	0.1968503937007874	86.0	3.7828418230563003	0.0	395.0000000000002	0.8896835055660248	0.0	0.13574519105457958
Max		normal+outlier	19890.0	142.287936956961	198.0	1996211.0	15436.0	180.241979213737	160.0	1923299.0	99.11031649443397	18086.0	94.84482758620689	164.0	786951.0	99.80314960629921	157.89201269833097	84.72254339910442
